# Supplementary material for: Variation in COVID-19 booster uptake in England: An ecological study
Source: PLoS One. 2022 Jun 29;17(6):e0270624. doi: 10.1371/journal.pone.0270624 (PMC9242486; doi:10.1371/journal.pone.0270624)
Supplement: S2 File — A zip file containing the codes used to model the data. (ZIP) [file pone.0270624.s002.zip]

Archive with 7 entries (6 files):
- codes/
- codes/density.txt
- codes/getdata
- codes/make_alldatr
- codes/models
- codes/pcvxf
- codes/simutest1
