# Supplementary material for: Variation in COVID-19 booster uptake in England: An ecological study
Source: PLoS One. 2022 Jun 29;17(6):e0270624. doi: 10.1371/journal.pone.0270624 (PMC9242486; doi:10.1371/journal.pone.0270624)
Supplement: S2 File — A zip file containing the codes used to model the data. (ZIP) [file pone.0270624.s002.zip › codes/density.txt]

dendat<-read.csv("popden2019.csv",header=T)
head(dendat)
denmat<-as.matrix(dendat[,-1])
rn2<-as.character(dendat[,1])
rownames(denmat)<-rn2
head(denmat)
L2<-dim(denmat)[1]

f<-function(t)
{
substr(t,1,nchar(t)-1)
}

wh2<-which(f(rn2) %in% codem)
length(wh2)
denmatw<-denmat[wh2,]
rn2<-rownames(denmatw)
msoa2<-unique(f(rn2))
length(msoa2)
LC
which(!msoa2%in%codem)
which(!codem%in%msoa2)
Mat2<-matrix(NA,LC,2)
rownames(Mat2)<-msoa2
colnames(Mat2)<-c("Den","popu")

for (i in 1:LC)
{
t<-msoa2[i]
whi<-which(f(rn2)==t)
Mi<-denmatw[whi,]
dim(Mi)=c(length(whi),3)
Mat2[i,1]<-sum(Mi[,1])/sum(Mi[,2])
Mat2[i,2]<-sum(Mi[,1])
}

mtc2<-match(codem,msoa2)
allmat2<-Mat2[mtc2,]
save(allmat2,file="allmat2.txt")
