# Supplementary material for: Variation in COVID-19 booster uptake in England: An ecological study
Source: PLoS One. 2022 Jun 29;17(6):e0270624. doi: 10.1371/journal.pone.0270624 (PMC9242486; doi:10.1371/journal.pone.0270624)
Supplement: S2 File — A zip file containing the codes used to model the data. (ZIP) [file pone.0270624.s002.zip › codes/getdata]

#R
#setwd("use")

plot(1:10,1:10,type="n",xlab="",ylab="",xaxt="n",yaxt="n",bty="n")
text(x=5,y=5,label="loading")

lookup<-read.csv("lookup_table.csv",header=T)
alldat<-read.csv("msoa_2022-01-04.csv",header=T)
alldat<-alldat[,c(7:8,10:11)]
code<-unique(alldat[,1])
date<-unique(alldat[,3])
LC<-length(code)
LD<-length(date)
L<-dim(alldat)[1]
iL<-1:L

#run this once to make alldatr.txt
#source("make_alldatr")

load("alldatr.txt")
identical(as.character(code),rownames(alldatr))

chkr<-apply(alldatr,1,sum,na.rm=T)
length(chkr[chkr>0])
length(chkr[chkr==0])

alldatrx<-alldatr[,LD:1]
CSUM<-apply(alldatrx,1,sum)

#which(!lookup[,7]%in%code)
lookup<-lookup[-c(1,6640),]

lkn<-function(str) as.character(lookup[,8][lookup[,7]==str])
lkc<-function(str) as.character(lookup[,7][lookup[,8]==str])

lkreg<-function(str) as.character(lookup[,2][lookup[,7]==str])
REG<-sapply(as.character(code),lkreg)
REG<-factor(REG)
lreg<-levels(REG)

popdat<-read.csv("pop2019.csv",header=T)
lknm<-function(str) popdat[,2][popdat[,1]==str]

codec<-code
coden<-sapply(as.character(code),lkn)
codem<-sapply(as.character(code),lknm)

mtc<-match(code,popdat[,1])

POP<-as.integer(gsub(",","",popdat[mtc,7]))
names(POP)<-code
popdatx<-popdat[,-(1:6)]
popmat<-matrix(NA,7201,92)
rownames(popmat)<-popdat[,1]
for (j in 1:92)
{
popmat[,j]<-as.integer(gsub(",","",popdatx[,j]))
}
identical(as.integer(POP),as.integer(popmat[mtc,1]))

rs04<-apply(popmat[,2:6],1,sum)
rs514<-apply(popmat[,7:16],1,sum)
rs1524<-apply(popmat[,17:26],1,sum)
rs2534<-apply(popmat[,27:36],1,sum)
rs3544<-apply(popmat[,37:46],1,sum)
rs4554<-apply(popmat[,47:56],1,sum)
rs5564<-apply(popmat[,57:66],1,sum)
rs6574<-apply(popmat[,67:76],1,sum)
rs7584<-apply(popmat[,77:86],1,sum)
rs8589<-apply(popmat[,87:91],1,sum)

AGE04<-rs04[mtc]
AGE514<-rs514[mtc]
AGE1524<-rs1524[mtc]
AGE2534<-rs2534[mtc]
AGE3544<-rs3544[mtc]
AGE4554<-rs4554[mtc]
AGE5564<-rs5564[mtc]
AGE6574<-rs6574[mtc]
AGE7584<-rs7584[mtc]
AGE8589<-rs8589[mtc]

PROP04<-AGE04/POP
PROP514<-AGE514/POP
PROP1524<-AGE1524/POP
PROP2534<-AGE2534/POP
PROP3544<-AGE3544/POP
PROP4554<-AGE4554/POP
PROP5564<-AGE5564/POP
PROP6574<-AGE6574/POP
PROP7584<-AGE7584/POP
PROP8589<-AGE8589/POP

PROP2544<-PROP2534+PROP3544
PROP4564<-PROP4554+PROP5564

mpopdat1<-read.csv("malepop1.csv",header=T)
mpopmat1<-as.matrix(mpopdat1)
dim(mpopmat1)
trunc9<-function(str) substr(str,1,9)
mpopcode<-sapply(mpopmat1[,1],trunc9)
mpop<-as.integer(mpopmat1[,7])
dim(mpop)<-c(7201,1)
rownames(mpop)<-mpopcode
mtcm<-match(codec,mpopcode)
male<-mpop[mtcm,1]
PROPM<-male/POP

#run this once to make allmat2.txt
#source("density.txt")

load("allmat2.txt")
identical(as.integer(POP),as.integer(allmat2[,2]))
DEN<-allmat2[,1]

#Ethnicity
ethdat<-read.csv("ethnic2011.csv",header=T)
mtc4<-match(codec,ethdat[,3])
rn4<-as.character(ethdat[,3])
ethmat2<-ethdat[,4:27]
rownames(ethmat2)<-rn4
ethmat2<-as.matrix(ethmat2[mtc4,1:24])
dim(ethmat2)
pethmat2<-ethmat2[,c(3:6,8:11,13:17,19:21,23:24)]/ethmat2[,1]
#pethmat2[4332,18]
colnames(pethmat2)<-c("WhBri","WhIri","WhGyp","OthWh","WhBlCar","WhBlAfr","WhAs","OthMx","Indian","Pakistani",
"Bangladeshi","Chinese","OthAsian","African","Caribbean","OthBlack","Arab","OthEth")
longeth<-colnames(pethmat2)
longeth[1:8]<-c("White British","White Irish","White Gypsy","Other White","White-Black Caribbean",
"White-Black African","White-Asian","Other Mixed")
longeth[c(13,16,18)]<-c("Other Asian","Other Black","Other Ethnicity")
longeth
attach(data.frame(pethmat2))

vaccdat<-read.csv("vacc_2022-01-04.csv",header=T)
mtcv<-match(code,vaccdat[,7])
vpop<-vaccdat[mtcv,11]
vax1<-vaccdat[mtcv,12]
vax2<-vaccdat[mtcv,13]
vax3<-vaccdat[mtcv,14]

uptk1<-vax1/vpop
uptk2<-vax2/vpop
uptk3<-vax3/vpop
par(mfrow=c(2,2))
hist(uptk1)
hist(uptk2)
hist(uptk3)
hist(vpop)
par(mfrow=c(1,1))

vmat1<-cbind(vax1,vpop-vax1)
vmat2<-cbind(vax2,vpop-vax2)
vmat3<-cbind(vax3,vpop-vax3)

lku<-function(str) as.character(lookup[,3][lookup[,7]==str])
lkus<-function(i) as.character(lku(as.character(codec[i])))
utla<-sapply(1:6789,lkus)
utla<-factor(utla)

lutla<-levels(utla)
phdat2<-read.csv("phallo21-22.csv",header=T)
phdat1<-read.csv("phallo20-21.csv",header=T)
phdatx<-cbind(phdat1[,1],phdat2[,3:4],phdat2[,4]-phdat1[,3],100*(phdat2[,4]/phdat1[,3]-1))
colnames(phdatx)<-c("code","name","allocation 21-22","change","perchange")
head(phdatx)
namu<-function(u) lookup[lookup[,3]==u,4][1]
nams<-sapply(lutla,namu)
nams<-as.character(nams)
ona<-order(nams)
namso<-nams[ona]
namso[1:10]
phdatx[1:10,]
test<-cbind(namso,as.character(phdatx[1:149,2]))
tx<-function(u) ifelse(substr(u[1],1,6)==substr(u[2],1,6),0,1)
txt<-rep(0,149)
for (i in 1:149)
{
txt[i]<-tx(test[i,])
}
txt
chk<-which(txt==1)
test[chk,]
#ok
codu<-function(str) lookup[lookup[,4]==str,3][1]
phratx<-phdatx[,5]
dim(phratx)<-c(149,1)
rownames(phratx)<-namso
colnames(phratx)<-"phperch"
head(phratx)
phratx<-phratx[order(ona),]
dim(phratx)<-c(149,1)
rownames(phratx)<-nams
colnames(phratx)<-"phperch"
head(phratx)

ahahdat<-read.csv("allvariableslsoawdeciles.csv",head=T)
outlook<-read.csv("Output_lookup.csv",head=T)
lsoa<-as.character(outlook[,4])
msoa<-as.character(outlook[,8])
aha<-function(i) which(ahahdat[,2]%in%lsoa[which(msoa==codec[i])])
#i=2497
#codem[i]
#aha(i)
#ahahdat[aha(i),2]
#google

lsoapop<-read.csv("lsoapop_2019.csv",header=T)

lsop<-function(i) lsoapop[which(lsoapop[,1]%in%ahahdat[aha(i),2]),]
#lsop(i)

gpwt<-function(i) sum(lsop(i)[,2]*ahahdat[aha(i),3])/sum(lsop(i)[,2])
#gpwt(i)

#GPW<-sapply(1:6789,gpwt)
#save(GPW,file="GPW.txt")
load("GPW.txt")

edwt<-function(i) sum(lsop(i)[,2]*ahahdat[aha(i),4])/sum(lsop(i)[,2])
#edwt(i)
#EDW<-sapply(1:6789,edwt)
#save(EDW,file="EDW.txt")
load("EDW.txt")

phmwt<-function(i) sum(lsop(i)[,2]*ahahdat[aha(i),6])/sum(lsop(i)[,2])
#phmwt(i)
#PHMW<-sapply(1:6789,phmwt)
#save(PHMW,file="PHMW.txt")
load("PHMW.txt")

gpreg<-read.csv("gp-reg-pat-prac-lsoa-all.csv",header=T)
gprg<-function(i)
{
ls<-unique(lsoa[which(msoa==codec[i])])
gp<-which(gpreg[,5]%in%ls)
num<-sum(gpreg[gp,7])
den<-sum(lsoapop[,2][lsoapop[,1]%in%ls])
num/den
}

#GPR<-sapply(1:6789,gprg)
#save(GPR,file="GPR.txt")
load("GPR.txt")

par(mfrow=c(2,2))
hist(GPW)
hist(EDW)
hist(PHMW)
hist(GPR)
par(mfrow=c(1,1))

imdom<-read.csv("imd2019lsoa.csv",header=T)
imda<-imdom[imdom$Mea=="Score"&substr(imdom$Ind,1,1)=="a",]
imdaf<-function(i) which(imda[,1]%in%lsoa[msoa==codec[i]])
lsoapop<-read.csv("lsoapop_2019.csv",header=T)
lsop1<-function(i) lsoapop[lsoapop[,1]%in%lsoa[msoa==codec[i]],]
#lsop1(i)
imdawt<-function(i) sum(lsop1(i)[,2]*imda[imdaf(i),5])/sum(lsop1(i)[,2])

#IMDA<-sapply(1:6789,imdawt)
#save(IMDA,file="IMDA.txt")
load("IMDA.txt")

IMD<-IMDA

imdhe<-imdom[imdom$Mea=="Score"&substr(imdom$Ind,1,1)=="e",]
imdh<-function(i) which(imdhe[,1]%in%lsoa[msoa==codec[i]])
#lsop1(i)

imdhwt<-function(i) sum(lsop1(i)[,2]*imdhe[imdh(i),5])/sum(lsop1(i)[,2])

#IMDH<-sapply(1:6789,imdhwt)
#save(IMDH,file="IMDH.txt")
load("IMDH.txt")

imded<-imdom[imdom$Mea=="Score"&substr(imdom$Ind,1,1)=="d",]
imde<-function(i) which(imded[,1]%in%lsoa[msoa==codec[i]])
#lsop1(i)

imdewt<-function(i) sum(lsop1(i)[,2]*imded[imde(i),5])/sum(lsop1(i)[,2])

#IMDE<-sapply(1:6789,imdewt)
#save(IMDE,file="IMDE.txt")
load("IMDE.txt")

fluv<-read.csv("fluvac1.csv",header=T)
mtcf<-match(nams,fluv[,1])
FLU<-fluv[mtcf,2]

regu<-function(i) unique(REG[utla==lutla[i]])
REGU<-sapply(1:149,regu)
lreg<-levels(REG)
lreg
levels(REGU)
levels(REGU)[9]<-"Yorkshire & Humber"

PHX<-scale(phratx)

occdat1<-read.csv("indusexage1.csv",header=T)
occmat1<-as.matrix(occdat1)
dim(occmat1)
trunc9<-function(str) substr(str,1,9)
occode<-sapply(occmat1[,1],trunc9)
occmat1<-occmat1[,-1]
occmat1<-as.integer(occmat1)
dim(occmat1)<-c(7201,16)
rownames(occmat1)<-occode
colnames(occmat1)<-c("allind","AgEnWat","Mfr","Constr","WholRetl","Tport","AccFood","InfoCom","FinIns","RealEst","ProfSci","Admin","PubAdmin","Educ","HlthSw","Other")
colnames(occmat1)[16]<-"OthInd"
mtc5<-match(code,occode)
allmat5<-occmat1[mtc5,-1]/POP
attach(data.frame(allmat5))

secnam<-colnames(occmat1)[-1]
secmat<-occmat1[mtc5,-1]/POP
colnames(secmat)<-secnam
OthInd<-secmat[,15]

prisdat1<-read.csv("prison1.csv",header=T)
K<-dim(prisdat1)[2]
prismat1<-as.matrix(prisdat1)
dim(prismat1)
priscode<-sapply(prismat1[,1],trunc9)
sum(priscode!=occode)
prismat1<-prismat1[,-1]
prismat1<-as.integer(prismat1)
dim(prismat1)<-c(7201,K-1)
rownames(prismat1)<-priscode
colnames(prismat1)<-c("Communal","Prison")
prismat<-prismat1[mtc5,]/POP
prisnam<-colnames(prismat)
commun<-prismat[,1]
pris<-prismat[,2]

housdat1<-read.csv("house1.csv",header=T)
housmat1<-as.matrix(housdat1)
dim(housmat1)
houscode<-sapply(housmat1[,1],trunc9)
sum(houscode!=occode)
housmat1<-housmat1[,-1]
housmat1<-as.integer(housmat1)
dim(housmat1)<-c(7201,2)
rownames(housmat1)<-houscode
colnames(housmat1)<-c("allres","hous")
hous<-housmat1[mtc5,2]/housmat1[mtc5,1]

km2<-POP/DEN
ukm2<-POPU<-rep(NA,149)
for (i in 1:149)
{
ukm2[i]<-sum(km2[utla==lutla[i]])
POPU[i]<-sum(POP[utla==lutla[i]])
}

load("PHMP.txt",verbose=T)
load("GPP.txt",verbose=T)
load("VXCP.txt",verbose=T)
load("HHP.txt",verbose=T)

PHMA<-PHMP*POPU*1e-5/ukm2
GPA<-GPP*POPU*1e-5/ukm2
VXCA<-VXCP*POPU*1e-5/ukm2
HHA<-HHP*POPU*1e-5/ukm2


plot(1:10,1:10,type="n",xlab="",ylab="",xaxt="n",yaxt="n",bty="n")
text(x=5,y=5,label="done")
