# Supplementary material for: Variation in COVID-19 booster uptake in England: An ecological study
Source: PLoS One. 2022 Jun 29;17(6):e0270624. doi: 10.1371/journal.pone.0270624 (PMC9242486; doi:10.1371/journal.pone.0270624)
Supplement: S2 File — A zip file containing the codes used to model the data. (ZIP) [file pone.0270624.s002.zip › codes/make_alldatr]

alldatr<-matrix(0,LC,LD)
pb<-txtProgressBar(min=1,max=6791,width=80,style=3)
for (c in 1:LC)
{
setTxtProgressBar(pb,value=c)
indc<-which(alldat[,1]==code[c])
for (d in 1:LD)
{
cd<-which(alldat[indc,3]==date[d])
if(length(cd)>0)
{
alldatr[c,d]<-alldat[indc[cd],4]
}
}
}
rownames(alldatr)<-code
colnames(alldatr)<-date
save(alldatr,file="alldatr.txt")
