# Supplementary material for: Variation in COVID-19 booster uptake in England: An ecological study
Source: PLoS One. 2022 Jun 29;17(6):e0270624. doi: 10.1371/journal.pone.0270624 (PMC9242486; doi:10.1371/journal.pone.0270624)
Supplement: S2 File — A zip file containing the codes used to model the data. (ZIP) [file pone.0270624.s002.zip › codes/models]

#this file loads programmes and data for the first and second stage modelling, runs the models and makes the Charts.
#model names translate to those used in the text of the paper as follows:
#first stage GAM models:
#   mod4x1re is model A applied to the 1st dose
#   mod4x2re is model A applied to the 2nd dose
#   mod4x3re is model A applied to the Third Injection
#   mod6x1re (likewise 2re and 3re) is model B applied to the 1st dose (likewise 2nd dose, Third Injection)
#   mod8x1re (2re and 3re) is model C applied to the 1st dose (2nd dose, Third Injection)
#   mod10x1re (2re and 3re) is model D applied to the 1st dose (2nd dose, Third Injection)
#   mod9x3 is the fixed effects only version of D applied to the Third Injection
#   mod0x3 is the random effects only version applied to the Third Injection

#second stage rstanarm linear mixed models:
#   sm43 models the estimated random effects obtained from model A applied to the Third Injection
#   sm63 models the estimated random effects obtained from model B applied to the Third Injection
#   sm83 models the estimated random effects obtained from model C applied to the Third Injection
#   sm103 models the estimated random effects obtained from model D applied to the Third Injection
#   likewise sm41 for the estimated random effects from A applied to the 1st dose etc

#in sections commented out and headed "#run this once", the output from a single run is saved
#the output can then be reloaded for faster refitting

R
library(mgcv)
library(beepr)
library(rstanarm)
library(ggplot2)
library(MASS)

#setwd("use")
#the actual form of the above line depends on the working directory when R is loaded, but the aim is to
#set the working directory to the folder "use" which should contain all the files called below

source("getdata")

qs<-c(0.05,0.5,0.95)

#"cr" splines to avoid convergence problems later

ll<-function(v) log(1+v/mean(v))
LPROP04<-ll(PROP04)
LPROP514<-ll(PROP514)
LPROP1524<-ll(PROP1524)
LPROP2544<-ll(PROP2544)
LPROP4564<-ll(PROP4564)

LPROPM<-ll(PROPM)

zCSUM<-scale(CSUM)
zIMD<-scale(IMD)
zDEN<-scale(DEN)

LOthWh<-ll(OthWh)
LWhBlCar<-ll(WhBlCar)
LPakistani<-ll(Pakistani)
LChinese<-ll(Chinese)
LAfrican<-ll(African)
LCaribbean<-ll(Caribbean)

LWhIriGyp<-ll(WhIri+WhGyp)
LMx<-ll(WhBlCar+WhBlAfr+WhAs+OthMx)
LSAsian<-ll(Indian+Pakistani+Bangladeshi)
LAsian<-ll(Chinese+OthAsian)
LArab<-ll(Arab)
LAfrCarOth<-ll(African+Caribbean+OthBlack+OthEth)

LCommun<-ll(commun)
LPris<-ll(pris)
LHous<-ll(hous)

LGPW<-ll(GPW)
LEDW<-ll(EDW)
LPHMW<-ll(PHMW)

for (j in 1:15)
{
sub<-secnam[j]
xP<-eval(parse(text=sub))
LP<-ll(xP)
assign(paste("L",sub,sep=""),LP)
}

zFLU<-scale(FLU)
zPHX<-scale(PHX)
zPHMP<-scale(PHMP)
zGPP<-scale(GPP)
zVXCP<-scale(VXCP)
zHHP<-scale(HHP)


form1x1<-as.formula(vmat1~s(zCSUM,bs="cr",k=7)+s(zIMD,bs="cr",k=7)+s(zDEN,bs="cr",k=7)+s(LPROP04,bs="cr",k=7)+s(LPROP514,bs="cr",k=7)+
s(LPROP1524,bs="cr",k=7)+s(LPROP2544,bs="cr",k=7)+s(LPROP4564,bs="cr",k=7)+s(LPROPM,bs="cr",k=7))
form2x1re<-update.formula(form1x1,~-1+s(utla,bs="re")+.)
form4x1re<-update.formula(form2x1re,~.+s(LWhIriGyp,bs="cr",k=7)+s(LOthWh,bs="cr",k=7)+
s(LSAsian,bs="cr",k=7)+s(LAsian,bs="cr",k=7)+s(LAfrCarOth,bs="cr",k=7)+s(LArab,bs="cr",k=7))
form4x2re<-update.formula(form4x1re,vmat2~.)
form4x3re<-update.formula(form4x1re,vmat3~.)

#run this once
#mod4x1re<-gam(form4x1re,family="quasibinomial",method="ML")
#beep("mariano.wav")
#mod4x2re<-gam(form4x2re,family="quasibinomial",method="ML")
#beep("mariano.wav")
#mod4x3re<-gam(form4x3re,family="quasibinomial",method="ML")
#beep("mariano.wav")
#SC4x1re<-mod4x1re$scale
#29.58152
#SP4x1re<-mod4x1re$sp
#mod4x1re$gcv
#-15317.25
#VC4x1re<-mod4x1re$Vc
#SC4x2re<-mod4x2re$scale
#22.74136
#SP4x2re<-mod4x2re$sp
#mod4x2re$gcv
#-15905.7
#VC4x2re<-mod4x2re$Vc
#SC4x3re<-mod4x3re$scale
#25.28208
#SP4x3re<-mod4x3re$sp
#mod4x3re$gcv
#-15605.74
#VC4x3re<-mod4x3re$Vc
#save(form4x1re,SC4x1re,SP4x1re,VC4x1re,form4x2re,SC4x2re,SP4x2re,VC4x2re,form4x3re,SC4x3re,SP4x3re,VC4x3re,file="SCSP4xre.txt")

load("SCSP4xre.txt")
mod4x1re<-gam(form4x1re,family="quasibinomial",method="ML",sp=SP4x1re)
mod4x1re$Vc<-VC4x1re
mod4x2re<-gam(form4x2re,family="quasibinomial",method="ML",sp=SP4x2re)
mod4x2re$Vc<-VC4x2re
mod4x3re<-gam(form4x3re,family="quasibinomial",method="ML",sp=SP4x3re)
mod4x3re$Vc<-VC4x3re

summary(mod4x1re)
gam.check(mod4x1re)
plot(mod4x1re,scale=0,unconditional=T,pages=2)
conc<-concurvity(mod4x1re)
concf<-concurvity(mod4x1re,full=F)
sort(concf[[3]][7,])
#etc

summary(mod4x2re)
gam.check(mod4x2re)
plot(mod4x2re,scale=0,unconditional=T,pages=2)

summary(mod4x3re)
gam.check(mod4x3re)
plot(mod4x3re,scale=0,unconditional=T,pages=2)

form3x1<-update.formula(form4x1re,~.-s(utla,bs="re")+1)

form5x1<-form3x1
for (i in 1:15)
{
tex<-paste(as.character(form5x1[3]),"+s(L",secnam[i],",bs='cr', k=7)",sep="")
form5x1<-as.formula(paste("vmat1~",tex,sep=""))
}

form6x1re<-update.formula(form5x1,~-1+s(utla,bs="re")+.)
form6x2re<-update.formula(form6x1re,vmat2~.)
form6x3re<-update.formula(form6x1re,vmat3~.)

#run once
#mod6x1re<-gam(form6x1re,family="quasibinomial",method="ML")
#beep("mariano.wav")
#mod6x2re<-gam(form6x2re,family="quasibinomial",method="ML")
#beep("mariano.wav")
#mod6x3re<-gam(form6x3re,family="quasibinomial",method="ML")
#beep("mariano.wav")
#SC6x1re<-mod6x1re$scale
#25.77188
#SP6x1re<-mod6x1re$sp
#VC6x1re<-mod6x1re$Vc
#SC6x2re<-mod6x2re$scale
#20.46452
#SP6x2re<-mod6x2re$sp
#VC6x2re<-mod6x2re$Vc
#SC6x3re<-mod6x3re$scale
#22.15721
#SP6x3re<-mod6x3re$sp
#VC6x3re<-mod6x3re$Vc
#mod6x1re$gcv
#-15695.38
#mod6x2re$gcv
#-16208.56
#mod6x3re$gcv
#-16012.88
#save(form6x1re,SC6x1re,SP6x1re,VC6x1re,form6x2re,SC6x2re,SP6x2re,VC6x2re,form6x3re,SC6x3re,SP6x3re,VC6x3re,file="SCSP6xre.txt")

load("SCSP6xre.txt")
mod6x1re<-gam(form6x1re,sp=SP6x1re,family="quasibinomial",method="ML")
mod6x1re$Vc<-VC6x1re
beep("mariano.wav")
mod6x2re<-gam(form6x2re,sp=SP6x2re,family="quasibinomial",method="ML")
mod6x2re$Vc<-VC6x2re
beep("mariano.wav")
mod6x3re<-gam(form6x3re,sp=SP6x3re,family="quasibinomial",method="ML")
mod6x3re$Vc<-VC6x3re
beep("mariano.wav")

summary(mod6x1re)
gam.check(mod6x1re)
plot(mod6x1re,scale=0,pages=4)

summary(mod6x2re)
gam.check(mod6x2re)
plot(mod6x2re,scale=0,pages=4)

summary(mod6x3re)
gam.check(mod6x3re)
plot(mod6x3re,scale=0,pages=4)

form7x1<-update.formula(form3x1,~.+s(LCommun,bs="cr",k=7)+s(LHous,bs="cr",k=7)+
s(LGPW,bs="cr",k=7)+s(LEDW,bs="cr",k=7)+s(LPHMW,bs="cr",k=7)+s(GPR,bs="cr",k=7)+
s(IMDH,bs="cr",k=7)+s(IMDE,bs="cr",k=7))

form8x1re<-update.formula(form7x1,~-1+s(utla,bs="re")+.)
form8x2re<-update.formula(form8x1re,vmat2~.)
form8x3re<-update.formula(form8x1re,vmat3~.)

#run once
#mod8x1re<-gam(form8x1re,family="quasibinomial",method="ML")
#beep("mariano.wav")
#mod8x2re<-gam(form8x2re,family="quasibinomial",method="ML")
#beep("mariano.wav")
#mod8x3re<-gam(form8x3re,family="quasibinomial",method="ML")
#beep("mariano.wav")
#SC8x1re<-mod8x1re$scale
#22.41587
#SP8x1re<-mod8x1re$sp
#VC8x1re<-mod8x1re$Vc
#SC8x2re<-mod8x2re$scale
#18.29994
#SP8x2re<-mod8x2re$sp
#VC8x2re<-mod8x2re$Vc
#SC8x3re<-mod8x3re$scale
#22.47135
#SP8x3re<-mod8x3re$sp
#VC8x3re<-mod8x3re$Vc

#mod8x1re$gcv
#-15985.15
#mod8x2re$gcv
#-16503.18
#mod8x3re$gcv
#-15981.23

#save(form8x1re,SC8x1re,SP8x1re,VC8x1re,form8x2re,SC8x2re,SP8x2re,VC8x2re,form8x3re,SC8x3re,SP8x3re,VC8x3re,file="SCSP8xre.txt")

load("SCSP8xre.txt")
mod8x1re<-gam(form8x1re,sp=SP8x1re,family="quasibinomial",method="ML")
mod8x1re$Vc<-VC8x1re
beep("mariano.wav")
mod8x2re<-gam(form8x2re,sp=SP8x2re,family="quasibinomial",method="ML")
mod8x2re$Vc<-VC8x2re
beep("mariano.wav")
mod8x3re<-gam(form8x3re,sp=SP8x3re,family="quasibinomial",method="ML")
mod8x3re$Vc<-VC8x3re
beep("mariano.wav")

summary(mod8x1re)
gam.check(mod8x1re)
plot(mod8x1re,scale=0,pages=3)

summary(mod8x2re)
gam.check(mod8x2re)
plot(mod8x2re,scale=0,pages=3)

summary(mod8x3re)
gam.check(mod8x3re)
plot(mod8x3re,scale=0,pages=3)

form10x1re<-update.formula(form6x1re,~.-s(zDEN,bs="cr",k=7)-s(LMfr,bs="cr",k=7)-s(LAccFood,bs="cr",k=7)-
s(LInfoCom,bs="cr",k=7)-s(LRealEst,bs="cr",k=7)+s(LCommun,bs="cr",k=7)+s(LHous,bs="cr",k=7)+
s(LEDW,bs="cr",k=7)+s(LPHMW,bs="cr",k=7)+s(GPR,bs="cr",k=7)+
s(IMDH,bs="cr",k=7)+s(IMDE,bs="cr",k=7))

form10x2re<-update.formula(form10x1re,vmat2~.)
form10x3re<-update.formula(form10x1re,vmat3~.)

#run once
#mod10x1re<-gam(form10x1re,family="quasibinomial",method="ML")
#beep("mariano.wav")
#mod10x2re<-gam(form10x2re,family="quasibinomial",method="ML")
#beep("mariano.wav")
#mod10x3re<-gam(form10x3re,family="quasibinomial",method="ML")
#beep("mariano.wav")
#mod10x1re$gcv
#       ML 
#-16198.07 
#attr(,"Dp")
#[1] 3394.492
#mod10x2re$gcv
#       ML 
#-16691.77 
#attr(,"Dp")
#[1] 3394.499
#mod10x3re$gcv
#       ML 
#-16222.98 
#attr(,"Dp")
#[1] 3394.5

#SC10x1re<-mod10x1re$scale
#20.52424
#SP10x1re<-mod10x1re$sp
#VC10x1re<-mod10x1re$Vc
#SC10x2re<-mod10x2re$scale
#17.017
#SP10x2re<-mod10x2re$sp
#VC10x2re<-mod10x2re$Vc
#SC10x3re<-mod10x3re$scale
#20.68931
#SP10x3re<-mod10x3re$sp
#VC10x3re<-mod10x3re$Vc

#save(form10x1re,SC10x1re,SP10x1re,VC10x1re,form10x2re,SC10x2re,SP10x2re,VC10x2re,form10x3re,SC10x3re,SP10x3re,VC10x3re,file="SCSP10xre.txt")
load("SCSP10xre.txt")
mod10x1re<-gam(form10x1re,sp=SP10x1re,family="quasibinomial",method="ML")
mod10x1re$Vc<-VC10x1re
beep("mariano.wav")
mod10x2re<-gam(form10x2re,sp=SP10x2re,family="quasibinomial",method="ML")
mod10x2re$Vc<-VC10x2re
beep("mariano.wav")
mod10x3re<-gam(form10x3re,sp=SP10x3re,family="quasibinomial",method="ML")
mod10x3re$Vc<-VC10x3re
beep("mariano.wav")

summary(mod10x1re)
gam.check(mod10x1re)
plot(mod10x1re,scale=0,pages=4)

summary(mod10x2re)
gam.check(mod10x2re)
plot(mod10x2re,scale=0,pages=4)

summary(mod10x3re)
gam.check(mod10x3re)
plot(mod10x3re,scale=0,pages=4)

form9x3<-update.formula(mod10x3re,~.-s(utla,bs="re")+1)
mod9x3<-gam(form9x3,family="quasibinomial",method="ML")
beep("mariano.wav")
mod9x3$gcv
#-15247.41
summary(mod9x3)$dev
#0.9567901
anova(mod9x3,mod10x3re,test="F")
#p<2.2e-16

form0x3<-as.formula(vmat3~-1+s(utla,bs="re"))
mod0x3<-gam(form0x3,family="quasibinomial",method="ML")
mod0x3$gcv
#-6887.714
summary(mod0x3)$dev
#0.5145907
anova(mod0x3,mod10x3re,test="F")
#p<2.2e-16

#run once
#cf41<-coef(mod4x1re)[1:149]
#se41<-(diag(mod4x1re$Vc)^0.5)[1:149]
#cf42<-coef(mod4x2re)[1:149]
#se42<-(diag(mod4x2re$Vc)^0.5)[1:149]
#cf43<-coef(mod4x3re)[1:149]
#se43<-(diag(mod4x3re$Vc)^0.5)[1:149]
#cf61<-coef(mod6x1re)[1:149]
#se61<-(diag(mod6x1re$Vc)^0.5)[1:149]
#cf62<-coef(mod6x2re)[1:149]
#se62<-(diag(mod6x2re$Vc)^0.5)[1:149]
#cf63<-coef(mod6x3re)[1:149]
#se63<-(diag(mod6x3re$Vc)^0.5)[1:149]
#cf81<-coef(mod8x1re)[1:149]
#se81<-(diag(mod8x1re$Vc)^0.5)[1:149]
#cf82<-coef(mod8x2re)[1:149]
#se82<-(diag(mod8x2re$Vc)^0.5)[1:149]
#cf83<-coef(mod8x3re)[1:149]
#se83<-(diag(mod8x3re$Vc)^0.5)[1:149]
#cf101<-coef(mod10x1re)[1:149]
#se101<-(diag(mod10x1re$Vc)^0.5)[1:149]
#cf102<-coef(mod10x2re)[1:149]
#se102<-(diag(mod10x2re$Vc)^0.5)[1:149]
#cf103<-coef(mod10x3re)[1:149]
#se103<-(diag(mod10x3re$Vc)^0.5)[1:149]

#save(cf41,cf42,cf43,cf61,cf62,cf63,cf81,cf82,cf83,cf101,cf102,cf103,
se41,se42,se43,se61,se62,se63,se81,se82,se83,se101,se102,se103,file="cf.txt")

load("cf.txt")

cor(cbind(cf41,cf61,cf81,cf101))
cor(cbind(cf42,cf62,cf82,cf102))
cor(cbind(cf43,cf63,cf83,cf103))

cor(cbind(cf41,cf42,cf43))
cor(cbind(cf61,cf62,cf63))
cor(cbind(cf81,cf82,cf83))
cor(cbind(cf101,cf102,cf103))

zcf41<-scale(cf41)
zcf42<-scale(cf42)
zcf43<-scale(cf43)

zcf61<-scale(cf61)
zcf62<-scale(cf62)
zcf63<-scale(cf63)

zcf81<-scale(cf81)
zcf82<-scale(cf82)
zcf83<-scale(cf83)

zcf101<-scale(cf101)
zcf102<-scale(cf102)
zcf103<-scale(cf103)


fit3<-mod10x3re$fit

#Fig 1
par(mfrow=c(1,1))
tiff(file="fig1.tiff",width=7.5,height=4.5,units="in",type="cairo",pointsize=9,res=600,compression="lzw")
plot(fit3,uptk3,col=rgb(0,0,1,0.05),ylab="uptake",xlab="fitted value",family="Arial")
lines(range(fit3),range(fit3),col="seagreen",lty=2,lwd=2)
newh<-which(substr(codem,1,6)=="Newham")
points(fit3[newh],uptk3[newh],pch=20,col="red",cex=0.7)

cd3<-cooks.distance(mod10x3re)
cdx3<-which(cd3>0.02)
points(fit3[cdx3],uptk3[cdx3],pch=21,col="brown")

mark<-4723
pos<-1
e=-0.005
text(x=fit3[mark],y=uptk3[mark]+e,label=paste0(codem[mark],"\n",coden[mark]),cex=0.9,pos=pos,family="Arial")

pos3<-rep(2,6)
pos3[1]<-1
pos3[2]<-3
pos3[3]<-3
pos3[4]<-3
pos3[6]<-4

str3<-paste0(coden[cdx3[3]],"\n",codem[cdx3[3]])
strf<-function(i) ifelse(i==3,str3,as.character(codem[cdx3[i]]))
yadj<-rep(0,6)
yadj[6]=-0.01
for (i in 1:6)
{
text(x=fit3[cdx3[i]],y=uptk3[cdx3[i]]+yadj[i],label=strf(i),cex=0.9,pos=pos3[i],font=3,col="brown",family="Arial")
}

points(x=0.17,y=0.68,pch=20,col="red",cex=0.7)
text(x=0.17,y=0.68,"Newham",pos=4,cex=0.9,family="Arial")
points(x=0.17,y=0.65,pch=21,col="brown",cex=0.9)
text(x=0.17,y=0.64,"Cooks distance > 0.02",pos=4,cex=0.9,font=3,col="brown",family="Arial")
dev.off()

h<-function(t) (1+exp(-t))^-1
hin<-function(p) log(p/(1-p))

i<-which(nams=="Newham")
j<-which(nams=="Slough")
k<-which(nams=="Knowsley")

fit1<-mod10x3re$fit[4723]
fit1.j<-h(hin(fit1)-cf103[i]+cf103[j])
fit1.k<-h(hin(fit1)-cf103[i]+cf103[k])
round(100*(fit1.j/fit1),1)
round(100*(fit1.k/fit1),1)

#Fig 2

cb10x3re<-cbind(coef(mod10x3re)[1:149],se103)
rownames(cb10x3re)<-levels(utla)
op3<-order(cb10x3re[,1])
rn3<-rownames(cb10x3re)
namu<-function(u) lookup[lookup[,3]==u,4][1]
rku3<-as.character(sapply(rn3,namu)[op3])
head(rku3)
tail(rku3)


termnam<-attr(mod10x3re$terms,"term.labels")

termnamx<-termnam
termnamx[11]<-"LOtherWhite"
termnamx[12]<-"LSouthAsian"
termnamx[14]<-"LAfroCaribOther"
termnamx[9]<-"LPROPMale"
termnamx[23]<-"LPublicAdmin"
termnamx[25]<-"LHealthSocial"
termnamx[29]<-"LA&E"
termnamx[30]<-"LPharm"
termnamx[31]<-"GPReg"
termnamx[32]<-"HealthDepriv"
termnamx[33]<-"EducDepriv"

z<-plot.gam(mod10x3re,select=1,unconditional=T)
pth1<-paste0("fig2.tiff")
tiff(file="fig2.tiff",width=7.5,height=5,units="in",type="cairo",pointsize=9,res=600,compression="lzw")
{
par(mfrow=c(3,5),mar=c(4,4.5,3,1),mgp=c(3,0.8,0))
ofit<-order(z[[1]]$fit)
plot(qnorm((1:149-0.5)/149),as.numeric(z[[1]]$fit[ofit]),xlab="Gaussian quantiles",ylab="effect",main="A: random effects",family="Arial",cex=0.7,col="grey70",cex.lab=1.2)
k=which(rku3=="Knowsley")
j=which(rku3=="Slough")
points(qnorm((k-0.5)/149),as.numeric(z[[1]]$fit[ofit[k]]),pch=16,col="red",cex=1)
points(qnorm((j-0.5)/149),as.numeric(z[[1]]$fit[ofit[j]]),pch=16,col="green",cex=1)
points(-2.1,0.35,pch=16,col="red")
text(-2.1,0.35,pos=4,"Knowsley",family="Arial",cex=1.1)
points(-2.1,0.45,pch=16,col="green")
text(-2.1,0.45,pos=4,"Slough",family="Arial",cex=1.1)
ind1<-c(3,6,7,11,12,14)
ind2<-c(9,23,25,30,29,31,32,33)
lets<-c("A","B","C","D","E","F","G","H","I","J","K","L","M","N","O")
for (i in 1:6)
{
zi<-z[[ind1[i]]]
plot(zi$x,zi$fit,xlim=quantile(eval(parse(text=termnam[ind1[i]])),c(0.01,0.99)),
ylim=c(-1,0.3),type="l",
main=paste(lets[1+i],substr(termnamx[ind1[i]],1,30),sep=": "),xlab="",ylab="",family="Arial")
lines(zi$x,zi$fit+zi$se,lty=3)
lines(zi$x,zi$fit-zi$se,lty=3)
}
for (i in 1:8)
{
zi<-z[[ind2[i]]]
xra<-quantile(eval(parse(text=termnam[ind2[i]])),c(0.01,0.99))
g<-function(t) ifelse(t>xra[1]&t<xra[2],1,0)
ymin<-min((zi$fit-zi$se)*g(zi$x))
ymax<-max((zi$fit+zi$se)*g(zi$x))
plot(zi$x,zi$fit,xlim=xra,ylim=c(ymin,ymax),type="l",
main=paste(lets[7+i],substr(termnamx[ind2[i]],1,30),sep=": "),xlab="",ylab="narrow scale",family="Arial",cex.lab=1.2)
lines(zi$x,zi$fit+zi$se,lty=3)
lines(zi$x,zi$fit-zi$se,lty=3)
}
}
dev.off()


#Fig 3

cb10x3re<-cbind(coef(mod10x3re)[1:149],se103)
rownames(cb10x3re)<-levels(utla)
op3<-order(cb10x3re[,1])
rn3<-rownames(cb10x3re)
namu<-function(u) lookup[lookup[,3]==u,4][1]
rku3<-as.character(sapply(rn3,namu)[op3])
head(rku3)
tail(rku3)

rtab3<-cb10x3re[op3,]
mrt3<-mean(rtab3[,1])
rownames(rtab3)<-rku3
colnames(rtab3)<-c("est103","se103")
head(rtab3)
tail(rtab3)
cf<-rtab3[,1]

tiff(file="fig3.tiff",width=7.5,height=5.5,units="in",type="cairo",pointsize=9,res=600,compression="lzw")
par(mar=c(5.5,4,4,2)+0.1)
plot(cf,ylab="estimated random effect",xaxt="n",xlab="Upper Tier Local Authority",
xlim=c(0,149),ylim=c(-0.4,0.6),yaxp=c(-0.2,0.6,8),cex=0.7)
for (j in 1:149)
{
lines(c(j,j),c(cf[j]+qnorm(0.025)*rtab3[j,2],cf[j]+qnorm(0.975)*rtab3[j,2]),lwd=0.5)
}

sq<-c(1,5*(1:29)-2,149)
for (j in sq)
{
points(j,cf[j],pch=16)
}

d=rep(0,32)
d[2]=-0.02
text(x=sq,y=-0.3+d,label=rku3[sq],srt=45,cex=0.9)
for (j in c(1,3,149))
{
lines(c(j,j),c(-0.3,cf[j]),lty=3,col="blue")
}

mcf<-mean(cf)
lines(c(-10,160),c(mcf,mcf),col="blue")

text(x=-3,y=0.23,pos=4,label="mean estimated random effect",col="blue",cex=0.9)

text(x=0,y=0.6,pos=4,label="bottom 6",font=2)
text(x=rep(0,6),y=0.6-0.035*(1:6),pos=4,label=rku3[1:6],cex=0.9)
text(x=rep(15,6),y=0.6-0.035*(1:6),pos=4,label=sprintf("%.3f",round(cf[1:6],3)),cex=0.9)
text(x=rep(25,6),y=0.6-0.035*(1:6),pos=4,label=paste0("(",sprintf("%.3f",round(cf[1:6]+qnorm(0.025)*rtab3[1:6,2],3)),
" , ",sprintf("%.3f",round(cf[1:6]+qnorm(0.975)*rtab3[1:6,2],3)),")"),cex=0.9)

text(x=85,y=0.6,pos=4,label="top 6",font=2)
text(x=rep(85,6),y=0.6-0.035*(1:6),pos=4,label=rku3[144:149],cex=0.9)
text(x=rep(105,6),y=0.6-0.035*(1:6),pos=4,label=sprintf("%.3f",round(cf[144:149],3)),cex=0.9)
text(x=rep(113,6),y=0.6-0.035*(1:6),pos=4,label=paste0("(",sprintf("%.3f",round(cf[144:149]+qnorm(0.025)*rtab3[144:149,2],3)),
" , ",sprintf("%.3f",round(cf[144:149]+qnorm(0.975)*rtab3[144:149,2],3)),")"),cex=0.9)

par(mar=c(5,4,4,2)+0.1)
dev.off()

#Fig 4

#use Qgis on CTYUA_MAY_2021_UK_BFC.shp

#Fig 5

dat101<-data.frame(zcf101,zFLU,zPHX,zPHMP,zGPP,zVXCP,zHHP,REGU)
sm101<-stan_lmer(zcf101~zFLU+zPHX+zPHMP+zGPP+zVXCP+zHHP-1+(1|REGU),data=dat101)
pairs(sm101,pars=c("sigma","zPHX"))
pp101<-posterior_predict(sm101)
ppm101<-apply(pp101,2,median)
plot(ppm101,zcf101)

dat102<-data.frame(zcf102,zFLU,zPHX,zPHMP,zGPP,zVXCP,zHHP,REGU)
sm102<-stan_lmer(zcf102~zFLU+zPHX+zPHMP+zGPP+zVXCP+zHHP-1+(1|REGU),data=dat102)
pairs(sm102,pars=c("sigma","zPHX"))
pp102<-posterior_predict(sm102)
ppm102<-apply(pp102,2,median)
plot(ppm102,zcf102)

dat103<-data.frame(zcf103,zFLU,zPHX,zPHMP,zGPP,zVXCP,zHHP,REGU)
sm103<-stan_lmer(zcf103~zFLU+zPHX+zPHMP+zGPP+zVXCP+zHHP-1+(1|REGU),data=dat103)
pairs(sm103,pars=c("sigma","zPHX"))
pp103<-posterior_predict(sm103)
ppm103<-apply(pp103,2,median)
plot(ppm103,zcf103)

tiff(file="fig5.tiff",width=7.5,height=5.2,units="in",type="cairo",pointsize=9,res=600,compression="lzw")
par(mfrow=c(2,2),mar=c(5,4,3,2))
plot(ppm101,zcf101,col=rgb(0,0,1,0.2),cex=0.8,xlim=c(-1.8,1.3),ylim=c(-4,3.2),ylab="scaled estimated random effects",
xlab="median posterior prediction from second stage model",main="A: First dose")
lines(range(ppm101),range(ppm101),col="seagreen",lty=2)
lines(smooth.spline(zcf101~ppm101,spar=1),col="red",lty=2,lwd=1)
las<-c(66,67,69,115,37,112)
pos<-rep(1,6)
pos[2]<-4
pos[3]<-4
pos[4]<-2
pos[5]<-3
d<-rep(0,6)
d[3]<--0.1
points(ppm101[las],zcf101[las],pch=16)
text(ppm101[las],zcf101[las]+d,label=nams[las],pos=pos,cex=0.9)
for (i in 1:6)
{
lines(rep(ppm101[las[i]],2),quantile(pp101[,las[i]],c(0.05,0.95)),lty=3)
}

plot(ppm102,zcf102,col=rgb(0,0,1,0.2),cex=0.8,xlim=c(-1.8,1.3),ylim=c(-4,3.2),ylab="",
xlab="",main="B: Second dose")
lines(range(ppm102),range(ppm102),col="seagreen",lty=2)
lines(smooth.spline(zcf102~ppm102,spar=1),col="red",lty=2,lwd=1)
las<-c(66,67,69,115,37,112)
pos<-rep(1,6)
pos[2]<-4
pos[3]<-4
pos[4]<-2
pos[5]<-3
e<-d<-rep(0,6)
d[2]<-0.1
d[3]<--0.2
e[2]<-0.01
e[3]<--0.01
points(ppm102[las],zcf102[las],pch=16)
text(ppm102[las],zcf102[las]+d,label=nams[las],pos=pos,cex=0.9)
for (i in 1:6)
{
lines(rep(ppm102[las[i]]+e[i],2),quantile(pp102[,las[i]],c(0.05,0.95)),lty=3)
}

plot(ppm103,zcf103,col=rgb(0,0,1,0.2),cex=0.8,xlim=c(-1.7,1.35),ylim=c(-4,3.3),ylab="",
xlab="",main="C: Third Injection")
lines(range(ppm103),range(ppm103),col="seagreen",lty=2)
lines(smooth.spline(zcf103~ppm103,spar=1),col="red",lty=2,lwd=1)
las<-c(66,67,69,115,37,112)
pos<-rep(1,6)
pos[2]<-4
pos[3]<-2
pos[4]<-2
pos[5]<-3
points(ppm103[las],zcf103[las],pch=16)
text(ppm103[las],zcf103[las],label=nams[las],pos=pos,cex=0.9)
for (i in 1:6)
{
lines(rep(ppm103[las[i]],2),quantile(pp103[,las[i]],c(0.05,0.95)),lty=3)
}

dev.off()

loo1<-loo(sm101)
range(loo1$diag$pareto_k)

loo2<-loo(sm102)
range(loo2$diag$pareto_k)

loo3<-loo(sm103)
range(loo3$diag$pareto_k)


dat103<-data.frame(zcf103,zFLU,zPHX,zPHMP,zGPP,zVXCP,zHHP,REGU)
sm103<-stan_lmer(zcf103~zFLU+zPHX+zPHMP+zGPP+zVXCP+zHHP-1+(1|REGU),data=dat103)
plot(sm103)
plot(ppm103,zcf103)
mean(bayes_R2(sm103))

load("SCSP10xre.txt")
B=100
pb<-txtProgressBar(width=80,min=1,max=B,style=3)
mat103B<-as.matrix(sm103)
S103<-VC10x3re[1:149,1:149]
for (b in 1:B)
{
setTxtProgressBar(pb,value=b)
cf103x<-mvrnorm(1,mu=cf103,Sigma=S103)
zcf103x<-scale(cf103x)
dat103x<-data.frame(zcf103x,zFLU,zPHX,zPHMP,zGPP,zVXCP,zHHP,REGU)
sm103x<-stan_lmer(zcf103x~zFLU+zPHX+zPHMP+zGPP+zVXCP+zHHP-1+(1|REGU),data=dat103x)
mat103B<-rbind(mat103B,as.matrix(sm103x))
}
save(mat103B,file="mat103x100.txt")
q05<-function(v) quantile(v,0.05)
q95<-function(v) quantile(v,0.95)
mnx<-as.vector(round(apply(mat103B,2,mean),2))
lox<-as.vector(round(apply(mat103B,2,q05),2))
hix<-as.vector(round(apply(mat103B,2,q95),2))
lohi<-cbind(lox,hix)
mer<-function(v) paste0("(",v[1],",",v[2],")")
cred<-apply(lohi,1,mer)
dim(cred)<-c(17,1)
sim103<-noquote(cbind(mnx,cred))
sim103


dat43<-data.frame(zcf43,zFLU,zPHX,zPHMP,zGPP,zVXCP,zHHP,REGU)
sm43<-stan_lmer(zcf43~zFLU+zPHX+zPHMP+zGPP+zVXCP+zHHP-1+(1|REGU),data=dat43)
plot(sm43)
plot(fitted(sm43),zcf43)
mean(bayes_R2(sm43))

load("SCSP4xre.txt")
B=100
pb<-txtProgressBar(width=80,min=1,max=B,style=3)
mat43B<-as.matrix(sm43)
S43<-VC4x3re[1:149,1:149]
for (b in 1:B)
{
setTxtProgressBar(pb,value=b)
cf43x<-mvrnorm(1,mu=cf43,Sigma=S43)
zcf43x<-scale(cf43x)
dat43x<-data.frame(zcf43x,zFLU,zPHX,zPHMP,zGPP,zVXCP,zHHP,REGU)
sm43x<-stan_lmer(zcf43x~zFLU+zPHX+zPHMP+zGPP+zVXCP+zHHP-1+(1|REGU),data=dat43x)
mat43B<-rbind(mat43B,as.matrix(sm43x))
}
save(mat43B,file="mat43x100.txt")
q05<-function(v) quantile(v,0.05)
q95<-function(v) quantile(v,0.95)
mnx<-as.vector(round(apply(mat43B,2,mean),3))
lox<-as.vector(round(apply(mat43B,2,q05),3))
hix<-as.vector(round(apply(mat43B,2,q95),3))
lohi<-cbind(lox,hix)
mer<-function(v) paste0("(",v[1],",",v[2],")")
cred<-apply(lohi,1,mer)
dim(cred)<-c(17,1)
sim43<-noquote(cbind(mnx,cred))
sim43

dat63<-data.frame(zcf63,zFLU,zPHX,zPHMP,zGPP,zVXCP,zHHP,REGU)
sm63<-stan_lmer(zcf63~zFLU+zPHX+zPHMP+zGPP+zVXCP+zHHP-1+(1|REGU),data=dat63)
plot(sm63)
plot(fitted(sm63),zcf63)
mean(bayes_R2(sm63))

load("SCSP6xre.txt")
B=100
pb<-txtProgressBar(width=80,min=1,max=B,style=3)
mat63B<-as.matrix(sm63)
S63<-VC6x3re[1:149,1:149]
for (b in 1:B)
{
setTxtProgressBar(pb,value=b)
cf63x<-mvrnorm(1,mu=cf63,Sigma=S63)
zcf63x<-scale(cf63x)
dat63x<-data.frame(zcf63x,zFLU,zPHX,zPHMP,zGPP,zVXCP,zHHP,REGU)
sm63x<-stan_lmer(zcf63x~zFLU+zPHX+zPHMP+zGPP+zVXCP+zHHP-1+(1|REGU),data=dat63x)
mat63B<-rbind(mat63B,as.matrix(sm63x))
}
save(mat63B,file="mat63x100.txt")
q05<-function(v) quantile(v,0.05)
q95<-function(v) quantile(v,0.95)
mnx<-as.vector(round(apply(mat63B,2,mean),3))
lox<-as.vector(round(apply(mat63B,2,q05),3))
hix<-as.vector(round(apply(mat63B,2,q95),3))
lohi<-cbind(lox,hix)
mer<-function(v) paste0("(",v[1],",",v[2],")")
cred<-apply(lohi,1,mer)
dim(cred)<-c(17,1)
sim63<-noquote(cbind(mnx,cred))
sim63

dat83<-data.frame(zcf83,zFLU,zPHX,zPHMP,zGPP,zVXCP,zHHP,REGU)
sm83<-stan_lmer(zcf83~zFLU+zPHX+zPHMP+zGPP+zVXCP+zHHP-1+(1|REGU),data=dat83)
plot(sm83)
plot(fitted(sm83),zcf83)
mean(bayes_R2(sm83))

load("SCSP8xre.txt")
B=100
pb<-txtProgressBar(width=80,min=1,max=B,style=3)
mat83B<-as.matrix(sm83)
S83<-VC8x3re[1:149,1:149]
for (b in 1:B)
{
setTxtProgressBar(pb,value=b)
cf83x<-mvrnorm(1,mu=cf83,Sigma=S83)
zcf83x<-scale(cf83x)
dat83x<-data.frame(zcf83x,zFLU,zPHX,zPHMP,zGPP,zVXCP,zHHP,REGU)
sm83x<-stan_lmer(zcf83x~zFLU+zPHX+zPHMP+zGPP+zVXCP+zHHP-1+(1|REGU),data=dat83x)
mat83B<-rbind(mat83B,as.matrix(sm83x))
}
save(mat83B,file="mat83x100.txt")
q05<-function(v) quantile(v,0.05)
q95<-function(v) quantile(v,0.95)
mnx<-as.vector(round(apply(mat83B,2,mean),3))
lox<-as.vector(round(apply(mat83B,2,q05),3))
hix<-as.vector(round(apply(mat83B,2,q95),3))
lohi<-cbind(lox,hix)
mer<-function(v) paste0("(",v[1],",",v[2],")")
cred<-apply(lohi,1,mer)
dim(cred)<-c(17,1)
sim83<-noquote(cbind(mnx,cred))
sim83

sim3<-noquote(cbind(sim43,sim63,sim83,sim103))

##

dat41<-data.frame(zcf41,zFLU,zPHX,zPHMP,zGPP,zVXCP,zHHP,REGU)
sm41<-stan_lmer(zcf41~zFLU+zPHX+zPHMP+zGPP+zVXCP+zHHP-1+(1|REGU),data=dat41)
plot(sm41)
plot(fitted(sm41),zcf41)
mean(bayes_R2(sm41))

load("SCSP4xre.txt")
B=100
pb<-txtProgressBar(width=80,min=1,max=B,style=3)
mat41B<-as.matrix(sm41)
S41<-VC4x1re[1:149,1:149]
for (b in 1:B)
{
setTxtProgressBar(pb,value=b)
cf41x<-mvrnorm(1,mu=cf41,Sigma=S41)
zcf41x<-scale(cf41x)
dat41x<-data.frame(zcf41x,zFLU,zPHX,zPHMP,zGPP,zVXCP,zHHP,REGU)
sm41x<-stan_lmer(zcf41x~zFLU+zPHX+zPHMP+zGPP+zVXCP+zHHP-1+(1|REGU),data=dat41x)
mat41B<-rbind(mat41B,as.matrix(sm41x))
}
save(mat41B,file="mat41x100.txt")
q05<-function(v) quantile(v,0.05)
q95<-function(v) quantile(v,0.95)
mnx<-as.vector(round(apply(mat41B,2,mean),3))
lox<-as.vector(round(apply(mat41B,2,q05),3))
hix<-as.vector(round(apply(mat41B,2,q95),3))
lohi<-cbind(lox,hix)
mer<-function(v) paste0("(",v[1],",",v[2],")")
cred<-apply(lohi,1,mer)
dim(cred)<-c(17,1)
sim41<-noquote(cbind(mnx,cred))
sim41

#

dat61<-data.frame(zcf61,zFLU,zPHX,zPHMP,zGPP,zVXCP,zHHP,REGU)
sm61<-stan_lmer(zcf61~zFLU+zPHX+zPHMP+zGPP+zVXCP+zHHP-1+(1|REGU),data=dat61)
plot(sm61)
plot(fitted(sm61),zcf61)
mean(bayes_R2(sm61))

load("SCSP6xre.txt")
B=100
pb<-txtProgressBar(width=80,min=1,max=B,style=3)
mat61B<-as.matrix(sm61)
S61<-VC6x1re[1:149,1:149]
for (b in 1:B)
{
setTxtProgressBar(pb,value=b)
cf61x<-mvrnorm(1,mu=cf61,Sigma=S61)
zcf61x<-scale(cf61x)
dat61x<-data.frame(zcf61x,zFLU,zPHX,zPHMP,zGPP,zVXCP,zHHP,REGU)
sm61x<-stan_lmer(zcf61x~zFLU+zPHX+zPHMP+zGPP+zVXCP+zHHP-1+(1|REGU),data=dat61x)
mat61B<-rbind(mat61B,as.matrix(sm61x))
}
save(mat61B,file="mat61x100.txt")
q05<-function(v) quantile(v,0.05)
q95<-function(v) quantile(v,0.95)
mnx<-as.vector(round(apply(mat61B,2,mean),3))
lox<-as.vector(round(apply(mat61B,2,q05),3))
hix<-as.vector(round(apply(mat61B,2,q95),3))
lohi<-cbind(lox,hix)
mer<-function(v) paste0("(",v[1],",",v[2],")")
cred<-apply(lohi,1,mer)
dim(cred)<-c(17,1)
sim61<-noquote(cbind(mnx,cred))
sim61


dat81<-data.frame(zcf81,zFLU,zPHX,zPHMP,zGPP,zVXCP,zHHP,REGU)
sm81<-stan_lmer(zcf81~zFLU+zPHX+zPHMP+zGPP+zVXCP+zHHP-1+(1|REGU),data=dat81)
plot(sm81)
plot(fitted(sm81),zcf81)
mean(bayes_R2(sm81))

load("SCSP8xre.txt")
B=100
pb<-txtProgressBar(width=80,min=1,max=B,style=3)
mat81B<-as.matrix(sm81)
S81<-VC8x1re[1:149,1:149]
for (b in 1:B)
{
setTxtProgressBar(pb,value=b)
cf81x<-mvrnorm(1,mu=cf81,Sigma=S81)
zcf81x<-scale(cf81x)
dat81x<-data.frame(zcf81x,zFLU,zPHX,zPHMP,zGPP,zVXCP,zHHP,REGU)
sm81x<-stan_lmer(zcf81x~zFLU+zPHX+zPHMP+zGPP+zVXCP+zHHP-1+(1|REGU),data=dat81x)
mat81B<-rbind(mat81B,as.matrix(sm81x))
}
save(mat81B,file="mat81x100.txt")
q05<-function(v) quantile(v,0.05)
q95<-function(v) quantile(v,0.95)
mnx<-as.vector(round(apply(mat81B,2,mean),3))
lox<-as.vector(round(apply(mat81B,2,q05),3))
hix<-as.vector(round(apply(mat81B,2,q95),3))
lohi<-cbind(lox,hix)
mer<-function(v) paste0("(",v[1],",",v[2],")")
cred<-apply(lohi,1,mer)
dim(cred)<-c(17,1)
sim81<-noquote(cbind(mnx,cred))
sim81


dat101<-data.frame(zcf101,zFLU,zPHX,zPHMP,zGPP,zVXCP,zHHP,REGU)
sm101<-stan_lmer(zcf101~zFLU+zPHX+zPHMP+zGPP+zVXCP+zHHP-1+(1|REGU),data=dat101)
plot(sm101)
plot(fitted(sm101),zcf101)
mean(bayes_R2(sm101))

load("SCSP10xre.txt")
B=100
pb<-txtProgressBar(width=80,min=1,max=B,style=3)
mat101B<-as.matrix(sm101)
S101<-VC10x1re[1:149,1:149]
for (b in 1:B)
{
setTxtProgressBar(pb,value=b)
cf101x<-mvrnorm(1,mu=cf101,Sigma=S101)
zcf101x<-scale(cf101x)
dat101x<-data.frame(zcf101x,zFLU,zPHX,zPHMP,zGPP,zVXCP,zHHP,REGU)
sm101x<-stan_lmer(zcf101x~zFLU+zPHX+zPHMP+zGPP+zVXCP+zHHP-1+(1|REGU),data=dat101x)
mat101B<-rbind(mat101B,as.matrix(sm101x))
}
save(mat101B,file="mat101x100.txt")
q05<-function(v) quantile(v,0.05)
q95<-function(v) quantile(v,0.95)
mnx<-as.vector(round(apply(mat101B,2,mean),3))
lox<-as.vector(round(apply(mat101B,2,q05),3))
hix<-as.vector(round(apply(mat101B,2,q95),3))
lohi<-cbind(lox,hix)
mer<-function(v) paste0("(",v[1],",",v[2],")")
cred<-apply(lohi,1,mer)
dim(cred)<-c(17,1)
sim101<-noquote(cbind(mnx,cred))
sim101

sim1<-noquote(cbind(sim41,sim61,sim81,sim101))

#

dat42<-data.frame(zcf42,zFLU,zPHX,zPHMP,zGPP,zVXCP,zHHP,REGU)
sm42<-stan_lmer(zcf42~zFLU+zPHX+zPHMP+zGPP+zVXCP+zHHP-1+(1|REGU),data=dat42)
plot(sm42)
plot(fitted(sm42),zcf42)
mean(bayes_R2(sm42))

load("SCSP4xre.txt")
B=100
pb<-txtProgressBar(width=80,min=1,max=B,style=3)
mat42B<-as.matrix(sm42)
S42<-VC4x2re[1:149,1:149]
for (b in 1:B)
{
setTxtProgressBar(pb,value=b)
cf42x<-mvrnorm(1,mu=cf42,Sigma=S42)
zcf42x<-scale(cf42x)
dat42x<-data.frame(zcf42x,zFLU,zPHX,zPHMP,zGPP,zVXCP,zHHP,REGU)
sm42x<-stan_lmer(zcf42x~zFLU+zPHX+zPHMP+zGPP+zVXCP+zHHP-1+(1|REGU),data=dat42x)
mat42B<-rbind(mat42B,as.matrix(sm42x))
}
save(mat42B,file="mat42x100.txt")
q05<-function(v) quantile(v,0.05)
q95<-function(v) quantile(v,0.95)
mnx<-as.vector(round(apply(mat42B,2,mean),3))
lox<-as.vector(round(apply(mat42B,2,q05),3))
hix<-as.vector(round(apply(mat42B,2,q95),3))
lohi<-cbind(lox,hix)
mer<-function(v) paste0("(",v[1],",",v[2],")")
cred<-apply(lohi,1,mer)
dim(cred)<-c(17,1)
sim42<-noquote(cbind(mnx,cred))
sim42

dat62<-data.frame(zcf62,zFLU,zPHX,zPHMP,zGPP,zVXCP,zHHP,REGU)
sm62<-stan_lmer(zcf62~zFLU+zPHX+zPHMP+zGPP+zVXCP+zHHP-1+(1|REGU),data=dat62)
plot(sm62)
plot(fitted(sm62),zcf62)
mean(bayes_R2(sm62))

load("SCSP6xre.txt")
B=100
pb<-txtProgressBar(width=80,min=1,max=B,style=3)
mat62B<-as.matrix(sm62)
S62<-VC6x2re[1:149,1:149]
for (b in 1:B)
{
setTxtProgressBar(pb,value=b)
cf62x<-mvrnorm(1,mu=cf62,Sigma=S62)
zcf62x<-scale(cf62x)
dat62x<-data.frame(zcf62x,zFLU,zPHX,zPHMP,zGPP,zVXCP,zHHP,REGU)
sm62x<-stan_lmer(zcf62x~zFLU+zPHX+zPHMP+zGPP+zVXCP+zHHP-1+(1|REGU),data=dat62x)
mat62B<-rbind(mat62B,as.matrix(sm62x))
}
save(mat62B,file="mat62x100.txt")
q05<-function(v) quantile(v,0.05)
q95<-function(v) quantile(v,0.95)
mnx<-as.vector(round(apply(mat62B,2,mean),3))
lox<-as.vector(round(apply(mat62B,2,q05),3))
hix<-as.vector(round(apply(mat62B,2,q95),3))
lohi<-cbind(lox,hix)
mer<-function(v) paste0("(",v[1],",",v[2],")")
cred<-apply(lohi,1,mer)
dim(cred)<-c(17,1)
sim62<-noquote(cbind(mnx,cred))
sim62

dat82<-data.frame(zcf82,zFLU,zPHX,zPHMP,zGPP,zVXCP,zHHP,REGU)
sm82<-stan_lmer(zcf82~zFLU+zPHX+zPHMP+zGPP+zVXCP+zHHP-1+(1|REGU),data=dat82)
plot(sm82)
plot(fitted(sm82),zcf82)
mean(bayes_R2(sm82))

load("SCSP8xre.txt")
B=100
pb<-txtProgressBar(width=80,min=1,max=B,style=3)
mat82B<-as.matrix(sm82)
S82<-VC8x2re[1:149,1:149]
for (b in 1:B)
{
setTxtProgressBar(pb,value=b)
cf82x<-mvrnorm(1,mu=cf82,Sigma=S82)
zcf82x<-scale(cf82x)
dat82x<-data.frame(zcf82x,zFLU,zPHX,zPHMP,zGPP,zVXCP,zHHP,REGU)
sm82x<-stan_lmer(zcf82x~zFLU+zPHX+zPHMP+zGPP+zVXCP+zHHP-1+(1|REGU),data=dat82x)
mat82B<-rbind(mat82B,as.matrix(sm82x))
}
save(mat82B,file="mat82x100.txt")
q05<-function(v) quantile(v,0.05)
q95<-function(v) quantile(v,0.95)
mnx<-as.vector(round(apply(mat82B,2,mean),3))
lox<-as.vector(round(apply(mat82B,2,q05),3))
hix<-as.vector(round(apply(mat82B,2,q95),3))
lohi<-cbind(lox,hix)
mer<-function(v) paste0("(",v[1],",",v[2],")")
cred<-apply(lohi,1,mer)
dim(cred)<-c(17,1)
sim82<-noquote(cbind(mnx,cred))
sim82

dat102<-data.frame(zcf102,zFLU,zPHX,zPHMP,zGPP,zVXCP,zHHP,REGU)
sm102<-stan_lmer(zcf102~zFLU+zPHX+zPHMP+zGPP+zVXCP+zHHP-1+(1|REGU),data=dat102)
plot(sm102)
plot(fitted(sm102),zcf102)
mean(bayes_R2(sm102))

load("SCSP10xre.txt")
B=100
pb<-txtProgressBar(width=80,min=1,max=B,style=3)
mat102B<-as.matrix(sm102)
S102<-VC10x2re[1:149,1:149]
for (b in 1:B)
{
setTxtProgressBar(pb,value=b)
cf102x<-mvrnorm(1,mu=cf102,Sigma=S102)
zcf102x<-scale(cf102x)
dat102x<-data.frame(zcf102x,zFLU,zPHX,zPHMP,zGPP,zVXCP,zHHP,REGU)
sm102x<-stan_lmer(zcf102x~zFLU+zPHX+zPHMP+zGPP+zVXCP+zHHP-1+(1|REGU),data=dat102x)
mat102B<-rbind(mat102B,as.matrix(sm102x))
}
save(mat102B,file="mat102x100.txt")
q05<-function(v) quantile(v,0.05)
q95<-function(v) quantile(v,0.95)
mnx<-as.vector(round(apply(mat102B,2,mean),3))
lox<-as.vector(round(apply(mat102B,2,q05),3))
hix<-as.vector(round(apply(mat102B,2,q95),3))
lohi<-cbind(lox,hix)
mer<-function(v) paste0("(",v[1],",",v[2],")")
cred<-apply(lohi,1,mer)
dim(cred)<-c(17,1)
sim102<-noquote(cbind(mnx,cred))
sim102

sim2<-noquote(cbind(sim42,sim62,sim82,sim102))

###

mn<-as.vector(round(sm43$coef,3))
pi43<-posterior_interval(sm43)
pi43<-pi43[1:15,]
lo<-as.vector(round(pi43[,1],3))
hi<-as.vector(round(pi43[,2],3))
lohi<-cbind(lo,hi)
mer<-function(v) paste0("(",v[1],",",v[2],")")
cred<-apply(lohi,1,mer)
dim(cred)<-c(15,1)
est43<-noquote(cbind(mn,cred))
dim(est43)<-c(15,2)
rownames(est43)<-rep("",15)
est43
#then paste into word processor, tidy and convert to table for pasting back to writeup

mn<-as.vector(round(sm63$coef,3))
pi63<-posterior_interval(sm63)
pi63<-pi63[1:15,]
lo<-as.vector(round(pi63[,1],3))
hi<-as.vector(round(pi63[,2],3))
lohi<-cbind(lo,hi)
mer<-function(v) paste0("(",v[1],",",v[2],")")
cred<-apply(lohi,1,mer)
dim(cred)<-c(15,1)
est63<-noquote(cbind(mn,cred))
dim(est63)<-c(15,2)
rownames(est63)<-rep("",15)
est63
#then paste into word processor, tidy and convert to table for pasting back to writeup

mn<-as.vector(round(sm83$coef,3))
pi83<-posterior_interval(sm83)
pi83<-pi83[1:15,]
lo<-as.vector(round(pi83[,1],3))
hi<-as.vector(round(pi83[,2],3))
lohi<-cbind(lo,hi)
mer<-function(v) paste0("(",v[1],",",v[2],")")
cred<-apply(lohi,1,mer)
dim(cred)<-c(15,1)
est83<-noquote(cbind(mn,cred))
dim(est83)<-c(15,2)
rownames(est83)<-rep("",15)
est83
#then paste into word processor, tidy and convert to table for pasting back to writeup


mn<-as.vector(round(sm103$coef,3))
pi103<-posterior_interval(sm103)
pi103<-pi103[1:15,]
lo<-as.vector(round(pi103[,1],3))
hi<-as.vector(round(pi103[,2],3))
lohi<-cbind(lo,hi)
mer<-function(v) paste0("(",v[1],",",v[2],")")
cred<-apply(lohi,1,mer)
dim(cred)<-c(15,1)
est103<-noquote(cbind(mn,cred))
dim(est103)<-c(15,2)
rownames(est103)<-rep("",15)
est103
#then paste into word processor, tidy and convert to table for pasting back to writeup

##

IMDU<-rep(NA,149)
for (i in 1:149)
{
POPi<-POP[utla==lutla[i]]
IMDi<-IMD[utla==lutla[i]]
IMDU[i]<-sum(POPi*IMDi)/sum(POPi)
}

zIMDU<-scale(IMDU)
zcf103<-scale(cf103)
dat103i<-data.frame(zcf103,zFLU,zPHX,zPHMP,zGPP,zVXCP,zHHP,zIMDU,REGU)
sm103i<-stan_lmer(zcf103~zFLU+zPHX+zPHMP+zGPP+zVXCP+zHHP+zIMDU-1+(1|REGU),data=dat103i)
