# Supplementary material for: Variation in COVID-19 booster uptake in England: An ecological study
Source: PLoS One. 2022 Jun 29;17(6):e0270624. doi: 10.1371/journal.pone.0270624 (PMC9242486; doi:10.1371/journal.pone.0270624)
Supplement: S2 File — A zip file containing the codes used to model the data. (ZIP) [file pone.0270624.s002.zip › codes/pcvxf]

fil="pcgp"
#likewise for the other vaccination sites

pcf<-scan(file=fil,what="character")
pcf1<-gsub("_"," ",pcf)
Le<-length(pcf1)

#allpc<-read.csv("NSPL_NOV_2020_UK/Data/NSPL_NOV_2020_UK.csv",header=T)
#not included in the zip, this is the full postcode lookup
#National Statistics Postcode Lookup (November 2020). Office for National Statistics
#https://geoportal.statistics.gov.uk/datasets/4df8a1a188e74542aebee164525d7ca9/about

u=1

f<-function(i)
{
is.na(u)<-TRUE
str<-trimws(pcf1[i])
L<-length(which(allpc[,3]==str))
if (L>0)
{
cdc<-allpc[which(allpc[,3]==str),27]
ucd<-utla[which(codec==as.character(cdc))]
u<-as.character(nams[which(lutla==ucd)])
}
u
}

upcf<-sapply(1:Le,f)
upcf<-as.character(upcf)

GP<-rep(0,149)
for (i in 1:149)
{
GP[i]<-sum(upcf==nams[i])
}

POPU<-rep(NA,149)
for (i in 1:149)
{
POPU[i]<-sum(POP[utla==lutla[i]])
}

GPP<-GP/POPU*1e5
save(GPP,file="GPP.txt")
