# Supplementary material for: Variation in COVID-19 booster uptake in England: An ecological study
Source: PLoS One. 2022 Jun 29;17(6):e0270624. doi: 10.1371/journal.pone.0270624 (PMC9242486; doi:10.1371/journal.pone.0270624)
Supplement: S2 File — A zip file containing the codes used to model the data. (ZIP) [file pone.0270624.s002.zip › codes/simutest1]

R
#setwd("use")
#adapt the above line to navigate to the directory "use"

library(mgcv)
library(rstanarm)
library(MASS)

set.seed(123)

x1<-runif(1000)
f1<-function(t) 1.8+sin(8*t)*exp(-4*t)
x2<-runif(1000)
f2<-function(t) 1-3*t
x3<-runif(1000)
f3<-function(t) ifelse(t<0.9,0,10*t-9)
x4<-runif(1000)
f4<-function(t) 0*t

par(mfrow=c(2,2))
plot(f1,xlim=c(0,1))
plot(f2,xlim=c(0,1))
plot(f3,xlim=c(0,1))
plot(f4,xlim=c(0,1))
par(mfrow=c(1,1))

lp<-sapply(x1,f1)+sapply(x2,f2)+sapply(x3,f3)+sapply(x4,f4)

#1: quasibinomial, without factor
h<-function(u) (1+exp(-u))^-1
p<-sapply(lp,h)
T<-runif(1,min=10,max=20)
T
S<-rpois(1000,lambda=2000)
y<-round(T*rbinom(1000,size=round(S/T,0),prob=p),0)
y<-ifelse(y>S,S,y)
head(S)
head(y)
mat<-cbind(y,S-y)

m1<-gam(mat~s(x1)+s(x2)+s(x3)+s(x4),family="quasibinomial",method="ML")
summary(m1)
m1$scale
T
par(mfrow=c(2,2))
for (i in 1:4)
{
plot(m1,select=i,unconditional=T,scale=0)
xi<-eval(parse(text=paste0("x",i)))
fi<-eval(parse(text=paste0("f",i)))
points(xi,sapply(xi,fi)-mean(sapply(xi,fi)),col=rgb(0,1,0,0.2),cex=0.3)
}
par(mfrow=c(1,1))


#2 with unmodelled factor effect
sam<-sample(1:20,1000,replace=T)
fac<-factor(sam)
u<-0.3*rnorm(20)
mf<-model.matrix(y~-1+fac)
gfx<-as.numeric(mf%*%u)
head(fac)
head(gfx)
u
lpg<-lp+gfx
pg<-sapply(lpg,h)
y2<-round(T*rbinom(1000,size=round(S/T,0),prob=pg),0)
y2<-ifelse(y2>S,S,y2)
head(y2)
mat2<-cbind(y2,S-y2)
m2<-gam(mat2~-1+s(fac,bs="re")+s(x1)+s(x2)+s(x3)+s(x4),family="quasibinomial",method="ML")
summary(m2)
m2$scale
T
plot(m2$coef[1:20]-mean(m2$coef[1:20]),u-mean(u))
lines(c(-3,3),c(-3,3))

plot(m2,select=1)

par(mfrow=c(2,2))
for (i in 1:4)
{
plot(m2,select=i+1,unconditional=T,scale=0)
xi<-eval(parse(text=paste0("x",i)))
fi<-eval(parse(text=paste0("f",i)))
points(xi,sapply(xi,fi)-mean(sapply(xi,fi)),col=rgb(0,1,0,0.3),cex=0.3)
}
par(mfrow=c(1,1))


#3 with modelled factor effect

v<-runif(20)
a<-runif(1,min=1,max=3)
#a is the focus of second stage modelling
u<--1+a*v+0.3*rnorm(20)
plot(v,u)

gfx<-as.numeric(mf%*%u)
head(fac)
head(gfx)
u
lpg<-lp+gfx
pg<-sapply(lpg,h)
y3<-round(T*rbinom(1000,size=round(S/T,0),prob=pg),0)
y3<-ifelse(y3>S,S,y3)
head(y3)
mat3<-cbind(y3,S-y3)
m3<-gam(mat3~-1+s(fac,bs="re")+s(x1)+s(x2)+s(x3)+s(x4),family="quasibinomial",method="ML")
summary(m3)
m3$scale
T
plot(m3$coef[1:20]-mean(m3$coef[1:20]),u-mean(u))
lines(c(-3,3),c(-3,3))

plot(m3,select=1)

par(mfrow=c(2,2))
for (i in 1:4)
{
plot(m3,select=i+1,unconditional=T,scale=0)
xi<-eval(parse(text=paste0("x",i)))
fi<-eval(parse(text=paste0("f",i)))
points(xi,sapply(xi,fi)-mean(sapply(xi,fi)),col=rgb(0,1,0,0.3),cex=0.3)
}
par(mfrow=c(1,1))

cf<-m3$coef[1:20]
plot(v,cf)
summary(lm(cf~v))$coef[2,1:2]

zcf<-scale(cf)
zv<-scale(v)
summary(lm(zcf~zv))$coef[2,1:2]*sd(cf)/sd(v)
a
plot(lm(zcf~zv)$fit,zcf)
lines(c(-2,2),c(-2,2))


#4 with mixed modelling of factor effect
#longer data
set.seed(123)
N=2000
x1<-runif(N)
x2<-runif(N)
x3<-runif(N)
x4<-runif(N)
lp<-sapply(x1,f1)+sapply(x2,f2)+sapply(x3,f3)+sapply(x4,f4)

v<-runif(50)
fac2<-factor(sample(1:5,50,replace=T))
mf2<-model.matrix(v~-1+fac2)
w<-0.4*rnorm(5)
gfx2<-as.numeric(mf2%*%w)
a<-runif(1,min=1,max=3)
u<--1+a*v+gfx2+0.3*rnorm(50)
plot(v,u)
plot(fac2,u)

sam<-sample(1:50,N,replace=T)
fac<-factor(sam)
mf<-model.matrix(x1~-1+fac)
gfx<-as.numeric(mf%*%u)
head(fac)
head(gfx)
u
lpg<-lp+gfx
pg<-sapply(lpg,h)
S<-rpois(N,lambda=2000)
T<-runif(1,min=10,max=20)
y4<-round(T*rbinom(N,size=round(S/T,0),prob=pg),0)
y4<-ifelse(y4>S,S,y4)
head(y4)
mat4<-cbind(y4,S-y4)
m4<-gam(mat4~-1+s(fac,bs="re")+s(x1)+s(x2)+s(x3)+s(x4),family="quasibinomial",method="ML")
summary(m4)
m4$scale
T
plot(m4$coef[1:50]-mean(m4$coef[1:50]),u-mean(u))
lines(c(-3,3),c(-3,3))

plot(m4,select=1)

par(mfrow=c(2,2))
for (i in 1:4)
{
plot(m4,select=i+1,unconditional=T,scale=0)
xi<-eval(parse(text=paste0("x",i)))
fi<-eval(parse(text=paste0("f",i)))
points(xi,sapply(xi,fi)-mean(sapply(xi,fi)),col=rgb(0,1,0,0.3),cex=0.3)
}
par(mfrow=c(1,1))

cf<-m4$coef[1:50]
plot(v,cf)
plot(fac2,cf)

zcf<-scale(cf)
zv<-scale(v)

dat<-data.frame(zcf,zv,fac2)
sm<-stan_lmer(zcf~zv-1+(1|fac2),data=dat)
plot(sm)
pairs(sm,pars=c("zv","sigma"))
coef<-sm$coef
pin<-posterior_interval(sm)
coef[1]
pin[1,]

coef[1]*sd(cf)/sd(v)
pin[1,]*sd(cf)/sd(v)
a

#performance of the method in 4
#how often does pin contain a
set.seed(123)
B=100
perf<-rep(NA,B)
pb<-txtProgressBar(min=1,max=B,initial=1,style=3)
for (j in 1:B)
{
setTxtProgressBar(pb,value=j)
N=2000
x1<-runif(N)
x2<-runif(N)
x3<-runif(N)
x4<-runif(N)
lp<-sapply(x1,f1)+sapply(x2,f2)+sapply(x3,f3)+sapply(x4,f4)

v<-runif(50)
fac2<-factor(sample(1:5,50,replace=T))
mf2<-model.matrix(v~-1+fac2)
w<-0.4*rnorm(5)
gfx2<-as.numeric(mf2%*%w)
a<-runif(1,min=1,max=3)
u<--1+a*v+gfx2+0.3*rnorm(50)

sam<-sample(1:50,N,replace=T)
fac<-factor(sam)
mf<-model.matrix(x1~-1+fac)
gfx<-as.numeric(mf%*%u)
head(fac)
head(gfx)
u
lpg<-lp+gfx
pg<-sapply(lpg,h)
S<-rpois(N,lambda=2000)
T<-runif(1,min=10,max=20)
y4<-round(T*rbinom(N,size=round(S/T,0),prob=pg),0)
y4<-ifelse(y4>S,S,y4)
head(y4)
mat4<-cbind(y4,S-y4)
m4<-gam(mat4~-1+s(fac,bs="re")+s(x1)+s(x2)+s(x3)+s(x4),family="quasibinomial",method="ML")
summary(m4)
m4$scale
T

cf<-m4$coef[1:50]

zcf<-scale(cf)
zv<-scale(v)

dat<-data.frame(zcf,zv,fac2)
sm<-stan_lmer(zcf~zv-1+(1|fac2),data=dat)
coef<-sm$coef
pin<-posterior_interval(sm)
coef[1]
pin[1,]

r<-sd(cf)/sd(v)
coef[1]*r
pin[1,]*r
a
perf[j]<-ifelse(pin[1,1]*r<=a&pin[1,2]*r>=a,1,0)
}
perf
sum(perf)/B
#0.9

#5 refining pin by resampling cf
set.seed(123)
B=100
perf<-rep(NA,B)
pb<-txtProgressBar(min=1,max=B,initial=1,style=3)
for (j in 1:B)
{
setTxtProgressBar(pb,value=j)
N=2000
x1<-runif(N)
x2<-runif(N)
x3<-runif(N)
x4<-runif(N)
lp<-sapply(x1,f1)+sapply(x2,f2)+sapply(x3,f3)+sapply(x4,f4)

v<-runif(50)
fac2<-factor(sample(1:5,50,replace=T))
mf2<-model.matrix(v~-1+fac2)
w<-0.4*rnorm(5)
gfx2<-as.numeric(mf2%*%w)
a<-runif(1,min=1,max=3)
u<--1+a*v+gfx2+0.3*rnorm(50)

sam<-sample(1:50,N,replace=T)
fac<-factor(sam)
mf<-model.matrix(x1~-1+fac)
gfx<-as.numeric(mf%*%u)
head(fac)
head(gfx)
u
lpg<-lp+gfx
pg<-sapply(lpg,h)
S<-rpois(N,lambda=2000)
T<-runif(1,min=10,max=20)
y4<-round(T*rbinom(N,size=round(S/T,0),prob=pg),0)
y4<-ifelse(y4>S,S,y4)
head(y4)
mat4<-cbind(y4,S-y4)
m4<-gam(mat4~-1+s(fac,bs="re")+s(x1)+s(x2)+s(x3)+s(x4),family="quasibinomial",method="ML")
summary(m4)
m4$scale
T

cf<-m4$coef[1:50]

zcf<-scale(cf)
zv<-scale(v)

dat<-data.frame(zcf,zv,fac2)
sm<-stan_lmer(zcf~zv-1+(1|fac2),data=dat)

B2=10
matB<-as.matrix(sm)
cfxs<-cf
Sig<-m4$Vc[1:50,1:50]
for (b in 1:B2)
{
cfx<-mvrnorm(1,mu=cf,Sigma=Sig)
zcfx<-scale(cfx)
datx<-data.frame(zcfx,zv,fac2)
smx<-stan_lmer(zcfx~zv-1+(1|fac2),data=datx)
matB<-rbind(matB,as.matrix(smx))
cfxs<-c(cfxs,cfx)
}

coef<-mean(matB[,1])
pin<-quantile(matB[,1],c(0.05,0.95))
coef
pin

r<-sd(cfxs)/sd(v)
perf[j]<-ifelse(pin[1]*r<=a&pin[2]*r>=a,1,0)
}
perf
sum(perf)/B
#0.94
