# Supplementary material for: Variation in COVID-19 booster uptake in England: An ecological study
Source: PLoS One. 2022 Jun 29;17(6):e0270624. doi: 10.1371/journal.pone.0270624 (PMC9242486; doi:10.1371/journal.pone.0270624)
Supplement: S3 File — A zip file containing most of the data files. (ZIP) [file pone.0270624.s003.zip]

Archive with 28 entries (27 files):
- data1/
- data1/EDW.txt
- data1/GPR.txt
- data1/GPW.txt
- data1/IMDA.txt
- data1/IMDE.txt
- data1/IMDH.txt
- data1/PHMW.txt
- data1/alldatr.txt
- data1/allmat2.txt
- data1/allvariableslsoawdeciles.csv
- data1/ethnic2011.csv
- data1/fluvac1.csv
- data1/house1.csv
- data1/indusexage1.csv
- data1/lookup_table.csv
- data1/lsoapop_2019.csv
- data1/malepop1.csv
- data1/mariano.wav
- data1/pcgp
- data1/pchh
- data1/pcphm
- data1/pcvxctr
- data1/phallo20-21.csv
- data1/phallo21-22.csv
- data1/pop2019.csv
- data1/prison1.csv
- data1/vacc_2022-01-04.csv
