# Supplementary material for: Variation in COVID-19 booster uptake in England: An ecological study
Source: PLoS One. 2022 Jun 29;17(6):e0270624. doi: 10.1371/journal.pone.0270624 (PMC9242486; doi:10.1371/journal.pone.0270624)
Supplement: S3 File — A zip file containing most of the data files. (ZIP) [file pone.0270624.s003.zip › data1/allvariableslsoawdeciles.csv]

rownum	lsoa11	gpp_dist	ed_dist	dent_dist	pharm_dist	gamb_dist	ffood_dist	pubs_dist	leis_dist	blue_dist	off_dist	tobac_dist	green_pas	green_act	ur	no2_mean	pm10_mean	so2_mean	d_gpp_dist	d_ed_dist	d_pharm_dist	d_dent_dist	d_gamb_dist	d_ffood_dist	d_pubs_dist	d_leis_dist	d_blue_dist	d_off_dist	d_tobac_dist	d_green_pas	d_green_act	d_no2_mean	d_pm10_mean	d_so2_mean
1	E01000001	0.701333333333333	3.44755555555556	0.640444444444444	0.386222222222222	0.390222222222222	0.169777777777778	0.180666666666667	0.214	2.38711111111111	0.380888888888889	1.46088888888889	0.04622135741	0.295	1	28.4717962327226	17.4570648257885	1.77644349588931	3	2	1	3	10	10	10	1	6	10	8	9	3	10	10	10
2	E01000002	0.937966101694915	3.12610169491525	0.925932203389831	0.494067796610169	0.416779661016949	0.194406779661017	0.220508474576271	0.278983050847458	2.04881355932203	0.679830508474576	1.26932203389831	0.04107206058	0.32	1	27.8282254385802	17.4460267652279	1.73532471316844	5	2	2	4	10	10	10	1	5	9	9	10	3	10	10	10
3	E01000003	1.10735294117647	3.72970588235294	0.421764705882353	0.25	0.397647058823529	0.215882352941176	0.191764705882353	0.357647058823529	1.21794117647059	0.421764705882353	1.34970588235294	0.05061065374	0.2	1	28.4744873046875	17.4798717498779	1.78846561908722	6	2	1	1	10	10	10	1	3	10	8	9	1	10	10	10
4	E01000005	0.628461538461539	1.94653846153846	0.799871794871795	0.730512820512821	0.280384615384615	0.149358974358974	0.228076923076923	0.137051282051282	1.18128205128205	0.617051282051282	0.486538461538462	0.04428218399	0.14	1	26.1149716396722	17.3385837497424	1.60262350511867	3	1	5	4	10	10	10	1	3	10	10	9	1	10	10	9
5	E01000006	0.447142857142857	5.95428571428571	1.22714285714286	0.761428571428571	0.599285714285714	0.562857142857143	0.611428571428571	1.68857142857143	1.76071428571429	0.647857142857143	0.663571428571429	0.52745888316	0.585	1	21.7104976658879	17.1846195568177	1.49454725657482	1	4	5	6	9	8	8	4	5	10	10	3	7	10	10	9
6	E01000007	0.307631578947368	6.04973684210526	0.824736842105263	0.509473684210526	0.376578947368421	0.362368421052632	0.620789473684211	0.96421052631579	0.863421052631579	0.733947368421053	0.726315789473684	0.54568010703	0.38	1	21.5592195594803	17.1695373985625	1.489492617133	1	4	3	4	10	9	8	2	2	9	10	3	4	10	10	9
7	E01000008	0.578095238095238	6.23619047619048	0.870952380952381	0.872857142857143	0.83047619047619	0.887142857142857	1.14238095238095	1.04095238095238	1.33571428571429	1.29761904761905	1.15285714285714	0.54242914973	0.105	1	21.6615107668215	17.1950809091278	1.48780472108543	2	4	6	4	7	7	5	2	3	8	9	3	1	10	10	9
8	E01000009	0.374814814814815	5.66555555555556	1.01333333333333	0.453703703703704	0.239259259259259	0.178148148148148	0.268888888888889	1.35740740740741	1.03962962962963	0.341111111111111	0.315185185185185	0.55818920217	0.35	1	20.9045189150862	17.0582761237204	1.48969384238273	1	4	2	5	10	10	10	3	3	10	10	3	4	10	10	9
9	E01000010	0.355394736842105	5.98552631578947	0.304868421052632	0.277434210526316	0.205394736842105	0.214605263157895	0.588684210526316	0.555657894736842	1.08723684210526	1.04157894736842	0.934342105263158	0.46955028888	0.26	1	21.6619374781512	17.1724227698598	1.49712863354981	1	4	1	1	10	10	8	1	3	8	9	3	2	10	10	9
10	E01000011	0.489166666666667	5.8675	1.32	0.591666666666667	0.325	0.260833333333333	0.5725	1.71916666666667	0.771666666666667	0.668333333333333	0.524166666666667	0.59156760548	0.2	1	21.017395239456	17.1101046794101	1.47222653827128	2	4	3	6	10	10	8	4	2	9	10	3	1	10	10	9
11	E01000012	0.306363636363636	6.13636363636364	1.41954545454545	0.682272727272727	0.493636363636364	0.449545454545455	0.930454545454545	1.62136363636364	0.762272727272727	1.02227272727273	0.882727272727273	0.63228747711	0.275	1	22.0271511077881	17.3393421173096	1.47800946235657	1	4	4	7	9	9	6	4	2	9	9	2	2	10	10	9
12	E01000013	0.619565217391304	5.28521739130435	0.388695652173913	0.330434782608696	0.388695652173913	0.226521739130435	0.388695652173913	0.322608695652174	2.13217391304348	1.6595652173913	2.51782608695652	0.95825426356	0.65	1	19.1318531036377	16.7006034851074	1.4980297088623	3	4	1	1	10	10	9	1	6	7	6	1	8	10	10	9
13	E01000014	0.676818181818182	5.43409090909091	0.647272727272727	0.621818181818182	0.676363636363636	0.516818181818182	0.695909090909091	0.649090909090909	2.16863636363636	1.99727272727273	2.64181818181818	0.80702941184	0.505	1	18.9832187167451	16.6363538474544	1.48822490636123	3	4	4	3	8	9	8	1	6	6	6	2	6	10	10	9
14	E01000015	0.474545454545455	5.39393939393939	0.851212121212121	0.816666666666667	0.891212121212121	0.526666666666667	0.78030303030303	0.709393939393939	1.36181818181818	1.19151515151515	3.10363636363636	1.96525478213	0.285	1	18.4861308619378	16.4366314350691	1.45186355198809	2	4	5	4	7	8	7	1	4	8	5	1	2	10	10	9
15	E01000016	0.852	4.3825	0.506	0.4395	0.406	0.436	0.894	0.9395	2.1485	1.472	1.893	0.60238516484	0.695	1	18.4616198282139	16.4799208725607	1.42540408798677	4	3	2	2	10	9	6	2	6	7	7	3	8	10	10	8
16	E01000017	0.451904761904762	4.51809523809524	0.670952380952381	0.663809523809524	0.519047619047619	0.66	1.03571428571429	0.995714285714286	2.3547619047619	1.28857142857143	1.75047619047619	0.69962065913	0.825	1	18.9674893390257	16.7065211237538	1.45915335070628	1	3	4	3	9	8	6	2	6	8	7	2	9	10	10	9
17	E01000018	0.4965	5.0205	0.7095	0.683	0.772	0.597	0.7815	0.7145	1.986	1.5925	2.357	1.06368855269	0.5	1	18.703895339783	16.52098190851	1.46828725511162	2	4	4	3	8	8	7	1	5	7	6	1	6	10	10	9
18	E01000019	0.589411764705882	3.63705882352941	0.624705882352941	0.638823529411765	0.607647058823529	0.394117647058824	1.54294117647059	0.531176470588235	1.21352941176471	0.877058823529412	0.978235294117647	0.30845531208	0.32	1	19.4663722792672	16.8769571391505	1.41448753636786	2	2	4	3	9	9	4	1	3	9	9	5	3	10	10	8
19	E01000020	0.585185185185185	3.98777777777778	0.798888888888889	0.388518518518519	0.381111111111111	0.311481481481481	1.54037037037037	0.831481481481481	1.54	1.09555555555556	1.18259259259259	0.506093536	0.71	1	19.1638796557875	16.815453258875	1.44076604937638	2	3	1	4	10	10	4	2	4	8	9	3	8	10	10	8
20	E01000021	0.511428571428571	3.76857142857143	0.493809523809524	0.511428571428571	0.511428571428571	0.307142857142857	1.73571428571429	0.375714285714286	1.26285714285714	1.73619047619048	0.427619047619048	0.43472858504	0.38	1	19.5934314727783	16.8837928771973	1.42857575416565	2	2	3	2	9	10	3	1	3	7	10	4	4	10	10	8
21	E01000022	0.712105263157895	4.41631578947368	0.796842105263158	0.404736842105263	0.48	0.461052631578947	1.98473684210526	0.556842105263158	1.60631578947368	1.58947368421053	0.856315789473684	0.82101327483	0.74	1	19.5934314727783	16.8837928771973	1.42857575416565	3	3	2	4	9	9	3	1	4	7	10	2	8	10	10	8
22	E01000023	0.594054054054054	3.81189189189189	0.573243243243243	0.594054054054054	0.594054054054054	0.309189189189189	1.61297297297297	0.754324324324324	1.25351351351351	2.28891891891892	0.770810810810811	0.61673006989	0.21	1	19.4332638289197	16.8592532253108	1.43766094246222	2	2	3	2	9	10	4	2	3	6	10	2	1	10	10	8
23	E01000024	0.473529411764706	4.75529411764706	0.497058823529412	0.387058823529412	0.453529411764706	0.445294117647059	2.19117647058824	0.855882352941177	1.64352941176471	1.70411764705882	0.788235294117647	0.97810715409	0.72	1	19.6043360397714	16.8853370047834	1.43010388103513	2	3	1	2	9	9	3	2	4	7	10	1	8	10	10	8
24	E01000025	0.51	4.48166666666667	0.545416666666667	0.535	0.535	0.524583333333333	2.25291666666667	0.730833333333333	1.48166666666667	2.01541666666667	0.852916666666667	1.11965476612	0.415	1	19.7531577788573	16.9064107212262	1.45095922525964	2	3	3	2	9	8	3	2	4	6	10	1	5	10	10	9
25	E01000027	0.795142857142857	3.14257142857143	0.718	0.743428571428571	1.75142857142857	0.720857142857143	1.15114285714286	3.80571428571429	2.506	2.99685714285714	2.124	0.29445573092	0.485	1	17.6836500167847	16.6881704330444	1.23293673992157	4	2	5	3	4	7	5	7	7	5	7	5	6	9	10	7
26	E01000028	0.791304347826087	2.3304347826087	0.712608695652174	0.712608695652174	2.61347826086957	1.36869565217391	2.28521739130435	3.26826086956522	1.80695652173913	3.9895652173913	3.02739130434783	0.28551989967	0.32	1	17.8646295494896	16.7349316610415	1.25929411405983	4	1	4	3	3	5	3	7	5	4	5	5	3	10	10	7
27	E01000029	0.952	2.8584	0.838	0.9904	1.3456	1.2804	1.2928	2.5996	2.7336	1.8768	2.372	0.77869762825	0.77	1	18.3725414276123	16.7468204498291	1.30548501014709	5	2	6	4	5	5	5	6	7	7	6	2	9	10	10	7
28	E01000030	0.531428571428571	2.79785714285714	0.473214285714286	0.458214285714286	1.80464285714286	1.22428571428571	1.64714285714286	3.09821428571429	2.54071428571429	2.49714285714286	2.64714285714286	0.75460001807	0.39	1	18.2518193512371	16.7290002813113	1.29156636522182	2	2	2	2	4	5	4	7	7	6	6	2	4	10	10	7
29	E01000031	0.397931034482759	3.19862068965517	0.354827586206897	0.578965517241379	0.645862068965517	0.555862068965517	0.53551724137931	1.94310344827586	2.49275862068966	1.1451724137931	1.57068965517241	0.80209815926	0.69	1	18.0453881377407	16.7012319967166	1.2964260009021	1	2	3	1	8	8	9	5	7	8	8	2	8	10	10	7
30	E01000032	0.601081081081081	3.58324324324324	0.573783783783784	0.415405405405405	0.508648648648649	0.380810810810811	0.365405405405405	1.6172972972973	2.26324324324324	0.761891891891892	1.70972972972973	0.6510162158	0.365	1	18.647984164616	16.786844033687	1.35831544997976	2	2	2	2	9	9	10	4	6	9	8	2	4	10	10	8
31	E01000033	1.61125	3.721875	0.976875	1.07625	0.706875	0.706875	0.55	0.95875	1.25	1.62	2.00625	2.14494496991	0.19	1	18.4621887207031	16.5007305145264	1.41414475440979	7	2	7	5	8	8	8	2	3	7	7	1	1	10	10	8
32	E01000034	1.36884615384615	2.89615384615385	1.06423076923077	1.10692307692308	0.838846153846154	0.811923076923077	0.531153846153846	1.16730769230769	0.730384615384615	1.88115384615385	2.51423076923077	2.0435053894	0.285	1	17.7950311027106	16.2840265625287	1.36610705360445	7	2	7	5	7	7	9	3	2	7	6	1	2	10	10	8
33	E01000035	0.942903225806452	4.2841935483871	0.834516129032258	0.678709677419355	0.390322580645161	0.25741935483871	0.346774193548387	0.493225806451613	0.944838709677419	0.874516129032258	2.36354838709677	1.92842354068	0.45	1	18.1070445249327	16.334808766998	1.40709591261092	5	3	4	4	10	10	10	1	2	9	6	1	5	10	10	8
34	E01000036	0.24	4.85823529411765	1.21117647058824	0.552352941176471	0.588823529411765	0.204117647058824	0.284705882352941	0.813529411764706	0.692352941176471	0.522352941176471	2.82117647058824	2.01389247009	0.25	1	18.0923916149727	16.3138717614955	1.42417255164166	1	3	3	6	9	10	10	2	2	10	5	1	2	10	10	8
35	E01000037	0.438823529411765	1.80941176470588	0.872352941176471	0.68	0.822352941176471	0.68	0.922941176470588	1.48	0.879411764705882	2.54941176470588	2.29647058823529	2.09254114616	0.65	1	17.6836691512261	16.2777455130168	1.34224636180175	1	1	4	4	7	8	6	4	2	5	6	1	8	9	10	8
36	E01000038	0.553076923076923	1.50730769230769	0.565	0.506923076923077	0.521923076923077	0.494615384615385	0.611538461538462	1.16423076923077	1.37038461538462	2.18115384615385	1.98269230769231	2.3965273653	0.38	1	17.7351990052959	16.2908354861204	1.34567801722776	2	1	3	2	9	9	8	3	4	6	7	1	4	10	10	8
37	E01000039	0.749523809523809	2.25047619047619	1.30142857142857	1.12142857142857	1.23095238095238	1.10095238095238	1.2847619047619	1.84952380952381	0.391428571428571	2.77666666666667	2.73333333333333	2.22968701786	0.35	1	17.579245459821	16.2155345098777	1.36614928787835	3	1	7	6	5	6	5	4	1	5	5	1	4	9	10	8
38	E01000040	0.3396	6.3424	1.456	0.34	0.7672	0.3396	1.6364	1.8472	1.2164	1.456	0.3396	0.52375389574	0.85	1	20.7189078940541	16.9986300417997	1.50749591293217	1	5	1	7	8	10	4	4	3	7	10	3	9	10	10	9
39	E01000041	0.786842105263158	7.25842105263158	1.03842105263158	0.704736842105263	0.700526315789474	0.911052631578947	2.51631578947368	1.15736842105263	0.575789473684211	3.14210526315789	2.05	0.76094070177	0.51	1	20.4681510925293	16.9533672332764	1.50799071788788	4	5	4	5	8	7	2	3	1	5	7	2	6	10	10	9
40	E01000042	0.516285714285714	6.13657142857143	1.67285714285714	0.932285714285714	0.724285714285714	0.978857142857143	1.66	2.34028571428571	0.45989733937143	2.11685714285714	0.994571428571429	0.46767896188	0.71	1	20.4249118058866	16.9430000239609	1.51002659949743	2	4	6	7	8	6	4	5	1	6	9	3	8	10	10	9
41	E01000043	0.58	6.42952380952381	1.71904761904762	0.542857142857143	0.963809523809524	0.58	1.87857142857143	2.03095238095238	1.46349556561905	1.6847619047619	0.58	0.44008881504	1.14	1	20.5310335922263	16.9645019397758	1.50786530732967	2	5	3	7	7	8	3	5	4	7	10	4	10	10	10	9
42	E01000044	0.3285	6.729	1.3885	0.3285	0.83	0.3285	1.6855	1.735	1.87	1.336	0.3285	0.40599692679	0.905	1	21.0727977295384	17.0625254769118	1.50675801938099	1	5	1	7	7	10	4	4	5	8	10	4	9	10	10	9
43	E01000045	1.20551724137931	6.97034482758621	1.54068965517241	0.398620689655172	0.390689655172414	1.33793103448276	2.45034482758621	1.31862068965517	0.663103448275862	2.72689655172414	1.61344827586207	0.53838224927	0.47	1	20.2626143425432	16.9040869912886	1.51766822466177	6	5	2	7	10	5	2	3	2	5	8	3	6	10	10	9
44	E01000046	0.575454545454545	7.40181818181818	0.826363636363636	0.808636363636364	0.808181818181818	0.698181818181818	2.29409090909091	1.59227272727273	1.00136363636364	3.16590909090909	2.50272727272727	1.10671044376	0.345	1	20.4681510925293	16.9533672332764	1.50799071788788	2	5	5	4	7	8	3	4	2	5	6	1	4	10	10	9
45	E01000048	0.269230769230769	6.30730769230769	0.638076923076923	0.506538461538461	0.590384615384615	0.491153846153846	1.02461538461538	1.07538461538462	1.25346153846154	0.755	1.22346153846154	0.10297957819	0.05	1	21.0680916356207	16.9572954746935	1.50098205471414	1	5	3	3	9	9	6	2	3	9	9	8	1	10	10	9
46	E01000049	0.443333333333333	6.15888888888889	0.79037037037037	0.802222222222222	0.806296296296296	0.706666666666667	1.20407407407407	1.25481481481481	1.43814814814815	1.08592592592593	1.36111111111111	0.11014992074	0.08	1	21.0093705184523	16.9264289531166	1.50108063462364	1	4	5	4	7	8	5	3	4	8	8	8	1	10	10	9
47	E01000050	0.2024	6.116	0.666	0.2528	0.2804	0.2524	0.9624	1.012	1.3012	0.5276	0.7748	0.26944132612	0.335	1	21.7432632666308	17.1874610409897	1.49578729035642	1	4	1	3	10	10	6	2	3	10	10	5	3	10	10	9
48	E01000051	0.35	5.84692307692308	0.398461538461538	0.372307692307692	0.306153846153846	0.329230769230769	0.633076923076923	0.682307692307692	0.991538461538462	0.792307692307692	0.93	0.38075702007	0.17	1	21.3241948629423	17.109420741543	1.50264897734113	1	4	1	1	10	10	8	1	2	9	9	4	1	10	10	9
49	E01000052	0.502666666666667	5.79566666666667	1.24933333333333	0.721666666666667	0.721666666666667	0.295	1.57633333333333	1.62633333333333	0.917333333333333	0.915666666666667	1.06866666666667	0.16874629939	0.23	1	20.9328530545648	16.980331030275	1.50522663236102	2	4	4	6	8	10	4	4	2	9	9	7	1	10	10	9
50	E01000053	0.821904761904762	6.53428571428571	0.78952380952381	0.387142857142857	0.446666666666667	0.376190476190476	0.400952380952381	1.49809523809524	2.40142857142857	0.421428571428571	3.76047619047619	0.36636815324	0.25	1	19.396673055239	16.6146098198443	1.54782756064137	4	5	1	4	10	9	9	4	6	10	4	4	2	10	10	9
51	E01000054	0.252631578947368	6.92578947368421	0.643684210526316	0.526315789473684	0.526315789473684	0.616315789473684	1.30894736842105	1.76263157894737	0.925263157894737	1.54947368421053	3.37842105263158	0.88487368184	0.19	1	20.0410804748535	16.8509712219238	1.5280989408493	1	5	3	3	9	8	5	4	2	7	5	2	1	10	10	9
52	E01000055	0.528181818181818	7.00090909090909	0.593636363636364	0.592272727272727	0.592272727272727	0.560909090909091	1.92136363636364	1.93909090909091	0.896363636363636	2.40136363636364	3.15363636363636	0.94758387914	0.37	1	19.8982545279078	16.789296186094	1.55058937037869	2	5	3	2	9	8	3	5	2	6	5	1	4	10	10	9
53	E01000056	0.640952380952381	7.03380952380952	0.987619047619048	0.744285714285714	0.809047619047619	0.71952380952381	0.883333333333333	1.75666666666667	1.43238095238095	0.870476190476191	3.72714285714286	0.76822465955	0.27	1	19.7666226400246	16.7375632310798	1.56121917469807	3	5	5	5	7	7	7	4	4	9	4	2	2	10	10	9
54	E01000057	0.293333333333333	6.764	0.356666666666667	0.342666666666667	0.342666666666667	0.307333333333333	1.80266666666667	1.81866666666667	0.658666666666667	2.63333333333333	2.826	1.03221905994	0.53	1	19.8625842213688	16.7857178710486	1.54775002122346	1	5	1	1	10	10	3	4	1	5	5	1	7	10	10	9
55	E01000058	0.426315789473684	6.38210526315789	0.734736842105263	0.576842105263158	0.572105263157895	0.733684210526316	1.07	1.28894736842105	1.09	2.04421052631579	3.39789473684211	0.8155119648	0.26	1	19.5348541354366	16.7240958255271	1.53735903523563	1	5	3	3	9	7	6	3	3	6	5	2	2	10	10	9
56	E01000059	0.52	6.27222222222222	0.797222222222222	0.622222222222222	0.610555555555556	0.652222222222222	0.712777777777778	1.26222222222222	1.81444444444444	1.10944444444444	3.505	0.78010283317	0.1	1	19.4465199137992	16.6319812136878	1.54934455573196	2	4	4	4	9	8	8	3	5	8	4	2	1	10	10	9
57	E01000060	0.872702702702703	3.55621621621622	0.541621621621622	0.707297297297297	0.707027027027027	0.560540540540541	0.868918918918919	0.927297297297297	1.11594594594595	1.00837837837838	1.06108108108108	0.98279320239	0.33	1	18.190049791325	16.4136531704395	1.38258727847759	4	2	4	2	8	8	7	2	3	9	9	1	3	10	10	8
58	E01000061	0.657916666666667	2.89916666666667	0.876666666666667	0.497083333333333	0.914166666666667	0.876666666666667	0.607083333333333	0.657916666666667	0.4575	1.04833333333333	1.04833333333333	1.07507025629	0.23	1	18.1722303463482	16.4192006677045	1.37193856884642	3	2	2	4	7	7	8	1	1	8	9	1	1	10	10	8
59	E01000062	1.19275862068966	3.84068965517241	0.508620689655172	0.511034482758621	0.602068965517241	0.504827586206897	1.09620689655172	1.19	1.40068965517241	1.50965517241379	1.67689655172414	0.61442615836	0.34	1	18.4136008093867	16.480571822125	1.41201885031814	6	2	3	2	9	9	6	3	4	7	8	2	3	10	10	8
60	E01000063	0.512	3.8015	0.4065	0.47	0.4045	0.3665	0.9055	0.971	1.361	0.4565	1.034	0.39930024534	0.635	1	18.8783317435964	16.7077743322563	1.43886485762065	2	2	2	1	10	9	6	2	4	10	9	4	8	10	10	8
61	E01000064	1.27	3.82266666666667	0.654333333333333	0.603666666666667	0.735	0.635666666666667	0.842	0.943666666666667	1.294	1.47233333333333	1.79333333333333	1.66069015025	0.55	1	18.0691376386001	16.3376571152492	1.39694728942249	6	2	3	3	8	8	7	2	3	7	7	1	7	10	10	8
62	E01000065	0.491764705882353	4.24323529411765	0.437352941176471	0.476764705882353	0.420882352941176	0.458823529411765	1.28882352941176	1.30970588235294	1.76147058823529	0.604705882352941	1.47764705882353	0.60808637857	0.68	1	18.5425708330213	16.5395273964954	1.4192887006731	2	3	2	1	10	9	5	3	5	10	8	3	8	10	10	8
63	E01000066	1.1936	4.1724	1.2456	1.1696	1.0944	1.1248	1.3584	1.6824	0.496	2.3632	1.5036	0.4760217206	0.38	1	20.4183554862399	17.0006719132729	1.46645794453185	6	3	7	6	6	6	4	4	1	6	8	3	4	10	10	9
64	E01000067	1.01842105263158	4.30157894736842	0.845789473684211	0.666315789473684	0.666315789473684	0.653157894736842	0.811052631578947	1.79684210526316	1.04263157894737	1.81526315789474	1.41263157894737	0.81311780394	0.58	1	19.9375940011901	16.9325572725334	1.4726854260053	5	3	4	4	8	8	7	4	3	7	8	2	7	10	10	9
65	E01000068	0.557	5.406	0.7725	0.834	0.7535	0.5875	0.7815	1.997	1.823	0.99	0.689	0.70375760505	0.435	1	20.6122037891641	17.0236333023039	1.47734895650269	2	4	5	4	8	8	7	5	5	9	10	2	5	10	10	9
66	E01000069	0.505454545454545	5.14590909090909	0.897727272727273	0.587727272727273	0.418181818181818	0.772272727272727	0.84	2.34090909090909	0.43	1.84545454545455	1.38772727272727	0.84283373786	0.51	1	19.9520682452682	16.9341784959109	1.4737870517242	2	4	3	4	10	7	7	5	1	7	8	2	6	10	10	9
67	E01000070	0.454333333333333	4.814	0.347	0.341333333333333	0.341333333333333	0.298333333333333	0.388333333333333	1.87166666666667	1.29933333333333	1.17166666666667	0.871333333333333	0.74013347062	0.255	1	20.410536644189	17.0000279218503	1.46955148950739	1	3	1	1	10	10	9	5	3	8	10	2	2	10	10	9
68	E01000071	0.453939393939394	5.54121212121212	1.10969696969697	0.644545454545455	0.449393939393939	1.04	1.05212121212121	2.58636363636364	0.726389927757576	2.05575757575758	1.3969696969697	0.74226399465	0.38	1	20.4841561975307	16.9734022700936	1.49958810682763	1	4	4	5	10	6	6	6	2	6	8	2	4	10	10	9
69	E01000072	0.722962962962963	5.9062962962963	1.27814814814815	0.33037037037037	0.324074074074074	1.28481481481481	2.90666666666667	0.512962962962963	0.326666666666667	2.64888888888889	1.51074074074074	1.02055073747	0.31	1	19.8345730292811	16.8844331773073	1.48979575746992	3	4	1	6	10	5	2	1	1	5	8	1	3	10	10	9
70	E01000073	0.3375	5.162	0.96	0.6055	0.609	0.968	2.5845	0.4215	0.742	2.3455	1.2235	0.98153309954	0.52	1	19.6005523034266	16.8534383928741	1.48473782291545	1	4	3	5	9	6	2	1	2	6	9	1	6	10	10	9
71	E01000074	0.236111111111111	5.90666666666667	1.09611111111111	0.736666666666667	0.846111111111111	1.06444444444444	2.66444444444444	1.10277777777778	0.79	2.02277777777778	1.90444444444444	0.98359619559	0.56	1	19.9160423278809	16.9294757843018	1.47378528118134	1	4	5	5	7	6	2	3	2	6	7	1	7	10	10	9
72	E01000075	0.433333333333333	6.24916666666667	0.475416666666667	0.625416666666667	0.635	0.54	2.12666666666667	1.75083333333333	0.314166666666667	2.28708333333333	2.76833333333333	0.93952124794	0.33	1	19.2861662258849	16.7425622292507	1.49919739506095	1	4	4	2	8	8	3	4	1	6	5	2	3	10	10	9
73	E01000076	0.59	6.5247619047619	1.16619047619048	0.516666666666667	0.617142857142857	1.21571428571429	2.83761904761905	1.12857142857143	0.732380952380952	2.56285714285714	2.12619047619048	1.14990611118	0.6	1	19.6091187511986	16.830334688419	1.4984579442124	2	5	3	6	8	6	2	3	2	5	7	1	7	10	10	9
74	E01000077	0.470869565217391	5.34521739130435	1.03913043478261	0.416521739130435	0.487826086956522	0.443478260869565	2.09391304347826	1.63695652173913	1.19521739130435	1.38260869565217	1.57782608695652	0.80992529985	0.44	1	19.1745335248623	16.7748804372176	1.46049748802904	2	4	2	5	9	9	3	4	3	8	8	2	5	10	10	9
75	E01000078	0.3205	4.918	0.979	0.3375	0.358	0.2255	1.772	1.7095	1.3375	0.9565	1.7485	0.71388817493	0.54	1	19.2466798207531	16.8324551163632	1.4454706364736	1	3	1	5	10	10	3	4	3	9	7	2	7	10	10	8
76	E01000079	0.559130434782609	5.34260869565217	0.879565217391304	0.819565217391304	0.862173913043478	0.72304347826087	0.934347826086957	0.886521739130435	2.18086956521739	1.69565217391304	2.30130434782609	0.73675777147	0.34	1	18.9995774998245	16.6445871138441	1.48878907972833	2	4	5	4	7	7	6	2	6	7	6	2	3	10	10	9
77	E01000080	0.445652173913043	5.38652173913044	1.21869565217391	0.53304347826087	0.624782608695652	0.530434782608696	1.73086956521739	1.56826086956522	1.1595652173913	1.42304347826087	2.01608695652174	0.69829669085	0.21	1	19.0796414409741	16.7025762807837	1.48561807335511	1	4	3	6	8	8	3	4	3	7	7	2	1	10	10	9
78	E01000081	0.629444444444444	4.88666666666667	0.775555555555556	0.76	0.789444444444444	0.703333333333333	1.555	1.51944444444444	1.86	0.992222222222222	2.04611111111111	0.71001573657	0.435	1	18.8326595079659	16.6653751875006	1.44260857840274	3	3	5	4	7	8	4	4	5	9	7	2	5	10	10	8
79	E01000082	0.4165	4.322	0.4515	0.3575	0.3635	0.3195	1.4515	1.4925	1.6805	0.3985	1.5475	0.49680167811	0.33	1	18.7791018491141	16.6536904316373	1.43442518814894	1	3	1	1	10	10	4	4	4	10	8	3	3	10	10	8
80	E01000083	0.427142857142857	4.78571428571429	1.06190476190476	0.35047619047619	0.287142857142857	0.277619047619048	1.6047619047619	1.3452380952381	1.66285714285714	1.24952380952381	1.57190476190476	0.86717596838	0.73	1	18.9421669274456	16.7261223770679	1.44222387875126	1	3	1	5	10	10	4	3	4	8	8	2	8	10	10	8
81	E01000084	0.31	5.644375	0.270625	0.39125	0.301875	0.34625	0.415	0.63375	1.8	1.269375	2.87625	0.98002567277	0.295	1	19.4181521026283	16.7232898637563	1.52513419915268	1	4	1	1	10	9	9	1	5	8	5	1	3	10	10	9
82	E01000085	0.405263157894737	5.77473684210526	0.30578947368421	0.309473684210526	0.250526315789474	0.23	0.31	0.764736842105263	2.10315789473684	1.15105263157895	3.00789473684211	1.09073730381	0.44	1	19.724445541163	16.7475606050049	1.55413160242702	1	4	1	1	10	10	10	2	6	8	5	1	5	10	10	9
83	E01000086	0.355294117647059	5.94411764705882	0.474117647058824	0.458235294117647	0.454117647058824	0.443529411764706	0.497058823529412	0.934117647058823	2.08470588235294	0.817647058823529	3.17882352941176	0.91657733471	0.33	1	19.8189449310303	16.7550487518311	1.56307804584503	1	4	2	2	9	9	9	2	6	9	5	2	3	10	10	9
84	E01000087	0.525238095238095	6.72285714285714	0.56047619047619	0.546190476190476	0.81952380952381	0.313333333333333	0.531904761904762	1.32857142857143	2.28571428571429	0.992857142857143	3.4247619047619	0.64889213835	0.31	1	19.6255090050242	16.6023626612053	1.58362727328214	2	5	3	2	7	10	9	3	6	9	5	2	3	10	10	9
85	E01000088	0.196086956521739	6.38739130434783	0.412608695652174	0.550869565217391	0.684782608695652	0.407391304347826	0.675652173913043	1.34913043478261	2.67652173913043	1.1895652173913	3.21521739130435	0.68657008541	0.26	1	18.8782306496017	16.4719810287445	1.49731746808941	1	5	3	1	8	9	8	3	7	8	5	2	2	10	10	9
86	E01000089	0.345	6.80785714285714	0.782857142857143	1.12857142857143	1.49785714285714	0.758571428571429	1.04	1.43428571428571	2.955	1.81142857142857	3.50857142857143	0.61916694638	0.3	1	19.5799171821131	16.6070240851844	1.57704000649604	1	5	7	4	5	7	6	3	7	7	4	2	3	10	10	9
87	E01000090	0.746	7.407	1.4085	1.5195	1.921	0.8295	1.128	1.227	2.43	1.9265	3.409	0.58265105621	0.48	1	19.8622980117798	16.5375804901123	1.65653133392334	3	5	8	7	4	7	5	3	6	6	5	3	6	10	10	10
88	E01000091	0.764615384615385	6.85538461538462	0.764615384615385	0.709230769230769	0.743076923076923	1.79807692307692	1.56230769230769	3.05923076923077	1.56307692307692	2.52769230769231	2.78846153846154	0.21677678844	0.23	1	20.2297411360625	16.7665710919033	1.51735657188564	4	5	4	3	8	4	4	7	4	5	5	6	1	10	10	9
89	E01000092	1.64454545454545	6.55795454545455	1.66238636363636	0.954204545454545	1.84613636363636	1.71511363636364	2.32386363636364	4.36034090909091	1.03424121838636	2.39909090909091	2.63920454545455	0.05864908426	0.41	1	20.5702718098958	16.7158317565918	1.49389632542928	7	5	6	7	4	4	3	8	3	6	6	9	5	10	10	9
90	E01000093	0.53375	6.25833333333333	0.564166666666667	0.564166666666667	0.635416666666667	1.23625	2.18875	2.63833333333333	1.36875	1.91541666666667	2.07625	0.21923740393	0.675	1	20.9580463185883	16.906751847632	1.50173902802697	2	4	3	2	8	5	3	6	4	6	7	6	8	10	10	9
91	E01000094	1.44459459459459	7.75378378378378	1.44459459459459	1.03756756756757	1.46918918918919	2.53837837837838	1.35972972972973	3.16972972972973	1.31324324324324	3.49	2.78621621621622	0.12567292982	0.41	1	19.852241788582	16.6304040942958	1.56349432133174	7	5	7	7	5	3	4	7	3	4	5	7	5	10	10	9
92	E01000095	1.973	7.862	1.92725	1.43175	1.96675	1.769	1.53225	2.031	1.79766687145	2.5635	3.60475	0.33072255725	0.85	1	20.1234029134115	16.7267525990804	1.56294711430868	8	6	8	8	4	4	4	5	5	5	4	4	9	10	10	9
93	E01000096	1.37115384615385	7.20384615384615	1.50346153846154	0.869230769230769	0.856538461538461	1.76153846153846	1.90230769230769	2.30115384615385	1.51846153846154	2.91615384615385	2.30961538461538	0.4230747807	0.19	1	20.0607104366442	16.8031209934574	1.53243754988649	7	5	6	7	7	4	3	5	4	5	6	4	1	10	10	9
94	E01000097	0.6215	3.553	0.547	0.6265	0.6335	0.5345	0.873	0.6145	1.001	0.819	1.7225	0.32990530509	0.7	1	18.7473680597448	16.7034944192767	1.41117011345233	3	2	4	2	8	8	7	1	2	9	7	4	8	10	10	8
95	E01000098	0.464230769230769	3.47192307692308	0.415769230769231	0.346538461538462	0.348076923076923	0.301153846153846	1.07346153846154	0.506538461538461	0.858846153846154	0.695769230769231	1.45461538461538	0.30321005624	0.605	1	18.8637677587312	16.7469619455578	1.41744062457419	1	2	1	1	10	10	6	1	2	9	8	5	7	10	10	8
96	E01000099	0.5055	3.91	0.75375	0.73975	0.71725	0.5735	0.85725	0.71625	1.4285	1.1305	1.57975	0.19277308669	0.345	1	19.0685198005042	16.8321810916613	1.42443127062328	2	3	5	3	8	8	7	1	4	8	8	6	4	10	10	8
97	E01000100	0.343157894736842	3.92684210526316	0.457368421052632	0.493684210526316	0.365263157894737	0.365263157894737	0.405263157894737	0.405263157894737	1.47684210526316	0.968421052631579	1.15842105263158	0.1029855774	0.35	1	18.6971993426382	16.6623620212509	1.41328212309396	1	3	2	2	10	9	9	1	4	9	9	8	4	10	10	8
98	E01000101	0.347272727272727	3.55045454545455	0.195454545454545	0.443181818181818	0.286818181818182	0.252727272727273	0.516363636363636	0.547272727272727	1.10954545454545	0.676363636363636	0.784090909090909	0.62995182719	0.585	1	18.3743880285279	16.5047806911623	1.38457016732804	1	2	2	1	10	10	9	1	3	9	10	2	7	10	10	8
99	E01000102	0.517619047619048	4.14809523809524	0.788095238095238	0.348571428571429	0.322857142857143	0.313809523809524	1.11380952380952	0.973809523809524	1.5952380952381	1.04857142857143	1.54190476190476	0.26600858868	0.36	1	19.2023635919449	16.8324598897447	1.44010851150459	2	3	1	4	10	10	5	2	4	8	8	5	4	10	10	8
100	E01000103	1.08074074074074	6.00333333333333	1.49037037037037	0.940740740740741	1.20592592592593	0.789259259259259	1.35407407407407	1.94259259259259	1.09148148148148	1.03592592592593	2.74777777777778	2.21133675279	0.29	1	18.5773749318903	16.39306981838	1.46891820177154	5	4	6	7	6	7	5	5	3	8	5	1	2	10	10	9
101	E01000104	0.8392	5.728	1.4608	0.6792	0.8996	0.5276	1.0732	1.686	0.7292	0.7604	2.4056	2.21207793871	0.34	1	18.3608497403591	16.3581037644625	1.44820548432303	4	4	4	7	7	8	6	4	2	9	6	1	3	10	10	9
102	E01000105	0.353684210526316	6.11078947368421	0.533157894736842	0.295	0.440526315789474	0.208684210526316	0.575	0.872894736842105	1.78631578947368	1.42394736842105	3.04789473684211	1.50988575623	0.445	1	18.793953730184	16.5017522063099	1.48333996253792	1	4	1	2	10	10	8	2	5	7	5	1	5	10	10	9
103	E01000106	0.384722222222222	6.12055555555556	1.02027777777778	0.313055555555556	0.947777777777778	0.257777777777778	1.09472222222222	1.32944444444444	1.375	1.15361111111111	2.8875	2.21975008858	0.405	1	18.9945601011061	16.5717489011545	1.50069147319619	1	4	1	5	7	10	6	3	4	8	5	1	5	10	10	9
104	E01000107	0.920555555555556	5.72611111111111	1.92722222222222	0.78	0.928888888888889	0.632777777777778	1.07611111111111	1.70555555555556	0.212222222222222	0.781666666666667	2.81222222222222	2.1399048026	0.305	1	17.838966544137	16.244977306505	1.40801558837311	5	4	5	8	7	8	6	4	1	9	5	1	3	10	10	8
105	E01000108	0.35	5.2784	1.5564	0.2472	0.422	0.2288	0.6116	1.1916	0.526	0.3292	2.7316	2.19187691211	0.51	1	18.1542151352507	16.3301310765021	1.42834564270824	1	4	1	7	10	10	8	3	1	10	5	1	6	10	10	8
106	E01000109	0.708457142857143	3.68342857142857	0.794	0.641628571428571	0.5154	0.402514285714286	0.515971428571429	0.476228571428571	1.36972273779999	0.856171428571429	0.887314285714286	0.27652932484	0.67	1	18.5209678188013	16.6026851908399	1.39141408662601	3	2	4	4	9	9	9	1	4	9	9	5	8	10	10	8
107	E01000110	0.739565217391304	3.40260869565217	0.734782608695652	0.588695652173913	0.559130434782609	0.508695652173913	0.490434782608696	1.93478260869565	2.38652173913043	1.33913043478261	1.4304347826087	0.87011403572	0.66	1	18.21843881234	16.564502724798	1.34274847091225	3	2	3	3	9	9	9	5	6	8	8	2	8	10	10	8
108	E01000111	0.943461538461538	3.60653846153846	0.976538461538462	0.654230769230769	0.788076923076923	0.323846153846154	0.720769230769231	1.26192307692308	1.72653846153846	0.766538461538462	0.787692307692308	1.05461669238	1.03	1	18.2401702496051	16.5583768741578	1.34815625008839	5	2	4	5	7	10	7	3	5	9	10	1	9	10	10	8
109	E01000112	0.518125	3.858125	0.6778125	0.289375	0.310625	0.2459375	0.275625	1.3915625	1.95875	0.8490625	1.168125	0.75132848994	0.785	1	18.4394794879153	16.6941741081596	1.36297146297282	2	2	1	3	10	10	10	3	5	9	9	2	9	10	10	8
110	E01000113	0.8204	3.9488	0.462	0.3396	0.2612	0.2324	0.3732	1.0552	1.5648	0.3472	1.646	0.26218116716	0.49	1	18.7584705352783	16.8028984069824	1.37950694561005	4	3	1	2	10	10	10	2	4	10	8	5	6	10	10	8
111	E01000114	0.767272727272727	3.47575757575758	0.718484848484849	0.335151515151515	0.742121212121212	0.293030303030303	0.680606060606061	0.761818181818182	1.14878787878788	0.358484848484848	0.358484848484848	1.05916290631	0.715	1	18.6837421009864	16.6969463161535	1.40317035065959	4	2	1	3	8	10	8	2	3	10	10	1	8	10	10	8
112	E01000115	0.591388888888889	6.41666666666667	0.365555555555556	0.674722222222222	0.906111111111111	0.665	0.786111111111111	1.18694444444444	2.07027777777778	2.32972222222222	0.915	0.64296813271	0.68	1	17.75597594763	15.9764145553786	1.17286991430107	2	5	4	1	7	8	7	3	6	6	9	2	8	10	9	6
113	E01000116	0.746	6.35466666666667	0.939666666666667	0.500666666666667	0.836333333333333	0.476	0.555	1.039	2.54033333333333	1.79966666666667	0.841333333333333	0.60248641616	0.29	1	18.1046933573268	16.0422365702835	1.19127818352189	3	5	2	4	7	9	8	2	7	7	10	3	2	10	10	6
114	E01000117	0.86875	5.7153125	1.5734375	0.539375	0.7221875	0.525	0.7221875	0.4728125	3.1821875	1.340625	1.63875	0.5788250035	0.43	1	18.1042696764546	16.0321383618294	1.18984661614875	4	4	3	7	8	8	7	1	8	8	8	3	5	10	10	6
115	E01000118	0.452758620689655	6.01586206896552	1.46862068965517	0.547241379310345	0.744137931034483	0.547241379310345	0.692413793103448	0.636206896551724	3.02379310344828	1.64172413793103	1.29275862068966	0.63314385346	0.35	1	18.0401651755451	15.9914879461599	1.17483823586385	1	4	3	7	8	8	8	1	8	7	8	2	4	10	10	6
116	E01000119	1.34833333333333	6.32866666666667	0.744	0.593	0.714	0.496666666666667	0.598666666666667	0.817333333333333	1.829	2.67	1.223	0.4858348165	0.675	1	18.4033910777311	16.1311684181381	1.20800217791999	7	5	3	3	8	9	8	2	5	5	9	3	8	10	10	7
117	E01000120	0.969583333333333	6.62291666666667	0.64	0.464583333333333	0.5975	0.29625	0.339166666666667	1.09416666666667	1.90958333333333	2.42333333333333	0.66125	0.59784611289	0.47	1	18.3829474447172	16.1252760267809	1.20690219092113	5	5	2	3	9	10	10	3	5	6	10	3	6	10	10	7
118	E01000121	0.405	6.74178571428571	1.74785714285714	1.06857142857143	1.26428571428571	0.966071428571429	1.155	1.19678571428571	3.26142857142857	2.10285714285714	1.51285714285714	0.62837910447	0.455	1	18.425693773257	16.1246336189003	1.20928501009897	1	5	7	8	5	6	5	3	8	6	8	2	5	10	10	7
119	E01000122	1.66310344827586	6.45862068965517	1.46241379310345	1.01	1.1651724137931	0.88448275862069	0.945862068965517	1.39689655172414	2.59827586206897	2.30034482758621	1.48206896551724	0.55451503488	0.52	1	18.5883224416596	16.1587018116011	1.22386061030941	8	5	6	7	6	7	6	3	7	6	8	3	6	10	10	7
120	E01000123	0.926296296296296	6.69425925925926	1.70685185185185	1.11185185185185	1.23074074074074	0.885	1.13537037037037	1.11740740740741	3.50185185185185	2.30611111111111	1.55222222222222	0.59849424041	0.46	1	19.1030541350784	16.3161891318416	1.24196407011205	5	5	7	7	5	7	5	3	8	6	8	3	6	10	10	7
121	E01000124	1.0175	6.08138888888889	0.8425	0.466111111111111	0.785555555555556	0.283888888888889	0.743611111111111	0.323333333333333	3.70833333333333	1.80888888888889	0.983611111111111	0.66718019653	0.45	1	19.219322839619	16.3484112410523	1.24589917930486	5	4	2	4	8	10	7	1	8	7	9	2	5	10	10	7
122	E01000125	0.411960784313726	6.77156862745098	0.373529411764706	0.392941176470588	0.652352941176471	0.371960784313725	0.656274509803922	0.992745098039216	1.76235294117647	0.407450980392157	1.50156862745098	0.30308224804	0.39	1	18.5981006622314	16.01540184021	1.1741601228714	1	5	1	1	8	9	8	2	5	10	8	5	4	10	10	6
123	E01000126	1.03206896551724	8.15448275862069	0.787931034482759	1.07379310344828	1.40241379310345	1.32241379310345	0.820689655172414	1.00862068965517	3.50896551724138	1.38551724137931	3.26758620689655	0.33637458381	0.44	1	19.1427099878272	16.1460727415886	1.18418979020682	5	6	7	4	5	5	7	2	8	8	5	4	5	10	10	6
124	E01000127	0.22	7.8195652173913	0.309565217391304	0.426086956521739	0.47304347826087	0.426086956521739	0.969565217391304	0.487826086956522	2.66521739130435	0.47304347826087	2.40478260869565	0.33759781407	0.18	1	19.4147779586025	16.208960996609	1.17065544571836	1	5	2	1	9	9	6	1	7	10	6	4	1	10	10	6
125	E01000128	0.555714285714286	7.50142857142857	0.676071428571429	0.585357142857143	0.583571428571429	0.5375	0.775714285714286	0.626428571428571	2.80107142857143	0.621071428571429	2.54714285714286	0.31603340204	0.23	1	19.447478821044	16.2073953470187	1.17848120366242	2	5	3	3	9	8	7	1	7	10	6	5	1	10	10	6
126	E01000129	0.335777777777778	7.40466666666667	0.520222222222222	0.264222222222222	0.252	0.195777777777778	0.414666666666667	0.524222222222222	2.38777777777778	0.299555555555556	2.14355555555556	0.29703426758	0.21	1	19.2051798149187	16.1553027118863	1.18413723293141	1	5	1	2	10	10	9	1	6	10	7	5	1	10	10	6
127	E01000130	0.666	8.1136	0.5592	0.8944	1.0404	0.9512	0.9532	0.5928	3.2944	0.9844	3.034	0.38040967829	0.3	1	19.0881443023682	16.1504783630371	1.17692458629608	3	6	6	2	6	6	6	1	8	9	5	4	3	10	10	6
128	E01000131	0.911034482758621	7.30034482758621	0.866896551724138	0.512758620689655	0.78	0.706896551724138	0.841724137931035	0.966206896551724	2.53310344827586	1.05586206896552	2.67862068965517	0.31333127445	0.25	1	19.9605460398075	16.3083266883313	1.19776871504655	5	5	3	4	8	8	7	2	7	8	6	5	2	10	10	6
129	E01000132	0.39875	7.560625	0.3475	0.35875	0.35875	0.31	1.1728125	0.6440625	2.524375	0.35875	2.2628125	0.26466016648	0.225	1	19.3312591062719	16.1869559608216	1.15859628765817	1	5	1	1	10	10	5	1	7	10	6	5	1	10	10	6
130	E01000133	0.675161290322581	8.13870967741935	0.67258064516129	0.774838709677419	0.774838709677419	0.598709677419355	0.942903225806452	0.618064516129032	3.05290322580645	0.774838709677419	2.79193548387097	0.38616453275	0.15	1	19.0881104309555	16.1547613005253	1.17246544368917	3	6	5	3	8	8	6	1	8	9	5	4	1	10	10	6
131	E01000134	0.746086956521739	6.97739130434783	0.411086956521739	0.690652173913043	0.768260869565217	0.690652173913043	0.982391304347826	1.31304347826087	1.99717391304348	0.737826086956522	1.73608695652174	0.23852128059	0.345	1	19.0930642163049	16.1513792265985	1.17680939237934	3	5	4	1	8	8	6	3	5	9	7	6	4	10	10	6
132	E01000135	0.465	4.17588235294118	0.669411764705882	0.605	0.622941176470588	0.672352941176471	0.894411764705882	1.03441176470588	2.95058823529412	1.83882352941176	0.896470588235294	2.90175994017	0.18	1	21.2820291792553	16.4474170372005	1.27563265415751	1	3	3	3	8	8	6	2	7	7	9	1	1	10	10	7
133	E01000136	0.88531914893617	2.93978723404255	0.430212765957447	0.573617021276596	0.567021276595745	0.549148936170213	0.711276595744681	1.16595744680851	1.91042553191489	1.78212765957447	1.10595744680851	3.50134886824	0.38	1	21.2302796797697	16.4019790609179	1.27067976085227	4	2	3	1	9	8	8	3	5	7	9	1	4	10	10	7
134	E01000137	0.646153846153846	3.90230769230769	0.398846153846154	0.396923076923077	0.401153846153846	0.396923076923077	1.24730769230769	1.13538461538462	2.41307692307692	1.46961538461538	1.57307692307692	3.65946510188	0.27	1	21.5735992207017	16.555651191732	1.2856502725695	3	3	2	1	10	9	5	3	6	7	8	1	2	10	10	7
135	E01000138	0.42695652173913	4.16434782608696	0.89304347826087	0.556086956521739	0.882608695652174	0.628260869565217	1.2304347826087	0.847826086956522	2.97913043478261	1.0904347826087	1.80478260869565	1.3230153765	0.49	1	21.5294392686653	16.5183530928597	1.28259279554492	1	3	3	4	7	8	5	2	7	8	7	1	6	10	10	7
136	E01000139	0.451162790697674	3.7806976744186	0.602558139534884	0.414883720930233	0.599767441860465	0.40046511627907	1.18860465116279	0.637441860465116	2.47697674418605	1.03279069767442	1.69651162790698	2.35355376099	0.26	1	21.8440878855721	16.5469347631605	1.28681489132071	1	2	2	2	9	9	5	1	6	9	8	1	2	10	10	7
137	E01000140	0.730731707317073	3.29878048780488	0.243170731707317	0.241951219512195	0.241951219512195	0.241951219512195	1.21341463414634	0.811219512195122	1.97609756097561	1.3609756097561	1.41146341463415	3.6008215502	0.26	1	21.6585953740136	16.5673821196849	1.28625863102612	3	2	1	1	10	10	5	2	5	8	8	1	2	10	10	7
138	E01000141	0.384583333333333	4.98520833333333	0.426875	0.310625	0.23	0.20625	0.241041666666667	0.290833333333333	2.85	0.332708333333333	1.76458333333333	0.43940275997	0.485	1	21.7113213155607	16.5752243017427	1.28698099065425	1	3	1	1	10	10	10	1	7	10	7	4	6	10	10	7
139	E01000142	0.555555555555556	4.59416666666667	0.909444444444444	0.520555555555556	0.765277777777778	0.515833333333333	0.812222222222222	0.513333333333333	3.45722222222222	0.630555555555556	1.79333333333333	0.44205450068	0.73	1	21.6189283564748	16.5716119611814	1.29044170153848	2	3	3	4	8	9	7	1	8	10	7	4	8	10	10	7
140	E01000143	0.555172413793103	4.74655172413793	0.763103448275862	0.510689655172414	0.624827586206897	0.445862068965517	0.678620689655172	0.502758620689655	3.23448275862069	0.498620689655172	1.46586206896552	0.25648831718	0.51	1	21.7328732759583	16.5760670651024	1.28676402895557	2	3	3	3	8	9	8	1	8	10	8	5	6	10	10	7
141	E01000144	0.349347826086957	3.78913043478261	0.37	0.29195652173913	0.412391304347826	0.327391304347826	0.491304347826087	0.361086956521739	2.76521739130435	1.43108695652174	0.334565217391304	3.43475008041	0.625	1	21.3101886593536	16.5261946928949	1.27306656899243	1	2	1	1	10	10	9	1	7	7	10	1	8	10	10	7
142	E01000145	0.447878787878788	4.15393939393939	0.612727272727273	0.485757575757576	0.575151515151515	0.554848484848485	0.873939393939394	0.547272727272727	3.10212121212121	1.8169696969697	0.501818181818182	0.91481390769	0.62	1	21.2399867179789	16.4784652206038	1.27404902597	1	3	2	3	9	8	7	1	8	7	10	2	8	10	10	7
143	E01000146	0.355714285714286	3.50928571428571	0.214047619047619	0.28	0.193333333333333	0.244761904761905	0.36547619047619	0.638333333333333	2.4852380952381	1.78166666666667	0.446428571428571	3.50101834482	0.55	1	21.4761869884869	16.542567786274	1.28439297442803	1	2	1	1	10	10	10	1	7	7	10	1	7	10	10	7
144	E01000147	0.33030303030303	6.79606060606061	0.312727272727273	0.382727272727273	0.477272727272727	0.356060606060606	0.477272727272727	0.393333333333333	1.42515151515152	0.386666666666667	2.17818181818182	0.40271868969	0.48	1	20.5579746189229	16.4320761715474	1.22542758005664	1	5	1	1	9	9	9	1	4	10	6	4	6	10	10	7
145	E01000148	0.687678571428571	6.71767857142857	0.345535714285714	0.566607142857143	0.83375	0.185714285714286	0.52875	0.404285714285714	1.825	0.919285714285714	2.64625	0.26433516534	0.405	1	19.3254177932975	16.1404795664093	1.20438749538937	3	5	3	1	7	10	9	1	5	9	6	5	5	10	10	7
146	E01000150	0.8875	6.8975	0.778333333333333	0.650833333333333	0.648888888888889	0.648888888888889	0.598055555555556	0.841944444444444	1.04416666666667	0.846944444444444	2.22888888888889	0.54796919267	0.26	1	21.0865800912389	16.5509869235272	1.23741472289234	4	5	4	4	8	8	8	2	3	9	6	3	2	10	10	7
147	E01000151	0.763414634146341	8.34317073170732	1.1	0.945853658536585	2.10390243902439	1.16780487804878	0.755609756097561	1.81756097560976	3.45634146341463	1.29	2.89463414634146	0.39107312212	0.85	1	19.5611785339833	16.2354270431212	1.17083329981736	4	6	6	5	3	6	7	4	8	8	5	4	9	10	10	6
148	E01000152	1.62311111111111	8.80466666666667	1.232	1.35822222222222	1.464	0.629555555555556	1.14777777777778	1.626	3.95111111111111	0.644666666666667	3.46066666666667	0.40595558207	0.44	1	19.4950012582541	16.1701864005388	1.16063966032915	7	6	8	6	5	8	5	4	9	10	5	4	5	10	10	6
149	E01000153	1.53205882352941	8.75352941176471	0.956764705882353	1.32911764705882	1.59705882352941	0.953823529411765	0.970294117647059	1.45323529411765	3.86147058823529	0.965588235294118	3.6	0.46095107861	0.25	1	19.5188931396141	16.2165980802378	1.16690184424706	7	6	8	5	4	6	6	3	9	9	4	3	2	10	10	6
150	E01000154	0.668679245283019	7.87603773584906	0.831698113207547	0.462264150943396	2.02509433962264	1.11452830188679	0.525094339622642	1.60660377358491	2.98830188679245	1.35905660377358	2.5088679245283	0.39626061754	0.65	1	20.3283482787129	16.3742579348665	1.19461632028028	3	6	2	4	3	6	9	4	7	8	6	4	8	10	10	6
151	E01000155	1.24953125	7.355625	0.5740625	0.54890625	1.43578125	0.59484375	0.68953125	1.09859375	2.48828125	1.4628125	2.6775	0.26082297717	0.335	1	20.0421756759949	16.3249459705618	1.19779666556174	6	5	3	2	5	8	8	3	7	7	6	5	3	10	10	6
152	E01000156	0.289	4.86333333333333	0.358666666666667	0.346	0.358666666666667	0.233	0.342	1.27233333333333	1.74466666666667	1.54733333333333	1.879	1.23586940168	0.405	1	20.0671948173508	16.4316693051645	1.25767266528748	1	3	1	1	10	10	10	3	5	7	7	1	5	10	10	7
153	E01000157	0.461034482758621	5.47344827586207	0.592758620689655	0.597586206896552	0.592758620689655	0.481379310344828	0.592758620689655	1.64206896551724	1.98275862068966	1.7748275862069	1.80034482758621	1.21208912754	0.54	1	20.1304015413967	16.4755253567775	1.27219446449216	1	4	3	2	9	9	8	4	5	7	7	1	7	10	10	7
154	E01000158	0.365172413793103	6.74310344827586	0.949310344827586	0.82448275862069	0.981724137931034	0.38	1.0351724137931	1.05586206896552	4.03379310344828	1.25137931034483	1.13275862068966	0.57359029624	0.47	1	19.0541087831805	16.2280693209192	1.23802685337309	1	5	5	5	6	9	6	2	9	8	9	3	6	10	10	7
155	E01000159	0.750789473684211	6.3028947368421	1.00078947368421	0.889210526315789	0.885526315789474	0.536052631578947	0.83421052631579	1.27394736842105	4.1171052631579	1.38157894736842	1.16947368421053	0.73209991498	0.21	1	19.1073028877166	16.2763989139264	1.24941622782168	4	5	6	5	7	8	7	3	9	8	9	2	1	10	10	7
156	E01000160	0.699705882352941	6.84411764705882	1.09441176470588	0.734117647058824	1.18588235294118	0.542352941176471	1.24029411764706	1.01676470588235	3.74558823529412	1.31	1.26294117647059	0.56863142318	0.785	1	19.7757603482494	16.4757068719811	1.2652568230662	3	5	5	5	6	8	5	2	8	8	9	3	9	10	10	7
157	E01000161	0.339777777777778	6.89111111111111	0.449555555555556	0.556444444444444	0.623333333333333	0.277555555555556	0.798666666666667	1.11622222222222	3.56488888888889	0.629777777777778	0.629333333333333	0.7549396171	0.82	1	19.5988922119141	16.3673286437988	1.25098192691803	1	5	3	1	8	10	7	3	8	10	10	2	9	10	10	7
158	E01000162	0.481612903225806	6.91064516129032	0.287741935483871	0.328709677419355	0.334516129032258	0.217741935483871	0.419032258064516	1.27967741935484	3.4241935483871	0.328709677419355	0.317096774193548	1.15391964387	0.78	1	19.7199732442592	16.4253226213731	1.26401918122859	2	5	1	1	10	10	9	3	8	10	10	1	9	10	10	7
159	E01000163	0.942333333333333	6.96433333333333	1.05566666666667	1.00166666666667	1.06966666666667	0.986	1.104	2.16366666666667	2.52666666666667	1.66633333333333	1.665	1.1266005555	0.33	1	19.9799579102713	16.4841025875577	1.26978611915098	5	5	6	5	6	6	5	5	7	7	8	1	3	10	10	7
160	E01000164	0.6278125	6.5975	0.7628125	0.6775	0.7765625	0.598125	0.7815625	1.74875	2.2096875	1.4103125	1.4575	1.19890195517	0.48	1	19.9615014669927	16.434139152515	1.2577355070271	3	5	4	3	8	8	7	4	6	8	8	1	6	10	10	7
161	E01000165	0.994761904761905	7.30119047619048	0.931904761904762	0.921428571428571	1.00047619047619	1.17928571428571	1.17214285714286	2.21166666666667	3.0102380952381	1.00690476190476	1.005	1.09374123182	0.98	1	19.6149624683178	16.3688203816038	1.25027772336878	5	5	6	4	6	6	5	5	7	9	9	1	9	10	10	7
162	E01000166	0.953513513513514	5.28297297297297	1.11513513513514	1.14135135135135	1.02216216216216	0.985135135135135	1.63486486486486	2.01594594594595	1.32675675675676	1.83864864864865	1.75162162162162	2.69759443109	0.36	1	16.5482988379927	15.7486432019058	1.07872739547544	5	4	7	5	6	6	4	5	3	7	7	1	4	9	9	5
163	E01000167	1.13107142857143	4.23892857142857	1.05535714285714	1.06357142857143	1.05464285714286	1.02821428571429	0.977857142857143	1.035	0.5275	1.22392857142857	1.09892857142857	1.33824948599	0.215	1	16.4364670796751	15.7247617300762	1.06610561232854	6	3	7	5	6	6	6	2	1	8	9	1	1	9	9	5
164	E01000168	0.651538461538462	5.06961538461538	0.824230769230769	0.89	0.663846153846154	0.645769230769231	1.30615384615385	1.83807692307692	1.33692307692308	1.41192307692308	1.50653846153846	2.66099652747	0.33	1	16.9917899721436	15.8080698020714	1.10953235310514	3	4	6	4	8	8	5	4	3	8	8	1	3	9	9	6
165	E01000169	0.662571428571429	4.086	0.752285714285714	0.666	0.803142857142857	0.630571428571429	0.712571428571429	0.882285714285714	0.996857142857143	0.723428571428571	0.686857142857143	1.25067410233	0.37	1	16.9480899966093	15.7728449351371	1.09516859399054	3	3	4	3	7	8	8	2	2	9	10	1	4	9	9	6
166	E01000170	0.339487179487179	4.20564102564103	0.458974358974359	0.311538461538462	0.633333333333333	0.301025641025641	0.607692307692308	1.02358974358974	1.66	0.427948717948718	0.60974358974359	0.50244284852	0.74	1	17.0186172624963	15.8001456104624	1.10505516882416	1	3	1	2	8	10	8	2	4	10	10	3	8	9	9	6
167	E01000171	0.368	3.74844444444444	0.353333333333333	0.327111111111111	0.404666666666667	0.234444444444444	0.385333333333333	0.554	1.39511111111111	0.416444444444444	0.389777777777778	0.32119386299	0.505	1	16.995081287572	15.7947714430712	1.10274997974607	1	2	1	1	10	10	9	1	4	10	10	5	6	9	9	6
168	E01000172	0.595384615384615	5.34692307692308	0.39	0.856923076923077	0.995769230769231	1.01461538461538	1.11307692307692	1.80192307692308	2.23	1.32307692307692	1.44538461538462	1.37167376005	0.27	1	17.4468746122614	15.8976850610915	1.14531608387183	2	4	6	1	6	6	5	4	6	8	8	1	2	9	9	6
169	E01000173	0.7864	4.6972	0.5184	0.4752	0.5088	0.4656	0.5088	1.1692	2.0004	0.5476	1.1184	0.43473248818	0.38	1	17.5619256537822	15.9132357813548	1.15069074438571	4	3	2	2	9	9	9	3	5	10	9	4	4	9	9	6
170	E01000174	0.743793103448276	4.44448275862069	0.455172413793103	0.338620689655172	0.333448275862069	0.215172413793103	0.333448275862069	1.08931034482759	2.17448275862069	0.367586206896552	1.05344827586207	0.46297260137	0.39	1	17.4071025848389	15.840012550354	1.11890387535095	3	3	1	1	10	10	10	2	6	10	9	3	4	9	9	6
171	E01000175	1.14793103448276	4.86275862068966	0.873103448275862	0.660344827586207	0.53551724137931	0.516896551724138	0.53551724137931	0.81448275862069	2.53724137931034	0.572758620689655	1.47620689655172	0.54601499464	0.41	1	17.5971826080343	15.9118153236624	1.14825006712597	6	3	4	4	9	9	9	2	7	10	8	3	5	9	9	6
172	E01000176	0.972068965517241	5.45758620689655	0.837586206896552	0.519655172413793	1.52	0.396896551724138	0.871379310344828	0.609655172413793	4.00689655172414	1.51310344827586	2.92137931034483	1.13635774495	0.53	1	20.330969628072	16.4101677637098	1.2418302694124	5	4	3	4	4	9	7	1	9	7	5	1	7	10	10	7
173	E01000177	0.452941176470588	4.58352941176471	0.620294117647059	0.562058823529412	0.771470588235294	0.382352941176471	0.394411764705882	0.487941176470588	3.22529411764706	0.795	2.75382352941176	1.07974880753	0.32	1	20.1863609557377	16.3634583758722	1.24525505994258	1	3	3	3	8	9	9	1	8	9	5	1	3	10	10	7
174	E01000178	0.5409375	4.3740625	0.513125	0.5421875	0.5240625	0.49375	0.503125	0.5603125	3.1134375	0.533125	2.7246875	0.9357624929	0.37	1	20.1641946267169	16.3628547352858	1.24591297675461	2	3	3	2	9	9	9	1	8	10	6	2	4	10	10	7
175	E01000179	0.703333333333333	5.08208333333333	0.530416666666667	0.532916666666667	1.28666666666667	0.334166666666667	0.604583333333333	0.521666666666667	3.75333333333333	1.30666666666667	2.69791666666667	1.17222130608	0.345	1	20.3198633456597	16.4046437634321	1.24261766875854	3	4	3	2	5	10	8	1	8	8	6	1	4	10	10	7
176	E01000180	0.738214285714286	4.25178571428571	0.394285714285714	0.495714285714286	0.641785714285714	0.515	0.265357142857143	0.642142857142857	2.66428571428571	0.667142857142857	3.09464285714286	1.19384764727	0.43	1	20.4577548088387	16.3945998957357	1.25317938884626	3	3	2	1	8	9	10	1	7	9	5	1	5	10	10	7
177	E01000181	0.49	3.94111111111111	0.163703703703704	0.171111111111111	0.18962962962963	0.161851851851852	0.162962962962963	0.273703703703704	2.6762962962963	0.224074074074074	2.80925925925926	1.05816103709	0.425	1	20.2656085564462	16.372932153315	1.24917517075178	2	3	1	1	10	10	10	1	7	10	5	1	5	10	10	7
178	E01000182	0.275	3.9525	0.50875	0.275	0.6190625	0.2253125	0.3865625	0.315625	2.67	0.6321875	2.8134375	0.85842478124	0.26	1	20.6257429489074	16.4242767540401	1.26230800004728	1	3	1	2	8	10	9	1	7	10	5	2	2	10	10	7
179	E01000183	0.684137931034483	4.95827586206897	0.762758620689655	0.341724137931035	1.31344827586207	0.38448275862069	0.533103448275862	0.47448275862069	3.17931034482759	1.34379310344828	3.13	0.91579888711	0.76	1	20.5016719112368	16.4055399504166	1.25078188496661	3	3	1	3	5	9	9	1	8	8	5	2	9	10	10	7
180	E01000184	1.20423076923077	5.43692307692308	0.756923076923077	1.30115384615385	1.44153846153846	0.459230769230769	1.27538461538462	1.055	4.615	1.45884615384615	2.08192307692308	1.12427219725	0.405	1	19.979998428911	16.3988418840063	1.23949726997907	6	4	8	3	5	9	5	2	9	7	7	1	5	10	10	7
181	E01000185	0.609722222222222	4.74694444444444	0.46	0.850277777777778	0.88	0.368333333333333	0.526388888888889	0.427777777777778	3.76638888888889	0.900277777777778	2.39527777777778	1.12639549355	0.265	1	20.3516368865967	16.4144458770752	1.24198997020721	2	3	5	2	7	9	9	1	8	9	6	1	2	10	10	7
182	E01000186	0.537142857142857	7.85142857142857	0.5475	0.4075	0.832142857142857	0.333571428571429	1.68107142857143	1.23285714285714	2.29392857142857	1.78928571428571	0.412857142857143	0.29180428123	0.475	1	18.5351840678217	16.027762795558	1.10692920048256	2	6	2	2	7	10	4	3	6	7	10	5	6	10	10	6
183	E01000187	1.03861111111111	7.96611111111111	0.335277777777778	0.406388888888889	0.435833333333333	0.6975	2.26527777777778	1.70972222222222	2.7775	2.26527777777778	0.756666666666667	1.23092730867	0.265	1	18.478490592414	16.0228320115941	1.09944227387792	5	6	2	1	10	8	3	4	7	6	10	1	2	10	10	6
184	E01000188	1.12108108108108	8.6472972972973	1.25189189189189	0.908378378378378	1.56567567567568	0.887027027027027	2.53810810810811	2.07054054054054	2.02351351351351	2.41216216216216	1.28081081081081	0.40298866567	0.56	1	17.4776318868001	15.7628463109334	1.07505456606547	6	6	6	6	4	7	2	5	5	6	9	4	7	9	9	5
185	E01000189	1.31	8.50444444444445	1.33194444444444	0.558888888888889	1.56166666666667	0.543611111111111	1.49583333333333	1.73888888888889	0.889722222222222	1.49583333333333	1.40111111111111	0.59642649937	0.71	1	18.1860207732132	15.9263288493375	1.10403100906967	6	6	3	6	4	8	4	4	2	7	8	3	8	10	9	6
186	E01000190	1.10676470588235	8.23411764705882	0.714705882352941	0.793529411764706	0.981764705882353	0.807352941176471	1.01588235294118	1.28441176470588	0.752647058823529	1.01588235294118	1.22647058823529	0.28651446509	0.36	1	17.8667022258173	15.7996470437686	1.11197212932366	6	6	5	3	6	7	6	3	2	9	9	5	4	10	9	6
187	E01000191	0.65625	8.355625	0.4940625	0.615	0.915625	0.6446875	1.5321875	1.05875	1.6534375	1.6203125	0.6403125	0.19856023464	0.445	1	18.4206628722546	15.9957565029983	1.10888914254883	3	6	4	2	7	8	4	2	4	7	10	6	5	10	10	6
188	E01000192	0.264423076923077	7.49096153846154	0.3	0.279423076923077	0.309615384615385	0.283076923076923	0.963269230769231	0.472115384615385	1.45942307692308	1.03211538461538	0.793846153846154	0.18212728198	0.435	1	18.9498831727364	16.1404680631285	1.14230135038343	1	5	1	1	10	10	6	1	4	9	10	6	5	10	10	6
189	E01000193	0.71	7.18545454545455	0.502181818181818	0.327272727272727	0.409636363636364	0.352545454545455	0.480909090909091	0.738909090909091	0.837818181818182	0.480909090909091	0.653818181818182	0.28410269077	0.48	1	18.6006362610765	16.0334670771965	1.14279843376514	3	5	1	2	10	9	9	2	2	10	10	5	6	10	10	6
190	E01000194	0.633684210526316	6.86394736842105	0.563421052631579	0.423947368421053	0.455263157894737	0.275263157894737	0.521842105263158	0.946315789473684	1.18657894736842	0.657894736842105	0.812631578947368	0.2445668928	0.475	1	18.9399620373428	16.1284521233572	1.15328132412622	3	5	2	2	9	10	9	2	3	10	10	5	6	10	10	6
191	E01000195	2.21709677419355	8.50258064516129	1.41258064516129	1.40129032258065	1.40129032258065	1.8441935483871	3.13483870967742	2.70129032258065	3.99387096774194	3.25225806451613	1.84774193548387	1.40108334069	0.905	1	17.9279287321132	15.9178981857505	1.07681698425728	9	6	8	7	5	4	2	6	9	5	7	1	9	10	9	5
192	E01000196	0.31	6.38224137931034	0.358275862068966	0.217931034482759	0.699655172413793	0.305172413793103	0.242931034482759	1.10948275862069	5.03344827586207	0.605172413793103	2.31844827586207	0.56609464549	0.35	1	20.4413593958594	16.3961874031369	1.22062425220648	1	5	1	1	8	10	10	3	9	10	6	3	4	10	10	7
193	E01000197	0.399666666666667	6.33166666666667	0.745	0.541333333333333	0.922	0.622333333333333	0.750666666666667	0.699666666666667	4.58833333333333	1.17633333333333	2.51666666666667	0.3921864376	0.345	1	20.3911028682585	16.4266153508067	1.23958764132351	1	5	3	3	7	8	7	1	9	8	6	4	4	10	10	7
194	E01000198	1.04239130434783	7.00326086956522	1.60065217391304	1.39065217391304	1.20478260869565	1.13239130434783	1.37934782608696	1.43217391304348	4.6454347826087	1.11326086956522	1.6054347826087	0.90418761809	0.38	1	20.64638846638	16.4398056951493	1.22405403461137	5	5	8	7	6	6	4	3	9	8	8	2	4	10	10	7
195	E01000199	0.894523809523809	7.15142857142857	1.41119047619048	1.10071428571429	1.03952380952381	0.802619047619048	0.905238095238095	1.48261904761905	4.94119047619048	1.18261904761905	2.18404761904762	1.04443577503	0.285	1	20.1693417803117	16.3462909816041	1.21551931089931	4	5	7	7	6	7	6	4	9	8	6	1	2	10	10	7
196	E01000200	0.483620689655172	6.52034482758621	0.826551724137931	0.587413793103448	1.11293103448276	0.614827586206897	0.616034482758621	1.45189655172414	4.05206896551724	0.672241379310345	2.12724137931034	0.86869458873	0.47	1	20.652057165281	16.4637623785839	1.23405811365382	2	5	3	4	6	8	8	3	9	9	7	2	6	10	10	7
197	E01000201	0.831142857142857	5.986	1.24257142857143	0.955714285714286	1.14571428571429	0.785428571428571	1.02142857142857	1.51571428571429	4.054	0.769714285714286	2.21857142857143	0.43673181093	0.59	1	20.76981453554	16.4798342828764	1.23778930042533	4	4	6	6	6	7	6	4	9	9	6	4	7	10	10	7
198	E01000202	0.48969696969697	6.03333333333333	0.840909090909091	0.513636363636364	1.2069696969697	0.58	0.565151515151515	1.04878787878788	4.58121212121212	0.495151515151515	2.85	0.33185249598	0.47	1	20.6732006072998	16.4507484436035	1.22728335857391	2	4	3	4	5	8	8	2	9	10	5	4	6	10	10	7
199	E01000203	0.7	5.92947368421053	1.25131578947368	0.911842105263158	1.43131578947368	0.767631578947368	1.00578947368421	0.893947368421053	4.43973684210526	1.01578947368421	3.13763157894737	0.31510405814	0.52	1	20.6029762519386	16.4587739723394	1.24410442110018	3	4	6	6	5	7	6	2	9	9	5	5	6	10	10	7
200	E01000204	0.556046511627907	7.13279069767442	0.800232558139535	0.575116279069767	0.629767441860465	0.488139534883721	0.466976744186047	1.35511627906977	5.42488372093023	1.24906976744186	2.37767441860465	1.08002267618	0.33	1	19.8202429040721	16.3031093288285	1.20955683489725	2	5	3	4	8	9	9	3	9	8	6	1	3	10	10	7
201	E01000205	0.97953488372093	5.16372093023256	0.841860465116279	0.724418604651163	1.54302325581395	0.716279069767442	0.73	0.730697674418605	3.41	1.38348837209302	3.10627906976744	1.30335140988	0.31	1	20.6999077006601	16.4264940027543	1.25318520325658	5	4	4	4	4	8	7	2	8	8	5	1	3	10	10	7
202	E01000206	1.56430769230769	3.25123076923077	1.24938461538462	1.40276923076923	1.71015384615385	1.44415384615385	0.769076923076923	1.55215384615385	1.33984615384615	1.89338461538462	1.96323076923077	3.65276968272	0.76	1	20.8689225046952	16.3748283094282	1.26102653186406	7	2	8	6	4	5	7	4	3	6	7	1	9	10	10	7
203	E01000207	0.692647058823529	4.43411764705882	0.539558823529412	0.545	1.74411764705882	0.658676470588235	0.551323529411765	0.544264705882353	2.58	1.86911764705882	1.85088235294118	3.59965216871	0.21	1	20.6764779907567	16.3879601824743	1.25343473225072	3	3	3	2	4	8	8	1	7	7	7	1	1	10	10	7
204	E01000208	0.817317073170732	3.84756097560976	0.636341463414634	0.731707317073171	1.06658536585366	0.756585365853659	0.56609756097561	0.812439024390244	2.12341463414634	1.08878048780488	2.6690243902439	1.05503553973	0.4	1	20.6260263928023	16.4152475873663	1.25745344059116	4	2	5	3	6	7	8	2	6	8	6	1	5	10	10	7
205	E01000209	0.733018867924528	4.89	0.643584905660377	0.635283018867924	0.796792452830189	0.632452830188679	0.674716981132075	0.827735849056604	3.85	0.82188679245283	1.6411320754717	1.86667520403	0.34	1	20.802312140667	16.4312035246743	1.25478914281567	3	3	4	3	7	8	8	2	9	9	8	1	3	10	10	7
206	E01000210	0.51551724137931	4.68758620689655	0.461379310344828	0.324137931034483	1.76896551724138	0.356206896551724	0.466206896551724	0.339655172413793	2.87724137931034	1.74896551724138	2.98172413793103	1.48952719868	0.41	1	20.5097556925655	16.4119006593982	1.2486828870059	2	3	1	2	4	9	9	1	7	7	5	1	5	10	10	7
207	E01000211	0.610483870967742	4.84548387096774	0.536612903225806	0.341612903225806	0.52758064516129	0.24258064516129	0.546290322580645	0.714354838709677	4.17193548387097	0.469838709677419	1.64177419354839	0.90197562545	0.23	1	21.2034802322369	16.5461347147594	1.25179846950857	2	3	1	2	9	10	9	1	9	10	8	2	1	10	10	7
208	E01000212	0.539583333333333	4.114375	0.626875	0.745	0.951666666666667	0.762083333333333	0.609375	0.798125	2.70041666666667	1.21333333333333	0.889583333333333	3.3650689001	0.37	1	20.8528598799273	16.3784663090667	1.25903908139348	2	3	5	3	7	7	8	2	7	8	9	1	4	10	10	7
209	E01000213	1.00536585365854	4.2190243902439	0.80390243902439	0.917560975609756	1.95487804878049	1.0909756097561	0.927073170731707	0.922682926829268	2.01243902439024	2.22658536585366	1.83634146341463	3.7305181428	0.45	1	20.7093263371756	16.3758294314481	1.25410711385474	5	3	6	4	4	6	6	2	5	6	7	1	5	10	10	7
210	E01000214	0.676363636363636	3.33484848484848	0.630909090909091	0.683636363636364	0.685454545454545	0.673333333333333	0.516363636363636	1.0569696969697	2.32757575757576	1.74606060606061	1.04181818181818	3.50268620305	0.81	1	20.948732246147	16.376174615152	1.26187779226659	3	2	4	3	8	8	9	2	6	7	9	1	9	10	10	7
211	E01000215	0.66675	4.716	0.59775	0.367	0.3625	0.3215	1.149	0.84125	3.1085	1.22625	1.10575	0.21687965504	0.455	1	21.2511156121012	16.5267980333872	1.26561050803747	3	3	1	2	10	10	5	2	8	8	9	6	5	10	10	7
212	E01000216	0.447692307692308	4.26948717948718	0.296410256410256	0.287435897435897	0.72025641025641	0.336410256410256	0.328717948717949	0.318974358974359	3.41205128205128	0.918461538461538	0.858461538461538	2.23169656203	0.265	1	21.2718480944238	16.5247675296017	1.26936950327091	1	3	1	1	8	10	10	1	8	9	10	1	2	10	10	7
213	E01000217	0.546	4.77771428571429	0.324857142857143	0.268	0.494	0.361428571428571	0.495142857142857	0.677428571428571	4.07942857142857	0.520285714285714	1.41828571428571	0.09826020188	0.44	1	20.9406255411566	16.4668438437907	1.25479456870667	2	3	1	1	9	9	9	1	9	10	8	8	5	10	10	7
214	E01000218	0.331428571428571	4.32071428571429	0.328214285714286	0.323571428571429	0.330714285714286	0.299642857142857	1.07178571428571	0.511785714285714	3.10714285714286	1.54714285714286	0.785	0.49441137405	0.74	1	21.1219495310113	16.4685249081971	1.26720958605096	1	3	1	1	10	10	6	1	8	7	10	3	8	10	10	7
215	E01000219	0.756666666666667	5.29166666666667	0.703333333333333	0.521111111111111	0.532222222222222	0.532222222222222	1.49666666666667	0.769722222222222	2.87277777777778	1.86805555555556	1.24722222222222	0.43111103849	0.78	1	21.6763362884521	16.6410350799561	1.27513384819031	4	4	3	3	9	8	4	2	7	7	9	4	9	10	10	7
216	E01000220	0.410333333333333	4.522	0.411333333333333	0.467333333333333	0.451333333333333	0.449333333333333	1.201	0.571333333333333	3.39133333333333	1.772	0.832	0.41695153301	0.96	1	21.2790876153505	16.5214449016027	1.27124505251019	1	3	2	1	10	9	5	1	8	7	10	4	9	10	10	7
217	E01000221	1.82064516129032	6.39096774193548	1.76354838709677	1.41548387096774	1.53322580645161	1.41322580645161	2.00322580645161	0.615806451612903	2.14516129032258	2.2241935483871	1.46258064516129	0.35373420406	0.31	1	21.5120517858993	16.5710567053599	1.28082101660552	8	5	8	8	4	5	3	1	6	6	8	4	3	10	10	7
218	E01000222	0.7125	5.18611111111111	1.59333333333333	0.708888888888889	1.48	1.53805555555556	1.70555555555556	1.23222222222222	3.06222222222222	1.79166666666667	1.73444444444444	0.33409965424	0.2	1	21.4901947945321	16.5448436359028	1.28516613114944	3	4	4	7	5	5	4	3	8	7	7	4	1	10	10	7
219	E01000223	0.959615384615385	5.59346153846154	1.42423076923077	0.948461538461538	1.22230769230769	1.23115384615385	1.22153846153846	0.963076923076923	3.02384615384615	1.18423076923077	2.02807692307692	0.30391249184	0.42	1	21.6804440171719	16.5956686004937	1.29146970498496	5	4	6	7	5	5	5	2	8	8	7	5	5	10	10	7
220	E01000224	0.46	4.8808	1.4056	0.4496	1.2764	1.212	1.3648	1.3028	3.6752	1.2812	1.9556	0.33219364917	0.31	1	21.718089702225	16.606029533328	1.29279053847502	1	3	2	7	5	6	4	3	8	8	7	4	3	10	10	7
221	E01000225	0.966666666666667	5.27222222222222	0.783333333333333	0.677777777777778	0.722222222222222	0.574814814814815	1.00740740740741	1.13814814814815	3.77518518518518	0.683333333333333	1.82333333333333	0.18097009498	0.56	1	21.0605015851561	16.5136408555901	1.25026190249083	5	4	4	4	8	8	6	3	8	9	7	6	7	10	10	7
222	E01000226	0.838648648648649	6.98081081081081	0.302972972972973	0.648108108108108	0.659189189189189	0.651891891891892	0.989189189189189	1.37567567567568	2.00783783783784	0.648108108108108	1.74675675675676	0.16343745266	0.51	1	19.0864080122875	16.1757996214193	1.148370077698	4	5	4	1	8	8	6	3	5	10	7	7	6	10	10	6
223	E01000227	0.55575	7.42375	0.8265	0.666	0.57525	0.595	0.57075	1.329	2.438	1.331	1.83225	0.14247609811	0.515	1	18.5432472229004	16.0159358978271	1.14268290996551	2	5	4	4	9	8	8	3	6	8	7	7	6	10	10	6
224	E01000228	1.71261904761905	6.42166666666667	1.2602380952381	1.24404761904762	1.25047619047619	1.06761904761905	1.43095238095238	1.27	4.5302380952381	2.03071428571429	2.54071428571429	1.20242724948	0.775	1	17.6196149190267	15.8348032633464	1.07586018244426	8	5	8	6	5	6	4	3	9	6	6	1	9	9	9	5
225	E01000229	1.68095238095238	7.50571428571429	1.04619047619048	0.74	0.724761904761905	1.06	1.74809523809524	1.4947619047619	4.13857142857143	2.26190476190476	2.27380952380952	1.28682701499	0.32	1	18.2761822877641	15.9647827401768	1.10234105240533	8	5	5	5	8	6	3	4	9	6	6	1	3	10	9	6
226	E01000230	0.915365853658537	7.64073170731707	0.612682926829268	0.465609756097561	0.448048780487805	0.652682926829268	1.56024390243902	1.38365853658537	2.61682926829268	1.9619512195122	0.910243902439024	1.11749885457	0.48	1	18.3363458873456	15.9740355730726	1.10832624508361	5	5	2	3	10	8	4	3	7	6	9	1	6	10	9	6
227	E01000231	1.305625	6.301875	0.8565625	0.8565625	0.8565625	0.3609375	1.2753125	0.8565625	4.106875	1.641875	2.166875	1.25017355824	0.32	1	18.345636162866	15.9481400760353	1.09748166757395	6	5	6	4	7	9	5	2	9	7	6	1	3	10	9	6
228	E01000232	0.626666666666667	6.95729166666667	0.777083333333333	0.652291666666667	0.536666666666667	0.510625	0.513541666666667	0.795625	2.86541666666667	1.74791666666667	1.60333333333333	1.11537324778	1.415	1	18.642024396841	16.0339784255689	1.11057702247702	3	5	4	4	9	9	9	2	7	7	8	1	10	10	10	6
229	E01000233	0.3025	7.22925	0.87125	0.42825	0.33925	0.3015	0.332	1.057	2.646	1.42675	2.09325	0.1730952574	0.94	1	19.0601212678441	16.1482906954442	1.1391964141447	1	5	2	4	10	10	10	2	7	7	7	7	9	10	10	6
230	E01000234	0.596808510638298	7.48659574468085	0.66	0.518936170212766	0.442978723404255	0.298085106382979	0.393617021276596	0.87936170212766	3.10872340425532	1.09787234042553	2.42702127659574	0.27736688945	0.66	1	19.0551468383779	16.1730555115633	1.14058690582248	2	5	3	3	10	10	9	2	8	8	6	5	8	10	10	6
231	E01000235	0.744054054054054	7.74	0.641621621621622	0.372972972972973	0.362432432432432	0.28027027027027	0.839459459459459	0.838648648648649	2.82918918918919	0.455945945945946	2.56837837837838	0.35104006152	0.2	1	19.1174584151096	16.1283457198417	1.14038126705345	3	5	1	3	10	10	7	2	7	10	6	4	1	10	10	6
232	E01000236	0.841714285714286	5.49857142857143	0.423142857142857	0.650571428571429	0.740285714285714	0.807428571428571	1.32485714285714	0.799714285714286	3.56142857142857	0.626	0.848	0.23128543298	0.31	1	21.2910830522824	16.5826328448243	1.24092795761544	4	4	4	1	8	7	5	2	8	10	10	6	3	10	10	7
233	E01000237	0.5986	6.4464	0.404	0.4152	0.3874	0.372	0.5796	0.4268	1.998	0.7096	0.4748	0.31825577877	0.37	1	21.2689300668066	16.5768026787518	1.24135691988706	2	5	2	1	10	9	8	1	5	9	10	5	4	10	10	7
234	E01000238	0.3528125	5.9934375	0.685625	0.7453125	0.7021875	0.681875	1.15875	0.85625	3.2425	0.5746875	0.8846875	0.32828540722	0.34	1	21.2775073317754	16.5800577705263	1.2399580466397	1	4	5	3	8	8	5	2	8	10	9	4	3	10	10	7
235	E01000239	1.15852941176471	8.085	1.59176470588235	1.365	1.37	1.285	1.06852941176471	1.50117647058824	3.15882352941176	1.66235294117647	1.57911764705882	0.29581901151	0.52	1	20.8442171434678	16.4907668025683	1.2199819982087	6	6	8	7	5	5	6	4	8	7	8	5	6	10	10	7
236	E01000240	0.993529411764706	8.94117647058824	2.02764705882353	1.57441176470588	1.60352941176471	1.27176470588235	1.49764705882353	1.66823529411765	4.19411764705882	1.79676470588235	2.02117647058824	0.60939604516	0.303020000000019	1	20.3418839327426	16.3553159643583	1.19890316216812	5	6	9	8	4	5	4	4	9	7	7	3	3	10	10	6
237	E01000241	1.06515151515152	7.47818181818182	1.23575757575758	0.821212121212121	0.714848484848485	0.678181818181818	0.803333333333333	1.21424242424242	3.37757575757576	0.779393939393939	1.19939393939394	0.81230731713	0.3	1	20.5131816425347	16.3854404443443	1.20801025841667	5	5	5	6	8	8	7	3	8	9	9	2	3	10	10	7
238	E01000242	0.854571428571429	6.74057142857143	1.17371428571429	0.950857142857143	0.759714285714286	0.686571428571429	0.982857142857143	1.15342857142857	3.48828571428571	0.671428571428571	1.13885714285714	0.84106317974	0.71	1	20.6854711055532	16.4451051172724	1.22444517925714	4	5	6	6	8	8	6	3	8	9	9	2	8	10	10	7
239	E01000243	0.528958333333333	6.16104166666667	0.652916666666667	0.41625	0.270625	0.212916666666667	0.491041666666667	0.6325	2.49333333333333	0.27125	0.619791666666667	0.6629982465	0.59	1	20.9956820709984	16.506856132841	1.23049920301579	2	4	2	3	10	10	9	1	7	10	10	2	7	10	10	7
240	E01000244	0.529142857142857	7.31885714285714	0.982857142857143	0.474857142857143	0.485714285714286	0.451714285714286	0.292571428571429	1.004	2.40771428571429	0.748285714285714	0.961714285714286	0.36890567115	0.32	1	20.8932052358825	16.4827838203364	1.22375975929535	2	5	2	5	9	9	10	2	6	9	9	4	3	10	10	7
241	E01000245	0.480425531914894	6.04957446808511	0.427446808510638	0.293829787234043	0.300212765957447	0.301489361702128	0.693829787234043	0.405106382978723	2.43702127659574	0.424893617021277	0.44063829787234	0.45119852144	0.42	1	21.2719864060412	16.5778218356828	1.24108954599614	2	4	1	1	10	10	8	1	6	10	10	3	5	10	10	7
242	E01000246	1.04085106382979	2.52489361702128	1.06574468085106	1.16425531914894	1.15063829787234	0.979787234042553	1.16425531914894	1.18723404255319	2.62425531914894	0.970212765957447	1.64191489361702	0.4096967475	0.48	1	16.5091090763295	15.7098212830561	1.06345005086075	5	1	7	5	6	6	5	3	7	9	8	4	6	9	9	5
243	E01000247	0.822333333333333	2.98733333333333	1.10866666666667	0.962333333333333	0.962333333333333	0.729333333333333	0.962333333333333	0.782	2.205	0.616333333333333	1.40733333333333	0.35064867192	0.43	1	16.4871289922134	15.6894278391742	1.06019693008277	4	2	6	5	7	7	6	2	6	10	8	4	5	9	9	5
244	E01000248	0.62825	0.9865	0.41925	0.561	0.54875	0.2875	0.24625	0.66275	3.05475	2.66675	0.6665	1.43192391726	0.28	1	16.5090826537528	15.6883766652889	1.05208037990843	3	1	3	1	9	10	10	1	8	5	10	1	2	9	9	5
245	E01000249	1.07789473684211	0.994210526315789	0.863684210526316	1.04473684210526	1.09605263157895	0.640526315789474	0.434473684210526	1.31131578947368	3.67184210526316	3.16842105263158	1.31605263157895	1.34102978683	0.475	1	16.4640578011811	15.6803150788009	1.04597626807218	5	1	7	4	6	8	9	3	8	5	8	1	6	9	9	5
246	E01000250	0.564935064935065	1.60883116883117	0.414285714285714	0.463246753246753	0.437792207792208	0.375844155844156	0.371038961038961	0.650779220779221	3.0338961038961	2.22324675324675	0.693896103896104	0.92419368553	0.29	1	16.5173294026322	15.6935764783155	1.06079170869228	2	1	2	1	10	9	10	1	8	6	10	2	2	9	9	5
247	E01000251	0.296724137931034	3.02431034482759	0.490344827586207	0.411206896551724	0.424655172413793	0.240689655172414	0.44551724137931	0.356034482758621	1.69327586206897	0.337586206896552	0.896896551724138	0.32492595238	0.47	1	16.8689867322669	15.7448150907014	1.08210376497887	1	2	2	2	10	10	9	1	5	10	9	4	6	9	9	5
248	E01000252	0.635454545454545	2.59945454545455	0.628909090909091	0.805090909090909	0.860909090909091	0.697272727272727	0.919454545454546	0.841818181818182	2.22618181818182	0.638	1.42563636363636	0.61038805373	0.29	1	16.9310727955418	15.7658878322598	1.09193083061141	3	1	5	3	7	8	6	2	6	10	8	3	2	9	9	5
249	E01000253	2.25028169014085	1.86985915492958	1.95591549295775	1.55591549295775	2.2487323943662	1.63915492957746	0.900985915492958	2.55281690140845	5.54845070422535	3.6987323943662	2.72535211267606	0.35796408496	1.4	1	16.5494022369385	15.646800994873	1.04798324902852	9	1	8	8	3	4	6	6	10	4	6	4	10	9	9	5
250	E01000254	1.29632653061224	2.05448979591837	0.784897959183673	0.839387755102041	0.932244897959184	0.889387755102041	0.723469387755102	1.00102040816327	2.27122448979592	2.95775510204082	0.843061224489796	2.12510668432	0.36	1	16.2374409647349	15.7076141200367	1.03496759043743	6	1	5	4	7	7	7	2	6	5	10	1	4	9	9	5
251	E01000255	1.96530612244898	7.97020408163265	2.32224489795918	0.946938775510204	1.83734693877551	1.79081632653061	1.27714285714286	2.00734693877551	6.2169387755102	2.35571428571429	4.26163265306122	0.65326985574	0.575	1	18.185676574707	15.8780717849731	1.1076757311821	8	6	6	8	4	4	5	5	10	6	4	2	7	10	9	6
252	E01000256	1.61244444444444	8.95466666666667	1.87755555555556	1.104	1.656	1.52	1.55066666666667	1.338	5.27155555555556	1.76177777777778	3.516	0.7135141719	0.34	1	18.7992119712705	16.0086722143677	1.13868274886464	7	6	7	8	4	5	4	3	9	7	4	2	3	10	10	6
253	E01000257	0.62304347826087	8.26630434782609	1.6795652173913	0.848695652173913	0.458260869565217	0.451086956521739	0.685	0.774347826086957	6.8145652173913	2.54652173913043	2.95673913043478	1.14477733246	0.505	1	19.097838680016	16.1131074121546	1.18036752172151	3	6	5	7	9	9	8	2	10	5	5	1	6	10	10	6
254	E01000258	0.681333333333333	7.72666666666667	0.6625	0.645	0.640666666666667	0.590333333333333	0.631666666666667	0.599666666666667	4.78566666666667	0.676666666666667	3.002	0.45542940852	0.25	1	18.4585554273191	15.9353338044796	1.12077035507938	3	5	4	3	8	8	8	1	9	9	5	3	2	10	9	6
255	E01000259	1.07446428571429	9.21535714285714	2.06571428571429	0.710857142857143	0.89625	0.840357142857143	1.04071428571429	1.13375	6.36928571428571	2.80357142857143	3.32553571428571	1.19751343663	0.705	1	19.4433517456055	16.1440954208374	1.16549080610275	5	6	4	8	7	7	6	3	10	5	5	1	8	10	10	6
256	E01000260	1.602	8.99666666666667	2.52111111111111	1.52444444444444	2.05088888888889	1.51466666666667	1.86244444444444	1.18977777777778	5.20888888888889	2.146	3.16866666666667	0.71292545435	0.78	1	19.4639046824896	16.1494811557491	1.16592425015251	7	6	8	9	3	5	3	3	9	6	5	2	9	10	10	6
257	E01000261	1.45745762711864	6.51576271186441	1.37305084745763	1.33203389830508	1.38271186440678	1.28627118644068	0.631694915254237	1.34796610169492	5.32	1.45881355932203	3.38271186440678	0.44515463398	0.955	1	17.6985494678406	15.7945008817125	1.08859071096634	7	5	8	6	5	5	8	3	9	7	5	3	9	9	9	5
258	E01000262	1.40730769230769	7.99012820512821	2.53217948717949	1.37948717948718	1.26012820512821	1.25653846153846	1.47346153846154	1.56717948717949	7.68384615384615	2.93987179487179	3.28051282051282	0.69165497317	0.48	1	18.0197248458862	15.8664402961731	1.11453837156296	7	6	8	9	5	5	4	4	10	5	5	2	6	10	9	6
259	E01000263	1.02515151515152	7.37818181818182	0.772424242424242	0.820606060606061	0.830606060606061	0.722121212121212	1.02242424242424	0.840909090909091	4.56727272727273	1.08878787878788	2.63818181818182	0.82596108924	1.01	1	18.2866631510135	15.9195701528342	1.1021546167055	5	5	5	4	7	7	6	2	9	8	6	2	9	10	9	6
260	E01000264	0.6496	7.133	0.3024	0.364	0.3696	0.3074	0.5586	0.4476	4.1124	0.755	2.3894	0.73368678638	0.695	1	18.5981005852586	15.9938810094321	1.11457501136247	3	5	1	1	10	10	8	1	9	9	6	2	8	10	10	6
261	E01000265	0.402820512820513	5.87923076923077	1.62435897435897	0.458461538461538	0.458461538461538	0.242820512820513	0.402820512820513	0.92051282051282	4.34051282051282	1.83769230769231	1.81666666666667	0.79360277275	0.52	1	18.8996826184764	16.2254467630326	1.24187963753806	1	4	2	7	9	10	9	2	9	7	7	2	6	10	10	7
262	E01000266	0.742647058823529	5.56764705882353	1.12529411764706	0.670294117647059	0.670294117647059	0.666176470588235	0.725588235294118	1.05294117647059	4.41029411764706	1.43058823529412	1.62470588235294	0.69294678188	0.585	1	18.7114977252363	16.143084464388	1.22598151787995	3	4	4	5	8	8	7	2	9	7	8	2	7	10	10	7
263	E01000267	1.18777777777778	3.91148148148148	0.608518518518519	1.01111111111111	1.13555555555556	0.744444444444444	1.16111111111111	1.26074074074074	2.51259259259259	1.11148148148148	1.52555555555556	0.8451632884	0.86	1	17.466855759938	15.8667174043932	1.12937789579968	6	3	6	2	6	7	5	3	7	8	8	2	9	9	9	6
264	E01000268	0.255964912280702	2.86684210526316	0.381929824561404	0.359122807017544	0.38140350877193	0.268421052631579	0.436140350877193	0.542456140350877	1.7940350877193	0.636491228070175	0.997719298245614	0.56408577825	0.3	1	16.9470411200507	15.7711435804931	1.09438109154101	1	2	1	1	10	10	9	1	5	10	9	3	3	9	9	6
265	E01000269	0.822068965517241	2.83551724137931	0.755172413793103	0.563103448275862	0.632758620689655	0.563103448275862	0.736896551724138	1.31413793103448	2.56586206896552	1.2948275862069	1.76862068965517	1.13277771216	0.42	1	17.0872432859939	15.7636794950831	1.09201885375188	4	2	3	3	8	8	7	3	7	8	7	1	5	9	9	5
266	E01000270	0.622	3.50575	0.43175	0.64025	0.65525	0.51575	0.661	0.66575	1.918	0.9745	1.11175	0.56010998666	0.495	1	17.0705921506739	15.7950601471799	1.10316179482144	3	2	4	1	8	9	8	1	5	9	9	3	6	9	9	6
267	E01000271	1.18357142857143	3.4702380952381	0.893571428571429	0.881666666666667	0.908809523809524	0.900238095238095	0.998095238095238	1.52666666666667	2.77904761904762	0.884761904761905	1.92952380952381	1.16570951801	0.29	1	17.4276291324342	15.8475575135209	1.12178415766919	6	2	6	4	7	7	6	4	7	9	7	1	2	9	9	6
268	E01000272	0.958857142857143	4.76	0.986285714285714	0.910285714285714	0.909428571428571	0.925428571428571	1.01114285714286	1.43257142857143	3.39085714285714	1.11228571428571	2.13257142857143	0.7546760249	0.775	1	17.8195462109008	15.9468397481024	1.15869549749258	5	3	6	5	7	7	6	3	8	8	7	2	9	10	9	6
269	E01000273	0.538372093023256	4.66906976744186	0.544186046511628	0.435116279069767	0.435116279069767	0.431860465116279	0.52046511627907	1.23581395348837	3.88720930232558	0.791860465116279	1.87488372093023	0.90515536929	0.65	1	18.0197353804193	15.9791808666229	1.16929113631607	2	3	2	2	10	9	9	3	9	9	7	2	8	10	9	6
270	E01000274	0.435	5.52886363636364	1.33477272727273	0.35	0.328863636363636	0.347045454545455	0.347045454545455	0.588181818181818	3.95	1.62204545454545	1.90772727272727	0.82279264611	0.48	1	18.1677867825815	16.0323423846627	1.18761547706025	1	4	1	6	10	9	10	1	9	7	7	2	6	10	10	6
271	E01000275	0.869142857142857	6.00571428571429	1.25514285714286	1.22057142857143	1.23714285714286	1.19285714285714	1.20657142857143	1.33942857142857	5.45228571428571	1.71428571428571	1.258	0.66716006285	0.36	1	18.4767063791532	16.036771291727	1.17509909065375	4	4	7	6	5	6	5	3	9	7	9	2	4	10	10	6
272	E01000276	1.4896	6.6376	1.746	1.6424	1.8076	1.4684	1.5912	1.9508	5.942	1.906	1.754	0.49854538349	0.55	1	18.3315760553182	15.9783289701403	1.15699133659043	7	5	9	8	4	5	4	5	10	6	7	3	7	10	9	6
273	E01000277	0.567058823529412	6.06843137254902	0.66843137254902	0.690196078431373	0.601372549019608	0.734901960784314	0.717450980392157	0.672745098039216	6.06941176470588	1.58627450980392	0.638235294117647	0.61171386678	0.52	1	18.3898224927741	15.9917624428865	1.1596516667928	2	4	4	3	9	7	7	1	10	7	10	2	6	10	10	6
274	E01000278	1.28172413793103	7.07551724137931	1.28172413793103	1.42965517241379	1.52137931034483	1.0548275862069	1.40793103448276	1.7148275862069	6.11034482758621	1.49275862068966	1.46103448275862	0.45077981894	0.51	1	18.5553485600099	15.98369273709	1.15732550364122	6	5	8	6	4	6	4	4	10	7	8	3	6	10	9	6
275	E01000279	2.1725	4.40883333333333	2.0735	2.02466666666667	2.13933333333333	1.75	0.912833333333333	3.1545	5.01083333333333	2.55516666666667	3.33616666666667	0.74284601783	0.74	1	17.0622219085693	15.7052217483521	1.07273287773132	8	3	9	8	3	4	6	7	9	5	5	2	8	9	9	5
276	E01000280	1.11323529411765	5.04529411764706	0.953235294117647	0.789705882352941	0.989411764705882	0.438823529411765	0.811764705882353	2.22176470588235	4.51176470588235	1.19705882352941	2.26088235294118	1.2340548272	0.29	1	17.6471115045279	15.8577749055771	1.1263450363343	6	4	5	5	6	9	7	5	9	8	6	1	2	9	9	6
277	E01000281	0.658958333333333	4.69125	0.565	0.560416666666667	0.565	0.369791666666667	0.391041666666667	1.494375	4.05854166666667	0.833333333333333	1.495	1.00156116646	0.55	1	18.0584287993643	15.9817437070967	1.16908930822466	3	3	3	2	9	9	9	4	9	9	8	1	7	10	9	6
278	E01000282	0.814444444444444	4.425	0.634722222222222	0.533888888888889	0.676944444444444	0.453333333333333	0.683888888888889	1.755	3.79111111111111	0.755555555555556	1.84	1.24949382783	0.23	1	17.6250817614621	15.8276913823558	1.11885656581484	4	3	3	3	8	9	8	4	8	9	7	1	1	9	9	6
279	E01000283	1.087	5.67133333333333	1.5	1.34033333333333	1.47066666666667	0.984666666666667	1.33166666666667	1.89566666666667	5.06266666666667	1.79066666666667	1.779	0.82137888633	0.335	1	18.1966719015103	15.962757037894	1.15580335498931	5	4	8	7	5	6	5	5	9	7	7	2	3	10	9	6
280	E01000284	0.398653846153846	5.20692307692308	0.824807692307692	0.83	0.751730769230769	0.664615384615385	0.539038461538462	1.0525	4.76903846153846	1.32692307692308	0.9325	0.75041876001	0.23	1	18.4678411864543	16.0477415989785	1.18110545034783	1	4	5	4	8	8	9	2	9	8	9	2	1	10	10	6
281	E01000285	1.41586206896552	1.57586206896552	0.756896551724138	0.661379310344828	1.60724137931034	1.2751724137931	1.16310344827586	1.96931034482759	4.28862068965517	2.8648275862069	2.03551724137931	0.17201873757	0.47	1	16.6964755572249	15.6752842462984	1.06132962964518	7	1	4	3	4	5	5	5	9	5	7	7	6	9	9	5
282	E01000286	1.62205882352941	1.01558823529412	1.31911764705882	0.522941176470588	1.76382352941176	1.06176470588235	0.651176470588235	2.12617647058824	4.21676470588235	3.71382352941176	2.19117647058824	0.11958617526	0.865	1	16.683432412577	15.6884352665541	1.06254026488563	7	1	3	6	4	6	8	5	9	4	6	8	9	9	9	5
283	E01000287	1.58181818181818	1.41939393939394	0.965151515151515	0.440606060606061	1.75212121212121	1.30818181818182	1.16515151515152	2.11363636363636	4.62090909090909	3.12848484848485	2.18030303030303	0.12413487654	0.45	1	16.8542286051136	15.7033715285528	1.07183020176854	7	1	2	5	4	5	5	5	9	5	6	7	5	9	9	5
284	E01000288	0.718888888888889	2.45222222222222	0.718888888888889	0.758888888888889	0.826296296296296	0.751481481481482	0.888518518518518	1.65333333333333	2.92037037037037	1.59037037037037	1.83296296296296	1.14085907573	0.195	1	17.1154907370907	15.77636103857	1.0958996504289	3	1	5	3	7	7	7	4	7	7	7	1	1	9	9	6
285	E01000289	0.6625	2.42916666666667	0.65125	1.01125	1.06708333333333	0.922916666666667	1.12125	1.79708333333333	3.17208333333333	1.84208333333333	1.90375	1.0713718198	0.28	1	16.8720771382464	15.7155009296988	1.07410967928231	3	1	6	3	6	7	5	4	8	7	7	1	2	9	9	5
286	E01000290	2.56021276595745	2.32765957446809	1.95297872340426	1.32659574468085	2.36382978723404	1.96340425531915	1.15659574468085	2.90425531914894	6.16468085106383	3.63234042553191	2.80617021276596	0.38917676342	1.205	1	17.0295111338298	15.724980990092	1.06515908241272	9	1	8	8	3	4	5	6	10	4	5	4	10	9	9	5
287	E01000291	1.05217391304348	1.98347826086957	0.584782608695652	1.14565217391304	1.34086956521739	1.13608695652174	1.21869565217391	1.76565217391304	3.62565217391304	2.29565217391304	1.83260869565217	0.71790945121	0.47	1	16.9654526328898	15.7284140373245	1.08070668978872	5	1	7	2	5	6	5	4	8	6	7	2	6	9	9	5
288	E01000292	0.546976744186046	1.33302325581395	0.331860465116279	0.813023255813954	0.685116279069767	0.627209302325581	0.50953488372093	1.07372093023256	3.50976744186047	2.40976744186047	1.14	0.43018642877	0.43	1	16.7862238513857	15.7252022903843	1.07179241476743	2	1	5	1	8	8	9	2	8	6	9	4	5	9	9	5
289	E01000293	0.434193548387097	1.67064516129032	0.446451612903226	0.71258064516129	0.511612903225806	0.334193548387097	0.511612903225806	0.985806451612903	3.20870967741935	1.87903225806452	1.05193548387097	0.48740588483	0.5	1	16.870758392647	15.7446462065009	1.08189400931012	1	1	4	1	9	10	9	2	8	7	9	3	6	9	9	5
290	E01000294	0.82	0.854285714285714	0.539714285714286	0.750857142857143	0.967142857142857	0.479142857142857	0.423714285714286	1.32942857142857	3.838	2.81971428571429	1.39542857142857	0.21262931238	0.285	1	16.7695654475299	15.7213706454978	1.06980179604371	4	1	5	2	7	9	9	3	8	5	8	6	2	9	9	5
291	E01000295	0.51	7.06533333333333	0.365	0.325666666666667	0.301333333333333	0.282666666666667	0.361333333333333	1.58266666666667	5.38266666666667	0.997666666666667	1.78366666666667	0.36464498486	0.34	1	19.9554612796763	16.377995906492	1.22047683726827	2	5	1	1	10	10	10	4	9	9	7	4	3	10	10	7
292	E01000296	0.493617021276596	7.0936170212766	0.291914893617021	0.413829787234043	0.378297872340426	0.266595744680851	0.431276595744681	1.62148936170213	5.67851063829787	0.96936170212766	1.77234042553191	0.58144469838	0.56	1	19.8774916663483	16.3407714604319	1.21370834411338	2	5	2	1	10	10	9	4	10	9	7	3	7	10	10	7
293	E01000297	0.7464	5.9316	0.8316	0.2244	0.9344	0.2192	0.918	0.9812	4.61	1.4688	2.1272	1.20237968496	0.49	1	20.3117855647695	16.4200147720831	1.2298953704593	3	4	1	4	7	10	6	2	9	7	7	1	6	10	10	7
294	E01000298	0.298125	7.00208333333333	0.335625	0.391875	0.327708333333333	0.266458333333333	0.337291666666667	1.33416666666667	5.270625	0.584791666666667	1.376875	0.54355399142	0.155	1	19.9589718755149	16.3910781786636	1.2218224770431	1	5	1	1	10	10	10	3	9	10	8	3	1	10	10	7
295	E01000299	0.627777777777778	6.22222222222222	0.234	0.272222222222222	0.277333333333333	0.190666666666667	0.288	0.358666666666667	5.39066666666667	1.05066666666667	0.351555555555556	0.37529145827	0.32	1	18.9355278015137	16.1180725097656	1.18479835987091	3	4	1	1	10	10	10	1	9	8	10	4	3	10	10	6
296	E01000300	0.8525	6.51464285714286	0.639642857142857	0.596785714285714	0.704642857142857	0.5625	0.673214285714286	0.723214285714286	5.68928571428571	1.05392857142857	0.644285714285714	0.39517177248	0.46	1	18.9355278015137	16.1180725097656	1.18479835987091	4	5	3	3	8	8	8	1	10	8	10	4	6	10	10	6
297	E01000301	0.619333333333333	7.14233333333333	0.617333333333333	0.921333333333333	1.00066666666667	0.464666666666667	0.866	1.3	5.682	0.911	1.068	0.49171784676	0.425	1	19.2648060340474	16.2248037262809	1.20266841101395	3	5	6	3	6	9	7	3	10	9	9	3	5	10	10	6
298	E01000302	0.604782608695652	6.70173913043478	0.387608695652174	0.612173913043478	0.68195652173913	0.392608695652174	0.435652173913043	0.766086956521739	5.19630434782609	0.487391304347826	0.693260869565217	0.33804929295	0.6	1	19.0004446507441	16.133306604206	1.18677020427506	2	5	4	1	8	9	9	2	9	10	10	4	7	10	10	6
299	E01000303	0.845	7.50533333333333	0.749333333333333	1.15266666666667	1.05266666666667	0.581333333333333	1.10633333333333	1.87766666666667	6.387	1.16766666666667	1.65766666666667	0.503940488	0.685	1	19.3362499696002	16.2122476044955	1.19700851501936	4	5	7	3	6	8	5	5	10	8	8	3	8	10	10	6
300	E01000304	1.0424	7.3528	0.6272	0.8536	0.78	0.6832	0.8504	1.8416	6.164	1.5468	2.3824	0.71044668268	0.79	1	19.5434892987851	16.1853289201825	1.19470628536948	5	5	5	3	8	8	7	4	10	7	6	2	9	10	10	6
301	E01000305	1.58675	7.51	0.55625	0.47275	0.94175	0.4595	0.47425	1.77775	0.42475	2.04075	1.962	0.63320926515	0.455	1	21.5770151845811	16.6076486023036	1.27710965216171	7	5	2	2	7	9	9	4	1	6	7	2	5	10	10	7
302	E01000306	0.832272727272727	7.48863636363636	0.297272727272727	0.510909090909091	0.678636363636364	0.499090909090909	0.435	1.01227272727273	0.805	1.88681818181818	1.42727272727273	0.67697500044	0.59	1	21.6375341795742	16.6436057454274	1.27093054397691	4	5	3	1	8	9	9	2	2	6	8	2	7	10	10	7
303	E01000307	1.16090909090909	7.53545454545455	0.907272727272727	0.557878787878788	1.26727272727273	0.581515151515152	0.852121212121212	1.35757575757576	1.4830303030303	2.19909090909091	1.33606060606061	0.4643272285	0.81	1	21.6753279201121	16.6381389290233	1.27611604357061	6	5	3	4	5	8	7	3	4	6	8	3	9	10	10	7
304	E01000308	1.46	7.09222222222222	0.848888888888889	0.547037037037037	0.801481481481481	0.707037037037037	0.549259259259259	1.3837037037037	0.279412014444445	1.50185185185185	2.1162962962963	0.80323907695	0.13	1	21.1742134552165	16.5377628031031	1.25815480800877	7	5	3	4	7	8	8	3	1	7	7	2	1	10	10	7
305	E01000309	1.01488372093023	7.30441860465116	0.478837209302326	0.739302325581395	0.79	0.771162790697674	0.769767441860465	0.873023255813953	1.48302325581395	1.47116279069767	0.92	0.40058149085	0.34	1	21.132874471897	16.5605483529311	1.23692985233593	5	5	5	2	7	7	7	2	4	7	9	4	3	10	10	7
306	E01000310	0.906739130434783	6.62086956521739	0.939130434782609	0.969130434782609	0.995434782608696	0.925434782608696	0.820869565217391	0.707826086956522	1.96326086956522	1.65260869565217	1.42630434782609	0.26451740614	0.425	1	21.5927175927209	16.6216930243793	1.27130966169758	4	5	6	4	6	7	7	1	5	7	8	5	5	10	10	7
307	E01000311	1.13878787878788	5.44818181818182	0.594545454545455	0.701212121212121	0.81969696969697	0.854848484848485	1.25060606060606	0.898484848484849	3.10242424242424	0.915151515151515	0.96030303030303	0.23579902566	0.2	1	21.3269800880155	16.5608053771363	1.26017853254087	6	4	4	2	7	7	5	2	8	9	9	6	1	10	10	7
308	E01000312	1.10947368421053	6.45815789473684	1.01289473684211	0.732894736842105	0.836842105263158	0.850526315789474	0.559473684210526	1.00947368421053	0.539210526315789	1.09684210526316	2.62868421052632	0.76943795684	0.245	1	20.7146905475357	16.447019295197	1.23984754662632	6	5	5	5	7	7	8	2	1	8	6	2	2	10	10	7
309	E01000313	1.35585365853659	7.23365853658537	0.528048780487805	0.411951219512195	0.396585365853659	0.350975609756098	0.346341463414634	1.16024390243902	0.616585365853659	1.58707317073171	1.49658536585366	0.6934550716	0.35	1	20.7528646823399	16.4448345792568	1.24539866747325	7	5	2	2	10	9	10	3	1	7	8	2	4	10	10	7
310	E01000314	0.624489795918367	6.85265306122449	0.236122448979592	0.25	0.290408163265306	0.305102040816327	0.267959183673469	0.349591836734694	1.40959183673469	1.25040816326531	1.06061224489796	0.20031608673	0.5	1	21.4249320325829	16.6096316187177	1.25703298570532	3	5	1	1	10	10	10	1	4	8	9	6	6	10	10	7
311	E01000315	0.986428571428571	6.8097619047619	0.769761904761905	0.664285714285714	0.752857142857143	0.502857142857143	0.513571428571429	1.04119047619048	3.975	0.697380952380952	0.767142857142857	1.01146530781	0.485	1	19.8035961327664	16.3876189299381	1.24314490553462	5	5	4	3	8	9	9	2	9	9	10	1	6	10	10	7
312	E01000316	0.5809375	5.755	0.8190625	0.64575	1.25	0.404375	1.17875	0.5175	4.43125	0.958125	1.32	1.03190435362	0.315	1	19.9479083106353	16.3958177925896	1.22864374393534	2	4	4	4	5	9	5	1	9	9	8	1	3	10	10	7
313	E01000317	0.49125	6.504	0.30325	0.64675	0.71275	0.4815	0.54925	0.84875	5.12375	0.34775	0.86275	0.34257191855	0.45	1	19.3963640735741	16.2262173654288	1.19879622691258	2	5	4	1	8	9	8	2	9	10	10	4	5	10	10	6
314	E01000318	0.8516	6.4204	0.5732	0.6636	0.7572	0.3376	0.7592	0.6076	4.5892	0.9112	0.8032	0.87632977771	0.48	1	19.5950577116122	16.3560311357226	1.24421246969719	4	5	4	2	8	10	7	1	9	9	10	2	6	10	10	7
315	E01000319	0.630555555555556	5.82166666666667	0.871111111111111	0.491666666666667	1	0.499444444444444	1.00111111111111	0.820555555555556	4.49666666666667	0.886666666666667	1.63833333333333	1.06502500251	0.35	1	19.9657154261871	16.3954355672481	1.22254362842023	3	4	2	4	6	9	6	2	9	9	8	1	4	10	10	7
316	E01000320	0.557619047619048	5.66642857142857	0.618095238095238	0.676428571428571	0.560714285714286	0.78	0.465	0.68047619047619	5.30642857142857	1.5552380952381	0.567619047619048	0.62857062734	0.495	1	18.7049791660644	16.1283250868575	1.217331135228	2	4	4	3	9	7	9	1	9	7	10	2	6	10	10	7
317	E01000321	0.2825	5.48386363636364	0.49	0.506818181818182	0.380681818181818	0.505681818181818	0.338409090909091	0.486136363636364	5.26795454545455	1.39318181818182	0.391363636363636	0.66263089477	0.33	1	18.6270537982537	16.0826561961045	1.18642184272454	1	4	3	2	10	9	10	1	9	8	10	2	3	10	10	6
318	E01000322	0.583076923076923	6.27589743589744	0.4	0.457179487179487	0.52	0.525641025641026	0.481282051282051	0.611538461538462	4.63435897435897	1.21923076923077	0.64974358974359	0.54343727521	0.52	1	19.2182253675278	16.2648777680359	1.2358577125657	2	4	2	1	9	8	9	1	9	8	10	3	6	10	10	7
319	E01000323	0.673061224489796	6.29061224489796	0.278775510204082	0.330816326530612	0.269795918367347	0.234489795918367	0.316122448979592	0.297551020408163	5.04	1.12591836734694	0.475714285714286	0.47042960733	0.45	1	19.4550747302508	16.3130298398362	1.23191808389073	3	5	1	1	10	10	10	1	9	8	10	3	5	10	10	7
320	E01000324	0.835128205128205	6.72102564102564	0.291282051282051	0.521282051282051	0.607692307692308	0.427179487179487	0.463076923076923	1.04051282051282	3.85717948717949	0.540769230769231	0.673076923076923	0.88944038144	0.39	1	19.2879563869657	16.2490403200469	1.20899854239	4	5	3	1	9	9	9	2	9	10	10	2	4	10	10	7
321	E01000325	0.601071428571429	10.7939285714286	0.932857142857143	0.412142857142857	1.4875	0.403571428571429	0.7425	2.27428571428571	3.33642857142857	1.63857142857143	1.68392857142857	0.4513629581	0.49	1	17.5301774641432	16.1994355084531	1.32491249158943	2	7	2	4	5	9	7	5	8	7	8	3	6	9	10	8
322	E01000326	0.298947368421053	9.53473684210526	1.37	0.583157894736842	1.98368421052632	1.44368421052632	1.18526315789474	2.34105263157895	2.23947368421053	1.96	1.99210526315789	0.35364150904	0.8	1	17.5021831069735	16.2396393180679	1.34031444320744	1	6	3	6	3	5	5	5	6	6	7	4	9	9	10	8
323	E01000327	0.547352941176471	11.4832352941176	0.608235294117647	0.419117647058824	1.00705882352941	0.423823529411765	0.378823529411765	1.94882352941176	3.69147058823529	1.62205882352941	1.47705882352941	0.38612406741	0.325	1	17.5864313600811	16.1572118341017	1.30917710907762	2	7	2	2	6	9	10	5	8	7	8	4	3	9	10	7
324	E01000328	0.9888	8.9144	1.1104	0.942	1.2756	0.6568	0.8088	1.7356	3.4156	1.254	1.2364	0.5490268095	0.24	1	17.4948045157666	16.2023993942715	1.31835992223079	5	6	6	5	5	8	7	4	8	8	9	3	2	9	10	7
325	E01000329	0.841785714285714	11.1925	1.45	1.01607142857143	0.937142857142857	0.394285714285714	0.347142857142857	1.28357142857143	3.30678571428571	1.76178571428571	1.53607142857143	0.42690739376	0.355	1	17.8452675427273	16.1637510717728	1.25402250274516	4	7	7	7	7	9	10	3	8	7	8	4	4	10	10	7
326	E01000330	0.765625	10.69125	1.1284375	0.6821875	0.68875	0.3009375	0.3071875	1.379375	3.34125	1.7603125	1.093125	0.32008155756	0.405	1	17.5956362732686	16.1464937405717	1.29550833164052	4	7	4	5	8	10	10	3	8	7	9	5	5	9	10	7
327	E01000331	1.30818181818182	10.1718181818182	1.28136363636364	1.58590909090909	1.25681818181818	0.964090909090909	0.804545454545455	1.47954545454545	3.99681818181818	1.32136363636364	1.33363636363636	0.50744800722	0.29	1	17.4876613978875	16.1315663936724	1.27933782907224	6	7	9	6	5	6	7	4	9	8	8	3	2	9	10	7
328	E01000332	0.425	9.36807692307692	0.670384615384615	0.51	0.591153846153846	0.473076923076923	0.558846153846154	2.75115384615385	2.07038461538462	0.692307692307692	1.915	0.36972146706	0.515	1	18.1299653763313	16.2008664091163	1.45137448552091	1	6	3	3	9	9	8	6	6	9	7	4	6	10	10	9
329	E01000333	0.320222222222222	8.94466666666667	1.35688888888889	0.412444444444444	0.432888888888889	0.238888888888889	0.245333333333333	3.21622222222222	2.91955555555556	1.35822222222222	2.33377777777778	0.34099165846	0.27	1	17.9180905484353	16.2010205002806	1.39983638723047	1	6	2	6	10	10	10	7	7	8	6	4	2	10	10	8
330	E01000334	0.696206896551724	8.55551724137931	1.49103448275862	0.871724137931034	0.871724137931034	0.653448275862069	0.31	2.92620689655172	3.70931034482759	1.49103448275862	2.46310344827586	0.24421319418	0.51	1	17.9785209117066	16.2002733690465	1.40628525003589	3	6	6	7	7	8	10	6	8	7	6	5	6	10	10	8
331	E01000335	2.13769230769231	10.5482051282051	1.49410256410256	0.854102564102564	1.49410256410256	1.43923076923077	1.51051282051282	3.22358974358974	1.53487179487179	1.59358974358974	3.62948717948718	0.20306551354	0.82	1	18.5283753469715	16.1458664470891	1.54606251617918	8	7	5	7	5	5	4	7	4	7	4	6	9	10	10	9
332	E01000336	1.15948717948718	10.0846153846154	0.46051282051282	0.533846153846154	0.533846153846154	0.24974358974359	0.568205128205128	2.92333333333333	2.19897435897436	0.574358974358974	2.74846153846154	0.28248820326	0.27	1	18.3180408477783	16.22971534729	1.44702875614166	6	6	3	2	9	10	8	6	6	10	5	5	2	10	10	8
333	E01000337	0.919259259259259	9.31444444444444	1.08222222222222	0.842962962962963	0.842962962962963	0.628888888888889	0.64037037037037	3.10333333333333	3.69666666666667	1.10740740740741	2.68	0.36326216721	0.23	1	18.3048911364081	16.2186762313749	1.47454031223265	5	6	5	5	7	8	8	7	8	8	6	4	1	10	10	9
334	E01000338	0.696969696969697	9.26939393939394	0.565454545454545	0.63030303030303	0.630606060606061	0.556666666666667	0.335757575757576	3.11969696969697	2.24484848484848	0.567575757575758	2.45030303030303	0.32251022046	0.26	1	18.2351485439699	16.2150588459071	1.461896595462	3	6	4	2	8	8	10	7	6	10	6	5	2	10	10	9
335	E01000339	0.497391304347826	6.48434782608696	0.487391304347826	0.495217391304348	0.495217391304348	0.878695652173913	0.88	1.26391304347826	1.72347826086957	2.06391304347826	4.12695652173913	0.5595898136	0.68	1	17.2802849063479	15.9188974990463	1.21382616805976	2	5	2	2	9	7	7	3	5	6	4	3	8	9	9	7
336	E01000340	0.766818181818182	5.90909090909091	0.802272727272727	0.788636363636364	0.350454545454545	0.949545454545455	0.464090909090909	1.49818181818182	2.16636363636364	0.949545454545455	3.13409090909091	0.55175075469	0.645	1	18.2749616791445	16.2296836966247	1.26782834794803	4	4	5	4	10	6	9	4	6	9	5	3	8	10	10	7
337	E01000341	1.04037037037037	6.36037037037037	0.81962962962963	0.796296296296296	0.611111111111111	0.688888888888889	0.473703703703704	1.93296296296296	2.02518518518518	0.71037037037037	2.83407407407407	0.29432733437	0.84	1	17.9120166636619	16.1490587959608	1.24502482838593	5	5	5	4	9	8	9	5	5	9	5	5	9	10	10	7
338	E01000342	0.91375	6.609375	0.75375	0.760625	0.721875	1.055625	0.96375	2.128125	2.43125	1.149375	3.1075	0.44256492506	0.16	1	17.8596646316461	16.1216339256033	1.23869987514969	5	5	5	3	8	6	6	5	6	8	5	4	1	10	10	7
339	E01000343	0.830869565217391	6.55913043478261	0.347391304347826	0.365217391304348	0.381739130434783	0.413478260869565	0.502173913043478	2.06913043478261	1.40565217391304	0.510434782608696	2.46	0.61208382283	0.55	1	17.9243735143929	16.1323264758502	1.24216068219492	4	5	1	1	10	9	9	5	4	10	6	2	7	10	10	7
340	E01000344	0.4205	6.3135	0.386	0.3225	0.3225	1.268	1.086	1.611	1.757	1.747	3.6535	0.56989388722	0.625	1	17.5338158832192	16.0036333841813	1.22419717731518	1	5	1	1	10	5	6	4	5	7	4	3	8	9	10	7
341	E01000345	0.69	6.880625	0.70375	0.749375	0.749375	1.1675	0.939375	1.566875	1.571875	1.48875	3.348125	0.573393794	0.465	1	17.579712608211	16.0485078101083	1.23124167021481	3	5	5	3	8	6	6	4	4	7	5	3	6	9	10	7
342	E01000346	1.28125	9.25291666666667	0.900416666666667	0.54375	0.5325	0.725416666666667	0.966666666666667	2.28666666666667	1.13666666666667	1.08666666666667	2.82875	1.13617974925	0.41	1	17.7231877750221	16.1135855760992	1.22903789948087	6	6	3	4	9	7	6	5	3	8	5	1	5	9	10	7
343	E01000347	0.838636363636364	7.13681818181818	0.482727272727273	0.404545454545455	0.344545454545455	0.402727272727273	0.645454545454546	2.22772727272727	1.33727272727273	0.645454545454546	2.46045454545455	1.15677448812	0.775	1	17.7841178478192	16.124693723266	1.2354263330073	4	5	2	2	10	9	8	5	3	10	6	1	9	10	10	7
344	E01000348	1.5485	9.6365	1.9445	0.6945	0.6945	0.581	0.5115	1.8985	1.21	1.899	2.634	1.10755148003	0.55	1	17.6537411267415	16.1190707896643	1.21505794851442	7	6	4	8	8	8	9	5	3	6	6	1	7	9	10	7
345	E01000349	1.05625	10.0646875	1.8203125	0.971875	1.0084375	0.9678125	0.4190625	1.33625	1.7303125	1.651875	2.1053125	0.40082550599	0.6	1	17.6186405505846	16.1197888197349	1.21515216833048	5	6	6	8	6	6	9	3	5	7	7	4	7	9	10	7
346	E01000350	1.20954545454545	8.27636363636364	0.738181818181818	0.455	0.46	0.851818181818182	0.988636363636364	2.08181818181818	0.979090909090909	1.00227272727273	2.82954545454545	0.81508257359	0.285	1	17.7802136237134	16.1223346879101	1.23581088843358	6	6	2	3	9	7	6	5	2	9	5	2	2	10	10	7
347	E01000351	2.03409090909091	9.69409090909091	1.79909090909091	0.894545454545455	0.903636363636364	0.853636363636364	0.98	1.78863636363636	1.665	1.91863636363636	3.05318181818182	1.04557120398	0.33	1	17.579299207722	16.0774124498117	1.22267291715003	8	6	6	8	7	7	6	4	4	6	5	1	3	9	10	7
348	E01000352	1.31774193548387	8.97064516129032	1.03612903225806	0.524838709677419	0.471290322580645	0.399677419354839	0.603548387096774	2.15225806451613	0.970645161290323	1.14935483870968	2.63645161290323	1.12777761968	0.68	1	17.766332919572	16.1282505721229	1.23083126275327	6	6	3	5	9	9	8	5	2	8	6	1	8	10	10	7
349	E01000353	1.027	7.83733333333333	0.546666666666667	0.518	0.472	1.17166666666667	0.484	1.86966666666667	3.213	1.57	1.53733333333333	0.15766551003	0.585	1	17.724187146709	16.1542906946412	1.33413388918048	5	6	3	2	9	6	9	5	8	7	8	7	7	9	10	8
350	E01000354	0.5712	7.118	0.7172	0.668	0.7192	0.804	0.8172	1.6788	2.608	0.952	1.0916	0.09198925232	0.42	1	17.7931390345857	16.1521756777766	1.33959148126324	2	5	4	3	8	7	7	4	7	9	9	8	5	10	10	8
351	E01000355	1.33761904761905	8.98476190476191	0.434761904761905	0.45	0.570952380952381	0.908571428571429	0.492380952380952	2.26142857142857	3.59857142857143	1.7847619047619	1.66857142857143	0.17892593619	0.69	1	17.6759506200928	16.1867770444236	1.33085728105208	7	6	2	1	9	7	9	5	8	7	8	6	8	9	10	8
352	E01000356	0.855625	7.2896875	0.293125	0.3309375	0.348125	0.2684375	0.5259375	0.9790625	1.8334375	0.3603125	0.4875	0.37141807056	0.645	1	17.9246884065582	16.1617910850982	1.31086210411271	4	5	1	1	10	10	9	2	5	10	10	4	8	10	10	7
353	E01000357	0.934705882352941	6.97411764705882	0.771764705882353	0.504117647058824	0.858235294117647	0.776470588235294	0.61	1.18411764705882	1.93529411764706	0.875294117647059	0.962352941176471	0.45716642195	0.67	1	18.0217084546472	16.1827400359902	1.31882900664223	5	5	2	4	7	7	8	3	5	9	9	3	8	10	10	7
354	E01000358	1.13038461538462	7.85192307692308	0.352307692307692	0.412307692307692	0.398076923076923	0.679230769230769	0.523461538461538	1.38961538461538	2.5	0.842692307692308	0.903846153846154	0.12699436856	0.48	1	17.7607285401737	16.1381473290327	1.29929000962051	6	6	2	1	10	8	9	3	7	9	9	7	6	10	10	7
355	E01000359	0.405	6.72727272727273	0.961363636363636	0.400909090909091	0.984545454545455	1.17045454545455	0.965	1.845	2.675	1.32727272727273	1.43863636363636	0.19688770959	0.725	1	17.9980182647705	16.1857872009277	1.33780193328857	1	5	2	5	6	6	6	4	7	8	8	6	8	10	10	8
356	E01000360	0.678679245283019	7.49339622641509	0.58	0.432452830188679	0.583207547169811	0.28188679245283	0.264716981132075	0.448301886792453	1.87358490566038	0.429245283018868	0.337358490566038	0.48645002694	0.45	1	17.8614662191419	16.1661006536967	1.26760102194285	3	5	2	2	9	10	10	1	5	10	10	3	5	10	10	7
357	E01000361	0.6428	8.0004	0.6348	0.6836	1.058	0.5984	0.7284	0.5796	1.306	0.8912	0.9164	0.95375536897	0.77	1	18.1103195361917	16.2066150612792	1.25973395003074	3	6	4	3	6	8	7	1	3	9	9	1	9	10	10	7
358	E01000362	0.624516129032258	9.6308064516129	1.38564516129032	0.943064516129032	0.794032258064516	0.337903225806452	0.34741935483871	0.795322580645161	2.8058064516129	1.28193548387097	1.01790322580645	0.2974651393	0.67	1	17.7918867333748	16.1560388265526	1.25655211600695	3	6	6	6	7	10	10	2	7	8	9	5	8	10	10	7
359	E01000363	1.02322580645161	8.6541935483871	1.02516129032258	0.994193548387097	1.27225806451613	0.756451612903226	0.846451612903226	0.81258064516129	2.1341935483871	1.02	1.06967741935484	0.50937629326	0.57	1	17.8801833561846	16.1755829077029	1.24443832970029	5	6	6	5	5	7	7	2	6	9	9	3	7	10	10	7
360	E01000364	1.28228571428571	10.5542857142857	1.43342857142857	1.38742857142857	1.46885714285714	0.992857142857143	1.02457142857143	1.19057142857143	3.50142857142857	1.57285714285714	1.76942857142857	0.28323581631	0.88	1	17.6392202373855	16.1367774032654	1.25309719559051	6	7	8	7	5	6	6	3	8	7	7	5	9	9	10	7
361	E01000365	1.14909090909091	8.16909090909091	0.857575757575758	0.628787878787879	0.566666666666667	0.636363636363636	0.497272727272727	1.31121212121212	2.83272727272727	1.3069696969697	0.855757575757576	0.23386322379	0.23	1	18.0061532445703	16.1825196077488	1.29201877887264	6	6	4	4	9	8	9	3	7	8	10	6	1	10	10	7
362	E01000366	0.5903125	7.243125	0.4434375	0.3759375	0.4525	0.32375	0.349375	0.53625	1.710625	0.491875	0.39375	0.71690381866	0.55	1	17.8931631327121	16.1597172456419	1.29762666310708	2	5	1	1	9	10	10	1	5	10	10	2	7	10	10	7
363	E01000367	1.11228571428571	10.3017142857143	0.920285714285714	0.757714285714286	1.326	1.28428571428571	0.731428571428571	0.858857142857143	1.70657142857143	1.64057142857143	1.73	0.09675498616	0.53	1	17.5649955864103	16.2095488994212	1.37336285469406	6	7	5	4	5	5	7	2	5	7	7	8	7	9	10	8
364	E01000368	0.911818181818182	10.0045454545455	1.24545454545455	1.09681818181818	1.68681818181818	1.80909090909091	0.810909090909091	1.38363636363636	2.17909090909091	2.11636363636364	2.21863636363636	0.35621336837	0.925	1	17.7007142223122	16.2242433674899	1.34819449941261	5	6	7	6	4	4	7	3	6	6	6	4	9	9	10	8
365	E01000369	0.78962962962963	12.4696296296296	0.932592592592593	0.671111111111111	0.804444444444444	0.697407407407407	0.711111111111111	1.26333333333333	2.66222222222222	0.932962962962963	1.05	0.28228109545	0.95	1	17.6420699403459	16.2355375398871	1.36697655580003	4	7	4	4	7	8	8	3	7	9	9	5	9	9	10	8
366	E01000370	0.724242424242424	12.3478787878788	0.409393939393939	0.414242424242424	0.823030303030303	0.357878787878788	0.392424242424242	1.85818181818182	2.80545454545455	0.974848484848485	1.09545454545455	0.38608758787	0.95	1	17.6327959519109	16.2045178761539	1.3350727751952	3	7	2	1	7	9	9	4	7	9	9	4	9	9	10	8
367	E01000371	0.538947368421053	10.0836842105263	1.39684210526316	0.941052631578947	1.87	1.40578947368421	1.19684210526316	2.36842105263158	3.15	1.98157894736842	2.04526315789474	0.33649075819	1.19	1	17.5314188514518	16.2390411589249	1.34427112432701	2	6	6	7	4	5	5	6	8	6	7	4	10	9	10	8
368	E01000372	0.710322580645161	11.9193548387097	0.808709677419355	0.403548387096774	1.04354838709677	0.840645161290323	1.01129032258065	0.487741935483871	1.37290322580645	0.826451612903226	0.835161290322581	0.0818302156	0.7	1	17.7916171868349	16.2395597543828	1.36985773978035	3	7	2	4	6	7	6	1	4	9	10	8	8	10	10	8
369	E01000373	0.849090909090909	10.5436363636364	0.696363636363636	1.00181818181818	0.953636363636364	0.978181818181818	0.951818181818182	0.792727272727273	1.30272727272727	2.20181818181818	2.09454545454545	0.097999457	0.34	1	17.550859937408	16.2073263103434	1.37188214946181	4	7	6	3	7	6	6	2	3	6	7	8	3	9	10	8
370	E01000374	1.8175	8.4475	1.37892857142857	1.53214285714286	2.26178571428571	2.04035714285714	1.495	2.5675	1.40678571428571	2.36357142857143	2.58535714285714	0.11670402964	0.68	1	17.597979129786	16.3406820985062	1.37033667055022	8	6	8	6	3	4	4	6	4	6	6	8	8	9	10	8
371	E01000375	0.84974358974359	6.75410256410256	1.19897435897436	0.737692307692308	1.27641025641026	0.471794871794872	0.790512820512821	0.939230769230769	3.39564102564103	0.819230769230769	1.38333333333333	0.07837854781	0.6	1	17.5277560919285	16.3413751907945	1.35919291258542	4	5	5	6	5	9	7	2	8	9	8	9	7	9	10	8
372	E01000376	1.22407407407407	8.13555555555556	0.661111111111111	1.3237037037037	1.08148148148148	0.88	0.85	1.45851851851852	1.77666666666667	1.38296296296296	1.61333333333333	0.17836729518	0.305	1	17.500236225927	16.3037304633161	1.35575069107614	6	6	8	3	6	7	7	3	5	8	8	6	3	9	10	8
373	E01000377	1.0125	7.7575	0.659583333333333	1.12333333333333	0.855416666666667	0.58	0.441666666666667	1.24916666666667	3.01	0.721666666666667	0.730416666666667	0.4422143925	0.535	1	17.4957296181856	16.2615918136051	1.33619589784979	5	5	7	3	7	8	9	3	7	9	10	4	7	9	10	8
374	E01000378	0.78943661971831	7.83859154929577	0.846760563380282	0.805492957746479	0.877605633802817	0.576760563380282	0.720422535211268	0.917183098591549	3.98887323943662	0.64056338028169	0.892112676056338	0.40309466777	0.75	1	17.4368862700414	16.2098855318663	1.32390008773538	4	6	5	4	7	8	7	2	9	10	9	4	9	9	10	8
375	E01000379	0.7652	8.2988	1.3048	0.6336	1.3264	0.5756	1.1916	0.8572	4.4604	0.6336	1.3216	0.14607176933	1.09	1	17.387096968955	16.2629792069995	1.33999049320201	4	6	4	6	5	8	5	2	9	10	8	7	10	9	10	8
376	E01000380	1.12029411764706	9.12029411764706	1.44647058823529	0.579705882352941	1.90852941176471	1.53235294117647	1.31411764705882	2.24264705882353	2.00029411764706	1.72470588235294	1.72470588235294	0.32240369018	0.8	1	17.430917846834	16.2364262765828	1.3505222760056	6	6	3	7	4	5	5	5	5	7	7	5	9	9	10	8
377	E01000381	2.7178125	11.7971875	2.4875	2.2875	2.5075	2.473125	2.8815625	2.590625	3.3853125	2.774375	5.2834375	0.19146828288	0.64	1	16.4255142211914	15.8187556266785	1.16458255052567	9	7	9	9	3	3	2	6	8	5	3	6	8	9	9	6
378	E01000382	1.19380952380952	10.69	1.18857142857143	1.2547619047619	1.45428571428571	1.17190476190476	1.30761904761905	1.46190476190476	1.62	1.5652380952381	4.76428571428571	0.28857610859	0.61	1	16.5335855375704	15.8271369897565	1.17260028533862	6	7	8	6	5	6	5	4	4	7	3	5	7	9	9	6
379	E01000383	2.77	11.3896774193548	2.50193548387097	1.68	1.77645161290323	2.68387096774194	2.93483870967742	1.85096774193548	1.11062364174194	2.88322580645161	5.99064516129032	0.44153831557	0.64	1	15.7924324679344	15.8330848990087	1.15765184332791	9	7	9	9	4	3	2	4	3	5	3	4	8	9	9	6
380	E01000384	0.595925925925926	9.38	0.537037037037037	0.815555555555556	0.712592592592593	0.517037037037037	0.85037037037037	0.741111111111111	1.65481481481481	0.85037037037037	5.46222222222222	1.03029579777	1	1	16.9022063000484	15.8335243905999	1.19965945380184	2	6	5	2	8	9	7	2	4	9	3	1	9	9	9	6
381	E01000385	1.68222222222222	10.2105555555556	1.62472222222222	1.21916666666667	0.676666666666667	1.60333333333333	1.94222222222222	1.04305555555556	1.08222222222222	1.94222222222222	5.33611111111111	0.31952121546	0.47	1	16.0963945927812	15.7910120364091	1.12284658963588	8	7	7	7	8	4	3	2	3	6	3	5	6	9	9	6
382	E01000386	1.26305555555556	9.49444444444445	1.21916666666667	1.13472222222222	0.458333333333333	1.19611111111111	1.53444444444444	0.710277777777778	0.9775	1.53444444444444	4.66027777777778	0.80618599725	1.17	1	16.4813643500007	15.8323580248846	1.13714333925845	6	6	7	6	9	6	4	1	2	7	3	2	10	9	9	6
383	E01000387	1.8495	11.138	1.904	1.506	1.908	1.612	1.8675	2.052	2.236	2.1805	4.496	0.3134315586	0.555	1	16.6283402751853	15.8787939459374	1.17316017646508	8	7	8	8	4	4	3	5	6	6	4	5	7	9	9	6
384	E01000388	0.646129032258065	5.59903225806452	0.551612903225806	0.58741935483871	0.660322580645161	0.504516129032258	0.540967741935484	0.651290322580645	1.77225806451613	1.5	0.949677419354839	0.75095658417	0.365	1	18.1578270107386	16.2159000158528	1.27865297613453	3	4	3	2	8	9	9	1	5	7	9	2	4	10	10	7
385	E01000389	0.60741935483871	7.96064516129032	0.599161290322581	0.75	1.0158064516129	0.627096774193548	0.364193548387097	0.584516129032258	0.762903225806452	1.02290322580645	0.97258064516129	0.92127267592	0.45	1	18.1388493135884	16.2238385104535	1.26695466734618	2	6	5	2	6	8	10	1	2	9	9	2	5	10	10	7
386	E01000390	1.47592592592593	9.74962962962963	1.45888888888889	0.93037037037037	0.970740740740741	0.963703703703704	0.782222222222222	1.33	0.361111111111111	1.74703703703704	1.83962962962963	0.96959698527	0.34	1	18.0745108165613	16.2086370017586	1.25370382545969	7	6	6	7	7	6	7	3	1	7	7	1	3	10	10	7
387	E01000391	0.540588235294118	6.32294117647059	0.827058823529412	0.645294117647059	0.763529411764706	0.65	0.875882352941176	1.76411764705882	0.567013459352941	0.940588235294118	2.00058823529412	0.82482674958	0.43	1	18.1821816172515	16.2244304457484	1.26545590779394	2	5	4	4	8	8	7	4	1	9	7	2	5	10	10	7
388	E01000392	0.667352941176471	5.42441176470588	0.388529411764706	0.314705882352941	0.394411764705882	0.166470588235294	0.298235294117647	0.466176470588235	2.25235294117647	1.94764705882353	0.771764705882353	0.83953386803	0.65	1	18.0391644495064	16.1817461475441	1.30798883518349	3	4	1	1	10	10	10	1	6	6	10	2	8	10	10	7
389	E01000393	0.9024	6.106	0.8548	0.7612	0.894	0.336	0.4492	0.774	1.6164	1.3996	1.218	0.78740079204	0.55	1	18.0004909955974	16.1740536587692	1.3057458569728	4	4	5	4	7	10	9	2	4	8	9	2	7	10	10	7
390	E01000394	0.4784375	6.8103125	0.413625	0.4928125	0.5103125	0.4159375	0.3853125	0.414375	1.2625	0.57375	0.54375	0.86832701229	0.48	1	18.0509853579824	16.1855528589381	1.30360279168335	2	5	2	1	9	9	9	1	3	10	10	2	6	10	10	7
391	E01000395	0.74375	3.70458333333333	0.824583333333333	0.635416666666667	1.2125	1.07916666666667	0.355	1.58375	2.98791666666667	2.80166666666667	1.23083333333333	0.60569535052	0.27	1	18.7912065225929	16.2628582710074	1.29903185394812	3	2	4	4	5	6	10	4	7	5	9	3	2	10	10	7
392	E01000396	0.64	4.27625	0.7225	0.665625	1.109375	0.978125	0.79	1.48125	2.8875	2.68	1.129375	0.44442674648	0.375	1	18.4086179661229	16.2302770679984	1.30571818641847	3	3	4	3	6	6	7	4	7	5	9	3	4	10	10	7
393	E01000398	1.034	4.744	1.096	0.8925	1.3755	1.228	1.1175	1.5055	3.23	2.16	1.451	0.97039737875	0.305	1	18.3550091521006	16.2396752013828	1.33363238165594	5	3	6	5	5	5	5	4	8	6	8	1	3	10	10	8
394	E01000399	0.5344	4.2964	0.586	0.47	0.9124	0.7712	0.6452	1.272	2.714	2.4612	0.9312	0.57821921877	0.29	1	18.3075083273317	16.2204564359284	1.30771369221666	2	3	2	2	7	7	8	3	7	6	9	3	2	10	10	7
395	E01000400	0.661818181818182	4.69242424242424	0.695454545454545	0.537272727272727	0.709393939393939	0.542727272727273	0.577272727272727	1.07333333333333	2.67181818181818	2.31666666666667	0.728484848484849	0.50112041896	0.4	1	18.4682701599636	16.2420461650078	1.31650683116993	3	3	3	3	8	8	8	2	7	6	10	3	5	10	10	7
396	E01000401	0.502333333333333	5.44333333333333	0.474666666666667	0.546666666666667	0.728333333333333	0.406	0.804333333333333	0.832	2.82233333333333	2.62166666666667	0.953666666666667	0.77322980188	0.615	1	18.1249172045088	16.1989820024514	1.31044747025035	2	4	3	2	8	9	7	2	7	5	9	2	8	10	10	7
397	E01000402	0.680769230769231	9.74692307692308	0.984615384615385	0.719615384615385	0.905	0.711923076923077	0.958846153846154	2.12192307692308	2.28615384615385	1.09423076923077	1.51423076923077	0.36912344611	0.455	1	17.9960685016739	16.2043819983627	1.4150424878316	3	6	4	5	7	8	6	5	6	8	8	4	5	10	10	8
398	E01000403	0.5742	11.223	1.258	0.6252	0.5344	0.4672	0.7932	0.3928	0.597967773899999	1.7482	1.667	0.04475107021	0.56	1	17.7407582700152	16.1295767535695	1.4470040847568	2	7	4	6	9	9	7	1	1	7	8	9	7	10	10	8
399	E01000404	1.10933333333333	11.887	1.87366666666667	0.928666666666667	0.654333333333333	0.181333333333333	0.312333333333333	0.925333333333333	0.182333333333333	2.10133333333333	2.26733333333333	0.17112832015	0.405	1	18.1138263782362	16.2010167448542	1.45607098001948	6	7	6	8	8	10	10	2	1	6	6	7	5	10	10	9
400	E01000405	0.712307692307692	10.9880769230769	2.075	0.706538461538462	1.79423076923077	0.635769230769231	0.919615384615385	1.95307692307692	1.35961538461538	2.25192307692308	2.89346153846154	0.2095163783	0.245	1	18.000271276854	16.1279457183052	1.63050657826938	3	7	4	8	4	8	6	5	4	6	5	6	2	10	10	10
401	E01000406	0.853461538461538	10.1596153846154	1.62230769230769	0.384230769230769	1.39307692307692	0.461923076923077	1.38076923076923	1.73038461538462	1.96038461538462	1.77269230769231	2.27538461538462	0.33290036757	0.345	1	18.0619336536699	16.204220501179	1.44760618731521	4	7	1	7	5	9	4	4	5	7	6	4	4	10	10	9
402	E01000407	0.485	10.9110714285714	0.733571428571429	0.763214285714286	0.878214285714286	0.742142857142857	0.971785714285714	0.933214285714286	1.34678571428571	0.827857142857143	0.731785714285714	0.27094810199	0.89	1	17.9029805453748	16.1798356100812	1.43760838190238	2	7	5	3	7	7	6	2	4	9	10	5	9	10	10	8
403	E01000408	1.09393939393939	11.5757575757576	1.25424242424242	1.05787878787879	1.25424242424242	0.726666666666667	0.765454545454545	2.49181818181818	0.742727272727273	1.35424242424242	3.26727272727273	0.18079472992	0.29	1	18.2820108739516	16.1399503672824	1.59688314551514	5	7	7	6	5	7	7	6	2	8	5	6	2	10	10	9
404	E01000409	0.473333333333333	5.43380952380952	0.671428571428571	0.650952380952381	0.765714285714286	0.703333333333333	0.816666666666667	1.03952380952381	1.28714285714286	1.09904761904762	1.27285714285714	0.75059837202	0.66	1	18.3829157808054	16.250861631628	1.27998760876441	2	4	4	3	8	8	7	2	3	8	9	2	8	10	10	7
405	E01000410	0.857727272727273	5.32	0.3	0.3	1.22954545454545	1.10181818181818	1.03227272727273	1.39136363636364	1.86909090909091	1.68227272727273	1.31045454545455	0.18883393369	0.265	1	18.3291825817726	16.2499285819582	1.27446247739424	4	4	1	1	5	6	6	3	5	7	8	6	2	10	10	7
406	E01000411	0.748235294117647	5.88235294117647	0.663529411764706	0.616470588235294	0.973529411764706	0.865294117647059	1.06647058823529	1.43176470588235	1.33705882352941	1.11588235294118	1.64294117647059	0.60084120193	0.61	1	18.3747787475586	16.2549686431885	1.27453935146332	3	4	4	3	7	7	6	3	3	8	8	3	7	10	10	7
407	E01000412	1.55272727272727	5.42863636363636	1.31727272727273	1.31727272727273	1.82681818181818	1.75727272727273	0.854545454545454	1.98636363636364	3.07863636363636	2.72409090909091	1.94636363636364	0.52162262376	0.445	1	18.3785112590081	16.2518791597336	1.27834715726028	7	4	8	6	4	4	7	5	8	5	7	3	5	10	10	7
408	E01000413	1.1	6.41363636363636	0.979090909090909	0.908636363636364	0.758636363636364	0.824545454545455	0.616818181818182	1.91363636363636	1.92454545454545	0.954545454545454	2.70818181818182	0.45512868206	0.815	1	18.2765473851586	16.2463629778727	1.27192698452621	6	5	6	5	8	7	8	5	5	9	6	3	9	10	10	7
409	E01000414	0.486923076923077	4.82717948717949	0.332051282051282	0.262820512820513	0.271025641025641	0.182307692307692	0.243589743589744	0.438717948717949	2.18666666666667	1.99974358974359	0.341794871794872	0.79631862577	0.68	1	18.1635114608298	16.2054497868182	1.30773848106901	2	3	1	1	10	10	10	1	6	6	10	2	8	10	10	7
410	E01000415	0.485	4.92375	0.5525	0.476875	0.75	0.644375	0.644375	1.05375	1.85	1.661875	0.77	0.30988267735	0.56	1	18.2217198295498	16.2187246069948	1.29856361844119	2	3	2	2	8	8	8	2	5	7	10	5	7	10	10	7
411	E01000416	0.823684210526316	8.70368421052632	0.823684210526316	1.14631578947368	1.20631578947368	0.401578947368421	1.20736842105263	1.04894736842105	1.38421052631579	1.55263157894737	4.34421052631579	0.29155677757	0.43	1	18.4088088073867	16.2492040171565	1.44390267030065	4	6	7	4	6	9	5	2	4	7	4	5	5	10	10	8
412	E01000417	0.882682926829268	7.74341463414634	1.02951219512195	1.08073170731707	1.15048780487805	1.09853658536585	0.981463414634146	1.73170731707317	2.65292682926829	1.55146341463415	2.86707317073171	0.32882673221	0.415	1	18.0773293021258	16.1995457244477	1.3953021566343	4	5	7	5	6	6	6	4	7	7	5	4	5	10	10	8
413	E01000418	1.66192307692308	9.6	1.42615384615385	0.806538461538462	0.826153846153846	0.600384615384615	0.839230769230769	1.64	2.39423076923077	1.37653846153846	3.87461538461538	0.24387163378	0.245	1	18.3009305583158	16.227731335218	1.44314110373354	8	6	5	7	7	8	7	4	6	8	4	5	2	10	10	8
414	E01000419	0.598076923076923	7.03692307692308	0.740384615384615	0.67	1.595	1.54153846153846	1.30461538461538	2.07884615384615	3.25115384615385	1.97038461538462	2.37192307692308	0.31080576147	0.285	1	18.156168170102	16.2171338604713	1.35956321508802	2	5	4	3	4	5	5	5	8	6	6	5	2	10	10	8
415	E01000420	0.823076923076923	7.58884615384615	1.62730769230769	0.882307692307692	1.08692307692308	0.847307692307692	0.54	2.62307692307692	3.57115384615385	1.84807692307692	2.31230769230769	0.20208600465	0.65	1	17.9276435195632	16.1896293633182	1.38837449848415	4	5	6	7	6	7	9	6	8	7	6	6	8	10	10	8
416	E01000421	0.616923076923077	7.00730769230769	1.25538461538462	0.578461538461538	1.12730769230769	1.185	0.785	2.32961538461538	3.55192307692308	1.84346153846154	1.99807692307692	0.15738290797	0.68	1	17.8363725775049	16.1594722298511	1.35036302562662	3	5	3	6	6	6	7	5	8	7	7	7	8	10	10	8
417	E01000422	0.688888888888889	8.56888888888889	0.688888888888889	1.07055555555556	1.50166666666667	0.738333333333333	1.50944444444444	1.16666666666667	0.93	1.85666666666667	4.62388888888889	0.34980668319	0.365	1	18.5744803503177	16.270323105353	1.47224393238881	3	6	7	3	5	7	4	3	2	7	3	4	4	10	10	9
418	E01000423	0.757307692307692	6.57653846153846	2.005	0.772307692307692	1.12384615384615	1.04269230769231	1.02115384615385	1.16538461538462	2.96846153846154	1.96	5.22961538461538	0.37064651909	0.935	1	17.2211477051925	15.8799803679264	1.21124712382882	4	5	5	8	6	6	6	3	7	6	3	4	9	9	9	7
419	E01000424	0.43625	8.13125	0.87175	0.422	0.52125	0.35625	0.53175	0.84175	1.3305	0.9795	5.48825	0.54592538833	0.33	1	16.9662232759302	15.8478322222314	1.2276845183861	1	6	2	4	9	9	9	2	3	9	3	3	3	9	9	7
420	E01000425	1.09347826086957	7.17173913043478	1.7895652173913	0.732608695652174	1.25695652173913	1.19391304347826	1.15739130434783	1.53391304347826	2.08826086956522	1.89565217391304	5.77086956521739	0.36243050958	0.43	1	17.2346005933124	15.9063985081581	1.21543554289969	5	5	5	8	5	6	5	4	6	6	3	4	5	9	9	7
421	E01000426	1.21	7.10366666666667	1.386	0.292333333333333	1.21266666666667	1.106	0.767666666666667	1.43566666666667	2.13433333333333	1.49433333333333	5.82866666666667	0.39464162558	0.405	1	17.0861491825305	15.8342398759768	1.22157788374385	6	5	1	6	5	6	7	3	6	7	3	4	5	9	9	7
422	E01000427	1.19	7.61142857142857	0.844285714285714	0.398571428571429	0.844285714285714	0.722571428571429	0.341428571428571	0.992285714285714	2.34514285714286	0.954	6.27457142857143	0.64020772925	0.36	1	16.9710081298542	15.8305397156915	1.22124651128075	6	5	2	4	7	7	10	2	6	9	3	2	4	9	9	7
423	E01000428	0.679666666666667	8.82933333333333	0.5545	0.688166666666667	0.5545	0.4985	0.46	0.688166666666667	1.99733333333333	0.688833333333333	5.99533333333333	1.39730463614	0.18	1	16.8056079409525	15.8365590875679	1.18478586458781	3	6	4	2	9	9	9	1	5	9	3	1	1	9	9	6
424	E01000429	0.6556	11.3224	1.4312	0.8864	0.7344	0.358	1.484	0.642	0.6148	2.3476	2.226	0.06561134224	0.77	1	17.7958264473952	16.168533482153	1.4326784862009	3	7	6	7	8	9	4	1	1	6	6	9	9	10	10	8
425	E01000430	1.23636363636364	11.4939393939394	2.35545454545455	1.35363636363636	1.88151515151515	1.47848484848485	2.41181818181818	1.78939393939394	0.743169749363635	3.4669696969697	3.36515151515152	0.08338054384	0.44	1	17.4306354522705	16.0618483225505	1.43361842632294	6	7	8	8	4	5	2	4	2	4	5	8	5	9	10	8
426	E01000431	0.7925	10.763	0.803	1.017	0.872	0.6925	1.0595	0.7795	1.1705	2.378	2.2575	0.09272410718	0.475	1	17.6508536148305	16.2189382717339	1.38422454954507	4	7	7	4	7	8	6	2	3	6	6	8	6	9	10	8
427	E01000432	0.504047619047619	10.4709523809524	1.50738095238095	0.620238095238095	2.27547619047619	1.75642857142857	1.6097619047619	2.18404761904762	1.49309523809524	3.02047619047619	3.0002380952381	0.10235662704	0.52	1	17.3042358846671	16.1025761278105	1.37615492783156	2	7	4	7	3	4	4	5	4	5	5	8	6	9	10	8
428	E01000433	0.972	9.63833333333333	0.697333333333333	0.985	1.77633333333333	1.72466666666667	0.787	1.706	1.97033333333333	2.30933333333333	2.29133333333333	0.17356856207	0.3	1	17.5776576890288	16.2351885508127	1.36041493183576	5	6	6	3	4	4	7	4	5	6	6	6	3	9	10	8
429	E01000434	0.7708	10.4664	1.82	0.61	2.332	1.9516	1.8916	2.248	1.9168	3.2172	3.174	0.09416042878	0.27	1	17.4748526628752	16.221197623136	1.37855466243796	4	7	3	8	3	4	3	5	5	5	5	8	2	9	10	8
430	E01000435	0.970625	9.43125	1.076875	0.90375	1.980625	2.0275	1.035	1.914375	2.014375	2.240625	2.240625	0.3238669747	0.595	1	17.4560609658411	16.2352564453816	1.34964054628862	5	6	6	5	3	4	6	5	5	6	6	5	7	9	10	8
431	E01000436	0.365	7.5596875	1.1621875	0.2965625	0.3475	1.1115625	0.2965625	2.166875	3.2925	1.4290625	1.5528125	0.13195096664	0.77	1	17.727221760576	16.1600849575488	1.34481677750297	1	5	1	6	10	6	10	5	8	7	8	7	9	10	10	8
432	E01000437	0.900666666666667	9.06466666666667	1.208	1.08666666666667	1.04733333333333	0.88	0.894666666666667	2.14533333333333	2.89333333333333	1.308	1.20666666666667	0.23731358682	0.22	1	17.8331348862555	16.2127521819411	1.37785581680158	4	6	7	6	6	7	6	5	7	8	9	6	1	10	10	8
433	E01000438	0.503181818181818	10.4404545454545	0.441363636363636	0.586818181818182	0.697727272727273	0.44	0.740909090909091	1.44636363636364	2.17318181818182	0.507727272727273	0.438636363636364	0.21485914761	0.25	1	17.8090647220488	16.1784363821658	1.36931277513841	2	7	3	1	8	9	7	3	6	10	10	6	2	10	10	8
434	E01000439	0.265384615384615	10.5326923076923	0.263076923076923	0.265	0.322692307692308	0.204230769230769	0.392307692307692	1.02653846153846	1.90730769230769	0.282307692307692	0.322692307692308	0.21664209149	0.54	1	17.7403087723781	16.237584223706	1.36994343499291	1	7	1	1	10	10	9	2	5	10	10	6	7	10	10	8
435	E01000440	0.811578947368421	8.26105263157895	1.31263157894737	0.82	0.744210526315789	0.808421052631579	0.809473684210526	2.37210526315789	3.52736842105263	1.51789473684211	1.58105263157895	0.20042773716	0.48	1	17.7265832668509	16.1756296150548	1.34751980405445	4	6	5	6	8	7	7	6	8	7	8	6	6	10	10	8
436	E01000441	0.629642857142857	9.03107142857143	0.805714285714286	0.676428571428571	0.679642857142857	0.2225	0.5875	1.78821428571429	2.95571428571429	0.84	0.94	0.18682049599	0.345	1	17.7473372821547	16.2425379204391	1.35912179979801	3	6	4	4	8	10	8	4	7	9	9	6	4	10	10	8
437	E01000442	0.801428571428571	7.9325	1.50428571428571	0.908571428571429	0.891428571428571	0.798928571428571	0.56	2.34714285714286	3.28142857142857	1.67	1.61285714285714	0.22919062008	0.475	1	17.8900889071847	16.1961882547789	1.39161014927776	4	6	6	7	7	7	8	6	8	7	8	6	6	10	10	8
438	E01000443	1.92190476190476	10.5419047619048	2.15714285714286	0.63	1.66333333333333	0.711904761904762	1.50142857142857	1.54714285714286	2.75238095238095	2.16904761904762	3.46761904761905	0.44140941105	0.34	1	16.8122332215318	15.9076336498125	1.18598906110638	8	7	4	8	4	8	4	4	7	6	4	4	3	9	9	6
439	E01000444	1.22315789473684	9.26026315789474	1.01552631578947	1.28184210526316	1.60105263157895	1.36789473684211	1.36789473684211	1.68078947368421	4.14368421052632	1.47842105263158	4.58026315789474	0.12350215593	1.065	1	17.0276419184643	16.0699782849584	1.25913596612872	6	6	8	5	4	5	4	4	9	7	4	7	10	9	10	7
440	E01000445	1.44305555555556	11.0697222222222	1.84277777777778	0.663055555555556	1.48527777777778	0.599444444444444	1.24277777777778	1.39277777777778	4.66472222222222	1.69916666666667	3.19527777777778	0.2849052868	0.745	1	16.7536752080812	15.9254791189484	1.18497648870523	7	7	4	8	5	8	5	3	9	7	5	5	8	9	9	6
441	E01000446	1.86052631578947	10.2121052631579	2.29526315789474	0.973684210526316	1.39578947368421	1.00894736842105	1.10052631578947	1.70368421052632	2.05842105263158	2.18263157894737	3.00315789473684	0.53398526776	0.31	1	17.3324682154295	16.0378985668962	1.20413859029329	8	7	6	8	5	6	6	4	6	6	5	3	3	9	10	6
442	E01000447	0.49195652173913	10.5954347826087	0.339565217391304	0.324782608695652	0.42804347826087	0.327173913043478	0.318478260869565	0.380217391304348	3.43847826086956	0.393695652173913	2.65826086956522	0.12691786722	0.475	1	17.1569480895996	16.0121469497681	1.19843220710754	2	7	1	1	10	10	10	1	8	10	6	7	6	9	10	6
443	E01000448	0.708260869565217	11.0821739130435	1.14565217391304	0.675652173913043	0.834347826086957	0.816521739130435	0.623478260869565	0.754347826086956	3.28086956521739	1.02391304347826	3.00391304347826	0.16538033568	0.65	1	17.2164126602736	16.0442821342558	1.20454347652836	3	7	4	6	7	7	8	2	8	9	5	7	8	9	10	7
444	E01000449	0.32547619047619	10.7492857142857	0.94547619047619	0.524047619047619	0.655952380952381	0.714047619047619	0.57952380952381	0.576666666666667	2.70833333333333	0.816666666666667	2.71952380952381	0.16195944896	0.22	1	17.5608832364706	16.120161627182	1.21663523402023	1	7	3	5	8	8	8	1	7	9	6	7	1	9	10	7
445	E01000450	0.697037037037037	6.51888888888889	0.331851851851852	0.784074074074074	1.67333333333333	1.51296296296296	1.49444444444444	1.69148148148148	3.70555555555556	1.65740740740741	2.27777777777778	0.52530328692	0.29	1	18.0070098743268	16.1876533477525	1.34449761203147	3	5	5	1	4	5	4	4	8	7	6	3	2	10	10	8
446	E01000451	0.717391304347826	5.77260869565217	0.807391304347826	0.748695652173913	1.65608695652174	1.31173913043478	1.00260869565217	1.85086956521739	3.95173913043478	2.14130434782609	2.07826086956522	0.61141340985	0.44	1	17.9846076656567	16.1831523587301	1.33787489985213	3	4	5	4	4	5	6	4	9	6	7	2	5	10	10	8
447	E01000452	0.503333333333333	6.31055555555556	0.896666666666667	0.373888888888889	1.47555555555556	1.51222222222222	0.501666666666667	1.91444444444444	2.89888888888889	1.76833333333333	1.89944444444444	0.27783908509	0.275	1	17.8266255812966	16.1521128907082	1.33873447440961	2	5	1	4	5	5	9	5	7	7	7	5	2	10	10	8
448	E01000453	0.94	6.085	0.98375	0.344166666666667	1.505	1.1	0.338333333333333	1.66625	3.50125	1.74541666666667	1.72833333333333	0.42411885313	0.23	1	17.9827007255892	16.1799118144191	1.33047325395234	5	4	1	5	5	6	10	4	8	7	7	4	1	10	10	8
449	E01000454	0.662608695652174	5.69478260869565	0.523913043478261	0.690869565217391	1.19173913043478	0.62304347826087	0.723913043478261	1.22521739130435	3.32695652173913	2.55565217391304	1.52260869565217	0.66985170529	0.62	1	18.227879155277	16.2258104628839	1.33243061412373	3	4	4	2	6	8	7	3	8	5	8	2	8	10	10	8
450	E01000455	0.425416666666667	5.83541666666667	0.565	0.710416666666667	0.8475	0.410416666666667	0.793333333333333	0.879583333333333	2.98083333333333	1.80666666666667	1.16541666666667	1.01230538937	0.815	1	18.1730064141177	16.2082787419561	1.31111415224325	1	4	4	2	7	9	7	2	7	7	9	1	9	10	10	7
451	E01000456	0.977727272727273	6.40772727272727	0.872272727272727	0.675454545454545	0.975454545454545	0.844090909090909	0.685909090909091	1.22681818181818	2.41045454545455	1.01045454545455	1.09681818181818	0.80920444955	0.685	1	18.0046467628786	16.1749080508392	1.30611237778766	5	5	4	4	7	7	8	3	6	9	9	2	8	10	10	7
452	E01000457	0.364754098360656	8.44229508196721	0.29	0.385081967213115	0.452786885245902	0.320655737704918	0.35016393442623	0.485573770491803	1.5955737704918	0.520983606557377	5.75147540983607	0.70617050281	0.52	1	16.9003582732943	15.8302505323141	1.22489270515865	1	6	1	1	9	10	10	1	4	10	3	2	6	9	9	7
453	E01000458	0.631428571428571	8.78892857142857	0.676785714285714	0.792142857142857	0.955	0.854642857142857	0.716785714285714	1.18642857142857	1.72785714285714	1.33	5.34321428571429	0.39351041792	0.315	1	16.6444007722571	15.8361661603921	1.18285592091718	3	6	5	3	7	7	7	3	5	8	3	4	3	9	9	6
454	E01000459	0.350576923076923	8.83596153846154	0.255961538461538	0.4175	0.603653846153846	0.316538461538462	0.488846153846154	0.466923076923077	2.00038461538462	0.514230769230769	5.88634615384615	0.40873934744	0.605	1	16.6393949346906	15.8254104984133	1.18413424511323	1	6	2	1	9	10	9	1	5	10	3	4	7	9	9	6
455	E01000460	1.00703703703704	7.56555555555556	1.10444444444444	0.920740740740741	0.816296296296296	0.933703703703704	0.785185185185185	1.16444444444444	0.908518518518519	1.65592592592593	3.56777777777778	0.62923136002	0.32	1	17.1548133092891	15.9355034196427	1.21543976664562	5	5	6	5	7	7	7	3	2	7	4	2	3	9	9	7
456	E01000461	1.41625	10.1241666666667	1.88208333333333	1.04666666666667	1.16083333333333	1.00583333333333	1.09625	1.01333333333333	1.8575	2.11333333333333	3.97333333333333	0.50343888058	0.22	1	16.9253734193075	15.9014315717579	1.20115447454852	7	7	7	8	6	6	6	2	5	6	4	3	1	9	9	6
457	E01000462	0.437307692307692	7.71115384615385	0.842884615384615	0.467115384615385	0.364423076923077	0.275	0.2375	0.636730769230769	0.935961538461539	1.19923076923077	4.89692307692308	0.59931458681	0.28	1	17.0945962739181	15.9035884555806	1.21802730728703	1	5	2	4	10	10	10	1	2	8	3	3	2	9	9	7
458	E01000463	0.561538461538462	6.94538461538462	0.61	0.751538461538462	0.744615384615385	0.953846153846154	0.638461538461538	1.23384615384615	1.29692307692308	2.15692307692308	4.06153846153846	0.41507128977	0.15	1	17.2297608570854	15.9168412177617	1.21545581827997	2	5	5	2	8	6	8	3	3	6	4	4	1	9	9	7
459	E01000464	1.485	9.36625	1.485	1.909375	2.25375	1.4825	2.26375	1.83875	1.2375	2.610625	5.370625	0.25466697414	0.525	1	18.3180428035756	16.2297144128717	1.44703208530202	7	6	9	7	3	5	3	4	3	5	3	5	7	10	10	8
460	E01000465	1.51772727272727	9.39727272727273	1.51772727272727	1.72136363636364	2.395	2.08863636363636	2.46136363636364	1.99272727272727	1.28	2.71727272727273	5.26	0.24548264754	0.36	1	18.3452202268632	16.2232154993334	1.47552925832627	7	6	9	7	3	3	2	5	3	5	3	5	4	10	10	9
461	E01000466	1.5862962962963	9.43851851851852	1.4862962962963	1.39592592592593	2.23259259259259	1.66	2.23777777777778	2.09555555555556	1.13851851851852	2.51555555555556	5.07074074074074	0.29727488148	0.155	1	18.9595025380452	16.3356634775798	1.52744233608246	7	6	8	7	3	4	3	5	3	5	3	5	1	10	10	9
462	E01000467	1.576	9.263	1.576	1.5835	1.849	1.8115	1.849	1.396	0.3125	3.712	5.3885	0.31186995826	0.765	1	19.3255513840245	16.3753473101564	1.59379816179317	7	6	9	7	4	4	3	3	1	4	3	5	9	10	10	9
463	E01000468	2.19219512195122	9.27146341463415	2.19219512195122	2.21048780487805	2.47536585365854	2.43268292682927	2.47536585365854	1.75146341463415	0.589067930097562	3.71756097560976	5.39560975609756	0.29789578384	0.44	1	19.3169020634838	16.3005739711339	1.62818416446763	9	6	9	8	3	3	2	4	1	4	3	5	5	10	10	9
464	E01000469	1.75666666666667	8.73047619047619	1.75666666666667	1.91047619047619	2.17428571428571	2.06047619047619	2.17428571428571	1.21047619047619	1.73	3.17666666666667	4.85333333333333	0.36304574501	0.29	1	19.1937298497177	16.3207837766697	1.58915935110807	8	6	9	8	3	4	3	3	5	5	3	4	2	10	10	9
465	E01000470	1.10681818181818	8.80863636363636	1.10681818181818	1.34681818181818	2.01772727272727	1.27909090909091	2.02863636363636	1.27772727272727	0.420909090909091	2.39681818181818	4.93136363636364	0.37716164617	0.335	1	18.729139790723	16.2843390224034	1.50647159215552	6	6	8	5	3	5	3	3	1	6	3	4	3	10	10	9
466	E01000471	0.678	5.7215	0.698	1.1735	0.9675	0.9675	0.723	1.1735	0.421	1.2175	4.3775	0.11797089061	0.77	1	22.3065856343551	16.6746416718341	1.36426452621538	3	4	7	3	7	6	7	3	1	8	4	8	9	10	10	8
467	E01000472	0.318461538461538	5.30641025641026	0.311538461538462	0.695641025641026	0.393333333333333	0.376666666666667	0.36974358974359	0.767179487179487	0.455897435897436	0.811025641025641	3.96282051282051	0.48495848478	0.44	1	22.0964724364523	16.6635298809628	1.36679962359709	1	4	4	1	10	9	10	2	1	9	4	3	5	10	10	8
468	E01000473	0.374285714285714	5.23571428571429	0.379142857142857	0.203714285714286	0.229428571428571	0.248857142857143	0.768571428571429	0.341714285714286	0.466	0.234285714285714	3.81	0.3701145146	0.45	1	21.5980850143714	16.572955679944	1.35168730456727	1	4	1	1	10	10	7	1	1	10	4	4	5	10	10	8
469	E01000474	0.578	5.272	0.6745	0.6275	0.6145	0.7315	1.1465	0.956	1.407	0.7075	3.892	0.08813858931	0.625	1	21.7469788578276	16.5875076320767	1.3473919389158	2	4	4	3	8	7	5	2	4	9	4	8	8	10	10	8
470	E01000475	0.7976	4.5928	0.7516	0.6	0.6528	0.7396	0.7308	0.8276	0.8296	0.8712	3.2512	0.69572203466	0.46	1	21.3575604459023	16.5082247812126	1.34494391281415	4	3	3	3	8	7	7	2	2	9	5	2	6	10	10	8
471	E01000476	0.502608695652174	5.74086956521739	0.835217391304348	0.684347826086957	0.461739130434783	0.672608695652174	1.19260869565217	0.747826086956522	0.428695652173913	0.690434782608696	4.36739130434783	0.05906369005	0.38	1	22.1005319413486	16.6654557558299	1.35881549681627	2	4	4	4	9	8	5	2	1	9	4	9	4	10	10	8
472	E01000477	1.094	6.37628571428571	1.20085714285714	1.20228571428571	0.609714285714286	1.20057142857143	1.72942857142857	1.41771428571429	0.336857142857143	1.39457142857143	5.016	0.07643054854	0.79	1	22.1680044421916	16.6726762255144	1.35981145932266	5	5	7	6	9	6	3	3	1	8	3	9	9	10	10	8
473	E01000478	0.485454545454545	5.3830303030303	0.484848484848485	0.46	0.413333333333333	0.41030303030303	0.708787878787879	0.492121212121212	0.406969696969697	0.474545454545455	4.02909090909091	0.2037626781	0.435	1	21.7318813468042	16.5974898592009	1.3542532024484	2	4	2	2	10	9	8	1	1	10	4	6	5	10	10	8
474	E01000479	0.668157894736842	6.01526315789474	0.878421052631579	0.712368421052632	0.668421052631579	0.653421052631579	0.668684210526316	1.74315789473684	1.20315789473684	2.39605263157895	2.70710526315789	1.31049471177	0.365	1	20.0623979083465	16.1913582543997	1.24492483548459	3	4	4	4	8	8	8	4	3	6	6	1	4	10	10	7
475	E01000480	0.808461538461538	4.85846153846154	0.668205128205128	0.668205128205128	0.666153846153846	0.51974358974359	0.66948717948718	1.24974358974359	2.05641025641026	2.23974358974359	1.49230769230769	1.09253347247	0.77	1	20.1246273081317	16.2090986402401	1.24639468356326	4	3	4	3	8	8	8	3	5	6	8	1	9	10	10	7
476	E01000481	0.604	5.721	0.715333333333333	0.588666666666667	0.707333333333333	0.665	0.71	1.26966666666667	1.58966666666667	2.17766666666667	2.27766666666667	1.11159969506	0.385	1	20.6788191237572	16.3665797147164	1.25971928389456	2	4	3	3	8	8	8	3	4	6	6	1	4	10	10	7
477	E01000482	0.2978	5.7538	0.578	0.538	0.4502	0.4356	0.4584	1.0752	1.4402	2.0444	2.2846	1.0823731318	0.195	1	21.0822298380293	16.4388686895616	1.28073396504647	1	4	3	2	10	9	9	2	4	6	6	1	1	10	10	7
478	E01000483	0.429333333333333	6.89233333333333	1.34033333333333	1.12866666666667	0.519666666666667	0.519666666666667	0.52	1.865	1.22466666666667	2.56333333333333	2.99633333333333	0.23822526365	0.085	1	21.5748769174018	16.5644043491456	1.29740825124084	1	5	7	6	9	8	9	5	3	5	5	6	1	10	10	7
479	E01000484	0.961111111111111	3.89888888888889	0.68	0.921111111111111	0.815	0.807777777777778	0.852222222222222	1.39277777777778	3.69833333333333	1.46555555555556	1.10722222222222	1.18304150412	0.285	1	19.0183767334624	15.9645352855649	1.21204889029346	5	3	6	3	7	7	7	3	8	7	9	1	2	10	9	7
480	E01000485	0.988333333333333	3.56266666666667	0.516666666666667	0.870333333333333	0.746	0.731333333333333	0.801	1.28266666666667	3.77433333333333	1.356	0.81	1.28860027445	0.49	1	19.2635493885102	16.0264804076572	1.21800759068271	5	2	6	2	8	7	7	3	8	8	10	1	6	10	10	7
481	E01000486	0.610714285714286	4.045	0.784285714285714	0.793928571428571	0.745	0.796785714285714	0.789642857142857	2.03214285714286	2.89857142857143	2.60892857142857	0.805	1.16987160274	0.37	1	19.7416777444338	16.134270423608	1.23288476743732	3	3	5	4	8	7	7	5	7	5	10	1	4	10	10	7
482	E01000487	0.518823529411765	3.79117647058824	0.489117647058824	0.567647058823529	0.496470588235294	0.492352941176471	0.535	1.71735294117647	2.79970588235294	2.20882352941176	0.593235294117647	1.22798120332	0.46	1	19.7211944546834	16.1124173814417	1.23522681470732	2	2	3	2	9	9	9	4	7	6	10	1	6	10	10	7
483	E01000488	0.518333333333333	6.80375	0.460416666666667	0.422916666666667	0.638333333333333	0.525833333333333	0.539583333333333	0.51625	3.33416666666667	0.70625	2.54291666666667	0.42376192682	0.61	1	21.9531425111584	16.6160239536238	1.33399288384534	2	5	2	2	8	8	9	1	8	9	6	4	7	10	10	8
484	E01000489	0.406	6.30866666666667	0.716	0.301666666666667	0.776	0.718666666666667	0.707333333333333	0.328666666666667	2.527	0.793666666666667	2.11633333333333	0.21559717412	0.3	1	22.3629804458083	16.6868697195466	1.33465827187017	1	5	1	3	8	7	8	1	7	9	7	6	3	10	10	8
485	E01000490	0.731	4.135	0.676	0.349666666666667	0.671	0.410333333333333	0.400333333333333	0.7	3.05866666666667	0.438333333333333	0.459333333333333	0.23825126609	0.585	1	22.8925635308186	16.7686776569668	1.34503569907812	3	3	1	3	8	9	9	1	8	10	10	6	7	10	10	8
486	E01000491	0.936410256410256	5.40051282051282	0.965384615384615	0.772307692307692	0.991538461538462	0.937179487179487	0.822307692307692	0.581025641025641	2.54282051282051	0.94051282051282	1.21794871794872	0.24220501646	0.595	1	22.7523565119808	16.7533789005982	1.3432065819963	5	4	5	5	6	7	7	1	7	9	9	5	7	10	10	8
487	E01000492	0.443157894736842	6.14947368421053	0.567368421052632	0.314210526315789	0.811578947368421	0.843157894736842	0.737368421052632	0.492631578947368	2.06789473684211	0.884736842105263	2.34789473684211	0.24858321411	0.55	1	22.2610527658532	16.6691446887602	1.33383919389245	1	4	1	2	7	7	7	1	6	9	6	5	7	10	10	8
488	E01000493	0.587222222222222	5.90805555555556	0.593611111111111	0.607777777777778	0.481666666666667	0.650277777777778	0.456944444444444	0.861111111111111	2.05888888888889	0.8625	2.61361111111111	0.41505231923	0.475	1	22.0382930370993	16.6259678446979	1.34040139475706	2	4	3	2	9	8	9	2	6	9	6	4	6	10	10	8
489	E01000494	0.934883720930233	5.51697674418605	1.00837209302326	0.658604651162791	0.806279069767442	0.768604651162791	0.690697674418605	0.632325581395349	3.24860465116279	0.701627906976744	1.30627906976744	0.11598745642	0.645	1	22.3385232810701	16.6753024712115	1.31689189159934	5	4	4	5	7	7	8	1	8	9	8	8	8	10	10	7
490	E01000495	0.903	4.601	0.962	0.587666666666667	0.899	0.648	0.654	0.891	3.31566666666667	0.615	0.745333333333333	0.238656843	0.755	1	22.5136481241073	16.7024307796472	1.3245694235042	4	3	3	5	7	8	8	2	8	10	10	6	9	10	10	8
491	E01000497	0.52	6.76642857142857	1.3502380952381	0.712857142857143	0.639523809523809	0.261190476190476	0.369047619047619	1.17619047619048	1.88190476190476	1.74904761904762	2.24761904761905	0.64094096315	0.475	1	21.6226851912854	16.5708897380872	1.29552977329237	2	5	4	6	8	10	10	3	5	7	6	2	6	10	10	7
492	E01000498	0.6405	8.2755	1.703	0.8495	0.8565	1.065	0.838	3.0045	2.5875	2.58	3.114	0.81309451143	0.735	1	21.2991638183594	16.5288276672363	1.27523899078369	3	6	5	7	7	6	7	7	7	5	5	2	8	10	10	7
493	E01000499	0.752941176470588	7.68960784313725	1.42960784313725	0.423529411764706	0.448235294117647	0.643921568627451	0.427058823529412	1.89019607843137	1.8256862745098	2.37156862745098	2.08980392156863	0.61033947282	0.64	1	21.6882287117855	16.5939806238828	1.29384116019851	4	5	2	7	10	8	9	5	5	6	7	3	8	10	10	7
494	E01000501	0.576785714285714	7.32571428571429	1.19607142857143	0.642142857142857	0.643571428571429	0.511785714285714	0.628214285714286	1.48142857142857	2.36035714285714	1.95964285714286	2.6425	0.50250141516	0.15	1	21.6042109129505	16.5655727627221	1.29470130775874	2	5	4	6	8	9	8	4	6	6	6	3	1	10	10	7
495	E01000502	0.46	8.02538461538462	0.574230769230769	0.928076923076923	0.966153846153846	0.960384615384615	0.921538461538462	2.09730769230769	2.61153846153846	1.72269230769231	3.26807692307692	0.56371601587	0.29	1	21.7482184072381	16.6146479886885	1.30312923664523	1	6	6	2	7	6	6	5	7	7	5	3	2	10	10	7
496	E01000503	0.632727272727273	6.52757575757576	1.14272727272727	0.896666666666667	0.893333333333333	0.586666666666667	0.713030303030303	1.2269696969697	2.5769696969697	1.74545454545455	2.88121212121212	0.51290354933	0.27	1	21.5883905468313	16.5606182745679	1.29189785051308	3	5	6	6	7	8	8	3	7	7	5	3	2	10	10	7
497	E01000504	0.618461538461539	6.09653846153846	0.538846153846154	0.458076923076923	0.681923076923077	0.458076923076923	0.763076923076923	1.27807692307692	3.92307692307692	0.76	2.45076923076923	0.47719981795	0.31	1	21.7223262786865	16.5839443206787	1.31191074848175	3	4	2	2	8	9	7	3	9	9	6	3	3	10	10	7
498	E01000505	0.974090909090909	6.54090909090909	0.228181818181818	0.735454545454545	0.85	0.868636363636364	0.831363636363636	1.35454545454545	3.78045454545455	0.753181818181818	2.56954545454545	0.54230785062	0.39	1	21.8546529758413	16.6047219353193	1.30249500141923	5	5	5	1	7	7	7	3	8	9	6	3	4	10	10	7
499	E01000506	0.973947368421053	7.94763157894737	0.624473684210526	0.593684210526316	0.558947368421053	0.341578947368421	0.546315789473684	1.96236842105263	2.12526315789474	0.767368421052632	3.63131578947368	0.73299140368	0.49	1	21.7466676872939	16.5927171155252	1.31412135755614	5	6	3	3	9	10	9	5	6	9	4	2	6	10	10	7
500	E01000507	1.43068965517241	6.73034482758621	0.538275862068965	0.519310344827586	1.2148275862069	0.900689655172414	1.16241379310345	1.90413793103448	3.09655172413793	0.519310344827586	3.00448275862069	0.58697703855	0.21	1	21.6808429044842	16.5751816477109	1.30252183632992	7	5	3	2	5	7	5	5	8	10	5	3	1	10	10	7
501	E01000508	0.774242424242424	7.89030303030303	0.318181818181818	0.389090909090909	0.343939393939394	0.314242424242424	0.357878787878788	1.95909090909091	2.25969696969697	1.24212121212121	3.76272727272727	0.5870987031	0.39	1	21.7790122778637	16.6025935750945	1.31702347620625	4	6	1	1	10	10	10	5	6	8	4	3	4	10	10	7
502	E01000509	0.768333333333333	8.10055555555556	0.876666666666667	0.405555555555556	0.405555555555556	0.345	0.405555555555556	3.26222222222222	1.66388888888889	1.59	4.22555555555556	0.69334806114	0.5	1	21.6968916719273	16.5988792057448	1.30139442969988	4	6	2	4	10	10	9	7	4	7	4	2	6	10	10	7
503	E01000510	0.322592592592593	8.14111111111111	0.434814814814815	0.305555555555556	0.337037037037037	0.296666666666667	0.303333333333333	2.99851851851852	1.70555555555556	1.21185185185185	4.30444444444444	0.52351216791	0.67	1	21.5921850725999	16.5605696369332	1.29935275205644	1	6	1	1	10	10	10	7	5	8	4	3	8	10	10	7
504	E01000511	0.637666666666667	8.048	0.408666666666667	0.49	0.571333333333333	0.410333333333333	0.5	2.425	1.63966666666667	0.821	3.96933333333333	0.48282824231	0.3	1	21.5831226769393	16.5561798382947	1.29996291473694	3	6	2	1	9	9	9	6	4	9	4	3	3	10	10	7
505	E01000512	1.4421875	7.24875	0.865	0.404375	1.129375	0.593125	1.0496875	2.2071875	2.486875	0.4071875	3.4075	0.63358746984	0.295	1	21.8757551876011	16.6416661038806	1.32368440446423	7	5	2	4	6	8	6	5	7	10	5	2	3	10	10	8
506	E01000513	1.231	6.24433333333333	1.13633333333333	0.402	0.394666666666667	0.394666666666667	0.385666666666667	1.12933333333333	1.12066666666667	1.21933333333333	2.906	0.9687460789	0.285	1	19.6067076324707	16.1673941058857	1.21947564902015	6	4	2	5	10	9	9	3	3	8	5	1	2	10	10	7
507	E01000514	0.677741935483871	5.69741935483871	0.862258064516129	0.623225806451613	0.64741935483871	0.560322580645161	0.669677419354839	0.879354838709677	1.59548387096774	0.978064516129032	3.24645161290323	1.76123224408	0.35	1	20.4247436784422	16.3961310758205	1.2270402204563	3	4	4	4	8	8	8	2	4	9	5	1	4	10	10	7
508	E01000515	0.732777777777778	5.07694444444444	0.946666666666667	0.277777777777778	0.37	0.243055555555556	0.308055555555556	1.02888888888889	2.02611111111111	0.965277777777778	2.91861111111111	1.52242593849	0.175	1	19.6686315885313	16.1773822667282	1.22187020901424	3	4	1	5	10	10	10	2	5	9	5	1	1	10	10	7
509	E01000516	0.490909090909091	6.14121212121212	0.489393939393939	0.426363636363636	0.46030303030303	0.311212121212121	0.432727272727273	0.498181818181818	1.46212121212121	0.678181818181818	2.80787878787879	0.96487319825	0.6	1	19.5821816105681	16.1650169799427	1.21816552690722	2	4	2	2	9	10	9	1	4	9	5	1	7	10	10	7
510	E01000517	0.4836	4.4912	0.6428	0.6188	0.5176	0.5164	0.5944	0.7248	2.678	0.7288	2.3372	1.2502979027	0.26	1	19.4962086556983	16.1138084256802	1.22113215827233	2	3	4	3	9	9	8	1	7	9	6	1	2	10	10	7
511	E01000518	0.878285714285714	5.71257142857143	0.912857142857143	0.637428571428571	0.609142857142857	0.382571428571429	0.536285714285714	1.49257142857143	1.79685714285714	1.49228571428571	3.38685714285714	1.76552853112	0.24	1	20.4346727664743	16.3532096887333	1.24145628277614	4	4	4	4	9	9	9	4	5	7	5	1	2	10	10	7
512	E01000519	0.547777777777778	6.04111111111111	0.547777777777778	0.536944444444444	0.538611111111111	0.288055555555556	0.273888888888889	2.03527777777778	1.86333333333333	1.99722222222222	3.84805555555556	1.75687674689	0.23	1	20.0335411325046	16.2324024499924	1.23771749181391	2	4	3	2	9	10	10	5	5	6	4	1	1	10	10	7
513	E01000520	0.484594594594595	5.50918918918919	0.887567567567568	0.535945945945946	0.676486486486486	0.251081081081081	0.59	0.988918918918919	2.07108108108108	1.12594594594595	3.26432432432432	1.55016715962	0.19	1	19.7875554652779	16.2193300488553	1.22068018348456	2	4	3	4	8	10	8	2	6	8	5	1	1	10	10	7
514	E01000521	0.327027027027027	7.47486486486487	0.233243243243243	0.188918918918919	0.201891891891892	0.188648648648649	0.852162162162162	2.44594594594595	1.07972972972973	0.235405405405405	4.34378378378378	0.34461553744	0.34	1	22.226598739624	16.7001285552979	1.36085259914398	1	5	1	1	10	10	7	6	3	10	4	4	3	10	10	8
515	E01000522	1.02727272727273	7.19318181818182	0.814090909090909	0.703636363636364	0.391818181818182	0.633636363636364	0.835909090909091	1.99	1.94954545454545	0.764090909090909	4.06227272727273	0.42144675387	0.145	1	22.0395622253418	16.6637268066406	1.34885036945343	5	5	4	4	10	8	7	5	5	9	4	4	1	10	10	8
516	E01000523	0.649210526315789	7.10578947368421	0.473947368421053	0.346052631578947	0.306842105263158	0.304736842105263	0.543421052631579	2.03657894736842	1.49789473684211	0.378947368421053	3.975	0.392157273	0.32	1	22.0003401737369	16.6367601370912	1.34112565002953	3	5	1	2	10	10	9	5	4	10	4	4	3	10	10	8
517	E01000524	0.369210526315789	7.06236842105263	0.389473684210526	0.296578947368421	0.260263157894737	0.184473684210526	0.438947368421053	2.035	1.14184210526316	0.369473684210526	3.93210526315789	0.27343879789	0.38	1	22.207247073821	16.65175209681	1.3581634133915	1	5	1	1	10	10	9	5	3	10	4	5	4	10	10	8
518	E01000525	0.318214285714286	7.19321428571429	0.542142857142857	0.468571428571429	0.3525	0.227142857142857	0.464285714285714	2.16464285714286	0.930714285714286	0.658928571428571	4.04964285714286	0.122628757	0.25	1	22.2891071590211	16.6465817142271	1.36652197629682	1	5	2	2	10	10	9	5	2	10	4	7	2	10	10	8
519	E01000526	0.462962962962963	8.07296296296296	0.357407407407407	0.465555555555556	0.517407407407407	0.447037037037037	0.538148148148148	2.40703703703704	1.9762962962963	1.05555555555556	4.20777777777778	0.43173244925	0.34	1	21.9517205063372	16.6499794043305	1.33529816088387	1	6	2	1	9	9	9	6	5	8	4	4	3	10	10	8
520	E01000527	0.746176470588235	7.60617647058824	0.540882352941176	0.456176470588235	0.445588235294118	0.434411764705882	0.639117647058824	2.415	1.74352941176471	0.798529411764706	4.32235294117647	0.44636309827	0.32	1	22.0004125865092	16.6402693896073	1.34176722677649	3	5	2	2	10	9	8	6	5	9	4	3	3	10	10	8
521	E01000528	0.589285714285714	8.09321428571429	0.470357142857143	0.590714285714286	0.594642857142857	0.5875	0.711428571428571	2.56642857142857	1.68857142857143	0.708571428571429	4.39	0.41464839106	0.36	1	22.0393279937227	16.6635657633904	1.34880423791609	2	6	3	2	9	8	8	6	5	9	4	4	4	10	10	8
522	E01000530	0.405333333333333	5.93366666666667	0.794666666666667	0.934333333333333	0.332	0.357	0.425	1.285	1.675	0.887	2.777	0.6151036528	0.22	1	22.3939188869363	16.6648548562888	1.36473672351363	1	4	6	4	10	9	9	3	4	9	5	2	1	10	10	8
523	E01000531	0.522083333333333	5.50458333333333	0.963333333333333	1.19708333333333	0.274583333333333	0.140833333333333	0.401666666666667	1.22041666666667	1.58125	0.888333333333333	2.34666666666667	0.91669521324	0.27	1	22.4032783508301	16.6658782958984	1.36537718772888	2	4	7	5	10	10	9	3	4	9	6	2	2	10	10	8
524	E01000532	0.826	5.3124	1.3044	1.4084	0.5688	0.3136	0.3444	1.0404	1.5848	0.8024	2.182	0.75184454209	0.19	1	22.4032783508301	16.6658782958984	1.36537718772888	4	4	8	6	9	10	10	2	4	9	6	2	1	10	10	8
525	E01000533	0.594848484848485	6.56272727272727	0.437878787878788	0.41	0.333636363636364	0.243636363636364	0.448181818181818	1.36666666666667	1.92878787878788	0.271212121212121	3.43090909090909	0.47055767994	0.36	1	22.0884968781675	16.6591083472504	1.35274295582133	2	5	2	1	10	10	9	3	5	10	5	3	4	10	10	8
526	E01000534	0.410416666666667	6.20916666666667	0.752916666666667	0.775416666666667	0.595416666666667	0.535	0.61	1.29875	1.69875	0.631666666666667	3.05458333333333	0.64040995419	0.37	1	22.3250575571679	16.6726278662092	1.35277451347293	1	4	5	3	9	8	8	3	5	10	5	2	4	10	10	8
527	E01000535	0.40975	6.17275	0.48825	0.61125	0.4055	0.24025	0.34775	1.5315	1.7115	0.50175	3.042	0.67937303019	0.51	1	22.4259396306111	16.6739861854469	1.36492180910457	1	4	3	2	10	10	10	4	5	10	5	2	6	10	10	8
528	E01000536	0.716666666666667	1.87076923076923	0.29	0.398205128205128	0.452820512820513	0.395897435897436	0.463333333333333	1.19897435897436	2.56102564102564	2.6925641025641	1.87307692307692	0.41853222784	0.55	1	18.7045399972063	15.8710824431448	1.20412297949614	3	1	2	1	9	9	9	3	7	5	7	4	7	10	9	6
529	E01000538	1.17551724137931	2.81137931034483	0.701379310344828	0.979655172413793	0.902068965517241	0.832068965517241	0.974827586206897	1.51896551724138	3.49620689655172	2.21172413793103	1.10758620689655	0.52729294393	0.26	1	18.9847540436489	15.9603298982094	1.2109585415196	6	2	6	3	7	7	6	4	8	6	9	3	2	10	9	7
530	E01000539	0.916666666666667	3.23433333333333	0.433	0.807333333333333	0.672666666666667	0.655666666666667	0.732666666666667	1.64733333333333	3.691	1.73466666666667	0.723333333333333	1.3146689776	0.415	1	19.0779780638709	15.9729778357152	1.21433390955122	5	2	5	1	8	8	7	4	8	7	10	1	5	10	9	7
531	E01000540	0.93	2.21766666666667	0.72	0.796666666666667	0.868333333333333	0.828333333333333	0.944	1.64933333333333	2.90733333333333	2.64866666666667	1.334	0.47737735007	0.46	1	18.8871477561248	15.9121116982932	1.20968375091478	5	1	5	3	7	7	6	4	7	5	8	3	6	10	9	7
532	E01000541	0.518666666666667	2.404	0.2	0.257	0.363	0.191666666666667	0.346666666666667	0.497666666666667	3.09766666666667	1.87866666666667	2.40066666666667	0.27365647693	0.26	1	18.6748841378236	15.9236308026006	1.20027157837018	2	1	1	1	10	10	10	1	8	7	6	5	2	10	9	6
533	E01000543	0.502	3.9104	0.3228	0.3824	0.48	0.33	0.47	0.5308	3.354	0.5964	1.6584	1.28312388603	0.46	1	19.137058960907	16.036229860156	1.21205552069221	2	3	1	1	9	10	9	1	8	10	8	1	6	10	10	7
534	E01000544	0.624444444444444	3.36055555555556	0.204444444444444	0.371111111111111	0.205555555555556	0.190555555555556	0.66	0.837222222222222	1.09333333333333	0.693333333333333	1.48277777777778	0.19540253462	0.26	1	23.4240341186523	16.9018955230713	1.37646412849426	3	2	1	1	10	10	8	2	3	9	8	6	2	10	10	8
535	E01000545	0.254193548387097	4.23612903225806	0.21	0.201935483870968	0.184838709677419	0.134838709677419	0.156451612903226	0.866774193548387	3.39677419354839	0.252903225806452	0.376129032258065	0.19332067767	0.19	1	23.409208745428	16.8404736117409	1.36161735713652	1	3	1	1	10	10	10	2	8	10	10	6	1	10	10	8
536	E01000546	0.611764705882353	4.36970588235294	0.466764705882353	0.138235294117647	0.472352941176471	0.18	0.166764705882353	0.648823529411765	2.91735294117647	0.567647058823529	0.726470588235294	0.2491736917	0.285	1	23.3288051200717	16.8298712991516	1.35935019389717	3	3	1	2	9	10	10	1	7	10	10	5	2	10	10	8
537	E01000547	0.671428571428571	4.28535714285714	0.473571428571429	0.319642857142857	0.473571428571429	0.275	0.296071428571429	0.8325	3.02214285714286	0.601071428571429	0.813571428571429	0.25305494801	0.3	1	22.764476776123	16.7554569244385	1.34343767166138	3	3	1	2	9	10	10	2	8	10	10	5	3	10	10	8
538	E01000548	0.667073170731707	3.83536585365854	0.25	0.318780487804878	0.303170731707317	0.259512195121951	0.294634146341463	0.658292682926829	2.64073170731707	0.364878048780488	0.410487804878049	0.22666055895	0.34	1	22.7688497953332	16.7564278465458	1.34365664478298	3	2	1	1	10	10	10	1	7	10	10	6	3	10	10	8
539	E01000549	0.6736	4.02	0.4988	0.4888	0.4668	0.4592	0.4664	0.598	1.9964	0.4904	0.5864	0.31543396347	0.31	1	22.9443343540622	16.7953899067109	1.35244380069801	3	3	2	2	9	9	9	1	5	10	10	5	3	10	10	8
540	E01000550	0.2812	3.5428	0.3784	0.18	0.3944	0.3504	0.4684	0.4976	1.9548	0.5948	0.4384	0.26636955627	0.345	1	24.0856312864878	16.9504438438122	1.39541771458127	1	2	1	1	10	9	9	1	5	10	10	5	4	10	10	8
541	E01000551	0.317727272727273	3.91431818181818	0.854545454545454	0.458409090909091	0.503863636363636	0.398409090909091	0.528863636363636	0.755227272727273	1.54477272727273	0.698181818181818	1.27136363636364	0.33782517014	0.16	1	23.4240341186523	16.9018955230713	1.37646412849426	1	3	2	4	9	9	9	2	4	9	9	4	1	10	10	8
542	E01000552	0.495909090909091	3.55409090909091	0.633181818181818	0.531818181818182	0.579090909090909	0.423636363636364	0.720909090909091	0.680454545454545	1.44227272727273	0.847272727272727	1.22363636363636	0.25203978058	0.12	1	23.4240341186523	16.9018955230713	1.37646412849426	2	2	3	3	9	9	7	1	4	9	9	5	1	10	10	8
543	E01000553	0.603333333333333	5.38242424242424	0.605151515151515	0.507878787878788	0.294848484848485	0.426060606060606	0.385454545454545	0.27030303030303	2.69363636363636	0.615151515151515	2.1	0.54274385867	0.45	1	21.6596966071983	16.571433131994	1.28865370229597	2	4	3	2	10	9	9	1	7	10	7	3	5	10	10	7
544	E01000554	1.01117647058824	5.80235294117647	0.967647058823529	0.927647058823529	0.638823529411765	0.851470588235294	0.811764705882353	0.568823529411765	2.85764705882353	1.03735294117647	2.49117647058824	0.51414386499	0.18	1	21.5301685333252	16.539083480835	1.29784989356995	5	4	6	5	8	7	7	1	7	8	6	3	1	10	10	7
545	E01000555	0.671282051282051	5.75153846153846	0.611538461538462	0.880512820512821	0.875897435897436	0.809230769230769	0.934358974358974	0.938974358974359	3.44948717948718	0.94025641025641	2.18820512820513	0.48382454046	0.41	1	21.6100941547292	16.5577427885536	1.30369833108249	3	4	6	3	7	7	6	2	8	9	6	3	5	10	10	7
546	E01000556	0.121724137931034	5.09310344827586	0.132068965517241	0.212758620689655	0.23448275862069	0.111034482758621	0.252758620689655	0.391379310344828	3.04	0.276896551724138	1.66793103448276	0.49982946881	0.48	1	21.701746147002	16.5815668804969	1.294874252615	1	4	1	1	10	10	10	1	8	10	8	3	6	10	10	7
547	E01000557	0.283448275862069	5.30758620689655	0.292068965517241	0.441724137931034	0.402758620689655	0.333103448275862	0.437241379310345	0.503103448275862	3.12551724137931	0.527931034482759	1.79068965517241	0.52268122844	0.58	1	21.9980434731938	16.618695530872	1.2998139451904	1	4	2	1	10	10	9	1	8	10	7	3	7	10	10	7
548	E01000558	0.395833333333333	4.34958333333333	0.47125	0.429166666666667	0.680416666666667	0.467916666666667	0.490416666666667	1.05458333333333	4.3425	0.769166666666667	1.15333333333333	0.20123629907	0.35	1	21.8551940917969	16.6048069000244	1.30245649814606	1	3	2	2	8	9	9	2	9	9	9	6	4	10	10	7
549	E01000559	0.294761904761905	5.77047619047619	0.562857142857143	0.278571428571429	0.456190476190476	0.24	0.547619047619048	1.0147619047619	3.63714285714286	0.547619047619048	2.1347619047619	0.45700924232	0.52	1	21.9018265155165	16.6105068972022	1.30297564682518	1	4	1	2	9	10	9	2	8	10	7	3	6	10	10	7
550	E01000560	0.307037037037037	5.16222222222222	0.662962962962963	0.435185185185185	0.572962962962963	0.348888888888889	0.648148148148148	0.941851851851852	3.60925925925926	0.657777777777778	1.54888888888889	0.19173064149	0.68	1	22.1836316462581	16.6449526394945	1.30611292234565	1	4	2	3	9	9	8	2	8	10	8	6	8	10	10	7
551	E01000561	0.473214285714286	3.61357142857143	0.608928571428571	0.478928571428571	0.698928571428571	0.433214285714286	0.503214285714286	1.18321428571429	4.36178571428571	0.436428571428571	0.614642857142857	0.26450235659	0.295	1	22.2684433122171	16.6550247509063	1.30846588790763	2	2	2	2	8	9	9	3	9	10	10	5	3	10	10	7
552	E01000562	0.74125	1.75375	0.719583333333333	0.6825	0.937083333333333	0.93875	0.841666666666667	0.930833333333333	2.12875	2.72416666666667	1.43416666666667	0.51557555595	0.63	1	18.8998242675919	15.8700295487563	1.22749069413764	3	1	4	3	7	7	7	2	6	5	8	3	8	10	9	7
553	E01000563	1.10806451612903	1.67709677419355	0.457096774193548	0.39741935483871	0.654516129032258	0.654516129032258	1.27032258064516	1.01838709677419	2.62096774193548	3.14129032258065	2.02677419354839	0.47489332705	0.27	1	19.200904958399	15.9558673327311	1.23488965144383	6	1	2	2	8	8	5	2	7	5	7	3	2	10	9	7
554	E01000564	1.29931034482759	2.80655172413793	1.15827586206897	0.380689655172414	0.338275862068966	0.339310344827586	1.27862068965517	2.04448275862069	4.22379310344828	3.0051724137931	2.53310344827586	0.30272438025	0.455	1	19.7760701683014	16.1045449451187	1.25802601945322	6	2	1	6	10	10	5	5	9	5	6	5	5	10	10	7
555	E01000565	0.773846153846154	2.03423076923077	0.44	0.314230769230769	0.335	0.335	0.950769230769231	1.37230769230769	2.76038461538462	2.82961538461538	1.94346153846154	0.48660567982	0.225	1	19.6369506220106	16.0720775583833	1.25729183773849	4	1	1	1	10	10	6	3	7	5	7	3	1	10	10	7
556	E01000566	1.4772	2.3356	1.0636	0.8336	0.8296	0.8368	1.7756	1.6628	3.4364	3.5476	2.6576	0.37169289055	0.56	1	19.3324107700374	15.9954857404213	1.2389260913089	7	1	5	5	7	7	3	4	8	4	6	4	7	10	10	7
557	E01000567	0.638	2.5304	0.4228	0.4016	0.748	0.7212	0.5004	1.31	2.2872	2.484	1.4552	0.51644269378	0.47	1	19.0965690612793	15.925313949585	1.24245429039002	3	1	2	1	8	7	9	3	6	6	8	3	6	10	9	7
558	E01000568	0.823461538461538	1.09153846153846	0.664615384615385	1.12615384615385	1.01	0.866538461538462	1.11	1.47461538461538	1.96346153846154	3.52884615384615	1.55423076923077	0.38898578959	0.8	1	18.7908984142409	15.8639702909511	1.2105151499172	4	1	7	3	6	7	5	4	5	4	8	4	9	10	9	7
559	E01000569	1.73695652173913	1.85521739130435	0.957826086956522	0.957826086956522	1.24217391304348	1.25434782608696	1.95521739130435	1.19739130434783	2.9395652173913	3.85565217391304	2.59695652173913	0.38553435268	0.56	1	18.960355758667	15.8802862167358	1.22493755817413	8	1	6	5	5	5	3	3	7	4	6	4	7	10	9	7
560	E01000570	1.178	3.7308	1.0424	0.6188	0.7544	0.68	0.9256	0.9964	5.4484	1.754	2.252	0.29317729895	0.38	1	19.7530040740967	16.1037483215332	1.2605642080307	6	2	4	5	8	8	6	2	9	7	6	5	4	10	10	7
561	E01000571	0.533846153846154	4.18230769230769	0.52	0.496538461538462	0.873076923076923	0.835384615384615	0.479615384615385	1.09346153846154	3.03230769230769	1.72538461538462	1.75307692307692	0.19948367389	0.44	1	20.3115937439864	16.215373025849	1.26942492005028	2	3	2	2	7	7	9	3	8	7	7	6	5	10	10	7
562	E01000572	1.23238095238095	2.57333333333333	1.23142857142857	0.495238095238095	1.18714285714286	0.495238095238095	1.29857142857143	2.14666666666667	3.26333333333333	2.98190476190476	1.50333333333333	0.4130621304	0.68	1	18.9977176916534	15.9241296952203	1.2180143985709	6	1	2	6	6	9	5	5	8	5	8	4	8	10	9	7
563	E01000573	0.65952380952381	3.51095238095238	0.58	0.410952380952381	0.433333333333333	0.376190476190476	0.512857142857143	2.14238095238095	3.19095238095238	2.56904761904762	0.585238095238095	0.92134852946	0.32	1	19.1580564699773	15.951946317806	1.23024381861324	3	2	2	2	10	9	9	5	8	5	10	2	3	10	9	7
564	E01000574	1.23555555555556	3.18277777777778	1.15777777777778	0.340555555555556	0.878333333333333	0.315	0.955555555555556	2.44111111111111	3.56166666666667	3.12444444444444	1.15777777777778	0.32799597264	0.205	1	19.4571662509555	16.0320011252796	1.23361326627643	6	2	1	6	7	10	6	6	8	5	9	4	1	10	10	7
565	E01000575	0.569259259259259	4.07962962962963	0.626296296296296	0.434814814814815	0.346296296296296	0.311851851851852	0.351111111111111	1.79222222222222	2.83777777777778	2.48259259259259	0.668888888888889	0.79223595958	0.52	1	19.6571790385817	16.0813825473993	1.23838872127337	2	3	2	3	10	10	10	4	7	6	10	2	6	10	10	7
566	E01000576	0.374782608695652	4.2504347826087	0.569565217391304	0.417391304347826	0.700869565217391	0.651739130434783	0.381304347826087	1.17826086956522	2.22304347826087	2.00565217391304	1.16521739130435	0.55409659439	0.81	1	20.0370091872182	16.1732746728092	1.249066584973	1	3	2	2	8	8	10	3	6	6	9	3	9	10	10	7
567	E01000577	1.09944444444444	3.52944444444444	1.04333333333333	0.450277777777778	0.663888888888889	0.523333333333333	0.859166666666667	2.00694444444444	3.865	2.65972222222222	1.75166666666667	0.28839514848	0.81	1	19.921736202399	16.1342375501488	1.2518720497257	6	2	2	5	8	8	7	5	9	5	7	5	9	10	10	7
568	E01000578	0.371707317073171	4.52463414634146	0.539512195121951	0.391463414634146	0.606585365853659	0.574390243902439	0.394878048780488	0.757073170731707	1.81414634146341	1.71219512195122	1.93975609756098	0.46307632574	0.91	1	20.7254190919279	16.3126420505448	1.27598327423667	1	3	1	2	9	8	9	2	5	7	7	3	9	10	10	7
569	E01000579	0.995161290322581	4.70741935483871	0.842258064516129	0.849354838709677	0.69741935483871	0.536451612903226	0.264193548387097	0.437741935483871	0.675161290322581	0.291612903225806	1.57645161290323	0.60450801802	0.65	1	23.1896020196489	16.8554006931426	1.37344931886982	5	3	5	4	8	8	10	1	2	10	8	3	8	10	10	8
570	E01000580	0.533958333333333	4.72020833333333	0.957916666666667	0.393541666666667	0.473125	0.48	0.362083333333333	0.2625	2.13041666666667	0.510208333333333	1.206875	0.24282447192	0.23	1	23.1260310016421	16.8214932566057	1.35824785538361	2	3	1	5	9	9	10	1	6	10	9	5	1	10	10	8
571	E01000581	0.2804	5.3592	0.1588	0.4412	0.4412	0.4412	0.3124	0.9648	1.5036	0.4412	1.7128	0.42845629205	0.48	1	23.011455927208	16.8131860566241	1.35813852686937	1	4	2	1	10	9	10	2	4	10	7	4	6	10	10	8
572	E01000582	0.542758620689655	5.12172413793103	0.454827586206897	0.482758620689655	0.489310344827586	0.476551724137931	0.451379310344828	0.858965517241379	1.13	0.479655172413793	1.61	0.46544499925	0.22	1	22.7375387841674	16.7655598610171	1.36376729634698	2	4	2	1	9	9	9	2	3	10	8	3	1	10	10	8
573	E01000583	0.279189189189189	4.3	0.781621621621622	0.269189189189189	0.247297297297297	0.269189189189189	0.225945945945946	0.329189189189189	1.57135135135135	0.283243243243243	1.00540540540541	0.33334589918	0.38	1	23.94265186224	16.9416956311522	1.3914926258006	1	3	1	4	10	10	10	1	4	10	9	4	4	10	10	8
574	E01000584	0.355238095238095	5.48047619047619	0.312857142857143	0.527619047619048	0.233333333333333	0.311428571428571	0.196666666666667	1.19380952380952	1.66285714285714	0.527619047619048	2.19380952380952	0.58909162075	0.58	1	22.8387786339763	16.7858220229757	1.36893770721781	1	4	3	1	10	10	10	3	4	10	6	3	7	10	10	8
575	E01000585	0.631153846153846	5.19461538461538	0.483076923076923	0.486538461538462	0.395769230769231	0.296153846153846	0.370769230769231	1.01538461538462	1.36807692307692	0.480384615384615	2.06423076923077	0.58571935648	0.54	1	22.9429383323798	16.8064799769185	1.37027721035081	3	4	2	2	10	10	10	2	4	10	7	3	7	10	10	8
576	E01000586	0.579272727272727	4.68636363636364	0.386727272727273	0.432363636363636	0.292181818181818	0.214	0.157636363636364	0.484909090909091	0.649636363636364	0.263090909090909	1.55945454545455	0.55324233936	0.55	1	23.4175329063681	16.9006061400867	1.37638052254845	2	3	2	1	10	10	10	1	1	10	8	3	7	10	10	8
577	E01000587	0.2796	6.2996	0.762	0.8028	0.6024	0.862	0.81	0.8312	2.8496	1.0152	2.6776	0.3204881828	0.41	1	18.8300454397413	16.0334200418501	1.19831485252373	1	5	5	3	9	7	7	2	7	9	6	5	5	10	10	6
578	E01000588	0.489428571428571	6.30171428571429	0.702571428571429	0.518285714285714	0.796571428571429	0.503142857142857	0.743142857142857	0.742571428571429	2.06657142857143	1.066	2.93285714285714	0.47431690391	0.19	1	19.6891856988123	16.2300744934171	1.20740698753583	2	5	3	3	7	9	7	2	6	8	5	3	1	10	10	7
579	E01000589	0.904444444444444	4.77925925925926	0.668148148148148	0.56962962962963	0.71	0.810740740740741	0.898888888888889	0.936296296296296	3.67666666666667	0.844814814814815	2.57925925925926	0.94844313081	0.34	1	19.1162450257978	16.0579733045992	1.2084650778928	4	3	3	3	8	7	6	2	8	9	6	1	3	10	10	7
580	E01000590	0.344324324324324	5.71702702702703	1.12918918918919	0.999459459459459	1.06216216216216	0.704864864864865	1.07594594594595	1.32594594594595	2.70378378378378	1.38783783783784	3.16702702702703	1.08867751655	0.255	1	19.531932219227	16.1605852130449	1.21537833062121	1	4	6	5	6	8	6	3	7	8	5	1	2	10	10	7
581	E01000591	0.512142857142857	4.41678571428571	0.368571428571429	0.370357142857143	0.367142857142857	0.365	0.561785714285714	0.483571428571429	3.12964285714286	0.405	2.14357142857143	1.319619288	0.47	1	19.3432698872177	16.099290453155	1.21481526670459	2	3	1	1	10	9	8	1	8	10	7	1	6	10	10	7
582	E01000592	0.356153846153846	6.78653846153846	0.350384615384615	0.420769230769231	0.306153846153846	0.359615384615385	0.360769230769231	0.386538461538462	2.40615384615385	0.496153846153846	2.15653846153846	0.33022702945	0.48	1	18.8284511566162	16.0333824157715	1.19824492931366	1	5	2	1	10	9	10	1	6	10	7	4	6	10	10	6
583	E01000593	0.560384615384615	6.11615384615385	0.556923076923077	0.760769230769231	0.678076923076923	0.717307692307692	0.763461538461538	1.10076923076923	2.96884615384615	1.04538461538462	2.69884615384615	0.18731180541	0.235	1	19.0991809897121	16.0955155146871	1.20028597962446	2	4	5	2	8	8	7	3	7	8	6	6	2	10	10	6
584	E01000594	0.732758620689655	5.37241379310345	0.334137931034483	0.667586206896552	0.347241379310345	0.751724137931035	0.806896551724138	1.41379310344828	3.46862068965517	1.39034482758621	3.02034482758621	0.17555733495	0.37	1	18.48516012361	15.9354845703024	1.19089753812335	3	4	4	1	10	7	7	3	8	8	5	6	4	10	9	6
585	E01000595	0.667878787878788	8.09242424242424	0.601212121212121	0.667272727272727	0.81	0.702121212121212	1.28363636363636	3.04212121212121	1.7930303030303	0.81	4.97121212121212	0.21328740489	0.35	1	22.187819692389	16.6948870422285	1.357765433242	3	6	4	2	7	8	5	7	5	9	3	6	4	10	10	8
586	E01000596	0.640909090909091	8.21	0.640909090909091	0.972727272727273	1.37757575757576	0.667878787878788	1.85727272727273	3.24969696969697	2.00090909090909	1.5030303030303	5.09060606060606	0.17976000517	0.18	1	21.9604071390083	16.6566216594118	1.33670167797735	3	6	6	3	5	8	3	7	5	7	3	6	1	10	10	8
587	E01000599	0.477083333333333	8.00458333333333	0.493333333333333	0.266666666666667	0.7675	0.466666666666667	0.909166666666667	2.53375	1.06333333333333	0.7675	4.87333333333333	0.09025384626	0.16	1	22.0403440498175	16.6638789682555	1.3489005395337	2	6	1	2	8	9	6	6	3	9	3	8	1	10	10	8
588	E01000600	0.910733944954128	7.82449541284404	1.47917431192661	0.720917431192661	1.27174311926606	0.806422018348624	1.13788990825688	2.06880733944954	0.668348623853211	1.82605504587156	4.73807339449541	0.07971205644	0.47	1	22.297266960144	16.6736927032471	1.3617856502533	5	5	4	7	5	7	5	5	2	7	3	8	6	10	10	8
589	E01000601	1.22035714285714	8.10357142857143	1.26035714285714	0.917857142857143	2.25642857142857	0.71	2.065	2.98392857142857	1.74785714285714	2.28642857142857	4.94178571428571	0.31392972444	0.35	1	21.8562042570028	16.6354223236695	1.32337093801799	6	6	6	6	3	8	3	6	5	6	3	5	4	10	10	8
590	E01000602	2.20181818181818	8.22318181818182	2.20181818181818	1.18681818181818	2.52681818181818	0.495909090909091	2.03045454545455	3.29272727272727	1.97227272727273	3.37727272727273	5.03681818181818	0.17378152054	0.35	1	21.9527736046554	16.6597080399311	1.33638393777031	9	6	7	8	3	9	3	7	5	5	3	6	4	10	10	8
591	E01000603	0.286666666666667	8.41428571428571	0.286666666666667	1.20142857142857	1.68571428571429	0.41047619047619	1.89809523809524	3.4352380952381	2.08142857142857	1.67904761904762	4.84523809523809	0.16224013705	0.35	1	21.9833602905273	16.6672515869141	1.34148859977722	1	6	7	1	4	9	3	7	6	7	3	7	4	10	10	8
592	E01000604	2.4572	8.5252	2.4516	1.4332	3.3784	0.7044	2.5604	3.5504	3.1064	3.618	5.2684	0.19832416974	0.24	1	22.0096457241836	16.6707096774465	1.34350697276029	9	6	8	9	2	8	2	7	8	4	3	6	2	10	10	8
593	E01000605	0.698387096774194	8.02	0.617741935483871	0.614193548387097	0.772258064516129	0.772258064516129	1.77290322580645	2.14	1.40741935483871	1.37516129032258	5.13290322580645	0.15632697706	0.33	1	22.2225739652941	16.6993995328322	1.36058023002115	3	6	4	3	8	7	3	5	4	8	3	7	3	10	10	8
594	E01000606	0.625714285714286	2.87571428571429	0.475238095238095	0.39047619047619	0.722380952380952	0.682380952380952	0.41047619047619	0.915238095238095	1.83142857142857	2.18761904761905	0.991904761904762	0.38459093415	0.72	1	19.4264469892655	16.01137252468	1.25514045912216	3	2	1	2	8	8	9	2	5	6	9	4	8	10	10	7
595	E01000607	0.92	3.31533333333333	0.645	0.638333333333333	0.526666666666667	0.634	0.594333333333333	1.61666666666667	3.88166666666667	1.68133333333333	3.50533333333333	0.5661203879	0.59	1	20.0067443529652	16.1638906626706	1.27848706922262	5	2	4	3	9	8	8	4	9	7	4	3	7	10	10	7
596	E01000608	0.544255319148936	2.64978723404255	0.27	0.293404255319149	0.332127659574468	0.249787234042553	0.440212765957447	1.6536170212766	3.44723404255319	2.07446808510638	2.49382978723404	0.61350029758	0.16	1	19.8502746258629	16.1263571073661	1.26802050735957	2	1	1	1	10	10	9	4	8	6	6	2	1	10	10	7
597	E01000609	0.871333333333333	3.10866666666667	0.306333333333333	0.312	0.761	0.660333333333333	0.592333333333333	1.539	3.346	2.26566666666667	1.633	0.66480408812	0.255	1	19.7101004158155	16.0788341994702	1.27437259158076	4	2	1	1	8	8	8	4	8	6	8	2	2	10	10	7
598	E01000610	0.828478260869565	3.85108695652174	0.908695652173913	0.71695652173913	0.568913043478261	0.65	0.625434782608696	1.02934782608696	3.91369565217391	1.10347826086957	3.2795652173913	0.5385438294	0.505	1	20.5080624683959	16.2790147345282	1.29412185979575	4	2	4	4	9	8	8	2	9	8	5	3	6	10	10	7
599	E01000611	0.652142857142857	3.22928571428571	0.622857142857143	0.410714285714286	0.410714285714286	0.281428571428571	0.622857142857143	1.59571428571429	3.33928571428571	1.65428571428571	2.55714285714286	0.91125427569	0.18	1	20.1887314757204	16.2063203085509	1.29238628785405	3	2	2	3	10	10	8	4	8	7	6	2	1	10	10	7
600	E01000612	0.3768	3.5024	0.3744	0.3552	0.696	0.5536	0.806	1.2268	3.2624	1.14	3.1632	0.8508572575	0.22	1	20.2336507670817	16.2177239035206	1.29351424506906	1	2	1	1	8	8	7	3	8	8	5	2	1	10	10	7
601	E01000613	1.41148148148148	3.18740740740741	1.36703703703704	0.35	0.340740740740741	0.327777777777778	1.18703703703704	1.99037037037037	5.1037037037037	2.30814814814815	2.52777777777778	0.33179396742	0.53	1	20.0227729888873	16.1572063242278	1.26467992788833	7	2	1	6	10	10	5	5	9	6	6	4	7	10	10	7
602	E01000615	1.405	5.93272727272727	1.35931818181818	1.07659090909091	1.05954545454545	1.1375	1.11318181818182	1.10136363636364	0.984772727272727	1.56568181818182	3.60113636363636	0.23435239528	0.65	1	21.6354283141409	16.5740652670201	1.30864002344998	7	4	7	6	6	6	5	3	2	7	4	6	8	10	10	7
603	E01000616	0.655	5.29821428571429	0.633571428571429	0.543571428571429	0.508214285714286	0.462142857142857	0.373928571428571	0.51	2.15964285714286	0.796785714285714	2.55464285714286	0.13701545242	0.32	1	21.1084432190707	16.4119759914351	1.30395009059476	3	4	3	3	9	9	10	1	6	9	6	7	3	10	10	7
604	E01000617	0.45037037037037	5.57925925925926	0.818518518518519	0.523333333333333	0.419259259259259	0.455925925925926	0.541111111111111	0.594814814814815	1.64851851851852	0.474814814814815	3.63037037037037	0.14323990404	0.59	1	21.5285176585754	16.5294476533354	1.33118082840971	1	4	3	4	10	9	9	1	4	10	4	7	7	10	10	8
605	E01000618	0.435161290322581	6.16774193548387	0.733225806451613	0.713225806451613	0.576129032258065	0.699032258064516	1.09516129032258	1.16677419354839	1.4641935483871	1.11387096774194	4.33774193548387	0.12129595257	0.23	1	21.9438984593201	16.6552958132364	1.34059430468425	1	4	4	3	9	8	6	3	4	8	4	7	1	10	10	8
606	E01000619	0.4288	6.454	0.896	0.8888	0.9136	0.8888	1.4036	1.4528	1.6276	1.2852	4.6236	0.14143368105	0.29	1	21.5208053588867	16.5271110534668	1.33100605010986	1	5	6	4	7	7	4	3	4	8	4	7	2	10	10	8
607	E01000620	0.349130434782609	5.9095652173913	0.655652173913044	0.52	0.317826086956522	0.487826086956522	0.834347826086957	0.876086956521739	1.25565217391304	0.933478260869565	4.03478260869565	0.12111999281	0.76	1	21.8658422458808	16.6096164998497	1.3464284554049	1	4	3	3	10	9	7	2	3	9	4	7	9	10	10	8
608	E01000621	0.400833333333333	6.33208333333333	0.632083333333333	0.615	0.59625	0.615	1.30458333333333	1.37375	1.33166666666667	1.41416666666667	4.50208333333333	0.13822402789	0.215	1	22.0984967540894	16.6804632804926	1.35147839930692	1	5	4	3	9	8	5	3	3	8	4	7	1	10	10	8
609	E01000622	0.97421052631579	7.18631578947368	1.33842105263158	1.1	0.668947368421053	0.385789473684211	0.546842105263158	2.37210526315789	0.361052631578947	2.25947368421053	3.16947368421053	0.58930790212	0.5	1	21.3479664240409	16.5375773926129	1.27789018088982	5	5	7	6	8	9	9	6	1	6	5	3	6	10	10	7
610	E01000623	0.462857142857143	6.37928571428571	0.462857142857143	0.363214285714286	0.323571428571429	0.323571428571429	0.313571428571429	2.355	1.04	2.64035714285714	3.34428571428571	1.6833392887	0.54	1	20.512896046024	16.3351583707367	1.25352548768571	1	5	1	2	10	10	10	6	3	5	5	1	7	10	10	7
611	E01000624	0.666	6.84711111111111	0.666	0.590444444444444	0.617333333333333	0.617333333333333	0.592888888888889	2.79666666666667	0.785777777777778	2.78666666666667	3.25777777777778	1.30837601135	0.25	1	21.0780112754893	16.4918962742938	1.26397631954209	3	5	3	3	8	8	8	6	2	5	5	1	2	10	10	7
612	E01000625	0.625483870967742	6.49064516129032	0.921612903225806	0.768709677419355	0.416774193548387	0.416774193548387	0.416774193548387	1.92806451612903	0.562903225806452	2.60677419354839	2.89483870967742	1.46913832395	0.53	1	20.9823461361066	16.4464804394815	1.26720940254343	3	5	5	4	10	9	9	5	1	5	5	1	7	10	10	7
613	E01000626	0.892727272727273	7.11363636363636	1.33590909090909	1.04954545454545	0.547272727272727	0.273181818181818	0.479090909090909	2.27454545454545	0.633636363636364	2.05181818181818	3.23954545454545	0.31647690344	0.535	1	21.6976051825321	16.6009879362141	1.30105805715177	4	5	7	6	9	10	9	5	1	6	5	5	7	10	10	7
614	E01000627	1.07583333333333	7.39361111111111	1.25638888888889	0.97	0.828611111111111	0.366388888888889	0.424166666666667	2.555	0.918611111111111	1.97111111111111	3.33194444444444	0.47227089544	0.49	1	21.5882833775301	16.5658247462912	1.29818506273787	5	5	6	6	7	9	9	6	2	6	5	3	6	10	10	7
615	E01000628	0.813666666666667	7.98733333333333	0.927666666666667	0.661333333333333	0.731666666666667	0.564333333333333	0.583333333333333	2.90066666666667	1.549	1.40766666666667	4.12333333333333	0.47198694358	0.69	1	21.6335180926711	16.5772109802133	1.30275630066955	4	6	4	4	8	8	8	6	4	8	4	3	8	10	10	7
616	E01000629	0.371153846153846	6.37461538461538	0.371153846153846	0.351538461538462	0.365	0.349230769230769	0.381153846153846	2.31576923076923	1.68423076923077	2.26192307692308	3.69	1.90728746236	0.215	1	19.9591983269317	16.2131597229452	1.23622649986733	1	5	1	1	10	9	10	5	4	6	4	1	1	10	10	7
617	E01000630	0.58425	4.60675	0.4495	0.52725	0.394	0.39275	0.47925	0.559	2.04875	0.48475	3.06275	0.30761365501	0.21	1	21.1413880876084	16.4342572904973	1.31854301847518	2	3	3	1	10	9	9	1	5	10	5	5	1	10	10	7
618	E01000631	0.466	4.2295	0.5625	0.536	0.53	0.586	0.639	0.829	3.523	0.614	3.4295	0.67968149343	0.325	1	21.0669239203631	16.4256539144176	1.32257497413395	1	3	3	2	9	8	8	2	8	10	5	2	3	10	10	8
619	E01000632	0.25375	4.87583333333333	0.449166666666667	0.303333333333333	0.365416666666667	0.461666666666667	0.875	0.67625	1.30791666666667	0.37125	3.66333333333333	0.56533849571	0.335	1	20.7266967264454	16.3424833425931	1.33328601516305	1	3	1	1	10	9	7	1	3	10	4	3	3	10	10	8
620	E01000633	0.411388888888889	4.36055555555556	0.275833333333333	0.368055555555556	0.278055555555556	0.282222222222222	0.398055555555556	0.515277777777778	2.83833333333333	0.318611111111111	3.08694444444444	0.63046554107	0.375	1	20.2180510690022	16.2142225474967	1.2936736395936	1	3	1	1	10	10	9	1	7	10	5	2	4	10	10	7
621	E01000634	0.403142857142857	4.42914285714286	0.779428571428571	0.644	0.472857142857143	0.418857142857143	0.479142857142857	0.652285714285714	4.16428571428571	0.652285714285714	3.20857142857143	0.43685108815	0.75	1	20.0197055814274	16.1670086153554	1.27950834989358	1	3	4	4	9	9	9	1	9	10	5	4	9	10	10	7
622	E01000635	0.819411764705882	4.7078431372549	0.396274509803922	0.3	0.234313725490196	0.198039215686275	0.324313725490196	0.296666666666667	3.02058823529412	0.744901960784314	2.55921568627451	0.22489021831	0.37	1	20.8779341859327	16.3685144896261	1.30805831891039	4	3	1	1	10	10	10	1	8	9	6	6	4	10	10	7
623	E01000636	0.612222222222222	5.05222222222222	0.48962962962963	0.302962962962963	0.263703703703704	0.195555555555556	0.239259259259259	0.311111111111111	2.07444444444444	0.451111111111111	3.1362962962963	0.14512744616	0.76	1	21.5028209922067	16.5227097880335	1.33041530280385	3	4	1	2	10	10	10	1	6	10	5	7	9	10	10	8
624	E01000637	0.511304347826087	6.74	0.390434782608696	0.411304347826087	0.445217391304348	0.365652173913043	0.378260869565217	1.14695652173913	3.36565217391304	0.508260869565217	2.49	0.7418156746	0.71	1	21.7223262786865	16.5839443206787	1.31191074848175	2	5	2	1	10	9	10	3	8	10	6	2	8	10	10	7
625	E01000638	0.653870967741935	7.36258064516129	0.377096774193548	0.343225806451613	0.272258064516129	0.137741935483871	0.194516129032258	1.43903225806452	2.61322580645161	0.867096774193548	3.0841935483871	0.81228476546	0.59	1	21.9689104382813	16.6553079519854	1.3381044365673	3	5	1	1	10	10	10	3	7	9	5	2	7	10	10	8
626	E01000639	0.645952380952381	6.41809523809524	0.407142857142857	0.372142857142857	0.316666666666667	0.274761904761905	0.321666666666667	1.02071428571429	3.2447619047619	0.334285714285714	2.21952380952381	0.57955929373	0.66	1	21.7223262786865	16.5839443206787	1.31191074848175	3	5	1	1	10	10	10	2	8	10	6	3	8	10	10	7
627	E01000640	0.279	6.97825	0.16775	0.1495	0.27775	0.12975	0.26775	1.1055	3.03775	0.6725	2.69875	0.63691318588	0.475	1	21.7596561514545	16.5895642961362	1.31148825348637	1	5	1	1	10	10	10	3	8	9	6	2	6	10	10	7
628	E01000641	0.626521739130435	7.28869565217391	0.451739130434783	0.380869565217391	0.416521739130435	0.244782608695652	0.395652173913043	1.52913043478261	2.7004347826087	0.705652173913043	3.00608695652174	0.7689320881	0.68	1	21.743762523186	16.5873101874095	1.31038544587451	3	5	1	1	10	10	9	4	7	9	5	2	8	10	10	7
629	E01000642	0.481739130434783	6.10152173913044	0.498260869565217	0.182391304347826	0.205217391304348	0.138695652173913	0.191521739130435	0.738260869565217	3.12913043478261	0.195434782608696	1.96673913043478	0.3720587349	0.56	1	21.8794350466951	16.6077699322558	1.3027263674497	2	4	1	2	10	10	10	2	8	10	7	4	7	10	10	7
630	E01000643	0.383333333333333	7.03666666666667	0.375277777777778	0.373055555555556	0.790833333333333	0.718611111111111	0.753888888888889	0.645277777777778	2.70361111111111	0.882222222222222	3.05416666666667	0.42946570362	0.21	1	22.0684428955577	16.6358809875909	1.33403701856796	1	5	1	1	7	7	7	1	7	9	5	4	1	10	10	8
631	E01000644	0.356060606060606	6.79454545454545	0.277878787878788	0.300909090909091	0.420606060606061	0.292424242424242	0.325757575757576	0.838484848484848	3.27939393939394	0.487272727272727	2.50545454545455	0.50138358057	0.52	1	22.0228533193887	16.6309392394034	1.31763221454064	1	5	1	1	10	10	10	2	8	10	6	3	6	10	10	7
632	E01000645	1.84333333333333	6.89901960784314	2.07137254901961	1.01921568627451	2.19039215686275	1.0056862745098	1.01098039215686	2.53509803921569	4.03333333333333	1.01098039215686	2.70509803921569	1.13795856174	0.7	1	16.299029512583	15.5479073571145	1.08666511276904	8	5	7	8	3	6	6	6	9	9	6	1	8	9	9	5
633	E01000646	0.653823529411765	6.29117647058824	1.04823529411765	0.521470588235294	1.19794117647059	0.44	0.450294117647059	1.27911764705882	3.42382352941176	0.477941176470588	1.42029411764706	1.09478184552	0.26	1	16.4247709588826	15.5744387900914	1.08936455897393	3	5	3	5	6	9	9	3	8	10	8	1	2	9	9	5
634	E01000647	0.814444444444444	5.82296296296296	1.02333333333333	0.471111111111111	1.3762962962963	0.351111111111111	0.363703703703704	1.49333333333333	2.95666666666667	0.484074074074074	1.71666666666667	0.76359873831	0.34	1	16.3235028989559	15.5587578745458	1.08160236144	4	4	2	5	5	9	10	4	7	10	7	2	3	9	9	5
635	E01000648	1.2005	5.4355	1.28775	0.68475	1.588	0.389	0.42875	1.31975	2.5705	0.7955	2.2305	0.26222609929	0.405	1	16.0854316297134	15.5146807613664	1.0705100245497	6	4	4	6	4	9	9	3	7	9	6	5	5	9	9	5
636	E01000649	0.945090909090909	5.946	1.93781818181818	1.23090909090909	1.99454545454545	1.22436363636364	1.25836363636364	2.06272727272727	3.08	1.27581818181818	3.20709090909091	0.38863027348	0.8	1	15.8595683542632	15.4817208199277	1.06495274034655	5	4	8	8	3	5	5	5	8	8	5	4	9	9	9	5
637	E01000650	1.0276	5.2248	1.3624	1.251	1.342	1.5078	1.1998	1.4458	2.359	1.6866	3.1754	0.60984900613	0.56	1	15.5485988632852	15.4377518548957	1.05116528777232	5	4	8	6	5	5	5	3	6	7	5	3	7	9	9	5
638	E01000651	1.5521875	4.910625	1.258125	1.1521875	1.14125	1.0103125	0.89625	0.713125	2.045	1.4996875	2.78625	0.40554848011	0.24	1	15.8149934997022	15.4742409449072	1.05876088296844	7	3	7	6	6	6	6	1	5	7	5	4	2	9	9	5
639	E01000652	1.11	4.44727272727273	0.536363636363636	0.536363636363636	0.536363636363636	1.44090909090909	0.464848484848485	1.46848484848485	1.58060606060606	1.90818181818182	2.82666666666667	0.9471667178	0.45	1	15.4654206400355	15.4209542857268	1.04613460150617	6	3	3	2	9	5	9	4	4	6	5	1	5	9	9	5
640	E01000653	1.51727272727273	6.96333333333333	1.93606060606061	0.989090909090909	1.91757575757576	0.89969696969697	0.896969696969697	1.79969696969697	4.09939393939394	0.89969696969697	2.21242424242424	1.18487612772	0.77	1	16.4862776261387	15.5772380312893	1.09659024846254	7	5	6	8	4	7	6	4	9	9	6	1	9	9	9	6
641	E01000654	1.16030303030303	10.1427272727273	0.404545454545455	1.06333333333333	1.59666666666667	1.59666666666667	3.1469696969697	1.59666666666667	21.1318181818182	2.03090909090909	5.85939393939394	0.09149706232	0.96	1	12.7644633629442	15.0361069280277	0.867885960416602	6	7	7	1	4	4	2	4	10	6	3	8	9	7	8	3
642	E01000655	1.20142857142857	10.3182142857143	0.870714285714286	1.24	1.77107142857143	1.77107142857143	3.32142857142857	1.77107142857143	19.6703571428571	2.20464285714286	5.91821428571429	0.05194638152	1.11	1	12.7787881518042	15.0329342996922	0.870001895323475	6	7	8	4	4	4	2	4	10	6	3	9	10	7	8	3
643	E01000656	1.00472222222222	8.47555555555556	1.10277777777778	1.05444444444444	1.35861111111111	1.35861111111111	2.57333333333333	1.40888888888889	11.5475	1.78277777777778	4.40222222222222	0.17282806459	0.685	1	13.1301940282186	15.1713689168294	0.888418098290761	5	6	7	5	5	5	2	3	10	7	4	7	8	8	8	3
644	E01000657	0.608965517241379	8.70034482758621	0.472758620689655	0.603793103448276	0.6	0.6	2.14931034482759	0.6	17.8231034482759	1.03206896551724	5.30724137931035	0.19781085902	0.42	1	12.7015220055281	15.0146033464341	0.856944362733908	2	6	3	2	9	8	3	1	10	9	3	6	5	7	8	3
645	E01000658	1.27064516129032	8.58516129032258	0.86741935483871	1.14032258064516	1.03	0.99258064516129	2.16290322580645	1.03	12.6616129032258	1.27032258064516	5.37806451612903	0.75815012584	0.63	1	13.2637915611267	15.100221157074	0.878251492977142	6	6	7	4	6	6	3	2	10	8	3	2	8	8	8	3
646	E01000659	0.5792	9.6456	0.8092	0.7528	1.336	1.336	2.886	1.336	19.3612	1.7696	5.1908	0.06617865151	0.59	1	12.8602489711474	15.0490897391843	0.870338851813494	2	6	5	4	5	5	2	3	10	7	3	9	7	7	8	3
647	E01000661	0.729583333333333	3.1275	0.914583333333333	0.930625	1.00604166666667	0.966041666666667	0.760416666666667	1.21020833333333	1.000286868875	1.75291666666667	2.856875	0.64366869244	0.4	1	15.24120723589	15.395679539705	1.02339251685822	3	2	6	4	6	6	7	3	2	7	5	2	5	9	9	5
648	E01000662	1.09074074074074	3.81555555555556	0.512592592592593	0.512592592592593	0.512592592592593	1.24518518518519	0.471851851851852	1.47037037037037	1.43703703703704	1.86296296296296	2.72851851851852	0.88930256811	0.35	1	15.2278599949786	15.3825007470042	1.02992715807012	5	2	3	2	9	5	9	4	4	7	5	2	4	9	9	5
649	E01000663	1.67434782608696	5.31521739130435	1.12434782608696	1.25217391304348	1.25217391304348	1.20478260869565	0.87	1.21	2.78217391304348	1.26565217391304	1.96608695652174	0.83462196947	0.31	1	15.1992396485236	15.3822220955337	1.02899855177461	8	4	8	5	5	6	7	3	7	8	7	2	3	9	9	5
650	E01000664	2.04535714285714	3.69857142857143	0.975	1.82892857142857	1.78892857142857	1.01214285714286	1.42357142857143	2.12714285714286	2.56571428571429	1.63571428571429	3.52428571428571	0.56392661556	0.435	1	15.1229753494263	15.374979019165	1.00822842121124	8	2	9	5	4	6	4	5	7	7	4	3	5	9	9	4
651	E01000665	1.88977272727273	2.02431818181818	0.496590909090909	1.88681818181818	1.86318181818182	0.435681818181818	1.14636363636364	2.35363636363636	1.93431818181818	1.01909090909091	3.79204545454545	0.36288621455	0.515	1	15.005109550138	15.350948852157	0.996130816893664	8	1	9	2	4	9	5	6	5	9	4	4	6	9	9	4
652	E01000666	2.228	2.385	2.13616666666667	2.189	2.115	2.16266666666667	0.788	3.7185	2.6195	1.94516666666667	2.9575	0.17407178446	1	1	14.1796023050944	15.2268002827962	0.939786911010742	9	1	9	8	3	3	7	7	7	6	5	6	9	8	9	4
653	E01000667	1.33864864864865	1.34189189189189	1.0472972972973	1.27027027027027	1.19594594594595	1.12702702702703	0.856486486486487	3.30297297297297	1.52891891891892	1.34162162162162	3.6027027027027	0.14883072017	0.47	1	14.5940357603957	15.3106966840532	0.95966874282154	7	1	8	5	6	6	7	7	4	8	4	7	6	9	9	4
654	E01000668	0.65	3.81121951219512	0.418780487804878	0.415121951219512	0.402682926829268	0.330243902439024	0.302682926829268	0.393658536585366	0.96813187890244	1.12609756097561	2.14292682926829	0.53886130433	0.24	1	16.1121664047241	15.533130645752	1.06647634506226	3	2	2	1	10	10	10	1	2	8	7	3	2	9	9	5
655	E01000669	0.572173913043478	3.74130434782609	0.273478260869565	0.270869565217391	0.406086956521739	0.264347826086957	0.331739130434783	0.418695652173913	0.873913043478261	1.32739130434783	2.34434782608696	0.63144769025	0.34	1	15.9864482879639	15.5170001983643	1.06353354454041	2	2	1	1	10	10	10	1	2	8	6	2	3	9	9	5
656	E01000670	0.73175	5.353	0.48225	0.868	0.59525	0.58125	0.46175	0.54975	1.82675	0.9315	0.837	0.26388181293	0.45	1	16.2167844020755	15.5486321682988	1.07014303715904	3	4	6	2	9	8	9	1	5	9	10	5	5	9	9	5
657	E01000671	0.356571428571429	4.53742857142857	0.994285714285714	1.032	0.820285714285714	0.252857142857143	0.320285714285714	0.770571428571429	1.63571428571429	0.434571428571429	1.38657142857143	0.41414723209	0.31	1	16.0918995368645	15.5319915933193	1.06890109389592	1	3	7	5	7	10	10	2	4	10	8	4	3	9	9	5
658	E01000672	0.703939393939394	5.49333333333333	1.06393939393939	1.08757575757576	1.36727272727273	0.983333333333333	0.85	1.56121212121212	4.57060606060606	1.62090909090909	1.16727272727273	0.93663186375	0.505	1	17.3151310333847	15.7968570914738	1.14465920000517	3	4	7	5	5	6	7	4	9	7	9	2	6	9	9	6
659	E01000673	1.01037037037037	6.56814814814815	0.793777777777778	1.61037037037037	2.00925925925926	0.851851851851852	0.851851851851852	1.72555555555556	3.85740740740741	0.782592592592593	0.872222222222222	0.75146292267	0.41	1	17.2649875962953	15.7746358179689	1.13721037116605	5	5	9	4	3	7	7	4	9	9	9	2	5	9	9	6
660	E01000674	0.2455	5.6815	0.4605	0.95575	1.269	0.47275	0.35125	1.0375	4.01025	1.021	0.67175	0.36755571751	0.71	1	17.0914818083665	15.7316024064826	1.12682393681369	1	4	6	2	5	9	10	2	9	9	10	4	8	9	9	6
661	E01000675	0.369550561797753	5.74438202247191	0.609887640449438	0.470561797752809	0.458089887640449	0.506741573033708	0.528988764044944	0.485505617977528	2.7138202247191	1.15112359550562	0.590224719101124	0.25541633966	0.225	1	16.6248136164236	15.6193001514077	1.09479757415042	1	4	2	2	9	9	9	1	7	8	10	5	1	9	9	6
662	E01000676	0.548030303030303	6.26939393939394	0.381363636363636	0.842439393939394	0.74030303030303	0.295757575757576	0.267575757575758	0.611212121212121	3.49257575757576	1.24757575757576	0.526212121212121	0.48405941061	0.28	1	16.9600757830309	15.6958229144809	1.11501716691813	2	4	5	1	8	10	10	1	8	8	10	3	2	9	9	6
663	E01000677	1.06971428571429	6.94685714285714	0.513714285714286	1.86657142857143	1.83085714285714	0.945142857142857	0.485142857142857	1.59714285714286	3.502	0.710857142857143	0.783428571428571	0.25961323438	0.21	1	16.8404206424847	15.6616744630375	1.10187433652362	5	5	9	2	4	7	9	4	8	9	10	5	1	9	9	6
664	E01000678	0.430344827586207	4.99137931034483	0.733103448275862	1.09862068965517	0.887586206896552	0.511379310344828	0.473103448275862	0.90448275862069	2.12413793103448	0.480689655172414	1.12620689655172	0.28369706293	0.61	1	16.7146521491075	15.6389003772816	1.09506411345118	1	3	7	3	7	9	9	2	6	10	9	5	7	9	9	6
665	E01000679	0.660666666666667	4.65833333333333	0.920666666666667	0.855666666666667	0.716	0.350333333333333	0.417	0.688333333333333	1.79166666666667	0.768	1.75633333333333	0.39313238248	0.15	1	15.9492284634938	15.5011073038544	1.06403680303987	3	3	5	4	8	9	9	1	5	9	7	4	1	9	9	5
666	E01000680	2.51084337349398	6.76084337349398	2.49927710843374	2.41132530120482	2.41132530120482	3.55457831325301	2.63325301204819	4.60638554216867	4.86734939759036	6.3221686746988	4.83144578313253	0.91491381501	0.6	1	13.456592798233	15.3325635194778	0.897177129983902	9	5	9	9	3	2	2	8	9	3	3	2	7	8	9	3
667	E01000681	1.16321428571429	3.46071428571429	1.05	1.01392857142857	1.37535714285714	1.28285714285714	0.958571428571429	1.41142857142857	2.59571428571429	3.855	1.71035714285714	0.08421060258	0.375	1	14.4730145020356	15.3697210339368	0.957716614933882	6	2	6	5	5	5	6	3	7	4	8	8	4	8	9	4
668	E01000682	1.0669696969697	2.80151515151515	1.55939393939394	0.40030303030303	1.16272727272727	1.16363636363636	0.531515151515151	1.9569696969697	1.93606060606061	4.11636363636364	2.21606060606061	0.15764617148	0.43	1	14.3631733010187	15.3424954104837	0.948202591566908	5	2	2	7	6	6	9	5	5	4	6	7	5	8	9	4
669	E01000683	1.0165625	4.095	1.2484375	0.978125	1.4709375	1.4940625	1.1725	1.5521875	3.23	4.2984375	1.810625	0.11832897031	0.44	1	14.3931832397416	15.3745333408125	0.953424394169814	5	3	6	6	5	5	5	4	8	4	7	8	5	8	9	4
670	E01000684	0.588205128205128	4.43179487179487	0.994871794871795	0.726153846153846	0.986666666666667	1.66794871794872	1.10923076923077	2.19769230769231	3.56615384615385	4.7248717948718	2.45717948717949	0.1265087787	0.76	1	13.9802016942067	15.3558389725344	0.928350414497413	2	3	4	5	6	4	5	5	8	4	6	7	9	8	9	3
671	E01000685	0.590357142857143	5.21678571428571	0.536428571428571	0.536428571428571	0.536428571428571	2.16357142857143	1.64107142857143	2.62285714285714	4.35892857142857	4.205	2.85464285714286	0.21780748687	0.69	1	13.8316810309595	15.4819673101639	0.922039880667038	2	4	3	2	9	3	4	6	9	4	5	6	8	8	9	3
672	E01000686	0.642121212121212	3.67454545454545	1.53606060606061	0.526060606060606	0.673636363636364	1.00333333333333	0.618484848484849	2.24818181818182	2.80878787878788	4.89363636363636	2.50727272727273	0.14457154802	0.4	1	13.8811975244265	15.3301279815419	0.921082776798047	3	2	3	7	8	6	8	5	7	3	6	7	5	8	9	3
673	E01000687	0.482439024390244	3.7480487804878	1.24463414634146	0.482926829268293	0.482926829268293	1.07780487804878	0.385609756097561	2.73975609756098	2.88390243902439	5.15682926829268	2.99926829268293	0.23968739825	0.41	1	13.7020750045776	15.298086643219	0.906931608915329	2	2	2	6	9	6	9	6	7	3	5	6	5	8	9	3
674	E01000688	0.788260869565217	4.71565217391304	0.918695652173913	0.817826086956522	0.817826086956522	2.04478260869565	1.11695652173913	3.48478260869565	3.85173913043478	5.15130434782609	3.73130434782609	0.251766316	0.5	1	13.5221718828994	15.3196540543714	0.898934417455629	4	3	5	4	7	4	5	7	9	3	4	5	6	8	9	3
675	E01000689	1.55965517241379	8.76206896551724	1.36172413793103	1.4048275862069	1.3548275862069	1.42206896551724	1.29275862068966	2.47344827586207	4.49172413793103	1.21551724137931	5.04275862068966	0.93267383452	1.1	1	16.867847442627	15.7465100288391	1.15299093723297	7	6	8	6	5	5	5	6	9	8	3	2	10	9	9	6
676	E01000690	0.726538461538462	8.79269230769231	0.481923076923077	0.837307692307692	0.58	0.572307692307692	0.693846153846154	1.99807692307692	5.52576923076923	0.918846153846154	5.04730769230769	0.41769383394	0.63	1	16.9958577478778	15.7552401102098	1.14789625765416	3	6	5	2	9	8	8	5	10	9	3	4	8	9	9	6
677	E01000691	0.7104	8.8448	0.5916	0.7484	0.7752	0.666	0.8328	1.3528	5.7708	0.9664	4.3996	0.36889769529	0.89	1	16.7446649667132	15.6898032057171	1.13427778251303	3	6	5	2	8	8	7	3	10	9	4	4	9	9	9	6
678	E01000692	0.444193548387097	8.37870967741936	0.329354838709677	0.358387096774194	0.21258064516129	0.237741935483871	0.269032258064516	2.03677419354839	4.62838709677419	0.438709677419355	4.84096774193548	0.39873332352	0.55	1	16.7136397158254	15.6671335788268	1.12710979414388	1	6	1	1	10	10	10	5	9	10	3	4	7	9	9	6
679	E01000693	1.42048387096774	8.2341935483871	1.33677419354839	1.43209677419355	1.40935483870968	1.54741935483871	0.977096774193548	2.59596774193548	3.17354838709677	1.3741935483871	4.45322580645161	1.39432200758	0.81	1	16.2348556518555	15.6148281097412	1.10536676645279	7	6	8	6	5	5	6	6	8	8	4	1	9	9	9	6
680	E01000694	1.59634146341463	8.28341463414634	1.49780487804878	1.41560975609756	1.4190243902439	1.41780487804878	1.84024390243902	1.97170731707317	5.4909756097561	1.74463414634146	3.79439024390244	1.3422144992	0.93	1	16.8807229995728	15.7045984268188	1.13659733533859	7	6	8	7	5	5	3	5	10	7	4	1	9	9	9	6
681	E01000695	0.880833333333333	8.54138888888889	1.14194444444444	0.705833333333333	0.815833333333333	0.788611111111111	0.703888888888889	2.30416666666667	5.02333333333333	0.646666666666667	4.10055555555556	0.67941566344	0.2	1	16.498278300878	15.6133691105959	1.10996009228899	4	6	4	5	7	7	8	5	9	10	4	2	1	9	9	6
682	E01000696	1.33433962264151	7.70490566037736	1.09471698113208	1.08528301886792	1.21188679245283	1.17811320754717	0.635849056603774	2.85735849056604	4.03905660377359	0.977735849056604	4.28603773584906	0.90505567166	0.76	1	16.0717735290527	15.5148825645447	1.07702535390854	7	5	7	5	5	6	8	6	9	9	4	2	9	9	9	5
683	E01000697	1.71075471698113	7.45301886792453	1.36566037735849	0.555283018867925	1.69962264150943	0.555283018867925	0.516603773584906	2.97207547169811	4.58660377358491	0.555283018867925	3.60622641509434	0.69869052402	0.86	1	16.2218724665905	15.5474507176589	1.08813090449158	8	5	3	6	4	8	9	6	9	10	4	2	9	9	9	5
684	E01000698	1.72777777777778	6.38148148148148	1.80962962962963	1.9	1.90740740740741	1.08148148148148	1.90703703703704	3.14111111111111	2.12111111111111	2.42222222222222	2.70777777777778	0.62131508793	0.88	1	15.7765585225217	15.6081953350875	1.09165367893371	8	5	9	8	4	6	3	7	6	6	6	2	9	9	9	5
685	E01000699	0.516818181818182	5.07636363636364	0.786363636363636	0.358636363636364	0.429090909090909	0.155454545454545	0.358636363636364	0.274090909090909	0.867272727272727	0.278636363636364	1.25454545454545	0.86363898022	0.365	1	17.8439767139601	16.0968121281116	1.22834746785597	2	4	1	4	10	10	10	1	2	10	9	2	4	10	10	7
686	E01000700	1.24741935483871	6.63225806451613	0.676451612903226	1.26096774193548	0.498064516129032	0.46	1.0558064516129	0.815806451612903	1.11354838709677	0.669354838709677	0.498064516129032	0.91503066829	0.15	1	17.6723502543342	16.003389744471	1.20850160097947	6	5	8	3	9	9	6	2	3	9	10	2	1	9	10	7
687	E01000701	0.9105	5.726	0.7905	0.9445	0.8385	0.3985	0.893	0.4155	0.7575	0.438	1.002	0.90281953085	0.535	1	17.5394032430783	15.9315096166347	1.18606440643989	5	4	6	4	7	9	6	1	2	10	9	2	7	9	9	6
688	E01000702	0.897894736842105	6.40947368421053	0.389473684210526	0.967368421052632	0.497894736842105	0.493684210526316	0.70421052631579	0.815789473684211	1.79842105263158	0.384210526315789	0.497894736842105	0.59187584772	0.515	1	17.9515239889744	16.063502300307	1.21714155595916	4	5	6	1	9	9	8	2	5	10	10	3	6	10	10	7
689	E01000703	0.70093023255814	6.74511627906977	0.435813953488372	0.561162790697674	0.373255813953488	0.238604651162791	0.567441860465116	0.374418604651163	1.88325581395349	0.656279069767442	0.51093023255814	0.39829028886	0.48	1	17.2949768337087	15.799724001407	1.14909944614987	3	5	3	1	10	10	8	1	5	10	10	4	6	9	9	6
690	E01000704	0.908461538461538	5.26269230769231	1.14846153846154	0.737307692307692	0.702307692307692	0.363461538461538	0.722692307692308	0.379230769230769	0.645384615384615	0.435384615384615	1.47076923076923	0.84336271784	0.525	1	17.6394440455256	15.988653377636	1.20419839348207	4	4	5	6	8	9	7	1	1	10	8	2	7	9	10	6
691	E01000705	0.909	4.521	0.9555	0.547	0.3315	0.2935	0.547	0.939	1.4405	0.9255	1.668	0.88219974756	0.435	1	17.669659549943	16.0042650509458	1.20879294224972	4	3	3	5	10	10	9	2	4	9	8	2	5	9	10	7
692	E01000706	0.9378125	6.158125	1.23375	0.9796875	0.87125	0.554375	0.83125	0.744375	0.3165625	0.869375	1.4415625	0.84462014399	0.25	1	17.3886225774282	15.8662979956934	1.16662574964513	5	4	6	6	7	8	7	2	1	9	8	2	2	9	9	6
693	E01000707	0.502380952380952	7.11571428571429	0.373809523809524	0.373809523809524	0.835238095238095	0.35047619047619	0.853809523809524	0.923333333333333	1.66047619047619	1.36666666666667	1.45380952380952	0.61515089179	0.37	1	17.2858260269923	15.80705823206	1.15117444524334	2	5	1	1	7	9	7	2	4	8	8	2	4	9	9	6
694	E01000708	0.3525	7.27178571428571	0.574285714285714	0.345357142857143	0.448928571428571	0.278214285714286	0.535714285714286	1.005	0.975	1.32107142857143	1.94571428571429	0.8801190389	0.57	1	17.3623092298356	15.8529849003502	1.16289315372554	1	5	1	2	10	10	9	2	2	8	7	2	7	9	9	6
695	E01000709	0.881333333333333	6.29066666666667	0.543333333333333	0.618	0.639333333333333	0.530333333333333	0.533	0.605333333333333	2.508	0.934666666666667	0.980666666666667	0.61446564414	0.58	1	17.5120137770592	15.8409774288079	1.15686950384934	4	5	4	2	8	8	9	1	7	9	9	2	7	9	9	6
696	E01000710	1.28579710144928	5.15753623188406	1.06695652173913	0.872028985507246	1.16768115942029	0.770144927536232	0.737101449275362	0.917101449275362	3.75130434782609	1.18884057971014	2.22695652173913	1.10361928751	0.57	1	17.8206338339726	15.9305302989163	1.17607679425983	6	4	6	5	6	7	7	2	8	8	6	1	7	10	9	6
697	E01000711	1.2725	5.76113636363636	1.02045454545455	0.858409090909091	1.21704545454545	0.743181818181818	0.748409090909091	0.996136363636364	3.29136363636364	1.13886363636364	1.7225	1.2166188204	0.43	1	17.8629577067777	15.971048029505	1.19073695809555	6	4	6	5	5	7	7	2	8	8	7	1	5	10	9	6
698	E01000712	0.939130434782609	5.69326086956522	0.809782608695652	0.641086956521739	1.03717391304348	0.53804347826087	0.53804347826087	0.805652173913043	3.3704347826087	0.792826086956522	2.22717391304348	0.92912526572	0.645	1	17.2933449078924	15.7734801180967	1.14287908937438	5	4	4	4	6	8	9	2	8	9	6	2	8	9	9	6
699	E01000713	1.08826086956522	6.39347826086957	1.06086956521739	1.03	1.63913043478261	0.832173913043478	0.86304347826087	1.48434782608696	3.84891304347826	0.828478260869565	1.98152173913043	0.94465751078	0.905	1	17.2894686795574	15.7770303505159	1.14075654895804	5	5	7	5	4	7	7	4	9	9	7	2	9	9	9	6
700	E01000714	0.453898305084746	5.94932203389831	0.249661016949153	0.213050847457627	0.363559322033898	0.217118644067797	0.186949152542373	0.275254237288136	2.54135593220339	0.399661016949153	1.40101694915254	0.63916437112	0.26	1	17.327657985716	15.7862742900334	1.14459991279935	1	4	1	1	10	10	10	1	7	10	8	2	2	9	9	6
701	E01000715	0.424666666666667	6.34355555555556	0.692	0.388	0.918222222222222	0.309777777777778	0.324888888888889	0.805333333333333	3.22888888888889	0.352444444444444	1.87911111111111	0.86610395515	0.7	1	17.3104979499613	15.7827591773112	1.14356478305556	1	5	1	3	7	10	10	2	8	10	7	2	8	9	9	6
702	E01000716	0.8646875	7.0359375	0.9746875	0.6128125	1.3725	0.5759375	0.7015625	1.3034375	3.6240625	0.6825	1.675625	0.52560938657	0.985	1	16.9330518254382	15.6680060942196	1.11215844821065	4	5	4	5	5	8	8	3	8	9	8	3	9	9	9	6
703	E01000717	1.24823529411765	7.16686274509804	0.50278431372549	1.06372549019608	1.96588235294118	0.643137254901961	0.748627450980392	1.78607843137255	3.40392156862745	0.632549019607843	1.05392156862745	0.3401550759	0.97	1	16.8972018290041	15.654718050549	1.11353327800221	6	5	7	2	4	8	7	4	8	10	9	4	9	9	9	6
704	E01000718	1.598	4.8315	1.43175	1.21025	1.333	1.1255	1.031	1.04875	4.9275	1.56275	2.36825	1.03842336946	0.295	1	17.9425615674954	15.9709642918254	1.1861030240784	7	3	7	7	5	6	6	2	9	7	6	1	3	10	9	6
705	E01000719	0.371363636363636	7.93068181818182	1.20681818181818	0.52	0.525681818181818	0.332954545454545	0.525681818181818	2.53613636363636	0.863409090909091	1.41181818181818	2.51727272727273	0.98062129296	0.53	1	15.3254346315809	15.6646645270184	1.05972001781666	1	6	3	6	9	10	9	6	2	8	6	1	7	9	9	5
706	E01000720	1.94875	9.51854166666667	2.15291666666667	1.934375	1.90979166666667	2.00395833333333	2.25625	3.15458333333333	2.553125	3.07416666666667	4.33895833333333	1.09357190592	0.9	1	14.9417127881731	15.6817705971854	1.03343234743391	8	6	9	8	4	4	3	7	7	5	4	1	9	9	9	5
707	E01000721	0.798235294117647	8.33617647058824	1.07470588235294	0.434411764705882	0.434411764705882	0.798235294117647	0.434411764705882	2.94	1.25029411764706	1.81764705882353	2.92176470588235	0.54928846685	0.47	1	14.9293593641246	15.6596634497156	1.03343257370973	4	6	2	5	10	7	9	6	3	7	5	3	6	9	9	5
708	E01000722	0.39	6.61833333333333	0.990625	0.399583333333333	1.14375	0.34125	1.26875	1.67583333333333	1.385625	0.428333333333333	1.65708333333333	0.28832990497	0.48	1	15.1714785770192	15.6131257571834	1.04706116896453	1	5	2	5	6	10	5	4	4	10	8	5	6	9	9	5
709	E01000723	0.834074074074074	7.15037037037037	1.01777777777778	0.980740740740741	1.25555555555556	1.73925925925926	1.90222222222222	2.13962962962963	2.74	1.74851851851852	2.05407407407407	0.19076549706	0.5	1	14.3464520136957	15.6322871747367	0.979970484472394	4	5	6	5	5	4	3	5	7	7	7	6	6	8	9	4
710	E01000724	0.757241379310345	7.58758620689655	0.757241379310345	0.737931034482759	0.753103448275862	1.0351724137931	0.753103448275862	2.24689655172414	1.48827586206897	1.74827586206897	2.21241379310345	0.53734659766	0.17	1	14.7971449467901	15.6487561182561	1.02062850334049	4	5	5	3	8	6	7	5	4	7	6	3	1	9	9	5
711	E01000725	0.562083333333333	6.34583333333333	0.569166666666667	0.450416666666667	0.773333333333333	0.762916666666667	0.989583333333333	1.18458333333333	1.98666666666667	1.06375	1.16791666666667	0.34574411903	0.29	1	14.9499522294476	15.5452370048673	1.02594194332923	2	5	2	2	8	7	6	3	5	8	9	4	2	9	9	5
712	E01000726	0.323478260869565	6.90739130434783	0.539130434782609	0.491739130434783	1.21782608695652	1.15391304347826	1.35565217391304	1.5695652173913	2.13173913043478	1.1395652173913	1.55173913043478	0.30755741727	0.32	1	14.742754555009	15.5585637951497	1.01188205820235	1	5	2	2	5	6	5	4	6	8	8	5	3	9	9	4
713	E01000727	0.693421052631579	5.12236842105263	0.484210526315789	0.610789473684211	0.552105263157895	0.493421052631579	0.686052631578947	0.742631578947368	2.57263157894737	1.57342105263158	0.668157894736842	0.28636630454	0.235	1	15.1622243673398	15.5270896924723	1.03852294487371	3	4	3	2	9	9	8	2	7	7	10	5	2	9	9	5
714	E01000728	1.10137254901961	8.82862745098039	1.92117647058824	1.14843137254902	1.22019607843137	1.07470588235294	1.4321568627451	2.59745098039216	1.37921568627451	2.13705882352941	3.47509803921569	1.65030938531	0.59	1	15.8843975067139	15.7468299865723	1.09005516767502	6	6	7	8	5	6	4	6	4	6	4	1	7	9	9	5
715	E01000729	0.576829268292683	8.37682926829268	0.481463414634146	0.481463414634146	0.481463414634146	0.48390243902439	1.95536585365854	2.37121951219512	0.9	2.51268292682927	3.62243902439024	1.44736416943	0.61	1	15.9458048453983	15.7511505545995	1.09374003810236	2	6	2	2	9	9	3	6	2	5	4	1	7	9	9	6
716	E01000730	0.804324324324324	7.80621621621622	1.25648648648649	0.94	0.94	0.32972972972973	1.03324324324324	2.5827027027027	0.940810810810811	1.47513513513514	2.58081081081081	0.27132889691	0.79	1	15.5223906279576	15.6648822009433	1.0745229830837	4	5	6	6	7	10	6	6	2	7	6	5	9	9	9	5
717	E01000731	1.1908	6.638	1.666	1.374	1.5536	0.706	1.5972	2.9284	1.7152	1.908	2.696	0.12801707579	0.9	1	15.7054513358673	15.5626337851577	1.08427561815557	6	5	8	7	4	8	4	6	5	6	6	7	9	9	9	5
718	E01000732	0.713	5.59133333333333	1.646	1.125	1.74133333333333	1.10733333333333	1.78233333333333	2.253	2.637	1.125	1.92	0.10118334539	0.44	1	15.615738603982	15.6220863624159	1.0842113045241	3	4	7	7	4	6	3	5	7	8	7	8	5	9	9	5
719	E01000733	0.503870967741936	5.98387096774194	1.45451612903226	0.623548387096774	1.58548387096774	0.612903225806452	1.67709677419355	2.11290322580645	1.85322580645161	0.623548387096774	2.00354838709677	0.20033949861	0.46	1	15.5893624332275	15.6291756258087	1.08272076865148	2	4	4	7	4	8	4	5	5	10	7	6	6	9	9	5
720	E01000734	0.743809523809524	5.63047619047619	1.26238095238095	1.09190476190476	1.72190476190476	1.05619047619048	1.91904761904762	2.08857142857143	2.66	1.11619047619048	1.91285714285714	0.17682145172	0.3	1	15.3523411007496	15.5337749597809	1.05258509999192	3	4	7	6	4	6	3	5	7	8	7	6	3	9	9	5
721	E01000735	1.46870967741935	8.37290322580645	1.17064516129032	1.13709677419355	1.13806451612903	1.16677419354839	2.80225806451613	2.16935483870968	1.01064516129032	3.05483870967742	4.37193548387097	1.33505449781	0.51	1	16.2767210783816	15.7914699825399	1.11016962799031	7	6	7	6	6	6	2	5	3	5	4	1	6	9	9	6
722	E01000736	1.32192307692308	7.36807692307692	0.448461538461538	0.982692307692308	0.982692307692308	1.00423076923077	2.39576923076923	2.95730769230769	1.55615384615385	3.23846153846154	3.64307692307692	1.30098057159	0.305	1	16.1139476894234	15.7223683327889	1.11013506518904	6	5	6	1	6	6	2	6	4	5	4	1	3	9	9	6
723	E01000737	1.0084	7.6168	0.5064	0.688	0.688	0.7084	2.0368	2.9328	1.2916	2.9668	3.6288	1.20878073617	0.35	1	15.9522868862759	15.6049376025191	1.09947984542897	5	5	4	2	8	8	3	6	3	5	4	1	4	9	9	6
724	E01000738	0.671333333333333	8.468	0.927666666666667	0.91	0.910333333333333	0.643666666666667	1.68233333333333	2.01166666666667	0.299339550700002	2.152	3.354	1.4052223013	0.73	1	16.1569395065308	15.7349095344543	1.11201983690262	3	6	6	4	7	8	4	5	1	6	5	1	8	9	9	6
725	E01000739	0.524444444444444	8.42925925925926	0.614814814814815	0.605925925925926	0.605925925925926	0.495925925925926	1.30740740740741	2.79074074074074	0.71	1.86851851851852	2.97555555555556	0.49609814273	0.51	1	15.6516846383661	15.6959513932443	1.08312172573991	2	6	3	3	9	9	5	6	2	7	5	3	6	9	9	5
726	E01000740	0.6	6.06113636363636	0.828409090909091	0.398636363636364	0.505909090909091	0.379545454545455	0.437045454545455	1.18090909090909	1.1525	0.479772727272727	0.505909090909091	0.77036337449	0.45	1	18.5359640067585	16.1787252426545	1.23157394630409	2	4	2	4	9	9	9	3	3	10	10	2	5	10	10	7
727	E01000741	0.755454545454545	5.45409090909091	1.00409090909091	0.338181818181818	0.342272727272727	0.317727272727273	0.323181818181818	0.978636363636364	1.00272727272727	0.332272727272727	0.342272727272727	0.7813888715	0.385	1	18.37240569093	16.1974858752478	1.23789239699282	4	4	1	5	10	10	10	2	2	10	10	2	4	10	10	7
728	E01000742	0.578387096774194	6.2841935483871	0.816774193548387	0.619032258064516	0.795806451612903	0.615161290322581	0.501612903225806	1.54096774193548	0.936129032258065	0.812258064516129	0.816774193548387	0.72733412619	0.34	1	18.2556915391481	16.1212509209769	1.2249634888254	2	5	4	4	7	8	9	4	2	9	10	2	3	10	10	7
729	E01000743	0.257096774193548	5.51903225806452	0.371935483870968	0.279677419354839	0.64258064516129	0.279677419354839	0.501290322580645	0.926129032258065	1.64612903225806	0.719354838709677	0.9	0.80095158405	0.23	1	18.062489495432	16.0987612206046	1.22257725062249	1	4	1	1	8	10	9	2	4	9	9	2	1	10	10	7
730	E01000744	0.808857142857143	4.58142857142857	0.706	0.598571428571429	0.446285714285714	0.372571428571429	0.672571428571429	1.118	1.60085714285714	1.08057142857143	1.49571428571429	0.53333194866	0.27	1	17.8497887353719	16.0725843654108	1.22161299535908	4	3	3	3	10	9	8	3	4	8	8	3	2	10	10	7
731	E01000745	0.529285714285714	6.04053571428571	0.545	0.866607142857143	0.922142857142857	0.6725	0.582142857142857	1.0325	2.38982142857143	0.967678571428571	1.23964285714286	0.70352083427	0.145	1	18.5606122138732	16.164457997719	1.22948133989219	2	4	6	2	7	8	8	2	6	9	9	2	1	10	10	7
732	E01000746	0.821304347826087	5.30760869565217	1.05108695652174	0.501086956521739	0.501086956521739	0.492826086956522	0.420217391304348	0.516086956521739	0.941304347826087	0.688695652173913	0.803478260869565	0.78357982406	0.17	1	18.5274104326372	16.2056973004219	1.23721877416412	4	4	2	5	9	9	9	1	2	9	10	2	1	10	10	7
733	E01000747	4.06514705882353	6.29632352941176	4.20544117647059	3.95470588235294	4.09323529411765	3.92470588235294	2.20602941176471	4.7875	6.71088235294118	4.59235294117647	5.62147058823529	0.63351996935	1.035	1	13.2884701728821	15.1516798973083	0.894828176498413	10	5	10	9	2	2	3	8	10	4	3	2	10	8	8	3
734	E01000748	3.32051724137931	9.58420689655172	2.97431034482759	2.76774137931034	3.06118965517241	2.96256896551724	2.39393103448276	3.42687931034483	12.7715694675862	3.08384482758621	7.44824137931035	0.44301907269	1.235	0	12.5634736147794	15.0370058579878	0.841306074099107	9	6	10	9	2	3	2	7	10	5	2	4	10	7	8	3
735	E01000749	2.4162	4.8294	3.3796	2.4258	2.6038	2.5918	1.9818	4.6788	4.014	5.8462	4.8652	0.80476008369	0.615	0	13.0177354812622	15.1984949111938	0.872701817750931	9	3	9	9	3	3	3	8	9	3	3	2	8	7	9	3
736	E01000750	0.6975	1.87178571428571	0.815714285714286	1.33714285714286	1.70214285714286	1.75214285714286	1.0475	3.13357142857143	1.11642857142857	3.30928571428571	3.39214285714286	0.23915723602	0.585	1	14.5058572485655	15.3530979285357	0.954684189757543	3	1	8	4	4	4	6	7	3	5	5	6	7	8	9	4
737	E01000751	0.497560975609756	1.11365853658537	0.73609756097561	1.06463414634146	1.15390243902439	1.91560975609756	0.539268292682927	3.47463414634146	0.572682926829268	2.53073170731707	3.7219512195122	0.14936666781	0.7	1	14.0810047897278	15.3314777458559	0.931882963325831	2	1	7	3	6	4	9	7	1	5	4	7	8	8	9	4
738	E01000752	0.604038461538462	2.13865384615385	1.33153846153846	0.494423076923077	1.47596153846154	1.09461538461538	0.571346153846154	3.16788461538462	1.27403846153846	3.56826923076923	3.42673076923077	0.46662189616	0.295	1	14.0007877349854	15.3415870666504	0.926175892353058	2	1	2	6	5	6	8	7	3	4	5	3	3	8	9	3
739	E01000753	1.24825	2.05275	1.14875	1.37625	1.4755	2.4355	1.227	2.40075	2.052	2.6565	2.62175	0.12229279882	0.71	1	14.8808540872791	15.3432514267273	0.991172389790174	6	1	8	6	5	3	5	6	5	5	6	7	8	9	9	4
740	E01000754	1.092	3.13914285714286	0.628857142857143	0.422	1.43914285714286	1.48542857142857	1.16971428571429	1.50514285714286	3.28571428571429	1.90542857142857	1.554	0.0445666942	0.79	1	15.0378189567385	15.4136241378559	1.00456517954195	5	2	2	3	5	5	5	4	8	6	8	9	9	9	9	4
741	E01000755	1.30677419354839	2.83774193548387	0.684516129032258	0.706451612903226	1.64322580645161	1.65161290322581	1.35903225806452	1.71032258064516	3.06548387096774	1.94096774193548	1.78161290322581	0.05921725446	0.89	1	14.9662562991711	15.3899167865563	0.997067409873193	6	2	4	3	4	4	4	4	8	6	7	9	9	9	9	4
742	E01000756	0.947380952380952	1.26452380952381	1.23690476190476	0.843571428571429	0.767380952380952	1.845	0.579285714285714	3.11119047619048	1.45952380952381	2.21333333333333	3.39785714285714	0.13611982357	0.425	1	14.7475906153072	15.3341491778468	0.974969101688183	5	1	5	6	8	4	8	7	4	6	5	7	5	9	9	4
743	E01000757	1.3725	2.5890625	0.8040625	1.3921875	1.7328125	1.9096875	1.3134375	1.965625	2.34	2.7146875	2.2371875	0.10149716858	0.39	1	14.688708202796	15.3641379663475	0.970895279831281	7	1	8	4	4	4	5	5	6	5	6	8	4	9	9	4
744	E01000758	1.25724137931034	3.02172413793103	0.644137931034483	1.14241379310345	1.30724137931034	1.24586206896552	0.853793103448276	1.30724137931034	2.32413793103448	3.18551724137931	1.62827586206897	0.06451313816	0.58	1	14.7504797573032	15.3800076652564	0.978054852902637	6	2	7	3	5	5	7	3	6	5	8	9	7	9	9	4
745	E01000759	1.60424242424242	4.09848484848485	2.34666666666667	1.32515151515152	1.51454545454545	1.50212121212121	1.73757575757576	2.80757575757576	2.79818181818182	3.33060606060606	1.34878787878788	0.19393232659	0.9	1	14.5887870788574	15.3249753952026	0.970018231868744	7	3	8	8	4	5	3	6	7	5	8	6	9	9	9	4
746	E01000760	0.706785714285714	4.76821428571429	2.02714285714286	0.592857142857143	0.870357142857143	0.633571428571429	1.82607142857143	2.00607142857143	3.03857142857143	3.22821428571429	0.593214285714286	0.1574982341	0.26	1	14.8032504480046	15.3199030518989	0.977599725931885	3	3	3	8	7	8	3	5	8	5	10	7	2	9	9	4
747	E01000761	1.09227272727273	4.71409090909091	2.30545454545455	0.632727272727273	1.03272727272727	0.778636363636364	2.08227272727273	2.30863636363636	2.82818181818182	3.51227272727273	0.633636363636364	0.14612914903	0.495	1	14.4858480573773	15.2622462353869	0.95798152007259	5	3	4	8	6	7	3	5	7	4	10	7	6	8	9	4
748	E01000762	1.38948717948718	6.09666666666667	1.01051282051282	1.1125641025641	1.0925641025641	1.41410256410256	1.30564102564103	0.577179487179487	1.23921548071795	1.05282051282051	1.89794871794872	0.38781861295	0.595	1	16.143138288928	15.532249008467	1.06393595156453	7	4	7	5	6	5	5	1	3	8	7	4	7	9	9	5
749	E01000763	0.9812	5.0032	1.0584	1.22	1.1928	1.6164	0.736	0.854	0.625825839680021	1.7052	2.1952	0.41484300553	0.56	1	15.5668794901113	15.4465243856057	1.03312959438193	5	3	7	5	6	4	7	2	1	7	6	4	7	9	9	5
750	E01000764	1.13074074074074	5.55592592592593	0.878148148148148	1.08888888888889	1.03407407407407	1.68037037037037	1.2062962962963	1.23555555555556	1.05666666666667	1.43	2.19481481481481	0.5173113825	0.29	1	15.6171247704246	15.4329059369861	1.03199735131364	6	4	7	4	6	4	5	3	3	7	6	3	2	9	9	5
751	E01000765	0.463333333333333	3.90461538461538	0.75	0.80948717948718	0.80948717948718	1.69794871794872	0.682307692307692	1.91333333333333	0.863076923076923	2.44384615384615	1.8874358974359	0.2774130234	0.32	1	15.0618862391766	15.3576759362331	0.993190922168531	1	3	5	3	7	4	8	5	2	6	7	5	3	9	9	4
752	E01000766	0.618	5.10133333333333	0.632666666666667	0.692333333333333	0.692333333333333	1.04833333333333	1.20033333333333	2.104	1.41566666666667	1.70033333333333	1.641	0.53785227158	0.61	1	15.3979360010897	15.3830612862227	1.01414776140882	3	4	4	3	8	6	5	5	4	7	8	3	7	9	9	5
753	E01000767	0.3556	4.4788	0.4332	0.4932	0.4932	1.3588	0.6216	1.7748	0.924	2.1088	1.9156	0.36562687774	0.22	1	15.2183756668235	15.3557106720222	1.00107790029961	1	3	2	1	9	5	8	4	2	6	7	4	1	9	9	4
754	E01000768	0.6975	4.324375	0.864375	0.7153125	0.668125	0.5590625	1.4984375	2.2015625	1.775625	2.47125	1.065625	0.20613563342	0.475	1	15.0579363170481	15.327169577063	0.989963489782445	3	3	4	4	8	8	4	5	5	6	9	6	6	9	9	4
755	E01000769	1.20772727272727	7.63409090909091	1.06409090909091	0.890909090909091	0.668636363636364	0.447727272727273	0.784545454545455	1.11909090909091	1.85545454545455	0.972272727272727	1.76136363636364	0.42454133424	0.775	1	16.0646835706873	15.4833613500539	1.06257150693978	6	5	6	5	8	9	7	3	5	9	7	4	9	9	9	5
756	E01000770	0.728139534883721	6.55744186046512	0.680697674418605	0.438837209302326	0.942790697674419	0.713023255813953	0.637209302325581	0.748139534883721	2.6993023255814	0.409767441860465	1.93767441860465	0.33527030217	0.22	1	16.8517404468479	15.6485989516535	1.11236559105873	3	5	2	3	7	8	8	2	7	10	7	4	1	9	9	6
757	E01000771	0.538518518518519	6.86555555555556	0.358888888888889	0.27962962962963	0.545185185185185	0.298148148148148	0.592222222222222	0.588518518518519	1.75592592592593	1.06148148148148	1.49703703703704	0.46572292939	0.26	1	17.1024513692854	15.7261123269809	1.13083783129101	2	5	1	1	9	10	8	1	5	8	8	3	2	9	9	6
758	E01000772	0.727674418604651	6.81674418604651	0.976976744186047	0.469302325581395	1.1746511627907	0.78046511627907	0.876976744186047	1.14511627906977	3.13604651162791	0.460232558139535	2.12372093023256	0.27427482381	0.45	1	16.87427530508	15.6479790678313	1.1115823590629	3	5	2	5	6	7	7	3	8	10	7	5	5	9	9	6
759	E01000773	0.888571428571429	7.2847619047619	0.891904761904762	0.693809523809524	0.914761904761905	0.675238095238095	0.993809523809524	0.522380952380952	1.71857142857143	1.00190476190476	2.09761904761905	0.41535887755	0.23	1	16.721059242447	15.6271416439707	1.10774077114654	4	5	4	4	7	8	6	1	5	9	7	4	1	9	9	6
760	E01000774	0.332307692307692	7.46230769230769	0.669230769230769	0.288076923076923	0.431923076923077	0.266538461538462	0.544230769230769	0.675	0.996538461538462	1.02	2.16115384615385	0.79115396902	0.53	1	16.7512127564127	15.6641301766154	1.11701927937423	1	5	1	3	10	10	9	1	2	9	7	2	7	9	9	6
761	E01000775	1.71384615384615	7.76538461538462	1.65415384615385	1.14538461538462	2.17246153846154	1.53938461538462	1.49861538461538	1.86584615384615	3.25107692307692	1.14061538461538	2.36153846153846	0.66827829508	0.49	1	16.2762439981151	15.5062426002724	1.07686802072846	8	5	7	7	3	5	4	5	8	8	6	2	6	9	9	5
762	E01000777	1.18	7.9315	1.2655	0.616	0.6045	0.4355	0.754	0.4915	1.84	0.6045	2.091	0.2894539614	0.36	1	16.5761640883504	15.5925096832001	1.09962426664097	6	6	4	6	9	9	7	1	5	10	7	5	4	9	9	6
763	E01000778	1.11647058823529	8.05941176470588	1.60411764705882	0.508529411764706	0.580882352941177	0.500588235294118	1.07647058823529	1.09676470588235	1.52735294117647	0.580882352941177	2.72647058823529	0.46030690442	0.9	1	16.7553742643694	15.6901655126266	1.12228298095322	6	6	3	7	9	9	6	3	4	10	6	3	9	9	9	6
764	E01000779	1.74684210526316	6.5928947368421	1.07736842105263	0.430263157894737	0.483684210526316	0.418947368421053	0.954736842105263	1.62578947368421	5.84421052631579	1.21184210526316	1.94894736842105	0.42054040266	0.52	1	18.2526235580444	16.0840454101562	1.21334332227707	8	5	2	5	9	9	6	4	10	8	7	4	6	10	10	7
765	E01000780	1.48896551724138	7.39896551724138	0.957931034482759	0.506551724137931	0.434137931034483	0.506551724137931	0.971379310344828	1.07724137931034	5.88758620689655	1.69827586206897	2.40241379310345	0.37132186888	0.3	1	17.5368413203785	15.8992521847692	1.177157583365	7	5	3	5	10	9	6	2	10	7	6	4	3	9	9	6
766	E01000781	1.00052631578947	8.00526315789474	0.530526315789474	0.566315789473684	0.55578947368421	0.563157894736842	1.52105263157895	0.95421052631579	6.53	1.83684210526316	2.83052631578947	0.11112508193	0.65	1	17.2661668501431	15.8355767880933	1.16596957056526	5	6	3	2	9	8	4	2	10	7	5	8	8	9	9	6
767	E01000782	1.43642857142857	8.36928571428571	0.326785714285714	0.339285714285714	0.339285714285714	0.335	1.83857142857143	1.47214285714286	7.255	1.39071428571429	2.1025	1.02487136538	0.49	1	17.4791079730882	15.8848994967349	1.17937850317886	7	6	1	1	10	10	3	4	10	8	7	1	6	9	9	6
768	E01000783	0.9352	8.5332	0.3876	0.432	0.424	0.4212	1.8828	0.9928	7.07	1.8552	3.1112	0.31182335047	0.715	1	17.2520202157338	15.8316362363161	1.16514326717648	5	6	2	1	10	9	3	2	10	7	5	5	8	9	9	6
769	E01000784	0.846	8.6524	0.756	0.8188	0.7844	0.9788	1.464	0.9016	6.5628	1.5352	3.8708	0.18950663675	0.9	1	17.0399904312947	15.7588626295007	1.14767076919249	4	6	5	3	8	6	4	2	10	7	4	6	9	9	9	6
770	E01000785	1.2404347826087	8.86173913043478	0.361304347826087	0.38	0.38	0.371304347826087	2.16130434782609	1.29782608695652	6.64826086956522	1.78521739130435	2.96826086956522	1.29393435327	0.77	1	17.0791698441817	15.7727706821494	1.15072016682284	6	6	1	1	10	9	3	3	10	7	5	1	9	9	9	6
771	E01000786	1.42448275862069	5.70827586206897	0.984827586206897	0.984827586206897	0.984827586206897	1.97206896551724	2.27758620689655	1.97689655172414	4.08379310344828	3.01275862068966	2.13275862068966	0.25302660532	0.29	1	14.3533339500427	15.4312438964844	0.962260991334915	7	4	6	5	6	4	3	5	9	5	7	5	2	8	9	4
772	E01000787	0.664583333333333	6.12583333333333	0.825833333333333	0.789583333333333	0.955833333333333	1.26041666666667	1.37916666666667	1.60375	2.86166666666667	1.86958333333333	1.325	0.27671618238	0.27	1	14.6259017890241	15.5541377578749	1.00054645552648	3	4	5	4	7	5	4	4	7	7	8	5	2	9	9	4
773	E01000788	0.829375	4.8025	0.3946875	0.6190625	0.514375	0.3896875	0.5465625	0.4509375	3.13375	2.19125	0.446875	0.27335341878	0.445	1	14.6114063731451	15.4840440152321	0.990519295466216	4	3	4	1	9	9	9	1	8	6	10	5	5	9	9	4
774	E01000789	0.912702702702703	5.85648648648649	0.438648648648649	0.438648648648649	0.438648648648649	1.50135135135135	1.57459459459459	1.75810810810811	3.26216216216216	2.27027027027027	1.50972972972973	0.33864662513	0.38	1	14.2547519668125	15.5507691411701	0.965464598191202	5	4	2	1	10	5	4	4	8	6	8	4	4	8	9	4
775	E01000790	0.63515625	4.06984375	0.22484375	0.30296875	0.3353125	0.26453125	0.415625	0.33765625	3.2109375	2.7565625	0.43125	0.08913847614	0.705	1	14.7794163539706	15.4272614388124	0.990038054118748	3	3	1	1	10	10	9	1	8	5	10	8	8	9	9	4
776	E01000791	0.556086956521739	5.28434782608696	0.910869565217391	0.837826086956522	0.818260869565217	0.974347826086956	1.11913043478261	1.18826086956522	2.93217391304348	1.93826086956522	1.02695652173913	0.34922343291	0.53	1	14.8897252500238	15.4433303661059	1.00109442436778	2	4	5	4	7	6	5	3	7	6	9	4	7	9	9	4
777	E01000792	1.03444444444444	5.66185185185185	0.335925925925926	0.335925925925926	0.335925925925926	1.76592592592593	1.86740740740741	1.86962962962963	3.49555555555556	2.50444444444444	1.7737037037037	0.31750072526	0.31	1	14.2868819493708	15.5332579818711	0.967583550634462	5	4	1	1	10	4	3	5	8	5	7	5	3	8	9	4
778	E01000793	0.9375	4.8075	0.833571428571429	0.945714285714286	0.968214285714286	1.07071428571429	1.4725	1.10678571428571	4.11178571428571	3.08357142857143	1.33142857142857	0.2536095742	0.615	1	14.3244194365625	15.4538512878272	0.959479389725295	5	3	6	4	7	6	4	3	9	5	8	5	8	8	9	4
779	E01000794	0.548571428571429	5.16714285714286	0.812857142857143	1.06428571428571	1.0925	1.11357142857143	1.30392857142857	1.14892857142857	4.30821428571429	3.78285714285714	1.40178571428571	0.20413358218	1.14	1	14.2651304311836	15.4001956020881	0.947743846949029	2	4	7	4	6	6	5	3	9	4	8	6	10	8	9	4
780	E01000795	1.14090909090909	5.75590909090909	1.25272727272727	1.32636363636364	1.33545454545455	1.88681818181818	2.17727272727273	1.92136363636364	4.95772727272727	3.48227272727273	2.12545454545455	0.26261475567	0.665	1	14.0253280645396	15.4734080693477	0.936141404121136	6	4	8	6	5	4	3	5	9	4	7	5	8	8	9	4
781	E01000796	0.535952380952381	5.88690476190476	0.661428571428571	0.626190476190476	0.628095238095238	0.313571428571429	0.366428571428571	1.22166666666667	1.55142857142857	0.64047619047619	0.921666666666667	0.71269506727	0.275	1	18.2400398254395	16.1581115722656	1.23179137706757	2	4	4	3	8	10	10	3	4	10	9	2	2	10	10	7
782	E01000797	1.01638888888889	6.37777777777778	0.611944444444444	0.976944444444445	0.7125	0.574444444444444	0.808333333333333	1.09972222222222	2.2875	0.724166666666667	0.729444444444444	0.47310477641	0.36	1	17.7636320614686	15.9335023423251	1.18058941075647	5	5	6	3	8	8	7	3	6	9	10	3	4	10	9	6
783	E01000798	0.318684210526316	5.705	0.464473684210526	0.406842105263158	0.373947368421053	0.160526315789474	0.195789473684211	1.04342105263158	1.73236842105263	0.414473684210526	0.474210526315789	0.77333117697	0.2	1	18.0396439689648	16.0797499395077	1.21897313696573	1	4	2	2	10	10	10	2	5	10	10	2	1	10	10	7
784	E01000799	0.440540540540541	5.82702702702703	0.314054054054054	0.397567567567568	0.392162162162162	0.234324324324324	0.257837837837838	1.18486486486486	1.68864864864865	0.473243243243243	0.422432432432432	0.58897699607	0.31	1	17.8337493429077	15.9695715657308	1.19097388386102	1	4	2	1	10	10	10	3	5	10	10	3	3	10	9	6
785	E01000800	0.314222222222222	5.62355555555556	0.543555555555556	0.439111111111111	0.541555555555556	0.340666666666667	0.380888888888889	0.960222222222222	1.70288888888889	0.739111111111111	0.965333333333333	0.73301430801	0.29	1	18.2400398254395	16.1581115722656	1.23179137706757	1	4	2	2	9	10	10	2	5	9	9	2	2	10	10	7
786	E01000801	0.323793103448276	5.3851724137931	0.690689655172414	0.431724137931034	0.43551724137931	0.338965517241379	0.437586206896552	0.555172413793103	1.17586206896552	0.541724137931034	0.865172413793103	0.63126066586	0.2	1	17.8930726646488	16.037438664533	1.2108357982677	1	4	2	3	10	10	9	1	3	10	10	2	1	10	10	7
787	E01000802	0.520357142857143	5.99928571428571	0.621428571428571	0.6825	0.531785714285714	0.434285714285714	0.546785714285714	1.36142857142857	2.41642857142857	0.641785714285714	0.739642857142857	0.755248627	0.325	1	18.4977456873162	16.145058273909	1.22655153720404	2	4	4	3	9	9	9	3	6	10	10	2	3	10	10	7
788	E01000803	0.823055555555556	5.29583333333333	0.8625	0.733611111111111	0.673888888888889	0.670833333333333	0.691666666666667	0.875	3.37666666666667	0.723055555555556	0.895277777777778	0.84412662373	0.255	1	18.3448319552634	16.0859067771023	1.21343094257242	4	4	5	4	8	8	8	2	8	9	9	2	2	10	10	7
789	E01000804	1.13774193548387	4.73935483870968	0.861935483870968	0.960322580645161	1.11258064516129	0.769354838709677	0.802903225806452	1.29387096774194	3.99193548387097	1.3358064516129	1.58129032258065	0.54450845328	0.34	1	18.1510587970749	16.0299862517239	1.20050200742865	6	3	6	4	6	7	7	3	9	8	8	3	3	10	10	6
790	E01000805	0.607567567567568	5.57675675675676	0.364324324324324	0.532432432432432	0.498918918918919	0.345675675675676	0.453513513513513	1.42594594594595	1.86108108108108	0.654864864864865	0.532432432432432	0.7097454538	0.31	1	18.2013969729124	16.1068379259453	1.22283905168559	2	4	3	1	9	9	9	3	5	10	10	2	3	10	10	7
791	E01000806	0.34	6.23041666666667	0.270416666666667	0.443041666666667	0.255416666666667	0.184583333333333	0.332916666666667	1.57166666666667	1.23333333333333	0.389583333333333	0.445416666666667	0.77198591986	0.16	1	18.1363576638297	16.0933395405274	1.22049913383264	1	4	2	1	10	10	10	4	3	10	10	2	1	10	10	7
792	E01000807	0.666944444444444	4.62694444444444	1.14388888888889	0.374444444444444	0.356944444444444	0.319166666666667	0.352222222222222	1.08111111111111	3.83027777777778	0.4175	0.601944444444445	0.47847332566	0.475	1	15.5173823360523	15.4646354258349	1.05745675931553	3	3	1	6	10	10	10	2	8	10	10	3	6	9	9	5
793	E01000808	0.70037037037037	4.00407407407407	0.844074074074074	1.08074074074074	1.06333333333333	1.07777777777778	1.20148148148148	1.45407407407407	3.73925925925926	1.36703703703704	1.05148148148148	0.10082698296	0.71	1	15.3572394116208	15.4801692459864	1.04413477692345	3	3	7	4	6	6	5	3	8	8	9	8	8	9	9	5
794	E01000809	1.11884615384615	4.65384615384615	0.749615384615385	0.764230769230769	0.764230769230769	0.730769230769231	0.715769230769231	0.764230769230769	2.99384615384615	0.764230769230769	1.32576923076923	0.70670690746	0.455	1	15.2163856001566	15.3905656589558	1.0294607479983	6	3	5	3	8	7	7	2	7	9	8	2	5	9	9	5
795	E01000810	0.523214285714286	4.50821428571429	1.06642857142857	0.770357142857143	0.693214285714286	0.6525	0.722142857142857	1.24535714285714	3.65392857142857	0.7225	0.732857142857143	0.27516195754	0.73	1	15.2921698420708	15.4057763932731	1.03609112316123	2	3	5	5	8	8	7	3	8	9	10	5	8	9	9	5
796	E01000811	0.607222222222222	4.22833333333333	0.608888888888889	0.504444444444444	0.489444444444444	0.487777777777778	0.595	0.543888888888889	3.58111111111111	0.504444444444444	0.813888888888889	0.50622776712	0.395	1	15.177699286587	15.3834577975775	1.02592031649726	2	3	3	2	9	9	8	1	8	10	10	3	4	9	9	5
797	E01000812	0.512432432432432	4.70189189189189	0.422702702702703	0.799189189189189	0.708648648648649	0.611081081081081	0.685135135135135	0.651351351351351	3.17108108108108	2.1372972972973	0.650810810810811	0.18564863913	0.17	1	15.2646060436116	15.4556080945562	1.03160930509244	2	3	5	1	8	8	8	1	8	6	10	6	1	9	9	5
798	E01000813	0.501851851851852	3.61148148148148	0.971111111111111	0.522222222222222	0.811851851851852	0.849259259259259	0.962962962962963	0.98	3.74296296296296	0.873333333333333	0.851851851851852	0.19957171638	0.49	1	15.2101681684909	15.420375827835	1.02762415644009	2	2	3	5	7	7	6	2	8	9	10	6	6	9	9	5
799	E01000814	0.896896551724138	4.10724137931035	0.691724137931034	0.775862068965517	0.941724137931034	0.928965517241379	1.16758620689655	0.986896551724138	3.64862068965517	2.24379310344828	1.0351724137931	0.06552799103	0.46	1	15.0238852471483	15.4396074752686	1.01009896282627	4	3	5	3	7	7	5	2	8	6	9	9	6	9	9	4
800	E01000815	0.843703703703704	5.00814814814815	1.53	0.967037037037037	0.966666666666667	0.865555555555556	0.952592592592593	1.6962962962963	3.46185185185185	1.00518518518519	1.10444444444444	0.25823871473	0.47	1	15.604932226404	15.5363943172498	1.07461610153738	4	3	6	7	7	7	6	4	8	9	9	5	6	9	9	5
801	E01000816	0.996818181818182	6.45863636363636	0.665	0.571818181818182	0.711363636363636	0.969090909090909	1.25090909090909	1.13590909090909	5.53318181818182	0.971363636363636	0.971363636363636	1.60697411623	0.42	1	17.3961953692864	15.8580027615951	1.17246482127011	5	5	3	3	8	6	5	3	10	9	9	1	5	9	9	6
802	E01000818	1.235	7.47653846153846	0.620384615384615	0.622692307692308	0.787692307692308	1.32115384615385	1.46115384615385	1.53769230769231	5.51115384615385	1.34576923076923	1.39807692307692	1.50929533578	0.39	1	16.856741482273	15.6941374806885	1.13163938696511	6	5	4	3	7	5	4	4	10	8	8	1	4	9	9	6
803	E01000819	0.657096774193548	6.97806451612903	0.414193548387097	0.407741935483871	0.344516129032258	0.897741935483871	0.951935483870968	0.978387096774194	4.93935483870968	1.30903225806452	1.30193548387097	1.55597254985	0.26	1	17.0635793208612	15.754403924675	1.14779997908543	3	5	2	1	10	7	6	2	9	8	8	1	2	9	9	6
804	E01000820	0.769090909090909	6.49151515151515	1.1930303030303	0.776666666666667	1.16545454545455	0.386060606060606	0.624242424242424	0.39	4.26757575757576	1.45272727272727	1.67060606060606	1.27916064412	0.27	1	16.819722223194	15.6704422812275	1.12301930253076	4	5	5	6	6	9	8	1	9	7	8	1	2	9	9	6
805	E01000822	0.2828	5.6152	0.7008	0.5276	1.116	0.5304	0.4528	0.7912	4.1456	1.616	1.1792	0.88112833691	0.64	1	17.3064782641524	15.7871998825949	1.14073678194626	1	4	3	3	6	8	9	2	9	7	9	2	8	9	9	6
806	E01000823	0.76258064516129	6.39161290322581	0.803548387096774	0.774838709677419	0.961935483870968	0.316129032258065	0.388387096774194	0.576129032258065	3.76387096774194	1.41677419354839	1.12258064516129	1.29807052304	0.35	1	16.7865043146701	15.6482899340088	1.11119327300709	4	5	5	4	7	10	9	1	8	8	9	1	4	9	9	6
807	E01000824	0.455	6.048	0.428	0.713	1.002	0.284	0.4115	0.6995	3.729	1.4185	0.8785	0.93292829286	0.44	1	17.0752491894883	15.7273003132595	1.12591149662008	1	4	4	1	6	10	9	1	8	8	9	2	5	9	9	6
808	E01000825	0.653548387096774	6.38193548387097	0.824838709677419	0.833548387096774	0.855483870967742	0.425483870967742	0.303548387096774	0.810322580645161	3.5141935483871	0.961612903225806	1.05870967741935	1.23746671926	0.33	1	17.0706970810759	15.7260558611026	1.12502081694456	3	5	5	4	7	9	10	2	8	9	9	1	3	9	9	6
809	E01000826	1.93708333333333	7.28458333333333	1.07791666666667	0.946666666666667	0.945416666666667	1.64916666666667	1.64416666666667	1.855	2.65083333333333	0.89875	1.83916666666667	0.57048402398	0.895	1	16.2737159620913	15.5109309812695	1.07154840114777	8	5	6	5	7	4	4	4	7	9	7	3	9	9	9	5
810	E01000827	1.43487179487179	6.24589743589744	0.724358974358974	0.465384615384615	0.505384615384615	1.31205128205128	1.08692307692308	1.27435897435897	2.13564102564103	0.505384615384615	1.54564102564103	0.33171614616	0.24	1	16.2283482095439	15.5349631519606	1.06853243636466	7	4	2	3	9	5	6	3	6	10	8	4	2	9	9	5
811	E01000828	1.43190476190476	6.77190476190476	0.64697619047619	1.45809523809524	1.65761904761905	0.770714285714286	0.863333333333333	1.77666666666667	3.02904761904762	0.68952380952381	1.15333333333333	0.24640874097	0.665	1	16.8576179519838	15.651113694024	1.10286009177559	7	5	8	3	4	7	7	4	8	9	9	5	8	9	9	6
812	E01000829	0.977407407407407	5.73037037037037	0.690740740740741	1.04592592592593	0.804444444444444	0.765555555555556	0.572222222222222	0.816296296296296	2.05925925925926	0.986296296296296	1.02851851851852	0.20286869357	0.48	1	16.7388359071516	15.6225788337364	1.09628195105128	5	4	7	3	7	7	8	2	6	9	9	6	6	9	9	6
813	E01000830	1.7878125	7.4471875	1.2975	0.91	1.2234375	1.5534375	1.665625	2.1221875	2.85	0.87875	2.1146875	0.30005520467	0.625	1	16.4308415744654	15.5416544616111	1.08237453891689	8	5	6	6	5	5	4	5	7	9	7	5	8	9	9	5
814	E01000831	1.45	6.27947368421053	0.945894736842105	1.15894736842105	1.10605263157895	1.14184210526316	1.00421052631579	1.33263157894737	2.53552631578947	0.953157894736842	1.42578947368421	0.20645276496	0.45	1	16.5660239549868	15.5933937186062	1.0868415040239	7	5	7	5	6	6	6	3	7	9	8	6	5	9	9	5
815	E01000832	0.717037037037037	6.14777777777778	0.532592592592593	0.649259259259259	0.971851851851852	0.441111111111111	0.51962962962963	0.618518518518519	2.31148148148148	1.96444444444444	0.618888888888889	0.58688615132	0.68	1	15.8001651014812	15.416632379188	1.04340386101751	3	4	4	2	7	9	9	1	6	6	10	3	8	9	9	5
816	E01000833	1.75407407407407	6.78037037037037	0.532222222222222	0.762592592592593	0.604074074074074	1.50333333333333	1.4762962962963	1.62962962962963	2.05111111111111	0.604074074074074	1.65296296296296	0.62952847644	0.61	1	16.0668327203223	15.4575929547158	1.06256234394259	8	5	5	2	9	5	4	4	5	10	8	2	7	9	9	5
817	E01000834	1.27666666666667	6.07166666666667	0.698333333333333	1.14666666666667	1.00555555555556	1.255	1.30888888888889	1.45222222222222	1.83833333333333	1.05055555555556	1.42722222222222	0.62596686866	0.3	1	15.7839693746339	15.4170339316755	1.04244344300735	6	4	7	3	6	5	5	3	5	8	8	2	3	9	9	5
818	E01000835	0.3825	5.9315	0.43275	0.26025	0.34875	0.21475	0.27025	0.57525	1.78225	2.596	0.6075	0.5581947793	0.375	1	15.7622913501487	15.4276635043302	1.03983641437515	1	4	1	1	10	10	10	1	5	5	10	3	4	9	9	5
819	E01000836	1.08263157894737	6.39421052631579	0.802631578947368	1.08263157894737	1.37052631578947	0.705789473684211	0.731578947368421	0.924736842105263	2.37526315789474	1.66210526315789	0.846842105263158	0.59789514836	0.74	1	15.5552182831643	15.383017255745	1.02409825916459	5	5	7	4	5	8	7	2	6	7	10	3	8	9	9	5
820	E01000837	0.519655172413793	6.42448275862069	0.368965517241379	0.631034482758621	0.610689655172414	0.431724137931034	0.532758620689655	0.968275862068966	1.64275862068966	2.53068965517241	0.862758620689655	0.53156630844	0.45	1	15.7701514619218	15.4135179619485	1.04045172789756	2	5	4	1	9	9	9	2	4	5	10	3	5	9	9	5
821	E01000838	0.788	5.04066666666667	1.318	0.763	1.029	0.492333333333333	1.24633333333333	1.40333333333333	2.56866666666667	2.80366666666667	0.823333333333333	0.43179873399	0.98	1	15.3819029414675	15.3578404951973	1.01050666863508	4	4	5	6	6	9	5	3	7	5	10	4	9	9	9	4
822	E01000839	0.6832	6.268	1.0136	0.7768	0.7284	0.7276	0.6636	1.1916	1.9932	3.2512	1.3376	0.45721785219	1.05	1	15.4618615442226	15.396847547507	1.01898157300117	3	4	5	5	8	7	8	3	5	5	8	3	10	9	9	5
823	E01000840	0.742068965517241	5.64379310344828	1.35413793103448	0.86448275862069	1.07448275862069	0.831379310344828	0.95448275862069	1.17275862068966	2.74413793103448	3.35551724137931	1.17896551724138	0.2426876842	0.54	1	14.9754120221722	15.3569857975767	0.987862486468429	3	4	6	6	6	7	6	3	7	5	9	5	7	9	9	4
824	E01000841	0.497	5.62433333333333	0.861333333333333	0.431666666666667	0.602	0.305	0.411333333333333	0.653333333333333	2.23566666666667	2.925	0.857666666666667	0.44199497333	0.56	1	15.420472725865	15.3785838035161	1.01432272543104	2	4	2	4	9	10	9	1	6	5	10	4	7	9	9	5
825	E01000842	0.658333333333333	0.96125	0.565833333333333	0.409583333333333	0.670833333333333	0.7575	0.55125	1.10416666666667	1.61083333333333	0.674583333333333	1.74791666666667	1.05041722699	0.53	1	23.0431537628174	16.741418838501	1.35500109195709	3	1	2	2	8	7	8	3	4	9	7	1	7	10	10	8
826	E01000843	0.587352941176471	0.881764705882353	0.221470588235294	0.317352941176471	0.301176470588235	0.322941176470588	0.183823529411765	0.743823529411765	1.41323529411765	0.523823529411765	1.31441176470588	1.29360201653	0.245	1	23.5548678993325	16.9067823018175	1.42552503593761	2	1	1	1	10	10	10	2	4	10	8	1	2	10	10	8
827	E01000844	0.409565217391304	1.22608695652174	0.512608695652174	0.319130434782609	0.944782608695652	0.96	0.69	1.12478260869565	1.88173913043478	1.0504347826087	1.91260869565217	0.25848553585	0.34	1	23.4318598774423	16.8071499056295	1.37552154921709	1	1	1	2	7	6	8	3	5	8	7	5	3	10	10	8
828	E01000845	0.363513513513514	1.23945945945946	0.296216216216216	0.324054054054054	0.487837837837838	0.49	0.286216216216216	0.841081081081081	1.51405405405405	0.688648648648649	1.34513513513514	0.59302993201	0.37	1	23.8872574224703	16.948613209343	1.44504848874281	1	1	1	1	9	9	10	2	4	9	8	3	4	10	10	8
829	E01000846	0.353214285714286	1.53892857142857	0.402857142857143	0.522857142857143	0.791428571428571	0.783928571428571	0.528928571428571	0.945357142857143	1.41428571428571	0.760714285714286	1.41214285714286	1.14952476051	0.27	1	24.2715580816862	16.9931782486416	1.46459833727216	1	1	3	1	7	7	9	2	4	9	8	1	2	10	10	9
830	E01000847	0.321739130434783	1.6904347826087	0.432173913043478	0.316086956521739	0.938695652173913	0.861304347826087	0.647826086956522	0.983913043478261	1.84521739130435	1.0895652173913	1.80913043478261	0.43506454375	0.2	1	23.7777271270752	16.8656368255615	1.39378046989441	1	1	1	1	7	7	8	2	5	8	7	4	1	10	10	8
831	E01000848	0.609705882352941	0.619411764705882	0.789117647058824	0.269117647058824	0.440882352941176	0.432352941176471	0.455294117647059	0.788529411764706	1.27647058823529	0.446176470588235	1.46323529411765	3.13224472835	0.475	1	23.0431537628174	16.741418838501	1.35500109195709	2	1	1	4	10	9	9	2	3	10	8	1	6	10	10	8
832	E01000849	0.526764705882353	0.526764705882353	0.642941176470588	0.228235294117647	0.228823529411765	0.353235294117647	0.334411764705882	0.695882352941177	1.18176470588235	0.222058823529412	1.38264705882353	3.30605738456	0.275	1	23.3001082473626	16.8016929456179	1.40272708129378	2	1	1	3	10	9	10	1	3	10	8	1	2	10	10	8
833	E01000850	0.410112781954887	0.902518796992481	0.985864661654135	0.333082706766917	0.34796992481203	0.29296992481203	0.254774436090226	0.472669172932331	1.99515037593985	0.449774436090226	0.782781954887218	0.08461417967	0.36	1	28.5009419995806	17.4909602968659	1.81821233649101	1	1	1	5	10	10	10	1	5	10	10	8	4	10	10	10
834	E01000851	0.391777777777778	0.777968253968254	0.56168253968254	0.376603174603175	0.306063492063492	0.156063492063492	0.116063492063492	0.418825396825397	1.71511111111111	0.539587301587302	0.873142857142857	1.21317696557	0.35	1	28.1389565584868	17.4764359784137	1.86182807742212	1	1	1	2	10	10	10	1	5	10	9	1	4	10	10	10
835	E01000852	0.665	1.07807692307692	0.269038461538462	0.4625	0.406153846153846	0.203461538461538	0.303846153846154	0.354230769230769	1.64807692307692	0.903461538461538	0.897307692307692	0.19422488139	0.11	1	28.3614241876586	17.492824129152	1.81275019730152	3	1	2	1	10	10	10	1	4	9	9	6	1	10	10	10
836	E01000853	0.252972972972973	1.70783783783784	0.227027027027027	0.212972972972973	0.285135135135135	0.162702702702703	0.305405405405405	0.338648648648649	1.58594594594595	0.511081081081081	1.17324324324324	0.11422802612	0.17	1	28.1341190338135	17.476188659668	1.8624119758606	1	1	1	1	10	10	10	1	4	10	9	8	1	10	10	10
837	E01000854	0.54630303030303	0.468424242424242	0.776909090909091	0.326	0.223030303030303	0.206969696969697	0.112727272727273	0.292484848484849	1.72321212121212	0.712727272727273	0.843393939393939	1.32434321893	0.31	1	28.283547273452	17.4838281875877	1.84437570283233	2	1	1	4	10	10	10	1	5	9	10	1	3	10	10	10
838	E01000855	0.475669291338583	1.45133858267717	0.599133858267717	0.318503937007874	0.325826771653543	0.210157480314961	0.248031496062992	0.490157480314961	1.69188976377953	0.582913385826772	0.711732283464567	0.10979052301	0.22	1	28.1622962199164	17.4720305004439	1.86204019599941	2	1	1	2	10	10	10	1	5	10	10	8	1	10	10	10
839	E01000856	0.426944444444444	2.4825	0.358888888888889	0.343333333333333	0.320277777777778	0.225555555555556	0.243055555555556	0.573888888888889	0.326111111111111	0.413333333333333	0.6225	1.01785433042	0.13	1	24.5878296946572	17.1192712442858	1.50210418197314	1	1	1	1	10	10	10	1	1	10	10	1	1	10	10	9
840	E01000857	0.309411764705882	1.80588235294118	0.795882352941176	0.334117647058824	1.07176470588235	1.08294117647059	0.307647058823529	1.11705882352941	0.986470588235294	0.257647058823529	1.35941176470588	1.62059330339	0.15	1	24.0922946929932	16.931999206543	1.44543194770813	1	1	1	4	6	6	10	3	2	10	8	1	1	10	10	8
841	E01000858	0.624210526315789	2.08315789473684	0.462894736842105	0.544736842105263	0.339210526315789	0.265	0.266315789473684	0.446315789473684	0.341578947368421	0.31	0.420526315789474	1.43137621003	0.27	1	24.8700610793951	17.2033109042366	1.53104729303314	3	1	3	2	10	10	10	1	1	10	10	1	2	10	10	9
842	E01000859	0.275581395348837	2.18046511627907	0.958139534883721	0.275581395348837	1.18348837209302	1.47883720930233	0.133488372093023	1.21232558139535	0.663255813953488	0.237209302325581	1.11813953488372	1.62819466999	0.18	1	24.0922946929932	16.931999206543	1.44543194770813	1	1	1	5	6	5	10	3	2	10	9	1	1	10	10	8
843	E01000860	0.574	2.36	0.8572	0.574	1.0416	1.2628	0.2428	0.9908	0.4444	0.4716	0.972	1.62322148417	0.17	1	24.0922946929932	16.931999206543	1.44543194770813	2	1	3	4	6	5	10	2	1	10	9	1	1	10	10	8
844	E01000861	0.46075	2.5115	0.66075	0.31325	0.3785	0.34975	0.18175	0.51125	0.40475	0.656	0.60275	1.43384258555	0.14	1	24.6909675598145	17.1363143920898	1.5094405412674	1	1	1	3	10	9	10	1	1	10	10	1	1	10	10	9
845	E01000862	0.850930232558139	2.60093023255814	0.454883720930233	0.666744186046512	0.547209302325581	0.51046511627907	0.211395348837209	0.584418604651163	0.370972441651163	0.552790697674419	0.536511627906977	1.641795908	0.29	1	24.9747330700215	17.2290405431079	1.54178240787557	4	1	4	1	9	9	10	1	1	10	10	1	2	10	10	9
846	E01000863	0.757058823529412	2.44607843137255	0.417647058823529	0.438823529411765	0.274705882352941	0.207843137254902	0.123529411764706	0.446274509803922	0.42843137254902	0.66843137254902	0.315686274509804	1.6170223032	0.34	1	24.6909675598145	17.1363143920898	1.5094405412674	4	1	2	1	10	10	10	1	1	9	10	1	3	10	10	9
847	E01000864	0.988	3.6124	1.0556	0.702	0.654	0.5028	0.3916	0.646	1.048	0.4972	0.6496	0.10584593941	0.32	1	24.7653263706603	17.2489714222141	1.53037324971646	5	2	4	5	8	9	9	1	3	10	10	8	3	10	10	9
848	E01000865	0.819642857142857	3.20071428571429	0.700357142857143	0.553214285714286	0.466428571428571	0.446428571428571	0.405714285714286	0.715714285714286	0.726428571428571	0.43	0.722142857142857	0.10198013485	0.18	1	24.821416975306	17.2886074525669	1.53282952644531	4	2	3	3	9	9	9	1	2	10	10	8	1	10	10	9
849	E01000866	0.543142857142857	2.79114285714286	0.183142857142857	0.377714285714286	0.308857142857143	0.425714285714286	0.391714285714286	0.77	0.834571428571429	0.460571428571429	0.980857142857143	0.09483806818	0.14	1	23.9781992585981	17.0185320869281	1.45874020591233	2	2	1	1	10	9	9	2	2	10	9	8	1	10	10	9
850	E01000867	0.532142857142857	2.91333333333333	0.619285714285714	0.322142857142857	0.241190476190476	0.221666666666667	0.188571428571429	0.926190476190476	0.460714285714286	0.37952380952381	0.885	0.19293094847	0.12	1	25.1875656418903	17.2997597881594	1.56614937257205	2	2	1	3	10	10	10	2	1	10	9	6	1	10	10	9
851	E01000868	1.1515	3.448	1.108	0.989	0.9155	0.359	0.344	0.887	1.3455	0.6105	0.3745	0.12696888457	0.475	1	25.1923866271973	17.300163269043	1.56658923625946	6	2	6	5	7	9	10	2	4	10	10	7	6	10	10	9
852	E01000869	0.672972972972973	3.31135135135135	0.758648648648649	0.440810810810811	0.391621621621622	0.404054054054054	0.223783783783784	0.503513513513513	1.25945945945946	0.48	0.943783783783784	0.08637364939	0.22	1	24.129337310791	17.1727352142334	1.47643947601318	3	2	2	3	10	9	10	1	3	10	9	8	1	10	10	9
853	E01000870	0.380769230769231	2.57192307692308	0.295769230769231	0.314230769230769	0.355384615384615	0.293461538461538	0.279615384615385	0.329615384615385	0.896153846153846	0.418461538461538	0.812307692307692	0.07236774755	0.28	1	24.1592518778091	17.1856241020188	1.47890026878244	1	1	1	1	10	10	10	1	2	10	10	9	2	10	10	9
854	E01000871	0.4815	3.65625	0.57125	0.6305	0.815	0.53075	0.62725	0.6645	3.1545	0.781	0.87275	1.18069025284	0.32	1	22.0522402858297	16.5948179463315	1.29617853165358	2	2	4	2	7	8	8	1	8	9	9	1	3	10	10	7
855	E01000872	0.230606060606061	4.41090909090909	0.259393939393939	0.261818181818182	0.377878787878788	0.250606060606061	0.255757575757576	0.791818181818182	3.77545454545455	0.508181818181818	1.05515151515152	0.20965852366	0.33	1	22.1042197561766	16.6327088101246	1.30246743607214	1	3	1	1	10	10	10	2	8	10	9	6	3	10	10	7
856	E01000873	0.41375	3.089	0.25825	0.47475	1.07125	0.3305	0.28925	0.5665	2.833	0.47475	0.4255	0.2407354468	0.36	1	22.1849370055579	16.6449872003952	1.30598205042452	1	2	2	1	6	10	10	1	7	10	10	5	4	10	10	7
857	E01000874	0.313235294117647	2.49941176470588	0.335294117647059	0.212647058823529	0.615588235294118	0.189411764705882	0.225588235294118	0.257941176470588	2.19058823529412	0.235882352941176	0.528529411764706	0.41972183679	0.175	1	22.7756888633751	16.7139472720162	1.32844741695279	1	1	1	1	8	10	10	1	6	10	10	4	1	10	10	8
858	E01000875	0.4092	3.4632	0.4904	0.5012	0.77	0.4356	0.4184	1.0496	3.7964	0.4952	0.5752	0.24920514224	0.32	1	22.6133085400181	16.6958893537721	1.31846920215083	1	2	2	2	8	9	9	2	8	10	10	5	3	10	10	7
859	E01000876	0.755217391304348	3.25434782608696	0.723913043478261	0.584347826086957	0.836521739130435	0.31695652173913	0.572608695652174	0.857391304347826	3.47347826086957	0.437391304347826	0.572173913043478	0.27623997492	0.1	1	22.189624786377	16.6456851959229	1.30617964267731	4	2	3	3	7	10	8	2	8	10	10	5	1	10	10	7
860	E01000877	0.215	2.72	0.542142857142857	0.439642857142857	0.835714285714286	0.201785714285714	0.463928571428571	0.19	2.39178571428571	0.478214285714286	0.623928571428571	0.91618832391	0.145	1	21.9623974289242	16.611851771244	1.296601898498	1	2	2	2	7	10	9	1	6	10	10	2	1	10	10	7
861	E01000878	0.644545454545455	2.42575757575758	0.583333333333333	0.519393939393939	0.973333333333333	0.554545454545455	0.768181818181818	0.475454545454545	1.96515151515152	0.8	1.05151515151515	3.4067899514	0.47	1	22.0898373815524	16.5674513765908	1.30400995727689	3	1	3	2	7	8	7	1	5	9	9	1	6	10	10	7
862	E01000879	0.736857142857143	1.134	0.575714285714286	0.326571428571429	1.16228571428571	0.397428571428571	0.256571428571429	0.246857142857143	1.13114285714286	0.288285714285714	0.424285714285714	3.01265219398	0.78	1	22.605872714263	16.6501325227061	1.33556503779774	3	1	1	2	6	9	10	1	3	10	10	1	9	10	10	8
863	E01000880	0.922903225806452	1.71967741935484	0.420322580645161	0.403870967741935	0.97741935483871	0.566451612903226	0.585161290322581	0.597096774193548	1.56322580645161	0.594193548387097	0.824193548387097	2.9471941115	0.65	1	22.4039310144723	16.6490683633657	1.30898458174677	5	1	2	1	6	8	8	1	4	10	10	1	8	10	10	7
864	E01000881	0.7325	1.2975	0.799375	0.813125	0.9596875	0.635625	0.6521875	0.6525	1.425625	0.8109375	0.9675	1.25414318852	0.78	1	23.1195208612223	16.7589207147898	1.36940796668452	3	1	5	4	7	8	8	1	4	9	9	1	9	10	10	8
865	E01000882	0.437352941176471	0.796470588235294	0.866176470588235	0.644705882352941	0.790882352941176	0.423529411764706	0.696470588235294	0.873235294117647	1.38911764705882	0.777352941176471	1.21235294117647	1.80310658999	0.78	1	23.0431537628174	16.741418838501	1.35500109195709	1	1	4	4	7	9	8	2	4	9	9	1	9	10	10	8
866	E01000883	0.625952380952381	1.38309523809524	0.734285714285714	0.795952380952381	0.744047619047619	0.894047619047619	0.648333333333333	0.791428571428571	1.85952380952381	1.12333333333333	1.49238095238095	0.08285563061	0.49	1	23.2285123257164	16.7797601729784	1.38104612812681	3	1	5	3	8	7	8	2	5	8	8	8	6	10	10	8
867	E01000884	0.893793103448276	2.59413793103448	0.682413793103448	0.661724137931034	0.749655172413793	0.681379310344828	1.19379310344828	0.744137931034483	1.6948275862069	1.25034482758621	1.31172413793103	3.55143449207	0.48	1	21.9152557469823	16.5304260588011	1.29598404529415	4	1	4	3	8	8	5	2	5	8	8	1	6	10	10	7
868	E01000885	1.25909090909091	1.77927272727273	0.676363636363636	0.74	1.36636363636364	0.920545454545455	0.565818181818182	0.708	1.16927272727273	0.760181818181818	0.796363636363636	3.31270783836	0.53	1	21.8566799163818	16.5436363220215	1.28682065010071	6	1	5	3	5	7	8	1	3	9	10	1	7	10	10	7
869	E01000886	0.718148148148148	1.36037037037037	1.12518518518519	0.251851851851852	0.724074074074074	0.184074074074074	0.252592592592593	0.870740740740741	1.39666666666667	0.715555555555556	1.29925925925926	3.18227185117	0.24	1	22.2894651671986	16.5907030505574	1.34535319197581	3	1	1	5	8	10	10	2	4	9	8	1	2	10	10	8
870	E01000887	0.333846153846154	0.755384615384615	0.947692307692308	0.238461538461538	0.385	0.249230769230769	0.249230769230769	0.563846153846154	0.694615384615385	0.803076923076923	1.48230769230769	3.1787937395	0.285	1	22.7527256422472	16.7435020538177	1.37622194548665	1	1	1	5	10	10	10	1	2	9	8	1	2	10	10	8
871	E01000888	0.499285714285714	1.01285714285714	0.975357142857143	0.35	0.571428571428571	0.35	0.447857142857143	0.816071428571429	0.986785714285714	0.728928571428571	1.62571428571429	3.18174257247	0.26	1	22.6969984682576	16.6751575674752	1.36838829806731	2	1	1	5	9	9	9	2	2	9	8	1	2	10	10	8
872	E01000889	0.47037037037037	1.74703703703704	0.773333333333333	0.416666666666667	0.441851851851852	0.284444444444444	0.281481481481481	0.652592592592593	1.42222222222222	0.382962962962963	1.25037037037037	3.18414384828	0.26	1	23.6653739859634	16.9831477471727	1.43814367367744	2	1	2	4	10	10	10	1	4	10	9	1	2	10	10	8
873	E01000890	0.455333333333333	1.24133333333333	0.686	0.366666666666667	0.322666666666667	0.244	0.273333333333333	0.661333333333333	1.18533333333333	0.384666666666667	1.43333333333333	3.18766610021	0.225	1	23.292552947998	16.7985763549805	1.40205097198486	1	1	1	3	10	10	10	1	3	10	8	1	1	10	10	8
874	E01000891	0.236086956521739	1.67913043478261	0.510869565217391	0.22695652173913	0.208695652173913	0.175652173913043	0.308260869565217	0.500869565217391	1.29826086956522	0.157391304347826	1.23695652173913	3.1870830308	0.27	1	23.7241682391331	16.9766381335842	1.44067508008577	1	1	1	2	10	10	10	1	3	10	9	1	2	10	10	8
875	E01000892	0.469032258064516	0.836774193548387	0.679677419354839	0.383548387096774	0.458064516129032	0.404193548387097	0.400967741935484	0.768709677419355	0.980645161290323	0.513870967741936	1.5341935483871	3.20142737363	0.24	1	23.6763111334937	16.9568781124929	1.43639275899659	2	1	1	3	9	9	9	2	2	10	8	1	2	10	10	8
876	E01000893	0.285483870967742	0.874193548387097	0.842903225806452	0.361612903225806	0.421612903225806	0.361612903225806	0.412258064516129	0.683548387096774	0.442903225806452	0.968064516129032	1.60612903225806	3.17636416131	0.41	1	22.1121067499191	16.5681898208057	1.33529127309108	1	1	1	4	10	9	9	1	1	9	8	1	5	10	10	8
877	E01000894	0.526341463414634	0.963414634146341	0.45609756097561	0.405609756097561	0.847560975609756	0.330487804878049	0.208780487804878	0.482195121951219	0.490487804878049	0.370487804878049	0.50219512195122	3.18066691178	0.51	1	22.2316817293779	16.5786719265595	1.34191669898836	2	1	2	1	7	10	10	1	1	10	10	1	6	10	10	8
878	E01000895	0.715942028985507	1.1268115942029	0.361014492753623	0.30536231884058	1.1395652173913	0.328260869565217	0.127971014492754	0.273188405797101	0.799710144927536	0.320289855072464	0.272753623188406	3.18899759172	0.7	1	22.1013752145617	16.5477398539039	1.32259866928737	3	1	1	1	6	10	10	1	2	10	10	1	8	10	10	8
879	E01000896	0.266829268292683	0.699756097560976	0.35390243902439	0.249268292682927	0.522926829268293	0.318536585365854	0.239268292682927	0.52219512195122	0.344390243902439	0.360487804878049	0.790975609756098	3.1800501314	0.31	1	22.0004632599183	16.5234052116849	1.30623624232297	1	1	1	1	9	10	10	1	1	10	10	1	3	10	10	7
880	E01000897	0.343720930232558	0.518372093023256	0.49	0.412790697674419	0.588372093023256	0.310697674418605	0.391395348837209	0.436279069767442	0.841395348837209	0.46953488372093	0.898139534883721	3.18635142303	0.7	1	23.1630629379538	16.7717416978902	1.39473177384554	1	1	2	2	9	10	9	1	2	10	9	1	8	10	10	8
881	E01000898	0.281891891891892	0.385675675675676	0.613783783783784	0.249459459459459	0.281621621621622	0.190540540540541	0.210540540540541	0.418378378378378	0.837297297297297	0.366486486486486	1.15351351351351	3.17958267319	0.32	1	23.2914913746814	16.7989072463951	1.40207943622208	1	1	1	3	10	10	10	1	2	10	9	1	3	10	10	8
882	E01000899	1.13618556701031	1.63948453608247	0.44298969072165	0.739278350515464	1.29711340206186	0.804845360824742	0.28	0.750309278350515	0.666541533670102	0.790412371134021	0.644123711340206	3.29151237957	0.61	1	21.4447490129487	16.4201264321964	1.28459276844295	6	1	5	1	5	7	10	2	2	9	10	1	7	10	10	7
883	E01000900	0.291944444444444	1.66527777777778	0.3075	0.241666666666667	0.393611111111111	0.2575	0.230277777777778	0.317222222222222	1.025	0.321388888888889	1.01361111111111	1.97487984584	0.25	1	23.292552947998	16.7985763549805	1.40205097198486	1	1	1	1	10	10	10	1	3	10	9	1	2	10	10	8
884	E01000901	0.221111111111111	1.83888888888889	0.455555555555556	0.306944444444444	0.326388888888889	0.180833333333333	0.222777777777778	0.304722222222222	1.05055555555556	0.279722222222222	1.01722222222222	2.92617903312	0.175	1	23.827114154542	17.0264627497472	1.44976214702978	1	1	1	1	10	10	10	1	3	10	9	1	1	10	10	9
885	E01000902	0.559259259259259	1.49444444444444	0.604444444444444	0.511851851851852	0.435555555555556	0.461481481481481	0.448148148148148	0.63	1.36555555555556	0.455925925925926	1.35740740740741	1.85028953088	0.34	1	23.3002293379025	16.7998570256934	1.40246736801042	2	1	3	2	10	9	9	1	4	10	8	1	3	10	10	8
886	E01000903	0.550384615384615	1.13730769230769	0.452692307692308	0.433076923076923	0.243076923076923	0.236153846153846	0.251923076923077	0.631538461538461	1.19423076923077	0.474615384615385	1.27884615384615	2.55502394528	0.26	1	23.292552947998	16.7985763549805	1.40205097198486	2	1	2	1	10	10	10	1	3	10	9	1	2	10	10	8
887	E01000904	0.385116279069767	1.82162790697674	0.433023255813954	0.424418604651163	0.253953488372093	0.207906976744186	0.152558139534884	0.343720930232558	0.422556266255814	0.457441860465116	0.407674418604651	1.35873502044	0.23	1	24.6182514406515	17.1707235639539	1.51176816941673	1	1	2	1	10	10	10	1	1	10	10	1	1	10	10	9
888	E01000905	0.321875	1.60375	0.215	0.24125	0.4525	0.160625	0.1753125	0.22875	0.71875	0.4290625	0.7075	0.61796436673	0.16	1	23.3904265885839	16.8149048514001	1.40736000337253	1	1	1	1	9	10	10	1	2	10	10	2	1	10	10	8
889	E01000906	0.437073170731707	1.36390243902439	0.338536585365854	0.68609756097561	0.358292682926829	0.23	0.247073170731707	0.35390243902439	0.929512195121951	0.262926829268293	0.83609756097561	1.14459465962	0.53	1	23.8504037810553	16.8916439600652	1.43231088225903	1	1	4	1	10	10	10	1	2	10	10	1	7	10	10	8
890	E01000907	0.305909090909091	0.516363636363636	0.514090909090909	0.619545454545455	0.637727272727273	0.48	0.505454545454545	0.806818181818182	1.39863636363636	0.789545454545455	1.29136363636364	3.46864175172	0.22	1	22.1087687148454	16.6819560555553	1.33778898310214	1	1	4	2	8	9	9	2	4	9	8	1	1	10	10	8
891	E01000908	0.831111111111111	0.883888888888889	0.877777777777778	0.475	1.04888888888889	0.505277777777778	0.702777777777778	0.898611111111111	0.881388888888889	0.8225	1.58333333333333	3.4358161934	0.47	1	22.3996316932673	16.8364328814934	1.35884160247689	4	1	2	4	6	9	8	2	2	9	8	1	6	10	10	8
892	E01000909	0.955526315789474	1.10710526315789	1.09578947368421	0.298947368421053	1.21684210526316	0.298947368421053	0.458157894736842	0.526578947368421	0.481052631578947	1.06210526315789	1.40131578947368	3.43038528773	0.66	1	22.6652611362014	16.8275891138007	1.37147159349619	5	1	1	5	5	10	9	1	1	8	8	1	8	10	10	8
893	E01000910	0.645	1.27058823529412	0.880882352941176	0.578823529411765	0.880882352941176	0.518235294117647	0.234705882352941	0.336176470588235	0.905	0.751176470588235	1.03382352941176	3.40331783402	0.67	1	23.2124516789931	17.0238047889053	1.40420240906129	3	1	3	4	7	9	10	1	2	9	9	1	8	10	10	8
894	E01000911	0.554444444444444	1.1	0.567777777777778	0.544444444444444	0.567777777777778	0.344814814814815	0.262962962962963	0.513333333333333	1.27444444444444	0.551111111111111	0.92037037037037	3.38954792623	0.61	1	22.7364463806152	16.7946453094482	1.37599718570709	2	1	3	2	9	10	10	1	3	10	9	1	7	10	10	8
895	E01000912	0.455	1.58875	0.9153125	0.4265625	0.89	0.4465625	0.203125	0.334375	0.974375	0.8078125	0.815625	3.31971520915	0.45	1	22.5551238105196	16.7604106968097	1.36465246034469	1	1	2	4	7	9	10	1	2	9	10	1	5	10	10	8
896	E01000913	1.17905405405405	1.52027027027027	1.44837837837838	0.548648648648649	1.84216216216216	0.940135135135135	0.464594594594595	1.08162162162162	0.602702702702703	0.646351351351351	1.47675675675676	3.47422182136	0.48	1	21.1775493621826	16.3750038146973	1.27437907457352	6	1	3	7	4	7	9	2	1	10	8	1	6	10	10	7
897	E01000914	0.631213235294118	2.38470588235294	1.01022058823529	0.281470588235294	0.322279411764706	0.155551470588235	0.140441176470588	0.422610294117647	1.30393382352941	0.515294117647059	0.490147058823529	0.11925595989	0.16	1	28.4788909426309	17.4656065489696	1.78576671001433	3	1	1	5	10	10	10	1	3	10	10	8	1	10	10	10
898	E01000915	0.561764705882353	2.61960784313725	0.893725490196078	0.379019607843137	0.327058823529412	0.277647058823529	0.152352941176471	0.299411764705882	1.65490196078431	0.563137254901961	0.327058823529412	0.14129035755	0.28	1	28.4804641895064	17.4830253149169	1.79456681610152	2	1	1	4	10	10	10	1	4	10	10	7	2	10	10	10
899	E01000916	0.580869565217391	3.16746376811594	1.02405797101449	0.305434782608696	0.158985507246377	0.116159420289855	0.128913043478261	0.172101449275362	1.44391304347826	0.293985507246377	0.29304347826087	0.08257027696	0.285	1	28.4557006882561	17.4793155713949	1.7870333838854	2	2	1	5	10	10	10	1	4	10	10	8	2	10	10	10
900	E01000917	0.461833333333333	2.933	0.968666666666667	0.217833333333333	0.336166666666667	0.149666666666667	0.1995	0.360833333333333	1.48966666666667	0.405	0.412833333333333	0.11273449164	0.32	1	28.5032768249512	17.4950618743896	1.8178539276123	1	2	1	5	10	10	10	1	4	10	10	8	3	10	10	10
901	E01000918	0.4456	1.89097142857143	0.7548	0.3104	0.316914285714286	0.246628571428571	0.224171428571429	0.370685714285714	1.31628571428571	0.426114285714286	0.519942857142857	0.12163747904	0.24	1	28.6277142527653	17.4379139112566	1.78986901653651	1	1	1	3	10	10	10	1	3	10	10	7	2	10	10	10
902	E01000919	0.567777777777778	1.66654970760234	0.475029239766082	0.472280701754386	0.33766081871345	0.17906432748538	0.102456140350877	0.300877192982456	1.21005847953216	0.475497076023392	0.440233918128655	0.13846130132	0.48	1	28.4932702802579	17.4231880490746	1.85767320598983	2	1	2	2	10	10	10	1	3	10	10	7	6	10	10	10
903	E01000920	0.204580152671756	2.54358778625954	0.543664122137405	0.191679389312977	0.541908396946565	0.261832061068702	0.111221374045802	0.334274809160305	1.68595419847328	0.404961832061069	0.534427480916031	0.14182442848	0.32	1	28.5032768249512	17.4950618743896	1.8178539276123	1	1	1	2	9	10	10	1	4	10	10	7	3	10	10	10
904	E01000921	0.492666666666667	1.93466666666667	0.287111111111111	0.284888888888889	0.287111111111111	0.166666666666667	0.164666666666667	0.337555555555556	1.46577777777778	0.394666666666667	0.398666666666667	3.08409329299	0.34	1	23.0641066605615	16.8549922732928	1.39745101393968	2	1	1	1	10	10	10	1	4	10	10	1	3	10	10	8
905	E01000922	0.483023255813954	2.31837209302326	0.401395348837209	0.352558139534884	0.362790697674419	0.177674418604651	0.147674418604651	0.216744186046512	1.02325581395349	0.348139534883721	0.721860465116279	2.1028571093	0.37	1	23.7239055633545	16.9765110015869	1.44065189361572	2	1	1	1	10	10	10	1	3	10	10	1	4	10	10	8
906	E01000923	0.755897435897436	2.12179487179487	0.530769230769231	0.530769230769231	0.530769230769231	0.46025641025641	0.22974358974359	0.653333333333333	1.46974358974359	0.546666666666667	0.672820512820513	2.57056412248	0.24	1	23.5836939853326	16.9506874778114	1.43147142440659	4	1	3	2	9	9	10	1	4	10	10	1	2	10	10	8
907	E01000924	0.619333333333333	2.18733333333333	0.43	0.484666666666667	0.43	0.285666666666667	0.451	0.49	1.63466666666667	0.589666666666667	0.832	0.08361982726	0.14	1	24.0333129751731	17.1710513702554	1.46880345911572	3	1	2	1	10	10	9	1	4	10	10	8	1	10	10	9
908	E01000925	0.395416666666667	2.57583333333333	0.483333333333333	0.509166666666667	0.48875	0.278333333333333	0.397916666666667	0.606666666666667	1.31791666666667	0.447916666666667	0.727083333333333	0.2085001941	0.23	1	24.1429836508074	17.1786148295074	1.47756203328834	1	1	3	2	9	10	9	1	3	10	10	6	1	10	10	9
909	E01000926	0.681290322580645	2.76548387096774	0.515806451612903	0.440645161290323	0.458387096774194	0.354193548387097	0.346451612903226	0.687096774193548	1.58806451612903	0.551935483870968	1.01451612903226	0.08908491995	0.16	1	24.3196070174182	17.2547141677047	1.49209119238251	3	2	2	2	9	9	10	1	4	10	9	8	1	10	10	9
910	E01000927	0.3425	2.17166666666667	0.303055555555556	0.251944444444444	0.177777777777778	0.134722222222222	0.159444444444444	0.206388888888889	0.679444444444444	0.194444444444444	0.677777777777778	0.04865687392	0.285	1	23.7239055633545	16.9765110015869	1.44065189361572	1	1	1	1	10	10	10	1	2	10	10	9	2	10	10	8
911	E01000928	0.380285714285714	1.84142857142857	0.424571428571429	0.332571428571429	0.424571428571429	0.345428571428571	0.289714285714286	0.295428571428571	1.43371428571429	0.489428571428571	0.509428571428571	3.26758582341	0.35	1	23.6698796402589	17.109220050852	1.43952902334481	1	1	1	1	10	9	10	1	4	10	10	1	4	10	10	8
912	E01000929	0.320909090909091	2.77787878787879	0.539393939393939	0.329090909090909	0.586969696969697	0.483939393939394	0.282121212121212	0.630909090909091	1.84515151515152	0.397272727272727	0.957575757575758	0.12896969122	0.165	1	23.5261847647933	16.8595904163012	1.3674310728093	1	2	1	2	9	9	10	1	5	10	9	7	1	10	10	8
913	E01000930	0.465576923076923	3.16788461538462	0.221153846153846	0.331538461538462	0.241346153846154	0.148076923076923	0.132115384615385	0.271346153846154	2.06538461538462	0.294230769230769	0.413076923076923	0.21143024669	0.265	1	23.9200777701391	16.8937384174514	1.39769980366003	1	2	1	1	10	10	10	1	6	10	10	6	2	10	10	8
914	E01000931	0.40969696969697	3.60484848484848	0.228181818181818	0.325151515151515	0.257272727272727	0.197878787878788	0.189090909090909	0.846969696969697	3.5530303030303	0.333333333333333	0.406969696969697	0.14343872887	0.19	1	22.7129741316161	16.7456221592963	1.34009961759524	1	2	1	1	10	10	10	2	8	10	10	7	1	10	10	8
915	E01000932	0.593076923076923	2.90807692307692	0.382307692307692	0.602307692307692	0.471923076923077	0.388076923076923	0.345769230769231	0.688076923076923	3.50769230769231	0.502307692307692	0.714615384615385	0.15313895434	0.265	1	22.764476776123	16.7554569244385	1.34343767166138	2	2	3	1	9	9	10	1	8	10	10	7	2	10	10	8
916	E01000933	0.491578947368421	3.29578947368421	0.245263157894737	0.309210526315789	0.345	0.292894736842105	0.207105263157895	0.669210526315789	2.64710526315789	0.316315789473684	0.428157894736842	0.17120573171	0.445	1	23.5697455746383	16.8514384017603	1.37562571726499	2	2	1	1	10	10	10	1	7	10	10	7	5	10	10	8
917	E01000934	0.50551724137931	2.14931034482759	0.944137931034483	0.533793103448276	0.343793103448276	0.344827586206897	0.328620689655172	0.343793103448276	2.23	0.42551724137931	1.33	0.12787796363	0.45	1	23.4092922210693	16.8404846191406	1.36161971092224	2	1	3	4	10	10	10	1	6	10	8	7	5	10	10	8
918	E01000935	0.205	2.37681818181818	0.718181818181818	0.266818181818182	0.465909090909091	0.507727272727273	0.255454545454545	0.47	2.21636363636364	0.266818181818182	0.853181818181818	0.05411699089	0.49	1	23.4092922210693	16.8404846191406	1.36161971092224	1	1	1	3	9	9	10	1	6	10	10	9	6	10	10	8
919	E01000936	0.422941176470588	2.36764705882353	0.450882352941176	0.432941176470588	0.663529411764706	0.344117647058824	0.155882352941176	0.443823529411765	1.59882352941176	0.292941176470588	0.618823529411765	0.12008342828	0.08	1	28.004364529157	17.4916529609766	1.78012887131295	1	1	2	1	8	10	10	1	4	10	10	8	1	10	10	10
920	E01000937	0.236129032258065	1.89774193548387	0.17741935483871	0.319677419354839	0.481290322580645	0.181612903225806	0.272903225806452	0.404516129032258	1.27322580645161	0.334193548387097	1.15774193548387	0.11796273135	0.07	1	28.2320438713125	17.48866596941	1.78828851373441	1	1	1	1	9	10	10	1	3	10	9	8	1	10	10	10
921	E01000938	0.852923076923077	1.93430769230769	0.654461538461538	0.429384615384615	0.339846153846154	0.185384615384615	0.250923076923077	0.450615384615385	0.896923076923077	0.500923076923077	1.06815384615385	0.1115854501	0.21	1	27.1604991682594	17.4822091079587	1.69761784067487	4	1	2	3	10	10	10	1	2	10	9	8	1	10	10	10
922	E01000939	0.9	1.83017857142857	0.640357142857143	0.348928571428571	0.370535714285714	0.239107142857143	0.200714285714286	0.43625	0.815535714285714	0.64875	1.34767857142857	0.12015584708	0.17	1	27.1097727686473	17.484435365025	1.70686511323341	4	1	1	3	10	10	10	1	2	10	8	8	1	10	10	10
923	E01000940	0.571304347826087	2.1204347826087	0.239565217391304	0.535652173913043	0.539565217391304	0.215652173913043	0.199565217391304	0.532608695652174	0.986086956521739	0.244347826086957	0.889565217391304	0.1168299043	0.14	1	27.5018982078866	17.4810878191597	1.71791621814504	2	1	3	1	9	10	10	1	2	10	9	8	1	10	10	10
924	E01000941	0.563888888888889	1.70888888888889	0.276388888888889	0.3075	0.464166666666667	0.271944444444444	0.139166666666667	0.360277777777778	1.15638888888889	0.399166666666667	1.49305555555556	0.1234553554	0.22	1	26.7645342178484	17.4244427067008	1.71678392156876	2	1	1	1	9	10	10	1	3	10	8	7	1	10	10	10
925	E01000942	0.424929577464789	1.33985915492958	0.376901408450704	0.221408450704225	0.381408450704225	0.176619718309859	0.102957746478873	0.274647887323944	1.05056338028169	0.40169014084507	1.55535211267606	0.13299061342	0.265	1	26.7177257537842	17.4226741790771	1.7118067741394	1	1	1	1	10	10	10	1	3	10	8	7	2	10	10	10
926	E01000943	0.390789473684211	1.54105263157895	0.194736842105263	0.240263157894737	0.223947368421053	0.197894736842105	0.151578947368421	0.315	1.18394736842105	0.270789473684211	1.37026315789474	0.11981450324	0.16	1	27.5673644064859	17.4547754124212	1.80214891462006	1	1	1	1	10	10	10	1	3	10	8	8	1	10	10	10
927	E01000944	0.4084	1.4308	0.4632	0.4476	0.5788	0.2584	0.3772	0.38	1.3192	0.5696	0.746	1.50529034689	0.23	1	26.3846756009098	17.3283930508321	1.68651197757099	1	1	2	2	9	10	10	1	3	10	10	1	1	10	10	10
928	E01000945	0.317903225806452	1.01774193548387	0.284354838709677	0.253870967741935	0.331290322580645	0.195645161290323	0.143709677419355	0.281290322580645	1.63741935483871	0.727096774193548	0.357741935483871	1.42158864306	0.17	1	26.9845714040425	17.4444291716167	1.72954266650884	1	1	1	1	10	10	10	1	4	9	10	1	1	10	10	10
929	E01000946	0.432	1.35433333333333	0.452166666666667	0.394333333333333	0.455666666666667	0.255	0.359333333333333	0.4455	1.17666666666667	0.554	0.762333333333333	1.52041741422	0.225	1	26.9176830683779	17.4034262551018	1.73297032719593	1	1	1	1	9	10	10	1	3	10	10	1	1	10	10	10
930	E01000947	0.490416666666667	2.00645833333333	0.328125	0.282291666666667	0.309583333333333	0.245	0.236875	0.452916666666667	1.00041666666667	0.685208333333333	0.367916666666667	1.42056721022	0.13	1	25.7546470057864	17.2571248447851	1.6092545006832	2	1	1	1	10	10	10	1	2	9	10	1	1	10	10	9
931	E01000948	0.805	2.22761904761905	0.375	0.49	0.476666666666667	0.361904761904762	0.244761904761905	0.421666666666667	0.822619047619048	0.856666666666667	0.452380952380952	1.58807599035	0.24	1	26.0284982960345	17.3496433443074	1.64484384862359	4	1	2	1	9	9	10	1	2	9	10	1	2	10	10	10
932	E01000949	0.268148148148148	1.61925925925926	0.355925925925926	0.385185185185185	0.278148148148148	0.372592592592593	0.417407407407407	0.73	1.32185185185185	0.348148148148148	0.844074074074074	1.5095056265	0.16	1	25.9783763885498	17.2825355529785	1.63024890422821	1	1	1	1	10	9	9	1	3	10	10	1	1	10	10	10
933	E01000950	0.308235294117647	1.35411764705882	0.376470588235294	0.443529411764706	0.392352941176471	0.407058823529412	0.27	0.558823529411765	1.88235294117647	0.575882352941177	0.566470588235294	1.5229174693	0.18	1	25.9783763885498	17.2825355529785	1.63024890422821	1	1	2	1	10	9	10	1	5	10	10	1	1	10	10	10
934	E01000951	0.125714285714286	1.23	0.177142857142857	0.335714285714286	0.228095238095238	0.233809523809524	0.235714285714286	0.433809523809524	1.64190476190476	0.244761904761905	0.626190476190476	1.51463783899	0.14	1	25.9783763885498	17.2825355529785	1.63024890422821	1	1	1	1	10	10	10	1	4	10	10	1	1	10	10	10
935	E01000952	0.562916666666667	1.92125	0.365	0.3875	0.488333333333333	0.43	0.37625	0.779583333333333	1.08208333333333	0.59	0.702083333333333	0.88614110409	0.12	1	26.9076115406907	17.454922700089	1.71121714572808	2	1	1	1	9	9	10	2	3	10	10	2	1	10	10	10
936	E01000953	0.78474358974359	2.44525641025641	0.802692307692308	0.687692307692308	1.02935897435897	0.47474358974359	0.416666666666667	0.72525641025641	0.712948717948718	0.867179487179487	0.956410256410256	0.10477322334	0.26	1	26.002621299736	17.3652390186542	1.64372636740637	4	1	4	4	6	9	9	1	2	9	9	8	2	10	10	10
937	E01000954	0.486666666666667	1.75259259259259	0.508888888888889	0.185555555555556	0.368148148148148	0.226666666666667	0.204444444444444	0.791111111111111	1.37851851851852	0.626666666666667	0.558888888888889	1.26987835197	0.13	1	26.7534915642123	17.4287324897194	1.71171310910465	2	1	1	2	10	10	10	2	4	10	10	1	1	10	10	10
938	E01000955	0.39969696969697	1.59212121212121	0.718787878787879	0.198181818181818	0.252121212121212	0.215151515151515	0.149090909090909	0.900606060606061	1.53272727272727	0.810606060606061	0.814545454545455	0.87337831698	0.19	1	27.0555244250941	17.4798933294569	1.71092213252471	1	1	1	3	10	10	10	2	4	9	10	2	1	10	10	10
939	E01000956	0.368139534883721	1.55697674418605	0.645581395348837	0.206976744186047	0.395348837209302	0.341627906976744	0.141627906976744	0.563953488372093	1.12325581395349	0.695581395348837	1.16209302325581	0.1315077427	0.205	1	26.7177257537842	17.4226741790771	1.7118067741394	1	1	1	3	10	10	10	1	3	9	9	7	1	10	10	10
940	E01000957	0.55375	2.9445	0.9615	0.593	0.58825	0.55075	0.3225	1.07325	0.35325	0.45825	0.9295	0.1794737441	0.3	1	25.3868416428636	17.3493692537645	1.57847233022819	2	2	3	5	9	8	10	2	1	10	9	6	3	10	10	9
941	E01000958	0.523181818181818	2.33795454545455	0.7825	0.766590909090909	0.937272727272727	0.832727272727273	0.527954545454545	0.827954545454545	0.366136363636364	0.546590909090909	0.920454545454545	0.63558484684	0.26	1	25.5112608056358	17.3633886826825	1.58796079118364	2	1	5	4	7	7	9	2	1	10	9	2	2	10	10	9
942	E01000959	0.3884375	2.1371875	0.5234375	0.5121875	0.5971875	0.5315625	0.2715625	0.3984375	0.628125	0.4203125	0.5946875	1.42810610224	0.115	1	25.348887560153	17.3157440949787	1.58073188717349	1	1	3	2	9	8	10	1	1	10	10	1	1	10	10	9
943	E01000960	0.993658536585366	2.1519512195122	1.12487804878049	0.78219512195122	0.44390243902439	0.415121951219512	0.444878048780488	0.505853658536585	2.56878048780488	0.972926829268293	1.64463414634146	0.08510329206	0.4	1	23.4372207957138	16.8088014348064	1.37778718143137	5	1	5	5	10	9	9	1	7	9	8	8	5	10	10	8
944	E01000961	0.764736842105263	1.95421052631579	0.864210526315789	0.556052631578947	0.247894736842105	0.237105263157895	0.279736842105263	0.261315789473684	2.30052631578947	0.484736842105263	1.53657894736842	0.25286907053	0.345	1	23.9151358733	16.8946251020246	1.4163427604037	4	1	3	4	10	10	10	1	6	10	8	5	4	10	10	8
945	E01000962	0.955555555555556	2.14296296296296	1.08	0.937407407407407	0.563333333333333	0.524814814814815	0.41037037037037	0.543333333333333	2.68444444444444	0.927777777777778	1.51074074074074	0.0294388353	0.63	1	23.4092922210693	16.8404846191406	1.36161971092224	5	1	6	5	9	8	9	1	7	9	8	10	8	10	10	8
946	E01000963	0.683157894736842	1.89614035087719	0.440877192982456	0.612456140350877	0.682280701754386	0.548771929824561	0.417719298245614	0.760526315789474	1.73298245614035	0.906140350877193	1.98105263157895	0.63977698827	0.42	1	23.7777271270752	16.8656368255615	1.39378046989441	3	1	4	1	8	8	9	2	5	9	7	2	5	10	10	8
947	E01000964	1.09457142857143	2.39114285714286	1.14057142857143	1.10285714285714	0.957714285714286	0.798285714285714	0.664	0.867428571428571	2.95342857142857	1.02114285714286	1.54228571428571	0.04331541777	0.835	1	22.9279090900916	16.7492875279952	1.33402703186978	5	1	7	5	7	7	8	2	7	9	8	9	9	10	10	8
948	E01000965	0.606	2.94666666666667	0.528	0.589333333333333	0.597	0.506666666666667	0.356666666666667	0.757333333333333	2.683	0.530333333333333	0.832333333333333	0.09738113896	0.53	1	23.6549022046765	16.8534241743056	1.384368619371	2	2	3	2	9	9	10	2	7	10	10	8	7	10	10	8
949	E01000966	0.8165	2.459	0.9215	0.8715	0.821	0.788	0.5645	0.848	2.8115	0.86	1.216	0.05060476871	0.77	1	23.4092922210693	16.8404846191406	1.36161971092224	4	1	6	4	7	7	8	2	7	9	9	9	9	10	10	8
950	E01000967	0.849166666666667	2.24111111111111	0.843055555555556	0.785	0.815555555555556	0.871388888888889	0.584722222222222	1.19805555555556	1.06694444444444	0.954444444444444	1.70138888888889	1.62798163731	0.325	1	24.2259362063156	16.9770564656196	1.45959008350875	4	1	5	4	7	7	8	3	3	9	8	1	3	10	10	9
951	E01000968	0.826071428571429	2.64785714285714	0.614642857142857	0.623928571428571	0.615357142857143	0.288214285714286	0.285357142857143	0.487857142857143	3.10821428571429	0.450714285714286	0.8525	0.09680443854	0.4	1	23.4081156941879	16.826116158073	1.36530160182234	4	1	4	3	8	10	10	1	8	10	10	8	5	10	10	8
952	E01000969	0.5148	2.2862	0.1828	0.1812	0.464	0.2412	0.2902	0.3526	2.076	0.2578	0.7104	0.18693056606	0.22	1	23.0120601730923	16.738225187225	1.35191414829458	2	1	1	1	9	10	10	1	6	10	10	6	1	10	10	8
953	E01000970	0.290625	2.5809375	0.2075	0.19375	0.364375	0.1790625	0.234375	0.2990625	2.3159375	0.19375	0.48875	0.23594650734	0.21	1	22.189624786377	16.6456851959229	1.30617964267731	1	1	1	1	10	10	10	1	6	10	10	6	1	10	10	7
954	E01000971	0.162916666666667	2.81583333333333	0.314166666666667	0.197916666666667	0.608333333333333	0.197916666666667	0.347083333333333	0.427083333333333	2.50791666666667	0.197916666666667	0.214166666666667	0.2569567805	0.2	1	22.189624786377	16.6456851959229	1.30617964267731	1	2	1	1	9	10	10	1	7	10	10	5	1	10	10	7
955	E01000972	1.06205882352941	2.01676470588235	0.635882352941176	0.639117647058824	0.661764705882353	0.283529411764706	0.625588235294118	0.393235294117647	1.98264705882353	0.857647058823529	1.31470588235294	0.0444409558	0.315	1	22.7007217407227	16.7062473297119	1.32100474834442	5	1	4	3	8	10	8	1	5	9	8	9	3	10	10	7
956	E01000973	0.725348837209302	2.51279069767442	0.496279069767442	0.387906976744186	0.396279069767442	0.178372093023256	0.267209302325581	0.301395348837209	2.77209302325581	0.291395348837209	0.879302325581395	0.11547333292	0.26	1	22.8817436700903	16.7272540149711	1.33770650307136	3	1	1	2	10	10	10	1	7	10	9	8	2	10	10	8
957	E01000974	0.538571428571429	3.09190476190476	0.504285714285714	0.324285714285714	0.493809523809524	0.21047619047619	0.332857142857143	0.70952380952381	3.61142857142857	0.263809523809524	0.325714285714286	0.23825894321	0.23	1	22.1977151590968	16.647230105245	1.30670400607287	2	2	1	2	9	10	10	1	8	10	10	6	1	10	10	7
958	E01000975	0.43	3.83694444444444	0.256111111111111	0.719166666666667	0.900833333333333	0.669166666666667	0.584166666666667	0.802777777777778	3.72	0.901388888888889	1.55888888888889	0.01185604309	0.79	1	17.859676361084	15.9901237487793	1.17577934265137	1	2	4	1	7	8	8	2	8	9	8	10	9	10	10	6
959	E01000976	0.476923076923077	2.88192307692308	0.293846153846154	0.271153846153846	0.383076923076923	0.189230769230769	0.374230769230769	0.576153846153846	4.16307692307692	0.630769230769231	1.35461538461538	0.02311544714	0.29	1	17.8841543986821	16.0297144401406	1.19127313872508	2	2	1	1	10	10	10	1	9	10	8	10	2	10	10	6
960	E01000977	0.309310344827586	3.75	0.563448275862069	0.392068965517241	0.425172413793103	0.312068965517241	0.359655172413793	1.25413793103448	3.57	0.511034482758621	0.530689655172414	0.40174710389	0.58	1	17.2060871124268	15.842116355896	1.1455944776535	1	2	1	2	10	10	10	3	8	10	10	4	7	9	9	6
961	E01000978	0.531176470588235	3.85823529411765	0.552941176470588	0.707058823529412	0.732941176470588	0.475294117647059	0.484705882352941	1.21294117647059	3.84823529411765	0.487647058823529	0.898235294117647	0.19017930941	0.76	1	16.6301592536549	15.6818106337233	1.10687004843756	2	2	4	2	8	9	9	3	9	10	9	6	9	9	9	6
962	E01000979	0.431851851851852	3.60296296296296	0.29962962962963	0.740740740740741	0.778148148148148	0.536296296296296	0.526666666666667	0.993703703703704	3.95555555555556	0.56	1.24407407407407	0.17440530972	0.76	1	17.0164415237052	15.7893297566825	1.13284302438603	1	2	5	1	8	8	9	2	9	10	9	6	9	9	9	6
963	E01000980	0.785625	3.82125	1.008125	0.62	0.965	0.80625	1.01375	1.396875	3.19125	1.186875	1.05625	0.24206145548	0.595	1	17.3122135854535	15.9419976711468	1.18584597956049	4	2	4	5	7	7	6	3	8	8	9	5	7	9	9	6
964	E01000981	0.690454545454545	3.93863636363636	0.713636363636364	0.295454545454545	0.508636363636364	0.403636363636364	0.479090909090909	1.37318181818182	3.40818181818182	0.798181818181818	0.413181818181818	0.27568660333	0.535	1	17.5820293426514	16.0314960479736	1.20788443088531	3	3	1	3	9	9	9	3	8	9	10	5	7	9	10	7
965	E01000982	0.394285714285714	3.47761904761905	0.690952380952381	0.554761904761905	0.793333333333333	0.728571428571429	0.909047619047619	1.06333333333333	3.61142857142857	0.943809523809524	0.94952380952381	0.15370962752	0.36	1	17.2269836089273	15.9137248419714	1.17888309937793	1	2	3	3	7	7	6	2	8	9	9	7	4	9	9	6
966	E01000983	0.440333333333333	3.77433333333333	0.488333333333333	0.378333333333333	0.388	0.242	0.266333333333333	1.30333333333333	3.492	0.478666666666667	0.513	0.23376703117	0.545	1	17.3334168532959	15.9062583042579	1.16669177124306	1	2	1	2	10	10	10	3	8	10	10	6	7	9	9	6
967	E01000984	0.348	3.2135	0.4095	0.493	0.5285	0.3645	0.5685	0.7995	3.97	0.5685	1.054	0.03831521647	0.295	1	17.1728491442375	15.8691867595849	1.15984371029077	1	2	2	1	9	9	8	2	9	10	9	10	3	9	9	6
968	E01000985	0.524166666666667	5.15791666666667	0.550416666666667	0.4775	0.88375	0.46875	0.460833333333333	2.04666666666667	2.595	0.91125	0.46875	1.2427763061	0.51	1	16.2949614858678	15.5843277429069	1.08950380775825	2	4	2	2	7	9	9	5	7	9	10	1	6	9	9	5
969	E01000986	0.58921052631579	4.68815789473684	0.460789473684211	0.539736842105263	0.607894736842105	0.559473684210526	0.642894736842105	1.98631578947368	3.07763157894737	0.748947368421053	0.62	1.18017558292	0.18	1	16.492711436968	15.6402658099674	1.09757280325555	2	3	3	2	9	8	8	5	8	9	10	1	1	9	9	6
970	E01000987	0.576190476190476	4.44	0.478095238095238	0.490476190476191	0.481904761904762	0.276666666666667	0.352380952380952	1.7652380952381	2.86571428571429	0.413333333333333	0.344761904761905	1.10243609179	0.32	1	16.7561295476615	15.7343377346742	1.12413928382186	2	3	2	2	9	10	10	4	7	10	10	1	3	9	9	6
971	E01000989	1.56189189189189	6.83756756756757	0.519459459459459	0.519459459459459	1.66918918918919	1.33351351351351	1.48756756756757	2.31594594594595	1.62756756756757	2.42243243243243	2.34	0.78231303714	0.78	1	16.7779862562811	15.7448053680825	1.13892648770456	7	5	3	2	4	5	4	5	4	6	6	2	9	9	9	6
972	E01000990	0.618421052631579	5.4278947368421	0.73	0.794210526315789	0.943157894736842	0.673157894736842	0.983157894736842	1.37789473684211	2.07473684210526	1.03578947368421	0.983157894736842	1.00881711764	0.3	1	16.6574056953938	15.7090229286155	1.12807070285552	3	4	5	3	7	8	6	3	6	8	9	1	3	9	9	6
973	E01000991	1.3806976744186	7.35325581395349	0.887906976744186	0.880232558139535	1.72883720930233	1.47511627906977	1.72302325581395	2.9206976744186	2.20883720930233	2.03046511627907	2.85488372093023	0.52648601822	0.58	1	16.3647018947945	15.5971926746591	1.09443608479047	7	5	6	4	4	5	3	6	6	6	5	3	7	9	9	6
974	E01000992	0.5375	5.19785714285714	0.64	0.706428571428571	0.816428571428571	0.683571428571429	0.855357142857143	1.48357142857143	2.23785714285714	0.941071428571429	0.855357142857143	0.91618688516	0.135	1	16.6058411359828	15.6889978621727	1.12204420518994	2	4	4	3	7	8	7	4	6	9	10	2	1	9	9	6
975	E01000993	0.529130434782609	4.27304347826087	0.250869565217391	0.294782608695652	0.270434782608696	0.218695652173913	0.462608695652174	1.60652173913043	2.87478260869565	0.287826086956522	0.374347826086957	0.65351099989	0.34	1	16.8704202584741	15.7850341354398	1.14359110159218	2	3	1	1	10	10	9	4	7	10	10	2	3	9	9	6
976	E01000994	0.699444444444444	2.13166666666667	0.658333333333333	0.605	0.68	0.579444444444444	0.756111111111111	1.09055555555556	3.34722222222222	0.775	1.38777777777778	0.11657007329	0.29	1	18.2296415974773	16.2523134220273	1.2727684022014	3	1	3	3	8	8	7	2	8	9	8	8	2	10	10	7
977	E01000995	0.282272727272727	1.65818181818182	0.281818181818182	0.249545454545455	0.414545454545455	0.217272727272727	0.454545454545455	0.835454545454545	4.00772727272727	0.482727272727273	1.23590909090909	0.49448692317	0.615	1	18.1152886303744	16.2263044024534	1.29468749304173	1	1	1	1	10	10	9	2	9	10	9	3	8	10	10	7
978	E01000996	0.542352941176471	1.60117647058824	0.48	0.545882352941176	0.871764705882353	0.451176470588235	0.744705882352941	1.29235294117647	3.16	0.612352941176471	1.74647058823529	0.11184848788	0.26	1	18.123893531038	16.2279271366489	1.26344281538857	2	1	3	2	7	9	7	3	8	10	7	8	2	10	10	7
979	E01000997	0.354210526315789	1.28947368421053	0.240526315789474	0.371052631578947	0.708947368421053	0.262631578947368	0.558947368421053	1.03736842105263	2.84263157894737	0.621578947368421	1.84157894736842	0.17223879019	0.26	1	18.1862217221834	16.2763860121649	1.28576038804969	1	1	1	1	8	10	8	2	7	10	7	7	2	10	10	7
980	E01000998	0.369333333333333	1.66533333333333	0.469333333333333	0.402	0.499333333333333	0.234	0.334666666666667	0.785333333333333	2.59	0.26	1.42066666666667	0.23446612991	0.19	1	18.2080027206385	16.2728057428335	1.28522642001633	1	1	2	2	9	10	10	2	7	10	8	6	1	10	10	7
981	E01000999	0.405	1.33571428571429	0.435714285714286	0.352142857142857	0.627857142857143	0.277142857142857	0.428571428571429	1.21857142857143	3.895	0.325714285714286	1.73	0.58363559223	0.55	1	18.1559685380996	16.2620930252933	1.27995286048052	1	1	1	1	8	10	9	3	9	10	7	3	7	10	10	7
982	E01001000	0.316315789473684	1.48736842105263	0.490526315789474	0.262105263157895	0.32421052631579	0.176315789473684	0.238947368421053	0.68	2.48473684210526	0.397894736842105	1.58105263157895	0.33214933844	0.35	1	18.1853847503662	16.2765235900879	1.28578090667725	1	1	1	2	10	10	10	1	7	10	8	4	4	10	10	7
983	E01001001	0.7	1.50125	0.845625	0.58125	0.550625	0.2875	0.50875	0.79125	2.24375	0.613125	1.919375	0.38319831414	0.625	1	17.9209647217037	16.1688347411456	1.24690176726941	3	1	3	4	9	10	9	2	6	10	7	4	8	10	10	7
984	E01001002	0.322307692307692	0.850769230769231	0.313076923076923	0.331538461538462	0.675384615384615	0.317692307692308	0.68	1.19230769230769	3.19538461538462	0.831538461538462	1.98	0.35734496707	0.39	1	18.1853847503662	16.2765235900879	1.28578090667725	1	1	1	1	8	10	8	3	8	9	7	4	4	10	10	7
985	E01001003	0.734375	1.13875	0.7325	0.71375	0.785625	0.510625	0.7175	1.144375	2.689375	0.840625	1.926875	0.26640053179	0.45	1	18.1841383279292	16.2747146690104	1.28515683791993	3	1	4	3	8	9	7	3	7	9	7	5	5	10	10	7
986	E01001004	0.692916666666667	0.677916666666667	0.683333333333333	0.71	0.91625	0.33125	0.740416666666667	1.38541666666667	3.20791666666667	0.99	1.47541666666667	0.24836716302	0.525	1	18.1618359201163	16.2423473957863	1.27399028995352	3	1	4	3	7	10	7	3	8	9	8	5	7	10	10	7
987	E01001005	0.569473684210526	1.46	0.394736842105263	0.396315789473684	0.363684210526316	0.183157894736842	0.456315789473684	0.860526315789474	2.98	0.403684210526316	0.708947368421053	0.2029846305	0.57	1	18.0125970713246	16.142239494607	1.23580754086244	2	1	2	1	10	10	9	2	7	10	10	6	7	10	10	7
988	E01001006	0.690526315789474	3.37421052631579	2.16	0.947368421052632	1.52263157894737	0.923157894736842	1.64894736842105	1.57578947368421	2.60263157894737	2.53526315789474	2.57631578947368	1.94596430855	0.34	1	17.9499333457499	16.0997848281216	1.24780876832417	3	2	6	8	4	7	4	4	7	5	6	1	3	10	10	7
989	E01001007	1.09136363636364	2.84363636363636	1.62863636363636	1.09136363636364	0.990909090909091	0.280454545454545	1.15909090909091	2.36681818181818	2.85727272727273	2.00409090909091	2.04590909090909	2.04662981456	0.65	1	17.9917141602393	16.1403085510226	1.27388891299872	5	2	7	7	6	10	5	6	7	6	7	1	8	10	10	7
990	E01001008	0.839	2.3895	1.053	0.8015	0.374	0.326	0.8395	1.45	2.023	1.148	1.1895	0.93842792523	0.22	1	17.8270017576252	16.053452230753	1.25689564326173	4	1	5	5	10	10	7	3	5	8	9	2	1	10	10	7
991	E01001009	0.429090909090909	1.46272727272727	0.506363636363636	0.471363636363636	0.509090909090909	0.176363636363636	0.360909090909091	1.16409090909091	2.61227272727273	0.710909090909091	1.00045454545455	0.82496347457	0.315	1	18.1172099116071	16.1950300937107	1.25718269960931	1	1	2	2	9	10	10	3	7	9	9	2	3	10	10	7
992	E01001010	1.17535714285714	2.97821428571429	1.37964285714286	0.699642857142857	1.09964285714286	0.691428571428571	1.10464285714286	1.32678571428571	1.90142857142857	1.63785714285714	1.715	0.11934623437	0.62	1	17.998244418938	16.045999793637	1.20019939090332	6	2	4	6	6	8	5	3	5	7	7	8	8	10	10	6
993	E01001011	0.609259259259259	1.51814814814815	0.314444444444444	0.304444444444444	0.307777777777778	0.18962962962963	0.322592592592593	0.59	3.03037037037037	0.304444444444444	0.322592592592593	0.18249285223	0.87	1	17.9183315079366	16.0487486185549	1.19885913471175	2	1	1	1	10	10	10	1	8	10	10	6	9	10	10	6
994	E01001012	0.363	1.655	0.3945	0.335	0.344	0.2515	0.381	0.473	3.5165	0.48	0.46	0.19876544266	0.685	1	18.0745222385658	16.124625793365	1.22944131047323	1	1	1	1	10	10	10	1	8	10	10	6	8	10	10	7
995	E01001013	0.567297297297297	1.87189189189189	0.377027027027027	0.380540540540541	0.386486486486486	0.27972972972973	0.330540540540541	0.427297297297297	3.34702702702703	0.649459459459459	0.332432432432432	0.12854964455	0.73	1	17.8602217683947	15.9903370234653	1.17586533550859	2	1	1	1	10	10	10	1	8	10	10	7	8	10	10	6
996	E01001014	1.312	3.63014285714286	0.782857142857143	0.431428571428571	1.14671428571429	0.498857142857143	0.512142857142857	0.897285714285714	2.35214285714286	1.23285714285714	1.862	0.19213134924	0.51	1	17.8367557474967	15.9852359931502	1.17432549541364	6	2	2	4	6	9	9	2	6	8	7	6	6	10	9	6
997	E01001015	1.46785714285714	9.75392857142857	1.10321428571429	1.255	1.15285714285714	1.13	1.325	3.59607142857143	4.49035714285714	3.535	1.40071428571429	1.01390502632	0.2	1	14.0580544942514	14.9677782593372	0.941286657207346	7	6	8	5	6	6	5	7	9	4	8	1	1	8	8	4
998	E01001016	1.47966666666667	9.399	1.08433333333333	1.52733333333333	1.55766666666667	1.48433333333333	1.62933333333333	3.02866666666667	3.85766666666667	2.947	1.65266666666667	1.00565244802	0.585	1	14.1354160980277	14.9957910023425	0.945206960079977	7	6	8	5	4	5	4	7	9	5	8	1	7	8	8	4
999	E01001017	2.04382352941176	10.6282352941176	1.68676470588235	1.84117647058824	1.67676470588235	1.62676470588235	1.86617647058824	4.36647058823529	5.61823529411765	4.30588235294118	2.04176470588235	0.57137523747	0.265	1	14.0036001205444	14.968385219574	0.941622644662857	8	7	9	7	4	4	3	8	10	4	7	3	2	8	8	4
1000	E01001018	0.765277777777778	11.5325	0.590833333333333	0.703888888888889	0.703888888888889	2.27305555555556	0.696944444444444	4.85055555555556	6.01361111111111	4.93611111111111	3.05305555555556	0.61441635426	0.68	1	13.76545075014	14.9731532619978	0.944234382101775	4	7	4	2	8	3	8	8	10	3	5	2	8	8	8	4
1001	E01001019	0.884838709677419	10.2522580645161	1.08451612903226	0.974838709677419	0.965161290322581	1.66709677419355	1.09935483870968	4.00870967741935	4.99483870967742	3.94677419354839	1.96516129032258	1.06117651201	0.42	1	13.8345240356588	14.9573074530525	0.93789300779986	4	7	6	5	7	4	6	7	9	4	7	1	5	8	8	4
1002	E01001020	0.517222222222222	11.2588888888889	0.342222222222222	0.42	0.42	1.85972222222222	0.456666666666667	4.52361111111111	6.99083333333333	4.66388888888889	2.77138888888889	1.00326537444	0.315	1	13.7272901650239	14.9632289038408	0.94126730228543	2	7	2	1	10	4	9	8	10	4	5	1	3	8	8	4
1003	E01001021	0.7792	11.8164	0.6752	0.5152	0.5152	1.8444	0.8432	4.5868	7.5804	5.2204	3.11	0.67067278404	0.37	1	13.6362762451172	15.0765786170959	0.934741616249084	4	7	3	3	9	4	7	8	10	3	5	2	4	8	8	4
1004	E01001022	1.54722222222222	12.2816666666667	0.846944444444444	0.873055555555556	0.872222222222222	1.55888888888889	0.926388888888889	4.19638888888889	7.19333333333333	5.73722222222222	2.75777777777778	0.25241620065	0.705	1	13.7313037601819	15.0238610146111	0.9649431218757	7	7	6	4	7	5	6	8	10	3	5	5	8	8	8	4
1005	E01001023	0.542790697674419	9.0046511627907	0.303255813953488	0.44046511627907	0.476511627906977	0.306279069767442	0.521395348837209	2.67139534883721	3.61418604651163	2.60511627906977	0.444418604651163	1.41918958252	0.88	1	14.3171944677309	15.0168263006446	0.951463358074039	2	6	2	1	9	10	9	6	8	5	10	1	9	8	8	4
1006	E01001024	0.6664	8.9744	0.7316	0.50804	0.6732	0.6176	0.6768	3.392	4.2892	3.332	0.8576	0.85776239802	1.02	1	14.4033235985621	15.026605262771	0.959321314869166	3	6	3	3	8	8	8	7	9	5	10	2	9	8	8	4
1007	E01001025	1.38545454545455	9.58727272727273	1.74136363636364	0.760909090909091	1.23818181818182	1.20227272727273	1.22409090909091	4.40136363636364	5.29909090909091	4.11545454545455	1.89863636363636	0.92805816451	0.85	1	14.2809613356651	15.0014794708051	0.958221108408309	7	6	5	8	5	6	5	8	9	4	7	2	9	8	8	4
1008	E01001026	1.78	9.547	1.39366666666667	0.6052	0.605333333333333	0.582666666666667	0.582666666666667	4.05466666666667	4.95233333333333	3.90233333333333	1.55133333333333	0.8624938672	0.855	1	14.1304556389158	14.9751214096276	0.951231540372658	8	6	3	7	9	8	8	8	9	4	8	2	9	8	8	4
1009	E01001027	1.85931818181818	10.2768181818182	1.45636363636364	1.30927272727273	1.20045454545455	1.15818181818182	1.27886363636364	4.10113636363636	4.99522727272727	4.04045454545455	1.76386363636364	0.69622199056	1.055	1	13.8757228851318	14.9356741905212	0.946439206600189	8	7	8	7	6	6	5	8	9	4	7	2	10	8	8	4
1010	E01001028	1.39488888888889	7.43066666666667	1.37333333333333	1.63155555555556	1.81822222222222	1.73777777777778	1.77622222222222	2.56844444444444	3.608	2.67533333333333	1.96511111111111	0.52206502028	2.08	1	14.8612174236612	15.1362431818847	0.978116017982153	7	5	9	6	4	4	3	6	8	5	7	3	10	9	8	4
1011	E01001029	0.97027027027027	8.19594594594595	0.595405405405405	0.757027027027027	0.795945945945946	0.464594594594595	0.712432432432432	0.907567567567568	1.87297297297297	0.834054054054054	0.985675675675676	0.20902148611	1.4	1	14.9999111419338	15.1873368934695	0.980728267545052	5	6	5	2	7	9	8	2	5	9	9	6	10	9	9	4
1012	E01001030	1.04954545454545	8.20954545454545	0.691363636363636	1.22909090909091	1.30318181818182	0.935	1.28863636363636	1.93363636363636	2.86636363636364	1.88227272727273	1.24590909090909	0.42084856768	3.74	1	14.7785838460035	15.1252551021252	0.971725970172186	5	6	8	3	5	7	5	5	7	7	9	4	10	9	8	4
1013	E01001031	0.405384615384615	8.43923076923077	0.766153846153846	0.758846153846154	0.781538461538462	0.688846153846154	0.781538461538462	2.98961538461538	3.88538461538462	2.92846153846154	0.807692307692308	0.82571508939	1.35	1	14.5107124658865	15.0549012541709	0.961313318712777	1	6	5	3	8	8	7	6	9	5	10	2	10	8	8	4
1014	E01001032	1.39321428571429	6.30785714285714	1.64107142857143	0.428214285714286	1.68535714285714	1.66321428571429	1.72964285714286	2.92321428571429	2.83857142857143	0.478214285714286	2.41785714285714	0.5319893424	1.695	1	15.0363590281274	15.2107547523734	0.981845016607321	7	5	2	7	4	4	3	6	7	10	6	3	10	9	9	4
1015	E01001033	0.4125	5.5865625	0.324375	0.420625	0.4434375	0.3740625	0.7671875	1.1121875	0.913125	0.519375	1.68125	0.93502608585	0.37	1	15.5766059481854	15.329267387019	1.01407799506033	1	4	2	1	10	9	7	3	2	10	8	2	4	9	9	5
1016	E01001034	0.622962962962963	5.65296296296296	0.715555555555556	0.418518518518519	0.719259259259259	0.727037037037037	0.925555555555556	1.70851851851852	1.63074074074074	1.00296296296296	1.78481481481481	0.34889808044	0.42	1	15.6504248901333	15.3507970837286	1.01878253382136	3	4	2	3	8	7	6	4	4	9	7	4	5	9	9	5
1017	E01001035	0.515238095238095	4.56571428571429	0.722380952380952	0.928095238095238	0.951428571428571	0.89047619047619	0.587619047619048	1.53428571428571	2.84142857142857	2.27285714285714	0.939047619047619	0.59097980608	0.8	1	16.7914817417346	15.6601182696276	1.08608342577002	2	3	6	3	7	7	8	4	7	6	9	3	9	9	9	5
1018	E01001036	1.28261904761905	5.25428571428571	1.34261904761905	1.50738095238095	1.56238095238095	1.52238095238095	1.17190476190476	2.29642857142857	3.46309523809524	2.2797619047619	1.54166666666667	1.13120937283	0.56	1	15.400312519049	15.3110400429583	1.00493934114292	6	4	8	6	4	5	5	5	8	6	8	1	7	9	9	4
1019	E01001037	0.476551724137931	4.41689655172414	0.496206896551724	0.527931034482759	0.553103448275862	0.533448275862069	0.241724137931034	1.54241379310345	2.18241379310345	1.59689655172414	0.527931034482759	0.33763209633	1.17	1	15.7599467568464	15.3827654866347	1.02558931302849	2	3	3	2	9	8	10	4	6	7	10	4	10	9	9	5
1020	E01001038	0.936071428571429	4.89214285714286	0.850357142857143	1.00428571428571	1.03357142857143	1.02071428571429	0.59	2.015	2.83785714285714	1.93964285714286	1.00428571428571	0.79381023884	1	1	16.3370914459229	15.5505800247192	1.06147825717926	5	3	6	4	6	6	8	5	7	6	9	2	9	9	9	5
1021	E01001039	0.9178125	5.449375	1.3025	1.0571875	1.26	1.1525	1.04875	2.456875	2.3846875	1.1040625	1.5615625	0.57943074233	1.41	1	15.3747269666029	15.278523427176	1.00156819483215	5	4	7	6	5	6	6	6	6	8	8	3	10	9	9	4
1022	E01001040	0.273225806451613	4.87838709677419	0.520322580645161	0.779354838709677	0.471290322580645	0.374193548387097	0.333548387096774	1.69483870967742	1.64774193548387	1.21	0.989032258064516	0.47305010635	0.71	1	15.6928615549438	15.3631712263155	1.02128845786086	1	3	5	2	9	9	10	4	4	8	9	3	8	9	9	5
1023	E01001041	0.2575	5.22892857142857	0.257142857142857	0.472142857142857	0.262857142857143	0.27	0.438571428571429	1.36678571428571	1.29107142857143	0.873571428571429	1.35321428571429	0.49962306748	0.365	1	15.707049747937	15.3672117724704	1.02215695411075	1	4	2	1	10	10	9	3	3	9	8	3	4	9	9	5
1024	E01001042	0.53775	3.708	0.815	0.423	0.805	0.5185	0.568	0.53775	2.4275	1.0515	0.873	0.224349196	0.515	1	17.6003490306893	15.9051111133789	1.14333362479155	2	2	2	4	7	9	8	1	6	8	9	6	6	9	9	6
1025	E01001043	0.479494949494949	3.64969696969697	0.47050505050505	0.37030303030303	0.43969696969697	0.144747474747475	0.137979797979798	0.536363636363636	2.56060606060606	1.64868686868687	0.374141414141414	0.17591391622	0.395	1	17.1378968917101	15.7564522697389	1.11113990335015	2	2	1	2	10	10	10	1	7	7	10	6	4	9	9	6
1026	E01001044	0.754615384615385	4.55974358974359	1.00102564102564	1.33179487179487	1.37282051282051	1.19538461538462	1.11230769230769	1.53871794871795	3.2725641025641	2.23948717948718	1.45538461538462	0.62826342974	0.51	1	16.3913286043226	15.5668889483081	1.06740669308237	4	3	8	5	5	6	5	4	8	6	8	2	6	9	9	5
1027	E01001045	0.603421052631579	3.53289473684211	0.752631578947368	0.496578947368421	0.811315789473684	0.697368421052632	0.719342105263158	0.587236842105263	3.10776315789474	1.74131578947368	1.10407894736842	0.08429258086	0.57	1	16.9752553320002	15.7547504230744	1.11951486456583	2	2	2	3	7	8	7	1	8	7	9	8	7	9	9	6
1028	E01001046	0.78	4.36818181818182	0.683333333333333	1.2730303030303	1.40515151515152	1.11575757575758	1.06515151515152	1.34363636363636	3.58515151515151	1.27181818181818	1.50242424242424	0.63714835868	0.37	1	16.2721126596509	15.5476599404359	1.06382051625113	4	3	8	3	5	6	6	3	8	8	8	2	4	9	9	5
1029	E01001047	0.324411764705882	3.98058823529412	0.207058823529412	0.455294117647059	0.453529411764706	0.373529411764706	0.345588235294118	0.981764705882353	2.515	1.95676470588235	0.533823529411765	0.26283307548	0.865	1	16.2893723719763	15.5335062496773	1.0601370283063	1	3	2	1	9	9	10	2	7	6	10	5	9	9	9	5
1030	E01001048	0.6585	2.51283333333333	0.721333333333333	0.313166666666667	0.695166666666667	0.422166666666667	0.475833333333333	0.739833333333333	3.70466666666667	1.05733333333333	0.8375	0.08978403617	0.59	1	17.5508984331492	15.9236846768545	1.1629981241765	3	1	1	3	8	9	9	2	8	8	10	8	7	9	9	6
1031	E01001049	0.931162790697674	5.25279069767442	0.911395348837209	1.22488372093023	1.36209302325581	1.2646511627907	1.24162790697674	2.22325581395349	3.44627906976744	1.68953488372093	1.46581395348837	1.13320952573	0.32	1	15.9259004930022	15.4632060661266	1.04480710468611	5	4	8	4	5	5	5	5	8	7	8	1	3	9	9	5
1032	E01001050	0.4652	4.2764	0.4564	1.0376	1.1696	0.8656	0.8324	1.3348	3.5444	1.0484	1.3056	0.50837703148	0.76	1	16.8512601371902	15.7345833548181	1.1175223019075	1	3	7	1	6	7	7	3	8	8	8	3	9	9	9	6
1033	E01001051	0.262	8.604	1.97066666666667	0.274	2.08933333333333	2.08933333333333	1.724	5.486	5.04533333333333	2.08933333333333	2.26	1.91379094861	0.28	1	14.4215134754313	15.3553921612915	0.969638590771435	1	6	1	8	3	3	3	8	9	6	6	1	2	8	9	4
1034	E01001052	0.605714285714286	9.29285714285714	2.14214285714286	0.69	2.325	2.325	2.41285714285714	6.17357142857143	5.73357142857143	2.325	2.49714285714286	1.58788344866	0.3	1	14.6696214675903	15.316065788269	0.976599991321564	2	6	4	8	3	3	2	9	10	6	6	1	3	9	9	4
1035	E01001053	0.684	9.288	1.047	0.858	1.221	1.221	2.408	6.043	5.728	1.221	1.392	0.92700160402	0.49	1	13.891569260481	15.3199169478371	0.953416009414102	3	6	6	5	5	5	2	8	10	8	8	2	6	8	9	4
1036	E01001054	0.528421052631579	8.26421052631579	1.49631578947368	0.44	1.61157894736842	1.61157894736842	1.38315789473684	5.14473684210526	4.70421052631579	1.61157894736842	1.78263157894737	1.81660686441	0.47	1	14.2226544342913	15.3279364914669	0.967549058351657	2	6	2	7	4	4	4	8	9	7	7	1	6	8	9	4
1037	E01001055	0.412857142857143	9.07952380952381	1.70857142857143	0.541904761904762	1.88190476190476	1.88190476190476	2.2	5.96095238095238	5.52047619047619	1.88190476190476	2.0547619047619	0.84494805861	0.8	1	14.2075937613807	15.3316529310356	0.960700226098994	1	6	3	7	4	4	3	8	10	7	7	2	9	8	9	4
1038	E01001056	0.504117647058824	8.94058823529412	1.39705882352941	0.557058823529412	1.53	1.53	2.06058823529412	5.82294117647059	5.38176470588235	1.54	1.69235294117647	1.29859641652	0.73	1	14.0185111741311	15.3233232807305	0.963696710887594	2	6	3	7	4	5	3	8	9	7	8	1	8	8	9	4
1039	E01001057	0.639523809523809	8.56238095238095	1.02904761904762	0.730476190476191	1.15095238095238	1.15095238095238	1.68238095238095	5.44333333333333	5.00333333333333	1.15904761904762	1.31428571428571	1.30205847347	0.41	1	14.2457418441772	15.1996936798096	0.962744295597076	3	6	5	5	6	6	4	8	9	8	8	1	5	8	9	4
1040	E01001058	2.48866666666667	8.788	0.983333333333333	0.790666666666667	0.790666666666667	2.16866666666667	1.73466666666667	5.638	5.23066666666667	3.76	4.06266666666667	2.18725872254	0.4	1	14.1823307434079	15.1777349546245	0.958771845469857	9	6	5	5	7	3	3	8	9	4	4	1	5	8	8	4
1041	E01001059	1.83684210526316	9.17157894736842	1.20473684210526	1.03736842105263	1.09684210526316	1.47736842105263	1.60105263157895	5.98	5.61315789473684	3.71052631578947	4.44578947368421	1.53862507008	0.5	1	14.3213211044584	15.1436312220542	0.955061927606513	8	6	7	6	6	5	4	8	10	4	4	1	6	8	8	4
1042	E01001060	3.18782608695652	8.99565217391304	1.29217391304348	1.08304347826087	1.08304347826087	2.85782608695652	2.14652173913043	5.86869565217391	5.53521739130435	4.00869565217391	4.16826086956522	2.22949629922	0.55	1	13.6156379460265	15.2126159791289	0.937028050666078	9	6	7	6	6	3	3	8	10	4	4	1	7	8	9	4
1043	E01001061	1.79961538461538	8.95076923076923	0.943461538461538	0.88	1.19846153846154	1.43923076923077	1.54807692307692	5.88615384615385	5.39230769230769	3.66692307692308	4.225	1.64570855522	0.695	1	14.5199001945816	15.1872949486495	0.96332714840786	8	6	6	4	6	5	4	8	9	4	4	1	8	8	9	4
1044	E01001062	0.803529411764706	6.02529411764706	0.681470588235294	0.653529411764706	0.772647058823529	0.755588235294118	0.542058823529412	2.82588235294118	2.13588235294118	1.78617647058824	1.24911764705882	1.62314917085	0.855	1	15.6960729910515	15.4098783668077	1.03533690032838	4	4	4	3	8	7	9	6	6	7	9	1	9	9	9	5
1045	E01001063	0.483870967741935	6.44096774193548	0.470967741935484	0.365161290322581	0.470967741935484	0.354838709677419	0.430645161290323	2.85	1.42774193548387	2.26451612903226	1.72741935483871	1.82639540922	0.39	1	15.6264694714946	15.4040455011431	1.03341969389158	2	5	1	2	9	9	9	6	4	6	7	1	4	9	9	5
1046	E01001064	2.08432432432432	7.60702702702703	1.21378378378378	1.20918918918919	1.29756756756757	2.19648648648649	1.21	4.36324324324324	3.72756756756757	3.07621621621622	2.92945945945946	1.97944928338	0.55	1	15.1759519577026	15.2955792744954	0.995532751083374	8	5	7	6	5	3	5	8	8	5	5	1	7	9	9	4
1047	E01001065	2.2228	8.2128	0.706	0.596	0.6572	2.1456	1.2852	5.0908	4.582	3.3144	3.4872	2.44946262151	0.65	1	14.363394425403	15.271303402139	0.967625079054409	9	6	3	3	8	3	5	8	9	5	4	1	8	8	9	4
1048	E01001066	1.91222222222222	9.20555555555556	1.19611111111111	1.19611111111111	1.61333333333333	1.55222222222222	1.68111111111111	6.33888888888889	5.64611111111111	3.81222222222222	4.47722222222222	1.05510809551	0.38	1	14.5038488959223	15.1828356184154	0.962425761070566	8	6	7	6	4	5	4	9	10	4	4	1	4	8	8	4
1049	E01001067	1.89885714285714	9.47685714285714	1.49971428571429	1.78857142857143	1.95	1.38914285714286	1.87	2.19942857142857	3.02085714285714	2.13285714285714	2.038	0.5635853168	0.75	1	14.3968918554815	15.06801228887	0.954720320573872	8	6	9	7	4	5	3	5	8	6	7	3	9	8	8	4
1050	E01001068	0.768378378378378	10.1691891891892	0.714324324324324	0.714324324324324	2.61837837837838	2.08162162162162	2.53486486486486	2.68972972972973	3.58351351351351	2.62756756756757	2.76567567567568	0.25422483932	0.99	1	14.0222422098581	15.0612105049658	0.944952846827198	4	7	4	3	3	4	2	6	8	5	5	5	9	8	8	4
1051	E01001069	1.39461538461538	10.1226923076923	1.04153846153846	1.04884615384615	2.54346153846154	1.92	2.23269230769231	2.64346153846154	3.53961538461538	2.58153846153846	2.68846153846154	0.2993038652	0.52	1	14.2468324182994	15.0787238397624	0.948026110515312	7	7	7	5	3	4	3	6	8	5	6	5	6	8	8	4
1052	E01001070	2.519	10.3905	2.0995	2.5345	2.9975	2.666	1.76575	2.9105	3.807	2.849	2.98775	0.48328786267	0.915	1	14.0460531589264	15.0256638164096	0.94518023889434	9	7	9	8	3	3	3	6	8	5	5	3	9	8	8	4
1053	E01001071	1.1125	11.6615	2.073	1.037	3.06475	2.94475	3.152	3.84775	5.07675	3.71275	3.29675	0.13443587411	0.555	1	13.8245415264979	15.0397559308131	0.948634525747562	6	7	7	8	2	3	2	7	9	4	5	7	7	8	8	4
1054	E01001072	2.13093023255814	11.3148837209302	1.84116279069767	1.84395348837209	3.81046511627907	3.40860465116279	1.32348837209302	3.72720930232558	4.73046511627907	3.75232558139535	3.34395348837209	0.3198753193	1.61	1	13.8436899185181	14.9848267237345	0.943776647249858	8	7	9	8	2	2	5	7	9	4	5	5	10	8	8	4
1055	E01001073	1.1565	8.5145	0.8425	0.8945	0.932	0.58	0.8945	1.0345	1.931	0.974	1.1115	0.11099264706	0.96	1	14.8431613514483	15.1566486705582	0.972984416510968	6	6	6	4	7	8	6	2	5	9	9	8	9	9	8	4
1056	E01001074	1.41161290322581	8.86516129032258	0.935161290322581	1.31290322580645	1.36290322580645	0.640322580645161	1.33709677419355	1.54322580645161	2.42	1.49548387096774	1.44387096774194	0.40188541028	1.155	1	14.6410236381548	15.1110858821503	0.965056045207761	7	6	8	4	5	8	5	4	6	7	8	4	10	9	8	4
1057	E01001075	1.00029411764706	9.48617647058824	0.591470588235294	0.378235294117647	1.90264705882353	1.39911764705882	1.84411764705882	2.00647058823529	2.90088235294118	1.94529411764706	2.08294117647059	0.42435664969	0.98	1	14.2932308747052	15.0861694065998	0.94977019857364	5	6	1	2	4	5	3	5	7	6	7	4	9	8	8	4
1058	E01001076	1.29233333333333	9.49833333333333	0.931333333333333	0.652	0.652	0.652	2.72433333333333	5.294	6.355	0.787666666666667	0.684	1.31772775823	0.24	1	13.4898703243542	15.2107936962302	0.928415485437189	6	6	4	4	8	8	2	8	10	9	10	1	2	8	9	3
1059	E01001077	0.943529411764706	9.49117647058824	0.462352941176471	0.641176470588235	0.641176470588235	0.641176470588235	2.61176470588235	6.04882352941176	5.93176470588235	0.641176470588235	0.814117647058824	2.02616617566	0.48	1	13.8276017415476	15.2647040635226	0.952759627708304	5	6	4	2	8	8	2	8	10	10	10	1	6	8	9	4
1060	E01001078	0.823888888888889	9.29277777777778	0.729444444444444	0.713333333333333	0.713333333333333	0.713333333333333	2.41333333333333	5.84611111111111	5.73388888888889	0.761666666666667	0.827777777777778	2.52303157404	0.35	1	13.8179380326469	15.2465591490952	0.953079194580571	4	6	4	3	8	8	2	8	10	9	10	1	4	8	9	4
1061	E01001079	1.97238095238095	7.9552380952381	1.73809523809524	1.22857142857143	1.22857142857143	1.22857142857143	2.36428571428571	4.64952380952381	7.03333333333333	1.3752380952381	1.22857142857143	0.1017265948	0.52	1	13.6527323596029	15.1914805540003	0.943709690792678	8	6	8	7	5	5	2	8	10	8	9	8	6	8	9	4
1062	E01001080	1.1564	9.7836	0.8976	0.548	0.548	0.548	2.8656	5.6728	6.2244	0.6688	0.5752	2.45704492532	0.26	1	13.5965582566702	15.2001465758781	0.938319494445369	6	6	3	4	9	8	2	8	10	9	10	1	2	8	9	4
1063	E01001081	2.0895	8.2605	1.8445	1.333	1.333	1.333	2.3025	4.608	7.157	1.4795	1.333	0.47140443895	0.18	1	13.2842344823572	15.1619945499213	0.904260479764528	8	6	8	8	5	5	3	8	10	7	8	3	1	8	8	3
1064	E01001082	1.33227272727273	9.87772727272727	1.09681818181818	1.24318181818182	1.24318181818182	1.24318181818182	2.95590909090909	5.67272727272727	6.31818181818182	1.28181818181818	1.37681818181818	0.58231563167	0.44	1	13.7252044859969	15.3006019389812	0.941191936023801	7	6	8	5	5	5	2	8	10	8	8	3	5	8	9	4
1065	E01001083	1.104	3.8776	0.6844	0.4072	0.9588	0.64	0.6764	1.3536	3.9508	0.898	1.0264	0.51835212041	0.23	1	18.4890291571069	16.2598563891841	1.26876989756833	6	3	2	3	7	8	8	3	9	9	9	3	1	10	10	7
1066	E01001084	1.09522727272727	5.27909090909091	0.976590909090909	0.555454545454545	1.00136363636364	0.629090909090909	0.541363636363636	1.53068181818182	3.52659090909091	1.2825	1.64340909090909	0.5383702064	0.305	1	18.7807181338396	16.2907521765167	1.26276194867589	5	4	3	5	6	8	9	4	8	8	8	3	3	10	10	7
1067	E01001085	0.425789473684211	3.22394736842105	0.461842105263158	0.387894736842105	0.447631578947368	0.359473684210526	0.436842105263158	1.10605263157895	3.47184210526316	0.477105263157895	0.519473684210526	0.30135097474	0.445	1	18.5244797235327	16.2772685138729	1.2776431992672	1	2	1	2	10	9	9	3	8	10	10	5	5	10	10	7
1068	E01001086	0.658571428571429	2.32333333333333	0.392380952380952	0.43952380952381	0.448095238095238	0.441904761904762	0.371904761904762	0.592380952380952	4.14047619047619	0.970952380952381	0.91	0.22008528428	0.68	1	18.2527182738897	16.2653654835427	1.28406653468545	3	1	2	1	10	9	10	1	9	9	9	6	8	10	10	7
1069	E01001087	0.601290322580645	2.85	0.43741935483871	0.309032258064516	0.304838709677419	0.260645161290323	0.321290322580645	0.751935483870968	3.43612903225806	0.45741935483871	0.372903225806452	0.24329133206	0.58	1	18.3886299153794	16.2623811930205	1.27576146381453	2	2	1	1	10	10	10	2	8	10	10	5	7	10	10	7
1070	E01001088	0.700416666666667	3.20416666666667	0.783333333333333	0.520416666666667	0.512083333333333	0.515833333333333	0.725	1.0975	2.44458333333333	0.524583333333333	0.855	0.32791234883	0.18	1	18.1252746582031	16.2121315002441	1.30069601535797	3	2	3	4	9	9	7	3	6	10	10	4	1	10	10	7
1071	E01001089	0.696	2.94033333333333	0.628333333333333	0.407666666666667	0.341666666666667	0.353666666666667	0.411333333333333	0.821666666666667	2.87033333333333	0.499	0.422333333333333	0.22198962582	0.44	1	18.265887963269	16.2525461486842	1.28693382560939	3	2	2	3	10	9	9	2	7	10	10	6	5	10	10	7
1072	E01001090	0.5	2.467	0.349	0.289666666666667	0.289333333333333	0.276666666666667	0.186666666666667	0.366	3.175	0.659666666666667	0.434666666666667	0.24554172041	0.695	1	18.2482736238764	16.2638686407039	1.28478687671944	2	1	1	1	10	10	10	1	8	10	10	5	8	10	10	7
1073	E01001091	0.442142857142857	2.40190476190476	0.491904761904762	0.479285714285714	0.496428571428571	0.507619047619048	0.486904761904762	0.639761904761905	3.41190476190476	0.954761904761905	1.02190476190476	0.60392948043	0.71	1	18.2230744330015	16.2578944604678	1.28740155778044	1	1	2	2	9	9	9	1	8	9	9	3	8	10	10	7
1074	E01001092	0.97975	7.5785	0.8625	0.945	1.33625	1.0445	1.0205	1.349	2.0125	1.33975	1.42525	1.14076587284	0.73	1	15.3650749370163	15.2728991160976	0.997297619856111	5	5	6	4	5	6	6	3	5	8	8	1	8	9	9	4
1075	E01001093	0.69027027027027	7.22756756756757	0.602702702702703	0.793513513513514	0.859189189189189	0.766486486486486	0.86027027027027	1.05162162162162	0.679189189189189	0.763783783783784	1.32864864864865	1.48777963107	0.42	1	15.3575977294218	15.2669808657449	0.998912451534866	3	5	5	2	7	7	7	2	2	9	8	1	5	9	9	4
1076	E01001094	0.955869565217391	7.35891304347826	0.994782608695652	1.00282608695652	1.74652173913043	1.48782608695652	1.46086956521739	1.83978260869565	2.86478260869565	1.93739130434783	1.81913043478261	0.63839154579	1.325	1	15.2626535977342	15.2401434379942	0.996269321182271	5	5	6	5	4	5	4	4	7	6	7	2	10	9	9	4
1077	E01001095	0.699642857142857	6.21714285714286	0.537142857142857	0.7075	0.894285714285714	0.741428571428571	0.985	0.4575	0.368571428571429	0.529642857142857	1.61321428571429	1.61437138849	0.455	1	15.2376710432519	15.2311306432391	0.991471794941535	3	4	4	2	7	7	6	1	1	10	8	1	6	9	9	4
1078	E01001096	1.22533333333333	6.742	1.13	1.10466666666667	1.37966666666667	1.346	1.36133333333333	0.506333333333333	0.647333333333333	1.12766666666667	1.782	1.08420601302	0.97	1	15.0632525222792	15.1847461410458	0.980340748127069	6	5	7	5	5	5	4	1	1	8	7	1	9	9	8	4
1079	E01001097	0.633389830508475	8.16966101694915	0.607457627118644	0.441016949152542	0.505593220338983	0.292542372881356	0.463728813559322	0.608474576271186	1.34898305084746	0.569322033898305	0.678135593220339	0.8757497121	0.51	1	15.059254901333	15.2023871754721	0.981928832177383	3	6	2	2	9	10	9	1	4	10	10	2	6	9	9	4
1080	E01001098	1.35821428571429	8.69821428571429	1.45535714285714	0.941785714285714	1.58642857142857	1.11071428571429	1.55428571428571	1.15821428571429	1.49214285714286	1.525	1.77321428571429	0.58702476362	1.645	1	14.9441725006276	15.1771350094566	0.977958059191207	7	6	6	7	4	6	4	3	4	7	7	3	10	9	8	4
1081	E01001099	1.20387096774194	8.79903225806452	1.07193548387097	0.65258064516129	1.21516129032258	0.711935483870968	1.17741935483871	1.30741935483871	2.2141935483871	1.25774193548387	1.39516129032258	0.59382032122	1.4	1	14.8849878311157	15.1635723114014	0.975342929363251	6	6	4	5	5	8	5	3	6	8	8	3	10	9	8	4
1082	E01001100	0.770869565217391	6.01086956521739	0.783478260869565	0.413913043478261	0.882608695652174	0.83695652173913	1.14	1.03260869565217	1.12521739130435	1.03695652173913	1.97260869565217	0.6891723918	0.41	1	15.1697603015889	15.2161343709993	0.987795666495145	4	4	2	4	7	7	5	2	3	8	7	2	5	9	9	4
1083	E01001101	0.922173913043478	8.10608695652174	2.14	1.12608695652174	1.22608695652174	2.25913043478261	2.32869565217391	2.13260869565217	2.65086956521739	1.69173913043478	2.98391304347826	0.74105603597	0.62	1	14.4137491030603	15.0879839275264	0.950402325256425	5	6	7	8	5	3	3	5	7	7	5	2	8	8	8	4
1084	E01001102	1.40275	7.77575	1.577	0.51425	0.5175	1.71875	1.71875	2.41	3.193	0.93975	3.83725	0.99791457427	0.345	1	14.2265955390199	15.0620063349434	0.943697887175917	7	5	3	7	9	4	3	6	8	9	4	1	4	8	8	4
1085	E01001103	1.74857142857143	8.46595238095238	1.74642857142857	0.74	0.742619047619048	2.37166666666667	2.37	3.18166666666667	3.93047619047619	0.370952380952381	4.16238095238095	0.76181850869	0.4	1	13.9463542881743	15.0253053657422	0.935095779426908	8	6	5	8	8	3	2	7	9	10	4	2	5	8	8	4
1086	E01001104	0.493658536585366	9.76560975609756	1.83219512195122	0.610731707317073	1.9009756097561	1.67878048780488	2.14463414634146	2.16878048780488	3.07414634146341	1.79024390243902	2.36219512195122	0.57702031129	1.3	1	14.1467718452373	15.0643965899764	0.945926966657298	2	6	3	8	4	4	3	5	8	7	6	3	10	8	8	4
1087	E01001105	2.05724137931034	9.1351724137931	1.00793103448276	0.734137931034483	0.942068965517241	3.04620689655172	2.26413793103448	3.80931034482759	4.69	0.862758620689655	5.19137931034483	0.58443541448	1.22	1	13.6796191188039	15.0055651097212	0.931199786690323	8	6	5	5	7	3	3	7	9	9	3	3	10	8	8	4
1088	E01001106	1.58925925925926	9.59333333333333	0.538888888888889	0.347037037037037	0.486666666666667	3.51296296296296	1.79592592592593	4.37518518518519	5.67851851851852	1.32888888888889	5.12518518518519	0.07756681522	0.97	1	13.5790747747487	14.9968413481637	0.928783781434963	7	6	1	2	9	2	3	8	10	8	3	9	9	8	8	3
1089	E01001107	1.4071875	6.6253125	1.42	0.78875	1.31	1.4715625	1.7159375	1.6478125	1.738125	1.305	2.485	0.71976099494	0.995	1	14.8174034392825	15.1424019897978	0.967134799784708	7	5	5	7	5	5	3	4	5	8	6	2	9	9	8	4
1090	E01001108	1.68410256410256	7.0825641025641	1.78846153846154	0.896410256410256	1.21179487179487	1.85923076923077	1.97153846153846	2.56487179487179	2.75333333333333	1.25179487179487	3.18564102564103	1.21999229975	0.95	1	14.6174349105751	15.1244612879643	0.958499650713332	8	5	6	8	5	4	3	6	7	8	5	1	9	9	8	4
1091	E01001109	0.37775	2.13375	0.867	0.3145	0.42275	0.322	0.2985	1.473	3.171	0.78125	1.68125	0.20855028564	0.275	1	17.5680348927402	16.026169815348	1.20629266274338	1	1	1	4	10	10	10	4	8	9	8	6	2	9	10	7
1092	E01001110	0.376296296296296	1.89148148148148	0.434074074074074	0.295925925925926	0.659259259259259	0.394814814814815	0.343703703703704	1.04	4.00962962962963	0.748518518518519	1.01333333333333	0.15705199454	0.34	1	17.7526578999118	16.0752624167792	1.21742442682521	1	1	1	1	8	9	10	2	9	9	9	7	3	10	10	7
1093	E01001111	0.697391304347826	2.5595652173913	0.649565217391304	0.478695652173913	0.57304347826087	0.23695652173913	0.29	0.591739130434783	1.60391304347826	0.279130434782609	1.94652173913043	0.37771890432	0.49	1	18.043773651123	16.2070541381836	1.25772440433502	3	1	2	3	9	10	10	1	4	10	7	4	6	10	10	7
1094	E01001112	0.7315	2.818	0.63525	0.65125	0.76375	0.5525	0.37925	1.055	1.7945	0.63625	2.04275	0.33926382477	0.285	1	17.6320894046376	16.0662370771487	1.2222667656638	3	2	4	3	8	8	10	2	5	10	7	4	2	9	10	7
1095	E01001113	0.530714285714286	2.34035714285714	0.939285714285714	0.604642857142857	0.583214285714286	0.387142857142857	0.357857142857143	0.986428571428571	2.17571428571429	0.641428571428571	2.10964285714286	0.39142240182	0.38	1	18.0339294386383	16.1993148207657	1.2549943258903	2	1	3	4	9	9	10	2	6	10	7	4	4	10	10	7
1096	E01001114	0.66037037037037	1.6937037037037	0.911481481481481	0.64037037037037	0.594074074074074	0.147777777777778	0.524074074074074	1.01185185185185	2.28296296296296	0.614444444444444	1.93703703703704	0.34371013704	0.3	1	17.7534850640529	16.1084091241425	1.22975186732191	3	1	4	4	9	10	9	2	6	10	7	4	3	10	10	7
1097	E01001115	0.709583333333333	1.085	0.760833333333333	0.707083333333333	0.41875	0.365	0.762916666666667	1.19583333333333	3.77791666666667	0.61625	1.095	0.18510786248	0.305	1	17.946795833483	16.1326224180848	1.23158502765656	3	1	4	3	10	9	7	3	8	10	9	6	3	10	10	7
1098	E01001116	0.46	1.61695652173913	0.739130434782609	0.450434782608696	0.572608695652174	0.284782608695652	0.471739130434783	1.29695652173913	2.69608695652174	0.368695652173913	1.56217391304348	0.25244951542	0.22	1	17.6634486869318	16.0549489368496	1.21346808879195	1	1	2	3	9	10	9	3	7	10	8	5	1	9	10	7
1099	E01001117	0.565945945945946	1.08351351351351	0.34027027027027	0.334864864864865	0.303243243243243	0.212162162162162	0.489459459459459	0.80027027027027	3.38135135135135	0.354594594594595	0.696216216216216	0.2106171071	0.645	1	18.1346168518066	16.202844619751	1.26036202907562	2	1	1	1	10	10	9	2	8	10	10	6	8	10	10	7
1100	E01001118	0.3453125	1.5859375	0.5309375	0.34875	0.591875	0.22375	0.3578125	1.3284375	3.9884375	0.4859375	1.2746875	0.18360331387	0.14	1	17.7150683364618	16.0676697336249	1.21623256596303	1	1	1	2	9	10	10	3	9	10	9	6	1	9	10	7
1101	E01001119	1.66565217391304	9.19086956521739	1.49391304347826	1.46347826086957	1.46347826086957	1.55086956521739	1.58782608695652	5.27782608695652	6.12391304347826	3.56608695652174	5.05173913043478	1.26251827093	0.41	1	13.9565919860779	15.0604584904779	0.939726182122406	8	6	8	7	5	5	4	8	10	4	3	1	5	8	8	4
1102	E01001120	0.6596	8.1724	0.5808	0.554	0.554	0.506	0.554	4.0752	5.1364	2.5544	4.2836	0.96833915975	0.66	1	14.459375275325	15.1438883137391	0.957108714629476	3	6	3	2	9	9	8	8	9	5	4	1	8	8	8	4
1103	E01001121	1.11296296296296	8.62666666666667	1.05592592592593	1.08925925925926	1.11518518518519	1.11518518518519	1.11518518518519	4.46185185185185	5.49407407407407	2.95481481481482	4.73777777777778	1.06115560246	0.68	1	13.6204043631028	15.0141615947419	0.92522474598899	6	6	7	5	6	6	5	8	10	5	3	1	8	8	8	3
1104	E01001122	1.39181818181818	6.42030303030303	1.67969696969697	1.71909090909091	1.72666666666667	1.80515151515152	1.67878787878788	3.53969696969697	4.42212121212121	3.06454545454545	2.59515151515152	0.9997853926	1.24	1	15.5353212356567	15.3375730514526	1.01266306638718	7	5	9	7	4	4	4	7	9	5	6	1	10	9	9	5
1105	E01001123	1.34909090909091	7.45515151515152	1.62666666666667	1.60727272727273	1.61393939393939	1.60878787878788	1.62	4.24636363636364	4.97606060606061	3.26060606060606	3.39969696969697	0.82637995773	0.86	1	14.8160899107827	15.2202001885181	0.972893390835102	7	5	9	7	4	4	4	8	9	5	5	2	9	9	9	4
1106	E01001124	0.717407407407407	7.20703703703704	1.08296296296296	0.828148148148148	1.2037037037037	1.20592592592593	1.20592592592593	4.08074074074074	4.07444444444444	1.52333333333333	3.31703703703704	1.01631248767	1.53	1	14.7290844301459	15.1631090110881	0.965927386764922	3	5	5	5	6	6	5	8	9	7	5	1	10	9	8	4
1107	E01001125	0.231666666666667	7.54861111111111	0.323055555555556	0.295	0.362777777777778	0.354444444444444	0.362777777777778	3.82166666666667	4.66888888888889	2.02138888888889	3.65916666666667	1.13868643508	0.875	1	14.6246953098371	15.1327768033345	0.959496795266415	1	5	1	1	10	9	10	7	9	6	4	1	9	9	8	4
1108	E01001126	1.3124	9.0356	1.132	1.0152	1.0228	0.9788	1.106	4.8652	5.736	3.2116	4.5924	0.64026758418	0.55	1	14.155066495288	15.1006574681203	0.947438338336755	6	6	7	5	6	6	5	8	10	5	4	2	7	8	8	4
1109	E01001127	0.701714285714286	7.44085714285714	1.57914285714286	0.706285714285714	1.38685714285714	0.747142857142857	1.64457142857143	2.46228571428571	0.637428571428571	3.26114285714286	2.24342857142857	1.36025208786	0.31	1	15.2036948583228	15.3725031216111	1.00133279395014	3	5	4	7	5	7	4	6	1	5	6	1	3	9	9	4
1110	E01001128	0.482222222222222	7.42740740740741	1.4237037037037	0.485185185185185	1.0937037037037	1.05888888888889	1.53481481481481	2.09925925925926	1.16777777777778	3.44666666666667	2.01925925925926	1.05903627361	0.38	1	15.1720216792147	15.3786954811816	0.999913028749151	2	5	2	7	6	6	4	5	3	4	7	1	4	9	9	4
1111	E01001129	0.792413793103448	7.25931034482759	1.3648275862069	0.998275862068966	1.24137931034483	0.430689655172414	1.32206896551724	2.5248275862069	0.401034482758621	3.06931034482759	2.21413793103448	1.38931898295	0.74	1	15.4826391799183	15.3857721039792	1.02088171436733	4	5	6	6	5	9	5	6	1	5	6	1	8	9	9	5
1112	E01001130	0.632272727272727	7.80818181818182	1.80318181818182	0.632272727272727	1.49136363636364	1.38363636363636	1.91454545454545	2.47818181818182	1.325	3.74181818181818	2.39909090909091	1.4290277766	0.225	1	15.1292764297881	15.3732009051752	0.996844727138491	3	5	4	8	5	5	3	6	3	4	6	1	1	9	9	4
1113	E01001131	1.60791666666667	8.13291666666667	1.72375	0.9825	0.89625	0.89625	1.66416666666667	1.38166666666667	2.38541666666667	0.89625	3.06125	0.28461178944	1.1	1	16.2738967945899	15.5543894025053	1.08338569205208	7	6	6	7	7	7	4	3	6	9	5	5	10	9	9	5
1114	E01001132	0.8434375	7.7403125	1.1321875	0.88	1.0825	0.865625	1.1578125	2.864375	1.81	1.6090625	2.6803125	0.33767310581	0.69	1	16.082159528107	15.5117852239551	1.06921848620906	4	5	6	5	6	7	5	6	5	7	6	4	8	9	9	5
1115	E01001133	0.440512820512821	7.05487179487179	0.901794871794872	0.599282051282051	0.845384615384615	0.474615384615385	0.853846153846154	2.30025641025641	0.803846153846154	2.64717948717949	2.04692307692308	0.79473099272	0.57	1	15.8188814718199	15.4452370391823	1.04682339353514	1	5	3	4	7	9	7	5	2	5	7	2	7	9	9	5
1116	E01001134	1.00382978723404	6.38702127659574	0.857872340425532	0.761276595744681	0.995106382978723	0.838510638297872	0.856808510638298	3.04829787234043	2.32042553191489	2.16574468085106	1.66510638297872	0.78712067328	1.6	1	15.9716400032838	15.4875665423982	1.06105801518488	5	5	5	4	6	7	7	7	6	6	8	2	10	9	9	5
1117	E01001135	0.486756756756757	6.82486486486486	0.82027027027027	0.833243243243243	0.502432432432432	0.391891891891892	0.925135135135135	1.49567567567568	0.859459459459459	2.72243243243243	1.41810810810811	0.36212936185	0.77	1	15.6535424612579	15.4128504553361	1.03195617501977	2	5	5	4	9	9	6	4	2	5	8	4	9	9	9	5
1118	E01001136	0.51025641025641	3.33	0.286666666666667	0.305384615384615	0.381025641025641	0.23025641025641	0.251794871794872	1.11666666666667	1.26205128205128	0.308974358974359	2.13974358974359	0.47828407856	0.25	1	17.5183280475996	16.0177409966783	1.21363571247272	2	2	1	1	10	10	10	3	3	10	7	3	2	9	10	7
1119	E01001137	0.342826086956522	4.55826086956522	0.625217391304348	0.303260869565217	0.691521739130435	0.902391304347826	0.585869565217391	0.704565217391304	1.03086956521739	1.205	1.20913043478261	0.74003206297	0.39	1	18.3604771398738	16.1939493558112	1.23734502254658	1	3	1	3	8	7	8	1	3	8	9	2	4	10	10	7
1120	E01001138	0.548974358974359	4.70435897435897	0.963846153846154	0.511282051282051	0.692051282051282	0.745897435897436	0.696153846153846	0.875897435897436	0.650512820512821	0.768461538461538	0.768461538461538	0.80038121385	0.3	1	18.2516360902614	16.1615622007571	1.23232610788587	2	3	3	5	8	7	8	2	1	9	10	2	3	10	10	7
1121	E01001139	0.381379310344828	3.23689655172414	0.950689655172414	0.573103448275862	0.91551724137931	0.597931034482759	0.740689655172414	1.25827586206897	0.745172413793103	0.866896551724138	2.46206896551724	0.35050089788	0.495	1	17.9767470818672	16.1495281424754	1.2358850871406	1	2	3	5	7	8	7	3	2	9	6	4	6	10	10	7
1122	E01001140	0.394444444444444	3.9575	0.742222222222222	0.6	1.10694444444444	1.07277777777778	1.08777777777778	1.41527777777778	0.485277777777778	1.18277777777778	1.42333333333333	0.36726721295	0.275	1	18.0649976619742	16.1443150910367	1.23299905051846	1	3	3	3	6	6	6	3	1	8	8	4	2	10	10	7
1123	E01001141	0.631621621621622	4.02135135135135	0.357027027027027	0.847027027027027	0.734324324324324	0.617297297297297	0.617297297297297	1.46432432432432	0.196216216216216	0.847027027027027	2.11486486486486	0.34254563745	0.41	1	18.0426483154297	16.1751289367676	1.23951649665832	3	3	5	1	8	8	8	4	1	9	7	4	5	10	10	7
1124	E01001142	0.284333333333333	3.69633333333333	0.490333333333333	0.619666666666667	0.542666666666667	0.494333333333333	0.516	1.237	0.582	0.656	2.10833333333333	0.38790153739	0.61	1	18.0425142971696	16.1751041365771	1.23951438299412	1	2	4	2	9	9	9	3	1	10	7	4	7	10	10	7
1125	E01001143	0.735625	4.1096875	0.660625	0.750625	0.5525	0.4321875	0.470625	1.14625	1.016875	0.754375	2.161875	0.8889582019	0.42	1	17.7653154235969	16.0594302492702	1.22054714199642	3	3	5	3	9	9	9	3	3	9	7	2	5	10	10	7
1126	E01001144	0.528571428571429	3.28285714285714	0.518095238095238	0.455714285714286	0.674285714285714	0.419047619047619	0.479047619047619	1.17857142857143	1.08285714285714	0.567619047619048	2.38428571428571	0.37923992292	0.47	1	17.7703877907923	16.093110010845	1.22769668840356	2	2	2	2	8	9	9	3	3	10	6	4	6	10	10	7
1127	E01001145	0.453666666666667	3.78766666666667	0.475333333333333	0.430333333333333	0.251	0.200666666666667	0.216666666666667	0.849	1.10266666666667	0.434333333333333	1.99533333333333	0.90445769953	0.41	1	17.6066954994213	16.0340701956198	1.21607207007433	1	2	2	2	10	10	10	2	3	10	7	2	5	9	10	7
1128	E01001146	0.33	2.81789473684211	0.671578947368421	0.577894736842105	0.693684210526316	0.5	0.628421052631579	0.910526315789474	2.02210526315789	1.24526315789474	1.10736842105263	0.33781589586	0.46	1	18.0599336348289	16.1816526494366	1.24189062840217	1	2	3	3	8	9	8	2	5	8	9	4	6	10	10	7
1129	E01001147	0.566153846153846	2.76384615384615	0.703076923076923	0.382307692307692	0.281153846153846	0.256538461538462	0.296153846153846	0.348461538461538	2.94576923076923	1.27461538461538	0.440384615384615	0.30885801565	0.325	1	18.2528247833252	16.265438079834	1.28412759304047	2	2	1	3	10	10	10	1	7	8	10	5	3	10	10	7
1130	E01001148	0.569047619047619	3.13952380952381	0.945238095238095	0.631428571428571	0.618095238095238	0.30047619047619	0.608095238095238	0.621904761904762	2.12190476190476	1.56952380952381	0.79952380952381	0.34381520778	0.47	1	18.1765945726175	16.2102499762905	1.25077342624737	2	2	4	5	8	10	8	1	6	7	10	4	6	10	10	7
1131	E01001149	0.597391304347826	3.25347826086957	0.650434782608696	0.595652173913043	1.05608695652174	0.877391304347826	0.926521739130435	1.1504347826087	1.60130434782609	1.27173913043478	1.55608695652174	0.37663002939	0.27	1	18.2167091369629	16.2408218383789	1.26342368125916	2	2	3	3	6	7	6	3	4	8	8	4	2	10	10	7
1132	E01001150	0.637741935483871	3.20935483870968	0.89258064516129	0.559032258064516	1.05741935483871	0.729677419354839	0.860967741935484	1.18677419354839	1.07387096774194	0.968709677419355	2.23903225806452	0.358210868	0.255	1	18.2163941143488	16.2407603264854	1.26341329934647	3	2	3	4	6	7	7	3	3	9	6	4	2	10	10	7
1133	E01001151	0.520416666666667	2.52083333333333	0.520416666666667	0.29875	0.29875	0.2975	0.392916666666667	0.75875	2.855	0.794166666666667	0.727916666666667	0.25773374766	0.37	1	18.2528247833252	16.265438079834	1.28412759304047	2	1	1	2	10	10	9	2	7	9	10	5	4	10	10	7
1134	E01001152	0.188571428571429	2.21	0.274285714285714	0.322380952380952	0.329047619047619	0.173809523809524	0.33952380952381	0.621428571428571	2.41333333333333	0.743809523809524	0.954761904761905	0.28733510813	0.64	1	18.1928236996907	16.235799530325	1.26243111051905	1	1	1	1	10	10	10	1	6	9	9	5	8	10	10	7
1135	E01001153	0.539166666666667	2.32833333333333	0.664166666666667	0.715833333333333	0.567916666666667	0.451666666666667	0.669166666666667	0.67375	2.37166666666667	0.842083333333333	1.50916666666667	0.27619389218	0.36	1	18.0602310748385	16.1829676166834	1.24269162487851	2	1	4	3	9	9	8	1	6	9	8	5	4	10	10	7
1136	E01001154	0.497777777777778	2.31925925925926	0.512222222222222	0.405185185185185	0.367407407407407	0.191111111111111	0.302222222222222	0.394074074074074	1.75888888888889	0.368518518518519	1.74481481481481	0.35697706248	0.33	1	17.8503622902891	16.1395768549212	1.23650141805196	2	1	2	2	10	10	10	1	5	10	7	4	3	10	10	7
1137	E01001155	0.341	1.9635	0.354	0.325	0.262	0.1895	0.2985	0.3285	1.992	0.404	1.4915	0.35348108708	0.515	1	17.9228782800584	16.1688220445682	1.2467799796232	1	1	1	1	10	10	10	1	5	10	8	4	6	10	10	7
1138	E01001156	1.08555555555556	4.41592592592593	0.792222222222222	0.792962962962963	1.15037037037037	0.965185185185185	0.402592592592593	1.35592592592593	1.89925925925926	1.81703703703704	1.59962962962963	0.57806656289	0.14	1	18.3874242760243	16.1999254081551	1.23840832520531	5	3	5	4	6	6	9	3	5	7	8	3	1	10	10	7
1139	E01001157	1.36264705882353	3.72647058823529	1.39029411764706	0.992352941176471	0.952647058823529	0.667058823529412	0.754705882352941	0.984117647058824	3.22705882352941	1.72058823529412	0.837058823529412	0.43924175043	0.595	1	18.4384935270869	16.2508403709348	1.25627288805049	7	2	6	7	7	8	7	2	8	7	10	4	7	10	10	7
1140	E01001158	0.735675675675676	3.70972972972973	0.461351351351351	0.48972972972973	1.10702702702703	1.00486486486486	0.676216216216216	1.10243243243243	1.52513513513514	1.68405405405405	1.54027027027027	0.48834989536	0.2	1	18.3255971873965	16.1951368538806	1.23842359468246	3	2	2	2	6	6	8	3	4	7	8	3	1	10	10	7
1141	E01001159	1.32785714285714	4.47880952380952	1.21071428571429	1.09	1.2702380952381	0.911904761904762	0.638571428571429	1.46619047619048	2.47142857142857	2.10047619047619	1.46142857142857	0.44318486356	0.515	1	18.4919068923513	16.2434373818367	1.25094135081052	7	3	7	6	5	7	8	4	6	6	8	4	6	10	10	7
1142	E01001160	0.998620689655172	3.34241379310345	1.27965517241379	0.951379310344828	0.561724137931034	0.322758620689655	0.612758620689655	0.556551724137931	2.95034482758621	1.77	0.473793103448276	0.37788658308	0.54	1	18.4219529112729	16.2496305059044	1.25635548967615	5	2	6	6	9	10	8	1	7	7	10	4	7	10	10	7
1143	E01001161	1.2415	3.379	1.1975	0.998	0.683	0.515	0.6795	0.709	3.589	1.2445	0.5805	0.31062883131	0.4	1	18.3385106118875	16.2536670163855	1.26860737677	6	2	6	6	8	9	8	1	8	8	10	5	5	10	10	7
1144	E01001162	0.961052631578947	5.54631578947368	0.992631578947368	0.959473684210526	1.13657894736842	1.00368421052632	0.764210526315789	1.49421052631579	1.94210526315789	1.71447368421053	1.41052631578947	0.54998428029	0.41	1	18.7028417617872	16.2273348263055	1.24011458891276	5	4	6	5	6	6	7	4	5	7	8	3	5	10	10	7
1145	E01001163	0.765	5.80035714285714	1.07321428571429	0.5225	0.911428571428571	0.509642857142857	0.473571428571429	1.55142857142857	2.75857142857143	1.445	1.65035714285714	0.60071358646	0.485	1	18.8814180110221	16.2804340205928	1.25111513464385	4	4	3	5	7	9	9	4	7	7	8	3	6	10	10	7
1146	E01001164	1.10829787234043	5.39723404255319	0.523404255319149	0.350212765957447	0.324468085106383	0.29531914893617	0.314042553191489	0.687021276595745	1.23297872340426	0.92936170212766	1.15765957446809	0.82428078809	0.19	1	18.6564092914332	16.2086109771895	1.23582804495981	6	4	1	2	10	10	10	1	3	9	9	2	1	10	10	7
1147	E01001165	1.48571428571429	3.7325	0.902142857142857	0.873571428571429	1.40142857142857	0.259285714285714	0.375	1.01535714285714	0.650714285714286	1.70642857142857	2.0375	0.26352169702	0.42	1	17.4986354295274	15.867469062764	1.13197298719523	7	2	6	4	5	10	10	2	1	7	7	5	5	9	9	6
1148	E01001166	1.05923076923077	3.22358974358974	1.10846153846154	0.672820512820513	1.01769230769231	0.293589743589744	0.925384615384615	0.816410256410256	1.39051282051282	1.16512820512821	1.29153846153846	0.24266295644	0.32	1	17.6174608966185	15.9111325233962	1.14568662109535	5	2	4	5	6	10	6	2	4	8	8	5	3	9	9	6
1149	E01001167	1.31352941176471	4.52176470588235	0.551764705882353	0.717647058823529	0.783823529411765	0.365588235294118	0.601470588235294	0.576470588235294	0.774411764705882	2.71029411764706	2.03529411764706	0.64150806191	0.602190000000002	1	17.3505819381414	15.8292957835771	1.12200793865326	6	3	4	2	8	9	8	1	2	5	7	2	7	9	9	6
1150	E01001168	1.475	3.79178571428571	0.921785714285714	1.0325	1.20142857142857	0.361785714285714	0.616071428571429	0.897142857142857	1.07071428571429	1.87464285714286	1.67928571428571	0.26706966293	0.63	1	17.3902798740064	15.825668258489	1.12270752493371	7	2	7	4	6	9	8	2	3	7	8	5	8	9	9	6
1151	E01001169	0.446521739130435	4.79695652173913	0.74695652173913	1.06260869565217	1.11304347826087	0.699130434782609	1.12913043478261	0.941304347826087	1.74260869565217	2.58130434782609	1.09478260869565	0.74910359375	0.27	1	16.4948296534028	15.5923525991392	1.07010533369387	1	3	7	3	6	8	5	2	5	5	9	2	2	9	9	5
1152	E01001170	0.572413793103448	3.93413793103448	0.487586206896552	0.348620689655172	0.337931034482759	0.261724137931034	0.398620689655172	1.20379310344828	2.25689655172414	1.75068965517241	0.365172413793103	0.37080151225	0.95	1	16.6797874629829	15.6322883660598	1.07988904448886	2	3	1	2	10	10	9	3	6	7	10	4	9	9	9	5
1153	E01001171	0.601290322580645	4.27967741935484	0.521290322580645	0.842258064516129	0.858709677419355	0.746774193548387	0.930645161290323	1.28774193548387	1.91774193548387	2.16548387096774	0.849677419354839	0.49776056988	0.59	1	16.8504883669005	15.7189972821071	1.0917760420886	2	3	5	2	7	7	6	3	5	6	10	3	7	9	9	5
1154	E01001172	0.910263157894737	5.33342105263158	1.20105263157895	0.94	1.05	0.426842105263158	1.03921052631579	0.415526315789474	1.70289473684211	2.79210526315789	1.83947368421053	1.36461164235	0.382020000000019	1	16.5199675812158	15.6297352159512	1.07096048500535	4	4	6	6	6	9	6	1	5	5	7	1	4	9	9	5
1155	E01001173	0.910833333333333	5.30729166666667	0.77875	1.18979166666667	1.060625	1.0125	1.216875	1.72854166666667	1.74791666666667	1.55166666666667	1.54104166666667	1.15788582351	0.414524999999994	1	15.947590619056	15.443084997367	1.03651082398329	5	4	7	4	6	6	5	4	5	7	8	1	5	9	9	5
1156	E01001174	0.526842105263158	1.50631578947368	1.14631578947368	0.594736842105263	0.322105263157895	0.311052631578947	0.616315789473684	1.72631578947368	3.98578947368421	0.674736842105263	2.09157894736842	1.98571079078	0.55	1	18.1772753386849	16.2727727842083	1.28633463910977	2	1	3	6	10	10	8	4	9	9	7	1	7	10	10	7
1157	E01001175	0.447368421052632	0.616315789473684	0.522631578947368	0.423684210526316	0.442631578947368	0.243684210526316	0.543157894736842	1.45684210526316	3.90894736842105	0.682105263157895	1.60473684210526	1.23829875629	0.67	1	18.0846600854774	16.2219385442882	1.26436278565536	1	1	2	2	10	10	9	3	9	9	8	1	8	10	10	7
1158	E01001176	0.332	1.392	1.1095	0.405	0.354	0.2175	0.598	1.8245	3.7355	0.716	1.925	2.02252119945	0.795	1	18.1378432749495	16.2288635166952	1.27445819434745	1	1	2	5	10	10	8	4	8	9	7	1	9	10	10	7
1159	E01001177	0.760952380952381	2.46619047619048	1.61809523809524	0.802380952380952	0.894761904761905	0.218095238095238	1.06190476190476	2.21952380952381	2.84	1.66190476190476	1.94714285714286	2.10647346076	0.85	1	18.0074032974919	16.1612110522167	1.28011492211006	4	1	5	7	7	10	6	5	7	7	7	1	9	10	10	7
1160	E01001178	0.442941176470588	0.743529411764706	0.489411764705882	0.466470588235294	0.632941176470588	0.206470588235294	0.466470588235294	1.30294117647059	3.66823529411765	0.744705882352941	1.20294117647059	0.92897192737	0.63	1	18.012839495745	16.1608972855205	1.24272736377293	1	1	2	2	8	10	9	3	8	9	9	2	8	10	10	7
1161	E01001179	0.2885	1.6645	0.9425	0.357	0.5845	0.294	0.5115	1.802	3.3835	0.9765	1.743	2.00818412158	0.63	1	17.9309253692627	16.1137065887451	1.27964305877686	1	1	1	4	9	10	9	4	8	9	7	1	8	10	10	7
1162	E01001180	0.374347826086957	1.8704347826087	0.979130434782609	0.374347826086957	0.482608695652174	0.223913043478261	0.411304347826087	1.7604347826087	2.74521739130435	1.18260869565217	1.48130434782609	1.98279878181	0.405	1	17.9309253692627	16.1137065887451	1.27964305877686	1	1	1	5	9	10	9	4	7	8	8	1	5	10	10	7
1163	E01001181	0.225769230769231	1.05692307692308	0.259615384615385	0.235769230769231	0.64	0.188076923076923	0.187692307692308	1.18576923076923	2.82769230769231	0.706538461538462	1.08461538461538	1.43907654419	0.485	1	18.0722333822085	16.1788844582302	1.25054261095067	1	1	1	1	8	10	10	3	7	9	9	1	6	10	10	7
1164	E01001182	0.387272727272727	1.85363636363636	0.314545454545455	0.335	0.395	0.265	0.483181818181818	0.806363636363636	3.58545454545455	0.686363636363636	1.20590909090909	1.17935826194	0.485	1	18.1992021806382	16.2742438648708	1.28544283003791	1	1	1	1	10	10	9	2	8	9	9	1	6	10	10	7
1165	E01001183	0.494444444444444	1.19518518518519	0.561851851851852	0.275925925925926	0.400740740740741	0.164444444444444	0.291481481481482	1.28037037037037	4.20444444444444	0.251851851851852	1.63444444444444	2.06442774307	0.75	1	18.185230308248	16.2764478261869	1.2857503080471	2	1	1	2	10	10	10	3	9	10	8	1	9	10	10	7
1166	E01001184	0.500666666666667	1.83	0.603333333333333	0.494666666666667	0.604666666666667	0.491333333333333	0.744	1.168	3.96666666666667	0.737333333333333	1.568	1.99818147861	0.34	1	18.1676592560898	16.2684663704938	1.2870725400678	2	1	2	2	9	9	7	3	9	9	8	1	3	10	10	7
1167	E01001185	0.754137931034483	4.53827586206897	0.53	0.632068965517241	0.269310344827586	0.210689655172414	0.260689655172414	0.991379310344828	2.91586206896552	0.652758620689655	0.326551724137931	0.86259147141	0.235	1	16.9212277821759	15.8054274708534	1.15203944171826	4	3	4	2	10	10	10	2	7	10	10	2	2	9	9	6
1168	E01001186	0.436785714285714	4.47428571428571	0.400714285714286	0.530357142857143	0.476071428571429	0.337142857142857	0.476071428571429	0.633214285714286	2.38392857142857	0.442857142857143	0.755	0.95268581341	0.47	1	17.1889990842844	15.8935631243785	1.17913533334065	1	3	3	1	9	10	9	1	6	10	10	1	6	9	9	6
1169	E01001187	1.11642857142857	4.29107142857143	1.11214285714286	0.587857142857143	0.861428571428571	0.805714285714286	0.867857142857143	1.37571428571429	3.53428571428571	1.18642857142857	0.814642857142857	0.31633306422	0.35	1	17.5820293426514	16.0314960479736	1.20788443088531	6	3	3	5	7	7	7	3	8	8	10	5	4	9	10	7
1170	E01001188	0.425833333333333	4.03416666666667	0.802083333333333	0.4125	0.444583333333333	0.342083333333333	0.445416666666667	0.547916666666667	1.98333333333333	0.6625	1.19541666666667	0.81533935687	0.31	1	17.4657487839779	15.9972086713132	1.20883452896948	1	3	2	4	10	10	9	1	5	9	9	2	3	9	10	7
1171	E01001189	0.55	5.01285714285714	0.387142857142857	0.682857142857143	0.755714285714286	0.387142857142857	0.755714285714286	0.775714285714286	2.60214285714286	0.49	0.918571428571429	0.95315409147	0.45	1	17.3197503663263	15.9489489391291	1.19252832528796	2	3	4	1	8	9	7	2	7	10	9	1	5	9	9	6
1172	E01001190	0.925714285714286	4.54904761904762	1.18666666666667	0.778095238095238	0.746666666666667	0.608571428571429	0.381904761904762	0.778095238095238	0.674761904761905	1.06047619047619	1.8747619047619	0.79927262324	0.23	1	17.3597967467397	15.9146413701234	1.18726982573815	5	3	5	6	8	8	10	2	2	8	7	2	1	9	9	6
1173	E01001191	0.465333333333333	4.049	0.719333333333333	0.369666666666667	0.270666666666667	0.137	0.271666666666667	0.437666666666667	1.313	0.588	1.41466666666667	0.82487199684	0.315	1	17.4633105952104	15.9960643301039	1.2085454116155	1	3	1	3	10	10	10	1	3	10	8	2	3	9	10	7
1174	E01001192	0.553703703703704	4.24740740740741	0.804074074074074	0.417037037037037	0.363333333333333	0.247407407407407	0.2	0.417037037037037	0.991851851851852	0.688888888888889	1.53148148148148	0.82762905031	0.18	1	17.2505335934168	15.8961994243228	1.18331458266429	2	3	2	4	10	10	10	1	2	9	8	2	1	9	9	6
1175	E01001193	1.129	4.1385	1.412	0.972	1.106	1.122	1.138	1.209	3.3	1.5205	1.5675	0.43005443562	0.2	1	17.6615045909261	16.0682670160883	1.2183448841638	6	3	6	7	6	6	5	3	8	7	8	4	1	9	10	7
1176	E01001194	0.356842105263158	4.75894736842105	0.476315789473684	0.395263157894737	0.448421052631579	0.297894736842105	0.44421052631579	0.448421052631579	1.70368421052632	0.397894736842105	1.13210526315789	1.00933252912	0.26	1	17.1717034775819	15.8535950291009	1.17112189936304	1	3	1	2	10	10	9	1	5	10	9	1	2	9	9	6
1177	E01001195	0.809722222222222	7.33027777777778	1.4325	0.543888888888889	1.07666666666667	0.793333333333333	1.23083333333333	1.13694444444444	3.64194444444444	1.89805555555556	2.205	0.15857959938	0.181369999999995	1	22.3283834130126	16.6694083253608	1.37145478911473	4	5	3	7	6	7	5	3	8	6	6	7	1	10	10	8
1178	E01001196	0.513636363636364	8.05757575757576	0.974848484848485	0.422121212121212	0.406666666666667	0.344848484848485	0.967575757575758	0.952727272727273	2.24606060606061	1.35	1.27515151515152	0.27671966435	0.47872000000003	1	22.3578080925339	16.7079190204989	1.36909866873935	2	6	2	5	10	10	6	2	6	8	9	5	6	10	10	8
1179	E01001197	0.660666666666667	7.09133333333333	0.677	0.458666666666667	0.674666666666667	0.681333333333333	0.774666666666667	1.03166666666667	2.48833333333333	1.14533333333333	1.45733333333333	0.18188714091	0.395865000000005	1	22.1672859874415	16.6592487414459	1.36857754988891	3	5	2	3	8	8	7	2	7	8	8	6	5	10	10	8
1180	E01001198	0.41625	8.35583333333333	0.784583333333333	0.38375	0.51375	0.5725	0.840416666666667	1.1475	2.59166666666667	1.10791666666667	0.996666666666667	0.26304011654	0.628149999999994	1	22.366567427683	16.7106158017816	1.36896442798209	1	6	1	4	9	8	7	3	7	8	9	5	8	10	10	8
1181	E01001199	0.2328	7.8212	0.3936	0.1964	0.3776	0.4108	0.6112	0.8672	2.518	0.9924	1.1064	0.23914777601	0.29	1	21.9352931976318	16.5747985839844	1.36657202243805	1	5	1	1	10	9	8	2	7	9	9	6	2	10	10	8
1182	E01001200	0.415555555555556	7.40148148148148	0.717777777777778	0.750740740740741	0.342592592592593	0.302592592592593	0.300740740740741	0.682962962962963	4.11407407407407	0.44037037037037	0.305555555555556	0.23986384269	0.29	1	22.3867332846182	16.7187795169282	1.3680164696476	1	5	5	3	10	10	10	1	9	10	10	6	2	10	10	8
1183	E01001201	0.396428571428571	7.83214285714286	0.537142857142857	0.535714285714286	0.506071428571429	0.491785714285714	0.513928571428571	0.813928571428571	3.77214285714286	0.548571428571429	0.621785714285714	0.24512972196	0.54	1	22.2074927060092	16.6796697547802	1.36942737597086	1	6	3	2	9	9	9	2	8	10	10	5	7	10	10	8
1184	E01001202	0.386	6.93822222222222	0.340666666666667	0.488444444444444	0.209555555555556	0.157555555555556	0.16	0.470888888888889	3.23466666666667	0.454	0.576666666666667	0.20836360651	0.18	1	21.6921512579293	16.511673753047	1.37087794513073	1	5	2	1	10	10	10	1	8	10	10	6	1	10	10	8
1185	E01001203	0.2235	7.257	0.421	0.4235	0.3605	0.1415	0.144	0.3735	3.886	0.2205	0.207	0.22593921217	0.34	1	22.0507696692041	16.6483796908195	1.36880066557202	1	5	2	1	10	10	10	1	9	10	10	6	3	10	10	8
1186	E01001204	0.376785714285714	4.50678571428571	1.00464285714286	1.03285714285714	1.0225	0.991071428571429	0.911071428571429	1.44464285714286	3.4525	1.10357142857143	2.47428571428571	0.60990696609	0.29	1	20.7143837376223	16.1989724312261	1.38833116535069	1	3	7	5	6	6	6	3	8	8	6	3	2	10	10	8
1187	E01001205	0.858695652173913	3.73260869565217	1.22739130434783	0.882173913043478	1.1804347826087	1.05782608695652	1.2295652173913	1.66913043478261	2.60913043478261	0.946086956521739	1.74304347826087	0.64946193035	0.21	1	20.7799500481011	16.1998422318393	1.40232922980693	4	2	6	6	6	6	5	4	7	9	7	2	1	10	10	8
1188	E01001206	0.909545454545455	4.04318181818182	1.17636363636364	0.949090909090909	0.967272727272727	0.949090909090909	1.68909090909091	1.58727272727273	3.53136363636364	1.03363636363636	1.93590909090909	1.03784527432	0.225	1	20.667121083907	16.198345446348	1.37824083590789	4	3	6	6	7	6	4	4	8	8	7	1	1	10	10	8
1189	E01001207	0.630344827586207	3.9848275862069	0.533103448275862	0.310689655172414	0.350344827586207	0.423793103448276	0.491379310344828	1.01448275862069	2.86275862068966	0.491379310344828	1.93586206896552	0.36073210587	0.215	1	21.1970740153266	16.294707173466	1.37682460476298	3	3	1	2	10	9	9	2	7	10	7	4	1	10	10	8
1190	E01001208	0.645217391304348	5.36869565217391	0.549130434782609	0.69	0.69	0.546521739130435	0.44	1.23260869565217	3.40173913043478	0.79304347826087	2.60434782608696	0.80810112474	0.19	1	21.20660964871	16.3597673803074	1.36134146588584	3	4	4	2	8	8	9	3	8	9	6	2	1	10	10	8
1191	E01001209	0.3115625	5.8484375	0.35625	0.2115625	0.264375	0.2409375	0.27375	1.7296875	3.8146875	0.27375	3.10875	0.77723799966	0.255	1	21.0395034823253	16.3117986839004	1.3614548268217	1	4	1	1	10	10	10	4	8	10	5	2	2	10	10	8
1192	E01001210	1.12310344827586	4.75241379310345	1.23275862068966	1.23931034482759	1.35275862068966	1.15896551724138	1.20793103448276	0.568965517241379	2.69862068965517	1.42137931034483	1.8	0.96286208023	0.23	1	20.6137554250679	16.2018154278832	1.36863293585328	6	3	8	6	5	6	5	1	7	7	7	1	1	10	10	8
1193	E01001211	0.251379310344828	5.84620689655172	0.80551724137931	0.491034482758621	0.583793103448276	0.561724137931034	0.452758620689655	1.60620689655172	4.27137931034483	0.513103448275862	3.04413793103448	0.80228788581	0.55	1	21.0829887390137	16.3141689300537	1.36265766620636	1	4	2	4	9	8	9	4	9	10	5	2	7	10	10	8
1194	E01001212	0.593111111111111	5.24711111111111	0.612222222222222	0.750666666666667	0.75	0.611333333333333	0.511777777777778	1.49088888888889	4.08488888888889	0.848888888888889	2.84955555555556	0.71420772544	0.32	1	21.4681838210748	16.4337442549221	1.35961600337513	2	4	5	3	8	8	9	4	9	9	5	2	3	10	10	8
1195	E01001213	0.321923076923077	1.50884615384615	0.521153846153846	0.395384615384615	0.500384615384615	0.473076923076923	0.491538461538462	1.33076923076923	2.37653846153846	1.275	3.21230769230769	0.4382749049	0.535	1	20.4138133521417	16.0665618996392	1.44683577155714	1	1	1	2	9	9	9	3	6	8	5	4	7	10	10	8
1196	E01001214	0.337222222222222	0.681111111111111	0.787222222222222	0.409444444444444	0.817222222222222	0.672222222222222	0.675	0.491111111111111	1.38833333333333	1.93888888888889	2.32777777777778	0.92217427551	0.475	1	20.4442785279478	16.0822242158782	1.44242468344764	1	1	2	4	7	8	8	1	4	6	6	2	6	10	10	8
1197	E01001215	0.301428571428571	1.135	0.461785714285714	0.242857142857143	0.364642857142857	0.208928571428571	0.254285714285714	1.20892857142857	2.04821428571429	1.23428571428571	2.85107142857143	0.5696237115	0.51	1	20.4899421211352	16.069122169643	1.45896671916724	1	1	1	2	10	10	10	3	5	8	5	3	6	10	10	9
1198	E01001216	0.481481481481482	0.465555555555556	1.01296296296296	0.789259259259259	0.861111111111111	0.702962962962963	0.628888888888889	0.621481481481482	1.32185185185185	1.81666666666667	2.23037037037037	0.89197925733	0.3	1	20.5527740835714	16.0755107539721	1.44998873658659	2	1	5	5	7	8	8	1	3	7	6	2	3	10	10	9
1199	E01001217	0.567857142857143	1.47285714285714	1.02142857142857	0.501428571428571	0.512857142857143	1.03357142857143	1.15357142857143	1.28	1.35714285714286	1.41785714285714	1.555	1.15829757973	0.5	1	20.3776450340032	16.1046972284699	1.41252100189215	2	1	2	5	9	6	5	3	4	8	8	1	6	10	10	8
1200	E01001218	1.24612903225806	1.88225806451613	1.56032258064516	0.393870967741935	0.393870967741935	1.11870967741935	1.33967741935484	1.78870967741935	0.597741935483871	1.44774193548387	1.32903225806452	1.25613967398	0.26	1	20.1994443517617	16.0579100781893	1.42233030029201	6	1	1	7	10	6	5	4	1	7	8	1	2	10	10	8
1201	E01001219	0.6590625	0.975625	1.4815625	0.7334375	0.7459375	1.3871875	1.4496875	0.678125	0.570625	1.9134375	1.786875	1.22898268188	0.17	1	20.4048671722412	16.0673866271973	1.44596004486084	3	1	5	7	8	5	4	1	1	6	7	1	1	10	10	8
1202	E01001220	1.13222222222222	1.30111111111111	1.6837037037037	0.477777777777778	0.493703703703704	1.01962962962963	1.46444444444444	1.23407407407407	0.327037037037037	1.62481481481481	1.51777777777778	1.2542998443	0.235	1	20.6308798630481	16.1329424074318	1.43067994122622	6	1	2	7	9	6	4	3	1	7	8	1	2	10	10	8
1203	E01001221	0.521948051948052	4.46818181818182	0.474155844155844	0.527922077922078	0.338311688311688	0.305324675324675	0.258571428571429	0.273116883116883	2.59337662337662	1.00519480519481	1.36649350649351	0.40900636834	0.29	1	21.5750510710112	16.4424693215694	1.36050687730198	2	3	3	2	10	10	10	1	7	9	8	4	2	10	10	8
1204	E01001222	0.37625	3.76475	0.19775	0.37425	0.23	0.20725	0.18175	0.35625	3.15575	0.2415	1.62875	0.35674152894	0.42	1	21.1320307253059	16.2730253953534	1.38156462399081	1	2	1	1	10	10	10	1	8	10	8	4	5	10	10	8
1205	E01001223	0.510909090909091	5.81772727272727	0.759545454545455	0.755454545454545	0.729090909090909	0.776818181818182	0.615	0.759090909090909	3.51681818181818	1.58363636363636	2.22090909090909	0.25463498242	0.375	1	21.4873948607006	16.4242675022294	1.3608771366532	2	4	5	3	8	7	8	2	8	7	6	5	4	10	10	8
1206	E01001224	0.250645161290323	4.69677419354839	0.587741935483871	0.795806451612903	0.86741935483871	0.740967741935484	0.603870967741935	1.35741935483871	3.99516129032258	0.686451612903226	2.56032258064516	0.44388201778	0.44	1	21.4164958001785	16.3818936744608	1.36399775629195	1	3	5	2	7	7	8	3	9	9	6	4	5	10	10	8
1207	E01001225	0.688823529411765	5.15676470588235	0.417647058823529	0.407647058823529	0.401764705882353	0.413235294117647	0.408529411764706	0.376470588235294	3.31117647058824	1.32882352941176	1.88441176470588	0.36708307301	0.18	1	21.4242033876158	16.3803826236065	1.36359674467887	3	4	2	1	10	9	9	1	8	8	7	4	1	10	10	8
1208	E01001226	0.749285714285714	5.27107142857143	0.789285714285714	0.912142857142857	0.965357142857143	0.940714285714286	0.856071428571429	0.994285714285714	4.25071428571429	1.06535714285714	2.46785714285714	0.42278074881	0.485	1	21.5439494330091	16.4335823634447	1.36149309259228	3	4	6	4	7	7	7	2	9	8	6	4	6	10	10	8
1209	E01001227	0.495185185185185	4.5762962962963	0.532222222222222	0.69	0.802592592592593	0.682592592592593	0.646666666666667	0.886296296296296	3.94185185185185	0.684444444444444	2.30888888888889	0.30346428224	0.67	1	21.1314659118652	16.2720775604248	1.38074707984924	2	3	4	2	7	8	8	2	9	9	6	5	8	10	10	8
1210	E01001228	0.601111111111111	4.29277777777778	0.475	0.640555555555556	0.624166666666667	0.604166666666667	0.549166666666667	0.515	3.55694444444444	0.588888888888889	1.9925	0.26853725137	0.48	1	21.405227061696	16.3666988437118	1.36444782670265	2	3	4	2	8	8	8	1	8	10	7	5	6	10	10	8
1211	E01001229	0.853636363636364	4.87727272727273	0.768636363636364	0.805	0.702727272727273	0.357727272727273	0.698636363636364	0.760454545454545	0.978636363636364	0.922727272727273	1.05954545454545	1.20405910277	0.205	1	21.4094331500897	16.3821331693224	1.39342326270125	4	3	5	3	8	9	8	2	2	9	9	1	1	10	10	8
1212	E01001230	1.18454545454545	5.15878787878788	0.456969696969697	0.916969696969697	0.914848484848485	0.361515151515152	0.291515151515152	0.973333333333333	1.74424242424242	0.823636363636364	0.613030303030303	1.08762279422	0.515	1	21.3631916046143	16.3601055145264	1.38314914703369	6	4	6	2	7	9	10	2	5	9	10	1	6	10	10	8
1213	E01001231	0.586486486486486	6.23567567567568	0.553783783783784	0.621081081081081	1.18054054054054	0.543243243243243	1.1327027027027	1.25108108108108	0.65	1.38918918918919	1.94513513513514	1.0679411406	0.25	1	21.6642986564421	16.5005786150712	1.37148033099693	2	4	4	2	6	8	5	3	1	8	7	1	2	10	10	8
1214	E01001232	1.115	5.485	1.175	1.243	1.10133333333333	0.898333333333333	0.818666666666667	1.13333333333333	1.33733333333333	1.48733333333333	1.516	1.14401623489	0.37	1	21.5885693867191	16.4646143096851	1.3707651429118	6	4	8	6	6	7	7	3	3	7	8	1	4	10	10	8
1215	E01001233	0.549375	4.5546875	0.2846875	0.3753125	0.335	0.2359375	0.3046875	0.456875	1.434375	0.4075	0.5175	1.10172254273	0.17	1	21.4282758274798	16.3911090802422	1.39760979766678	2	3	1	1	10	10	10	1	4	10	10	1	1	10	10	8
1216	E01001234	0.914761904761905	5.72190476190476	0.579047619047619	0.82952380952381	0.484285714285714	0.388571428571429	0.458571428571429	1.0047619047619	1.58285714285714	0.49047619047619	1.96761904761905	0.38730080712	0.28	1	21.7609133340536	16.5256639826056	1.3690461739181	5	4	5	2	9	9	9	2	4	10	7	4	2	10	10	8
1217	E01001235	0.378571428571429	5.12714285714286	0.610714285714286	0.485	0.311785714285714	0.318571428571429	0.254642857142857	0.403571428571429	1.97892857142857	0.913571428571429	1.79678571428571	0.28187929478	0.31	1	21.6975955348526	16.4873726215837	1.36208261791548	1	4	2	3	10	10	10	1	5	9	7	5	3	10	10	8
1218	E01001236	0.609677419354839	4.87870967741936	0.476451612903226	0.659677419354839	0.556129032258065	0.39	0.217096774193548	0.590322580645161	2.40161290322581	1.06548387096774	1.02483870967742	0.4234211807	0.24	1	21.369232890829	16.3609667461042	1.38033469073934	2	3	4	2	9	9	10	1	6	8	9	4	2	10	10	8
1219	E01001237	0.748571428571429	5.46642857142857	0.688928571428571	0.899285714285714	0.880714285714286	0.665714285714286	0.302857142857143	0.793928571428571	1.90178571428571	1.12428571428571	1.13607142857143	0.84098580865	0.23	1	21.523497701737	16.4309130328347	1.36962300217948	3	4	6	3	7	8	10	2	5	8	9	2	1	10	10	8
1220	E01001238	0.879193548387097	7.41274193548387	1.345	0.549354838709677	0.473870967741935	0.622096774193548	0.552741935483871	0.863709677419355	1.90741935483871	1.06661290322581	2.09483870967742	0.79066507525	0.643789999999979	1	22.417971316924	16.6636587813279	1.37168084381906	4	5	3	6	9	8	8	2	5	8	7	2	8	10	10	8
1221	E01001239	1.09586206896552	7.40344827586207	1.28413793103448	0.837241379310345	0.888965517241379	0.921034482758621	0.929655172413793	1.17689655172414	1.36137931034483	0.871379310344828	2.54275862068966	0.76434645706	0.48	1	22.3905939056162	16.6569869642197	1.37310388670606	6	5	5	6	7	7	6	3	4	9	6	2	6	10	10	8
1222	E01001240	0.569666666666667	6.39066666666667	0.505333333333333	0.549666666666667	0.609666666666667	0.420333333333333	0.638	0.781	3.59766666666667	1.15433333333333	2.03933333333333	0.79020832003	0.435	1	22.5432598555916	16.7301384742027	1.36896721595924	2	5	3	2	9	9	8	2	8	8	7	2	5	10	10	8
1223	E01001241	0.538571428571429	6.43821428571429	0.577142857142857	0.657142857142857	0.636785714285714	0.549642857142857	0.517142857142857	0.755	4.13928571428571	1.22857142857143	1.5225	0.69418427489	0.595	1	22.1318731327862	16.6626209193087	1.36956056315267	2	5	4	2	8	8	9	2	9	8	8	2	7	10	10	8
1224	E01001242	0.7904	6.7456	0.804	0.8808	0.762	0.6436	0.3532	0.8768	4.1236	0.9376	0.7664	0.35369251363	0.41	1	22.203686389181	16.679796946596	1.36947069799176	4	5	6	4	8	8	10	2	9	9	10	4	5	10	10	8
1225	E01001243	0.491891891891892	5.01054054054054	0.608108108108108	0.537297297297297	0.435675675675676	0.405675675675676	0.652432432432432	0.392702702702703	4.07648648648649	0.626486486486487	1.54027027027027	0.4458501756	0.1	1	22.996918714051	16.852226647008	1.36671312117275	2	3	3	2	10	9	8	1	9	10	8	3	1	10	10	8
1226	E01001244	0.359642857142857	4.32678571428571	0.4625	0.409642857142857	0.342142857142857	0.305	0.588214285714286	0.276785714285714	3.92857142857143	0.526785714285714	1.08214285714286	0.24633605872	0.19	1	22.4593596337368	16.7573433201875	1.36621739315307	1	3	2	2	10	10	8	1	9	10	9	5	1	10	10	8
1227	E01001245	0.424516129032258	3.97193548387097	0.641935483870968	0.553870967741935	0.230645161290323	0.23	0.454193548387097	0.494838709677419	3.86806451612903	0.228709677419355	1.57322580645161	0.30364978057	0.3	1	23.0864423712184	16.8972612776193	1.36569138966939	1	3	3	3	10	10	9	1	9	10	8	5	3	10	10	8
1228	E01001246	0.9348	8.25946666666667	1.49013333333333	0.811866666666667	0.8564	0.614666666666667	0.580533333333333	1.5132	0.610251164226667	0.9268	3.26573333333333	0.35015409585	0.42	1	22.3289898577552	16.6389769930516	1.36956260358674	5	6	5	7	7	8	8	4	1	9	5	4	5	10	10	8
1229	E01001247	0.932972972972973	8.08959459459459	2.26891891891892	0.966351351351351	1.26162162162162	0.620135135135135	1.41864864864865	0.945405405405405	2.44743243243243	1.94837837837838	3.35581081081081	0.17819344546	0.491705000000002	1	22.3842897633478	16.64844263518	1.37199702453092	5	6	6	8	5	8	4	2	6	6	5	6	6	10	10	8
1230	E01001248	0.876551724137931	3.03862068965517	1.38758620689655	0.764137931034483	0.728620689655172	0.284827586206897	0.408275862068966	0.711724137931035	4.49594663234483	0.578965517241379	1.41758620689655	0.80492466631	0.54	1	21.1537406691572	16.317545578454	1.42114905802164	4	2	5	7	8	10	9	1	9	10	8	2	7	10	10	8
1231	E01001249	0.481363636363636	3.2025	0.282272727272727	0.277727272727273	0.275909090909091	0.205909090909091	0.281136363636364	0.733409090909091	2.08477272727273	0.354318181818182	1.08522727272727	0.36507429666	0.29	1	21.2464711129535	16.3220240214221	1.38631021926611	2	2	1	1	10	10	10	2	6	10	9	4	2	10	10	8
1232	E01001250	0.378823529411765	2.79852941176471	0.311764705882353	0.350882352941176	0.321764705882353	0.322647058823529	0.321176470588235	0.670294117647059	1.66617647058824	0.334411764705882	0.682352941176471	0.52413965405	0.69	1	20.8335100214202	16.2099459382237	1.41721789748904	1	2	1	1	10	10	10	1	4	10	10	3	8	10	10	8
1233	E01001251	0.445357142857143	2.575	0.413571428571429	0.413214285714286	0.565	0.556428571428571	0.430714285714286	0.657142857142857	1.42357142857143	0.644285714285714	0.637142857142857	1.09747913151	0.44	1	20.9346055845925	16.2371316925078	1.4191041943439	1	1	2	1	9	8	9	1	4	10	10	1	5	10	10	8
1234	E01001252	0.474	2.2754	0.4586	0.4278	0.484	0.2792	0.2432	0.5356	0.92674882618	0.3912	0.4582	0.81887302385	0.4	1	21.0813970804002	16.2830041137339	1.41236330500676	2	1	2	2	9	10	10	1	2	10	10	2	5	10	10	8
1235	E01001253	0.6334375	2.520625	1.095	0.8103125	1.0703125	0.3	0.3359375	1.070625	0.736273913625002	0.396875	1.0990625	0.6881799032	0.46	1	21.0434804845622	16.2701323482696	1.41597593773952	3	1	5	5	6	10	10	2	2	10	9	2	6	10	10	8
1236	E01001254	0.314444444444444	2.11916666666667	0.768333333333333	0.761666666666667	0.768333333333333	0.434166666666667	0.359722222222222	0.768333333333333	0.408055555555556	0.669444444444444	0.763333333333333	0.83377701975	0.24	1	20.7539409425207	16.1055724533904	1.44777406579595	1	1	5	3	8	9	10	2	1	9	10	2	2	10	10	9
1237	E01001255	0.341111111111111	2.89888888888889	0.778333333333333	0.396666666666667	0.653333333333333	0.411111111111111	0.325555555555556	1.02277777777778	7.26222222222222	0.426111111111111	1.29666666666667	0.32236435722	0.83	1	20.8602968931349	16.2150987755157	1.42468758660235	1	2	2	4	8	9	10	2	10	10	8	5	9	10	10	8
1238	E01001257	0.612941176470588	4.94441176470588	0.591176470588235	0.612941176470588	1.52676470588235	0.872941176470588	0.982941176470588	1.95794117647059	0.211176470588235	0.876176470588235	2.17794117647059	0.67394028501	0.255	1	20.1591641288834	16.1689401265803	1.35826396619617	3	3	4	2	4	7	6	5	1	9	6	2	2	10	10	8
1239	E01001258	0.436190476190476	3.93904761904762	0.784285714285714	0.41	0.769523809523809	0.312380952380952	0.406666666666667	2.04047619047619	1.39714285714286	0.523809523809524	1.26428571428571	0.55342585885	0.42	1	20.2540924545952	16.1777867901314	1.35702853183959	1	3	2	4	8	10	9	5	4	10	9	3	5	10	10	8
1240	E01001259	0.419166666666667	3.34958333333333	0.34375	0.304166666666667	0.337083333333333	0.2075	0.3675	2.00125	1.72541666666667	0.4925	0.773333333333333	0.4812643053	0.245	1	20.2720735735218	16.136360900982	1.37391271055471	1	2	1	1	10	10	10	5	5	10	10	3	2	10	10	8
1241	E01001260	0.3932	3.3592	0.4844	0.5048	0.44	0.25	0.6224	1.9872	2.7336	0.9176	0.5952	0.554284235	0.48	1	20.5591604067529	16.200528701905	1.36422522883951	1	2	3	2	10	10	8	5	7	9	10	3	6	10	10	8
1242	E01001261	0.553157894736842	2.84921052631579	0.480526315789474	0.263421052631579	0.244473684210526	0.222105263157895	0.298157894736842	1.68657894736842	1.82921052631579	0.387894736842105	0.345	0.93718767073	0.3	1	20.3114081710435	16.1299882619105	1.37971970849324	2	2	1	2	10	10	10	4	5	10	10	2	3	10	10	8
1243	E01001262	1.23916666666667	4.71625	1.22083333333333	1.11375	1.22083333333333	0.67625	0.760833333333333	1.33375	0.43375	0.695	1.94833333333333	0.75488111601	0.235	1	20.1698032439187	16.1719718802981	1.35477812633044	6	3	7	6	5	8	7	3	1	9	7	2	2	10	10	8
1244	E01001263	1.34096774193548	4.94677419354839	1.27387096774194	1.23451612903226	1.44645161290323	0.877096774193548	0.983548387096774	1.20677419354839	0.192258064516129	0.877096774193548	2.17967741935484	0.7503213189	0.18	1	19.7917702456081	16.09634992938	1.33811485878126	7	3	8	6	5	7	6	3	1	9	6	2	1	10	10	8
1245	E01001264	0.608965517241379	4.41379310344828	0.997586206896552	0.7	1.15793103448276	0.804827586206897	1.12931034482759	2.77034482758621	2.21620689655172	1.25758620689655	1.64793103448276	0.44536458817	0.53	1	20.3476856020425	16.1975778563761	1.34957080817603	2	3	4	5	6	7	5	6	6	8	8	3	7	10	10	8
1246	E01001265	1.43678571428571	5.27678571428571	2.095	1.48892857142857	1.48892857142857	1.225	1.63928571428571	3.25464285714286	4.22035714285714	2.40821428571429	2.50071428571429	0.27484427275	0.815	1	20.0261920263447	16.1533087944017	1.3187008652935	7	4	8	8	5	5	4	7	9	6	6	5	9	10	10	7
1247	E01001266	0.601785714285714	4.41178571428571	1.22035714285714	0.810357142857143	0.821428571428571	0.626785714285714	0.980357142857143	2.29178571428571	1.26357142857143	1.78928571428571	1.64357142857143	0.1687319614	0.4	1	20.1586443757902	16.142315523637	1.33270586791965	2	3	5	6	7	8	6	5	3	7	8	7	5	10	10	8
1248	E01001267	0.714054054054054	4.02648648648649	0.783783783783784	1.01027027027027	0.963513513513514	0.595945945945946	1.1472972972973	2.85648648648649	2.65297297297297	1.31540540540541	1.26324324324324	0.40006240252	0.24	1	20.388971326599	16.1954250417258	1.34749371861554	3	3	6	4	7	8	5	6	7	8	9	4	2	10	10	8
1249	E01001268	0.695	3.97666666666667	0.582666666666667	0.841333333333333	0.989333333333333	0.738666666666667	1.144	3.03033333333333	3.11666666666667	1.10466666666667	1.23566666666667	0.30588094674	0.5	1	20.3680991870661	16.2000676135484	1.35047342805823	3	3	5	2	6	7	5	7	8	8	9	5	6	10	10	8
1250	E01001269	0.341111111111111	3.71777777777778	0.687777777777778	0.335925925925926	0.326666666666667	0.328148148148148	0.38037037037037	0.867407407407407	0.540740740740741	0.753703703703704	0.823333333333333	0.12772771906	0.48	1	19.3533032457659	15.9902790843571	1.28170586105968	1	2	1	3	10	10	10	2	1	9	10	7	6	10	10	7
1251	E01001270	0.354736842105263	4.86105263157895	1.24473684210526	0.942105263157895	0.521052631578947	0.521052631578947	0.828421052631579	1.29421052631579	0.351578947368421	0.521052631578947	1.78421052631579	0.09529815732	0.5	1	19.6798651807284	16.0701263835684	1.29923896624124	1	3	6	6	9	8	7	3	1	10	7	8	6	10	10	7
1252	E01001271	0.500357142857143	4.31214285714286	1.06964285714286	0.554285714285714	0.308571428571429	0.302142857142857	0.489642857142857	1.40285714285714	0.568214285714286	0.320357142857143	1.37535714285714	0.11610024042	0.495	1	19.5470674503567	16.0273390524076	1.28981661379101	2	3	3	5	10	10	9	3	1	10	8	8	6	10	10	7
1253	E01001272	0.719230769230769	4.69923076923077	1.51076923076923	0.390384615384615	0.392307692307692	0.296538461538462	0.484230769230769	2.28730769230769	1.33269230769231	1.58461538461538	1.93230769230769	0.0723910897	0.28	1	20.0243971081129	16.124761245928	1.32433928984976	3	3	1	7	10	10	9	5	3	7	7	9	2	10	10	8
1254	E01001273	0.490833333333333	6.31305555555556	0.293888888888889	0.473888888888889	0.481944444444444	0.539166666666667	0.493611111111111	1.35555555555556	2.61194444444444	1.45361111111111	2.84638888888889	0.22394543352	0.72	1	21.7583255767822	16.499400138855	1.36116898059845	2	5	2	1	9	8	9	3	7	7	5	6	8	10	10	8
1255	E01001274	0.65	6.58837209302326	0.653023255813953	0.46906976744186	0.82093023255814	0.808604651162791	0.82093023255814	1.65860465116279	4.19674418604651	1.80860465116279	2.59139534883721	0.20381803627	0.809450000000012	1	22.1233774089302	16.6085587685151	1.36744760214739	3	5	2	3	7	7	7	4	9	7	6	6	9	10	10	8
1256	E01001275	0.521111111111111	5.67851851851852	0.566296296296296	0.422592592592593	0.485925925925926	0.572962962962963	0.402592592592593	0.814814814814815	2.85185185185185	1.56777777777778	2.22777777777778	0.34467049271	0.24	1	21.7846645746683	16.5104827490202	1.36262822230707	2	4	2	2	9	8	9	2	7	7	6	4	2	10	10	8
1257	E01001276	1.5059375	7.1653125	1.7496875	0.85875	1.193125	1.5028125	1.759375	2.2996875	1.3059375	2.500625	5.1071875	0.12668895146	0.355	1	22.4516315579007	16.675288127908	1.36417395996801	7	5	6	8	6	5	3	5	3	5	3	7	4	10	10	8
1258	E01001277	0.861578947368421	6.37789473684211	1.18815789473684	0.768157894736842	0.656052631578947	1.06052631578947	1.18105263157895	1.74842105263158	1.69315789473684	1.56973684210526	4.69552631578947	0.47208767182	0.495	1	22.1840866375489	16.6550109157394	1.36680622406067	4	5	5	6	8	6	5	4	5	7	3	3	6	10	10	8
1259	E01001278	1.16979166666667	6.75791666666667	1.16208333333333	0.767083333333333	0.782083333333333	1.29979166666667	1.34083333333333	2.11166666666667	2.17916666666667	2.13791666666667	4.094375	0.21734252668	0.49	1	22.3345221864213	16.651251256627	1.3671682744267	6	5	5	6	8	5	5	5	6	6	4	6	6	10	10	8
1260	E01001279	0.247391304347826	6.93608695652174	1.37695652173913	0.802608695652174	0.837826086956522	1.14608695652174	1.01	2.14869565217391	2.0904347826087	1.01	3.7095652173913	0.7878363379	0.4	1	21.5167793788046	16.4636155534462	1.35961218703025	1	5	5	6	7	6	6	5	6	9	4	2	5	10	10	8
1261	E01001280	0.767647058823529	6.50735294117647	1.34970588235294	0.829117647058824	0.893529411764706	1.40617647058824	1.06294117647059	1.61029411764706	2.09852941176471	1.59882352941176	3.24029411764706	0.39103205459	0.2	1	22.0289982836586	16.576145815695	1.36393167887133	4	5	5	6	7	5	6	4	6	7	5	4	1	10	10	8
1262	E01001281	0.494827586206897	6.15172413793103	0.894137931034483	0.621724137931035	0.853793103448276	0.858965517241379	0.621724137931035	1.55689655172414	3.20413793103448	0.621724137931035	3.01241379310345	0.79552431363	0.44	1	21.8346014828202	16.5463481316377	1.36261281720131	2	4	4	4	7	7	8	4	8	10	5	2	5	10	10	8
1263	E01001282	0.634545454545455	4.09	0.770909090909091	0.717727272727273	0.637272727272727	0.717727272727273	1.68272727272727	1.00181818181818	3.26363636363636	0.781818181818182	1.58227272727273	1.03834369918	0.385	1	21.0340404051852	16.2991119150531	1.36462359243956	3	3	4	3	8	8	4	2	8	9	8	1	4	10	10	8
1264	E01001283	0.346521739130435	3.90565217391304	0.293913043478261	0.412608695652174	0.379130434782609	0.412608695652174	1.2495652173913	0.997391304347826	2.80217391304348	0.429565217391304	1.12391304347826	0.74014358013	0.37	1	20.6583938376588	16.2012959454682	1.37347639899558	1	3	2	1	10	9	5	2	7	10	9	2	4	10	10	8
1265	E01001284	0.369	3.9455	0.472	0.457	0.457	0.457	1.4695	1.4305	2.8655	0.5225	1.373	1.02663573229	0.41	1	20.6850703671775	16.198539455144	1.38212235866315	1	3	2	2	9	9	4	3	7	10	8	1	5	10	10	8
1266	E01001285	0.306538461538462	3.65653846153846	0.543461538461538	0.365384615384615	0.339615384615385	0.344230769230769	1.41884615384615	1.41423076923077	2.99461538461538	0.400384615384615	1.43	0.88869784076	0.475	1	20.7725722136663	16.2127302061019	1.38844635823515	1	2	1	2	10	10	4	3	7	10	8	2	6	10	10	8
1267	E01001286	0.79047619047619	3.68809523809524	1.0347619047619	0.690952380952381	0.866190476190476	0.641904761904762	1.59238095238095	1.4952380952381	3.15904761904762	0.666666666666667	1.63666666666667	0.77555698024	0.33	1	21.0997987932373	16.2748988964754	1.37852779697216	4	2	4	5	7	8	4	4	8	9	8	2	3	10	10	8
1268	E01001287	0.532	3.89333333333333	0.774	0.612	0.612	0.612	1.742	1.85266666666667	3.26866666666667	0.72	1.79266666666667	1.40779994667	0.25	1	20.4359072368006	16.1144318246112	1.41640273551309	2	3	3	4	9	8	3	4	8	9	7	1	2	10	10	8
1269	E01001288	0.681764705882353	3.08705882352941	0.787058823529412	0.248235294117647	0.819411764705882	0.272941176470588	0.940588235294118	1.12882352941176	2.66529411764706	0.272941176470588	1.09764705882353	1.06431346543	0.61	1	20.9133027184458	16.2270715133965	1.39439089741485	3	2	1	4	7	10	6	3	7	10	9	1	7	10	10	8
1270	E01001289	0.739333333333333	3.004	0.739333333333333	0.435333333333333	0.969333333333333	0.558666666666667	0.857333333333333	1.04666666666667	1.87133333333333	0.558666666666667	1.01333333333333	0.73798640301	0.59	1	21.1314573707114	16.2720757984247	1.38074761400876	3	2	2	3	7	8	7	2	5	10	9	2	7	10	10	8
1271	E01001290	0.73525	3.00125	0.73525	0.40775	0.96625	0.50125	0.82925	1.043	2.21625	0.5005	1.01125	1.17670853823	0.29	1	20.8080530089557	16.2052537603359	1.40295784850347	3	2	2	3	7	9	7	2	6	10	9	1	2	10	10	8
1272	E01001291	0.690909090909091	2.19045454545455	0.826818181818182	0.501818181818182	0.542272727272727	0.449545454545455	0.669545454545455	1.91681818181818	1.84136363636364	0.793181818181818	1.38	0.50653546626	0.445	1	20.089050389235	16.0748958996094	1.39135548923712	3	1	2	4	9	9	8	5	5	9	8	3	5	10	10	8
1273	E01001292	0.26	2.19473684210526	0.548947368421053	0.345263157894737	0.345789473684211	0.448421052631579	0.585789473684211	1.73578947368421	2.17526315789474	0.661578947368421	0.887368421052632	0.82919855299	0.18	1	19.9792976379395	16.0477542877197	1.3970068693161	1	1	1	2	10	9	8	4	6	9	9	2	1	10	10	8
1274	E01001293	0.423	1.9365	0.9715	0.3265	0.3295	0.669	0.9795	1.721	2.4175	1.0955	1.4885	0.49994891917	0.39	1	20.0128549966886	16.0550054600033	1.39566716009133	1	1	1	5	10	8	6	4	6	8	8	3	4	10	10	8
1275	E01001294	0.3196	1.8932	0.702	0.3688	0.6976	0.5968	1.1972	1.6592	3.4312	1.3288	2.33	0.34682579672	0.28	1	19.8168096180012	15.9929474121844	1.39958478135511	1	1	1	3	8	8	5	4	8	8	6	4	2	10	10	8
1276	E01001295	0.18	1.62333333333333	0.765555555555556	0.382777777777778	0.533333333333333	0.751666666666667	1.26777777777778	1.43	3.81833333333333	1.39222222222222	1.91944444444444	0.37203281936	0.415	1	19.803466796875	15.9912080764771	1.39833426475525	1	1	1	3	9	7	5	3	8	8	7	4	5	10	10	8
1277	E01001296	0.256470588235294	1.26470588235294	0.628823529411765	0.525294117647059	0.596470588235294	0.98	0.997058823529412	1.07058823529412	4.33705882352941	1.71235294117647	2.00411764705882	0.58441914887	0.28	1	20.2629461291756	16.0630723671637	1.42759911474577	1	1	3	3	9	6	6	2	9	7	7	3	2	10	10	8
1278	E01001297	0.279565217391304	1.63434782608696	0.286086956521739	0.341739130434783	0.341739130434783	0.935652173913043	0.91	1.39217391304348	4.57739130434783	1.74565217391304	3.25608695652174	0.25372703318	0.29	1	20.3692552841151	16.0648899986923	1.44380467613286	1	1	1	1	10	7	6	3	9	7	5	5	2	10	10	8
1279	E01001298	0.32375	1.0971875	0.41875	0.2221875	0.4865625	0.6390625	0.585	0.896875	3.983125	1.8065625	2.601875	0.66040910476	0.54	1	20.3238792419434	16.0590476989746	1.44710838794708	1	1	1	1	9	8	8	2	9	7	6	2	7	10	10	8
1280	E01001299	0.771	3.517	0.984666666666667	0.731666666666667	0.451333333333333	0.411333333333333	0.324333333333333	0.456333333333333	7.60666666666667	0.851333333333333	1.36766666666667	0.82475589774	0.65	1	21.2831158622511	16.3632001545457	1.41695853375337	4	2	5	5	10	9	10	1	10	9	8	2	8	10	10	8
1281	E01001300	0.571	4.276	0.354	0.245	0.264	0.251	0.2125	0.5165	1.081	0.683	0.3105	1.11778173108	0.31	1	21.5027158397846	16.4153249010602	1.39787367406587	2	3	1	1	10	10	10	1	3	9	10	1	3	10	10	8
1282	E01001301	0.29375	4.1503125	0.4375	0.2575	0.313125	0.2090625	0.326875	0.299375	1.2753125	0.63875	0.7215625	1.0355669414	0.25	1	21.617026791457	16.4440103424473	1.3859748671914	1	3	1	1	10	10	10	1	3	10	10	1	2	10	10	8
1283	E01001302	0.742173913043478	3.91304347826087	0.465652173913043	0.287826086956522	0.322608695652174	0.3	0.23	0.728695652173913	0.825217391304348	1.06608695652174	0.274347826086957	0.56816173641	0.13	1	21.4484988022378	16.4017957191171	1.40342083647427	3	3	1	2	10	10	10	1	2	8	10	3	1	10	10	8
1284	E01001303	0.694285714285714	4.5852380952381	0.330952380952381	0.398095238095238	0.402380952380952	0.23952380952381	0.351904761904762	0.822380952380952	1.46666666666667	0.457619047619048	0.437142857142857	0.86635729449	0.26	1	21.4806578973174	16.4095996898487	1.3987673488576	3	3	2	1	10	10	10	2	4	10	10	2	2	10	10	8
1285	E01001304	0.508	3.698	0.267333333333333	0.472	0.605333333333333	0.337333333333333	0.406666666666667	0.568	1.18066666666667	0.992	0.659333333333333	0.78241193905	0.36	1	21.461346010799	16.4051003399637	1.39522015886843	2	2	2	1	9	10	9	1	3	9	10	2	4	10	10	8
1286	E01001305	0.3096	3.1852	0.6524	0.2972	0.6068	0.4808	0.4864	0.8876	14.0212	0.4396	1.4772	0.58456469511	0.87	1	21.2000986370877	16.3289057270107	1.41273591711575	1	2	1	3	9	9	9	2	10	10	8	3	9	10	10	8
1287	E01001306	0.593913043478261	3.84826086956522	0.420434782608696	0.494782608695652	0.525652173913044	0.357391304347826	0.396086956521739	0.970869565217391	5.80521739130435	0.533478260869565	1.00782608695652	0.57943021755	0.53	1	21.426696498444	16.392047223179	1.39993969407806	2	2	2	1	9	9	9	2	10	10	9	3	7	10	10	8
1288	E01001307	0.2995	3.8785	0.8485	0.54	0.488	0.5325	0.352	1.029	0.812	1.3805	0.984	0.31189910818	0.59	1	19.8258933024177	16.0852219101557	1.30019480002404	1	3	3	4	9	8	10	2	2	8	9	5	7	10	10	7
1289	E01001308	0.428461538461538	4.02	1.23692307692308	0.471025641025641	0.503846153846154	1.06615384615385	1.17179487179487	1.79538461538462	2.76923076923077	2.03564102564103	1.86923076923077	0.81444812405	0.6	1	20.31490549319	16.2169100260541	1.31753973221159	1	3	2	6	9	6	5	4	7	6	7	2	7	10	10	7
1290	E01001309	0.867083333333333	4.61791666666667	0.907916666666667	1.02833333333333	0.687916666666667	0.724166666666667	1.07083333333333	1.33666666666667	1.47375	0.685833333333333	1.42833333333333	0.26646307523	0.45	1	19.1877801437481	15.9492403449054	1.26153554777582	4	3	7	4	8	7	6	3	4	9	8	5	5	10	9	7
1291	E01001310	0.666071428571429	5.39821428571429	0.482142857142857	0.818214285714286	0.738571428571429	0.674642857142857	1.05035714285714	1.3975	1.51678571428571	0.738571428571429	2.01571428571429	0.24550892336	0.39	1	18.9999534214144	15.9064576146592	1.26984682246306	3	4	5	2	8	8	6	3	4	9	7	5	4	10	9	7
1292	E01001311	1.13172413793103	4.71137931034483	1.25034482758621	1.32793103448276	0.905862068965517	0.904827586206897	1.33034482758621	1.83379310344828	1.57862068965517	0.911034482758621	1.83793103448276	0.26082362085	0.74	1	19.4207430958799	16.002092544205	1.27376087014319	6	3	8	6	7	7	5	4	4	9	7	5	8	10	10	7
1293	E01001312	0.614166666666667	3.38208333333333	0.410833333333333	0.498333333333333	0.550833333333333	0.495	0.481666666666667	0.575833333333333	1.18833333333333	1.41541666666667	0.546666666666667	0.35647445529	0.42	1	19.6022434570813	16.0462599600649	1.27975463282892	3	2	2	1	9	9	9	1	3	8	10	4	5	10	10	7
1294	E01001313	0.618571428571429	3.80142857142857	0.837619047619048	0.576190476190476	0.645714285714286	1.10333333333333	0.911428571428571	1.39047619047619	2.25238095238095	1.99047619047619	1.35238095238095	0.84091874176	0.42	1	19.756549212011	16.0852129476571	1.28246142015934	3	2	3	4	8	6	6	3	6	6	8	2	5	10	10	7
1295	E01001314	0.614736842105263	3.95631578947368	0.907368421052632	0.961052631578947	1.00473684210526	1.12052631578947	0.556315789473684	1.19	1.49842105263158	1.89736842105263	1.14473684210526	0.67191946394	0.32	1	19.5130626666863	16.0214859865131	1.2823486760357	3	3	6	4	6	6	8	3	4	6	9	2	3	10	10	7
1296	E01001315	0.562608695652174	5.60652173913043	0.607391304347826	1.03130434782609	0.851739130434783	0.83695652173913	0.958695652173913	1.1895652173913	1.35913043478261	0.851739130434783	1.94478260869565	0.17652567273	0.7	1	19.1678447723389	15.9396848678589	1.28334748744965	2	4	7	2	7	7	6	3	4	9	7	6	8	10	9	7
1297	E01001316	0.481111111111111	5.50185185185185	0.355925925925926	0.73	0.927777777777778	0.838888888888889	0.93	1.15740740740741	1.60518518518519	0.921851851851852	2.41407407407407	0.16384066855	0.67	1	19.2821022895882	15.9720248374551	1.27971963197	2	4	5	1	7	7	6	3	4	9	6	7	8	10	9	7
1298	E01001317	0.531388888888889	6.56916666666667	0.828333333333333	0.656388888888889	1.17722222222222	1.10777777777778	1.26222222222222	0.764444444444444	1.64861111111111	1.30555555555556	3.46305555555556	0.2088681098	0.465	1	19.151277319147	15.9345333388821	1.2817655462064	2	5	4	4	6	6	5	2	4	8	4	6	6	10	9	7
1299	E01001318	0.68	5.89176470588235	0.648529411764706	0.426470588235294	1.23470588235294	1.13058823529412	1.17294117647059	0.832352941176471	1.78264705882353	1.19911764705882	2.8	0.22112080122	0.77	1	19.1839811234923	15.9442500302961	1.28283982178919	3	4	2	3	5	6	5	2	5	8	5	6	9	10	9	7
1300	E01001319	0.595789473684211	5.89368421052632	0.793684210526316	1.24947368421053	1.10631578947368	1.05	0.781578947368421	1.00894736842105	1.23684210526316	1.06789473684211	2.29210526315789	0.16988924057	0.615	1	19.3726118697622	15.9949896940567	1.28278091441246	2	4	8	4	6	6	7	2	3	8	6	7	8	10	10	7
1301	E01001320	0.569259259259259	7.39148148148148	1.23037037037037	1.42518518518519	1.40592592592593	1.2537037037037	1.35185185185185	1.7262962962963	2.13925925925926	1.30666666666667	4.30518518518519	0.61889565501	0.21	1	19.2808500044464	15.972015889861	1.2857299322089	2	5	8	6	5	5	5	4	6	8	4	2	1	10	9	7
1302	E01001321	0.359666666666667	6.72266666666667	0.551666666666667	0.715333333333333	0.628333333333333	0.562666666666667	0.866666666666667	1.29533333333333	1.348	0.682	3.629	0.82118532778	0.23	1	19.7234272326048	16.0894735704929	1.31333765049217	1	5	4	2	8	8	7	3	4	9	4	2	1	10	10	7
1303	E01001322	0.8840625	6.2509375	0.93	0.5815625	1.1140625	0.9946875	0.9678125	0.5365625	0.765	1.0284375	3.041875	0.29810475389	0.405	1	19.8152690090258	16.1051490292964	1.31441999284696	4	4	3	4	6	6	6	1	2	9	5	5	5	10	10	7
1304	E01001323	0.349318181818182	6.43	0.303863636363636	0.454318181818182	0.444318181818182	0.311590909090909	0.4075	0.810681818181818	1.06659090909091	0.345681818181818	3.28204545454545	0.50027506568	0.245	1	19.6560055029609	16.0848146746596	1.30992480501897	1	5	2	1	10	10	9	2	3	10	5	3	2	10	10	7
1305	E01001324	1.56928571428571	6.37321428571429	1.475	1.27214285714286	1.32678571428571	1.91535714285714	2.50785714285714	3.07785714285714	2.35142857142857	2.35642857142857	3.9025	1.02593281981	0.235	1	19.9048256224503	16.1257527458228	1.33487093795732	7	5	8	7	5	4	2	7	6	6	4	1	2	10	10	8
1306	E01001325	0.706451612903226	5.67322580645161	1.86806451612903	1.06741935483871	1.20741935483871	1.50387096774194	3.05709677419355	3.61935483870968	2.88322580645161	3.02870967741935	4.45870967741936	0.77465765963	0.67	1	19.2263042590159	15.9120802682382	1.31255279903891	3	4	7	8	5	5	2	7	7	5	4	2	8	10	9	7
1307	E01001326	1.36310344827586	6.70448275862069	1.13827586206897	1.19137931034483	1.13724137931034	1.15758620689655	1.94206896551724	2.28586206896552	2.64034482758621	1.67896551724138	4.04172413793103	0.9736612523	0.31	1	19.607639484363	16.0695665138501	1.30547647250647	7	5	7	5	6	6	3	5	7	7	4	1	3	10	10	7
1308	E01001327	0.848888888888889	5.77805555555556	0.616388888888889	0.5425	0.681388888888889	1.29583333333333	2.25916666666667	2.64027777777778	1.58444444444444	2.02	3.45388888888889	0.88485177845	0.305	1	19.5331021114091	16.0171369552698	1.3220069199692	4	4	3	3	8	5	3	6	4	6	5	2	3	10	10	8
1309	E01001328	1.00705882352941	5.84323529411765	0.914117647058823	0.681764705882353	0.788529411764706	1.39588235294118	2.04323529411765	2.60147058823529	1.655	1.87764705882353	3.43764705882353	0.89398398915	0.185	1	19.4598804389957	15.9874548776349	1.32420578095279	5	4	4	4	7	5	3	6	4	7	5	2	1	10	10	8
1310	E01001329	0.555925925925926	6.03037037037037	1.15296296296296	0.774444444444444	0.97	1.17037037037037	2.6937037037037	3.07296296296296	2.10814814814815	2.4537037037037	3.88925925925926	0.88594110708	0.69	1	19.4865382875615	15.9886239299101	1.3316975123634	2	4	5	6	7	6	2	7	6	6	4	2	8	10	10	8
1311	E01001330	1.068	5.58457142857143	0.576857142857143	1.03685714285714	1.27171428571429	1.56342857142857	1.674	2.60914285714286	1.10228571428571	1.56571428571429	2.86742857142857	0.69726518152	0.34	1	19.8507003430372	16.0965242261637	1.35292078747731	5	4	7	2	5	4	4	6	3	7	5	2	3	10	10	8
1312	E01001331	0.489285714285714	5.78928571428571	1.06285714285714	0.513928571428571	0.743571428571429	0.8775	2.44607142857143	2.83142857142857	1.87607142857143	2.20678571428571	3.64142857142857	0.7854371008	0.295	1	19.7220583619705	16.0593166915053	1.34540161713063	2	4	3	5	8	7	2	6	5	6	4	2	3	10	10	8
1313	E01001332	0.725652173913043	5.29782608695652	0.404347826086957	0.725652173913043	1.32478260869565	1.25173913043478	1.33434782608696	2.31173913043478	0.654347826086957	1.22913043478261	2.53217391304348	0.64559884837	0.26	1	19.8512699310158	16.0879521601673	1.35720204980582	3	4	4	1	5	5	5	5	1	8	6	2	2	10	10	8
1314	E01001333	0.532222222222222	2.21555555555556	0.677777777777778	0.486666666666667	0.434074074074074	0.4	0.658148148148148	0.360740740740741	0.881481481481482	0.534814814814815	3.7937037037037	0.27138853135	0.27	1	20.8736729429093	16.0690952504583	1.46697165371631	2	1	2	3	10	9	8	1	2	10	4	5	2	10	10	9
1315	E01001334	0.6905	2.954	1.286	0.6995	0.905	1.336	1.325	0.424	0.875	1.485	4.3245	0.24833370632	0.405	1	21.0005435943604	16.0650215148926	1.51147818565369	3	2	4	6	7	5	5	1	2	7	4	5	5	10	10	9
1316	E01001335	0.88	2.925	0.831842105263158	0.891052631578947	0.757631578947368	1.41526315789474	0.428947368421053	1.76289473684211	1.14315789473684	1.66526315789474	3.24605263157895	0.73556115325	0.67	1	20.8365803309219	16.0793223592378	1.44919109798544	4	2	6	4	8	5	9	4	3	7	5	2	8	10	10	9
1317	E01001336	0.456538461538462	3.38615384615385	0.656538461538462	0.510769230769231	0.411923076923077	0.956538461538462	0.679230769230769	1.41269230769231	0.705384615384615	1.31538461538462	3.77230769230769	0.71483198334	0.24	1	21.0110284968475	16.0731105332854	1.52246764848886	1	2	3	3	10	6	8	3	2	8	4	2	2	10	10	9
1318	E01001337	1.08193548387097	1.57774193548387	1.55258064516129	1.59322580645161	1.59709677419355	1.30451612903226	1.1641935483871	1.51064516129032	0.780967741935484	1.61225806451613	1.60806451612903	1.01719180682	0.24	1	20.7657356262207	16.0973167419434	1.43834537267685	5	1	9	7	4	5	5	4	2	7	8	1	2	10	10	8
1319	E01001338	0.888125	1.594375	1.2971875	1.096875	1.1371875	1.076875	1.105625	0.81	1.1609375	1.6746875	3.0428125	0.5998085217	0.42	1	20.7783403487036	16.0854529134884	1.45642002310707	4	1	7	6	6	6	5	2	3	7	5	3	5	10	10	9
1320	E01001339	0.710606060606061	2.8869696969697	1.64575757575758	0.798181818181818	1.42666666666667	1.90575757575758	1.53030303030303	1.15333333333333	2.70636363636364	1.97090909090909	4.05454545454545	0.53135517008	0.17	1	20.7798033952881	16.0920588923169	1.44227904593529	3	2	5	7	5	4	4	3	7	6	4	3	1	10	10	8
1321	E01001340	1.25666666666667	1.40933333333333	1.778	1.77466666666667	1.778	1.47066666666667	1.47666666666667	1.62666666666667	0.707333333333333	1.778	1.77466666666667	0.9372704858	0.15	1	20.7788891194907	16.1314268226634	1.44240186219409	6	1	9	8	4	5	4	4	2	7	7	2	1	10	10	8
1322	E01001341	0.567857142857143	5.58678571428571	0.313571428571429	0.504214285714286	0.300357142857143	1.325	1.30821428571429	1.32785714285714	0.511428571428571	1.3725	3.945	0.97679894052	0.79	1	20.4194896949103	16.20315574438	1.33781240643767	2	4	3	1	10	5	5	3	1	8	4	1	9	10	10	8
1323	E01001342	0.796923076923077	5.515	0.408461538461538	0.623076923076923	0.344615384615385	1.30192307692308	1.26653846153846	1.25653846153846	0.149615384615385	1.30192307692308	4.12846153846154	0.73681429261	0.825	1	20.8732559193434	16.3813594474141	1.33819931663239	4	4	4	1	10	5	5	3	1	8	4	2	9	10	10	8
1324	E01001343	0.379166666666667	5.88	0.745416666666667	0.379166666666667	0.578333333333333	1.70375	1.54666666666667	1.70958333333333	0.410833333333333	1.75458333333333	3.57208333333333	0.82836639181	0.705	1	20.8050345842948	16.3572147971778	1.33822952200091	1	4	1	3	9	4	4	4	1	7	4	2	8	10	10	8
1325	E01001344	0.757777777777778	5.56416666666667	1.05027777777778	0.6945	1.34138888888889	1.22444444444444	1.36611111111111	2.01	0.913888888888889	2.54583333333333	2.735	1.0340501247	0.3	1	20.5783219591518	16.2487697275808	1.34168348741114	4	4	4	5	5	5	4	5	2	5	5	1	3	10	10	8
1326	E01001345	0.9244	5.4472	0.6236	0.582	0.5544	0.6224	0.9436	1.1892	0.5296	1.232	4.104	0.95384223631	0.515	1	21.5530374125859	16.5316730408222	1.35953830339089	5	4	3	3	9	8	6	3	1	8	4	1	6	10	10	8
1327	E01001346	0.311578947368421	5.61052631578947	1.43210526315789	0.374210526315789	2.50947368421053	0.414210526315789	1.36789473684211	1.61	2.83473684210526	2.54052631578947	2.85578947368421	0.76426179203	0.77	1	20.66109350066	16.2546883350286	1.35127942094729	1	4	1	7	3	9	4	4	7	5	5	2	9	10	10	8
1328	E01001347	1.37571428571429	6.06514285714286	0.83	0.990285714285714	1.11457142857143	1.11542857142857	1.64028571428571	1.902	1.41114285714286	2.24457142857143	3.90171428571429	0.93549862087	0.84	1	21.4790554585159	16.508887507476	1.36112375193588	7	4	6	4	6	6	4	5	4	6	4	2	9	10	10	8
1329	E01001348	0.66625	5.4634375	1.234375	0.585	2.0125	0.5615625	0.84625	1.30625	1.91375	2.2321875	2.7078125	0.81179322094	0.425	1	20.8605090718123	16.3039552238371	1.35637151243388	3	4	3	6	3	8	7	3	5	6	6	2	5	10	10	8
1330	E01001349	0.761578947368421	4.47315789473684	1.10421052631579	1.21947368421053	1.48473684210526	0.833684210526316	1.33368421052632	2.42526315789474	1.85	1.70473684210526	1.71736842105263	0.46499832661	0.45	1	20.6670819593611	16.2395996542965	1.35898716899554	4	3	7	5	5	7	5	6	5	7	7	3	5	10	10	8
1331	E01001350	0.861739130434783	6.16913043478261	0.697826086956522	0.649130434782609	0.716086956521739	0.622608695652174	0.697826086956522	0.979130434782609	2.20434782608696	0.75	1.68173913043478	0.182094292	0.41	1	22.0184921207607	16.6066295415758	1.36743410908852	4	4	4	3	8	8	8	2	6	9	8	6	5	10	10	8
1332	E01001351	0.345454545454545	6.80818181818182	0.376818181818182	0.318181818181818	0.297954545454545	0.197272727272727	0.171590909090909	0.392272727272727	2.43795454545455	0.784545454545455	0.731363636363636	0.19268446205	0.15	1	21.6884918884067	16.5107237027071	1.37094275074299	1	5	1	1	10	10	10	1	6	9	10	6	1	10	10	8
1333	E01001352	0.5484	5.9068	0.226	0.4412	0.2404	0.2148	0.2316	0.6888	1.966	0.2548	1.4296	0.24833466579	0.39	1	21.5318674748161	16.4311810262809	1.36713605435482	2	4	2	1	10	10	10	1	5	10	8	5	4	10	10	8
1334	E01001353	0.286551724137931	6.85310344827586	0.437931034482759	0.388965517241379	0.758275862068966	0.29448275862069	0.522068965517241	0.727931034482759	1.95413793103448	1.3048275862069	1.30620689655172	0.93993895173	0.21	1	21.8168295713493	16.568760908372	1.37045055207996	1	5	1	1	8	10	9	1	5	8	8	2	1	10	10	8
1335	E01001354	0.276052631578947	6.305	0.471315789473684	0.271052631578947	0.428684210526316	0.207894736842105	0.311842105263158	0.369736842105263	1.56210526315789	0.686842105263158	1.08052631578947	0.74705707543	0.22	1	21.7446670198202	16.5383674473144	1.3708905504254	1	5	1	2	10	10	10	1	4	9	9	2	1	10	10	8
1336	E01001355	0.424	6.75171428571429	0.379714285714286	0.35	0.400857142857143	0.406571428571429	0.360571428571429	0.469428571428571	2.766	0.692285714285714	0.444571428571429	0.22872374424	0.26	1	21.9603848988607	16.6221930311431	1.36919967331584	1	5	1	1	10	9	10	1	7	9	10	6	2	10	10	8
1337	E01001356	0.381379310344828	7.10827586206897	0.702413793103448	0.448275862068966	0.643103448275862	0.427586206896552	0.388275862068966	0.75448275862069	3.29724137931034	1.08344827586207	0.85448275862069	0.32114553116	0.145	1	21.6633052825928	16.5041847229004	1.37138879299164	1	5	2	3	8	9	9	2	8	8	10	5	1	10	10	8
1338	E01001357	0.6734375	7.0453125	0.5928125	0.6621875	0.8109375	0.7696875	0.795	0.9259375	3.164375	1.11875	0.8621875	0.60675248148	0.12	1	21.6660749274361	16.4956299349651	1.37161439574027	3	5	4	2	7	7	7	2	8	8	10	3	1	10	10	8
1339	E01001358	0.663720930232558	6.92604651162791	0.35906976744186	0.640232558139535	1.13395348837209	0.549767441860465	0.914418604651163	1.11093023255814	2.84302325581395	1.41093023255814	1.43581395348837	0.98383251524	0.43	1	21.7931792524402	16.548198803432	1.36266980755439	3	5	4	1	6	8	6	3	7	8	8	1	5	10	10	8
1340	E01001359	0.401111111111111	1.88481481481481	0.867037037037037	0.349259259259259	0.415555555555556	0.244444444444444	0.59037037037037	1.66333333333333	1.05555555555556	0.513333333333333	3.4637037037037	0.52504929476	0.94	1	20.7324608970338	16.0884116554557	1.50094683865382	1	1	1	4	10	10	8	4	3	10	4	3	9	10	10	9
1341	E01001360	0.466315789473684	1.74842105263158	0.591578947368421	0.434736842105263	0.437368421052632	0.321052631578947	0.898947368421053	1.28421052631579	1.68473684210526	1.00684210526316	3.28894736842105	0.45490967899	0.82	1	20.8172076005737	16.0769694779434	1.47568823528268	1	1	2	2	10	10	6	3	4	9	5	3	9	10	10	9
1342	E01001361	0.354358974358974	1.25102564102564	0.323333333333333	0.27	0.247435897435897	0.204358974358974	0.56974358974359	1.01692307692308	1.82769230769231	0.937948717948718	2.96615384615385	0.4503965034	0.36	1	20.7944080554634	16.0627025438681	1.46692648732631	1	1	1	1	10	10	8	2	5	9	5	3	4	10	10	9
1343	E01001362	0.28551724137931	1.82241379310345	0.492413793103448	0.549655172413793	0.563103448275862	0.207241379310345	0.930689655172414	0.965172413793103	2.12586206896552	0.86	3.52	0.46112915573	0.735	1	20.8303187197223	16.0851738290233	1.48072677095743	1	1	3	2	9	10	6	2	6	9	4	3	8	10	10	9
1344	E01001363	0.37	1.9647619047619	1.04571428571429	0.264285714285714	0.455238095238095	0.233333333333333	0.372380952380952	1.95190476190476	0.888095238095238	0.312380952380952	3.64333333333333	0.47954504084	0.89	1	20.4647238064906	16.0817434200803	1.46897249023878	1	1	1	5	9	10	10	5	2	10	4	3	9	10	10	9
1345	E01001364	0.571428571428571	1.90380952380952	0.93047619047619	0.504761904761905	0.453333333333333	0.41952380952381	0.835238095238095	1.82952380952381	1.73190476190476	0.773809523809524	3.61666666666667	0.21759945323	0.56	1	20.341644515734	16.0600790264642	1.44833034492422	2	1	3	4	9	9	7	4	5	9	4	6	7	10	10	9
1346	E01001365	0.654074074074074	2.25740740740741	1.04814814814815	0.618148148148148	0.821851851851852	0.30037037037037	0.692962962962963	1.64925925925926	1.52444444444444	0.63	3.87592592592593	0.44643082549	0.88	1	20.8620766037822	16.0884301407597	1.49420035832441	3	1	4	5	7	10	8	4	4	10	4	3	9	10	10	9
1347	E01001366	0.798571428571429	3.21952380952381	1.00190476190476	0.735238095238095	1.08952380952381	0.91	1.09285714285714	1.35619047619048	1.81428571428571	1.07619047619048	3.47142857142857	0.84482152311	0.5	1	21.0150903139936	16.059762588303	1.52484007158714	4	2	5	5	6	7	6	3	5	8	4	2	6	10	10	9
1348	E01001367	0.251875	2.3434375	0.3003125	0.1925	0.3134375	0.1665625	0.31375	0.5165625	0.77125	0.306875	3.400625	0.51473715366	0.28	1	20.9549867823896	16.069464527925	1.50298821021065	1	1	1	1	10	10	10	1	2	10	5	3	2	10	10	9
1349	E01001368	0.605294117647059	3.02647058823529	0.752941176470588	0.505882352941176	0.892941176470588	0.675882352941176	0.852941176470588	1.14588235294118	0.799411764705882	0.858235294117647	3.04705882352941	0.96631143086	0.32	1	21.0435686932491	16.0550384471488	1.52980805354798	2	2	3	3	7	8	7	3	2	9	5	1	3	10	10	9
1350	E01001369	0.215833333333333	2.78166666666667	0.5025	0.266666666666667	0.380416666666667	0.475833333333333	0.495833333333333	0.82	0.351666666666667	0.64	3.76	0.43361080075	0.485	1	20.9283752414639	16.0721741947424	1.47227430612309	1	2	1	2	10	9	9	2	1	10	4	4	6	10	10	9
1351	E01001370	0.865	3.44076923076923	1.06692307692308	0.827076923076923	1.31230769230769	1.09730769230769	1.26538461538462	1.2	0.451153846153846	1.27230769230769	2.75115384615385	1.09007116809	0.48	1	21.1118753815788	16.0391893912038	1.55890883491282	4	2	5	5	5	6	5	3	1	8	5	1	6	10	10	9
1352	E01001371	0.647391304347826	3.31869565217391	0.593913043478261	0.552173913043478	0.84304347826087	0.478695652173913	0.688260869565217	1.10173913043478	0.400869565217391	0.831304347826087	3.12	0.78760918037	0.17	1	21.1503257751465	16.0302677154541	1.57528948783874	3	2	3	2	7	9	8	3	1	9	5	2	1	10	10	9
1353	E01001372	0.563888888888889	3.61055555555556	0.612777777777778	0.53	0.847777777777778	0.578888888888889	0.672222222222222	1.13611111111111	0.157777777777778	0.831111111111111	3.63388888888889	0.6500541441	0.455	1	20.9853484504604	16.0665275212683	1.50322375601804	2	2	3	3	7	8	8	3	1	9	4	2	6	10	10	9
1354	E01001373	0.253333333333333	2.5952380952381	0.658095238095238	0.274761904761905	0.485238095238095	0.455238095238095	0.626190476190476	0.735238095238095	1.52904761904762	0.508095238095238	3.40904761904762	0.583335156	0.24	1	21.0336645019286	16.0635388261094	1.54845984850901	1	1	1	3	9	9	8	2	4	10	5	3	2	10	10	9
1355	E01001374	0.384102564102564	6.14948717948718	0.824615384615385	0.416153846153846	0.921794871794872	0.357435897435897	0.323846153846154	1.01487179487179	2.12589743589744	1.02076923076923	0.95051282051282	0.23385201565	0.3	1	21.7849545504969	16.5417244902237	1.36111053366602	1	4	2	4	7	9	10	2	6	9	9	6	3	10	10	8
1356	E01001375	0.338461538461538	5.53333333333333	1.12769230769231	0.647435897435897	1.11358974358974	0.922051282051282	0.769487179487179	0.896410256410256	2.72948717948718	0.714102564102564	1.19923076923077	0.29964264562	0.345	1	21.8355205971121	16.5692408603198	1.36482444242243	1	4	4	5	6	7	7	2	7	9	9	5	4	10	10	8
1357	E01001376	0.268571428571429	6.25190476190476	0.761428571428571	0.315714285714286	0.77952380952381	0.431904761904762	0.431904761904762	0.856666666666667	2.55142857142857	1.01666666666667	0.822857142857143	0.25120397588	0.13	1	22.3304454848022	16.7222753421424	1.36403328237065	1	4	1	3	8	9	9	2	7	9	10	5	1	10	10	8
1358	E01001377	0.484871794871795	5.14102564102564	0.692051282051282	0.444102564102564	0.802051282051282	0.632820512820513	0.456923076923077	0.557948717948718	2.15897435897436	0.36974358974359	0.803846153846154	0.22516597338	0.3	1	21.7595672607422	16.5305633544922	1.36026382446289	2	4	2	3	7	8	9	1	6	10	10	6	3	10	10	8
1359	E01001379	0.4308	5.8324	0.912	0.5196	1.0224	0.434	0.4008	0.992	2.2852	0.8856	1.0076	0.28070469477	0.445	1	21.7595672607422	16.5305633544922	1.36026382446289	1	4	3	4	6	9	9	2	6	9	9	5	5	10	10	8
1360	E01001380	0.650294117647059	5.68235294117647	0.524411764705882	0.606176470588235	0.920294117647059	0.567352941176471	0.228235294117647	0.962352941176471	1.59117647058824	0.638235294117647	1.00911764705882	0.69115290945	0.355	1	21.6702671051025	16.4826812744141	1.37195587158203	3	4	3	2	7	8	10	2	4	10	9	2	4	10	10	8
1361	E01001381	0.459473684210526	4.77052631578947	0.518947368421053	0.472894736842105	0.527105263157895	0.406315789473684	0.712631578947368	0.472631578947368	3.57026315789474	0.745789473684211	1.07921052631579	0.24608823618	0.24	1	21.9182279506267	16.6113576954772	1.3697906053305	1	3	2	2	9	9	8	1	8	9	9	5	2	10	10	8
1362	E01001382	0.475333333333333	4.24666666666667	0.376	0.426666666666667	0.464	0.385333333333333	0.413333333333333	0.852666666666667	2.956	0.728666666666667	0.961333333333333	0.49368532995	0.38	1	21.1506423950195	16.3042583465576	1.40850424766541	2	3	2	1	9	9	9	2	7	9	9	3	4	10	10	8
1363	E01001383	0.361111111111111	3.285	0.551111111111111	0.418333333333333	0.443333333333333	0.400555555555556	0.3	1.06666666666667	11.32	0.48	1.15166666666667	0.46476608419	0.59	1	21.1728284460192	16.310087717173	1.40585766263792	1	2	2	2	10	9	10	2	10	10	9	3	7	10	10	8
1364	E01001384	0.2125	3.99916666666667	0.22625	0.2325	0.2125	0.177916666666667	0.2125	1.03625	12.29875	0.394583333333333	1.15041666666667	0.52071397378	0.55	1	21.1506423950195	16.3042583465576	1.40850424766541	1	3	1	1	10	10	10	2	10	10	9	3	7	10	10	8
1365	E01001385	0.403684210526316	4.28526315789474	0.188947368421053	0.361578947368421	0.371052631578947	0.184210526315789	0.158421052631579	1.16263157894737	1.51631578947368	0.559473684210526	0.792105263157895	0.52345210474	0.26	1	21.191926065868	16.3289065495048	1.41546296116119	1	3	1	1	10	10	10	3	4	10	10	3	2	10	10	8
1366	E01001386	0.974615384615385	4.82794871794872	0.394358974358974	0.725384615384615	0.643846153846154	0.300769230769231	0.226923076923077	0.845641025641026	2.33641025641026	0.642051282051282	0.443076923076923	0.89182796794	0.22	1	21.4419481868537	16.3947869739242	1.37644076879388	5	3	4	1	8	10	10	2	6	10	10	2	1	10	10	8
1367	E01001387	0.355882352941176	3.92352941176471	0.453235294117647	0.399411764705882	0.467647058823529	0.442058823529412	0.418235294117647	0.452352941176471	3.44764705882353	0.723529411764706	1.05911764705882	0.34233443661	0.22	1	21.3851133549187	16.3675114092149	1.37862984640821	1	3	2	1	9	9	9	1	8	9	9	4	1	10	10	8
1368	E01001388	0.340975609756098	3.5390243902439	0.301951219512195	0.263658536585366	0.288536585365854	0.239512195121951	0.266829268292683	0.469268292682927	11.579756097561	0.553170731707317	1.34853658536585	0.40989858605	0.255	1	21.149816416259	16.3028722401674	1.40730867750358	1	2	1	1	10	10	10	1	10	10	8	4	2	10	10	8
1369	E01001389	0.301315789473684	3.11421052631579	0.338421052631579	0.243947368421053	0.212368421052632	0.160789473684211	0.282368421052632	0.807368421052632	4.12605263157895	0.444473684210526	0.956842105263158	0.38660389645	0.34	1	21.2054276012069	16.3186531242093	1.4019688932472	1	2	1	1	10	10	10	2	9	10	9	4	3	10	10	8
1370	E01001390	0.637878787878788	4.83242424242424	0.393939393939394	0.558484848484848	0.573939393939394	0.526969696969697	0.626363636363636	0.725757575757576	2.38727272727273	1.08666666666667	1.26515151515152	0.72061903981	0.42	1	19.8929996490479	16.5233154296875	1.26457905769348	3	3	3	1	9	8	8	1	6	8	9	2	5	10	10	7
1371	E01001391	0.592	4.2044	0.6348	0.586	0.4712	0.3192	0.5008	0.6244	3.032	0.8144	1.528	0.38050330512	0.7	1	20.0182113647461	16.6161117553711	1.28000330924988	2	3	3	3	9	10	9	1	8	9	8	4	8	10	10	7
1372	E01001392	0.695	5.1875	0.676071428571429	0.546785714285714	0.793571428571429	0.638571428571429	0.638571428571429	0.816071428571429	2.43892857142857	1.44357142857143	1.21357142857143	0.80214692511	0.26	1	19.9784771290798	16.5866641030239	1.27510863271821	3	4	3	3	7	8	8	2	6	7	9	2	2	10	10	7
1373	E01001393	0.850833333333333	4.49875	0.395	0.519166666666667	0.647083333333333	0.385416666666667	0.824166666666667	0.55375	2.50541666666667	0.765416666666667	1.41791666666667	0.48020060567	0.63	1	20.0617287491897	16.6374234675292	1.28542199140665	4	3	3	1	8	9	7	1	7	9	8	3	8	10	10	7
1374	E01001394	0.988	4.141	0.926666666666667	0.632	0.599333333333333	0.609666666666667	1.172	1.29533333333333	3.34833333333333	1.431	1.47733333333333	0.39455209003	0.64	1	20.300607364942	16.7495298437935	1.31659534306243	5	3	4	4	9	8	5	3	8	7	8	4	8	10	10	7
1375	E01001395	1.72157894736842	3.91578947368421	1.51526315789474	1.28	1.26631578947368	1.26421052631579	1.71789473684211	2.13947368421053	4.52	1.79473684210526	1.91315789473684	0.37453073654	0.14	1	20.5263295982981	16.8370604430711	1.35144004748508	8	3	8	7	5	5	3	5	9	7	7	4	1	10	10	8
1376	E01001396	0.537777777777778	4.07277777777778	0.56	0.409444444444444	0.28	0.277777777777778	0.87	1.10944444444444	2.90722222222222	1.29166666666667	1.41	0.34200595135	0.57	1	20.2542814385764	16.7315655695766	1.30944401734978	2	3	2	2	10	10	7	3	7	8	8	4	7	10	10	7
1377	E01001397	1.5992	3.5076	1.3368	1.1444	1.2356	1.2232	1.8288	1.9528	4.368	1.536	1.542	0.32934416556	0.57	1	20.4347357307104	16.8120432546699	1.34317622975412	7	2	7	6	5	5	3	5	9	7	8	4	7	10	10	8
1378	E01001398	0.867	5.0065	0.886	0.582	0.6465	0.7305	0.6575	0.5335	2.7995	1.606	1.9455	0.57339469752	0.645	1	18.6525051919247	16.5046626669039	1.289578303019	4	3	3	4	8	7	8	1	7	7	7	3	8	10	10	7
1379	E01001399	1.18222222222222	4.43555555555556	1.1662962962963	0.305555555555556	0.305555555555556	0.814074074074074	0.454444444444444	1.16296296296296	3.09259259259259	1.91814814814815	2.50222222222222	0.61986395369	0.17	1	18.6932741111143	16.5224171744252	1.29436478332867	6	3	1	6	10	7	9	3	8	6	6	2	1	10	10	7
1380	E01001400	1.09852941176471	4.52323529411765	1.04235294117647	0.435	0.452352941176471	0.455882352941176	0.548823529411765	1.00617647058824	2.63264705882353	1.69941176470588	2.02676470588235	0.75145585669	0.39	1	18.6141275843689	16.46351784492	1.27794262942479	6	3	2	5	9	9	8	2	7	7	7	2	4	10	10	7
1381	E01001401	0.350625	5.311875	0.45125	0.725625	0.47875	0.49875	0.48625	0.59875	3.29375	2.093125	2.381875	0.41338394924	1.38	1	18.605102999167	16.4601708916865	1.27706292393892	1	4	4	1	9	9	9	1	8	6	6	4	10	10	10	7
1382	E01001402	0.702448979591837	4.69877551020408	0.541428571428571	0.480204081632653	0.361224489795918	0.293061224489796	0.754285714285714	1.50244897959184	2.5265306122449	2.23510204081633	1.59	0.87702033508	0.32	1	18.7769424178582	16.4284703190397	1.26366370404299	3	3	2	2	10	10	7	4	7	6	8	2	3	10	10	7
1383	E01001403	0.692916666666667	3.89416666666667	1.22708333333333	0.69	0.679583333333333	0.599166666666667	0.890416666666667	1.92541666666667	2.79333333333333	2.02083333333333	2.07958333333333	0.67869048634	0.395	1	19.1522138048038	16.5820349057279	1.30504053732845	3	3	4	6	8	8	7	5	7	6	7	2	4	10	10	7
1384	E01001404	0.949047619047619	3.55047619047619	1.22809523809524	1.23142857142857	1.19714285714286	1.20666666666667	1.34333333333333	2.26142857142857	4.18857142857143	2.08142857142857	1.85095238095238	0.63622538858	0.3	1	19.4495767440221	16.63242809929	1.31246691510395	5	2	8	6	6	6	5	5	9	6	7	2	3	10	10	7
[truncated: 40,345 more rows]
