# Supplementary material for: Variation in COVID-19 booster uptake in England: An ecological study
Source: PLoS One. 2022 Jun 29;17(6):e0270624. doi: 10.1371/journal.pone.0270624 (PMC9242486; doi:10.1371/journal.pone.0270624)
Supplement: S3 File — A zip file containing most of the data files. (ZIP) [file pone.0270624.s003.zip › data1/ethnic2011.csv]

date	geography	geography code	Sex: All persons; Age: All categories: Age; Ethnic Group: All categories: Ethnic group; measures: Value	Sex: All persons; Age: All categories: Age; Ethnic Group: White: Total; measures: Value	Sex: All persons; Age: All categories: Age; Ethnic Group: White: English/Welsh/Scottish/Northern Irish/British; measures: Value	Sex: All persons; Age: All categories: Age; Ethnic Group: White: Irish; measures: Value	Sex: All persons; Age: All categories: Age; Ethnic Group: White: Gypsy or Irish Traveller; measures: Value	Sex: All persons; Age: All categories: Age; Ethnic Group: White: Other White; measures: Value	Sex: All persons; Age: All categories: Age; Ethnic Group: Mixed/multiple ethnic group: Total; measures: Value	Sex: All persons; Age: All categories: Age; Ethnic Group: Mixed/multiple ethnic group: White and Black Caribbean; measures: Value	Sex: All persons; Age: All categories: Age; Ethnic Group: Mixed/multiple ethnic group: White and Black African; measures: Value	Sex: All persons; Age: All categories: Age; Ethnic Group: Mixed/multiple ethnic group: White and Asian; measures: Value	Sex: All persons; Age: All categories: Age; Ethnic Group: Mixed/multiple ethnic group: Other Mixed; measures: Value	Sex: All persons; Age: All categories: Age; Ethnic Group: Asian/Asian British: Total; measures: Value	Sex: All persons; Age: All categories: Age; Ethnic Group: Asian/Asian British: Indian; measures: Value	Sex: All persons; Age: All categories: Age; Ethnic Group: Asian/Asian British: Pakistani; measures: Value	Sex: All persons; Age: All categories: Age; Ethnic Group: Asian/Asian British: Bangladeshi; measures: Value	Sex: All persons; Age: All categories: Age; Ethnic Group: Asian/Asian British: Chinese; measures: Value	Sex: All persons; Age: All categories: Age; Ethnic Group: Asian/Asian British: Other Asian; measures: Value	Sex: All persons; Age: All categories: Age; Ethnic Group: Black/African/Caribbean/Black British: Total; measures: Value	Sex: All persons; Age: All categories: Age; Ethnic Group: Black/African/Caribbean/Black British: African; measures: Value	Sex: All persons; Age: All categories: Age; Ethnic Group: Black/African/Caribbean/Black British: Caribbean; measures: Value	Sex: All persons; Age: All categories: Age; Ethnic Group: Black/African/Caribbean/Black British: Other Black; measures: Value	Sex: All persons; Age: All categories: Age; Ethnic Group: Other ethnic group: Total; measures: Value	Sex: All persons; Age: All categories: Age; Ethnic Group: Other ethnic group: Arab; measures: Value	Sex: All persons; Age: All categories: Age; Ethnic Group: Other ethnic group: Any other ethnic group; measures: Value	Sex: All persons; Age: Age 0 to 4; Ethnic Group: All categories: Ethnic group; measures: Value	Sex: All persons; Age: Age 0 to 4; Ethnic Group: White: Total; measures: Value	Sex: All persons; Age: Age 0 to 4; Ethnic Group: White: English/Welsh/Scottish/Northern Irish/British; measures: Value	Sex: All persons; Age: Age 0 to 4; Ethnic Group: White: Irish; measures: Value	Sex: All persons; Age: Age 0 to 4; Ethnic Group: White: Gypsy or Irish Traveller; measures: Value	Sex: All persons; Age: Age 0 to 4; Ethnic Group: White: Other White; measures: Value	Sex: All persons; Age: Age 0 to 4; Ethnic Group: Mixed/multiple ethnic group: Total; measures: Value	Sex: All persons; Age: Age 0 to 4; Ethnic Group: Mixed/multiple ethnic group: White and Black Caribbean; measures: Value	Sex: All persons; Age: Age 0 to 4; Ethnic Group: Mixed/multiple ethnic group: White and Black African; measures: Value	Sex: All persons; Age: Age 0 to 4; Ethnic Group: Mixed/multiple ethnic group: White and Asian; measures: Value	Sex: All persons; Age: Age 0 to 4; Ethnic Group: Mixed/multiple ethnic group: Other Mixed; measures: Value	Sex: All persons; Age: Age 0 to 4; Ethnic Group: Asian/Asian British: Total; measures: Value	Sex: All persons; Age: Age 0 to 4; Ethnic Group: Asian/Asian British: Indian; measures: Value	Sex: All persons; Age: Age 0 to 4; Ethnic Group: Asian/Asian British: Pakistani; measures: Value	Sex: All persons; Age: Age 0 to 4; Ethnic Group: Asian/Asian British: Bangladeshi; measures: Value	Sex: All persons; Age: Age 0 to 4; Ethnic Group: Asian/Asian British: Chinese; measures: Value	Sex: All persons; Age: Age 0 to 4; Ethnic Group: Asian/Asian British: Other Asian; measures: Value	Sex: All persons; Age: Age 0 to 4; Ethnic Group: Black/African/Caribbean/Black British: Total; measures: Value	Sex: All persons; Age: Age 0 to 4; Ethnic Group: Black/African/Caribbean/Black British: African; measures: Value	Sex: All persons; Age: Age 0 to 4; Ethnic Group: Black/African/Caribbean/Black British: Caribbean; measures: Value	Sex: All persons; Age: Age 0 to 4; Ethnic Group: Black/African/Caribbean/Black British: Other Black; measures: Value	Sex: All persons; Age: Age 0 to 4; Ethnic Group: Other ethnic group: Total; measures: Value	Sex: All persons; Age: Age 0 to 4; Ethnic Group: Other ethnic group: Arab; measures: Value
2011	Darlington 001	E02002559	8842	8614	8495	18	39	62	90	30	10	29	21	103	51	7	6	20	19	24	15	4	5	11	7	4	598	574	567	0	3	4	14	6	2	3	3	6	2	2	0	2	0	3	3	0	0	1	1
2011	Darlington 002	E02002560	5997	5870	5804	13	10	43	53	24	1	18	10	53	32	0	7	2	12	15	3	11	1	6	0	6	353	339	332	1	2	4	11	2	0	8	1	2	2	0	0	0	0	1	0	1	0	0	0
2011	Darlington 003	E02002561	5741	5604	5514	20	3	67	56	28	1	16	11	73	14	13	5	31	10	6	4	2	0	2	2	0	294	278	276	0	0	2	10	6	0	0	4	5	1	3	0	0	1	1	1	0	0	0	0
2011	Darlington 004	E02002562	6066	5834	5655	4	9	166	106	42	7	41	16	93	37	7	13	13	23	25	17	6	2	8	3	5	403	368	353	0	1	14	27	5	5	14	3	5	2	0	2	1	0	3	3	0	0	0	0
2011	Darlington 005	E02002563	5463	5332	5268	13	2	49	61	38	7	8	8	44	14	2	0	12	16	20	11	7	2	6	1	5	279	269	264	0	0	5	5	4	0	0	1	4	2	0	0	0	2	1	1	0	0	0	0
2011	Darlington 006	E02002564	9502	9334	9221	12	6	95	61	29	3	16	13	80	54	0	6	6	14	13	1	8	4	14	7	7	586	566	556	0	0	10	10	4	0	5	1	9	8	0	0	0	1	0	0	0	0	1	1
2011	Darlington 007	E02002565	5450	5262	5132	16	2	112	54	24	0	13	17	95	49	3	7	17	19	9	6	1	2	30	14	16	368	333	328	0	0	5	14	5	0	4	5	14	11	0	1	0	2	2	2	0	0	5	3
2011	Darlington 008	E02002566	6918	6061	5623	33	28	377	96	27	4	29	36	663	121	41	385	46	70	65	40	19	6	33	16	17	487	379	347	0	1	31	19	3	0	11	5	83	16	1	53	7	6	3	3	0	0	3	2
2011	Darlington 009	E02002567	7254	6956	6734	17	69	136	97	40	23	28	6	130	43	3	23	18	43	42	25	13	4	29	7	22	521	493	471	0	9	13	18	5	9	4	0	5	3	0	0	1	1	2	2	0	0	3	0
2011	Darlington 010	E02002568	5905	5722	5569	29	8	116	77	23	8	24	22	79	35	14	0	12	18	9	7	1	1	18	8	10	281	258	252	0	0	6	16	4	0	6	6	5	3	2	0	0	0	0	0	0	0	2	2
2011	Darlington 011	E02002569	9095	8779	8637	42	20	80	66	20	3	26	17	197	105	15	6	29	42	19	3	7	9	34	19	15	337	310	304	0	3	3	10	2	1	4	3	12	7	2	1	1	1	1	0	0	1	4	2
2011	Darlington 012	E02002570	8213	7788	7453	29	90	216	85	43	6	20	16	289	73	19	41	80	76	30	19	8	3	21	7	14	557	522	499	1	3	19	16	6	1	5	4	17	6	0	0	6	5	2	2	0	0	0	0
2011	Darlington 013	E02002571	6516	6298	5973	29	36	260	75	35	11	20	9	85	34	4	2	9	36	47	36	8	3	11	0	11	576	541	496	0	4	41	19	8	0	11	0	5	3	0	0	1	1	10	10	0	0	1	0
2011	Darlington 014	E02002572	6312	6032	5838	24	12	158	110	44	7	36	23	133	39	16	9	30	39	23	11	9	3	14	10	4	485	449	434	1	1	13	22	6	2	9	5	13	7	3	2	0	1	0	0	0	0	1	0
2011	Darlington 015	E02002573	8290	8109	7982	29	16	82	59	16	6	26	11	88	25	1	13	24	25	10	8	1	1	24	11	13	454	438	433	0	0	5	10	0	3	3	4	5	1	0	2	0	2	0	0	0	0	1	1
2011	County Durham 002	E02004290	5981	5890	5830	7	8	45	24	9	0	11	4	63	4	18	10	25	6	1	1	0	0	3	2	1	304	297	295	0	2	0	4	0	0	1	3	3	0	2	1	0	0	0	0	0	0	0	0
2011	County Durham 005	E02004291	6787	6721	6660	14	2	45	21	2	0	15	4	40	3	9	2	12	14	3	2	0	1	2	0	2	381	372	371	0	0	1	4	1	0	1	2	5	0	2	0	2	1	0	0	0	0	0	0
2011	County Durham 007	E02004292	7916	7756	7659	10	27	60	60	27	6	15	12	94	38	22	13	13	8	3	0	1	2	3	2	1	378	356	351	0	5	0	14	6	2	3	3	7	3	3	0	1	0	0	0	0	0	1	1
2011	County Durham 011	E02004293	9379	9236	9133	19	7	77	47	10	14	13	10	76	23	7	9	24	13	11	10	1	0	9	6	3	519	502	495	0	1	6	11	1	7	3	0	6	2	1	1	1	1	0	0	0	0	0	0
2011	County Durham 013	E02004294	8484	8343	8269	22	0	52	45	13	5	18	9	73	25	1	0	31	16	13	10	2	1	10	0	10	410	397	394	1	0	2	9	2	2	4	1	2	1	0	0	1	0	1	1	0	0	1	0
2011	County Durham 015	E02004295	7537	7432	7353	18	0	61	58	20	10	22	6	44	25	2	0	5	12	1	1	0	0	2	1	1	433	419	410	0	0	9	9	1	3	3	2	5	4	0	0	0	1	0	0	0	0	0	0
2011	County Durham 019	E02004296	8033	7900	7809	19	2	70	42	10	3	14	15	74	32	0	8	19	15	7	2	3	2	10	9	1	429	413	409	0	0	4	11	1	1	3	6	5	2	0	1	0	2	0	0	0	0	0	0
2011	County Durham 001	E02004297	7900	7820	7753	20	0	47	33	10	7	11	5	35	0	3	0	14	18	3	1	1	1	9	4	5	449	440	437	0	0	3	5	0	3	2	0	3	0	0	0	1	2	0	0	0	0	1	0
2011	County Durham 003	E02004298	9703	9586	9489	19	2	76	52	17	2	17	16	46	9	17	1	10	9	10	3	5	2	9	3	6	497	481	474	0	0	7	15	2	0	8	5	0	0	0	0	0	0	0	0	0	0	1	1
2011	County Durham 004	E02004299	8474	8378	8301	18	2	57	27	10	1	6	10	55	11	6	2	19	17	4	1	2	1	10	3	7	531	520	518	0	0	2	4	1	0	1	2	5	0	1	0	3	1	0	0	0	0	2	0
2011	County Durham 006	E02004300	7686	7614	7548	11	10	45	25	10	2	6	7	33	7	0	0	7	19	8	1	6	1	6	1	5	481	473	470	0	0	3	6	2	0	3	1	0	0	0	0	0	0	2	0	2	0	0	0
2011	County Durham 008	E02004301	8894	8807	8733	17	3	54	29	19	1	6	3	46	13	6	0	19	8	8	8	0	0	4	2	2	678	663	662	1	0	0	7	3	0	3	1	8	1	3	0	4	0	0	0	0	0	0	0
2011	County Durham 009	E02004302	7747	7637	7579	7	20	31	33	20	3	5	5	55	27	7	6	12	3	12	2	8	2	10	8	2	494	486	482	0	2	2	3	1	0	1	1	3	2	0	0	1	0	2	0	1	1	0	0
2011	County Durham 010	E02004303	11457	11300	10892	31	9	368	73	25	3	29	16	74	19	5	13	17	20	6	2	1	3	4	0	4	683	670	629	1	1	39	11	4	1	5	1	2	1	0	0	1	0	0	0	0	0	0	0
2011	County Durham 012	E02004304	8892	8779	8586	8	0	185	38	23	1	8	6	69	22	5	6	23	13	2	0	2	0	4	1	3	581	571	551	0	0	20	6	3	0	2	1	4	0	1	0	3	0	0	0	0	0	0	0
2011	County Durham 014	E02004305	8640	8558	8331	21	0	206	40	14	2	21	3	34	11	4	1	1	17	4	1	3	0	4	0	4	574	564	534	1	0	29	9	3	1	5	0	1	0	0	0	0	1	0	0	0	0	0	0
2011	County Durham 020	E02004306	5789	5710	5609	32	9	60	34	14	2	9	9	31	6	2	5	7	11	10	8	2	0	4	3	1	279	267	262	2	1	2	6	3	0	3	0	6	1	0	1	2	2	0	0	0	0	0	0
2011	County Durham 024	E02004307	6570	6516	6408	24	12	72	24	5	6	5	8	19	1	1	1	7	9	9	8	1	0	2	2	0	350	341	331	0	1	9	7	1	3	1	2	2	0	0	0	2	0	0	0	0	0	0	0
2011	County Durham 022	E02004308	7819	7447	7263	39	16	129	106	24	11	44	27	183	65	26	11	33	48	38	12	17	9	45	34	11	274	248	240	2	0	6	7	0	1	5	1	14	8	1	0	2	3	0	0	0	0	5	4
2011	County Durham 023	E02004309	5902	5526	5347	22	7	150	84	14	7	31	32	221	69	15	10	52	75	28	19	6	3	43	32	11	307	260	253	0	3	4	16	0	2	6	8	24	8	5	0	4	7	3	3	0	0	4	4
2011	County Durham 026	E02004310	7962	7845	7729	26	0	90	30	15	1	12	2	65	22	0	1	27	15	3	1	2	0	19	16	3	470	463	457	0	0	6	4	0	0	4	0	0	0	0	0	0	0	0	0	0	0	3	3
2011	County Durham 027	E02004311	9108	8994	8828	20	40	106	31	12	3	15	1	63	29	4	0	15	15	14	11	3	0	6	4	2	519	509	499	0	5	5	5	1	1	2	1	4	2	0	0	0	2	1	1	0	0	0	0
2011	County Durham 028	E02004312	7549	7407	7257	28	1	121	42	6	10	21	5	73	25	1	0	30	17	20	16	0	4	7	0	7	307	290	285	0	0	5	9	0	3	5	1	3	2	0	0	1	0	3	1	0	2	2	0
2011	County Durham 029	E02004313	6684	6273	5910	42	3	318	83	28	7	27	21	231	41	12	6	134	38	33	24	3	6	64	36	28	406	363	354	1	0	8	14	2	3	4	5	16	4	1	2	8	1	5	4	0	1	8	6
2011	County Durham 030	E02004314	12248	10847	10061	108	4	674	292	44	24	148	76	886	202	50	9	454	171	98	83	11	4	125	80	45	98	79	70	0	0	9	6	1	0	2	3	8	3	1	2	0	2	0	0	0	0	5	4
2011	County Durham 033	E02004315	10184	9429	8859	83	11	476	173	18	22	76	57	398	92	25	27	142	112	69	45	11	13	115	95	20	512	421	390	2	4	25	30	4	2	15	9	32	10	3	2	6	11	4	2	2	0	25	20
2011	County Durham 031	E02004316	5683	5623	5537	14	3	69	21	5	1	6	9	29	10	0	0	14	5	10	6	2	2	0	0	0	317	311	306	0	0	5	2	1	0	0	1	2	1	0	0	1	0	2	2	0	0	0	0
2011	County Durham 038	E02004317	7663	7532	7454	12	1	65	55	19	7	13	16	38	7	6	0	8	17	17	10	2	5	21	9	12	407	398	396	0	0	2	7	2	1	1	3	1	0	0	0	0	1	1	1	0	0	0	0
2011	County Durham 041	E02004318	6099	5834	5664	19	9	142	48	5	14	24	5	173	34	28	4	32	75	5	2	1	2	39	32	7	337	294	285	0	1	8	11	0	4	7	0	24	4	3	1	1	15	0	0	0	0	8	7
2011	County Durham 044	E02004319	7474	7378	7295	11	11	61	29	5	6	12	6	56	20	4	1	16	15	2	0	2	0	9	9	0	422	416	412	0	0	4	2	0	0	2	0	2	0	1	0	1	0	0	0	0	0	2	2
2011	County Durham 016	E02004320	8956	8860	8766	16	1	77	28	1	8	9	10	58	31	13	1	9	4	2	1	1	0	8	1	7	519	508	501	0	0	7	10	0	3	3	4	1	0	1	0	0	0	0	0	0	0	0	0
2011	County Durham 017	E02004321	8345	8190	7925	11	4	250	39	11	1	15	12	83	39	3	14	17	10	12	9	2	1	21	0	21	516	499	489	0	0	10	7	3	0	3	1	6	4	0	2	0	0	1	1	0	0	3	0
2011	County Durham 018	E02004322	8490	8382	8310	8	10	54	48	21	6	15	6	42	16	0	6	7	13	7	7	0	0	11	1	10	594	581	577	0	0	4	9	2	2	4	1	3	1	0	2	0	0	1	1	0	0	0	0
2011	County Durham 021	E02004323	7906	7804	7744	10	5	45	41	14	5	20	2	49	32	0	2	5	10	3	2	1	0	9	2	7	502	489	487	0	0	2	9	5	0	4	0	4	4	0	0	0	0	0	0	0	0	0	0
2011	County Durham 025	E02004324	5732	5684	5616	9	2	57	23	9	0	8	6	20	9	1	0	3	7	2	2	0	0	3	0	3	372	369	368	0	0	1	3	0	0	2	1	0	0	0	0	0	0	0	0	0	0	0	0
2011	County Durham 032	E02004325	8722	8621	8537	16	3	65	52	18	14	11	9	37	13	7	1	12	4	10	9	1	0	2	2	0	625	615	609	0	0	6	8	1	5	1	1	2	0	0	1	1	0	0	0	0	0	0	0
2011	County Durham 034	E02004326	6190	6097	6037	7	15	38	26	9	0	7	10	54	6	30	0	13	5	4	3	0	1	9	0	9	393	371	369	0	2	0	7	2	0	2	3	10	1	7	0	2	0	1	0	0	1	4	0
2011	County Durham 036	E02004327	6374	6272	6221	0	2	49	36	18	5	7	6	62	17	19	7	7	12	3	1	1	1	1	0	1	350	343	340	0	0	3	4	2	1	0	1	3	1	0	1	1	0	0	0	0	0	0	0
2011	County Durham 035	E02004328	7337	7272	7220	10	0	42	32	14	4	7	7	26	1	6	0	14	5	2	0	1	1	5	4	1	431	423	422	1	0	0	3	2	0	0	1	3	0	1	0	2	0	0	0	0	0	2	2
2011	County Durham 037	E02004329	6772	6670	6608	9	8	45	32	13	2	12	5	62	21	12	6	10	13	6	4	2	0	2	1	1	272	269	266	0	2	1	1	1	0	0	0	2	2	0	0	0	0	0	0	0	0	0	0
2011	County Durham 039	E02004330	5944	5882	5849	4	3	26	26	12	2	8	4	25	15	0	1	3	6	5	2	1	2	6	0	6	276	272	272	0	0	0	1	0	0	1	0	3	1	0	0	0	2	0	0	0	0	0	0
2011	County Durham 040	E02004331	7085	6979	6911	8	6	54	47	16	4	16	11	47	6	3	1	23	14	9	7	0	2	3	0	3	441	429	421	0	1	7	10	2	2	5	1	2	1	0	0	1	0	0	0	0	0	0	0
2011	County Durham 043	E02004332	7278	7171	7117	10	0	44	37	14	1	17	5	57	26	2	0	9	20	6	5	0	1	7	1	6	449	438	437	0	0	1	5	1	1	2	1	6	2	0	0	1	3	0	0	0	0	0	0
2011	County Durham 047	E02004333	7181	7108	7062	19	0	27	29	11	4	9	5	35	22	5	0	5	3	1	1	0	0	8	2	6	322	318	316	0	0	2	1	0	0	1	0	3	3	0	0	0	0	0	0	0	0	0	0
2011	County Durham 048	E02004334	7370	7301	7245	6	3	47	39	14	4	3	18	24	11	1	0	10	2	5	1	3	1	1	0	1	412	408	408	0	0	0	4	2	1	0	1	0	0	0	0	0	0	0	0	0	0	0	0
2011	County Durham 049	E02004335	6289	6189	6132	10	1	46	28	11	11	1	5	48	10	5	12	7	14	17	16	1	0	7	1	6	430	415	406	1	0	8	6	1	4	0	1	7	0	1	4	0	2	1	1	0	0	1	0
2011	County Durham 050	E02004336	6876	6802	6706	12	29	55	29	11	2	2	14	32	9	0	0	17	6	12	6	4	2	1	0	1	362	352	342	0	5	5	5	2	1	1	1	5	1	0	0	4	0	0	0	0	0	0	0
2011	County Durham 052	E02004337	9106	9014	8946	13	0	55	35	8	0	16	11	37	12	0	2	21	2	11	8	2	1	9	5	4	561	547	543	0	0	4	4	0	0	2	2	3	1	0	0	2	0	4	2	2	0	3	3
2011	County Durham 053	E02004338	6761	6707	6653	12	3	39	35	14	2	10	9	8	4	0	0	4	0	3	1	2	0	8	5	3	397	389	387	0	0	2	7	1	1	3	2	1	1	0	0	0	0	0	0	0	0	0	0
2011	County Durham 054	E02004339	6879	6796	6701	19	4	72	44	18	0	15	11	17	7	0	0	1	9	11	8	2	1	11	8	3	351	344	342	0	0	2	7	0	0	4	3	0	0	0	0	0	0	0	0	0	0	0	0
2011	County Durham 059	E02004340	10363	10263	10139	21	9	94	51	20	9	11	11	34	9	0	0	9	16	11	11	0	0	4	1	3	661	648	641	0	1	6	10	1	2	6	1	3	0	0	0	3	0	0	0	0	0	0	0
2011	County Durham 060	E02004341	8417	8279	8193	19	0	67	48	18	2	22	6	77	13	2	5	33	24	6	4	2	0	7	6	1	449	437	432	0	0	5	6	1	1	4	0	3	1	0	2	0	0	0	0	0	0	3	3
2011	County Durham 061	E02004342	5967	5877	5724	10	10	133	40	17	3	11	9	28	3	10	3	1	11	12	7	1	4	10	5	5	566	554	537	0	1	16	6	2	2	1	1	3	0	2	1	0	0	2	1	0	1	1	0
2011	County Durham 062	E02004343	5527	5493	5459	18	1	15	21	7	4	8	2	9	1	0	1	1	6	3	1	2	0	1	0	1	343	342	341	0	0	1	1	0	1	0	0	0	0	0	0	0	0	0	0	0	0	0	0
2011	County Durham 063	E02004344	7034	6951	6841	12	2	96	45	20	2	9	14	26	3	0	1	5	17	9	1	7	1	3	2	1	303	296	287	0	0	9	7	2	1	3	1	0	0	0	0	0	0	0	0	0	0	0	0
2011	County Durham 064	E02004345	12759	12659	12539	23	11	86	52	24	5	14	9	35	7	10	4	0	14	9	2	6	1	4	0	4	567	556	555	0	0	1	10	3	2	4	1	1	0	1	0	0	0	0	0	0	0	0	0
2011	County Durham 065	E02004346	5241	5197	5120	26	1	50	28	10	2	12	4	9	3	1	0	5	0	1	1	0	0	6	1	5	234	227	225	0	0	2	4	3	1	0	0	3	0	0	0	3	0	0	0	0	0	0	0
2011	County Durham 066	E02004347	7040	6889	6779	26	10	74	57	32	2	13	10	69	13	15	4	28	9	13	7	6	0	12	7	5	233	230	228	1	0	1	2	0	1	0	1	1	1	0	0	0	0	0	0	0	0	0	0
2011	County Durham 042	E02004348	8063	7979	7895	19	3	62	38	5	3	22	8	38	2	0	6	20	10	6	1	1	4	2	0	2	357	348	344	0	0	4	8	0	0	8	0	1	0	0	0	0	1	0	0	0	0	0	0
2011	County Durham 045	E02004349	9228	9127	9033	18	8	68	50	20	4	14	12	41	14	1	2	10	14	7	7	0	0	3	0	3	613	600	594	0	0	6	10	2	2	3	3	3	1	0	0	1	1	0	0	0	0	0	0
2011	County Durham 046	E02004350	9614	9516	9430	23	1	62	42	14	5	16	7	42	18	3	0	17	4	8	3	4	1	6	1	5	557	550	548	0	0	2	7	1	0	4	2	0	0	0	0	0	0	0	0	0	0	0	0
2011	County Durham 051	E02004351	7025	6959	6909	9	0	41	30	9	4	15	2	30	5	1	6	4	14	3	1	2	0	3	2	1	420	414	413	0	0	1	5	0	2	3	0	1	0	0	1	0	0	0	0	0	0	0	0
2011	County Durham 055	E02004352	7566	7417	7277	9	54	77	58	16	1	23	18	79	38	10	0	19	12	4	2	2	0	8	3	5	425	415	410	0	3	2	5	0	0	3	2	5	2	1	0	1	1	0	0	0	0	0	0
2011	County Durham 056	E02004353	7549	7431	7350	8	5	68	42	12	9	9	12	56	10	9	10	10	17	14	8	1	5	6	2	4	372	360	358	0	2	0	7	0	0	3	4	3	2	0	0	1	0	2	0	0	2	0	0
2011	County Durham 057	E02004354	8755	8639	8471	30	10	128	53	17	10	14	12	55	11	8	0	15	21	7	5	1	1	1	0	1	554	542	532	1	1	8	7	1	5	0	1	4	1	0	0	1	2	1	0	0	1	0	0
2011	County Durham 058	E02004355	7257	7174	7053	8	24	89	34	18	0	12	4	28	19	0	0	2	7	5	3	1	1	16	2	14	518	510	499	0	1	10	5	1	0	4	0	0	0	0	0	0	0	1	0	0	1	2	0
2011	Hartlepool 001	E02002483	9084	8947	8874	10	9	54	46	15	6	21	4	84	29	14	0	20	21	4	1	2	1	3	3	0	589	570	566	0	1	3	14	5	2	6	1	5	3	1	0	1	0	0	0	0	0	0	0
2011	Hartlepool 002	E02002484	10316	10128	10019	9	6	94	73	37	7	23	6	89	33	12	10	7	27	20	13	6	1	6	4	2	718	697	691	0	2	4	6	3	1	2	0	12	5	1	3	0	3	3	0	2	1	0	0
2011	Hartlepool 003	E02002485	7835	7693	7602	27	2	62	34	18	7	5	4	85	9	12	15	20	29	18	16	2	0	5	3	2	571	556	552	0	0	4	8	3	4	1	0	5	0	1	2	1	1	2	2	0	0	0	0
2011	Hartlepool 005	E02002487	5357	5039	4900	20	0	119	48	13	6	13	16	222	26	59	56	34	47	31	22	9	0	17	15	2	362	322	314	0	0	8	2	0	0	1	1	32	3	8	13	4	4	2	2	0	0	4	4
2011	Hartlepool 006	E02002488	6110	5969	5904	26	2	37	39	10	2	12	15	91	31	27	4	13	16	6	4	1	1	5	3	2	274	258	258	0	0	0	7	2	0	2	3	9	0	4	0	2	3	0	0	0	0	0	0
2011	Hartlepool 007	E02002489	7927	7433	7300	14	6	113	73	12	9	23	29	347	10	118	110	69	40	53	46	7	0	21	3	18	594	512	505	0	0	7	20	1	3	5	11	49	1	13	20	11	4	12	12	0	0	1	0
2011	Hartlepool 008	E02002490	6079	6003	5916	7	3	77	23	4	5	12	2	34	9	12	0	6	7	6	3	2	1	13	9	4	425	414	411	0	0	3	7	0	3	3	1	2	0	2	0	0	0	0	0	0	0	2	2
2011	Hartlepool 009	E02002491	6559	6472	6429	9	1	33	32	17	3	4	8	46	5	0	7	1	33	3	0	3	0	6	3	3	373	364	363	0	0	1	2	0	0	1	1	7	0	0	0	0	7	0	0	0	0	0	0
2011	Hartlepool 010	E02002492	6684	6604	6540	18	5	41	26	8	3	9	6	45	7	4	1	5	28	1	1	0	0	8	3	5	426	414	409	0	2	3	7	1	1	4	1	5	0	0	0	0	5	0	0	0	0	0	0
2011	Hartlepool 011	E02002493	6458	6389	6343	12	1	33	34	13	0	8	13	23	4	0	0	8	11	6	6	0	0	6	1	5	297	292	289	0	0	3	1	0	0	0	1	1	0	0	0	0	1	2	2	0	0	1	0
2011	Hartlepool 012	E02002494	7750	7623	7581	5	4	33	63	21	0	20	22	59	12	4	9	16	18	3	2	0	1	2	0	2	590	569	568	0	0	1	15	2	0	10	3	6	2	0	0	2	2	0	0	0	0	0	0
2011	Hartlepool 014	E02006909	11869	11599	11516	36	1	46	59	12	6	23	18	179	91	29	2	30	27	19	15	4	0	13	10	3	479	459	456	1	0	2	13	0	2	8	3	3	2	1	0	0	0	2	2	0	0	2	2
2011	Middlesbrough 001	E02002496	11646	6553	5958	74	21	500	338	60	56	155	67	3749	295	2568	67	380	439	456	413	19	24	550	378	172	849	261	229	5	1	26	55	2	12	30	11	386	26	306	5	11	38	62	58	0	4	85	74
2011	Middlesbrough 002	E02002497	6268	5789	5688	20	1	80	126	34	24	50	18	245	48	100	17	32	48	85	64	8	13	23	14	9	588	524	515	0	0	9	34	4	10	17	3	19	0	7	2	2	8	10	7	0	3	1	0
2011	Middlesbrough 003	E02002498	8584	6159	5545	46	2	566	259	42	63	104	50	1455	189	808	26	180	252	446	380	22	44	265	180	85	714	399	361	0	0	38	54	5	19	24	6	163	12	103	3	6	39	60	55	2	3	38	31
2011	Middlesbrough 004	E02002499	7516	7288	7204	14	2	68	104	45	18	19	22	49	9	10	1	13	16	67	55	0	12	8	6	2	646	595	586	0	0	9	25	2	11	6	6	5	2	0	0	2	1	21	16	0	5	0	0
2011	Middlesbrough 005	E02002500	5919	4786	4648	40	3	95	144	21	34	69	20	860	41	668	35	19	97	53	40	6	7	76	24	52	421	283	266	2	1	14	25	2	6	14	3	98	3	81	3	1	10	7	5	1	1	8	3
2011	Middlesbrough 006	E02002501	5346	4826	4682	26	6	112	93	25	22	31	15	338	98	167	19	21	33	41	33	2	6	48	23	25	402	315	307	0	1	7	26	4	8	11	3	50	22	24	2	1	1	3	1	0	2	8	2
2011	Middlesbrough 007	E02002502	9615	9290	9192	31	2	65	122	34	23	46	19	80	14	18	0	24	24	108	101	1	6	15	3	12	739	675	671	0	0	4	22	0	5	16	1	11	4	1	0	4	2	31	29	0	2	0	0
2011	Middlesbrough 008	E02002503	6515	5981	5834	25	9	113	158	53	22	61	22	268	44	184	3	18	19	60	45	1	14	48	32	16	487	416	407	0	1	8	23	10	5	6	2	30	3	26	0	1	0	10	6	0	4	8	4
2011	Middlesbrough 009	E02002504	9711	7685	7473	55	4	153	245	22	45	116	62	1505	96	1196	25	68	120	61	51	1	9	215	159	56	697	447	436	3	0	8	55	1	12	27	15	147	7	118	6	3	13	7	4	0	3	41	34
2011	Middlesbrough 010	E02002505	6254	6056	6005	12	0	39	117	44	34	24	15	31	5	18	0	3	5	48	46	2	0	2	1	1	512	493	491	0	0	2	14	3	6	3	2	2	0	2	0	0	0	3	3	0	0	0	0
2011	Middlesbrough 011	E02002506	5932	5425	5316	31	2	76	103	23	22	32	26	292	171	39	1	27	54	66	58	4	4	46	32	14	442	372	365	0	1	6	19	3	6	8	2	44	33	3	0	1	7	7	6	1	0	0	0
2011	Middlesbrough 012	E02002507	6027	5467	5374	28	4	61	46	8	9	22	7	456	85	311	8	26	26	37	26	3	8	21	6	15	302	235	233	0	0	2	5	0	1	1	3	54	13	33	1	4	3	5	1	0	4	3	0
2011	Middlesbrough 013	E02002508	5074	4490	4383	29	5	73	45	4	7	24	10	498	69	387	5	3	34	8	4	4	0	33	22	11	205	146	142	0	1	3	4	0	0	0	4	53	10	40	0	0	3	0	0	0	0	2	0
2011	Middlesbrough 014	E02002509	5583	5200	5158	20	1	21	85	22	20	21	22	209	61	96	8	11	33	65	50	7	8	24	14	10	371	320	320	0	0	0	13	4	1	1	7	27	6	14	1	0	6	8	8	0	0	3	3
2011	Middlesbrough 015	E02002510	5712	5478	5414	23	1	40	53	14	3	22	14	145	64	43	3	17	18	6	4	0	2	30	10	20	228	200	199	0	0	1	6	2	0	2	2	13	9	1	0	1	2	1	1	0	0	8	2
2011	Middlesbrough 017	E02002512	5305	5087	5033	16	3	35	31	6	4	8	13	161	48	49	7	20	37	9	6	1	2	17	11	6	257	229	227	0	0	2	5	0	1	2	2	19	4	7	2	2	4	2	0	0	2	2	2
2011	Middlesbrough 018	E02002513	8844	8667	8562	25	11	69	85	19	14	27	25	41	5	14	1	9	12	40	38	0	2	11	1	10	648	621	614	1	3	3	13	1	4	4	4	2	0	2	0	0	0	12	12	0	0	0	0
2011	Middlesbrough 019	E02002514	8967	8742	8654	26	5	57	102	38	16	25	23	74	23	19	0	14	18	33	29	2	2	16	3	13	497	472	465	0	1	6	20	5	3	2	10	4	1	1	0	0	2	1	1	0	0	0	0
2011	Middlesbrough 020	E02006811	9594	9086	8983	33	3	67	106	27	16	48	15	312	112	116	18	19	47	42	27	9	6	48	31	17	426	382	376	0	1	5	14	4	5	3	2	20	8	9	0	2	1	5	3	0	2	5	4
2011	Northumberland 004	E02005702	6554	6472	6394	14	0	64	39	13	7	11	8	33	14	6	0	6	7	4	3	0	1	6	0	6	290	286	284	0	0	2	3	0	0	2	1	0	0	0	0	0	0	0	0	0	0	1	0
2011	Northumberland 005	E02005703	6766	6664	6507	20	8	129	29	15	0	10	4	62	17	6	7	15	17	5	0	5	0	6	1	5	317	314	304	0	1	9	3	2	0	1	0	0	0	0	0	0	0	0	0	0	0	0	0
2011	Northumberland 006	E02005704	12408	12330	12220	32	1	77	34	17	0	13	4	28	12	0	1	8	7	8	3	5	0	8	1	7	567	561	561	0	0	0	2	2	0	0	0	4	0	0	0	3	1	0	0	0	0	0	0
2011	Northumberland 007	E02005705	7509	7454	7354	24	5	71	18	6	0	8	4	30	4	5	0	12	9	3	1	2	0	4	0	4	315	314	313	0	0	1	1	0	0	1	0	0	0	0	0	0	0	0	0	0	0	0	0
2011	Northumberland 001	E02005706	9620	9438	9151	26	1	260	56	11	11	18	16	103	37	7	7	24	28	11	9	1	1	12	2	10	573	556	548	0	0	8	8	1	2	3	2	8	3	1	1	0	3	0	0	0	0	1	0
2011	Northumberland 002	E02005707	6897	6816	6726	23	1	66	33	4	14	13	2	31	5	0	8	10	8	15	12	3	0	2	2	0	297	288	282	0	0	6	4	0	3	0	1	5	1	0	3	1	0	0	0	0	0	0	0
2011	Northumberland 003	E02005708	10450	10383	10232	32	1	118	33	6	2	16	9	21	5	2	0	4	10	3	2	0	1	10	3	7	394	388	383	0	0	5	5	0	1	1	3	1	0	0	0	0	1	0	0	0	0	0	0
2011	Northumberland 022	E02005709	6860	6739	6656	11	0	72	50	16	3	17	14	57	20	7	0	13	17	6	2	4	0	8	1	7	510	502	501	0	0	1	6	0	1	5	0	2	0	0	0	1	1	0	0	0	0	0	0
2011	Northumberland 023	E02005710	8431	8255	8150	19	2	84	55	16	2	19	18	114	47	13	15	18	21	2	1	1	0	5	0	5	495	478	472	0	0	6	11	3	1	3	4	6	2	1	2	1	0	0	0	0	0	0	0
2011	Northumberland 024	E02005711	8341	8231	8186	7	0	38	43	20	10	10	3	56	21	8	1	7	19	6	4	2	0	5	0	5	489	474	470	0	0	4	10	4	3	3	0	5	2	1	0	0	2	0	0	0	0	0	0
2011	Northumberland 025	E02005712	7030	6886	6853	4	0	29	23	6	4	11	2	115	26	8	46	24	11	2	1	1	0	4	4	0	457	442	441	0	0	1	2	0	2	0	0	13	6	0	6	0	1	0	0	0	0	0	0
2011	Northumberland 026	E02005713	6677	6638	6593	20	1	24	15	5	4	5	1	20	10	0	5	0	5	1	0	1	0	3	2	1	337	332	331	0	0	1	4	1	0	2	1	1	0	0	1	0	0	0	0	0	0	0	0
2011	Northumberland 027	E02005714	5380	5306	5258	13	0	35	27	10	4	8	5	31	20	0	0	5	6	9	2	5	2	7	0	7	299	291	289	0	0	2	6	1	2	0	3	2	0	0	0	0	2	0	0	0	0	0	0
2011	Northumberland 029	E02005715	8633	8508	8413	16	0	79	62	15	12	22	13	52	20	4	6	10	12	8	5	3	0	3	2	1	524	504	500	0	0	4	15	1	4	8	2	5	4	0	0	1	0	0	0	0	0	0	0
2011	Northumberland 028	E02005716	8783	8677	8596	10	0	71	67	18	2	34	13	36	2	4	6	15	9	2	1	0	1	1	1	0	522	513	510	0	0	3	6	1	0	5	0	3	0	1	0	2	0	0	0	0	0	0	0
2011	Northumberland 030	E02005717	7805	7730	7682	10	0	38	40	20	4	8	8	27	2	9	6	5	5	6	1	5	0	2	0	2	352	342	340	0	0	2	7	5	0	0	2	3	0	3	0	0	0	0	0	0	0	0	0
2011	Northumberland 031	E02005718	6617	6561	6493	29	0	39	25	0	7	12	6	26	14	1	0	7	4	1	0	1	0	4	2	2	249	245	243	2	0	0	4	0	0	2	2	0	0	0	0	0	0	0	0	0	0	0	0
2011	Northumberland 032	E02005719	7617	7540	7457	14	7	62	35	18	3	9	5	36	17	0	0	11	8	4	3	1	0	2	1	1	332	324	320	0	2	2	8	4	1	2	1	0	0	0	0	0	0	0	0	0	0	0	0
2011	Northumberland 008	E02005720	12092	11752	11574	47	32	99	110	52	14	24	20	128	30	37	17	21	23	92	38	41	13	10	4	6	596	581	571	2	3	5	11	3	2	3	3	4	2	0	0	2	0	0	0	0	0	0	0
2011	Northumberland 011	E02005721	5180	5098	5049	2	1	46	30	12	6	8	4	33	10	0	0	13	10	16	12	4	0	3	0	3	308	298	297	0	0	1	7	4	1	1	1	1	0	0	0	1	0	2	2	0	0	0	0
2011	Northumberland 015	E02005722	7115	7041	6922	33	1	85	35	7	1	19	8	31	13	1	6	9	2	1	0	0	1	7	1	6	286	281	279	0	0	2	4	0	0	3	1	1	0	0	1	0	0	0	0	0	0	0	0
2011	Northumberland 016	E02005723	6281	6168	6061	18	1	88	40	5	7	16	12	48	5	3	23	6	11	21	17	4	0	4	1	3	291	280	278	0	0	2	5	0	2	2	1	4	1	1	2	0	0	2	2	0	0	0	0
2011	Northumberland 018	E02005724	6146	6031	5946	18	3	64	25	3	2	13	7	64	25	4	24	0	11	6	6	0	0	20	3	17	234	223	221	0	0	2	4	1	0	2	1	6	1	2	2	0	1	0	0	0	0	1	0
2011	Northumberland 033	E02005725	6516	6189	6077	36	1	75	48	2	6	32	8	248	143	43	21	18	23	14	12	0	2	17	2	15	236	205	200	1	0	4	10	0	2	7	1	16	11	4	1	0	0	1	1	0	0	4	0
2011	Northumberland 034	E02005726	7708	7261	7116	29	6	110	63	11	13	25	14	343	180	62	26	42	33	17	13	3	1	24	14	10	321	284	276	1	0	7	11	1	2	5	3	22	12	3	2	1	4	2	2	0	0	2	2
2011	Northumberland 019	E02005727	6398	6344	6228	30	0	86	25	12	3	8	2	21	8	0	1	6	6	4	4	0	0	4	1	3	286	280	272	0	0	8	5	2	0	3	0	1	1	0	0	0	0	0	0	0	0	0	0
2011	Northumberland 037	E02005728	7102	7051	6987	19	1	44	23	5	2	10	6	15	2	5	0	1	7	8	6	1	1	5	1	4	318	312	312	0	0	0	5	0	1	2	2	1	0	0	0	1	0	0	0	0	0	0	0
2011	Northumberland 036	E02005729	5620	5543	5451	17	0	75	45	0	5	25	15	25	12	1	0	4	8	3	2	1	0	4	3	1	252	243	239	0	0	4	6	0	3	3	0	3	3	0	0	0	0	0	0	0	0	0	0
2011	Northumberland 035	E02005730	13097	12893	12622	60	5	206	111	17	17	52	25	66	22	0	6	13	25	6	6	0	0	21	8	13	608	583	573	2	0	8	23	3	4	10	6	2	1	0	0	0	1	0	0	0	0	0	0
2011	Northumberland 038	E02005731	10853	10709	10576	33	1	99	55	7	10	32	6	80	22	9	2	12	35	5	1	4	0	4	0	4	629	613	606	0	0	7	9	1	1	7	0	7	3	0	0	1	3	0	0	0	0	0	0
2011	Northumberland 039	E02005732	9052	8944	8806	32	6	100	55	21	6	25	3	44	5	8	1	17	13	4	1	2	1	5	2	3	368	364	362	0	2	0	4	1	1	2	0	0	0	0	0	0	0	0	0	0	0	0	0
2011	Northumberland 040	E02005733	8136	8044	7930	27	1	86	45	9	12	14	10	36	11	0	9	5	11	8	4	2	2	3	1	2	326	312	310	0	0	2	10	1	4	3	2	3	0	0	3	0	0	1	0	0	1	0	0
2011	Northumberland 009	E02005734	6308	6231	6180	4	2	45	34	13	7	8	6	33	1	13	5	8	6	3	3	0	0	7	5	2	400	388	383	0	0	5	8	2	2	3	1	2	0	1	0	1	0	0	0	0	0	2	2
2011	Northumberland 010	E02005735	7940	7687	7596	24	5	62	50	20	6	8	16	181	34	16	0	27	104	10	7	1	2	12	0	12	544	503	496	0	0	7	12	1	4	1	6	29	4	3	0	5	17	0	0	0	0	0	0
2011	Northumberland 013	E02005736	7555	7365	7305	14	0	46	40	23	2	11	4	140	45	26	12	20	37	2	0	0	2	8	0	8	517	484	482	0	0	2	11	5	0	4	2	20	4	7	0	3	6	1	0	0	1	1	0
2011	Northumberland 012	E02005737	7227	7133	7099	7	1	26	34	20	8	6	0	50	20	9	5	8	8	3	1	2	0	7	0	7	314	308	306	1	0	1	1	0	0	1	0	5	1	2	0	0	2	0	0	0	0	0	0
2011	Northumberland 014	E02005738	5067	5018	4984	11	7	16	19	8	1	7	3	25	4	0	14	2	5	2	0	2	0	3	0	3	249	242	241	0	0	1	5	3	0	0	2	1	0	0	1	0	0	0	0	0	0	1	0
2011	Northumberland 017	E02005739	9464	9365	9283	17	9	56	46	20	7	14	5	47	13	18	0	9	7	5	1	4	0	1	0	1	536	527	517	1	2	7	6	3	0	3	0	3	0	3	0	0	0	0	0	0	0	0	0
2011	Northumberland 020	E02005740	10275	10182	10098	15	13	56	34	19	1	10	4	41	15	1	0	3	22	10	7	3	0	8	4	4	623	615	614	0	0	1	5	0	0	3	2	2	0	0	0	0	2	1	1	0	0	0	0
2011	Northumberland 021	E02005741	8518	8389	8286	16	33	54	41	13	5	13	10	81	26	15	15	14	11	2	2	0	0	5	1	4	442	431	422	0	6	3	6	1	2	2	1	5	2	0	1	1	1	0	0	0	0	0	0
2011	Redcar and Cleveland 001	E02002515	6810	6684	6583	34	2	65	60	28	7	22	3	55	3	7	8	10	27	10	9	0	1	1	1	0	439	426	423	0	0	3	10	0	1	9	0	3	0	0	0	1	2	0	0	0	0	0	0
2011	Redcar and Cleveland 002	E02002516	5734	5642	5576	33	0	33	33	12	2	9	10	48	3	13	2	6	24	9	6	3	0	2	0	2	319	309	308	0	0	1	8	3	1	4	0	1	0	0	0	0	1	1	1	0	0	0	0
2011	Redcar and Cleveland 003	E02002517	5380	5310	5255	22	6	27	39	13	2	16	8	27	7	2	6	8	4	4	1	3	0	0	0	0	303	295	293	0	1	1	7	1	2	2	2	1	1	0	0	0	0	0	0	0	0	0	0
2011	Redcar and Cleveland 004	E02002518	10723	10587	10494	42	8	43	74	20	12	23	19	44	10	6	1	8	19	12	11	1	0	6	2	4	502	480	475	1	1	3	19	3	3	10	3	2	0	0	0	0	2	1	1	0	0	0	0
2011	Redcar and Cleveland 005	E02002519	7045	6946	6885	25	0	36	49	20	9	14	6	32	4	6	2	11	9	6	3	2	1	12	3	9	421	409	407	0	0	2	11	7	3	1	0	0	0	0	0	0	0	0	0	0	0	1	0
2011	Redcar and Cleveland 006	E02002520	13176	13035	12939	33	1	62	74	22	6	21	25	49	5	5	5	21	13	5	3	2	0	13	2	11	653	639	637	0	0	2	11	1	0	3	7	3	0	0	0	3	0	0	0	0	0	0	0
2011	Redcar and Cleveland 007	E02002521	5958	5866	5753	33	1	79	51	18	3	19	11	32	2	2	0	17	11	1	0	1	0	8	2	6	236	228	227	0	0	1	8	0	0	3	5	0	0	0	0	0	0	0	0	0	0	0	0
2011	Redcar and Cleveland 009	E02002523	6514	6418	6356	6	6	50	57	9	17	20	11	19	7	6	0	0	6	4	2	2	0	16	4	12	649	627	620	0	2	5	21	0	11	9	1	1	0	1	0	0	0	0	0	0	0	0	0
2011	Redcar and Cleveland 010	E02002524	5394	5353	5332	7	3	11	21	7	2	3	9	16	3	3	3	5	2	3	1	2	0	1	1	0	351	344	344	0	0	0	6	1	1	0	4	1	0	0	0	1	0	0	0	0	0	0	0
2011	Redcar and Cleveland 011	E02002525	8357	8294	8239	14	2	39	34	15	0	7	12	20	1	5	0	7	7	7	4	2	1	2	0	2	422	414	412	0	0	2	7	2	0	2	3	0	0	0	0	0	0	1	0	1	0	0	0
2011	Redcar and Cleveland 012	E02002526	7454	7377	7310	8	15	44	40	20	5	10	5	26	2	3	1	7	13	5	3	2	0	6	3	3	484	476	472	0	3	1	6	1	0	3	2	1	0	1	0	0	0	1	1	0	0	0	0
2011	Redcar and Cleveland 013	E02002527	5177	5134	5115	3	0	16	22	14	2	4	2	9	1	0	0	6	2	4	4	0	0	8	1	7	370	366	366	0	0	0	2	2	0	0	0	0	0	0	0	0	0	1	1	0	0	1	0
2011	Redcar and Cleveland 015	E02002529	5736	5681	5637	24	1	19	35	8	9	14	4	13	2	5	2	1	3	5	5	0	0	2	1	1	251	248	247	0	1	0	3	0	2	1	0	0	0	0	0	0	0	0	0	0	0	0	0
2011	Redcar and Cleveland 016	E02002530	6519	6435	6389	13	1	32	37	12	2	9	14	39	2	23	3	3	8	2	2	0	0	6	0	6	345	328	326	0	0	2	12	3	0	5	4	5	0	3	0	1	1	0	0	0	0	0	0
2011	Redcar and Cleveland 018	E02002532	6261	6167	6117	11	6	33	34	11	3	13	7	44	13	8	7	5	11	4	2	1	1	12	3	9	348	339	337	0	0	2	9	1	2	4	2	0	0	0	0	0	0	0	0	0	0	0	0
2011	Redcar and Cleveland 019	E02002533	5758	5662	5596	14	1	51	36	12	4	13	7	43	3	10	0	11	19	15	8	7	0	2	1	1	306	294	291	0	0	3	11	1	3	5	2	1	0	1	0	0	0	0	0	0	0	0	0
2011	Redcar and Cleveland 020	E02002534	5758	5701	5658	8	0	35	17	3	2	11	1	34	2	8	6	12	6	0	0	0	0	6	1	5	217	213	208	0	0	5	3	1	0	2	0	1	0	1	0	0	0	0	0	0	0	0	0
2011	Redcar and Cleveland 021	E02006812	7353	7232	7148	34	6	44	55	23	6	15	11	42	10	12	0	3	17	8	4	3	1	16	7	9	357	348	341	0	2	5	5	1	0	3	1	3	0	2	0	0	1	1	0	1	0	0	0
2011	Redcar and Cleveland 022	E02006910	10070	9679	9546	51	26	56	85	31	14	30	10	277	11	171	48	14	33	18	12	3	3	11	5	6	580	523	518	0	0	5	26	12	9	5	0	29	1	21	7	0	0	1	1	0	0	1	1
2011	Stockton-on-Tees 001	E02002535	10032	9863	9812	11	6	34	57	19	8	19	11	89	30	26	0	22	11	7	5	2	0	16	3	13	519	503	502	0	1	0	13	2	3	7	1	3	1	2	0	0	0	0	0	0	0	0	0
2011	Stockton-on-Tees 002	E02002536	9595	9473	9407	26	2	38	70	12	22	13	23	39	3	10	0	20	6	9	5	2	2	4	2	2	579	562	556	0	0	6	14	0	1	5	8	3	0	3	0	0	0	0	0	0	0	0	0
2011	Stockton-on-Tees 003	E02002537	9013	8871	8750	21	12	88	77	22	17	28	10	34	8	8	0	1	17	20	13	4	3	11	6	5	694	664	650	0	4	10	24	4	3	16	1	2	1	0	0	0	1	3	3	0	0	1	1
2011	Stockton-on-Tees 004	E02002538	5989	5881	5833	12	3	33	48	13	6	18	11	38	6	20	0	0	12	13	9	1	3	9	7	2	421	406	404	0	0	2	11	2	3	6	0	3	0	2	0	0	1	0	0	0	0	1	1
2011	Stockton-on-Tees 005	E02002539	8793	8420	8324	40	0	56	84	14	16	43	11	255	140	71	2	23	19	11	10	1	0	23	13	10	408	375	371	1	0	3	16	2	6	6	2	16	8	6	0	1	1	1	1	0	0	0	0
2011	Stockton-on-Tees 006	E02002540	6286	6164	6122	17	3	22	32	7	0	18	7	79	14	25	0	25	15	9	6	2	1	2	1	1	294	290	290	0	0	0	2	0	0	2	0	1	0	0	0	1	0	1	1	0	0	0	0
2011	Stockton-on-Tees 007	E02002541	6301	6154	6093	32	0	29	36	9	2	14	11	90	19	15	1	30	25	8	4	0	4	13	9	4	379	363	362	1	0	0	4	1	0	1	2	9	2	2	0	3	2	1	1	0	0	2	1
2011	Stockton-on-Tees 008	E02002542	8341	8045	7983	11	0	51	93	22	6	44	21	154	28	17	1	3	105	36	30	2	4	13	4	9	622	580	573	1	0	6	21	3	3	11	4	16	5	3	0	0	8	3	3	0	0	2	0
2011	Stockton-on-Tees 009	E02002543	8255	7936	7871	11	0	54	70	18	16	24	12	212	27	43	5	32	105	21	19	0	2	16	9	7	745	693	689	0	0	4	16	0	3	10	3	29	1	7	1	3	17	5	5	0	0	2	2
2011	Stockton-on-Tees 010	E02002544	8594	8218	8066	23	35	94	158	32	28	35	63	119	21	53	9	14	22	86	79	5	2	13	5	8	641	568	562	0	1	5	35	2	11	16	6	12	1	5	1	3	2	26	26	0	0	0	0
2011	Stockton-on-Tees 011	E02002545	5395	5250	5213	10	1	26	14	1	0	11	2	115	19	57	0	19	20	13	12	1	0	3	2	1	257	247	246	0	0	1	1	0	0	1	0	5	0	2	0	2	1	4	4	0	0	0	0
2011	Stockton-on-Tees 012	E02002546	7739	7324	7192	26	5	101	96	18	13	46	19	225	33	134	7	15	36	72	66	2	4	22	10	12	610	566	550	2	2	12	22	3	3	14	2	16	3	11	0	2	0	4	4	0	0	2	2
2011	Stockton-on-Tees 013	E02002547	6343	6100	6044	16	8	32	48	13	4	23	8	161	28	97	0	17	19	22	15	1	6	12	9	3	291	265	262	0	3	0	8	1	1	4	2	12	2	7	0	0	3	5	4	0	1	1	1
2011	Stockton-on-Tees 014	E02002548	11233	8830	8529	50	15	236	243	46	44	102	51	1610	121	1018	44	193	234	427	359	22	46	123	43	80	810	514	500	0	0	14	52	2	10	37	3	159	6	119	4	12	18	74	54	0	20	11	4
2011	Stockton-on-Tees 015	E02002549	7844	7650	7577	16	0	57	40	12	10	13	5	122	38	57	5	6	16	17	14	2	1	15	1	14	314	301	297	0	0	4	8	2	4	2	0	3	0	3	0	0	0	1	1	0	0	1	0
2011	Stockton-on-Tees 016	E02002550	6398	5864	5801	18	1	44	86	9	18	38	21	390	40	286	9	21	34	31	26	3	2	27	9	18	377	301	298	0	0	3	23	0	4	13	6	44	1	40	0	2	1	4	2	0	2	5	0
2011	Stockton-on-Tees 017	E02002551	6531	5393	5205	20	13	155	97	9	18	51	19	899	129	448	16	213	93	83	79	1	3	59	24	35	416	338	331	0	0	7	15	1	5	5	4	56	6	41	2	5	2	3	2	0	1	4	1
2011	Stockton-on-Tees 018	E02002552	6814	6561	6502	12	9	38	105	24	14	42	25	99	24	43	0	15	17	39	36	2	1	10	2	8	466	423	417	0	1	5	25	5	9	8	3	9	3	3	0	2	1	9	9	0	0	0	0
2011	Stockton-on-Tees 019	E02002553	5891	5568	5491	19	13	45	61	13	13	22	13	216	65	115	1	8	27	26	20	5	1	20	3	17	446	396	392	0	3	1	17	3	5	7	2	23	11	8	0	0	4	7	7	0	0	3	0
2011	Stockton-on-Tees 020	E02002554	5505	5337	5313	17	2	5	50	8	0	31	11	73	32	21	8	3	9	33	26	1	6	12	3	9	361	335	335	0	0	0	11	0	0	10	1	3	2	0	1	0	0	12	7	0	5	0	0
2011	Stockton-on-Tees 021	E02002555	9928	9552	9386	42	3	121	106	19	18	42	27	223	58	80	6	33	46	30	17	10	3	17	11	6	566	529	520	2	0	7	23	4	7	9	3	11	4	4	0	0	3	3	2	0	1	0	0
2011	Stockton-on-Tees 022	E02002556	7160	6597	6531	12	0	54	67	12	11	36	8	447	207	152	4	35	49	23	15	2	6	26	17	9	395	335	332	1	0	2	11	1	3	5	2	43	23	13	0	4	3	5	3	0	2	1	1
2011	Stockton-on-Tees 023	E02002557	13885	12990	12841	19	0	130	135	39	16	50	30	645	269	205	5	102	64	65	49	8	8	50	31	19	1278	1187	1173	0	0	14	22	4	4	10	4	57	30	20	0	4	3	8	4	0	4	4	3
2011	Stockton-on-Tees 024	E02002558	9745	9258	9079	55	12	112	124	28	16	60	20	298	129	71	9	16	73	32	22	5	5	33	12	21	433	374	358	7	0	9	26	3	2	17	4	20	13	4	2	0	1	11	11	0	0	2	1
2011	Gateshead 001	E02001682	7853	7747	7666	20	2	59	40	6	12	14	8	49	11	3	7	19	9	10	6	0	4	7	1	6	427	416	409	1	0	6	7	0	3	2	2	3	0	1	0	1	1	1	0	0	1	0	0
2011	Gateshead 002	E02001683	9134	9026	8930	22	5	69	55	13	7	15	20	39	11	0	0	11	17	8	5	1	2	6	1	5	505	496	494	0	0	2	6	1	0	1	4	3	1	0	0	1	1	0	0	0	0	0	0
2011	Gateshead 003	E02001684	6867	6566	6377	41	26	122	85	20	18	27	20	133	14	12	10	34	63	55	45	10	0	28	4	24	451	421	403	0	3	15	17	3	3	8	3	6	0	0	0	2	4	7	3	4	0	0	0
2011	Gateshead 004	E02001685	8256	8094	7997	19	2	76	60	21	6	31	2	66	29	2	0	21	14	20	15	4	1	16	8	8	585	566	553	3	0	10	10	2	0	8	0	6	2	0	0	3	1	1	1	0	0	2	2
2011	Gateshead 005	E02001686	7099	6985	6915	12	2	56	37	12	8	6	11	54	13	13	1	13	14	9	1	8	0	14	6	8	343	330	323	0	0	7	8	1	3	4	0	4	1	0	0	1	2	0	0	0	0	1	0
2011	Gateshead 007	E02001688	7726	7074	6801	23	0	250	115	19	27	45	24	324	88	25	7	132	72	123	116	1	6	90	25	65	563	479	460	0	0	19	30	0	12	11	7	27	8	1	0	17	1	19	18	0	1	8	2
2011	Gateshead 008	E02001689	8243	7477	6765	36	1	675	93	21	14	40	18	401	70	55	47	137	92	78	70	8	0	194	20	174	656	581	499	3	0	79	11	0	2	8	1	30	8	6	4	5	7	5	5	0	0	29	1
2011	Gateshead 009	E02001690	7579	7349	7253	8	1	87	59	18	11	17	13	130	51	19	4	24	32	21	16	2	3	20	6	14	530	516	511	0	0	5	5	0	3	1	1	7	2	0	1	2	2	2	0	0	2	0	0
2011	Gateshead 010	E02001691	8327	7447	6822	40	6	579	129	31	31	42	25	453	108	149	33	76	87	142	108	22	12	156	44	112	616	510	454	0	1	55	33	4	18	6	5	48	11	17	3	7	10	13	10	0	3	12	2
2011	Gateshead 011	E02001692	6414	6175	5999	18	2	156	57	23	10	8	16	119	18	35	22	14	30	30	29	0	1	33	3	30	461	428	407	1	0	20	11	1	3	2	5	16	4	8	3	0	1	2	2	0	0	4	0
2011	Gateshead 012	E02001693	5613	5477	5393	25	5	54	33	9	4	13	7	55	19	4	5	15	12	22	21	0	1	26	22	4	323	299	291	0	0	8	8	2	0	5	1	7	3	0	0	2	2	4	4	0	0	5	5
2011	Gateshead 013	E02001694	6565	6425	6370	9	2	44	45	14	10	15	6	70	15	17	13	19	6	19	17	1	1	6	1	5	343	325	319	0	0	6	11	0	4	7	0	6	3	0	1	2	0	1	1	0	0	0	0
2011	Gateshead 014	E02001695	6345	6188	6133	16	4	35	34	14	4	8	8	103	30	17	5	6	45	6	2	2	2	14	6	8	381	363	356	0	3	4	7	2	1	1	3	11	2	2	1	0	6	0	0	0	0	0	0
2011	Gateshead 015	E02001696	9399	9185	9109	17	2	57	43	12	5	10	16	118	26	15	10	30	37	37	25	1	11	16	0	16	615	578	570	0	1	7	9	1	0	1	7	16	5	1	3	4	3	9	3	0	6	3	0
2011	Gateshead 016	E02001697	7823	7620	7510	42	0	68	49	13	0	22	14	103	35	19	7	18	24	19	16	3	0	32	10	22	433	413	409	1	0	3	8	3	0	5	0	9	6	2	0	0	1	1	1	0	0	2	2
2011	Gateshead 017	E02001698	7272	7159	7101	14	3	41	37	13	5	8	11	60	17	2	3	17	21	3	3	0	0	13	2	11	288	277	276	0	0	1	4	0	2	1	1	6	2	0	0	3	1	0	0	0	0	1	0
2011	Gateshead 018	E02001699	6980	6845	6781	15	0	49	35	16	7	3	9	71	26	14	0	12	19	17	14	0	3	12	2	10	355	340	339	0	0	1	4	2	1	1	0	8	5	2	0	0	1	3	2	0	1	0	0
2011	Gateshead 019	E02001700	10606	10351	10224	18	2	107	76	16	6	33	21	152	56	13	7	55	21	13	10	2	1	14	1	13	597	569	561	1	0	7	17	2	1	12	2	10	5	3	0	1	1	0	0	0	0	1	0
2011	Gateshead 020	E02001701	6320	6163	6075	28	0	60	50	11	7	25	7	95	38	18	0	26	13	6	2	2	2	6	2	4	265	249	242	2	0	5	10	1	1	8	0	6	3	0	0	3	0	0	0	0	0	0	0
2011	Gateshead 021	E02001702	8055	7822	7654	15	1	152	51	18	11	14	8	86	25	20	9	5	27	70	55	2	13	26	11	15	516	486	466	0	0	20	6	1	1	3	1	13	6	1	2	1	3	11	7	0	4	0	0
2011	Gateshead 022	E02001703	5702	5649	5590	20	0	39	29	7	3	11	8	20	7	1	0	3	9	2	1	0	1	2	0	2	250	244	244	0	0	0	6	0	0	3	3	0	0	0	0	0	0	0	0	0	0	0	0
2011	Gateshead 023	E02001704	7156	7002	6949	7	0	46	31	11	4	7	9	62	9	7	3	13	30	30	26	2	2	31	14	17	309	294	293	0	0	1	7	1	0	2	4	8	2	1	0	0	5	0	0	0	0	0	0
2011	Gateshead 024	E02001705	7045	6932	6872	17	1	42	20	9	2	7	2	57	14	21	3	11	8	15	6	4	5	21	2	19	425	408	407	0	0	1	3	1	1	1	0	9	4	2	1	0	2	2	1	0	1	3	0
2011	Gateshead 025	E02001706	6653	6498	6407	15	6	70	49	15	10	20	4	72	21	8	0	23	20	19	15	3	1	15	12	3	390	378	373	0	0	5	8	1	2	5	0	1	0	0	0	1	0	1	1	0	0	2	2
2011	Gateshead 026	E02001707	8367	8163	8039	15	1	108	42	10	9	15	8	117	40	49	0	16	12	24	21	1	2	21	5	16	477	450	444	0	0	6	10	0	4	4	2	12	1	10	0	1	0	1	1	0	0	4	0
2011	Gateshead 027	E02006841	7487	6340	5957	65	13	305	159	23	25	55	56	567	106	39	22	273	127	224	204	10	10	197	66	131	342	256	239	0	0	17	24	0	6	9	9	27	9	4	0	5	9	21	21	0	0	14	9
2011	Gateshead 028	E02006842	5328	4983	4666	15	0	302	45	17	4	12	12	162	19	40	24	31	48	59	54	1	4	79	15	64	423	393	354	0	0	39	5	1	0	2	2	14	2	0	2	5	5	6	5	0	1	5	1
2011	Newcastle upon Tyne 001	E02001708	9735	8740	8584	28	1	127	115	24	13	55	23	485	152	52	31	123	127	42	39	1	2	353	318	35	619	448	437	0	0	11	26	7	2	12	5	65	16	11	5	19	14	8	8	0	0	72	70
2011	Newcastle upon Tyne 002	E02001709	10237	8953	8650	62	0	241	137	18	18	70	31	884	360	161	184	115	64	94	82	5	7	169	122	47	681	551	528	1	0	22	38	5	8	22	3	66	23	20	11	7	5	8	5	0	3	18	13
2011	Newcastle upon Tyne 003	E02001710	9826	9055	8793	50	6	206	113	21	25	39	28	368	85	33	39	94	117	177	157	8	12	113	62	51	614	513	499	0	1	13	21	1	4	9	7	34	10	2	4	6	12	27	20	0	7	19	14
2011	Newcastle upon Tyne 004	E02001711	9703	9133	8969	16	1	147	80	24	12	28	16	292	43	35	9	105	100	61	56	1	4	137	105	32	689	615	593	1	0	21	11	1	5	5	0	31	3	5	0	8	15	14	14	0	0	18	14
2011	Newcastle upon Tyne 005	E02001712	9924	8850	8361	117	1	371	153	20	18	74	41	657	187	78	63	151	178	111	98	9	4	153	116	37	570	437	414	2	0	21	37	2	6	24	5	48	5	10	5	3	25	20	18	0	2	28	25
2011	Newcastle upon Tyne 006	E02001713	10492	9193	8831	120	2	240	161	18	15	91	37	934	365	253	68	167	81	84	66	4	14	120	80	40	634	504	490	1	0	13	31	0	2	18	11	66	27	22	6	10	1	6	3	0	3	27	21
2011	Newcastle upon Tyne 007	E02001714	9817	8346	8090	55	1	200	129	16	22	58	33	1149	376	260	150	261	102	84	72	7	5	109	83	26	566	405	397	1	0	7	33	3	2	19	9	110	45	26	22	10	7	5	5	0	0	13	12
2011	Newcastle upon Tyne 008	E02001715	11323	9717	9369	27	0	321	172	42	38	65	27	868	161	171	77	203	256	423	388	18	17	143	103	40	957	732	701	0	0	31	37	5	11	14	7	86	21	14	5	24	22	87	76	5	6	15	14
2011	Newcastle upon Tyne 011	E02001718	5655	5366	5322	11	1	32	56	17	13	18	8	175	61	13	2	47	52	38	36	2	0	20	16	4	359	317	315	0	0	2	11	1	4	5	1	23	3	2	0	7	11	5	5	0	0	3	3
2011	Newcastle upon Tyne 012	E02001719	9339	8342	8011	94	5	232	126	20	22	56	28	754	142	282	146	111	73	64	57	4	3	53	17	36	476	388	373	1	0	14	13	0	2	5	6	63	7	27	25	0	4	5	5	0	0	7	1
2011	Newcastle upon Tyne 013	E02001720	9726	8832	8330	153	7	342	213	34	25	97	57	567	176	93	28	205	65	57	32	14	11	57	34	23	152	113	102	0	0	11	14	2	2	8	2	22	7	8	3	2	2	0	0	0	0	3	3
2011	Newcastle upon Tyne 014	E02001721	10261	10068	9943	27	2	96	73	26	10	17	20	84	13	22	11	19	19	15	11	1	3	21	5	16	601	582	575	0	0	7	7	2	1	3	1	8	1	3	2	2	0	3	2	0	1	1	0
2011	Newcastle upon Tyne 015	E02001722	9667	9420	9319	29	1	71	78	30	13	20	15	98	28	4	10	30	26	49	45	2	2	22	16	6	619	589	588	0	0	1	15	1	7	0	7	8	3	0	1	2	2	5	5	0	0	2	2
2011	Newcastle upon Tyne 016	E02001723	6368	4969	4829	34	0	106	134	30	15	54	35	1050	206	476	128	134	106	117	102	14	1	98	39	59	511	340	326	0	0	14	30	4	5	13	8	107	13	59	17	11	7	23	19	3	1	11	10
2011	Newcastle upon Tyne 017	E02001724	9211	8178	7551	174	11	442	164	25	26	68	45	668	135	57	16	366	94	132	120	8	4	69	29	40	148	105	91	2	0	12	7	0	0	2	5	29	5	8	1	14	1	3	3	0	0	4	4
2011	Newcastle upon Tyne 018	E02001725	10336	9176	8574	188	8	406	218	38	43	86	51	684	184	115	93	142	150	188	168	12	8	70	19	51	287	197	178	6	0	13	26	2	5	12	7	43	8	19	5	1	10	18	16	0	2	3	2
2011	Newcastle upon Tyne 019	E02001726	11839	9547	9257	54	12	224	142	24	30	51	37	1937	335	908	366	169	159	102	96	2	4	111	82	29	825	552	530	0	2	20	32	4	10	12	6	209	40	93	49	5	22	16	16	0	0	16	14
2011	Newcastle upon Tyne 020	E02001727	8530	8152	8013	26	6	107	50	12	13	15	10	168	19	22	8	46	73	108	95	7	6	52	9	43	444	401	395	0	0	6	8	0	3	3	2	17	0	2	0	10	5	12	9	0	3	6	1
2011	Newcastle upon Tyne 021	E02001728	9734	9497	9388	31	2	76	61	19	19	14	9	97	30	25	13	16	13	41	39	1	1	38	20	18	635	597	591	0	0	6	11	3	5	2	1	7	3	3	0	0	1	14	13	0	1	6	5
2011	Newcastle upon Tyne 022	E02001729	12296	5996	5266	74	18	638	341	70	60	134	77	4620	776	1777	681	557	829	642	597	10	35	697	529	168	871	232	191	2	1	38	40	0	11	20	9	413	34	230	77	10	62	69	56	0	13	117	108
2011	Newcastle upon Tyne 023	E02001730	12926	10512	9785	151	10	566	247	43	57	101	46	1669	168	81	29	1030	361	299	251	33	15	199	127	72	320	216	202	2	0	12	33	3	10	16	4	44	7	8	2	14	13	21	21	0	0	6	5
2011	Newcastle upon Tyne 024	E02001731	12281	8164	7189	103	3	869	363	54	90	134	85	2694	248	151	239	1408	648	485	437	26	22	575	395	180	476	225	201	4	0	20	27	2	15	9	1	135	12	17	47	24	35	49	43	0	6	40	26
2011	Newcastle upon Tyne 025	E02001732	5031	4695	4501	25	0	169	70	19	18	19	14	211	30	56	50	33	42	51	46	1	4	4	0	4	400	348	328	0	0	20	15	2	6	6	1	30	4	5	13	4	4	7	6	0	1	0	0
2011	Newcastle upon Tyne 026	E02001733	11885	10758	10196	48	19	495	172	49	38	34	51	387	68	42	9	127	141	436	398	6	32	132	25	107	803	659	621	0	1	37	27	7	9	4	7	41	4	7	3	13	14	65	52	0	13	11	1
2011	Newcastle upon Tyne 027	E02001734	7663	6846	6425	34	9	378	137	35	48	31	23	453	81	82	102	29	159	171	163	1	7	56	20	36	571	454	412	1	0	41	24	4	10	9	1	58	11	10	17	5	15	27	24	0	3	8	5
2011	Newcastle upon Tyne 028	E02001735	6614	6238	6134	7	3	94	73	18	24	9	22	174	21	28	13	38	74	117	111	1	5	12	3	9	563	499	489	0	0	10	12	3	5	0	4	29	3	2	2	11	11	22	20	0	2	1	0
2011	Newcastle upon Tyne 029	E02001736	12990	6851	6109	51	34	657	340	47	82	125	86	4667	528	1068	2116	229	726	713	661	16	36	419	209	210	1241	421	361	2	2	56	74	6	19	27	22	578	53	148	262	39	76	111	100	2	9	57	41
2011	Newcastle upon Tyne 030	E02001737	6054	5480	5341	19	0	120	106	27	43	20	16	151	16	8	6	39	82	239	224	1	14	78	9	69	432	355	348	0	0	7	18	4	9	2	3	16	3	0	0	11	2	37	36	0	1	6	0
2011	Newcastle upon Tyne 031	E02006893	10714	10459	10390	18	0	51	55	10	9	26	10	162	78	11	5	43	25	20	17	2	1	18	10	8	458	430	427	0	0	3	9	1	3	3	2	14	10	2	0	0	2	4	4	0	0	1	1
2011	North Tyneside 001	E02001738	5625	5487	5435	10	0	42	18	2	2	10	4	96	49	2	13	7	25	10	4	0	6	14	11	3	186	175	170	0	0	5	8	1	0	5	2	2	0	0	0	0	2	1	1	0	0	0	0
2011	North Tyneside 002	E02001739	7508	7348	7308	1	1	38	55	22	9	11	13	82	21	0	12	25	24	16	7	8	1	7	2	5	404	389	389	0	0	0	10	6	1	2	1	4	1	0	0	2	1	1	1	0	0	0	0
2011	North Tyneside 003	E02001740	5789	5651	5569	37	1	44	62	12	2	33	15	67	26	15	0	18	8	5	1	3	1	4	0	4	328	303	299	3	0	1	15	5	1	6	3	10	3	3	0	4	0	0	0	0	0	0	0
2011	North Tyneside 004	E02001741	6967	6826	6768	18	2	38	42	10	12	9	11	60	24	11	0	12	13	35	33	2	0	4	1	3	348	331	329	0	1	1	8	2	4	0	2	5	2	1	0	2	0	4	4	0	0	0	0
2011	North Tyneside 005	E02001742	6037	5931	5849	18	1	63	49	10	15	20	4	50	14	1	0	25	10	4	3	1	0	3	2	1	320	309	306	1	0	2	9	0	3	5	1	2	1	0	0	1	0	0	0	0	0	0	0
2011	North Tyneside 006	E02001743	7569	7217	6996	46	0	175	91	19	10	38	24	226	38	24	100	29	35	6	4	1	1	29	9	20	444	402	396	0	0	6	14	1	1	8	4	24	2	4	12	2	4	0	0	0	0	4	2
2011	North Tyneside 007	E02001744	6531	6403	6329	16	0	58	46	6	6	20	14	54	13	0	7	15	19	8	4	0	4	20	10	10	426	409	403	1	0	5	13	0	1	9	3	3	2	0	0	0	1	0	0	0	0	1	1
2011	North Tyneside 008	E02001745	6357	6219	6151	15	1	52	45	6	13	19	7	64	40	0	0	21	3	24	21	2	1	5	1	4	441	424	419	0	0	5	9	0	3	3	3	4	4	0	0	0	0	4	4	0	0	0	0
2011	North Tyneside 009	E02001746	8334	7987	7838	28	1	120	82	16	19	29	18	231	33	14	149	12	23	19	16	2	1	15	14	1	493	446	438	0	0	8	11	1	3	4	3	30	5	3	19	0	3	6	6	0	0	0	0
2011	North Tyneside 010	E02001747	6180	6079	5979	27	1	72	39	14	7	6	12	50	16	0	21	4	9	7	4	2	1	5	1	4	247	240	236	0	0	4	4	1	1	0	2	3	3	0	0	0	0	0	0	0	0	0	0
2011	North Tyneside 011	E02001748	7532	7160	7047	15	0	98	80	15	19	33	13	222	82	33	39	45	23	30	29	1	0	40	18	22	579	519	511	2	0	6	19	3	6	10	0	28	12	3	6	4	3	4	4	0	0	9	5
2011	North Tyneside 012	E02001749	6161	5965	5884	11	1	69	50	8	3	25	14	122	36	1	4	48	33	15	13	2	0	9	1	8	350	329	326	0	0	3	7	0	0	3	4	13	2	0	0	7	4	0	0	0	0	1	0
2011	North Tyneside 013	E02001750	6636	6326	6268	21	0	37	50	13	7	24	6	232	45	25	95	24	43	15	13	1	1	13	6	7	264	247	245	0	0	2	3	0	2	1	0	14	3	0	8	1	2	0	0	0	0	0	0
2011	North Tyneside 014	E02001751	6039	5889	5820	18	0	51	68	19	8	28	13	65	27	14	0	11	13	10	8	2	0	7	0	7	359	340	335	0	0	5	13	1	1	8	3	5	1	2	0	2	0	1	1	0	0	0	0
2011	North Tyneside 015	E02001752	6281	5884	5834	8	2	40	61	18	13	21	9	269	86	10	31	35	107	30	27	0	3	37	20	17	394	339	336	0	0	3	14	4	6	3	1	37	14	1	8	1	13	1	1	0	0	3	2
2011	North Tyneside 016	E02001753	6304	6146	5988	23	0	135	72	18	20	22	12	60	19	1	11	5	24	18	8	4	6	8	1	7	316	304	297	0	0	7	9	3	2	4	0	3	1	0	1	0	1	0	0	0	0	0	0
2011	North Tyneside 017	E02001754	6025	5881	5776	26	0	79	69	16	20	16	17	58	18	14	10	7	9	11	11	0	0	6	3	3	323	310	308	0	0	2	8	0	3	4	1	3	1	2	0	0	0	2	2	0	0	0	0
2011	North Tyneside 018	E02001755	7985	7664	7511	39	0	114	62	16	9	19	18	212	67	30	26	63	26	21	17	1	3	26	20	6	441	408	396	3	0	9	12	0	2	4	6	19	9	3	2	5	0	1	1	0	0	1	1
2011	North Tyneside 019	E02001756	9258	8702	8530	31	1	140	112	21	25	43	23	356	175	32	14	60	75	70	57	10	3	18	6	12	634	541	526	0	0	15	24	2	11	7	4	56	39	6	0	4	7	13	12	0	1	0	0
2011	North Tyneside 020	E02001757	5918	5788	5727	22	1	38	41	12	6	12	11	64	22	8	13	7	14	3	2	1	0	22	7	15	265	251	246	2	0	3	5	1	1	2	1	7	2	1	3	1	0	0	0	0	0	2	0
2011	North Tyneside 021	E02001758	5599	5503	5456	13	0	34	24	6	1	12	5	56	25	2	11	8	10	15	12	3	0	1	0	1	316	309	309	0	0	0	3	0	0	2	1	4	3	0	1	0	0	0	0	0	0	0	0
2011	North Tyneside 022	E02001759	6294	6084	5947	36	0	101	80	16	20	22	22	93	29	2	11	27	24	21	4	16	1	16	12	4	307	283	276	0	0	7	16	4	4	4	4	6	3	0	1	0	2	0	0	0	0	2	2
2011	North Tyneside 023	E02001760	7775	7487	7369	7	9	102	89	29	18	23	19	141	13	7	31	29	61	46	33	5	8	12	4	8	644	611	598	0	1	12	11	4	2	2	3	15	1	1	5	2	6	6	3	1	2	1	1
2011	North Tyneside 024	E02001761	5397	5309	5263	16	2	28	33	13	15	3	2	28	5	1	8	5	9	23	22	1	0	4	0	4	279	269	267	1	0	1	5	1	2	0	2	2	0	0	0	2	0	3	3	0	0	0	0
2011	North Tyneside 025	E02001762	5588	5310	5270	9	2	29	39	12	7	16	4	218	17	5	0	186	10	10	9	1	0	11	4	7	256	236	233	0	0	3	6	1	4	1	0	14	4	1	0	9	0	0	0	0	0	0	0
2011	North Tyneside 026	E02001763	6307	6163	6084	9	0	70	44	12	12	15	5	73	27	5	6	8	27	22	17	2	3	5	1	4	355	338	335	0	0	3	6	1	2	2	1	9	2	1	1	2	3	2	0	0	2	0	0
2011	North Tyneside 027	E02001764	7559	7256	7057	20	1	178	107	35	27	25	20	123	27	8	3	26	59	44	29	11	4	29	13	16	537	511	501	1	0	9	15	2	5	5	3	8	1	1	0	2	4	1	1	0	0	2	2
2011	North Tyneside 028	E02001765	7281	6963	6822	15	1	125	77	20	25	15	17	141	23	22	16	47	33	84	73	2	9	16	1	15	601	563	546	0	0	17	21	5	10	5	1	9	3	0	0	2	4	8	6	0	2	0	0
2011	North Tyneside 029	E02001766	6927	6609	6406	24	0	179	76	18	14	24	20	163	53	20	34	24	32	67	62	2	3	12	8	4	480	446	431	1	0	14	14	1	3	5	5	12	4	2	3	1	2	8	8	0	0	0	0
2011	North Tyneside 030	E02001767	7038	6788	6655	17	1	115	52	14	21	9	8	139	25	12	21	36	45	45	33	5	7	14	1	13	395	365	356	0	0	9	13	2	6	4	1	10	4	0	0	1	5	4	1	0	3	3	0
2011	South Tyneside 001	E02001768	8446	6975	6845	23	1	106	127	23	31	46	27	1125	77	93	860	32	63	58	50	2	6	161	93	68	559	387	378	1	0	8	11	1	3	3	4	149	7	11	124	1	6	5	4	0	1	7	7
2011	South Tyneside 002	E02001769	7396	6321	6216	32	0	73	147	27	25	47	48	597	95	131	257	27	87	80	65	9	6	251	174	77	424	304	301	1	0	2	24	3	5	8	8	76	7	7	45	1	16	9	7	1	1	11	7
2011	South Tyneside 003	E02001770	6552	6272	6199	5	1	67	67	10	9	22	26	118	33	31	28	2	24	23	16	7	0	72	47	25	290	275	265	0	0	10	6	1	0	3	2	6	1	3	1	0	1	1	1	0	0	2	1
2011	South Tyneside 004	E02001771	6405	6258	6199	14	1	44	43	1	12	15	15	84	18	11	27	12	16	7	6	0	1	13	10	3	375	357	351	2	1	3	7	0	3	3	1	8	4	1	2	0	1	2	1	0	1	1	1
2011	South Tyneside 005	E02001772	5412	5191	5140	9	0	42	85	23	11	43	8	81	14	10	34	6	17	17	15	1	1	38	18	20	288	274	270	0	0	4	4	2	1	1	0	5	0	1	4	0	0	3	3	0	0	2	0
2011	South Tyneside 006	E02001773	5457	5314	5281	11	0	22	47	9	4	27	7	61	18	10	9	8	16	12	8	3	1	23	9	14	200	189	187	0	0	2	5	1	2	2	0	3	2	0	0	0	1	2	2	0	0	1	0
2011	South Tyneside 007	E02001774	5495	5320	5268	11	1	40	51	13	13	13	12	90	12	5	32	20	21	6	6	0	0	28	14	14	317	304	295	1	0	8	5	0	4	1	0	8	0	0	4	0	4	0	0	0	0	0	0
2011	South Tyneside 008	E02001775	5637	5542	5514	11	0	17	44	18	7	10	9	33	5	1	8	8	11	11	9	2	0	7	6	1	320	315	312	0	0	3	3	1	0	2	0	2	1	0	0	0	1	0	0	0	0	0	0
2011	South Tyneside 009	E02001776	8387	8198	8131	20	1	46	57	25	7	9	16	79	33	3	8	9	26	13	11	1	1	40	18	22	499	479	475	0	0	4	10	3	3	2	2	9	3	0	2	2	2	0	0	0	0	1	1
2011	South Tyneside 010	E02001777	6330	6198	6156	13	0	29	41	8	7	13	13	56	15	7	12	12	10	8	1	6	1	27	10	17	365	351	349	1	0	1	8	1	0	3	4	5	3	0	0	2	0	0	0	0	0	1	0
2011	South Tyneside 011	E02001778	6152	5855	5773	12	0	70	72	16	15	22	19	153	64	27	27	1	34	32	24	3	5	40	16	24	376	334	331	0	0	3	10	1	1	4	4	22	8	6	3	0	5	5	2	0	3	5	2
2011	South Tyneside 012	E02001779	5449	5278	5223	18	0	37	59	11	8	22	18	55	9	3	33	4	6	19	17	2	0	38	21	17	303	280	277	0	0	3	12	2	3	3	4	8	1	0	6	0	1	3	3	0	0	0	0
2011	South Tyneside 013	E02001780	5194	5064	5026	9	0	29	36	7	10	16	3	53	5	15	5	6	22	17	8	4	5	24	13	11	253	236	232	0	0	4	6	1	3	2	0	10	0	3	2	0	5	1	0	0	1	0	0
2011	South Tyneside 014	E02001781	5419	5297	5257	16	1	23	53	20	12	9	12	42	15	2	2	8	15	11	6	3	2	16	12	4	337	322	322	0	0	0	6	0	4	2	0	6	5	0	0	0	1	3	2	0	1	0	0
2011	South Tyneside 015	E02001782	8656	8503	8433	24	0	46	61	27	4	17	13	48	18	1	19	3	7	26	17	9	0	18	8	10	451	439	437	0	0	2	5	1	0	2	2	6	1	0	4	0	1	1	1	0	0	0	0
2011	South Tyneside 016	E02001783	6679	6457	6405	11	1	40	82	31	9	18	24	47	20	1	12	7	7	43	37	0	6	50	26	24	495	467	462	0	0	5	10	4	1	4	1	1	0	0	1	0	0	15	11	0	4	2	1
2011	South Tyneside 017	E02001784	6837	6736	6691	12	1	32	30	7	7	9	7	40	11	4	13	5	7	9	3	6	0	22	9	13	370	358	356	0	0	2	4	1	0	1	2	4	1	0	2	0	1	1	1	0	0	3	2
2011	South Tyneside 018	E02001785	7902	7738	7684	6	0	48	59	14	8	21	16	72	23	15	18	0	16	2	2	0	0	31	27	4	388	370	367	0	0	3	11	1	0	7	3	6	1	2	2	0	1	0	0	0	0	1	0
2011	South Tyneside 019	E02001786	7015	6914	6886	6	0	22	47	11	9	18	9	42	7	4	21	2	8	3	0	2	1	9	5	4	344	339	339	0	0	0	2	0	1	0	1	3	1	0	1	1	0	0	0	0	0	0	0
2011	South Tyneside 020	E02001787	5623	5573	5531	14	0	28	19	2	0	8	9	25	14	2	1	3	5	2	0	1	1	4	3	1	338	327	324	0	0	3	8	2	0	4	2	3	1	0	1	0	1	0	0	0	0	0	0
2011	South Tyneside 021	E02001788	5899	5711	5671	2	1	37	31	9	9	7	6	142	48	17	38	27	12	5	2	0	3	10	6	4	347	333	332	0	0	1	2	2	0	0	0	12	0	4	8	0	0	0	0	0	0	0	0
2011	South Tyneside 022	E02001789	5829	5553	5498	19	0	36	34	1	7	18	8	197	78	36	41	15	27	3	2	0	1	42	13	29	238	215	214	0	0	1	4	0	0	4	0	16	3	3	6	2	2	0	0	0	0	3	3
2011	South Tyneside 023	E02001790	5956	5831	5794	7	0	30	33	11	5	10	7	71	11	5	29	18	8	13	11	0	2	8	8	0	305	292	291	0	0	1	3	0	2	1	0	9	0	1	4	3	1	1	0	0	1	0	0
2011	Sunderland 001	E02001791	5788	5720	5683	9	1	27	27	17	2	5	3	30	6	12	7	4	1	5	2	2	1	6	3	3	226	218	217	0	0	1	3	0	1	1	1	5	2	1	0	2	0	0	0	0	0	0	0
2011	Sunderland 002	E02001792	7133	7053	7000	14	5	34	39	13	1	17	8	37	8	2	9	8	10	0	0	0	0	4	2	2	258	251	251	0	0	0	6	1	0	4	1	1	1	0	0	0	0	0	0	0	0	0	0
2011	Sunderland 003	E02001793	8383	8268	8220	4	0	44	45	16	13	7	9	42	10	3	7	12	10	21	15	6	0	7	3	4	571	557	553	0	0	4	1	0	0	1	0	10	1	0	3	2	4	3	3	0	0	0	0
2011	Sunderland 004	E02001794	8674	8581	8516	9	1	55	46	22	6	9	9	28	16	1	0	5	6	16	14	1	1	3	0	3	529	519	518	1	0	0	7	2	2	3	0	1	1	0	0	0	0	2	1	1	0	0	0
2011	Sunderland 005	E02001795	7585	7484	7414	7	2	61	35	20	5	5	5	46	15	8	9	13	1	16	11	0	5	4	0	4	473	466	461	0	0	5	2	0	1	1	0	3	1	0	1	1	0	1	1	0	0	1	0
2011	Sunderland 006	E02001796	9277	8594	8346	34	0	214	69	15	12	25	17	440	73	9	11	301	46	107	100	5	2	67	38	29	417	374	370	1	0	3	12	2	3	5	2	23	10	4	0	7	2	8	7	0	1	0	0
2011	Sunderland 007	E02001797	5851	5682	5628	16	0	38	41	11	0	25	5	108	28	15	28	12	25	17	16	0	1	3	0	3	253	239	237	0	0	2	6	0	0	4	2	7	2	0	4	0	1	1	1	0	0	0	0
2011	Sunderland 008	E02001798	8260	8132	8101	4	1	26	59	20	1	10	28	44	18	0	5	10	11	13	6	7	0	12	6	6	481	467	465	0	0	2	11	3	0	3	5	0	0	0	0	0	0	2	2	0	0	1	0
2011	Sunderland 009	E02001799	10004	9788	9646	16	0	126	64	21	11	15	17	86	34	17	7	10	18	60	48	2	10	6	1	5	763	734	726	0	0	8	8	2	1	2	3	11	3	5	1	1	1	10	8	0	2	0	0
2011	Sunderland 010	E02001800	7275	7174	7106	12	1	55	44	9	6	18	11	46	16	3	7	13	7	3	3	0	0	8	3	5	416	401	398	0	0	3	11	2	0	6	3	4	2	0	0	2	0	0	0	0	0	0	0
2011	Sunderland 011	E02001801	6623	5101	4929	39	2	131	79	19	6	36	18	1219	306	76	324	178	335	144	118	12	14	80	38	42	447	292	285	1	0	6	11	0	3	5	3	129	29	7	48	5	40	10	9	0	1	5	0
2011	Sunderland 012	E02001802	6302	6068	6024	4	0	40	37	7	5	14	11	166	54	0	6	9	97	29	29	0	0	2	0	2	453	423	421	0	0	2	10	0	3	6	1	18	4	0	2	1	11	1	1	0	0	1	0
2011	Sunderland 013	E02001803	8644	6947	6479	123	3	342	195	44	16	87	48	1048	213	114	162	410	149	278	256	5	17	176	37	139	339	229	218	1	0	10	28	1	2	20	5	55	8	5	24	13	5	21	18	0	3	6	2
2011	Sunderland 014	E02001804	6457	6341	6308	6	1	26	35	14	2	15	4	65	12	6	19	12	16	14	6	2	6	2	0	2	383	373	372	0	0	1	3	0	1	1	1	4	0	0	3	0	1	3	0	0	3	0	0
2011	Sunderland 015	E02001805	5858	5552	5495	10	1	46	31	14	2	10	5	241	94	17	15	12	103	24	22	1	1	10	6	4	256	219	217	0	0	2	2	1	0	1	0	32	13	2	1	0	16	3	3	0	0	0	0
2011	Sunderland 016	E02001806	8565	7674	7488	29	2	155	97	27	26	23	21	647	59	42	436	73	37	113	101	11	1	34	8	26	556	439	430	1	0	8	21	4	9	7	1	83	5	2	68	6	2	13	13	0	0	0	0
2011	Sunderland 017	E02001807	7297	7079	7022	14	1	42	57	14	6	23	14	122	44	15	7	33	23	29	20	1	8	10	4	6	455	434	431	0	0	3	10	0	2	7	1	9	0	1	2	5	1	1	0	0	1	1	0
2011	Sunderland 018	E02001808	6058	4822	4705	41	1	75	71	13	7	38	13	1015	130	97	626	62	100	99	81	13	5	51	8	43	400	229	223	1	0	5	19	3	4	8	4	144	16	8	109	0	11	7	5	0	2	1	0
2011	Sunderland 019	E02001809	6559	6460	6396	12	6	46	29	6	9	3	11	43	10	8	7	11	7	15	10	5	0	12	3	9	330	323	322	0	0	1	2	0	1	0	1	4	1	0	1	2	0	0	0	0	0	1	0
2011	Sunderland 020	E02001810	8582	8432	8356	14	2	60	62	18	20	15	9	67	24	1	11	7	24	11	11	0	0	10	3	7	480	462	456	0	0	6	13	3	5	4	1	4	1	0	3	0	0	0	0	0	0	1	0
2011	Sunderland 021	E02001811	9184	9045	8981	12	1	51	39	10	6	13	10	85	17	26	11	13	18	12	11	0	1	3	1	2	573	556	551	1	0	4	7	2	1	1	3	10	0	7	1	1	1	0	0	0	0	0	0
2011	Sunderland 022	E02001812	10468	9719	9607	26	2	84	70	25	9	24	12	541	113	71	245	65	47	37	28	6	3	101	49	52	397	355	347	0	0	8	2	0	0	2	0	34	8	3	18	0	5	2	2	0	0	4	3
2011	Sunderland 023	E02001813	10093	9853	9755	15	3	80	37	19	2	5	11	148	29	16	17	37	49	35	26	1	8	20	8	12	657	642	637	0	0	5	1	1	0	0	0	9	1	1	2	1	4	4	1	0	3	1	0
2011	Sunderland 024	E02001814	6407	6172	6092	13	1	66	64	24	15	19	6	135	52	15	10	31	27	20	20	0	0	16	7	9	362	339	330	0	0	9	11	1	5	3	2	10	3	0	4	3	0	1	1	0	0	1	1
2011	Sunderland 025	E02001815	10328	9967	9878	19	2	68	65	15	7	27	16	256	124	26	46	32	28	12	6	6	0	28	17	11	548	508	507	0	0	1	15	4	1	8	2	21	9	1	9	2	0	1	1	0	0	3	3
2011	Sunderland 026	E02001816	6913	6816	6779	6	1	30	30	6	3	15	6	46	8	5	3	16	14	13	7	2	4	8	2	6	399	383	381	1	0	1	9	1	2	5	1	2	0	0	1	0	1	3	2	0	1	2	1
2011	Sunderland 027	E02001817	6290	6211	6175	8	3	25	26	10	2	6	8	43	13	10	10	4	6	1	0	1	0	9	3	6	315	305	305	0	0	0	7	2	0	2	3	3	0	1	2	0	0	0	0	0	0	0	0
2011	Sunderland 028	E02001818	8435	8229	8143	16	0	70	40	8	2	24	6	105	38	11	2	32	22	17	15	0	2	44	17	27	505	485	482	1	0	2	9	0	1	8	0	6	2	1	1	2	0	3	3	0	0	2	2
2011	Sunderland 029	E02001819	6941	6823	6774	13	4	32	25	6	3	13	3	67	16	5	4	16	26	9	9	0	0	17	1	16	250	242	241	1	0	0	3	1	0	1	1	4	0	0	2	1	1	1	1	0	0	0	0
2011	Sunderland 030	E02001820	8528	8353	8287	16	1	49	30	10	2	13	5	112	66	11	0	10	25	16	9	3	4	17	4	13	546	530	522	2	0	6	4	1	1	2	0	10	7	1	0	0	2	1	0	0	1	1	1
2011	Sunderland 031	E02001821	5948	5852	5816	6	2	28	24	1	2	17	4	42	11	1	6	21	3	9	7	2	0	21	4	17	276	266	263	0	0	3	3	0	0	2	1	3	0	0	3	0	0	0	0	0	0	4	0
2011	Sunderland 032	E02001822	7597	7485	7435	8	3	39	29	9	5	6	9	46	19	3	5	11	8	26	17	6	3	11	2	9	443	433	431	0	0	2	5	0	1	3	1	2	1	0	0	0	1	3	3	0	0	0	0
2011	Sunderland 033	E02001823	7129	7012	6995	2	7	8	33	14	4	6	9	62	13	5	7	19	18	13	11	2	0	9	6	3	456	439	437	0	2	0	9	3	1	1	4	6	4	0	0	1	1	1	1	0	0	1	1
2011	Sunderland 034	E02001824	8406	8285	8210	15	3	57	45	11	11	12	11	46	15	12	1	18	0	21	18	2	1	9	3	6	467	451	446	0	0	5	9	1	3	2	3	4	1	3	0	0	0	3	3	0	0	0	0
2011	Sunderland 035	E02001825	7065	6990	6941	8	7	34	34	22	1	4	7	27	17	0	4	4	2	9	3	5	1	5	2	3	293	284	282	0	0	2	3	2	0	0	1	5	3	0	1	1	0	0	0	0	0	1	0
2011	Sunderland 036	E02001826	6599	6518	6479	8	0	31	25	9	9	4	3	35	15	6	1	12	1	9	6	2	1	12	3	9	405	399	393	0	0	6	1	0	1	0	0	4	4	0	0	0	0	0	0	0	0	1	0
2011	Blackburn with Darwen 001	E02002615	9298	6918	6688	96	6	128	152	23	17	92	20	2162	1042	922	76	46	76	42	28	9	5	24	7	17	647	294	286	2	2	4	28	4	2	18	4	321	152	141	8	9	11	2	1	0	1	2	0
2011	Blackburn with Darwen 002	E02002616	8617	4253	4111	40	1	101	119	13	7	81	18	4060	1842	1916	170	26	106	23	14	6	3	162	130	32	644	130	126	0	0	4	15	1	3	8	3	467	191	228	28	3	17	3	3	0	0	29	29
2011	Blackburn with Darwen 003	E02002617	8913	1700	1536	27	2	135	130	0	1	98	31	6984	3378	3004	449	23	130	39	17	2	20	60	34	26	896	96	83	0	0	13	26	0	0	20	6	762	337	359	52	1	13	4	3	0	1	8	6
2011	Blackburn with Darwen 004	E02002618	7543	1085	960	18	6	101	99	5	3	76	15	6191	3399	2481	106	32	173	55	36	11	8	113	53	60	705	33	21	0	1	11	11	1	0	5	5	649	351	258	13	6	21	5	5	0	0	7	4
2011	Blackburn with Darwen 005	E02002619	8784	3636	3261	42	9	324	124	27	2	80	15	4809	1497	2958	166	43	145	93	68	10	15	122	45	77	842	187	158	0	1	28	21	5	0	13	3	604	149	398	21	8	28	16	12	0	4	14	5
2011	Blackburn with Darwen 006	E02002620	8465	3483	3163	51	8	261	133	28	14	62	29	4587	2887	1277	53	86	284	119	93	17	9	143	48	95	720	220	194	0	3	23	21	0	4	12	5	458	218	178	3	13	46	10	7	0	3	11	5
2011	Blackburn with Darwen 007	E02002621	8381	1485	1313	11	10	151	150	6	12	112	20	6465	3350	2731	134	43	207	76	61	10	5	205	91	114	840	98	80	0	2	16	38	1	2	27	8	680	287	331	32	1	29	9	8	1	0	15	10
2011	Blackburn with Darwen 008	E02002622	10137	7541	7086	67	17	371	122	18	5	78	21	2266	901	1070	124	32	139	112	61	30	21	96	32	64	990	675	627	0	3	45	27	3	0	23	1	270	96	151	5	2	16	11	1	1	9	7	4
2011	Blackburn with Darwen 009	E02002623	10066	9104	8723	69	54	258	166	37	33	60	36	653	180	279	45	39	110	94	70	13	11	49	19	30	863	719	690	1	11	17	27	4	9	11	3	89	24	43	7	5	10	19	14	0	5	9	4
2011	Blackburn with Darwen 010	E02002624	8121	7368	7248	62	3	55	69	19	8	34	8	624	391	172	18	28	15	22	17	3	2	38	21	17	336	253	250	1	1	1	10	2	1	3	4	65	37	20	8	0	0	1	1	0	0	7	3
2011	Blackburn with Darwen 011	E02002625	9930	8324	7963	72	10	279	131	31	16	53	31	1296	632	376	109	72	107	87	56	27	4	92	74	18	759	612	564	2	3	43	16	1	4	8	3	117	64	39	4	3	7	7	7	0	0	7	4
2011	Blackburn with Darwen 012	E02002626	7216	6974	6845	45	4	80	68	13	15	25	15	113	32	15	6	30	30	39	27	11	1	22	7	15	430	399	394	0	0	5	10	2	1	5	2	11	4	4	1	1	1	7	7	0	0	3	0
2011	Blackburn with Darwen 013	E02002627	7703	7381	7273	47	1	60	73	18	6	32	17	205	77	40	27	43	18	28	9	13	6	16	2	14	533	485	480	1	0	4	19	1	2	11	5	27	13	5	2	5	2	0	0	0	0	2	0
2011	Blackburn with Darwen 014	E02002628	7056	6742	6582	24	0	136	58	15	3	17	23	208	45	86	7	24	46	22	13	8	1	26	9	17	433	392	380	1	0	11	11	1	2	2	6	29	7	10	0	5	7	1	0	0	1	0	0
2011	Blackburn with Darwen 015	E02002629	5783	5352	5112	26	6	208	59	16	7	24	12	331	24	235	18	30	24	23	17	6	0	18	6	12	431	385	371	0	1	13	8	1	1	3	3	35	5	19	3	6	2	2	2	0	0	1	1
2011	Blackburn with Darwen 016	E02002630	6106	5663	5518	38	4	103	55	20	8	14	13	338	63	167	7	75	26	32	19	10	3	18	6	12	414	364	360	0	0	4	5	0	2	3	0	39	5	16	1	15	2	2	2	0	0	4	0
2011	Blackburn with Darwen 017	E02002631	9101	8829	8674	31	9	115	72	16	4	33	19	162	30	68	9	41	14	23	8	14	1	15	0	15	511	489	485	0	1	3	11	2	0	5	4	11	0	4	2	3	2	0	0	0	0	0	0
2011	Blackburn with Darwen 018	E02002632	6269	6171	6088	28	11	44	43	10	1	18	14	40	21	4	1	8	6	4	0	2	2	11	1	10	284	277	275	0	0	2	3	0	0	2	1	4	4	0	0	0	0	0	0	0	0	0	0
2011	Blackpool 001	E02002633	7808	7674	7574	38	4	58	56	14	8	21	13	59	22	8	7	6	16	16	11	2	3	3	2	1	383	364	360	0	0	4	10	2	4	2	2	8	4	2	1	1	0	1	1	0	0	0	0
2011	Blackpool 002	E02002634	8256	8095	7961	53	10	71	70	21	11	27	11	70	21	1	5	25	18	12	3	5	4	9	5	4	373	352	341	0	3	8	11	3	5	2	1	9	7	0	0	2	0	1	1	0	0	0	0
2011	Blackpool 003	E02002635	7996	7813	7638	59	6	110	77	25	17	24	11	74	25	2	2	23	22	12	5	6	1	20	5	15	320	299	294	0	0	5	17	3	8	4	2	3	2	0	0	0	1	0	0	0	0	1	1
2011	Blackpool 004	E02002636	8374	8147	7978	59	8	102	97	40	15	28	14	105	30	9	8	35	23	18	9	8	1	7	5	2	523	506	499	0	0	7	9	2	3	2	2	8	3	2	0	1	2	0	0	0	0	0	0
2011	Blackpool 005	E02002637	6189	6026	5882	45	8	91	54	17	11	22	4	83	6	15	27	13	22	11	6	3	2	15	14	1	333	308	301	0	0	7	16	2	4	8	2	8	2	1	5	0	0	0	0	0	0	1	1
2011	Blackpool 006	E02002638	6406	6090	5692	74	10	314	112	41	15	23	33	155	71	17	12	21	34	25	22	3	0	24	14	10	321	300	278	0	1	21	11	2	3	2	4	9	8	1	0	0	0	1	1	0	0	0	0
2011	Blackpool 007	E02002639	5770	5610	5488	38	12	72	68	32	10	12	14	61	8	1	15	11	26	19	12	6	1	12	1	11	387	368	358	0	2	8	9	4	3	1	1	8	3	0	2	0	3	1	1	0	0	1	0
2011	Blackpool 008	E02002640	7317	6922	6600	63	15	244	185	69	33	39	44	152	33	14	21	28	56	31	9	15	7	27	11	16	614	542	514	2	0	26	44	8	17	9	10	19	6	2	3	4	4	7	2	3	2	2	1
2011	Blackpool 009	E02002641	8268	7697	7455	70	6	166	114	50	19	27	18	392	152	39	6	50	145	20	16	4	0	45	33	12	493	433	423	1	0	9	11	3	4	3	1	41	24	3	0	2	12	1	1	0	0	7	4
2011	Blackpool 010	E02002642	7081	6664	6221	68	4	371	115	47	30	26	12	215	72	16	12	41	74	46	24	13	9	41	13	28	410	369	347	0	0	22	10	4	4	2	0	30	8	1	1	8	12	1	0	0	1	0	0
2011	Blackpool 011	E02002643	7502	7193	6867	54	15	257	88	33	13	21	21	165	32	11	52	27	43	26	13	8	5	30	7	23	541	509	479	0	4	26	11	3	2	4	2	14	3	1	9	0	1	0	0	0	0	7	2
2011	Blackpool 012	E02002644	8035	7838	7664	60	3	111	82	25	11	31	15	95	29	6	12	25	23	6	1	4	1	14	6	8	431	408	399	0	0	9	11	3	3	4	1	10	8	0	0	2	0	1	0	0	1	1	0
2011	Blackpool 013	E02002645	5777	5454	5044	49	11	350	118	54	6	29	29	172	36	26	12	56	42	21	16	2	3	12	10	2	247	224	197	0	2	25	13	5	0	4	4	9	2	1	1	2	3	0	0	0	0	1	1
2011	Blackpool 014	E02002646	7102	6949	6762	44	52	91	63	26	11	9	17	62	27	1	0	20	14	11	2	5	4	17	7	10	435	422	413	0	3	6	6	3	1	1	1	4	4	0	0	0	0	0	0	0	0	3	1
2011	Blackpool 015	E02002647	8203	7944	7718	58	22	146	106	49	15	16	26	108	14	16	21	31	26	25	12	11	2	20	6	14	581	549	525	1	3	20	20	8	6	3	3	7	0	4	1	0	2	3	1	2	0	2	2
2011	Blackpool 016	E02002648	7329	7163	6994	46	16	107	92	46	14	16	16	62	7	2	5	27	21	6	1	4	1	6	4	2	606	587	571	0	5	11	15	6	3	2	4	4	0	0	0	2	2	0	0	0	0	0	0
2011	Blackpool 017	E02002649	8587	8359	8115	59	2	183	94	31	12	25	26	100	12	21	3	30	34	20	17	0	3	14	6	8	439	413	402	0	0	11	19	7	3	7	2	3	1	1	1	0	0	4	4	0	0	0	0
2011	Blackpool 018	E02002650	7983	7794	7630	32	27	105	86	35	11	28	12	67	10	1	11	16	29	11	2	8	1	25	20	5	386	366	353	0	0	13	13	2	6	3	2	3	1	0	0	2	0	0	0	0	0	4	4
2011	Blackpool 019	E02002651	8082	7907	7759	60	6	82	76	35	2	24	15	85	20	17	0	29	19	10	2	4	4	4	1	3	395	379	373	1	0	5	11	4	1	2	4	5	3	1	0	1	0	0	0	0	0	0	0
2011	Cheshire East 022	E02003811	5893	5831	5724	36	5	66	28	0	7	11	10	22	0	4	1	5	12	2	1	1	0	10	7	3	244	239	231	2	1	5	3	0	1	0	2	0	0	0	0	0	0	0	0	0	0	2	2
2011	Cheshire East 023	E02003812	5605	5481	5382	39	3	57	55	13	5	25	12	57	12	1	2	27	15	9	5	4	0	3	1	2	251	238	232	1	0	5	11	1	0	6	4	2	0	0	0	2	0	0	0	0	0	0	0
2011	Cheshire East 024	E02003813	6248	6166	5991	33	3	139	44	16	6	10	12	26	5	7	2	1	11	6	2	3	1	6	4	2	272	266	247	0	0	19	4	0	3	0	1	2	1	1	0	0	0	0	0	0	0	0	0
2011	Cheshire East 025	E02003814	7347	7222	7016	28	46	132	58	25	5	20	8	61	22	3	6	19	11	4	1	2	1	2	2	0	494	477	462	0	4	11	13	5	2	4	2	4	3	0	0	0	1	0	0	0	0	0	0
2011	Cheshire East 026	E02003815	6818	6689	6602	21	4	62	48	24	9	11	4	57	10	1	20	6	20	14	8	2	4	10	3	7	458	435	431	0	1	3	10	4	3	3	0	9	0	0	5	0	4	4	0	0	4	0	0
2011	Cheshire East 027	E02003816	6823	6634	6496	22	4	112	41	11	5	17	8	123	31	8	6	43	35	13	10	3	0	12	5	7	380	360	353	1	1	5	10	1	0	7	2	10	6	2	0	0	2	0	0	0	0	0	0
2011	Cheshire East 028	E02003817	7029	6887	6776	22	9	80	43	15	2	12	14	69	18	2	1	26	22	15	8	5	2	15	7	8	350	336	331	0	3	2	7	1	0	2	4	5	2	0	0	1	2	0	0	0	0	2	2
2011	Cheshire East 029	E02003818	5812	5748	5662	25	2	59	24	2	0	20	2	33	9	6	3	7	8	2	1	1	0	5	1	4	286	283	281	1	0	1	2	0	0	2	0	1	0	1	0	0	0	0	0	0	0	0	0
2011	Cheshire East 030	E02003819	5748	5648	5566	24	2	56	39	6	3	14	16	41	15	4	5	5	12	10	7	3	0	10	7	3	230	222	219	0	0	3	8	1	1	3	3	0	0	0	0	0	0	0	0	0	0	0	0
2011	Cheshire East 031	E02003820	6792	6633	6514	27	8	84	48	17	0	18	13	79	13	6	6	17	37	15	8	5	2	17	12	5	440	425	418	0	1	6	6	2	0	2	2	6	3	1	0	1	1	1	1	0	0	2	2
2011	Cheshire East 032	E02003821	5436	5346	5259	29	4	54	37	16	1	14	6	46	10	6	2	9	19	4	3	1	0	3	1	2	224	216	213	0	0	3	8	2	0	4	2	0	0	0	0	0	0	0	0	0	0	0	0
2011	Cheshire East 033	E02003822	10634	10512	10357	33	21	101	60	14	13	21	12	35	9	4	3	9	10	10	2	6	2	17	7	10	454	441	427	3	7	4	11	3	2	4	2	1	0	0	0	0	1	0	0	0	0	1	1
2011	Cheshire East 040	E02003823	6525	6344	6246	27	2	69	88	27	17	24	20	78	27	6	6	16	23	10	5	3	2	5	3	2	278	258	253	0	0	5	14	4	4	3	3	6	3	1	2	0	0	0	0	0	0	0	0
2011	Cheshire East 042	E02003824	5250	5153	5060	29	2	62	42	8	6	18	10	43	13	2	0	24	4	8	4	4	0	4	1	3	281	272	272	0	0	0	8	3	1	4	0	0	0	0	0	0	0	0	0	0	0	1	1
2011	Cheshire East 034	E02003825	6800	6557	6405	25	4	123	83	38	4	23	18	123	21	12	24	43	23	22	6	14	2	15	1	14	452	416	407	0	0	9	23	3	1	10	9	11	1	1	5	3	1	1	0	1	0	1	0
2011	Cheshire East 035	E02003826	7513	7291	6992	34	5	260	104	62	12	13	17	63	5	6	28	5	19	50	22	18	10	5	4	1	611	582	556	0	0	26	21	14	2	2	3	4	1	0	3	0	0	3	0	1	2	1	1
2011	Cheshire East 036	E02003827	8707	8265	7385	39	17	824	148	67	18	34	29	181	62	10	25	40	44	94	54	21	19	19	6	13	763	696	580	0	2	114	30	6	7	10	7	25	9	3	5	2	6	10	3	1	6	2	2
2011	Cheshire East 037	E02003828	6713	6502	6070	25	12	395	91	58	14	6	13	88	32	23	1	22	10	20	5	14	1	12	0	12	569	537	480	1	5	51	15	5	7	2	1	14	4	6	1	3	0	1	0	1	0	2	0
2011	Cheshire East 038	E02003829	6436	6135	5969	48	0	118	79	53	5	15	6	112	20	22	8	45	17	95	46	34	15	15	11	4	235	226	222	0	0	4	3	2	1	0	0	2	1	0	1	0	0	3	2	0	1	1	1
2011	Cheshire East 039	E02003830	7294	6855	6079	70	8	698	170	92	14	35	29	141	61	8	17	10	45	90	42	36	12	38	16	22	544	497	425	0	1	71	26	10	4	8	4	18	9	1	3	1	4	0	0	0	0	3	2
2011	Cheshire East 041	E02003831	9062	8915	8777	35	4	99	64	21	3	22	18	54	20	8	0	10	16	19	12	7	0	10	1	9	410	394	388	0	0	6	13	4	2	6	1	0	0	0	0	0	0	1	1	0	0	2	0
2011	Cheshire East 043	E02003832	6008	5330	4457	51	29	793	140	60	30	30	20	391	59	30	154	51	97	114	46	47	21	33	8	25	419	340	263	4	3	70	26	6	12	4	4	41	7	2	16	4	12	7	2	1	4	5	1
2011	Cheshire East 044	E02003833	6374	6177	5956	56	1	164	85	39	5	25	16	82	47	7	8	6	14	15	3	12	0	15	2	13	361	340	322	1	0	17	11	2	2	5	2	7	4	1	2	0	0	1	1	0	0	2	0
2011	Cheshire East 045	E02003834	6737	6369	5754	31	5	579	147	66	8	41	32	125	23	28	5	47	22	65	24	15	26	31	3	28	486	449	383	0	1	65	23	6	0	8	9	8	1	5	0	1	1	3	2	0	1	3	0
2011	Cheshire East 046	E02003835	7853	7718	7585	40	9	84	59	21	5	23	10	52	19	7	0	14	12	14	5	8	1	10	4	6	291	281	279	0	0	2	8	4	1	3	0	0	0	0	0	0	0	0	0	0	0	2	0
2011	Cheshire East 047	E02003836	6898	6778	6628	34	2	114	45	10	6	19	10	45	16	1	4	8	16	18	6	12	0	12	10	2	312	304	300	1	0	3	7	1	1	4	1	1	0	0	0	0	1	0	0	0	0	0	0
2011	Cheshire East 049	E02003837	12035	11762	11529	49	17	167	113	39	11	46	17	129	53	17	1	33	25	23	9	12	2	8	6	2	728	685	676	0	2	7	31	6	5	14	6	12	5	2	0	2	3	0	0	0	0	0	0
2011	Cheshire East 048	E02003838	6104	6017	5941	16	1	59	32	13	4	7	8	27	8	5	9	1	4	15	10	3	2	13	1	12	253	245	239	0	0	6	6	2	2	1	1	1	0	0	1	0	0	1	0	0	1	0	0
2011	Cheshire East 050	E02003839	7066	6921	6721	60	12	128	53	15	4	20	14	54	20	0	10	9	15	30	23	3	4	8	4	4	393	378	365	1	3	9	8	2	0	3	3	3	0	0	2	0	1	3	2	0	1	1	0
2011	Cheshire East 051	E02003840	10043	9943	9793	37	11	102	50	8	0	24	18	42	17	4	1	4	16	6	2	3	1	2	1	1	418	414	407	0	1	6	3	0	0	1	2	1	1	0	0	0	0	0	0	0	0	0	0
2011	Cheshire East 001	E02003853	5688	5589	5464	48	0	77	42	11	2	15	14	35	9	11	1	6	8	8	1	6	1	14	7	7	225	218	213	1	0	4	4	1	0	3	0	2	0	1	0	0	1	0	0	0	0	1	0
2011	Cheshire East 002	E02003854	6402	6257	6144	44	0	69	40	9	6	17	8	82	22	20	8	21	11	4	1	2	1	19	11	8	286	273	272	0	0	1	8	1	2	2	3	4	1	0	2	1	0	0	0	0	0	1	1
2011	Cheshire East 003	E02003855	6614	6486	6380	42	0	64	36	7	9	15	5	77	28	3	1	17	28	7	3	3	1	8	2	6	281	267	265	1	0	1	7	3	0	3	1	6	2	0	1	1	2	0	0	0	0	1	0
2011	Cheshire East 004	E02003856	10241	9391	9033	112	0	246	187	69	30	60	28	495	183	155	20	51	86	79	45	24	10	89	66	23	566	478	468	2	0	8	31	9	7	11	4	45	16	22	1	2	4	6	4	2	0	6	4
2011	Cheshire East 005	E02003857	6396	5780	5456	89	1	234	128	29	19	47	33	368	128	127	15	50	48	64	34	18	12	56	27	29	398	337	321	2	0	14	21	5	4	6	6	29	10	13	1	3	2	7	5	0	2	4	3
2011	Cheshire East 006	E02003858	6605	6076	5771	56	2	247	118	21	6	70	21	325	138	46	22	44	75	27	10	13	4	59	22	37	348	318	303	0	0	15	14	2	0	10	2	12	3	3	0	1	5	2	2	0	0	2	1
2011	Cheshire East 007	E02003859	11807	11413	11086	124	26	177	131	34	14	62	21	186	53	47	9	38	39	44	22	15	7	33	11	22	578	560	549	3	3	5	8	1	2	4	1	6	2	1	1	1	1	3	0	2	1	1	0
2011	Cheshire East 008	E02003860	6990	6781	6523	64	5	189	70	23	4	28	15	109	46	13	2	24	24	14	2	10	2	16	4	12	450	424	414	1	2	7	18	4	3	11	0	8	6	1	0	1	0	0	0	0	0	0	0
2011	Cheshire East 009	E02003861	6418	6147	5947	47	2	151	79	25	20	23	11	152	89	13	4	10	36	24	7	14	3	16	2	14	409	367	358	0	0	9	25	6	10	6	3	17	14	1	2	0	0	0	0	0	0	0	0
2011	Cheshire East 011	E02003862	5128	4963	4851	42	1	69	65	22	1	31	11	65	19	20	5	9	12	21	9	7	5	14	8	6	179	166	165	0	0	1	9	4	0	4	1	4	2	2	0	0	0	0	0	0	0	0	0
2011	Cheshire East 010	E02003863	6773	6582	6363	51	1	167	77	8	2	49	18	81	26	6	7	16	26	12	5	4	3	21	8	13	419	390	376	0	0	14	21	1	0	15	5	6	4	0	0	0	2	0	0	0	0	2	0
2011	Cheshire East 012	E02003864	8026	7634	7283	99	0	252	118	27	18	44	29	192	59	38	4	29	62	45	28	11	6	37	12	25	345	305	291	2	0	12	24	5	5	7	7	14	3	5	0	4	2	0	0	0	0	2	2
2011	Cheshire East 013	E02003865	7593	7466	7286	38	1	141	54	11	10	16	17	51	18	3	7	13	10	16	6	8	2	6	4	2	438	421	412	0	0	9	14	1	3	4	6	3	2	0	0	0	1	0	0	0	0	0	0
2011	Cheshire East 014	E02003866	5961	5726	5581	35	0	110	40	7	4	19	10	164	94	2	3	53	12	12	3	5	4	19	0	19	304	273	267	0	0	6	7	1	1	3	2	16	12	0	0	4	0	1	0	0	1	7	0
2011	Cheshire East 015	E02003867	7544	7087	6897	50	4	136	87	24	21	29	13	317	177	29	16	42	53	45	32	11	2	8	1	7	452	396	385	0	0	11	10	2	2	6	0	43	32	3	2	3	3	1	1	0	0	2	0
2011	Cheshire East 016	E02003868	8257	8023	7828	35	0	160	77	32	14	18	13	114	55	1	6	35	17	33	17	12	4	10	0	10	486	463	454	0	0	9	7	4	0	2	1	13	8	0	0	5	0	2	2	0	0	1	0
2011	Cheshire East 017	E02003869	7020	6833	6652	53	3	125	49	10	3	22	14	98	51	10	2	20	15	20	8	11	1	20	6	14	309	289	282	0	1	6	12	0	1	7	4	8	5	1	0	2	0	0	0	0	0	0	0
2011	Cheshire East 018	E02003870	10288	9680	9313	61	5	301	147	34	31	52	30	389	176	27	0	57	129	53	19	23	11	19	2	17	640	575	555	2	0	18	28	2	6	12	8	34	17	2	0	3	12	2	0	1	1	1	0
2011	Cheshire East 019	E02003871	6996	6784	6671	28	1	84	82	43	16	11	12	93	33	15	1	13	31	34	16	5	13	3	1	2	339	319	314	0	0	5	12	5	3	2	2	7	2	2	0	1	2	1	1	0	0	0	0
2011	Cheshire East 020	E02003872	9657	9532	9359	42	2	129	70	22	3	26	19	38	11	3	3	5	16	7	3	3	1	10	0	10	373	361	352	0	0	9	11	2	0	5	4	1	1	0	0	0	0	0	0	0	0	0	0
2011	Cheshire East 021	E02003873	6120	5881	5684	36	7	154	58	17	6	21	14	150	55	19	10	10	56	21	13	4	4	10	5	5	482	448	432	1	3	12	13	1	0	8	4	21	7	3	3	0	8	0	0	0	0	0	0
2011	Cheshire West and Chester 022	E02003794	8609	8395	8198	50	23	124	83	27	9	34	13	93	25	20	9	14	25	23	8	13	2	15	10	5	454	439	429	2	3	5	11	2	0	7	2	4	0	2	0	2	0	0	0	0	0	0	0
2011	Cheshire West and Chester 025	E02003795	5595	5412	5286	46	4	76	52	19	3	21	9	79	46	12	8	6	7	33	18	10	5	19	10	9	336	319	314	0	1	4	11	4	1	6	0	5	2	0	1	1	1	1	0	0	1	0	0
2011	Cheshire West and Chester 027	E02003796	7178	6791	6578	48	9	156	64	13	14	24	13	276	63	35	103	22	53	24	14	8	2	23	8	15	410	359	344	0	3	12	10	0	5	4	1	35	7	7	19	0	2	3	0	2	1	3	3
2011	Cheshire West and Chester 028	E02003797	9547	9067	8606	117	3	341	110	29	16	45	20	256	79	39	58	39	41	72	40	18	14	42	19	23	526	472	452	1	0	19	20	5	2	12	1	20	7	2	6	3	2	6	1	1	4	8	4
2011	Cheshire West and Chester 029	E02003798	6060	5917	5722	54	1	140	79	35	9	20	15	51	18	3	4	7	19	7	5	0	2	6	4	2	466	443	428	0	0	15	19	5	5	4	5	3	1	0	1	0	1	0	0	0	0	1	1
2011	Cheshire West and Chester 031	E02003799	7039	6845	6617	48	8	172	81	29	16	16	20	75	30	3	17	5	20	35	33	2	0	3	2	1	467	440	423	0	2	15	19	3	8	3	5	7	5	0	2	0	0	1	1	0	0	0	0
2011	Cheshire West and Chester 030	E02003800	6273	6183	6091	27	1	64	46	8	1	20	17	27	12	0	0	5	10	10	7	0	3	7	5	2	302	296	290	2	0	4	5	1	0	3	1	0	0	0	0	0	0	1	0	0	1	0	0
2011	Cheshire West and Chester 032	E02003801	7019	6796	6585	62	3	146	56	15	5	21	15	129	23	0	57	18	31	26	16	10	0	12	6	6	403	380	371	0	0	9	9	1	3	2	3	12	2	0	9	0	1	0	0	0	0	2	1
2011	Cheshire West and Chester 033	E02003802	8051	7513	6779	124	8	602	135	44	21	42	28	256	97	18	40	29	72	95	69	17	9	52	14	38	335	288	256	1	1	30	11	2	2	3	4	26	12	1	4	2	7	2	2	0	0	8	2
2011	Cheshire West and Chester 034	E02003803	8909	8426	7875	117	3	431	173	51	18	56	48	200	71	15	19	37	58	79	60	17	2	31	9	22	224	194	176	0	0	18	25	1	6	12	6	5	4	0	0	0	1	0	0	0	0	0	0
2011	Cheshire West and Chester 036	E02003804	6773	6531	6237	65	2	227	96	31	17	31	17	105	32	7	12	31	23	28	18	6	4	13	6	7	448	423	409	0	0	14	14	4	3	5	2	5	2	2	1	0	0	3	3	0	0	3	3
2011	Cheshire West and Chester 039	E02003805	6195	6047	5906	47	1	93	54	3	4	31	16	75	28	9	10	15	13	13	8	3	2	6	1	5	245	234	231	0	0	3	5	1	0	4	0	6	5	0	1	0	0	0	0	0	0	0	0
2011	Cheshire West and Chester 041	E02003806	5942	5762	5581	51	0	130	68	10	17	24	17	97	35	7	7	32	16	8	2	2	4	7	1	6	330	314	305	1	0	8	8	0	2	3	3	7	2	0	1	4	0	0	0	0	0	1	0
2011	Cheshire West and Chester 043	E02003807	8181	7795	7364	86	6	339	122	38	3	48	33	222	79	24	28	50	41	25	20	3	2	17	4	13	370	333	306	1	0	26	21	6	0	10	5	16	8	2	3	1	2	0	0	0	0	0	0
2011	Cheshire West and Chester 044	E02003808	6419	6158	5872	63	3	220	91	28	17	23	23	118	27	15	15	43	18	34	20	10	4	18	11	7	462	435	409	3	2	21	13	1	5	3	4	12	4	2	3	1	2	2	0	1	1	0	0
2011	Cheshire West and Chester 046	E02003809	7496	7399	7224	39	2	134	52	11	4	28	9	37	15	2	3	4	13	7	1	2	4	1	0	1	317	314	308	0	0	6	2	0	0	2	0	1	1	0	0	0	0	0	0	0	0	0	0
2011	Cheshire West and Chester 047	E02003810	7973	7906	7784	39	0	83	38	13	10	9	6	13	6	1	0	2	4	11	8	2	1	5	1	4	325	316	311	0	0	5	7	2	2	2	1	1	1	0	0	0	0	1	1	0	0	0	0
2011	Cheshire West and Chester 001	E02003841	7636	7436	7272	61	0	103	90	13	8	38	31	81	22	4	8	14	33	8	4	3	1	21	11	10	409	392	389	0	0	3	15	1	2	6	6	1	0	0	0	0	1	0	0	0	0	1	1
2011	Cheshire West and Chester 004	E02003842	5332	5254	5170	24	0	60	46	20	4	13	9	18	5	0	0	7	6	8	1	3	4	6	2	4	179	167	164	0	0	3	9	4	2	1	2	2	0	0	0	0	2	0	0	0	0	1	0
2011	Cheshire West and Chester 005	E02003843	5852	5759	5652	31	2	74	43	8	6	15	14	30	2	1	2	15	10	17	11	1	5	3	1	2	283	270	266	0	0	4	5	0	1	1	3	5	0	0	1	4	0	3	1	0	2	0	0
2011	Cheshire West and Chester 006	E02003844	6772	6696	6572	39	2	83	40	9	3	22	6	22	2	0	0	1	19	5	3	2	0	9	1	8	271	268	263	0	1	4	2	0	0	1	1	1	0	0	0	0	1	0	0	0	0	0	0
2011	Cheshire West and Chester 007	E02003845	8128	7900	7499	62	14	325	76	22	8	20	26	116	20	3	31	29	33	28	23	4	1	8	4	4	634	607	581	0	1	25	12	0	2	7	3	10	4	0	2	1	3	3	2	0	1	2	0
2011	Cheshire West and Chester 008	E02003846	6781	6670	6529	45	7	89	60	29	4	16	11	36	18	1	0	6	11	11	1	4	6	4	0	4	557	539	530	0	1	8	14	5	1	8	0	3	2	0	0	0	1	1	0	0	1	0	0
2011	Cheshire West and Chester 009	E02003847	9625	9412	9278	60	3	71	67	14	13	31	9	118	31	6	0	66	15	15	10	3	2	13	2	11	463	445	439	1	1	4	12	1	3	7	1	5	0	0	0	2	3	0	0	0	0	1	0
2011	Cheshire West and Chester 010	E02003848	5113	4994	4846	59	6	83	62	23	19	13	7	36	15	8	1	6	6	20	19	1	0	1	0	1	298	279	274	0	1	4	14	4	6	3	1	4	3	0	0	0	1	1	1	0	0	0	0
2011	Cheshire West and Chester 011	E02003849	6855	6635	6423	52	1	159	81	20	16	24	21	98	19	6	4	23	46	24	18	6	0	17	3	14	456	431	410	1	0	20	14	2	4	4	4	8	2	0	0	1	5	1	1	0	0	2	0
2011	Cheshire West and Chester 013	E02003850	5351	5252	5147	47	0	58	33	9	6	11	7	60	24	1	5	6	24	5	5	0	0	1	1	0	278	262	257	1	0	4	7	0	3	3	1	8	4	0	1	1	2	1	1	0	0	0	0
2011	Cheshire West and Chester 014	E02003851	5891	5721	5592	65	3	61	41	10	4	15	12	113	27	10	8	52	16	6	4	0	2	10	3	7	278	265	258	0	2	5	2	0	0	1	1	9	1	0	0	8	0	1	1	0	0	1	0
2011	Cheshire West and Chester 016	E02003852	6870	6740	6605	69	1	65	41	11	3	14	13	64	14	17	5	21	7	11	9	2	0	14	2	12	330	309	306	0	0	3	5	2	1	1	1	9	2	4	1	2	0	3	3	0	0	4	0
2011	Cheshire West and Chester 002	E02003874	9077	8886	8712	56	10	108	76	25	18	21	12	95	25	2	1	23	44	14	5	4	5	6	3	3	430	415	401	3	1	10	8	2	2	4	0	7	3	0	0	2	2	0	0	0	0	0	0
2011	Cheshire West and Chester 003	E02003875	6414	6352	6260	37	5	50	38	18	4	13	3	12	11	0	0	0	1	9	3	3	3	3	1	2	266	257	253	0	0	4	7	6	1	0	0	1	1	0	0	0	0	1	1	0	0	0	0
2011	Cheshire West and Chester 012	E02003876	5614	5547	5495	18	0	34	31	10	4	10	7	27	7	1	6	6	7	8	5	2	1	1	0	1	335	330	327	0	0	3	2	0	0	1	1	3	1	0	1	0	1	0	0	0	0	0	0
2011	Cheshire West and Chester 015	E02003877	9214	9076	8935	40	0	101	49	12	8	17	12	65	12	4	12	23	14	10	2	7	1	14	7	7	388	377	373	0	0	4	5	1	0	3	1	6	1	1	4	0	0	0	0	0	0	0	0
2011	Cheshire West and Chester 017	E02003878	8009	7842	7701	42	6	93	53	15	5	25	8	103	51	5	11	24	12	9	3	0	6	2	0	2	418	401	394	2	0	5	6	2	1	2	1	10	8	0	0	1	1	1	0	0	1	0	0
2011	Cheshire West and Chester 018	E02003879	6270	6056	5834	22	1	199	58	17	7	16	18	128	36	16	15	26	35	15	11	2	2	13	1	12	487	450	429	0	0	21	17	4	0	6	7	20	3	4	4	4	5	0	0	0	0	0	0
2011	Cheshire West and Chester 019	E02003880	6391	6294	6209	28	2	55	40	19	4	8	9	39	16	0	5	11	7	4	2	1	1	14	8	6	329	321	320	0	1	0	4	2	0	1	1	2	1	0	0	1	0	0	0	0	0	2	0
2011	Cheshire West and Chester 020	E02003881	6069	5895	5726	19	1	149	61	12	2	28	19	76	20	2	7	12	35	18	16	2	0	19	11	8	366	339	333	1	0	5	18	4	1	7	6	7	1	0	1	2	3	1	1	0	0	1	1
2011	Cheshire West and Chester 021	E02003882	9513	9276	8996	33	6	241	107	23	35	33	16	95	22	2	6	20	45	23	21	1	1	12	4	8	653	621	604	1	2	14	16	2	9	3	2	14	3	1	1	0	9	1	1	0	0	1	1
2011	Cheshire West and Chester 023	E02003883	9893	9639	9396	77	7	159	82	27	5	31	19	137	49	10	8	39	31	19	12	6	1	16	8	8	563	543	535	5	0	3	8	3	1	3	1	7	0	0	0	3	4	1	0	0	1	4	3
2011	Cheshire West and Chester 024	E02003884	7897	7740	7576	67	6	91	58	11	5	27	15	73	32	1	7	9	24	8	3	2	3	18	4	14	325	303	296	2	0	5	17	1	2	12	2	5	3	0	1	0	1	0	0	0	0	0	0
2011	Cheshire West and Chester 026	E02003885	5646	5592	5517	23	0	52	23	9	3	7	4	20	1	0	0	8	11	9	7	2	0	2	1	1	329	324	318	2	0	4	2	2	0	0	0	3	0	0	0	1	2	0	0	0	0	0	0
2011	Cheshire West and Chester 035	E02003886	6647	6508	6377	29	14	88	52	19	10	19	4	68	7	5	13	29	14	17	12	0	5	2	1	1	494	476	470	2	0	4	11	4	4	3	0	5	2	0	3	0	0	2	2	0	0	0	0
2011	Cheshire West and Chester 037	E02003887	6137	5990	5881	28	6	75	71	25	7	18	21	52	6	7	1	20	18	16	10	3	3	8	1	7	388	370	368	1	0	1	12	2	3	4	3	2	0	0	0	1	1	3	1	2	0	1	0
2011	Cheshire West and Chester 038	E02003888	6124	6019	5897	25	5	92	41	10	5	21	5	50	10	1	0	28	11	7	6	1	0	7	5	2	348	337	326	0	0	11	2	0	0	2	0	7	2	1	0	3	1	1	1	0	0	1	1
2011	Cheshire West and Chester 040	E02003889	5643	5480	5356	34	15	75	63	28	2	15	18	85	20	7	11	41	6	14	4	1	9	1	1	0	446	428	414	3	2	9	9	2	0	1	6	9	0	3	3	3	0	0	0	0	0	0	0
2011	Cheshire West and Chester 042	E02003890	5930	5838	5752	34	12	40	42	9	7	13	13	38	23	4	1	8	2	10	8	1	1	2	1	1	383	376	375	0	1	0	5	1	0	1	3	2	2	0	0	0	0	0	0	0	0	0	0
2011	Cheshire West and Chester 045	E02003891	5655	5583	5503	28	1	51	25	8	2	12	3	33	9	2	18	3	1	10	1	6	3	4	1	3	246	237	237	0	0	0	7	2	2	3	0	2	0	0	2	0	0	0	0	0	0	0	0
2011	Halton 001	E02002574	7137	6961	6868	46	4	43	76	33	14	20	9	59	20	4	0	13	22	21	5	16	0	20	7	13	350	338	337	0	0	1	5	2	0	3	0	5	4	1	0	0	0	0	0	0	0	2	2
2011	Halton 002	E02002575	9666	9400	9280	54	6	60	84	19	13	38	14	162	88	3	10	48	13	17	5	11	1	3	0	3	564	531	527	1	0	3	17	4	2	10	1	15	8	0	3	3	1	1	0	1	0	0	0
2011	Halton 003	E02002576	7369	7233	7145	28	3	57	63	17	8	18	20	53	11	5	6	10	21	17	5	12	0	3	0	3	490	470	461	0	1	8	15	6	1	4	4	5	1	1	1	0	2	0	0	0	0	0	0
2011	Halton 004	E02002577	7495	7367	7290	22	0	55	75	19	19	8	29	19	8	1	3	7	0	16	13	3	0	18	8	10	511	495	493	0	0	2	10	0	3	4	3	2	2	0	0	0	0	2	0	2	0	2	2
2011	Halton 005	E02002578	7725	7593	7517	30	8	38	65	23	9	16	17	49	7	8	0	16	18	4	1	3	0	14	1	13	438	424	418	0	2	4	10	5	0	3	2	4	0	1	0	1	2	0	0	0	0	0	0
2011	Halton 006	E02002579	7805	7711	7624	28	1	58	66	25	20	14	7	17	5	2	2	4	4	8	3	5	0	3	1	2	581	568	565	0	0	3	12	1	4	5	2	0	0	0	0	0	0	1	0	1	0	0	0
2011	Halton 007	E02002580	7512	7298	7116	51	9	122	103	44	12	23	24	74	14	3	3	20	34	22	9	13	0	15	0	15	603	587	581	0	0	6	13	6	3	0	4	3	0	0	0	1	2	0	0	0	0	0	0
2011	Halton 008	E02002581	7353	7194	7073	60	1	60	81	18	19	24	20	48	3	1	5	26	13	20	7	10	3	10	4	6	421	392	383	0	0	9	22	7	5	3	7	4	0	0	2	1	1	1	1	0	0	2	2
2011	Halton 009	E02002582	8192	7968	7839	33	4	92	90	28	13	36	13	111	58	8	7	23	15	16	12	4	0	7	4	3	532	510	505	0	0	5	12	4	3	4	1	9	6	0	2	0	1	1	1	0	0	0	0
2011	Halton 010	E02002583	6851	6715	6586	41	1	87	87	31	16	12	28	39	10	1	0	12	16	7	2	2	3	3	1	2	501	478	472	0	0	6	19	5	7	2	5	1	1	0	0	0	0	3	0	0	3	0	0
2011	Halton 011	E02002584	7460	7364	7261	42	1	60	53	15	15	12	11	28	4	0	1	16	7	12	1	10	1	3	0	3	438	425	423	0	0	2	10	1	4	2	3	3	1	0	0	2	0	0	0	0	0	0	0
2011	Halton 012	E02002585	10492	10248	10038	64	0	146	120	47	20	28	25	79	19	1	5	31	23	33	5	19	9	12	9	3	756	709	701	0	0	8	35	13	4	10	8	8	4	0	0	4	0	4	0	2	2	0	0
2011	Halton 013	E02002586	9816	9604	9464	49	0	91	102	32	26	18	26	81	8	2	14	40	17	19	8	7	4	10	2	8	805	784	777	0	0	7	13	2	3	3	5	6	0	0	2	4	0	1	0	1	0	1	0
2011	Halton 014	E02002587	6925	6747	6650	23	1	73	118	41	18	26	33	35	9	0	0	17	9	14	6	3	5	11	7	4	588	551	544	0	0	7	32	7	3	6	16	1	0	0	0	1	0	3	0	0	3	1	1
2011	Halton 015	E02002588	7500	7285	7169	50	2	64	129	57	27	23	22	49	9	4	4	6	26	31	12	14	5	6	5	1	507	485	476	0	0	9	15	4	4	4	3	5	1	1	2	0	1	1	0	0	1	1	1
2011	Halton 016	E02002589	6448	6353	6290	33	0	30	44	16	4	14	10	40	9	1	0	19	11	3	1	2	0	8	5	3	269	259	259	0	0	0	10	5	2	3	0	0	0	0	0	0	0	0	0	0	0	0	0
2011	Warrington 001	E02002590	7215	6858	6723	57	7	71	111	43	24	27	17	122	36	38	15	16	17	93	37	43	13	31	12	19	296	285	282	1	0	2	8	0	4	4	0	0	0	0	0	0	0	0	0	0	0	3	1
2011	Warrington 002	E02002591	6435	6292	6208	35	1	48	63	17	10	26	10	63	13	9	11	15	15	16	8	8	0	1	0	1	307	291	288	0	0	3	11	1	4	4	2	5	2	2	0	0	1	0	0	0	0	0	0
2011	Warrington 003	E02002592	6348	6194	6068	37	2	87	50	7	7	21	15	84	38	18	0	13	15	11	3	3	5	9	0	9	331	312	304	0	0	8	9	1	1	5	2	8	6	0	0	1	1	1	0	0	1	1	0
2011	Warrington 004	E02002593	5236	5001	4856	26	1	118	74	24	27	20	3	131	65	22	0	19	25	18	7	7	4	12	8	4	288	250	241	0	0	9	22	0	10	10	2	16	8	2	0	2	4	0	0	0	0	0	0
2011	Warrington 005	E02002594	5465	5241	5038	43	1	159	91	24	20	26	21	103	35	16	2	30	20	17	9	7	1	13	3	10	351	327	312	4	0	11	17	3	5	5	4	6	3	2	0	1	0	1	1	0	0	0	0
2011	Warrington 006	E02002595	7920	7738	7473	42	3	220	95	43	15	14	23	56	13	9	0	12	22	26	16	7	3	5	2	3	691	669	642	0	0	27	13	4	3	2	4	7	2	1	0	3	1	2	2	0	0	0	0
2011	Warrington 007	E02002596	8503	8291	8116	65	0	110	98	35	14	32	17	62	17	11	0	18	16	32	10	18	4	20	11	9	391	370	366	0	0	4	15	8	3	1	3	4	1	2	0	0	1	1	0	1	0	1	0
2011	Warrington 008	E02002597	9001	8751	8515	33	2	201	115	46	15	30	24	100	20	32	2	24	22	21	17	2	2	14	6	8	738	696	665	2	0	29	31	11	7	10	3	8	4	3	0	1	0	2	2	0	0	1	1
2011	Warrington 009	E02002598	7690	7070	6892	42	1	135	107	27	20	28	32	456	216	91	5	101	43	29	17	10	2	28	14	14	526	437	417	0	0	20	24	7	4	8	5	59	33	15	0	7	4	3	3	0	0	3	2
2011	Warrington 010	E02002599	10910	9820	9544	74	0	202	116	30	9	42	35	865	469	223	13	76	84	63	40	16	7	46	15	31	726	575	549	7	0	19	26	4	3	11	8	117	69	31	3	7	7	4	2	0	2	4	1
2011	Warrington 011	E02002600	9183	8936	8590	49	16	281	108	47	15	23	23	100	23	20	0	32	25	17	7	9	1	22	11	11	603	566	536	3	3	24	24	10	6	6	2	8	1	2	0	2	3	3	1	2	0	2	0
2011	Warrington 012	E02002601	7931	7837	7719	30	1	87	46	17	7	16	6	21	0	0	2	11	8	15	8	4	3	12	5	7	395	389	383	0	0	6	5	0	1	4	0	0	0	0	0	0	0	0	0	0	0	1	0
2011	Warrington 013	E02002602	7345	6736	6236	28	4	468	84	30	18	21	15	456	126	113	7	42	168	37	29	8	0	32	13	19	690	620	577	0	0	43	13	2	7	3	1	54	26	7	0	2	19	1	1	0	0	2	1
2011	Warrington 014	E02002603	7156	6976	6832	48	4	92	48	1	2	19	26	106	26	28	0	36	16	14	9	3	2	12	0	12	317	301	295	0	0	6	8	0	0	4	4	7	1	4	0	2	0	1	1	0	0	0	0
2011	Warrington 015	E02002604	7693	7542	7416	51	4	71	51	22	3	14	12	72	20	26	2	7	17	20	10	8	2	8	5	3	367	351	349	0	0	2	6	3	2	0	1	9	2	3	0	0	4	0	0	0	0	1	1
2011	Warrington 016	E02002605	9234	8846	8679	58	0	109	84	24	10	36	14	252	52	98	13	40	49	41	26	10	5	11	7	4	606	566	562	0	0	4	10	5	1	1	3	27	5	10	0	6	6	3	3	0	0	0	0
2011	Warrington 017	E02002606	10174	9537	8692	74	7	764	118	39	21	35	23	411	131	102	24	66	88	62	37	16	9	46	30	16	776	690	630	4	0	56	29	4	11	9	5	47	20	13	1	6	7	1	0	0	1	9	8
2011	Warrington 018	E02002607	9964	9267	8670	110	0	487	115	12	35	41	27	478	132	138	30	70	108	46	35	6	5	58	45	13	683	593	563	0	0	30	31	0	10	13	8	51	12	16	2	6	15	4	4	0	0	4	2
2011	Warrington 019	E02002608	8543	8384	8243	79	0	62	58	15	19	16	8	84	13	39	3	14	15	7	6	1	0	10	5	5	378	368	364	2	0	2	9	3	3	2	1	1	1	0	0	0	0	0	0	0	0	0	0
2011	Warrington 020	E02002609	8134	7856	7577	45	0	234	86	31	19	25	11	138	24	33	4	28	49	27	16	3	8	27	16	11	543	512	491	0	0	21	16	4	5	7	0	13	1	6	0	1	5	1	1	0	0	1	1
2011	Warrington 021	E02002610	12350	11981	11642	109	1	229	150	35	12	57	46	166	64	44	5	36	17	30	16	11	3	23	11	12	790	747	728	2	0	17	33	7	3	14	9	7	5	1	1	0	0	3	2	0	1	0	0
2011	Warrington 022	E02002611	7952	7786	7613	73	1	99	61	15	13	22	11	91	46	5	0	27	13	13	10	1	2	1	0	1	427	417	409	5	0	3	5	2	0	1	2	4	2	1	0	1	0	1	1	0	0	0	0
2011	Warrington 023	E02002612	9352	9071	8897	56	0	118	96	27	15	25	29	154	63	9	9	46	27	17	12	3	2	14	5	9	563	532	525	1	0	6	17	4	3	5	5	12	4	0	1	7	0	0	0	0	0	2	2
2011	Warrington 024	E02002613	6398	6171	6032	51	9	79	67	25	5	28	9	133	46	38	3	28	18	12	0	8	4	15	6	9	320	300	295	1	1	3	13	2	0	7	4	7	3	0	0	3	1	0	0	0	0	0	0
2011	Warrington 025	E02002614	6096	5810	5697	42	1	70	52	18	2	19	13	207	115	17	2	42	31	10	4	2	4	17	7	10	206	194	190	1	0	3	6	1	0	5	0	6	3	0	0	2	1	0	0	0	0	0	0
2011	Allerdale 001	E02003965	10902	10834	10721	39	3	71	40	9	6	17	8	25	2	1	0	14	8	2	1	0	1	1	0	1	483	479	477	0	0	2	4	0	0	4	0	0	0	0	0	0	0	0	0	0	0	0	0
2011	Allerdale 002	E02003966	7063	7014	6904	22	1	87	26	8	1	9	8	15	4	0	0	0	11	2	2	0	0	6	0	6	265	264	263	0	0	1	1	1	0	0	0	0	0	0	0	0	0	0	0	0	0	0	0
2011	Allerdale 003	E02003967	8285	8224	8161	14	1	48	35	5	6	17	7	14	2	3	3	3	3	5	2	1	2	7	0	7	439	431	426	0	0	5	7	0	2	4	1	0	0	0	0	0	0	0	0	0	0	1	0
2011	Allerdale 004	E02003968	8619	8544	8445	12	2	85	34	13	1	13	7	32	2	4	0	15	11	7	7	0	0	2	1	1	412	406	402	0	0	4	4	0	0	4	0	2	0	1	0	1	0	0	0	0	0	0	0
2011	Allerdale 005	E02003969	6690	6611	6486	18	0	107	48	19	2	20	7	24	3	1	3	2	15	5	5	0	0	2	0	2	458	447	433	1	0	13	9	1	1	7	0	2	1	0	1	0	0	0	0	0	0	0	0
2011	Allerdale 006	E02003970	7750	7604	7470	32	0	102	41	10	8	14	9	88	11	9	28	24	16	12	7	3	2	5	0	5	366	360	355	0	0	5	2	1	1	0	0	4	2	0	0	1	1	0	0	0	0	0	0
2011	Allerdale 007	E02003971	8021	7937	7797	28	1	111	29	2	4	21	2	49	15	0	9	13	12	2	2	0	0	4	0	4	347	344	338	1	0	5	2	0	1	1	0	1	1	0	0	0	0	0	0	0	0	0	0
2011	Allerdale 008	E02003972	9232	9129	9038	16	1	74	43	13	2	23	5	57	14	10	10	6	17	1	0	1	0	2	0	2	539	530	524	0	0	6	5	0	0	5	0	4	0	0	2	0	2	0	0	0	0	0	0
2011	Allerdale 009	E02003973	8751	8648	8559	19	2	68	40	21	2	15	2	44	2	1	6	18	17	8	2	3	3	11	0	11	559	552	547	0	0	5	3	0	0	3	0	1	0	0	0	1	0	0	0	0	0	3	0
2011	Allerdale 010	E02003974	7796	7741	7703	9	1	28	15	5	1	8	1	32	4	0	14	11	3	4	2	2	0	4	0	4	474	471	471	0	0	0	1	0	0	1	0	2	0	0	2	0	0	0	0	0	0	0	0
2011	Allerdale 011	E02003975	6455	6409	6350	10	0	49	24	12	0	3	9	10	2	3	0	2	3	5	3	1	1	7	0	7	310	303	298	0	0	5	6	3	0	0	3	0	0	0	0	0	0	0	0	0	0	1	0
2011	Allerdale 012	E02003976	6858	6690	6451	22	2	215	51	17	6	19	9	87	20	2	18	15	32	20	10	9	1	10	1	9	269	256	252	0	0	4	9	2	2	4	1	4	2	0	2	0	0	0	0	0	0	0	0
2011	Barrow-in-Furness 001	E02003977	6407	6337	6267	13	1	56	38	11	4	16	7	19	2	0	0	8	9	4	4	0	0	9	3	6	316	311	304	1	0	6	4	0	3	1	0	1	0	0	0	1	0	0	0	0	0	0	0
2011	Barrow-in-Furness 002	E02003978	5935	5871	5825	14	3	29	24	8	1	6	9	32	3	0	1	7	21	7	5	0	2	1	0	1	278	274	270	0	0	4	2	1	0	0	1	1	0	0	0	0	1	1	1	0	0	0	0
2011	Barrow-in-Furness 003	E02003979	7709	7494	7409	28	6	51	35	13	2	11	9	153	62	22	7	35	27	8	8	0	0	19	15	4	249	229	226	0	0	3	2	0	0	2	0	16	6	6	0	3	1	1	1	0	0	1	1
2011	Barrow-in-Furness 004	E02003980	6705	6586	6493	24	8	61	35	13	2	10	10	72	6	7	1	19	39	4	2	1	1	8	3	5	429	421	418	0	0	3	2	1	0	1	0	6	1	2	0	0	3	0	0	0	0	0	0
2011	Barrow-in-Furness 005	E02003981	6829	6697	6624	23	3	47	40	15	7	13	5	72	8	6	13	25	20	17	17	0	0	3	1	2	326	319	315	0	0	4	6	2	1	3	0	1	1	0	0	0	0	0	0	0	0	0	0
2011	Barrow-in-Furness 006	E02003982	7594	7478	7396	18	8	56	35	6	6	11	12	56	9	0	3	28	16	7	6	0	1	18	8	10	402	394	393	0	0	1	4	0	2	0	2	4	2	0	0	1	1	0	0	0	0	0	0
2011	Barrow-in-Furness 007	E02003983	7733	7619	7521	25	0	73	44	14	4	17	9	63	19	1	4	4	35	4	4	0	0	3	1	2	481	469	462	1	0	6	7	0	0	6	1	5	2	0	0	0	3	0	0	0	0	0	0
2011	Barrow-in-Furness 008	E02003984	6908	6704	6538	28	5	133	43	17	7	9	10	135	19	9	8	53	46	12	9	1	2	14	3	11	551	534	525	0	0	9	10	4	3	2	1	6	0	0	0	3	3	0	0	0	0	1	0
2011	Barrow-in-Furness 009	E02003985	6679	6623	6563	17	3	40	33	12	9	8	4	13	2	0	2	3	6	2	0	2	0	8	1	7	345	339	338	0	1	0	3	2	0	1	0	0	0	0	0	0	0	0	0	0	0	3	0
2011	Barrow-in-Furness 010	E02003986	6588	6531	6437	32	2	60	33	8	3	8	14	18	7	2	4	1	4	5	1	3	1	1	0	1	342	337	333	0	0	4	5	0	1	0	4	0	0	0	0	0	0	0	0	0	0	0	0
2011	Carlisle 001	E02003987	6056	6006	5867	25	22	92	18	7	3	2	6	22	4	3	6	1	8	4	1	1	2	6	1	5	238	238	228	0	2	8	0	0	0	0	0	0	0	0	0	0	0	0	0	0	0	0	0
2011	Carlisle 002	E02003988	6629	6560	6477	22	3	58	32	8	5	6	13	22	4	2	0	13	3	13	10	1	2	2	1	1	290	285	284	0	0	1	3	1	0	1	1	2	2	0	0	0	0	0	0	0	0	0	0
2011	Carlisle 003	E02003989	7609	7415	7238	27	9	141	29	4	7	12	6	152	35	24	16	52	25	7	6	1	0	6	1	5	418	398	378	0	5	15	6	0	5	1	0	14	1	6	1	4	2	0	0	0	0	0	0
2011	Carlisle 004	E02003990	9757	9567	9305	39	31	192	59	17	16	21	5	104	23	10	11	43	17	11	8	3	0	16	11	5	524	505	485	0	3	17	11	3	3	4	1	7	3	1	0	2	1	0	0	0	0	1	1
2011	Carlisle 005	E02003991	7721	7666	7575	17	3	71	27	8	5	9	5	21	5	2	1	3	10	1	1	0	0	6	4	2	349	345	338	0	0	7	4	0	0	4	0	0	0	0	0	0	0	0	0	0	0	0	0
2011	Carlisle 006	E02003992	8594	8262	7650	78	21	513	82	25	20	28	9	220	49	18	49	46	58	25	16	7	2	5	3	2	384	362	329	0	1	32	13	4	3	6	0	8	2	0	2	3	1	1	1	0	0	0	0
2011	Carlisle 007	E02003993	8582	8496	8337	42	2	115	26	7	1	14	4	46	18	5	1	6	16	11	10	1	0	3	0	3	345	336	329	1	0	6	3	0	1	2	0	3	1	0	0	0	2	3	3	0	0	0	0
2011	Carlisle 008	E02003994	7515	7266	6941	23	32	270	61	17	11	11	22	136	46	26	2	18	44	34	22	1	11	18	13	5	489	463	424	1	3	35	6	0	2	0	4	14	9	4	0	1	0	4	2	0	2	2	2
2011	Carlisle 009	E02003995	9494	9380	9112	33	31	204	38	10	3	7	18	60	15	0	2	12	31	7	7	0	0	9	3	6	614	603	569	2	1	31	5	0	2	1	2	5	2	0	0	0	3	0	0	0	0	1	1
2011	Carlisle 010	E02003996	9698	9389	8869	38	14	468	61	11	4	26	20	226	46	7	66	44	63	12	9	0	3	10	6	4	640	605	562	0	0	43	9	0	1	7	1	24	12	0	4	5	3	1	0	0	1	1	1
2011	Carlisle 011	E02003997	9581	9438	9075	25	10	328	40	16	8	8	8	75	6	7	25	14	23	6	3	2	1	22	8	14	856	841	792	0	0	49	9	2	4	3	0	4	0	1	2	0	1	0	0	0	0	2	0
2011	Carlisle 012	E02003998	6908	6821	6652	8	12	149	27	10	3	10	4	52	2	0	0	20	30	8	8	0	0	0	0	0	504	494	474	0	0	20	6	0	1	4	1	2	0	0	0	0	2	2	2	0	0	0	0
2011	Carlisle 013	E02003999	9380	9214	9091	28	6	89	35	12	5	8	10	112	20	5	1	65	21	8	6	2	0	11	1	10	413	404	398	1	0	5	3	0	0	0	3	4	2	0	0	2	0	0	0	0	0	2	0
2011	Copeland 001	E02004000	5506	5455	5394	10	0	51	20	11	0	5	4	23	5	0	7	9	2	2	1	1	0	6	0	6	333	328	322	1	0	5	3	1	0	1	1	1	0	0	0	1	0	0	0	0	0	1	0
2011	Copeland 002	E02004001	5612	5482	5385	21	0	76	27	7	1	9	10	98	6	8	31	25	28	5	1	4	0	0	0	0	218	204	199	0	0	5	2	0	1	1	0	12	0	2	6	0	4	0	0	0	0	0	0
2011	Copeland 003	E02004002	10332	10073	9956	24	0	93	41	15	8	12	6	180	57	25	17	33	48	16	11	1	4	22	7	15	607	574	567	0	0	7	7	0	1	4	2	25	8	6	4	4	3	0	0	0	0	1	0
2011	Copeland 004	E02004003	12019	11881	11765	25	3	88	56	23	5	13	15	66	24	8	2	14	18	4	2	2	0	12	3	9	572	558	556	0	0	2	6	3	0	1	2	8	4	1	0	3	0	0	0	0	0	0	0
2011	Copeland 005	E02004004	9398	9279	9209	29	0	41	55	22	5	12	16	57	20	1	3	4	29	0	0	0	0	7	0	7	676	662	660	1	0	1	4	0	0	4	0	9	5	0	0	1	3	0	0	0	0	1	0
2011	Copeland 006	E02004005	8194	8098	8022	25	2	49	40	10	10	16	4	40	5	1	6	6	22	12	10	1	1	4	1	3	424	410	408	1	0	1	9	0	3	6	0	5	0	0	1	0	4	0	0	0	0	0	0
2011	Copeland 007	E02004006	9044	8897	8763	27	1	106	38	6	4	21	7	92	9	4	0	62	17	15	12	2	1	2	0	2	370	363	359	0	0	4	5	1	0	4	0	2	0	1	0	1	0	0	0	0	0	0	0
2011	Copeland 008	E02004007	10498	10326	10185	29	9	103	62	23	4	21	14	73	11	32	4	11	15	30	15	10	5	7	1	6	495	485	482	0	0	3	9	2	0	6	1	1	0	0	0	1	0	0	0	0	0	0	0
2011	Eden 001	E02004008	6394	6342	6287	11	2	42	27	6	3	9	9	15	1	0	5	3	6	3	1	1	1	7	6	1	259	255	254	0	0	1	4	0	0	2	2	0	0	0	0	0	0	0	0	0	0	0	0
2011	Eden 002	E02004009	6078	6022	5953	15	0	54	18	6	2	8	2	29	8	0	1	10	10	3	0	2	1	6	6	0	220	215	211	0	0	4	4	2	0	2	0	1	1	0	0	0	0	0	0	0	0	0	0
2011	Eden 003	E02004010	7119	6994	6712	25	2	255	36	16	1	18	1	84	19	2	24	22	17	0	0	0	0	5	0	5	427	413	388	2	0	23	4	0	0	4	0	8	5	0	2	0	1	0	0	0	0	2	0
2011	Eden 004	E02004011	9815	9684	9456	21	0	207	42	9	0	20	13	71	30	1	4	26	10	5	1	2	2	13	3	10	467	455	436	0	0	19	5	0	0	4	1	7	4	0	1	1	1	0	0	0	0	0	0
2011	Eden 005	E02004012	5666	5601	5470	24	3	104	32	7	3	12	10	24	8	1	0	6	9	4	3	1	0	5	0	5	239	234	232	0	0	2	3	0	0	1	2	0	0	0	0	0	0	0	0	0	0	2	0
2011	Eden 006	E02004013	9903	9824	9705	24	6	89	41	15	1	18	7	33	5	1	5	8	14	4	4	0	0	1	1	0	446	439	437	0	0	2	6	0	0	6	0	1	0	0	0	0	1	0	0	0	0	0	0
2011	Eden 007	E02004014	7589	7532	7426	19	2	85	15	7	1	4	3	36	6	2	10	4	14	3	0	1	2	3	1	2	325	322	319	0	0	3	1	0	1	0	0	2	1	0	0	1	0	0	0	0	0	0	0
2011	South Lakeland 001	E02004015	6494	6321	5869	25	1	426	60	17	12	24	7	88	10	11	14	27	26	22	7	12	3	3	2	1	222	210	197	0	0	13	8	3	2	1	2	4	1	2	0	0	1	0	0	0	0	0	0
2011	South Lakeland 002	E02004016	8401	8192	7719	40	2	431	67	16	15	22	14	100	13	4	21	23	39	40	22	18	0	2	1	1	366	351	327	0	0	24	10	5	1	2	2	4	1	1	1	0	1	1	0	1	0	0	0
2011	South Lakeland 003	E02004017	8391	8306	8088	26	9	183	57	19	6	14	18	18	4	1	1	8	4	6	0	6	0	4	0	4	447	437	423	0	0	14	9	5	1	3	0	1	0	0	0	1	0	0	0	0	0	0	0
2011	South Lakeland 004	E02004018	8147	7909	7571	39	11	288	79	26	11	17	25	123	45	9	7	33	29	21	8	11	2	15	6	9	499	475	450	0	0	25	9	4	1	0	4	12	10	0	0	0	2	2	0	0	2	1	1
2011	South Lakeland 005	E02004019	7993	7905	7772	25	2	106	42	8	11	19	4	26	15	1	1	1	8	8	6	1	1	12	6	6	321	313	307	0	0	6	4	2	0	2	0	3	3	0	0	0	0	0	0	0	0	1	1
2011	South Lakeland 006	E02004020	8283	8139	7999	29	0	111	43	7	10	22	4	63	26	5	7	12	13	22	16	6	0	16	9	7	441	429	420	1	0	8	8	0	2	6	0	4	3	0	1	0	0	0	0	0	0	0	0
2011	South Lakeland 007	E02004021	5276	5205	5083	12	1	109	46	13	4	14	15	16	3	0	0	2	11	5	2	1	2	4	0	4	197	192	187	0	0	5	5	0	0	3	2	0	0	0	0	0	0	0	0	0	0	0	0
2011	South Lakeland 008	E02004022	5575	5547	5435	16	1	95	15	3	1	7	4	9	4	0	0	0	5	3	1	2	0	1	0	1	187	185	183	0	0	2	2	0	0	2	0	0	0	0	0	0	0	0	0	0	0	0	0
2011	South Lakeland 009	E02004023	6245	6050	5921	21	0	108	50	12	8	21	9	131	9	4	0	101	17	5	4	0	1	9	2	7	230	224	222	1	0	1	3	1	1	1	0	2	1	1	0	0	0	0	0	0	0	1	0
2011	South Lakeland 010	E02004024	7185	7154	7064	12	0	78	15	1	2	9	3	11	1	2	0	4	4	3	1	2	0	2	0	2	288	287	280	0	0	7	1	0	1	0	0	0	0	0	0	0	0	0	0	0	0	0	0
2011	South Lakeland 011	E02004025	8073	7947	7784	28	0	135	50	17	5	18	10	53	6	1	1	20	25	12	10	2	0	11	4	7	320	310	303	0	0	7	9	0	0	7	2	1	0	0	0	0	1	0	0	0	0	0	0
2011	South Lakeland 012	E02004026	8022	7863	7676	27	6	154	60	15	3	20	22	79	37	2	1	12	27	10	5	4	1	10	2	8	407	391	383	0	0	8	8	0	1	6	1	5	4	0	0	0	1	0	0	0	0	3	0
2011	South Lakeland 013	E02004027	7814	7735	7546	29	2	158	23	1	3	14	5	38	7	0	0	17	14	16	16	0	0	2	2	0	242	237	230	0	0	7	1	0	1	0	0	3	1	0	0	2	0	1	1	0	0	0	0
2011	South Lakeland 014	E02004028	7759	7689	7562	26	1	100	26	10	0	12	4	32	7	0	0	7	18	10	8	2	0	2	1	1	299	294	285	0	0	9	0	0	0	0	0	4	0	0	0	0	4	1	1	0	0	0	0
2011	Bolton 001	E02000984	7782	7536	7437	32	0	67	81	33	7	32	9	138	83	21	8	7	19	10	5	3	2	17	7	10	375	352	348	0	0	4	16	3	2	5	6	7	4	3	0	0	0	0	0	0	0	0	0
2011	Bolton 002	E02000985	7569	7382	7294	36	0	52	74	34	7	16	17	81	38	12	0	23	8	22	6	12	4	10	0	10	308	289	286	2	0	1	12	6	3	2	1	6	2	0	0	4	0	1	0	0	1	0	0
2011	Bolton 003	E02000986	8365	7376	7222	46	5	103	109	44	17	26	22	798	630	71	0	58	39	44	21	14	9	38	29	9	466	363	357	0	1	5	20	3	4	9	4	76	67	5	0	3	1	5	2	1	2	2	2
2011	Bolton 004	E02000987	7195	7022	6918	28	1	75	70	28	4	20	18	61	25	9	1	16	10	23	4	16	3	19	8	11	398	376	368	0	0	8	11	4	1	3	3	7	4	0	0	2	1	1	0	1	0	3	1
2011	Bolton 005	E02000988	8407	5952	5783	60	2	107	172	65	18	69	20	2121	1758	196	6	32	129	131	99	19	13	31	7	24	633	375	371	0	0	4	25	9	3	10	3	215	178	22	0	6	9	16	16	0	0	2	0
2011	Bolton 006	E02000989	8242	8051	7915	55	1	80	73	30	7	26	10	86	28	9	0	35	14	20	9	8	3	12	0	12	392	375	368	0	1	6	12	6	0	3	3	4	1	0	0	3	0	1	0	0	1	0	0
2011	Bolton 007	E02000990	7636	7272	7123	36	1	112	115	45	11	43	16	208	119	37	2	35	15	29	16	10	3	12	2	10	453	406	394	0	0	12	19	4	3	8	4	25	13	4	0	6	2	2	1	0	1	1	0
2011	Bolton 008	E02000991	7682	6825	6686	68	1	70	148	45	23	55	25	630	441	118	5	11	55	52	31	15	6	27	16	11	445	340	336	0	0	4	22	4	3	10	5	75	49	17	0	1	8	7	5	0	2	1	1
2011	Bolton 009	E02000992	5781	5681	5628	18	4	31	44	15	4	17	8	40	21	5	0	5	9	12	8	4	0	4	1	3	292	281	278	0	0	3	8	2	1	4	1	3	3	0	0	0	0	0	0	0	0	0	0
2011	Bolton 010	E02000993	7142	6465	6123	51	0	291	197	95	40	38	24	225	88	42	2	45	48	210	173	21	16	45	16	29	550	460	437	0	0	23	31	11	9	3	8	24	13	7	0	0	4	27	23	0	4	8	4
2011	Bolton 011	E02000994	7914	4151	3911	69	15	156	208	65	30	90	23	3162	2300	644	18	61	139	273	179	42	52	120	69	51	757	272	263	1	2	6	47	5	6	31	5	405	263	99	0	13	30	26	19	1	6	7	5
2011	Bolton 012	E02000995	8163	7577	7350	41	9	177	136	39	28	48	21	290	182	43	3	23	39	126	82	9	35	34	17	17	499	426	409	1	0	16	22	5	9	5	3	23	13	4	0	2	4	24	14	0	10	4	2
2011	Bolton 013	E02000996	7869	7370	7040	57	1	272	116	53	18	24	21	130	36	23	0	16	55	224	193	24	7	29	6	23	638	566	534	0	0	32	28	12	4	8	4	9	4	1	0	2	2	33	32	0	1	2	2
2011	Bolton 014	E02000997	5676	5358	5244	30	4	80	74	23	11	27	13	197	112	48	1	9	27	37	26	11	0	10	0	10	282	253	245	0	0	8	15	4	1	8	2	10	2	4	0	2	2	4	2	2	0	0	0
2011	Bolton 015	E02000998	8613	5354	4933	100	7	314	172	50	15	84	23	2729	812	1630	30	128	129	251	160	25	66	107	44	63	719	369	340	1	2	26	28	4	1	20	3	294	37	217	4	14	22	19	8	3	8	9	4
2011	Bolton 016	E02000999	7435	4567	4131	90	9	337	249	78	48	88	35	2068	1137	595	14	112	210	375	268	53	54	176	55	121	486	182	162	1	0	19	40	6	8	22	4	194	76	74	2	13	29	55	41	3	11	15	5
2011	Bolton 017	E02001000	9145	7822	7530	68	11	213	179	65	29	61	24	905	314	427	7	90	67	193	152	30	11	46	13	33	589	467	459	0	0	8	26	5	1	14	6	78	16	54	0	5	3	15	11	0	4	3	0
2011	Bolton 018	E02001001	8101	5855	5637	75	0	143	205	64	13	91	37	1808	993	515	121	76	103	182	133	26	23	51	20	31	545	317	311	0	0	6	32	10	5	14	3	165	77	65	3	4	16	27	22	1	4	4	2
2011	Bolton 019	E02001002	9445	8907	8709	83	4	111	165	69	30	39	27	279	135	62	2	49	31	83	58	16	9	11	0	11	654	589	574	7	2	6	32	9	9	7	7	18	3	7	1	4	3	14	12	0	2	1	0
2011	Bolton 020	E02001003	7277	5461	5332	41	6	82	112	9	18	63	22	1609	992	478	9	42	88	53	39	8	6	42	20	22	321	174	169	1	1	3	23	2	7	9	5	116	61	41	1	6	7	5	2	0	3	3	3
2011	Bolton 021	E02001004	8240	2700	2345	36	16	303	239	40	37	114	48	4407	3001	877	120	77	332	619	516	28	75	275	120	155	753	178	154	1	3	20	31	2	10	16	3	421	228	106	16	5	66	106	83	3	20	17	8
2011	Bolton 022	E02001005	7937	4195	3850	47	12	286	190	42	26	86	36	3156	901	1886	29	61	279	288	222	43	23	108	46	62	750	257	227	1	3	26	38	3	8	18	9	426	60	311	3	9	43	24	20	0	4	5	4
2011	Bolton 023	E02001006	7709	3301	3074	13	9	205	168	12	25	88	43	3875	2958	628	44	17	228	256	205	17	34	109	39	70	745	249	224	0	4	21	31	0	5	17	9	409	261	86	7	4	51	43	37	0	6	13	2
2011	Bolton 024	E02001007	10271	9800	9675	64	3	58	147	74	22	26	25	250	113	84	1	29	23	40	12	19	9	34	20	14	579	528	526	1	0	1	24	12	4	3	5	25	10	12	0	3	0	0	0	0	0	2	2
2011	Bolton 025	E02001008	8140	3470	3192	38	9	231	218	45	23	113	37	3882	2128	1331	40	26	357	428	354	7	67	142	49	93	861	262	234	0	2	26	42	6	9	20	7	469	188	195	4	4	78	75	57	0	18	13	3
2011	Bolton 026	E02001009	6689	5414	5281	43	1	89	128	40	7	64	17	1010	652	242	20	20	76	82	70	9	3	55	20	35	440	276	267	0	1	8	28	3	3	18	4	119	70	36	2	5	6	14	13	0	1	3	2
2011	Bolton 027	E02001010	5867	4503	4312	30	45	116	98	39	14	32	13	1112	122	853	28	13	96	86	53	13	20	68	22	46	496	330	309	0	12	9	10	2	1	6	1	120	8	101	2	3	6	19	11	0	8	17	9
2011	Bolton 028	E02001011	9855	9395	9291	43	0	61	132	45	11	54	22	275	174	28	11	40	22	33	15	12	6	20	14	6	601	546	540	0	0	6	27	5	6	10	6	26	13	4	0	6	3	2	2	0	0	0	0
2011	Bolton 029	E02001012	7833	6142	5933	44	13	152	131	36	22	47	26	1405	440	789	48	33	95	120	93	17	10	35	11	24	583	356	336	0	2	18	33	5	6	9	13	176	45	117	4	2	8	12	10	0	2	6	0
2011	Bolton 030	E02001013	6029	5170	5098	30	0	42	105	25	15	46	19	682	481	89	5	60	47	46	33	12	1	26	16	10	322	242	241	0	0	1	15	2	6	7	0	60	44	6	0	4	6	4	4	0	0	1	0
2011	Bolton 031	E02001014	8168	7908	7762	44	10	92	107	40	8	36	23	119	62	20	1	13	23	20	10	8	2	14	1	13	478	456	447	0	3	6	12	4	0	5	3	9	4	4	0	1	0	1	0	1	0	0	0
2011	Bolton 032	E02001015	7913	7425	7274	35	2	114	118	38	27	34	19	272	88	79	7	51	47	80	64	10	6	18	8	10	531	465	454	0	0	11	16	5	5	2	4	38	6	9	0	13	10	12	11	0	1	0	0
2011	Bolton 033	E02001016	8243	7551	7391	29	6	125	165	60	22	52	31	362	131	91	20	38	82	110	85	18	7	55	14	41	638	548	532	0	0	16	29	7	7	9	6	40	17	5	3	3	12	14	10	1	3	7	2
2011	Bolton 034	E02001017	10849	10404	10208	66	1	129	134	62	25	28	19	208	76	28	9	39	56	66	39	20	7	37	16	21	707	657	647	1	0	9	16	9	2	3	2	27	8	0	0	9	10	6	2	3	1	1	1
2011	Bolton 035	E02001018	7604	7283	7162	48	6	67	113	29	16	49	19	169	94	16	2	33	24	28	18	9	1	11	1	10	479	452	446	2	1	3	14	2	4	6	2	12	8	3	0	0	1	0	0	0	0	1	0
2011	Bury 001	E02001019	8967	8514	8351	64	1	98	156	40	20	79	17	250	81	81	49	12	27	38	20	17	1	9	0	9	519	494	488	0	0	6	18	1	5	11	1	3	0	1	2	0	0	4	4	0	0	0	0
2011	Bury 002	E02001020	5933	5823	5730	49	1	43	53	16	12	15	10	43	12	18	3	6	4	11	7	1	3	3	3	0	239	227	226	0	0	1	5	0	1	3	1	6	0	3	3	0	0	1	0	0	1	0	0
2011	Bury 003	E02001021	7806	7599	7482	63	2	52	107	44	9	44	10	77	22	17	0	25	13	16	4	10	2	7	1	6	397	372	370	0	0	2	21	7	2	9	3	4	0	3	0	0	1	0	0	0	0	0	0
2011	Bury 004	E02001022	7860	7085	6874	75	0	136	122	48	13	40	21	559	30	452	0	8	69	67	42	14	11	27	12	15	410	332	322	0	0	10	19	4	1	12	2	49	2	41	0	0	6	9	8	0	1	1	1
2011	Bury 005	E02001023	5833	5327	5153	62	2	110	128	43	11	47	27	294	39	196	2	27	30	61	41	18	2	23	21	2	358	294	276	1	0	17	24	5	5	9	5	27	2	24	0	0	1	10	10	0	0	3	3
2011	Bury 006	E02001024	8083	7863	7697	76	2	88	69	32	8	20	9	125	13	67	1	35	9	18	9	9	0	8	4	4	435	411	405	1	0	5	14	7	1	5	1	10	1	7	0	1	1	0	0	0	0	0	0
2011	Bury 007	E02001025	7608	6746	6479	79	5	183	140	66	21	33	20	475	59	212	2	35	167	157	123	20	14	90	39	51	642	488	478	0	1	9	42	12	9	14	7	82	9	49	0	5	19	23	17	0	6	7	4
2011	Bury 008	E02001026	8964	5649	5235	80	15	319	215	93	24	57	41	2865	67	2457	59	59	223	148	101	30	17	87	46	41	822	387	352	1	0	34	38	10	7	12	9	377	8	313	10	21	25	15	12	1	2	5	4
2011	Bury 009	E02001027	6787	6254	6098	42	0	114	120	58	13	38	11	334	25	213	0	44	52	51	26	21	4	28	16	12	483	432	426	0	0	6	18	10	0	5	3	27	2	18	0	1	6	4	2	0	2	2	2
2011	Bury 010	E02001028	7430	7084	6943	78	4	59	64	18	3	24	19	254	38	141	7	43	25	13	5	7	1	15	6	9	285	263	258	3	0	2	4	1	1	0	2	18	2	12	0	1	3	0	0	0	0	0	0
2011	Bury 011	E02001029	6974	4830	4407	60	6	357	153	38	14	59	42	1818	18	1582	40	77	101	82	47	25	10	91	38	53	499	248	224	0	0	24	24	2	2	12	8	216	0	198	6	2	10	3	3	0	0	8	5
2011	Bury 012	E02001030	5817	5615	5526	38	0	51	47	19	13	10	5	112	43	30	0	32	7	30	9	13	8	13	1	12	291	272	269	0	0	3	10	5	2	3	0	6	1	5	0	0	0	3	1	0	2	0	0
2011	Bury 013	E02001031	6464	5447	5221	92	2	132	144	62	7	43	32	791	32	636	19	24	80	45	27	15	3	37	15	22	396	274	261	3	0	10	18	6	0	6	6	98	3	82	3	3	7	3	1	1	1	3	3
2011	Bury 014	E02001032	7552	7242	7111	64	0	67	89	36	2	33	18	184	36	94	0	31	23	22	12	8	2	15	4	11	454	428	423	0	0	5	13	4	0	8	1	11	1	7	0	1	2	1	1	0	0	1	0
2011	Bury 015	E02001033	5613	5141	4974	40	3	124	112	63	17	21	11	285	26	161	10	22	66	42	30	9	3	33	13	20	465	398	386	1	0	11	11	6	1	2	2	45	4	28	0	0	13	7	6	0	1	4	4
2011	Bury 016	E02001034	7766	7171	6980	69	9	113	171	67	24	61	19	305	29	127	8	79	62	78	52	17	9	41	16	25	615	534	527	0	1	6	31	6	6	14	5	36	2	16	2	10	6	10	8	0	2	4	1
2011	Bury 017	E02001035	7200	6699	6396	139	0	164	95	32	14	29	20	359	74	221	10	28	26	29	2	23	4	18	2	16	362	307	298	2	0	7	17	7	1	5	4	37	4	29	0	2	2	1	0	0	1	0	0
2011	Bury 018	E02001036	7253	6737	6516	64	0	157	133	57	21	29	26	253	56	92	13	47	45	77	52	18	7	53	8	45	557	484	471	2	0	11	40	10	8	12	10	23	5	9	3	1	5	5	3	0	2	5	0
2011	Bury 019	E02001037	7118	6544	6152	140	5	247	75	15	12	27	21	366	115	153	10	37	51	42	18	19	5	91	20	71	440	380	357	8	2	13	19	3	4	9	3	37	8	24	0	3	2	0	0	0	0	4	1
2011	Bury 020	E02001038	5568	4960	4713	105	0	142	116	38	27	32	19	356	87	139	6	58	66	76	39	24	13	60	46	14	361	280	273	0	0	7	17	6	3	5	3	42	7	23	1	4	7	13	9	2	2	9	7
2011	Bury 021	E02001039	8174	7141	6771	125	2	243	284	133	59	53	39	364	48	160	16	85	55	311	193	97	21	74	31	43	604	461	433	3	0	25	57	25	14	10	8	41	3	29	3	3	3	34	22	11	1	11	4
2011	Bury 022	E02001040	6020	5375	5071	135	3	166	104	42	17	32	13	402	77	208	9	68	40	67	34	26	7	72	31	41	297	230	219	4	0	7	18	5	5	4	4	38	7	20	0	4	7	4	4	0	0	7	6
2011	Bury 023	E02001041	7616	6778	6370	153	6	249	190	80	33	41	36	451	86	224	6	44	91	134	75	52	7	63	27	36	523	416	397	3	1	15	41	10	10	12	9	43	5	27	0	1	10	18	13	5	0	5	4
2011	Bury 024	E02001042	6193	5460	4975	144	0	341	128	32	16	43	37	450	60	230	10	49	101	67	32	31	4	88	26	62	356	294	265	0	0	29	14	5	0	7	2	40	8	26	0	1	5	4	4	0	0	4	1
2011	Bury 025	E02001043	5468	4848	4506	123	2	217	154	69	17	33	35	326	55	145	3	62	61	112	69	29	14	28	1	27	357	289	263	3	0	23	23	14	1	5	3	34	1	17	0	5	11	10	9	0	1	1	0
2011	Bury 026	E02001044	8993	7100	6166	198	2	734	196	66	17	62	51	1309	159	946	28	63	113	99	47	40	12	289	38	251	1068	855	774	6	0	75	28	9	0	13	6	137	16	100	4	1	16	5	5	0	0	43	9
2011	Manchester 001	E02001045	7927	7008	6719	166	3	120	219	89	56	48	26	276	30	110	11	80	45	389	267	45	77	35	21	14	595	455	441	0	0	14	58	17	19	16	6	34	4	14	3	8	5	46	28	4	14	2	0
2011	Manchester 002	E02001046	9390	7900	7261	220	7	412	316	136	78	44	58	450	47	159	22	92	130	567	403	77	87	157	93	64	718	501	463	8	0	30	68	21	21	15	11	47	7	21	4	5	10	83	63	3	17	19	11
2011	Manchester 003	E02001047	9870	8384	8009	165	5	205	308	138	79	59	32	478	35	108	10	218	107	611	436	65	110	89	34	55	730	524	503	2	1	18	78	34	20	16	8	41	2	14	0	18	7	83	60	4	19	4	1
2011	Manchester 004	E02001048	8473	5411	4745	167	5	494	291	86	61	54	90	2085	258	1407	30	63	327	423	249	107	67	263	148	115	722	290	249	4	0	37	65	13	18	21	13	280	40	182	4	4	50	51	40	5	6	36	17
2011	Manchester 005	E02001049	9633	8442	8170	141	0	131	265	136	63	34	32	388	94	123	6	122	43	501	297	92	112	37	19	18	590	434	428	0	0	6	54	20	16	10	8	36	7	15	0	7	7	64	43	2	19	2	2
2011	Manchester 006	E02001050	7166	4866	4185	168	14	499	306	121	87	40	58	1009	118	470	19	211	191	796	593	80	123	189	120	69	660	308	270	6	1	31	53	16	17	8	12	144	15	69	5	17	38	127	85	5	37	28	18
2011	Manchester 007	E02001051	8038	6213	5795	127	9	282	293	126	74	24	69	436	31	57	14	250	84	1026	815	56	155	70	30	40	665	380	361	2	0	17	64	18	25	8	13	72	8	13	2	35	14	144	110	2	32	5	1
2011	Manchester 008	E02001052	12771	3431	2417	206	4	804	515	108	55	222	130	7092	507	5278	70	170	1067	819	488	161	170	914	617	297	1367	181	115	0	0	66	115	17	8	49	41	839	46	631	4	10	148	101	68	8	25	131	93
2011	Manchester 009	E02001053	10042	7128	6438	180	16	494	505	219	146	59	81	778	32	210	18	324	194	1480	1155	130	195	151	72	79	919	479	439	0	0	40	107	34	45	8	20	86	2	27	2	35	20	229	172	13	44	18	8
2011	Manchester 011	E02001055	8601	7243	6926	136	2	179	326	176	68	46	36	384	32	122	2	107	121	552	389	55	108	96	45	51	729	535	519	1	0	15	69	31	10	13	15	49	2	19	0	8	20	66	54	2	10	10	6
2011	Manchester 012	E02001056	8169	6358	5958	176	15	209	398	168	110	50	70	360	41	96	8	127	88	972	747	84	141	81	43	38	781	489	457	8	2	22	93	37	30	11	15	47	2	14	4	14	13	141	105	8	28	11	8
2011	Manchester 013	E02001057	8107	6035	5541	183	11	300	350	157	92	39	62	801	72	98	13	476	142	770	536	113	121	151	77	74	446	253	242	1	0	10	45	17	16	8	4	55	4	12	0	28	11	75	58	4	13	18	17
2011	Manchester 015	E02001059	9802	6387	5709	150	12	516	520	239	115	74	92	1115	85	228	21	604	177	1629	1253	164	212	151	67	84	969	393	341	2	0	50	132	55	27	24	26	139	6	38	2	73	20	278	205	14	59	27	12
2011	Manchester 017	E02001061	9002	6556	5982	159	12	403	384	197	83	44	60	459	50	152	15	124	118	1516	1135	159	222	87	28	59	843	428	391	1	3	33	87	48	23	8	8	58	9	19	1	21	8	260	175	10	75	10	2
2011	Manchester 018	E02001062	9958	3753	3027	210	9	507	656	274	144	104	134	2842	405	657	203	1107	470	2045	1207	444	394	662	423	239	713	133	108	1	2	22	76	29	19	18	10	202	51	72	27	16	36	207	136	24	47	95	63
2011	Manchester 019	E02001063	10560	5018	3868	183	8	959	702	298	114	136	154	2573	378	350	41	1280	524	1674	854	503	317	593	381	212	506	105	69	7	0	29	90	34	16	12	28	79	9	16	4	17	33	147	91	23	33	85	59
2011	Manchester 020	E02001064	9127	4198	3687	230	16	265	523	228	120	89	86	2489	108	1381	402	338	260	1597	972	341	284	320	174	146	864	229	212	2	1	14	108	48	25	18	17	296	14	186	39	26	31	188	123	25	40	43	27
2011	Manchester 021	E02001065	8679	6662	6119	139	13	391	368	161	86	53	68	526	47	193	30	136	120	1028	740	134	154	95	43	52	820	479	438	5	0	36	100	36	34	13	17	79	4	27	7	25	16	146	104	6	36	16	8
2011	Manchester 022	E02001066	11925	5048	4028	315	22	683	506	128	76	168	134	4737	710	2321	795	492	419	1152	703	242	207	482	242	240	653	64	48	0	1	15	45	8	8	14	15	409	45	220	101	11	32	72	46	5	21	63	44
2011	Manchester 023	E02001067	9514	5746	5130	187	14	415	591	242	158	71	120	1212	80	691	82	170	189	1792	1268	232	292	173	84	89	1061	437	385	4	4	44	148	45	37	37	29	181	7	111	9	30	24	270	186	23	61	25	11
2011	Manchester 024	E02001068	9667	2129	1562	160	12	395	839	418	204	46	171	1186	117	640	62	118	249	4855	2336	1489	1030	658	361	297	1066	136	99	0	2	35	159	63	34	3	59	135	11	70	9	18	27	556	376	61	119	80	51
2011	Manchester 025	E02001069	10996	4412	3587	242	12	571	673	239	113	132	189	2921	695	1108	369	281	468	2150	1196	507	447	840	554	286	921	164	143	1	1	19	126	50	17	25	34	270	45	121	35	10	59	255	178	24	53	106	84
2011	Manchester 026	E02001070	11895	6098	5187	258	36	617	418	104	60	154	100	4259	617	1707	999	480	456	649	363	177	109	471	284	187	514	81	57	3	6	15	24	6	1	12	5	315	20	152	95	11	37	41	21	6	14	53	35
2011	Manchester 027	E02001071	13251	4046	3194	326	80	446	562	227	95	127	113	7062	270	5017	1108	182	485	1242	646	353	243	339	155	184	1559	249	181	2	23	43	147	43	22	45	37	960	31	649	169	25	86	139	79	11	49	64	40
2011	Manchester 028	E02001072	8606	4510	3543	180	8	779	512	166	76	117	153	2139	235	1543	59	128	174	982	318	449	215	463	277	186	602	231	170	1	0	60	62	9	10	19	24	202	16	160	4	4	18	46	17	11	18	61	43
2011	Manchester 029	E02001073	9688	7039	6183	372	3	481	336	95	45	120	76	1720	243	1193	59	92	133	355	72	215	68	238	149	89	576	366	336	3	0	27	53	15	4	29	5	118	7	96	4	5	6	13	3	4	6	26	24
2011	Manchester 030	E02001074	11579	5780	4877	410	0	493	815	358	145	112	200	3083	476	2000	142	177	288	1137	513	427	197	764	545	219	806	233	201	2	0	30	111	39	9	22	41	263	40	171	11	10	31	100	62	17	21	99	73
2011	Manchester 031	E02001075	8272	4328	3584	316	14	414	509	140	95	127	147	2521	107	1929	182	101	202	640	368	150	122	274	149	125	755	262	233	2	1	26	101	27	12	37	25	282	11	212	24	15	20	72	50	7	15	38	24
2011	Manchester 032	E02001076	11579	8522	7636	358	16	512	472	132	39	152	149	1820	332	906	183	180	219	319	169	101	49	446	269	177	319	90	76	2	0	12	43	12	3	4	24	125	16	69	18	11	11	11	11	0	0	50	35
2011	Manchester 033	E02001077	7750	5352	4746	303	6	297	356	100	45	107	104	1586	116	1202	43	89	136	235	73	84	78	221	147	74	490	284	274	3	0	7	59	8	6	28	17	103	4	86	2	2	9	13	5	5	3	31	26
2011	Manchester 034	E02001078	10474	5884	5025	488	3	368	404	120	72	127	85	3364	209	2642	226	103	184	459	182	174	103	363	297	66	761	239	204	2	0	33	74	19	14	21	20	363	26	278	22	6	31	42	22	6	14	43	36
2011	Manchester 035	E02001079	8982	5889	5159	322	8	400	606	266	105	97	138	1489	284	694	217	132	162	580	203	226	151	418	321	97	529	221	184	2	0	35	88	42	10	10	26	124	30	54	16	11	13	48	24	9	15	48	42
2011	Manchester 036	E02001080	9532	7236	6508	309	6	413	439	115	65	165	94	1308	233	682	97	144	152	252	103	107	42	297	196	101	272	127	113	0	0	14	30	10	5	9	6	73	5	52	9	2	5	11	5	4	2	31	27
2011	Manchester 037	E02001081	6213	5399	4976	204	1	218	303	134	41	62	66	314	58	133	25	37	61	138	30	74	34	59	21	38	440	352	336	2	0	14	54	14	8	16	16	21	1	16	4	0	0	7	2	0	5	6	2
2011	Manchester 038	E02001082	6792	5553	4937	258	2	356	272	72	48	93	59	566	171	179	37	91	88	195	84	67	44	206	105	101	309	212	192	7	0	13	34	6	8	19	1	35	10	13	2	2	8	11	4	3	4	17	13
2011	Manchester 039	E02001083	7924	6309	5642	247	2	418	435	162	49	125	99	594	168	188	40	92	106	336	147	121	68	250	172	78	432	279	249	7	0	23	60	24	9	15	12	37	7	18	2	3	7	26	16	6	4	30	24
2011	Manchester 040	E02001084	8620	6741	6042	357	4	338	437	152	66	144	75	973	260	346	86	127	154	220	91	67	62	249	193	56	437	260	246	6	0	8	61	16	6	22	17	82	22	31	8	9	12	21	3	2	16	13	12
2011	Manchester 041	E02001085	8241	5681	5167	316	12	186	469	241	75	68	85	1412	202	738	200	126	146	394	149	127	118	285	173	112	663	352	332	1	3	16	76	40	10	15	11	160	25	88	20	7	20	42	17	12	13	33	22
2011	Manchester 042	E02001086	6594	5045	4552	232	2	259	352	133	49	83	87	657	132	313	31	78	103	320	104	128	88	220	157	63	460	268	254	7	0	7	77	20	12	21	24	68	7	47	2	3	9	23	11	4	8	24	16
2011	Manchester 043	E02001087	9467	8191	7309	331	6	545	298	55	39	120	84	640	204	163	54	104	115	140	55	47	38	198	104	94	521	402	362	4	0	36	51	7	6	30	8	50	18	10	4	10	8	4	3	0	1	14	7
2011	Manchester 044	E02001088	8891	7448	6982	130	5	331	347	162	61	36	88	565	216	127	10	112	100	364	195	94	75	167	125	42	738	543	518	0	0	25	64	27	12	8	17	78	47	15	4	7	5	39	25	6	8	14	11
2011	Manchester 045	E02001089	8017	5724	5152	328	1	243	323	83	37	124	79	1510	254	813	164	122	157	212	91	77	44	248	166	82	459	257	241	6	0	10	60	13	3	29	15	103	14	62	11	3	13	14	8	5	1	25	18
2011	Manchester 046	E02001090	6686	5867	5495	137	2	233	192	68	24	53	47	399	118	155	8	64	54	134	63	44	27	94	46	48	372	293	278	2	0	13	41	13	6	14	8	27	7	9	1	4	6	6	3	1	2	5	3
2011	Manchester 047	E02001091	8157	7247	6812	109	9	317	225	113	35	29	48	411	153	116	7	61	74	187	77	61	49	87	49	38	585	465	435	2	0	28	44	20	7	7	10	49	25	17	2	0	5	12	3	3	6	15	9
2011	Manchester 048	E02001092	8506	7186	6771	138	5	272	394	165	88	73	68	485	135	140	10	95	105	339	203	69	67	102	65	37	734	534	510	1	0	23	72	26	9	10	27	60	19	20	3	7	11	54	30	3	21	14	9
2011	Manchester 049	E02001093	9207	7531	6942	134	3	452	381	142	67	64	108	767	283	200	49	87	148	364	190	63	111	164	77	87	861	632	579	3	1	49	77	27	18	14	18	99	43	31	5	8	12	35	22	1	12	18	8
2011	Manchester 050	E02001094	9001	7611	6987	128	2	494	365	186	76	37	66	416	203	86	19	30	78	513	305	66	142	96	32	64	922	729	689	1	0	39	66	33	14	9	10	49	26	14	1	0	8	66	43	4	19	12	7
2011	Manchester 051	E02001095	8303	7132	6652	135	3	342	316	163	72	23	58	391	172	71	8	49	91	345	226	64	55	119	51	68	680	487	452	3	0	32	68	34	16	5	13	57	31	10	0	7	9	44	30	6	8	24	6
2011	Manchester 052	E02001096	7395	6583	6281	102	0	200	262	105	73	48	36	337	111	149	6	37	34	149	68	33	48	64	35	29	518	421	406	1	0	14	40	12	12	9	7	33	16	12	0	2	3	12	4	1	7	12	9
2011	Manchester 053	E02001097	8054	7036	6521	104	2	409	325	141	63	53	68	362	143	64	6	57	92	275	171	46	58	56	34	22	605	459	416	0	0	43	69	26	12	12	19	35	20	6	2	3	4	37	25	2	10	5	5
2011	Manchester 054	E02006902	6061	4684	4026	127	7	524	240	66	24	71	79	647	125	53	9	303	157	282	192	50	40	208	124	84	214	107	95	0	0	12	31	2	7	7	15	27	8	2	0	6	11	25	18	3	4	24	14
2011	Manchester 055	E02006912	8827	6154	4919	141	6	1088	237	46	37	66	88	1928	330	118	20	1181	279	205	113	50	42	303	167	136	85	45	33	2	0	10	2	0	0	1	1	23	3	2	0	17	1	0	0	0	0	15	12
2011	Manchester 056	E02006913	6679	3059	2530	110	9	410	209	68	40	55	46	2618	333	1691	26	219	349	525	378	62	85	268	177	91	474	102	86	1	0	15	30	7	7	9	7	259	21	179	2	9	48	48	36	1	11	35	29
2011	Manchester 057	E02006914	6935	4366	3591	109	4	662	356	97	64	101	94	1457	166	118	11	925	237	381	226	79	76	375	276	99	133	30	22	1	0	7	43	7	2	16	18	18	0	2	0	10	6	36	20	1	15	6	4
2011	Manchester 058	E02006915	8720	3782	2821	136	14	811	640	237	163	131	109	2378	185	1341	28	314	510	1439	1057	175	207	481	339	142	873	207	143	0	0	64	115	20	32	35	28	302	16	160	7	29	90	183	129	8	46	66	55
2011	Manchester 059	E02006916	5749	3951	3424	104	6	417	349	155	61	40	93	479	67	69	22	134	187	758	415	222	121	212	106	106	284	86	75	2	0	9	52	22	12	3	15	42	3	9	1	5	24	81	58	9	14	23	16
2011	Manchester 060	E02006917	5063	3817	3201	74	1	541	151	24	21	51	55	732	134	59	3	396	140	75	39	13	23	288	244	44	93	42	27	0	0	15	19	3	2	6	8	17	3	1	0	7	6	1	1	0	0	14	14
2011	Oldham 001	E02001098	6063	5937	5847	45	0	45	72	42	9	9	12	42	19	7	6	2	8	8	1	6	1	4	1	3	286	275	271	1	0	3	9	4	1	1	3	2	0	0	1	0	1	0	0	0	0	0	0
2011	Oldham 002	E02001099	6041	5793	5711	30	1	51	62	30	3	19	10	151	9	33	103	0	6	25	6	15	4	10	3	7	427	383	379	0	0	4	16	6	0	5	5	24	1	1	21	0	1	2	1	0	1	2	2
2011	Oldham 003	E02001100	6115	5645	5560	31	1	53	81	36	10	23	12	355	25	77	233	12	8	29	10	17	2	5	0	5	329	277	274	1	0	2	16	7	3	5	1	36	2	6	28	0	0	0	0	0	0	0	0
2011	Oldham 004	E02001101	5976	5821	5739	39	1	42	50	33	1	16	0	79	15	18	29	4	13	20	17	1	2	6	3	3	304	288	286	0	0	2	8	3	0	5	0	6	0	0	4	2	0	2	1	0	1	0	0
2011	Oldham 005	E02001102	6114	5758	5668	39	1	50	82	47	0	17	18	233	30	56	92	31	24	34	2	21	11	7	1	6	373	343	341	1	1	0	15	4	0	3	8	14	0	5	6	1	2	1	0	0	1	0	0
2011	Oldham 006	E02001103	5541	5409	5314	37	1	57	54	30	4	10	10	55	13	11	12	12	7	16	2	12	2	7	4	3	241	224	219	0	0	5	10	6	0	3	1	6	1	1	3	1	0	1	1	0	0	0	0
2011	Oldham 007	E02001104	6939	6648	6530	52	0	66	126	82	17	8	19	72	1	30	13	23	5	84	47	28	9	9	0	9	492	452	446	0	0	6	17	8	2	0	7	6	0	3	3	0	0	14	12	0	2	3	0
2011	Oldham 008	E02001105	5997	5773	5667	45	0	61	74	27	7	14	26	108	15	30	48	9	6	33	9	12	12	9	6	3	263	243	242	1	0	0	9	2	0	2	5	9	2	1	5	0	1	2	1	0	1	0	0
2011	Oldham 009	E02001106	6043	5593	5473	51	3	66	84	53	3	10	18	320	33	60	156	33	38	31	9	20	2	15	2	13	341	282	279	0	0	3	15	9	0	3	3	40	4	6	26	1	3	2	2	0	0	2	0
2011	Oldham 010	E02001107	6150	4637	4551	45	0	41	119	28	10	54	27	1343	23	132	1153	18	17	44	22	10	12	7	2	5	437	210	208	1	0	1	17	1	0	12	4	206	1	19	180	1	5	4	2	0	2	0	0
2011	Oldham 011	E02001108	5082	4724	4606	32	2	84	165	109	30	15	11	85	18	32	25	0	10	104	65	24	15	4	3	1	437	383	376	0	1	6	35	22	10	1	2	6	0	3	3	0	0	13	8	2	3	0	0
2011	Oldham 012	E02001109	7314	6798	6667	53	0	78	171	113	7	36	15	251	40	115	59	18	19	83	36	32	15	11	2	9	498	429	421	0	0	8	28	12	0	12	4	32	3	17	8	4	0	9	7	0	2	0	0
2011	Oldham 013	E02001110	6244	6065	5971	25	0	69	70	29	6	20	15	86	19	36	12	9	10	17	8	7	2	6	0	6	275	258	255	0	0	3	12	4	1	5	2	4	0	3	1	0	0	1	1	0	0	0	0
2011	Oldham 014	E02001111	6679	4254	4031	57	8	158	293	149	50	59	35	1648	72	201	1272	19	84	416	275	93	48	68	25	43	557	215	207	0	0	8	38	15	5	14	4	246	7	26	199	2	12	52	46	2	4	6	5
2011	Oldham 015	E02001112	5938	5566	5460	61	1	44	57	35	3	11	8	282	41	62	144	26	9	32	15	14	3	1	1	0	275	241	238	2	0	1	9	3	0	6	0	25	0	9	15	1	0	0	0	0	0	0	0
2011	Oldham 016	E02001113	9536	1767	1649	22	1	95	121	40	13	51	17	7390	121	345	6828	25	71	226	149	38	39	32	4	28	1107	82	80	0	0	2	20	6	1	10	3	989	6	61	907	3	12	13	8	0	5	3	2
2011	Oldham 017	E02001114	8150	6672	6521	74	0	77	157	80	18	42	17	1226	59	179	916	40	32	86	48	29	9	9	7	2	580	339	333	2	0	4	39	16	6	13	4	192	4	26	153	6	3	7	7	0	0	3	2
2011	Oldham 018	E02001115	5956	5728	5648	23	0	57	101	62	10	16	13	55	11	26	9	8	1	68	51	15	2	4	2	2	384	342	334	1	0	7	21	13	0	5	3	8	2	1	2	3	0	13	12	0	1	0	0
2011	Oldham 019	E02001116	6462	3452	3307	25	1	119	174	64	18	77	15	2687	43	2407	132	31	74	123	81	32	10	26	11	15	722	246	234	1	0	11	41	6	4	28	3	421	5	380	20	3	13	14	11	2	1	0	0
2011	Oldham 020	E02001117	5906	5762	5683	25	1	53	51	15	2	24	10	79	21	22	15	15	6	8	2	4	2	6	3	3	287	275	275	0	0	0	6	1	0	4	1	6	0	0	3	3	0	0	0	0	0	0	0
2011	Oldham 021	E02001118	6259	6083	5983	38	4	58	75	43	8	16	8	74	11	37	4	10	12	20	6	14	0	7	1	6	298	280	274	0	1	5	13	8	2	2	1	5	0	3	0	1	1	0	0	0	0	0	0
2011	Oldham 022	E02001119	10850	1628	1447	20	17	144	149	35	20	77	17	8838	56	7223	1145	43	371	182	67	102	13	53	18	35	1207	62	58	0	1	3	27	0	6	16	5	1099	4	900	150	7	38	13	11	1	1	6	3
2011	Oldham 024	E02001121	6519	2273	1979	35	0	259	152	37	12	79	24	3938	277	2539	920	24	178	117	83	23	11	39	8	31	688	127	108	0	0	19	38	5	7	23	3	508	15	357	112	3	21	11	9	0	2	4	0
2011	Oldham 026	E02001123	6449	5307	5103	56	10	138	204	94	28	56	26	749	16	557	128	22	26	169	116	36	17	20	1	19	599	418	404	1	0	13	37	16	3	11	7	106	0	90	12	1	3	34	28	0	6	4	0
2011	Oldham 027	E02001124	5739	4708	4591	32	0	85	169	87	16	43	23	777	34	449	221	10	63	71	46	21	4	14	9	5	448	299	298	0	0	1	19	11	1	5	2	116	5	66	41	2	2	11	11	0	0	3	3
2011	Oldham 028	E02001125	8038	7344	7160	76	3	105	151	82	26	21	22	421	29	178	126	46	42	109	60	37	12	13	8	5	495	404	393	3	0	8	28	11	7	3	7	53	2	30	12	3	6	9	5	2	2	1	1
2011	Oldham 029	E02001126	7465	6261	6039	86	2	134	178	94	23	41	20	887	117	497	177	42	54	114	72	27	15	25	6	19	671	477	469	0	0	8	48	18	7	17	6	122	10	74	27	5	6	19	9	5	5	5	0
2011	Oldham 030	E02001127	7080	6602	6465	59	1	77	137	76	11	37	13	268	22	129	64	35	18	66	46	16	4	7	2	5	567	496	493	0	0	3	27	14	5	6	2	37	0	20	10	2	5	6	6	0	0	1	1
2011	Oldham 031	E02001128	7460	6994	6881	70	1	42	118	61	18	26	13	258	21	140	39	44	14	82	53	26	3	8	4	4	478	418	415	0	1	2	19	4	8	3	4	33	3	17	4	7	2	6	6	0	0	2	1
2011	Oldham 032	E02001129	5801	5375	5230	38	0	107	152	94	13	23	22	163	16	53	18	35	41	102	55	30	17	9	2	7	440	376	373	0	0	3	33	19	2	3	9	16	2	7	2	1	4	14	11	0	3	1	0
2011	Oldham 033	E02001130	5778	5559	5468	49	1	41	79	58	6	11	4	89	13	35	10	23	8	40	20	13	7	11	2	9	269	243	242	0	0	1	8	5	1	2	0	9	0	4	1	4	0	7	7	0	0	2	0
2011	Oldham 034	E02001131	5304	5138	5050	61	0	27	71	35	16	11	9	60	4	20	6	19	11	23	16	6	1	12	5	7	253	233	232	0	0	1	13	7	5	1	0	6	0	3	0	1	2	1	1	0	0	0	0
2011	Oldham 035	E02006860	13909	3252	2956	53	1	242	258	50	22	159	27	10096	311	6950	2195	38	602	215	145	58	12	88	8	80	1463	125	115	0	0	10	55	2	9	40	4	1252	19	851	315	4	63	22	22	0	0	9	1
2011	Rochdale 001	E02001132	6463	6309	6170	39	1	99	69	25	18	16	10	53	3	18	6	14	12	22	17	3	2	10	0	10	392	376	367	0	0	9	12	2	5	3	2	2	0	0	0	0	2	2	2	0	0	0	0
2011	Rochdale 002	E02001133	6175	5985	5880	36	2	67	43	20	6	14	3	125	16	68	0	20	21	19	2	9	8	3	1	2	390	370	363	0	0	7	5	2	0	1	2	12	2	8	0	1	1	3	0	2	1	0	0
2011	Rochdale 003	E02001134	6271	5954	5859	43	0	52	51	16	6	18	11	250	23	145	39	25	18	11	0	10	1	5	3	2	351	313	309	2	0	2	4	3	0	1	0	34	2	20	6	2	4	0	0	0	0	0	0
2011	Rochdale 004	E02001135	7607	5371	5157	72	15	127	194	55	42	71	26	1914	24	1329	258	12	291	111	94	10	7	17	3	14	704	332	320	1	5	6	43	5	16	17	5	317	3	213	45	4	52	11	9	0	2	1	1
2011	Rochdale 005	E02001136	9189	7640	7400	117	9	114	175	48	16	78	33	1293	79	912	150	17	135	65	35	13	17	16	8	8	549	393	386	0	0	7	25	5	2	12	6	125	8	89	14	0	14	5	2	0	3	1	0
2011	Rochdale 006	E02001137	6198	5630	5527	51	3	49	95	29	14	33	19	437	43	284	30	18	62	16	8	4	4	20	9	11	381	319	317	0	0	2	10	2	3	3	2	49	7	29	3	1	9	1	0	0	1	2	1
2011	Rochdale 007	E02001138	8945	7957	7766	88	1	102	101	29	4	51	17	833	63	643	30	27	70	21	15	2	4	33	19	14	432	324	320	1	0	3	20	8	0	7	5	83	5	64	4	0	10	1	1	0	0	4	2
2011	Rochdale 008	E02001139	9257	2759	2544	52	58	105	133	17	14	77	25	6270	70	3182	2345	46	627	51	34	7	10	44	11	33	899	166	149	0	9	8	28	0	5	16	7	687	6	338	268	6	69	11	5	2	4	7	4
2011	Rochdale 009	E02001140	7564	5833	5594	72	3	164	164	42	27	63	32	1431	21	1163	51	50	146	103	84	9	10	33	6	27	568	374	357	0	0	17	24	8	6	9	1	155	3	128	11	3	10	13	12	0	1	2	0
2011	Rochdale 010	E02001141	12440	6109	5413	147	19	530	376	52	56	220	48	5185	216	4001	376	63	529	533	435	24	74	237	85	152	1139	328	296	0	3	29	89	11	18	48	12	617	19	486	51	11	50	71	58	2	11	34	18
2011	Rochdale 011	E02001142	5925	4821	4672	50	4	95	68	12	15	33	8	973	89	761	69	23	31	42	37	4	1	21	2	19	293	188	183	2	0	3	11	2	5	4	0	87	4	76	6	0	1	7	6	1	0	0	0
2011	Rochdale 012	E02001143	10636	6935	6589	137	18	191	250	50	38	128	34	3133	62	2232	545	23	271	255	229	7	19	63	22	41	921	458	443	2	0	13	67	5	10	43	9	363	10	249	73	3	28	29	24	0	5	4	2
2011	Rochdale 013	E02001144	6135	5900	5762	43	3	92	72	26	13	20	13	148	15	69	24	34	6	5	2	2	1	10	1	9	404	375	368	1	0	6	9	1	3	3	2	19	1	12	6	0	0	0	0	0	0	1	0
2011	Rochdale 014	E02001145	7109	6900	6784	46	4	66	111	47	16	27	21	64	6	32	5	12	9	25	12	5	8	9	4	5	407	390	390	0	0	0	8	5	0	2	1	3	0	2	0	1	0	5	3	0	2	1	1
2011	Rochdale 015	E02001146	9132	2352	2115	50	2	185	194	16	26	118	34	6412	104	5692	219	49	348	118	86	16	16	56	18	38	855	133	130	0	0	3	36	1	5	26	4	660	10	577	23	12	38	19	11	0	8	7	2
2011	Rochdale 016	E02001147	9047	8009	7443	128	14	424	179	50	22	86	21	583	46	414	43	14	66	253	203	14	36	23	13	10	713	568	498	5	1	64	32	7	9	15	1	73	4	51	6	0	12	33	28	1	4	7	3
2011	Rochdale 017	E02001148	10016	8703	8371	140	2	190	141	37	17	67	20	1041	44	788	72	44	93	80	68	10	2	51	25	26	663	496	485	0	0	11	19	2	4	9	4	124	0	97	9	12	6	11	11	0	0	13	5
2011	Rochdale 018	E02001149	9683	9195	8809	112	3	271	124	51	32	20	21	191	16	92	16	37	30	138	104	15	19	35	9	26	656	586	561	2	0	23	26	8	12	4	2	10	1	7	2	0	0	28	21	1	6	6	0
2011	Rochdale 019	E02001150	8490	8182	7960	89	2	131	115	60	13	34	8	102	8	33	24	23	14	76	47	12	17	15	2	13	579	545	529	2	0	14	17	10	2	4	1	6	0	3	2	1	0	10	7	0	3	1	0
2011	Rochdale 020	E02001151	9414	8960	8756	116	0	88	112	56	13	24	19	270	34	135	9	42	50	51	29	11	11	21	16	5	529	489	481	3	0	5	20	12	4	2	2	12	1	9	0	1	1	5	4	0	1	3	3
2011	Rochdale 021	E02001152	9098	8498	8154	80	8	256	181	84	37	27	33	186	30	49	2	83	22	203	149	31	23	30	14	16	598	520	487	1	0	32	26	16	5	2	3	19	3	9	0	5	2	26	20	0	6	7	7
2011	Rochdale 022	E02001153	9998	9266	8934	106	9	217	219	76	53	41	49	231	24	52	16	96	43	240	200	19	21	42	8	34	772	674	663	0	0	11	32	12	7	9	4	26	2	3	0	16	5	39	35	1	3	1	0
2011	Rochdale 023	E02001154	10226	9813	9603	90	3	117	164	68	40	38	18	149	16	47	4	57	25	89	52	20	17	11	1	10	651	593	582	0	0	11	25	10	1	13	1	20	1	7	1	9	2	12	8	0	4	1	0
2011	Rochdale 024	E02001155	6965	6602	6341	85	3	173	108	41	31	20	16	97	17	38	4	23	15	131	92	20	19	27	18	9	418	366	353	4	0	9	25	10	8	5	2	11	5	4	0	2	0	13	8	0	5	3	3
2011	Rochdale 025	E02001156	9716	9191	8878	142	0	171	130	50	32	24	24	259	36	86	5	96	36	112	97	8	7	24	10	14	490	422	410	1	0	11	34	9	6	10	9	20	3	10	0	4	3	13	13	0	0	1	0
2011	Salford 001	E02001157	7247	6862	6604	55	2	201	112	38	38	14	22	81	25	4	3	29	20	187	164	12	11	5	1	4	665	593	570	0	0	23	29	7	12	5	5	11	4	0	0	7	0	32	31	0	1	0	0
2011	Salford 002	E02001158	5934	5619	5508	31	12	68	107	49	9	35	14	96	20	25	1	27	23	94	77	2	15	18	11	7	453	389	388	0	0	1	24	6	4	9	5	5	0	3	0	2	0	31	23	0	8	4	2
2011	Salford 003	E02001159	5713	5401	5250	31	3	117	100	42	20	23	15	115	51	17	7	26	14	74	56	12	6	23	15	8	415	371	360	0	0	11	21	6	9	5	1	11	6	1	1	3	0	11	7	2	2	1	1
2011	Salford 004	E02001160	6208	5762	5579	27	1	155	114	35	39	23	17	128	28	38	4	25	33	177	149	12	16	27	14	13	556	487	474	1	0	12	33	7	13	8	5	14	4	6	0	2	2	20	14	1	5	2	2
2011	Salford 005	E02001161	5848	5444	5247	46	4	147	90	30	28	12	20	192	38	25	30	58	41	113	90	13	10	9	6	3	333	269	255	0	0	14	22	6	7	2	7	23	7	3	3	7	3	19	19	0	0	0	0
2011	Salford 006	E02001162	5808	5437	5287	42	7	101	71	32	9	16	14	142	11	20	48	43	20	127	104	11	12	31	14	17	339	303	293	2	1	7	10	2	3	1	4	6	1	0	3	2	0	15	10	0	5	5	2
2011	Salford 007	E02001163	9310	8930	8740	58	0	132	111	50	14	29	18	178	91	11	0	55	21	60	42	14	4	31	8	23	502	447	437	1	0	9	32	12	6	9	5	8	7	0	0	1	0	12	9	1	2	3	0
2011	Salford 008	E02001164	7114	6453	6154	63	16	220	184	72	34	29	49	234	23	109	13	57	32	216	184	16	16	27	17	10	581	501	481	0	0	20	29	7	6	4	12	15	2	6	0	3	4	32	30	0	2	4	4
2011	Salford 009	E02001165	6147	5799	5633	48	0	118	87	44	20	12	11	162	39	28	28	40	27	94	79	11	4	5	2	3	465	396	387	1	0	8	25	10	11	2	2	22	2	7	5	2	6	22	22	0	0	0	0
2011	Salford 010	E02001166	6997	6222	5097	82	0	1043	146	30	38	48	30	236	66	102	1	8	59	163	125	24	14	230	53	177	839	725	631	1	0	93	29	4	12	6	7	24	5	13	0	0	6	24	19	2	3	37	15
2011	Salford 011	E02001167	6354	5520	4812	91	15	602	136	50	35	20	31	277	37	73	16	79	72	246	206	15	25	175	9	166	488	380	330	2	3	45	21	7	8	2	4	35	4	9	1	13	8	44	35	0	9	8	0
2011	Salford 012	E02001168	9406	8840	8532	97	8	203	141	45	18	36	42	222	73	18	11	87	33	152	131	12	9	51	30	21	660	561	543	0	0	18	38	14	7	13	4	32	12	2	1	13	4	22	21	1	0	7	7
2011	Salford 013	E02001169	10546	9817	9618	89	1	109	186	68	20	66	32	449	260	47	6	115	21	50	20	26	4	44	23	21	647	548	539	2	0	7	34	17	3	9	5	54	38	4	0	10	2	3	3	0	0	8	5
2011	Salford 014	E02001170	9692	9252	9010	99	2	141	138	29	23	59	27	254	119	25	13	64	33	23	17	2	4	25	13	12	582	537	524	2	0	11	29	1	2	20	6	16	8	2	0	5	1	0	0	0	0	0	0
2011	Salford 015	E02001171	5594	5336	5220	56	1	59	77	24	16	17	20	132	53	11	0	42	26	37	28	7	2	12	5	7	293	264	263	0	0	1	18	2	8	4	4	7	2	2	0	3	0	3	3	0	0	1	1
2011	Salford 016	E02001172	11945	9382	7801	277	25	1279	371	144	108	48	71	889	210	299	14	171	195	1061	881	82	98	242	90	152	1199	898	768	5	2	123	55	21	15	10	9	90	19	38	1	17	15	117	99	2	16	39	19
2011	Salford 017	E02001173	8362	7120	6483	125	35	477	228	73	88	22	45	389	116	74	4	117	78	498	427	45	26	127	102	25	575	454	407	1	6	40	26	8	15	0	3	22	8	3	0	9	2	59	50	5	4	14	13
2011	Salford 018	E02001174	5640	5138	4897	88	0	153	101	41	15	20	25	295	46	150	7	61	31	88	69	18	1	18	8	10	327	268	251	2	0	15	20	6	3	6	5	26	1	16	0	5	4	12	12	0	0	1	0
2011	Salford 019	E02001175	6938	6565	6232	89	11	233	119	44	23	17	35	135	20	27	19	23	46	77	61	14	2	42	29	13	490	442	415	0	1	26	24	3	7	5	9	14	1	2	2	2	7	7	7	0	0	3	2
2011	Salford 020	E02001176	10930	9583	9002	208	0	373	210	56	31	57	66	674	162	145	199	53	115	133	105	18	10	330	291	39	654	475	443	1	0	31	53	11	10	20	12	75	22	10	25	3	15	12	12	0	0	39	38
2011	Salford 021	E02001177	11657	10266	9471	179	2	614	228	81	61	44	42	676	252	87	5	113	219	380	318	31	31	107	62	45	742	559	511	2	0	46	39	10	15	9	5	93	49	7	0	3	34	38	30	0	8	13	10
2011	Salford 022	E02001178	10658	8517	7119	208	20	1170	325	105	72	70	78	973	236	68	2	447	220	576	496	51	29	267	196	71	361	234	199	0	1	34	27	6	1	12	8	39	9	2	0	11	17	42	36	1	5	19	16
2011	Salford 023	E02001179	5799	5319	4989	96	2	232	112	50	19	21	22	157	39	32	10	37	39	184	161	16	7	27	10	17	352	296	287	0	0	9	24	7	5	10	2	11	2	4	2	3	0	20	18	0	2	1	1
2011	Salford 024	E02001180	5878	4623	4189	83	11	340	198	43	97	18	40	376	56	44	5	181	90	566	483	29	54	115	79	36	306	175	163	0	0	12	38	4	27	0	7	15	2	5	0	4	4	64	47	1	16	14	9
2011	Salford 025	E02001181	5690	5294	4955	77	3	259	117	41	34	19	23	117	15	22	11	29	40	146	117	13	16	16	15	1	435	385	360	1	0	24	15	6	5	1	3	10	0	3	0	5	2	24	21	1	2	1	1
2011	Salford 026	E02001182	6003	5262	4897	94	0	271	102	38	7	19	38	321	40	75	103	21	82	144	122	13	9	174	155	19	458	365	341	0	0	24	13	2	2	4	5	36	7	8	12	0	9	12	12	0	0	32	31
2011	Salford 027	E02001183	6044	5500	5230	59	5	206	119	50	19	28	22	252	49	52	9	66	76	128	94	23	11	45	32	13	483	397	382	0	0	15	38	10	8	11	9	29	7	4	1	7	10	13	12	0	1	6	4
2011	Salford 028	E02001184	10404	8433	7267	161	1	1004	303	98	79	61	65	880	267	164	10	314	125	596	443	91	62	192	112	80	544	358	312	0	0	46	45	9	15	8	13	51	17	15	0	17	2	72	52	4	16	18	14
2011	Salford 029	E02001185	10104	9685	9402	107	5	171	148	92	20	14	22	161	41	19	4	72	25	85	62	20	3	25	14	11	758	702	681	0	0	21	25	13	5	3	4	17	6	4	1	5	1	11	11	0	0	3	3
2011	Salford 030	E02001186	9963	9481	9220	116	1	144	135	53	24	32	26	236	70	32	22	87	25	66	43	13	10	45	9	36	753	663	647	2	0	14	39	13	8	14	4	38	14	8	2	12	2	9	3	3	3	4	0
2011	Stockport 001	E02001187	7188	6804	6572	162	1	69	164	90	26	19	29	133	16	51	12	39	15	79	36	35	8	8	4	4	484	421	410	6	0	5	38	15	8	6	9	15	0	6	2	7	0	8	5	0	3	2	2
2011	Stockport 002	E02001188	7941	7261	6912	205	2	142	244	109	47	46	42	259	33	148	7	41	30	125	52	53	20	52	14	38	684	561	549	2	0	10	72	34	11	14	13	33	6	21	0	1	5	12	6	6	0	6	0
2011	Stockport 003	E02001189	8382	7844	7438	308	0	98	190	83	20	56	31	239	18	99	8	59	55	78	30	38	10	31	18	13	487	423	407	14	0	2	40	17	4	17	2	10	1	2	2	2	3	8	6	1	1	6	5
2011	Stockport 004	E02001190	6686	6308	6149	50	0	109	139	70	18	31	20	126	13	37	11	35	30	95	60	25	10	18	3	15	651	586	574	0	0	12	27	12	6	4	5	27	2	6	2	9	8	10	6	3	1	1	0
2011	Stockport 005	E02001191	5841	5727	5641	32	0	54	51	19	10	12	10	34	9	4	0	14	7	18	10	7	1	11	3	8	305	293	292	0	0	1	9	2	2	4	1	3	0	0	0	3	0	0	0	0	0	0	0
2011	Stockport 006	E02001192	6446	5769	5369	244	0	156	132	42	24	37	29	417	56	267	23	23	48	89	44	34	11	39	24	15	381	317	307	7	0	3	27	10	5	5	7	29	4	21	2	0	2	6	6	0	0	2	2
2011	Stockport 007	E02001193	6099	5629	5385	124	6	114	146	57	27	32	30	224	48	72	2	65	37	71	29	33	9	29	17	12	412	358	349	0	0	9	24	9	6	8	1	19	2	7	0	8	2	4	2	0	2	7	5
2011	Stockport 008	E02001194	5886	5181	4784	252	1	144	134	38	18	51	27	482	119	234	41	58	30	30	16	14	0	59	39	20	281	228	214	5	0	9	21	3	3	7	8	26	7	15	1	2	1	2	2	0	0	4	2
2011	Stockport 009	E02001195	7449	7251	7114	60	2	75	83	30	25	12	16	94	19	22	9	25	19	19	6	11	2	2	0	2	484	458	456	0	0	2	18	5	7	1	5	8	0	3	2	2	1	0	0	0	0	0	0
2011	Stockport 010	E02001196	7547	7343	7192	43	2	106	103	23	14	42	24	77	27	9	6	22	13	18	6	9	3	6	3	3	391	361	358	1	0	2	24	5	3	12	4	6	1	1	0	3	1	0	0	0	0	0	0
2011	Stockport 011	E02001197	6225	5465	5195	155	5	110	173	54	22	57	40	472	122	239	14	47	50	72	34	31	7	43	28	15	432	343	325	4	1	13	38	8	7	17	6	40	6	28	0	5	1	7	7	0	0	4	3
2011	Stockport 012	E02001198	7545	7280	7140	62	2	76	153	68	26	37	22	80	13	12	2	35	18	26	14	9	3	6	1	5	487	451	445	0	0	6	30	13	6	7	4	4	0	2	0	2	0	2	2	0	0	0	0
2011	Stockport 013	E02001199	7806	6158	5723	241	0	194	215	71	26	68	50	1235	204	753	74	81	123	60	21	28	11	138	73	65	427	292	275	5	0	12	36	11	0	16	9	95	13	70	3	8	1	0	0	0	0	4	2
2011	Stockport 014	E02001200	6421	5792	5511	98	1	182	142	49	30	39	24	360	25	236	8	35	56	99	60	26	13	28	4	24	429	349	338	0	0	11	33	12	11	5	5	40	2	28	1	2	7	4	3	1	0	3	1
2011	Stockport 015	E02001201	5784	5641	5547	55	3	36	78	34	17	20	7	42	12	5	7	3	15	14	6	7	1	9	2	7	417	395	393	0	0	2	20	9	3	8	0	2	1	1	0	0	0	0	0	0	0	0	0
2011	Stockport 016	E02001202	6094	5648	5418	79	6	145	131	36	23	38	34	254	38	134	8	34	40	53	25	24	4	8	1	7	545	463	456	1	0	6	45	12	13	10	10	33	7	20	0	3	3	4	2	0	2	0	0
2011	Stockport 017	E02001203	5796	5690	5559	51	1	79	56	19	5	20	12	33	8	4	1	11	9	11	1	8	2	6	1	5	307	293	284	1	0	8	10	2	2	4	2	3	0	0	0	0	3	1	0	1	0	0	0
2011	Stockport 018	E02001204	8938	8391	8159	92	0	140	139	52	31	23	33	323	46	127	33	69	48	55	33	17	5	30	1	29	669	602	592	3	0	7	28	13	6	3	6	34	3	12	6	6	7	4	4	0	0	1	0
2011	Stockport 019	E02001205	7783	7392	7211	65	2	114	136	62	20	25	29	190	33	38	14	52	53	44	28	7	9	21	7	14	503	454	443	1	0	10	30	11	7	5	7	12	1	2	2	4	3	4	2	0	2	3	2
2011	Stockport 020	E02001206	7003	6767	6612	52	0	103	83	24	18	22	19	119	31	20	0	24	44	21	4	13	4	13	1	12	315	296	289	0	0	7	10	1	2	5	2	6	2	1	0	3	0	1	0	1	0	2	0
2011	Stockport 021	E02001207	7013	6701	6560	47	0	94	65	18	9	20	18	180	34	54	9	68	15	12	5	3	4	55	24	31	383	353	340	1	0	12	13	1	3	6	3	11	0	6	1	3	1	1	1	0	0	5	4
2011	Stockport 022	E02001208	7222	6617	6387	95	2	133	187	68	24	51	44	295	41	151	15	26	62	72	39	29	4	51	18	33	467	397	388	0	0	9	29	5	2	11	11	30	5	18	0	2	5	7	5	2	0	4	2
2011	Stockport 023	E02001209	7734	7114	6814	108	0	192	187	51	40	57	39	334	34	147	16	35	102	76	49	24	3	23	9	14	593	517	501	2	0	14	47	12	8	13	14	20	1	9	1	4	5	8	7	0	1	1	1
2011	Stockport 024	E02001210	6901	6626	6498	57	2	69	92	36	17	15	24	105	34	31	5	16	19	58	41	13	4	20	9	11	437	412	410	0	0	2	11	4	4	0	3	9	5	2	1	1	0	3	3	0	0	2	2
2011	Stockport 025	E02001211	6010	5069	4814	119	0	136	130	31	18	43	38	652	82	419	44	41	66	51	25	20	6	108	51	57	400	302	286	5	0	11	22	7	2	9	4	60	8	35	6	3	8	4	4	0	0	12	7
2011	Stockport 026	E02001212	6492	5829	5625	59	8	137	173	69	46	24	34	395	37	161	14	83	100	80	50	23	7	15	13	2	605	499	487	0	1	11	45	19	16	4	6	50	3	23	3	8	13	8	3	2	3	3	3
2011	Stockport 027	E02001213	9129	8530	8287	78	0	165	175	73	37	27	38	327	126	60	30	56	55	51	19	26	6	46	14	32	512	435	424	1	0	10	32	10	9	5	8	41	27	5	3	2	4	1	1	0	0	3	1
2011	Stockport 028	E02001214	7452	5810	5559	83	2	166	161	40	15	70	36	1254	284	724	70	55	121	42	19	17	6	185	86	99	414	260	253	2	0	5	30	3	4	17	6	110	12	71	4	8	15	1	1	0	0	13	8
2011	Stockport 029	E02001215	5804	5684	5561	36	0	87	50	15	3	22	10	40	8	13	7	7	5	22	13	8	1	8	2	6	286	269	262	1	0	6	11	2	1	5	3	3	1	1	1	0	0	1	1	0	0	2	0
2011	Stockport 030	E02001216	7310	6625	6390	82	0	153	105	32	23	27	23	454	124	193	38	35	64	48	28	17	3	78	36	42	388	319	307	2	0	10	24	8	5	6	5	35	3	22	5	2	3	1	1	0	0	9	6
2011	Stockport 031	E02001217	6581	6207	6001	65	0	141	91	35	13	13	30	201	58	66	11	24	42	47	31	16	0	35	15	20	461	404	396	0	0	8	20	6	5	3	6	30	7	16	2	0	5	3	3	0	0	4	0
2011	Stockport 032	E02001218	5860	5321	5125	74	1	121	119	31	4	43	41	322	134	92	0	52	44	46	19	17	10	52	9	43	299	260	256	1	0	3	17	7	0	7	3	22	5	12	0	3	2	0	0	0	0	0	0
2011	Stockport 033	E02001219	5455	5205	5076	66	1	62	60	16	2	18	24	148	56	32	12	21	27	16	7	4	5	26	14	12	247	224	218	0	0	6	10	3	1	4	2	10	3	4	2	0	1	2	0	0	2	1	1
2011	Stockport 034	E02001220	5536	4946	4796	51	0	99	100	25	13	43	19	397	104	167	3	60	63	45	14	28	3	48	27	21	297	246	241	0	0	5	23	4	3	11	5	24	8	9	0	6	1	0	0	0	0	4	3
2011	Stockport 035	E02001221	6003	5743	5642	38	0	63	75	28	5	25	17	150	37	42	10	37	24	16	5	9	2	19	16	3	293	265	263	1	0	1	14	6	2	3	3	11	4	5	1	1	0	1	1	0	0	2	2
2011	Stockport 036	E02001222	6206	4818	4618	78	8	114	97	20	10	45	22	1214	147	909	58	42	58	32	16	8	8	45	23	22	287	171	164	0	1	6	15	3	0	9	3	98	5	78	6	1	8	1	1	0	0	2	2
2011	Stockport 037	E02001223	6893	6223	6054	57	0	112	115	22	15	54	24	459	165	98	7	81	108	35	21	9	5	61	11	50	318	283	277	0	0	6	16	4	0	8	4	16	7	2	1	4	2	2	2	0	0	1	0
2011	Stockport 038	E02001224	5816	5677	5599	38	0	40	49	14	0	13	22	61	2	34	7	13	5	19	8	9	2	10	1	9	237	225	220	1	0	4	9	0	0	5	4	3	0	1	0	2	0	0	0	0	0	0	0
2011	Stockport 039	E02001225	7078	6619	6422	70	0	127	92	23	4	41	24	278	113	78	24	44	19	27	12	10	5	62	25	37	407	358	350	2	0	6	17	5	0	8	4	24	6	8	5	3	2	1	0	0	1	7	4
2011	Stockport 040	E02001226	6810	5592	5366	82	0	144	127	37	13	48	29	944	135	597	35	91	86	55	30	14	11	92	63	29	403	264	256	0	0	8	33	9	4	11	9	87	13	47	5	9	13	8	7	0	1	11	8
2011	Stockport 041	E02001227	5699	5396	5246	58	0	92	86	11	8	41	26	174	82	46	5	21	20	17	9	2	6	26	14	12	272	235	232	0	0	3	20	2	5	7	6	13	4	5	2	0	2	0	0	0	0	4	4
2011	Stockport 042	E02001228	5411	5126	4973	67	0	86	76	9	9	33	25	185	59	48	5	42	31	14	1	10	3	10	3	7	245	219	212	0	0	7	15	1	0	11	3	11	5	2	1	1	2	0	0	0	0	0	0
2011	Tameside 001	E02001229	9731	9419	9215	81	1	122	120	44	16	34	26	147	40	3	62	20	22	38	15	16	7	7	1	6	611	573	562	2	0	9	23	5	5	7	6	12	0	0	7	2	3	2	0	0	2	1	0
2011	Tameside 002	E02001230	6147	4773	4663	34	0	76	106	20	22	51	13	1197	601	502	38	35	21	45	18	20	7	26	10	16	304	209	206	1	0	2	19	2	7	7	3	69	18	47	1	1	2	2	2	0	0	5	1
2011	Tameside 003	E02001231	7150	6897	6752	30	1	114	95	36	25	22	12	129	64	18	23	12	12	22	10	5	7	7	1	6	515	469	460	0	0	9	35	16	9	9	1	10	6	1	1	2	0	1	1	0	0	0	0
2011	Tameside 004	E02001232	8211	6895	6574	48	1	272	153	51	28	58	16	1025	467	362	65	50	81	119	95	12	12	19	4	15	655	486	462	3	0	21	43	13	9	17	4	108	34	54	6	4	10	14	10	1	3	4	2
2011	Tameside 005	E02001233	7541	6474	6321	38	4	111	109	32	21	45	11	898	390	351	122	4	31	46	24	9	13	14	3	11	478	358	352	0	0	6	26	6	10	9	1	86	18	51	15	0	2	6	0	0	6	2	0
2011	Tameside 006	E02001234	7615	6666	6397	33	3	233	114	40	18	36	20	708	297	254	89	11	57	79	70	1	8	48	23	25	541	436	418	0	0	18	24	9	4	4	7	63	12	32	8	2	9	9	8	0	1	9	5
2011	Tameside 007	E02001235	6559	5367	5077	34	0	256	111	25	18	52	16	1002	399	471	53	19	60	55	32	12	11	24	10	14	440	329	303	0	0	26	18	1	3	13	1	87	21	53	4	0	9	5	0	0	5	1	1
2011	Tameside 008	E02001236	5734	5384	5249	19	0	116	71	17	14	14	26	212	119	30	15	29	19	63	57	3	3	4	2	2	458	424	414	0	0	10	12	0	6	3	3	17	7	2	2	4	2	5	5	0	0	0	0
2011	Tameside 009	E02001237	6855	6594	6409	35	4	146	77	27	8	32	10	165	60	50	10	35	10	13	12	1	0	6	5	1	496	468	448	0	0	20	17	5	1	8	3	10	3	4	2	0	1	1	1	0	0	0	0
2011	Tameside 010	E02001238	7773	7336	7217	63	0	56	120	38	19	30	33	246	77	66	11	68	24	64	48	11	5	7	2	5	420	363	361	0	0	2	31	9	5	9	8	19	5	9	0	3	2	7	6	0	1	0	0
2011	Tameside 011	E02001239	9077	8623	8433	96	0	94	156	95	28	17	16	156	34	35	28	43	16	125	99	19	7	17	8	9	590	528	519	1	0	8	29	15	7	5	2	19	2	4	5	7	1	14	14	0	0	0	0
2011	Tameside 012	E02001240	6184	5807	5698	72	0	37	104	65	7	14	18	160	37	37	9	65	12	101	64	23	14	12	4	8	369	331	330	0	0	1	18	9	0	3	6	13	4	1	1	5	2	7	5	0	2	0	0
2011	Tameside 013	E02001241	9483	6185	5552	54	2	577	197	66	37	67	27	2856	326	1761	594	80	95	216	172	32	12	29	14	15	845	428	392	0	0	36	41	14	8	13	6	343	12	233	74	12	12	30	25	2	3	3	0
2011	Tameside 014	E02001242	5707	5306	5181	59	0	66	54	27	4	11	12	306	41	191	9	58	7	29	26	2	1	12	8	4	264	226	221	1	0	4	7	1	1	2	3	26	0	24	0	0	2	4	4	0	0	1	1
2011	Tameside 015	E02001243	7872	7439	7301	49	1	88	72	40	9	17	6	334	141	123	10	39	21	21	8	10	3	6	5	1	373	358	352	1	0	5	6	4	1	1	0	9	4	5	0	0	0	0	0	0	0	0	0
2011	Tameside 016	E02001244	5511	5272	5174	37	4	57	56	21	4	18	13	162	67	65	5	8	17	13	6	5	2	8	5	3	299	288	283	0	1	4	6	2	0	3	1	5	1	4	0	0	0	0	0	0	0	0	0
2011	Tameside 017	E02001245	7848	7368	7178	40	0	150	106	39	18	33	16	285	104	69	33	56	23	70	42	13	15	19	8	11	576	522	508	2	0	12	23	8	4	6	5	17	4	6	7	0	0	11	6	1	4	3	1
2011	Tameside 018	E02001246	7289	7013	6869	45	0	99	68	38	7	18	5	151	43	61	20	12	15	38	27	8	3	19	1	18	469	431	424	2	0	5	19	7	5	5	2	16	3	8	1	3	1	2	2	0	0	1	0
2011	Tameside 019	E02001247	6926	6562	6425	59	0	78	129	58	22	29	20	150	37	46	27	22	18	81	54	19	8	4	2	2	442	387	381	0	0	6	30	8	8	10	4	14	1	7	3	2	1	11	10	1	0	0	0
2011	Tameside 020	E02001248	10258	9467	9238	70	0	159	166	74	23	47	22	539	36	74	380	35	14	76	41	28	7	10	0	10	843	741	732	1	0	8	31	11	3	11	6	60	4	9	46	1	0	9	7	2	0	2	0
2011	Tameside 021	E02001249	6269	5912	5765	65	0	82	92	43	19	19	11	202	72	41	21	53	15	54	30	14	10	9	9	0	418	372	363	5	0	4	21	10	8	3	0	20	6	5	1	6	2	4	1	1	2	1	1
2011	Tameside 022	E02001250	6514	6310	6194	42	0	74	64	31	6	13	14	112	22	27	44	12	7	15	4	3	8	13	4	9	354	335	332	0	0	3	11	5	0	1	5	8	1	3	4	0	0	0	0	0	0	0	0
2011	Tameside 023	E02001251	6021	5899	5794	50	0	55	48	18	8	14	8	50	9	11	15	8	7	21	13	8	0	3	1	2	320	301	301	0	0	0	12	3	1	7	1	5	0	1	3	0	1	2	2	0	0	0	0
2011	Tameside 024	E02001252	7491	7168	6965	142	0	61	124	62	14	26	22	140	27	54	9	36	14	44	11	27	6	15	5	10	372	337	334	2	0	1	18	4	1	11	2	14	1	7	1	4	1	2	2	0	0	1	0
2011	Tameside 025	E02001253	5189	4955	4870	37	0	48	90	35	25	20	10	102	18	43	9	26	6	40	14	12	14	2	0	2	322	275	273	0	0	2	24	7	11	4	2	17	1	9	2	3	2	6	2	1	3	0	0
2011	Tameside 026	E02001254	5823	5649	5550	40	0	59	74	31	16	15	12	61	7	8	13	11	22	27	16	11	0	12	0	12	326	302	295	0	0	7	22	8	6	2	6	1	0	0	1	0	0	1	1	0	0	0	0
2011	Tameside 027	E02001255	6071	5850	5732	56	1	61	82	51	7	10	14	61	23	16	14	4	4	67	41	20	6	11	1	10	514	494	489	0	0	5	13	9	1	3	0	2	1	0	1	0	0	5	3	0	2	0	0
2011	Tameside 028	E02001256	10137	7210	7007	56	13	134	154	60	26	35	33	2663	42	97	2428	51	45	86	54	12	20	24	12	12	875	489	485	1	0	3	32	7	5	12	8	341	1	8	318	8	6	10	6	0	4	3	3
2011	Tameside 029	E02001257	9106	8687	8486	91	0	110	168	84	29	28	27	140	36	20	23	36	25	105	80	9	16	6	1	5	551	492	477	2	0	13	33	10	4	14	5	8	1	1	5	1	0	17	16	0	1	1	0
2011	Tameside 030	E02001258	7232	6942	6829	38	3	72	79	42	8	24	5	194	32	24	117	13	8	11	5	6	0	6	5	1	399	358	356	0	1	1	21	11	1	9	0	20	3	2	14	1	0	0	0	0	0	0	0
2011	Trafford 001	E02001259	10177	3786	2921	219	2	644	615	303	93	98	121	3429	1698	1184	107	100	340	1957	624	1034	299	390	267	123	889	228	188	3	0	37	108	40	18	25	25	338	144	125	15	4	50	168	84	47	37	47	34
2011	Trafford 002	E02001260	7632	7121	6868	172	0	81	148	88	5	32	23	219	67	64	0	52	36	121	21	81	19	23	15	8	464	413	405	2	0	6	23	17	0	4	2	25	10	8	0	4	3	3	0	1	2	0	0
2011	Trafford 003	E02001261	8277	5945	5289	306	1	349	517	304	66	81	66	1029	325	516	30	64	94	668	103	440	125	118	64	54	697	402	361	7	0	34	109	60	11	22	16	135	42	78	2	5	8	40	6	19	15	11	7
2011	Trafford 004	E02001262	8461	3703	3077	319	0	307	451	216	43	102	90	3109	663	2078	42	97	229	973	126	733	114	225	133	92	583	190	164	3	0	23	55	18	8	14	15	254	43	185	3	11	12	62	21	26	15	22	16
2011	Trafford 005	E02001263	8054	7669	7425	145	3	96	119	62	4	30	23	179	64	48	4	28	35	66	21	30	15	21	14	7	445	414	404	5	0	5	14	7	1	5	1	10	5	2	0	2	1	5	4	1	0	2	1
2011	Trafford 006	E02001264	8149	6606	6142	283	0	181	267	142	28	65	32	832	233	428	22	70	79	367	51	265	51	77	30	47	552	359	348	5	0	6	49	29	3	12	5	116	44	60	1	3	8	19	4	11	4	9	5
2011	Trafford 007	E02001265	8108	7790	7594	121	3	72	116	60	12	20	24	114	37	26	0	30	21	69	26	33	10	19	13	6	460	432	426	1	0	5	22	14	1	3	4	5	3	1	0	0	1	1	0	0	1	0	0
2011	Trafford 008	E02001266	6649	5615	5280	181	1	153	221	128	27	30	36	440	129	177	3	64	67	323	81	191	51	50	26	24	389	273	255	4	0	14	37	19	1	5	12	48	17	21	1	3	6	23	10	8	5	8	6
2011	Trafford 009	E02001267	7422	6922	6607	174	1	140	183	86	23	39	35	187	55	31	17	37	47	110	25	73	12	20	6	14	415	348	337	0	0	11	40	20	2	11	7	22	9	5	0	3	5	3	1	2	0	2	1
2011	Trafford 010	E02001268	7196	6861	6616	154	6	85	117	48	17	27	25	153	48	12	16	54	23	54	12	38	4	11	3	8	373	340	334	2	0	4	20	6	5	5	4	11	7	1	0	2	1	2	1	1	0	0	0
2011	Trafford 011	E02001269	8266	6525	5747	353	2	423	305	167	33	47	58	969	347	452	28	49	93	386	86	254	46	81	48	33	538	348	310	13	0	25	63	32	7	14	10	93	35	49	2	0	7	24	5	15	4	10	7
2011	Trafford 012	E02001270	7861	7299	6896	180	0	223	177	56	29	49	43	304	108	41	1	92	62	56	28	19	9	25	10	15	571	494	477	6	0	11	51	16	5	20	10	20	10	4	0	4	2	3	2	1	0	3	1
2011	Trafford 013	E02001271	6547	6102	5884	104	0	114	138	81	13	30	14	169	72	33	0	26	38	59	21	27	11	79	52	27	387	344	341	0	0	3	27	10	4	11	2	8	4	4	0	0	0	3	1	0	2	5	2
2011	Trafford 014	E02001272	7850	7239	6866	169	1	203	128	36	17	50	25	357	121	84	18	77	57	50	25	21	4	76	59	17	518	453	441	4	0	8	28	8	2	14	4	24	11	4	1	7	1	2	2	0	0	11	7
2011	Trafford 015	E02001273	8882	7837	7247	217	2	371	213	73	19	70	51	666	321	69	11	168	97	110	35	65	10	56	16	40	604	468	437	11	0	20	50	12	6	19	13	73	53	8	0	10	2	5	0	4	1	8	2
2011	Trafford 016	E02001274	7874	6913	6597	164	0	152	114	28	14	43	29	592	216	190	16	134	36	113	66	41	6	142	94	48	321	240	236	2	0	2	25	1	3	15	6	30	11	13	1	2	3	12	6	5	1	14	12
2011	Trafford 017	E02001275	8395	7911	7631	108	11	161	202	106	35	21	40	95	12	23	0	35	25	171	87	61	23	16	2	14	772	691	672	0	2	17	47	26	7	7	7	7	1	3	0	2	1	25	14	6	5	2	0
2011	Trafford 018	E02001276	7931	7237	6932	140	2	163	166	84	26	34	22	302	92	52	31	83	44	124	43	64	17	102	65	37	509	426	414	1	0	11	34	12	6	12	4	30	15	5	4	4	2	6	2	3	1	13	7
2011	Trafford 019	E02001277	8823	7522	7137	131	1	253	365	180	49	64	72	636	264	131	11	175	55	231	104	92	35	69	41	28	750	589	565	4	0	20	77	28	15	18	16	66	34	12	0	17	3	18	11	5	2	0	0
2011	Trafford 020	E02001278	8117	7428	7077	184	1	166	134	44	13	44	33	423	146	90	0	136	51	69	23	35	11	63	38	25	501	424	411	6	0	7	25	8	4	7	6	38	14	12	0	9	3	3	2	1	0	11	9
2011	Trafford 021	E02001279	8426	7800	7518	145	0	137	112	27	6	48	31	410	161	73	28	107	41	55	26	16	13	49	23	26	515	446	438	4	0	4	19	2	1	7	9	41	22	4	4	7	4	4	2	0	2	5	2
2011	Trafford 022	E02001280	8268	7516	7267	96	0	153	194	80	21	60	33	365	122	122	3	75	43	111	57	44	10	82	52	30	520	423	415	2	0	6	45	18	7	16	4	32	19	11	0	0	2	7	6	0	1	13	11
2011	Trafford 023	E02001281	7753	7298	7028	140	0	130	103	24	10	48	21	281	101	70	2	69	39	41	17	21	3	30	17	13	420	379	373	2	0	4	20	1	3	13	3	20	11	5	0	2	2	0	0	0	0	1	0
2011	Trafford 024	E02001282	9008	8210	7567	164	1	478	237	67	22	101	47	435	159	91	17	114	54	78	45	23	10	48	16	32	729	633	604	4	0	25	52	16	6	19	11	37	20	4	0	9	4	3	0	0	3	4	0
2011	Trafford 025	E02001283	8645	7829	7271	198	1	359	167	52	12	65	38	519	175	159	10	123	52	53	16	30	7	77	36	41	470	400	370	4	0	26	20	1	3	9	7	41	14	18	0	6	3	2	0	2	0	7	2
2011	Trafford 026	E02001284	8082	7546	7093	202	1	250	184	42	10	94	38	292	88	98	14	45	47	34	17	12	5	26	10	16	619	548	528	9	0	11	42	10	2	27	3	28	6	13	1	4	4	1	0	0	1	0	0
2011	Trafford 027	E02001285	7831	7195	6700	166	0	329	162	27	9	81	45	376	159	128	3	43	43	44	14	25	5	54	28	26	426	362	335	4	0	23	31	7	2	16	6	30	11	17	0	1	1	1	0	0	1	2	2
2011	Trafford 028	E02001286	7894	6409	5923	163	0	323	176	47	13	62	54	1091	323	557	23	85	103	47	7	34	6	171	81	90	433	291	264	4	0	23	34	7	2	15	10	89	24	53	3	5	4	2	0	2	0	17	10
2011	Wigan 001	E02001287	5685	5567	5501	19	0	47	40	12	10	9	9	50	16	5	5	12	12	17	12	4	1	11	6	5	297	285	279	0	0	6	11	1	3	2	5	1	0	0	0	1	0	0	0	0	0	0	0
2011	Wigan 002	E02001288	7547	7298	7200	36	3	59	61	14	7	26	14	124	38	45	4	13	24	32	24	7	1	32	17	15	348	323	317	0	0	6	17	4	0	8	5	4	0	3	0	0	1	2	1	0	1	2	1
2011	Wigan 003	E02001289	10082	9937	9837	42	1	57	54	25	11	12	6	69	20	23	1	20	5	16	9	6	1	6	1	5	475	463	460	0	0	3	6	2	2	0	2	5	1	2	0	2	0	1	1	0	0	0	0
2011	Wigan 004	E02001290	6086	5970	5903	17	0	50	34	18	2	9	5	66	15	12	0	21	18	6	3	0	3	10	7	3	294	282	281	0	0	1	4	0	1	2	1	5	3	0	0	0	2	1	0	0	1	2	1
2011	Wigan 005	E02001291	7675	7474	7307	46	0	121	77	38	4	25	10	76	12	17	8	20	19	35	30	2	3	13	1	12	513	481	473	0	0	8	17	7	1	3	6	9	3	2	1	2	1	5	4	0	1	1	0
2011	Wigan 006	E02001292	7864	7490	7302	30	0	158	96	35	11	34	16	219	110	20	10	37	42	41	30	10	1	18	10	8	389	351	341	1	0	9	15	4	3	4	4	19	14	1	1	0	3	4	4	0	0	0	0
2011	Wigan 007	E02001293	6158	6076	5966	35	1	74	41	16	5	14	6	23	5	5	1	0	12	13	10	3	0	5	4	1	316	305	291	1	0	13	9	4	4	1	0	2	0	0	0	0	2	0	0	0	0	0	0
2011	Wigan 008	E02001294	7832	7456	7210	32	1	213	85	25	6	39	15	173	84	25	4	12	48	75	59	3	13	43	12	31	474	420	400	1	0	19	14	2	2	7	3	29	12	7	1	1	8	6	4	0	2	5	1
2011	Wigan 009	E02001295	7330	7044	6748	26	0	270	83	21	11	36	15	78	18	23	0	13	24	81	77	1	3	44	16	28	425	393	381	0	0	12	10	4	2	3	1	6	2	1	0	0	3	7	7	0	0	9	2
2011	Wigan 010	E02001296	8933	8538	8235	35	19	249	133	53	18	48	14	107	22	17	3	33	32	106	96	3	7	49	18	31	844	784	755	1	6	22	27	7	11	8	1	11	1	1	0	5	4	19	17	0	2	3	1
2011	Wigan 011	E02001297	6703	6601	6551	15	2	33	42	21	4	5	12	41	6	2	3	18	12	13	7	3	3	6	5	1	403	389	387	0	0	2	5	2	1	1	1	5	1	0	0	3	1	2	2	0	0	2	2
2011	Wigan 012	E02001298	8131	7893	7644	19	27	203	79	34	20	18	7	91	21	24	3	24	19	60	56	2	2	8	2	6	662	622	606	0	1	15	16	2	8	5	1	12	2	9	0	0	1	12	10	0	2	0	0
2011	Wigan 013	E02001299	8850	8649	8550	31	4	64	59	28	8	14	9	78	11	4	1	20	42	43	38	2	3	21	12	9	593	567	558	0	2	7	14	2	2	6	4	5	0	1	0	0	4	4	3	0	1	3	3
2011	Wigan 014	E02001300	7922	7738	7629	29	1	79	63	20	7	17	19	80	31	23	1	21	4	33	23	5	5	8	3	5	523	500	496	0	0	4	8	1	2	5	0	9	3	5	0	1	0	6	3	0	3	0	0
2011	Wigan 015	E02001301	8099	7808	7594	33	5	176	80	24	12	25	19	126	29	12	7	32	46	48	39	7	2	37	9	28	557	526	513	0	1	12	14	3	2	4	5	13	4	2	1	3	3	1	1	0	0	3	3
2011	Wigan 016	E02001302	7846	7712	7649	27	1	35	70	33	5	16	16	32	10	18	0	0	4	25	12	8	5	7	5	2	513	480	477	0	0	3	21	3	1	5	12	9	2	7	0	0	0	2	0	0	2	1	1
2011	Wigan 017	E02001303	8530	8191	8035	40	7	109	91	35	18	17	21	101	28	25	0	20	28	124	102	13	9	23	10	13	633	599	584	3	2	10	19	3	5	6	5	7	1	1	0	2	3	7	6	0	1	1	1
2011	Wigan 018	E02001304	12240	12065	11947	47	2	69	59	19	9	16	15	79	33	14	0	13	19	24	10	5	9	13	1	12	604	585	585	0	0	0	10	1	3	3	3	7	2	2	0	2	1	2	0	0	2	0	0
2011	Wigan 019	E02001305	8197	8055	7978	31	1	45	56	13	11	22	10	43	11	4	1	19	8	32	20	9	3	11	5	6	403	395	389	5	0	1	5	3	0	2	0	2	0	0	0	2	0	1	0	0	1	0	0
2011	Wigan 020	E02001306	7302	7167	7064	40	0	63	54	9	22	16	7	47	14	9	2	14	8	13	8	4	1	21	18	3	353	337	329	0	0	8	11	2	6	3	0	1	1	0	0	0	0	1	0	0	1	3	3
2011	Wigan 021	E02001307	11264	11098	11028	29	1	40	67	35	5	13	14	67	21	6	3	22	15	26	19	6	1	6	1	5	655	630	629	0	0	1	19	9	2	6	2	4	2	1	0	1	0	2	2	0	0	0	0
2011	Wigan 022	E02001308	5992	5850	5762	44	0	44	35	9	1	18	7	57	17	10	0	14	16	43	31	11	1	7	0	7	333	318	314	1	0	3	4	0	0	4	0	4	0	2	0	2	0	7	7	0	0	0	0
2011	Wigan 023	E02001309	7669	7435	7342	35	3	55	84	25	15	36	8	114	55	7	0	30	22	24	11	7	6	12	7	5	492	465	462	1	0	2	13	3	4	5	1	10	6	0	0	2	2	4	1	0	3	0	0
2011	Wigan 024	E02001310	8988	8713	8485	38	4	186	77	26	14	11	26	121	26	20	0	36	39	55	50	3	2	22	13	9	715	688	675	1	1	11	11	2	3	3	3	11	3	1	0	4	3	3	3	0	0	2	2
2011	Wigan 025	E02001311	8317	8051	7906	48	3	94	74	31	15	11	17	89	17	21	2	39	10	84	60	16	8	19	16	3	515	488	477	2	2	7	9	1	6	1	1	7	4	3	0	0	0	10	8	0	2	1	1
2011	Wigan 026	E02001312	7790	7563	7437	28	9	89	83	37	13	17	16	61	12	15	1	9	24	67	58	5	4	16	2	14	596	563	547	0	2	14	19	3	6	5	5	4	0	2	0	0	2	9	7	0	2	1	0
2011	Wigan 027	E02001313	7893	7643	7506	35	23	79	103	42	23	18	20	75	15	0	0	30	30	53	44	5	4	19	16	3	582	544	525	0	6	13	25	3	6	7	9	4	0	0	0	2	2	5	4	0	1	4	4
2011	Wigan 028	E02001314	8026	7776	7620	61	3	92	80	13	21	32	14	94	25	4	0	43	22	56	42	11	3	20	6	14	493	471	459	0	1	11	11	1	5	3	2	5	2	0	0	3	0	5	5	0	0	1	0
2011	Wigan 029	E02001315	7689	7430	7312	65	1	52	124	47	13	36	28	86	26	6	0	35	19	29	18	8	3	20	9	11	398	371	368	1	0	2	21	4	2	6	9	4	1	0	0	2	1	2	1	0	1	0	0
2011	Wigan 030	E02001316	6546	6018	5754	29	4	231	90	37	12	26	15	306	74	121	18	50	43	87	80	4	3	45	18	27	538	465	435	3	0	27	21	6	4	9	2	38	6	26	0	3	3	9	7	0	2	5	2
2011	Wigan 031	E02001317	8444	8130	7877	54	4	195	78	18	16	26	18	136	53	28	0	26	29	75	62	2	11	25	21	4	512	472	450	2	0	20	18	1	2	12	3	11	4	5	0	1	1	9	6	0	3	2	2
2011	Wigan 032	E02001318	7869	7771	7699	36	1	35	46	23	3	16	4	33	10	5	0	15	3	7	2	5	0	12	0	12	377	370	368	1	0	1	5	1	1	3	0	2	0	0	0	2	0	0	0	0	0	0	0
2011	Wigan 033	E02001319	7356	7142	6945	43	0	154	75	30	15	14	16	80	28	9	7	22	14	46	37	7	2	13	11	2	469	443	425	0	0	18	8	0	3	3	2	11	4	0	1	6	0	3	3	0	0	4	4
2011	Wigan 034	E02001320	7663	7448	7288	40	6	114	68	30	5	10	23	88	15	22	0	20	31	48	33	9	6	11	1	10	478	452	440	0	2	10	14	3	0	5	6	8	2	3	0	1	2	4	2	0	2	0	0
2011	Wigan 035	E02001321	8398	8294	8169	35	0	90	41	13	4	13	11	36	16	5	0	7	8	20	9	4	7	7	1	6	577	565	561	0	0	4	11	6	2	2	1	1	0	1	0	0	0	0	0	0	0	0	0
2011	Wigan 036	E02001322	7448	7364	7261	52	0	51	37	19	6	9	3	34	9	6	0	13	6	7	1	4	2	6	4	2	379	363	360	1	0	2	11	5	3	2	1	4	0	2	0	2	0	1	0	0	1	0	0
2011	Wigan 037	E02001323	7535	7326	7185	36	1	104	61	16	15	21	9	95	24	21	7	21	22	35	31	1	3	18	8	10	468	443	429	2	0	12	13	3	4	4	2	6	1	2	2	1	0	4	3	0	1	2	1
2011	Wigan 038	E02001324	8473	8290	8154	45	1	90	52	19	10	8	15	77	5	26	1	24	21	48	39	6	3	6	1	5	594	568	558	0	0	10	7	1	3	2	1	6	0	5	0	0	1	13	11	0	2	0	0
2011	Wigan 039	E02001325	7775	7605	7515	38	11	41	55	19	11	15	10	79	12	6	1	45	15	22	11	3	8	14	0	14	441	428	427	0	0	1	8	3	1	3	1	3	1	0	0	2	0	2	0	0	2	0	0
2011	Wigan 040	E02001326	7702	7517	7424	38	1	54	69	33	11	15	10	88	25	11	15	28	9	9	7	2	0	19	7	12	450	425	421	2	0	2	20	7	9	3	1	4	0	2	0	2	0	0	0	0	0	1	1
2011	Burnley 001	E02005176	8832	8101	7949	57	0	95	120	16	14	65	25	558	43	361	88	18	48	29	9	13	7	24	5	19	506	431	424	0	0	7	24	0	5	13	6	47	2	35	5	2	3	1	0	0	1	3	0
2011	Burnley 002	E02005177	5797	4228	4109	34	3	82	103	13	4	69	17	1411	34	947	177	26	227	9	1	7	1	46	7	39	441	200	189	0	1	10	24	4	1	15	4	211	6	129	29	1	46	1	0	1	0	5	0
2011	Burnley 003	E02005178	8945	2676	2525	32	1	118	186	24	19	116	27	5968	64	3787	1876	32	209	43	23	18	2	72	19	53	1056	184	173	0	0	11	47	0	6	36	5	811	5	501	287	1	17	3	2	1	0	11	3
2011	Burnley 004	E02005179	8907	8727	8586	33	3	105	52	12	5	25	10	108	7	31	37	21	12	13	2	10	1	7	0	7	618	598	596	0	0	2	8	2	0	5	1	12	0	3	6	3	0	0	0	0	0	0	0
2011	Burnley 005	E02005180	7006	6780	6710	31	0	39	46	16	1	19	10	160	58	36	17	26	23	11	4	7	0	9	6	3	334	322	321	0	0	1	5	3	0	1	1	7	1	3	2	0	1	0	0	0	0	0	0
2011	Burnley 006	E02005181	6181	6023	5929	25	1	68	55	14	3	24	14	81	8	18	16	25	14	13	7	5	1	9	7	2	411	391	387	0	0	4	13	0	1	9	3	6	1	1	3	1	0	1	1	0	0	0	0
2011	Burnley 007	E02005182	5875	4994	4858	47	0	89	81	21	6	35	19	752	28	520	105	22	77	16	8	7	1	32	6	26	363	261	258	0	0	3	12	0	0	10	2	87	3	53	15	0	16	1	1	0	0	2	0
2011	Burnley 008	E02005183	6086	5934	5837	47	0	50	43	12	7	19	5	90	11	44	23	6	6	17	6	10	1	2	0	2	301	287	287	0	0	0	9	0	0	8	1	5	0	4	1	0	0	0	0	0	0	0	0
2011	Burnley 009	E02005184	5024	4975	4923	33	0	19	15	7	1	4	3	30	3	8	3	7	9	0	0	0	0	4	2	2	222	217	217	0	0	0	2	0	0	0	2	3	0	0	2	0	1	0	0	0	0	0	0
2011	Burnley 010	E02005185	8408	8009	7748	61	2	198	135	53	12	41	29	199	22	87	46	18	26	40	8	32	0	25	2	23	678	620	595	0	0	25	27	9	3	8	7	24	0	14	8	1	1	3	0	3	0	4	0
2011	Burnley 011	E02005186	6037	5944	5869	36	0	39	31	19	3	4	5	51	10	18	8	9	6	7	1	5	1	4	0	4	312	306	306	0	0	0	4	4	0	0	0	2	0	0	2	0	0	0	0	0	0	0	0
2011	Burnley 014	E02006881	9961	9663	9421	91	0	151	109	21	15	55	18	170	33	67	29	12	29	13	7	6	0	6	1	5	605	562	551	0	0	11	27	3	5	16	3	15	3	6	3	1	2	1	1	0	0	0	0
2011	Chorley 001	E02005189	5300	5081	4871	24	2	184	84	35	19	17	13	53	9	9	3	14	18	69	25	41	3	13	6	7	326	304	292	0	0	12	14	5	5	3	1	4	1	0	1	1	1	4	3	1	0	0	0
2011	Chorley 002	E02005190	6234	6138	6053	39	0	46	39	10	3	20	6	40	19	4	0	10	7	9	0	8	1	8	1	7	292	285	280	2	0	3	6	0	0	6	0	0	0	0	0	0	0	1	0	1	0	0	0
2011	Chorley 003	E02005191	8320	8123	7986	44	1	92	76	27	3	28	18	87	59	6	0	13	9	20	4	14	2	14	11	3	435	408	402	2	0	4	15	6	1	7	1	8	6	1	0	1	0	0	0	0	0	4	4
2011	Chorley 004	E02005192	7347	7159	7076	23	3	57	75	25	8	26	16	84	36	36	0	3	9	21	4	15	2	8	2	6	440	423	417	0	0	6	9	0	0	6	3	8	3	5	0	0	0	0	0	0	0	0	0
2011	Chorley 005	E02005193	8487	8295	8154	60	1	80	79	36	8	21	14	69	26	20	0	15	8	22	9	12	1	22	15	7	448	421	417	1	0	3	17	8	2	5	2	6	1	3	0	2	0	0	0	0	0	4	2
2011	Chorley 006	E02005194	8139	7794	7578	68	5	143	73	40	6	15	12	224	92	45	35	21	31	35	4	28	3	13	10	3	494	454	444	1	0	9	8	3	0	3	2	27	16	6	4	0	1	5	1	4	0	0	0
2011	Chorley 007	E02005195	7720	7365	7233	40	21	71	115	65	8	21	21	140	29	59	9	16	27	81	28	34	19	19	2	17	288	279	277	1	0	1	8	2	0	3	3	1	0	0	0	0	1	0	0	0	0	0	0
2011	Chorley 008	E02005196	7438	7187	7043	51	0	93	70	25	6	26	13	118	59	16	0	23	20	30	13	17	0	33	28	5	370	342	338	0	0	4	11	3	2	4	2	10	5	1	0	1	3	0	0	0	0	7	6
2011	Chorley 009	E02005197	6823	6224	6066	44	2	112	76	44	14	7	11	462	124	244	51	25	18	29	2	21	6	32	21	11	532	450	441	0	0	9	15	5	3	2	5	63	14	34	10	5	0	2	0	0	2	2	1
2011	Chorley 010	E02005198	8181	7919	7731	45	1	142	69	28	1	23	17	165	61	51	6	20	27	23	1	17	5	5	3	2	491	468	456	0	0	12	10	3	0	6	1	13	2	8	1	1	1	0	0	0	0	0	0
2011	Chorley 011	E02005199	7149	7069	7018	13	1	37	38	24	1	8	5	30	8	1	1	17	3	10	0	9	1	2	1	1	322	315	311	0	1	3	6	2	0	2	2	1	0	0	0	1	0	0	0	0	0	0	0
2011	Chorley 012	E02005200	8597	8361	8208	36	3	114	98	48	17	20	13	88	30	11	0	24	23	34	22	12	0	16	11	5	788	755	743	1	0	11	24	7	5	10	2	7	3	2	0	1	1	1	1	0	0	1	1
2011	Chorley 013	E02005201	7959	7831	7732	39	5	55	61	32	7	12	10	50	15	15	0	15	5	10	0	9	1	7	2	5	470	459	456	0	0	3	10	4	1	3	2	1	0	1	0	0	0	0	0	0	0	0	0
2011	Chorley 014	E02005202	9461	9287	9143	41	12	91	63	24	3	29	7	100	45	8	0	20	27	8	3	3	2	3	0	3	507	487	479	1	2	5	11	2	0	6	3	9	4	2	0	1	2	0	0	0	0	0	0
2011	Fylde 001	E02005203	7158	6943	6857	14	1	71	90	30	11	37	12	77	28	11	0	25	13	38	8	8	22	10	0	10	379	347	345	0	0	2	21	2	5	11	3	4	2	0	0	0	2	6	0	2	4	1	0
2011	Fylde 002	E02005204	10318	10091	9773	42	1	275	76	28	10	20	18	117	28	19	0	35	35	18	11	7	0	16	9	7	527	512	483	1	0	28	11	2	5	3	1	4	2	0	0	0	2	0	0	0	0	0	0
2011	Fylde 003	E02005205	6859	6670	6555	38	8	69	71	24	19	13	15	88	31	28	0	11	18	24	3	10	11	6	2	4	329	320	317	0	0	3	5	1	3	0	1	3	3	0	0	0	0	1	0	0	1	0	0
2011	Fylde 004	E02005206	6816	6680	6548	35	1	96	53	11	3	23	16	62	11	12	13	15	11	8	5	3	0	13	0	13	392	383	378	0	0	5	3	0	0	2	1	6	0	4	1	1	0	0	0	0	0	0	0
2011	Fylde 005	E02005207	8057	7839	7633	78	1	127	73	24	6	31	12	109	39	8	2	39	21	4	3	1	0	32	18	14	361	340	331	0	0	9	9	2	0	6	1	9	3	1	1	3	1	0	0	0	0	3	1
2011	Fylde 006	E02005208	9955	9643	9308	69	0	266	116	43	5	34	34	138	45	19	0	22	52	31	15	11	5	27	8	19	411	390	380	0	0	10	11	1	0	6	4	9	1	4	0	0	4	1	0	0	1	0	0
2011	Fylde 007	E02005209	7816	7694	7567	30	3	94	64	25	10	13	16	43	12	10	0	12	9	6	3	2	1	9	3	6	366	356	348	0	1	7	6	1	2	1	2	4	1	3	0	0	0	0	0	0	0	0	0
2011	Fylde 008	E02005210	10232	9989	9726	121	0	142	94	35	2	36	21	105	56	3	6	13	27	21	7	10	4	23	9	14	394	375	362	5	0	8	12	4	2	5	1	3	2	0	0	1	0	4	2	0	2	0	0
2011	Fylde 009	E02005211	8546	8295	8054	61	0	180	105	31	21	26	27	106	47	8	4	37	10	13	8	2	3	27	18	9	453	425	415	0	0	10	19	3	7	8	1	3	1	1	1	0	0	0	0	0	0	6	4
2011	Hyndburn 001	E02005212	10800	9716	9528	33	3	152	99	34	4	40	21	961	53	819	28	39	22	12	6	4	2	12	7	5	659	527	513	0	0	14	23	3	2	12	6	109	3	96	2	3	5	0	0	0	0	0	0
2011	Hyndburn 002	E02005213	11714	11324	11121	48	14	141	73	29	4	24	16	290	33	168	16	51	22	7	0	6	1	20	15	5	804	760	742	0	2	16	15	2	1	7	5	25	1	22	2	0	0	0	0	0	0	4	2
2011	Hyndburn 003	E02005214	6625	6464	6371	28	2	63	38	12	1	20	5	102	3	57	2	34	6	14	9	4	1	7	3	4	367	349	343	0	1	5	8	3	0	5	0	9	0	5	0	4	0	1	1	0	0	0	0
2011	Hyndburn 004	E02005215	11836	10998	10671	88	6	233	119	22	10	68	19	688	19	561	34	22	52	23	12	10	1	8	3	5	759	653	637	0	1	15	19	2	2	14	1	84	2	68	7	0	7	1	1	0	0	2	0
2011	Hyndburn 005	E02005216	5398	4988	4815	40	4	129	51	18	3	19	11	347	25	289	6	10	17	6	1	5	0	6	1	5	367	311	300	0	0	11	12	2	0	7	3	44	0	41	0	2	1	0	0	0	0	0	0
2011	Hyndburn 006	E02005217	12126	6061	5526	61	52	422	151	22	6	94	29	5854	89	5197	214	32	322	14	11	3	0	46	43	3	1298	494	441	0	4	49	26	2	1	21	2	774	10	686	45	4	29	0	0	0	0	4	3
2011	Hyndburn 007	E02005218	7450	7189	7082	44	4	59	57	16	5	25	11	169	12	74	10	44	29	14	5	7	2	21	10	11	472	443	438	0	0	5	12	1	1	8	2	17	1	9	0	7	0	0	0	0	0	0	0
2011	Hyndburn 008	E02005219	8466	7879	7643	51	4	181	65	25	1	30	9	492	12	336	86	31	27	11	6	3	2	19	2	17	443	370	355	0	0	15	12	3	1	7	1	61	1	50	6	2	2	0	0	0	0	0	0
2011	Hyndburn 009	E02005220	6319	6159	6077	43	8	31	43	8	5	16	14	104	33	47	6	5	13	5	2	3	0	8	7	1	258	242	240	0	0	2	3	0	0	2	1	12	3	8	1	0	0	0	0	0	0	1	1
2011	Lancaster 001	E02005221	9955	9791	9643	39	5	104	38	7	8	16	7	71	21	2	24	10	14	50	43	4	3	5	3	2	515	505	496	0	0	9	4	1	2	1	0	6	5	0	1	0	0	0	0	0	0	0	0
2011	Lancaster 002	E02005222	6009	5964	5855	21	0	88	24	4	2	5	13	12	2	3	0	3	4	3	1	2	0	6	1	5	206	203	203	0	0	0	3	0	1	0	2	0	0	0	0	0	0	0	0	0	0	0	0
2011	Lancaster 003	E02005223	7253	7136	7050	35	2	49	47	9	2	30	6	61	16	4	1	28	12	2	1	0	1	7	6	1	271	261	259	0	0	2	4	1	0	3	0	4	0	0	0	4	0	0	0	0	0	2	2
2011	Lancaster 004	E02005224	5190	5127	5037	28	8	54	38	5	8	14	11	18	4	4	0	6	4	4	1	2	1	3	0	3	148	145	145	0	0	0	3	0	2	1	0	0	0	0	0	0	0	0	0	0	0	0	0
2011	Lancaster 005	E02005225	5231	5144	5024	27	10	83	50	13	7	14	16	31	11	1	0	13	6	4	2	2	0	2	1	1	241	226	220	0	0	6	12	5	2	3	2	3	1	0	0	2	0	0	0	0	0	0	0
2011	Lancaster 006	E02005226	7813	7503	7029	63	5	406	94	35	7	31	21	136	25	15	26	32	38	60	44	10	6	20	14	6	520	498	455	4	0	39	9	2	1	4	2	9	0	0	6	1	2	0	0	0	0	4	4
2011	Lancaster 008	E02005228	5789	5667	5471	27	12	157	48	18	2	22	6	52	11	2	7	17	15	12	7	5	0	10	8	2	354	348	329	1	1	17	4	3	0	0	1	1	0	0	0	0	1	1	1	0	0	0	0
2011	Lancaster 009	E02005229	5631	5451	4919	30	5	497	49	9	3	21	16	98	21	17	6	22	32	23	17	2	4	10	9	1	395	375	334	1	0	40	14	2	0	7	5	3	0	0	1	0	2	2	1	0	1	1	1
2011	Lancaster 010	E02005230	6565	6458	6153	54	73	178	61	29	10	13	9	31	5	0	6	9	11	12	6	2	4	3	0	3	404	389	357	1	6	25	13	9	3	1	0	2	0	0	2	0	0	0	0	0	0	0	0
2011	Lancaster 011	E02005231	8007	7778	7428	40	44	266	107	33	16	33	25	84	17	10	7	28	22	24	19	2	3	14	1	13	639	613	588	0	4	21	15	2	5	5	3	7	1	1	0	3	2	2	2	0	0	2	0
2011	Lancaster 013	E02005233	6069	5830	5533	54	9	234	86	36	12	18	20	116	40	27	7	31	11	21	16	2	3	16	6	10	344	332	315	1	0	16	9	0	5	2	2	2	0	1	0	1	0	0	0	0	0	1	0
2011	Lancaster 014	E02005234	7546	6855	6212	79	20	544	111	20	18	51	22	436	197	40	11	128	60	104	88	10	6	40	24	16	308	250	218	2	3	27	14	2	6	5	1	32	18	4	0	3	7	10	10	0	0	2	2
2011	Lancaster 015	E02005235	5367	4868	4517	58	9	284	90	18	6	37	29	316	138	20	32	62	64	61	45	14	2	32	22	10	249	200	185	2	1	12	12	1	1	6	4	30	16	1	7	1	5	3	3	0	0	4	4
2011	Lancaster 016	E02005236	12755	12540	12167	76	54	243	100	41	11	25	23	73	12	1	6	24	30	27	20	6	1	15	8	7	788	764	740	0	2	22	16	3	3	3	7	6	1	0	0	1	4	1	0	1	0	1	0
2011	Lancaster 017	E02005237	9839	8845	8444	71	24	306	118	26	22	41	29	763	321	178	148	59	57	76	55	12	9	37	20	17	585	520	500	0	2	18	23	0	12	9	2	35	14	13	2	1	5	4	4	0	0	3	3
2011	Lancaster 018	E02005238	5739	5488	5271	36	13	168	53	15	9	16	13	142	39	23	12	39	29	24	15	7	2	32	17	15	342	317	301	1	0	15	5	2	2	0	1	14	4	4	4	0	2	0	0	0	0	6	4
2011	Lancaster 019	E02005239	11690	10183	9411	37	11	724	161	32	16	73	40	1193	306	64	13	682	128	98	75	21	2	55	24	31	314	298	292	0	1	5	9	1	2	6	0	6	0	2	0	3	1	0	0	0	0	1	1
2011	Lancaster 020	E02006871	11927	11714	11460	65	27	162	81	23	20	20	18	99	26	2	3	38	30	23	17	6	0	10	0	10	609	587	567	0	4	16	14	1	8	3	2	8	1	0	1	2	4	0	0	0	0	0	0
2011	Pendle 001	E02005240	5445	5262	5116	26	0	120	35	9	3	17	6	142	15	90	4	15	18	3	0	1	2	3	2	1	337	308	300	0	0	8	13	2	2	8	1	14	1	8	1	1	3	1	0	1	0	1	1
2011	Pendle 002	E02005241	5551	5378	5200	19	0	159	32	8	3	14	7	129	3	96	2	13	15	3	2	1	0	9	1	8	302	276	257	1	0	18	8	1	1	5	1	18	0	16	1	0	1	0	0	0	0	0	0
2011	Pendle 003	E02005242	6183	6041	5956	29	2	54	48	15	5	21	7	88	7	43	2	27	9	5	2	2	1	1	0	1	367	351	349	0	0	2	8	1	1	6	0	8	0	5	0	2	1	0	0	0	0	0	0
2011	Pendle 004	E02005243	5089	4972	4888	17	2	65	33	11	1	15	6	78	3	24	9	19	23	3	0	3	0	3	1	2	276	265	264	0	0	1	5	0	0	5	0	6	0	0	3	1	2	0	0	0	0	0	0
2011	Pendle 005	E02005244	5827	5673	5550	35	1	87	57	10	4	39	4	89	4	52	8	8	17	5	2	3	0	3	1	2	424	407	400	0	0	7	9	2	1	6	0	8	1	3	2	0	2	0	0	0	0	0	0
2011	Pendle 006	E02005245	6945	6855	6763	32	2	58	36	12	5	14	5	42	2	14	4	10	12	7	3	3	1	5	4	1	352	344	341	1	0	2	6	2	2	2	0	1	0	1	0	0	0	0	0	0	0	1	1
2011	Pendle 007	E02005246	5180	4731	4624	22	5	80	70	15	6	44	5	353	9	304	15	12	13	13	6	5	2	13	6	7	383	330	326	0	0	4	13	2	0	11	0	40	1	31	3	4	1	0	0	0	0	0	0
2011	Pendle 008	E02005247	9944	9585	9452	58	1	74	61	8	11	33	9	276	31	200	3	18	24	9	6	3	0	13	10	3	517	484	479	2	0	3	8	1	1	4	2	25	1	23	0	0	1	0	0	0	0	0	0
2011	Pendle 009	E02005248	6489	3156	2785	52	2	317	103	7	4	75	17	3208	9	2986	34	55	124	7	3	4	0	15	8	7	618	190	158	1	0	31	18	0	1	14	3	410	0	377	7	4	22	0	0	0	0	0	0
2011	Pendle 010	E02005249	9452	6364	5832	55	1	476	160	12	11	109	28	2886	42	2669	49	27	99	22	19	3	0	20	0	20	928	450	404	2	0	44	34	1	3	26	4	437	5	406	8	6	12	5	5	0	0	2	0
2011	Pendle 011	E02005250	7702	2804	2557	34	3	210	115	16	9	74	16	4773	32	4571	42	35	93	4	2	2	0	6	0	6	748	147	130	0	0	17	19	3	0	16	0	582	0	555	7	9	11	0	0	0	0	0	0
2011	Pendle 012	E02005251	6916	5542	5393	45	1	103	78	5	2	66	5	1264	20	1164	15	17	48	10	7	3	0	22	8	14	455	293	278	0	0	15	25	0	1	23	1	137	4	120	4	2	7	0	0	0	0	0	0
2011	Pendle 013	E02005252	8729	5074	4958	38	6	72	118	11	1	78	28	3479	59	3107	196	25	92	35	15	18	2	23	11	12	655	191	190	0	0	1	25	0	0	16	9	437	0	381	35	4	17	1	1	0	0	1	1
2011	Preston 001	E02005253	5886	5777	5678	33	0	66	44	11	8	11	14	46	30	0	2	7	7	18	6	8	4	1	1	0	323	316	310	2	0	4	6	2	1	1	2	0	0	0	0	0	0	1	1	0	0	0	0
2011	Preston 002	E02005254	6372	6058	5962	37	4	55	67	14	7	32	14	216	160	13	0	14	29	12	7	0	5	19	10	9	241	217	212	2	1	2	6	1	1	1	3	15	15	0	0	0	0	1	1	0	0	2	1
2011	Preston 003	E02005255	8865	7682	7506	64	1	111	98	45	11	25	17	1001	720	139	39	31	72	56	16	36	4	28	14	14	432	314	309	0	0	5	17	5	6	4	2	98	77	13	5	3	0	1	1	0	0	2	1
2011	Preston 004	E02005256	7058	5951	5796	63	1	91	104	29	23	43	9	893	681	92	1	50	69	68	45	19	4	42	13	29	418	298	292	0	0	6	20	4	4	8	4	93	72	10	0	2	9	4	4	0	0	3	3
2011	Preston 005	E02005257	5951	5536	5252	64	3	217	201	116	28	33	24	132	59	15	1	15	42	71	29	35	7	11	1	10	456	394	364	2	0	28	46	25	7	6	8	13	9	1	0	1	2	2	1	0	1	1	0
2011	Preston 006	E02005258	8070	6098	5862	91	0	145	146	58	18	53	17	1683	1253	277	34	40	79	83	48	31	4	60	39	21	450	253	245	0	0	8	23	8	8	4	3	163	114	36	4	1	8	5	4	0	1	6	4
2011	Preston 007	E02005259	10244	8457	8070	101	3	283	263	169	17	44	33	1379	1010	269	8	24	68	106	38	57	11	39	14	25	806	602	567	3	0	32	44	20	6	9	9	153	114	31	1	3	4	5	3	1	1	2	0
2011	Preston 008	E02005260	6837	6338	6189	58	7	84	108	63	9	22	14	304	222	32	1	25	24	49	9	29	11	38	25	13	358	299	287	0	0	12	20	9	1	7	3	26	14	7	1	1	3	0	0	0	0	13	13
2011	Preston 009	E02005261	10003	8974	8545	84	17	328	344	216	10	74	44	525	252	200	9	12	52	139	37	90	12	21	7	14	917	814	771	1	2	40	55	28	4	12	11	42	11	25	3	0	3	6	3	3	0	0	0
2011	Preston 010	E02005262	6197	5759	5622	42	0	95	113	46	9	34	24	245	138	30	2	37	38	43	10	28	5	37	22	15	362	312	306	2	0	4	20	7	1	6	6	19	7	5	0	0	7	3	2	1	0	8	7
2011	Preston 011	E02005263	7093	4082	3756	48	3	275	194	84	25	62	23	2653	2170	272	22	83	106	121	38	70	13	43	23	20	544	218	196	0	0	22	48	18	6	18	6	269	221	37	2	1	8	5	2	3	0	4	3
2011	Preston 012	E02005264	12533	10575	9844	127	31	573	329	159	29	89	52	1389	700	215	11	346	117	197	89	102	6	43	28	15	780	601	563	1	5	32	64	27	2	23	12	108	61	24	1	5	17	4	4	0	0	3	3
2011	Preston 013	E02005265	10850	10163	9779	95	3	286	221	125	13	58	25	390	252	50	6	35	47	54	35	17	2	22	8	14	728	633	608	0	0	25	44	22	2	14	6	42	27	8	1	1	5	6	5	1	0	3	2
2011	Preston 014	E02005266	8187	5285	4729	54	12	490	304	150	19	86	49	2369	1237	949	33	14	136	134	35	83	16	95	28	67	800	432	381	0	0	51	71	39	1	22	9	283	157	104	4	1	17	5	1	1	3	9	1
2011	Preston 015	E02005267	6892	3787	3352	67	15	353	222	118	17	49	38	2570	1689	557	12	224	88	144	80	61	3	169	127	42	375	134	107	0	2	25	22	10	1	8	3	201	132	56	2	1	10	5	5	0	0	13	8
2011	Preston 016	E02005268	9270	5164	4567	64	1	532	265	120	12	108	25	3582	2290	1036	107	20	129	177	47	114	16	82	46	36	846	384	332	1	0	51	58	16	4	32	6	380	190	155	12	0	23	11	6	2	3	13	8
2011	Preston 017	E02005269	9894	6729	5733	86	10	900	303	104	45	108	46	2355	1558	279	87	258	173	204	92	85	27	303	220	83	487	287	228	0	0	59	29	10	7	11	1	140	84	25	11	4	16	7	3	2	2	24	18
2011	Ribble Valley 001	E02005270	7400	7226	7037	39	1	149	46	9	11	19	7	65	17	5	1	28	14	61	47	4	10	2	0	2	264	263	260	0	0	3	0	0	0	0	0	1	0	0	0	0	1	0	0	0	0	0	0
2011	Ribble Valley 002	E02005271	7540	7343	7164	36	2	141	43	13	5	19	6	136	14	97	0	12	13	12	12	0	0	6	2	4	444	416	406	1	0	9	14	4	2	7	1	13	1	11	0	0	1	0	0	0	0	1	0
2011	Ribble Valley 003	E02005272	7225	7027	6855	42	1	129	41	11	5	17	8	153	13	97	18	14	11	3	2	1	0	1	0	1	409	392	385	0	0	7	5	2	0	3	0	12	0	11	1	0	0	0	0	0	0	0	0
2011	Ribble Valley 004	E02005273	5751	5687	5591	43	0	53	48	11	4	22	11	14	6	0	0	0	8	0	0	0	0	2	0	2	292	284	281	0	0	3	7	4	0	2	1	0	0	0	0	0	0	0	0	0	0	1	0
2011	Ribble Valley 005	E02005274	6627	6542	6443	27	1	71	37	8	3	18	8	36	15	6	0	9	6	3	3	0	0	9	4	5	329	320	319	0	0	1	9	1	2	5	1	0	0	0	0	0	0	0	0	0	0	0	0
2011	Ribble Valley 006	E02005275	5392	5317	5219	19	0	79	29	11	2	10	6	44	17	0	1	16	10	1	0	1	0	1	0	1	347	341	334	0	0	7	5	1	1	2	1	1	0	0	0	0	1	0	0	0	0	0	0
2011	Ribble Valley 007	E02005276	8261	8078	7928	57	1	92	66	16	2	27	21	105	36	30	7	22	10	6	1	2	3	6	2	4	424	414	412	0	0	2	7	0	0	6	1	3	0	3	0	0	0	0	0	0	0	0	0
2011	Ribble Valley 008	E02005277	8936	8684	8520	69	0	95	50	14	1	31	4	176	86	60	5	8	17	6	0	4	2	20	1	19	372	353	349	0	0	4	7	4	0	2	1	11	4	7	0	0	0	0	0	0	0	1	0
2011	Rossendale 001	E02005278	7711	7459	7340	55	3	61	53	16	8	16	13	184	38	42	52	15	37	9	3	6	0	6	5	1	442	414	411	0	0	3	10	2	0	3	5	18	6	3	7	0	2	0	0	0	0	0	0
2011	Rossendale 002	E02005279	10264	8483	8249	109	2	123	123	30	14	51	28	1588	53	635	796	60	44	29	16	9	4	41	18	23	765	521	516	1	0	4	16	1	3	6	6	222	4	76	130	8	4	3	2	0	1	3	2
2011	Rossendale 003	E02005280	10107	9885	9676	91	14	104	73	26	15	17	15	126	19	36	18	34	19	20	9	10	1	3	1	2	733	709	702	0	0	7	12	2	4	4	2	12	3	2	3	3	1	0	0	0	0	0	0
2011	Rossendale 004	E02005281	8251	7134	6980	66	12	76	113	33	12	45	23	993	22	309	604	22	36	5	0	5	0	6	3	3	550	406	400	0	1	5	21	3	1	12	5	122	1	25	91	0	5	0	0	0	0	1	1
2011	Rossendale 007	E02005284	5805	5627	5520	45	0	62	32	10	1	14	7	113	16	49	23	17	8	23	10	10	3	10	5	5	307	277	275	1	0	1	9	2	1	4	2	18	0	11	5	2	0	3	2	0	1	0	0
2011	Rossendale 008	E02005285	6263	6069	5972	41	4	52	48	14	6	18	10	132	19	14	58	25	16	12	2	8	2	2	2	0	323	301	299	0	0	2	9	0	3	5	1	13	2	1	8	1	1	0	0	0	0	0	0
2011	Rossendale 009	E02005286	7500	7349	7236	57	1	55	58	24	6	25	3	78	11	21	21	12	13	10	8	1	1	5	1	4	458	442	441	0	0	1	7	4	2	1	0	7	0	0	5	0	2	0	0	0	0	2	1
2011	Rossendale 010	E02006884	12081	11772	11543	77	11	141	102	46	2	32	22	182	8	33	66	48	27	15	1	14	0	10	2	8	751	716	708	1	0	7	18	5	0	9	4	17	0	5	9	2	1	0	0	0	0	0	0
2011	South Ribble 001	E02005287	5354	5163	5064	40	0	59	40	12	1	21	6	134	85	14	9	17	9	8	2	6	0	9	3	6	264	251	245	1	0	5	5	3	0	2	0	7	6	0	1	0	0	0	0	0	0	1	0
2011	South Ribble 002	E02005288	6054	5915	5853	35	0	27	74	20	9	30	15	62	29	18	1	7	7	1	0	0	1	2	0	2	272	258	258	0	0	0	9	1	1	6	1	5	3	1	0	1	0	0	0	0	0	0	0
2011	South Ribble 003	E02005289	6176	5863	5772	48	1	42	58	18	9	17	14	214	135	29	0	24	26	27	12	13	2	14	12	2	257	238	232	4	0	2	9	4	0	2	3	6	2	1	0	0	3	2	2	0	0	2	2
2011	South Ribble 004	E02005290	7210	6938	6800	46	1	91	59	27	6	20	6	171	124	15	2	4	26	26	15	10	1	16	9	7	456	428	421	0	0	7	9	2	3	4	0	16	10	2	0	0	4	2	2	0	0	1	1
2011	South Ribble 005	E02005291	5700	5396	5264	44	0	88	96	40	10	35	11	169	101	19	0	35	14	21	8	13	0	18	8	10	369	343	335	0	0	8	17	4	4	7	2	5	3	1	0	1	0	1	0	1	0	3	2
2011	South Ribble 006	E02005292	5817	5587	5452	48	1	86	103	45	9	38	11	103	47	13	0	12	31	23	5	13	5	1	0	1	361	332	325	0	0	7	22	8	3	8	3	7	2	0	0	4	1	0	0	0	0	0	0
2011	South Ribble 007	E02005293	5593	5461	5322	40	1	98	38	7	3	14	14	72	36	14	2	3	17	16	2	12	2	6	1	5	301	289	281	0	0	8	7	2	0	1	4	5	2	2	0	0	1	0	0	0	0	0	0
2011	South Ribble 008	E02005294	6331	6141	5994	42	0	105	75	31	2	28	14	78	16	16	0	19	27	27	3	17	7	10	0	10	491	473	463	0	0	10	10	6	0	4	0	4	0	1	0	0	3	3	1	0	2	1	0
2011	South Ribble 009	E02005295	7432	7199	7083	46	0	70	112	57	6	37	12	99	54	15	0	18	12	18	2	11	5	4	2	2	437	398	391	0	0	7	26	10	1	11	4	13	7	3	0	2	1	0	0	0	0	0	0
2011	South Ribble 010	E02005296	5790	5632	5551	42	2	37	68	24	5	32	7	69	32	9	3	12	13	15	6	8	1	6	0	6	250	231	230	0	0	1	9	3	3	2	1	7	4	0	0	3	0	3	3	0	0	0	0
2011	South Ribble 011	E02005297	8206	8103	7997	27	0	79	41	16	3	13	9	39	11	7	0	11	10	16	6	9	1	7	6	1	344	336	331	0	0	5	5	1	0	2	2	3	1	0	0	0	2	0	0	0	0	0	0
2011	South Ribble 012	E02005298	7177	7015	6912	49	0	54	77	38	7	22	10	73	21	26	0	14	12	12	2	9	1	0	0	0	419	393	392	0	0	1	19	5	3	8	3	7	2	3	0	2	0	0	0	0	0	0	0
2011	South Ribble 013	E02005299	7211	6949	6766	46	4	133	100	59	9	17	15	119	39	15	3	50	12	20	4	9	7	23	4	19	501	469	459	0	0	10	18	6	3	3	6	9	5	1	0	3	0	2	0	0	2	3	0
2011	South Ribble 014	E02005300	5228	5158	5088	15	1	54	36	23	2	8	3	25	5	0	0	14	6	4	0	3	1	5	5	0	332	320	317	0	0	3	11	9	0	2	0	0	0	0	0	0	0	0	0	0	0	1	1
2011	South Ribble 015	E02005301	6438	6312	6171	46	5	90	58	29	4	17	8	51	14	3	2	10	22	5	2	1	2	12	3	9	359	347	337	0	0	10	10	3	1	5	1	2	1	0	0	0	1	0	0	0	0	0	0
2011	South Ribble 016	E02005302	6971	6796	6705	36	0	55	67	22	9	23	13	80	29	17	1	22	11	13	8	3	2	15	9	6	454	432	428	3	0	1	12	4	3	3	2	7	1	5	0	0	1	0	0	0	0	3	3
2011	South Ribble 017	E02005303	6369	6219	6096	30	1	92	72	46	5	16	5	54	20	11	3	10	10	16	1	12	3	8	3	5	464	450	442	0	0	8	9	2	1	5	1	3	0	3	0	0	0	1	0	1	0	1	1
2011	West Lancashire 001	E02005304	8583	8465	8253	26	1	185	52	11	8	17	16	44	15	1	2	6	20	3	2	0	1	19	7	12	442	429	420	0	0	9	9	0	1	6	2	2	1	0	0	0	1	0	0	0	0	2	1
2011	West Lancashire 002	E02005305	7305	7190	7052	26	0	112	54	15	12	17	10	45	16	7	0	18	4	8	2	6	0	8	0	8	300	292	284	0	0	8	4	1	0	3	0	4	1	3	0	0	0	0	0	0	0	0	0
2011	West Lancashire 003	E02005306	7048	6935	6839	46	2	48	65	18	2	25	20	43	21	0	0	16	6	2	1	0	1	3	2	1	265	255	255	0	0	0	10	1	1	4	4	0	0	0	0	0	0	0	0	0	0	0	0
2011	West Lancashire 004	E02005307	9182	9027	8910	43	1	73	45	9	7	14	15	79	26	7	1	10	35	16	16	0	0	15	11	4	545	526	521	1	0	4	9	1	2	4	2	10	2	1	0	2	5	0	0	0	0	0	0
2011	West Lancashire 005	E02005308	6670	6562	6453	36	0	73	39	9	7	18	5	56	27	3	0	10	16	3	1	2	0	10	7	3	327	317	314	0	0	3	5	0	1	2	2	5	1	0	0	3	1	0	0	0	0	0	0
2011	West Lancashire 006	E02005309	8381	8225	8078	52	1	94	54	22	11	12	9	82	33	5	0	27	17	12	8	3	1	8	1	7	384	377	371	1	0	5	2	0	1	1	0	5	3	0	0	1	1	0	0	0	0	0	0
2011	West Lancashire 007	E02005310	7961	7704	7505	79	0	120	83	34	9	25	15	119	55	14	4	27	19	36	21	13	2	19	16	3	286	279	276	2	0	1	2	1	0	1	0	2	0	1	0	1	0	1	1	0	0	2	2
2011	West Lancashire 008	E02005311	5576	5444	5366	23	0	55	34	11	3	15	5	75	39	18	2	11	5	19	14	4	1	4	2	2	186	177	177	0	0	0	5	2	1	2	0	4	1	3	0	0	0	0	0	0	0	0	0
2011	West Lancashire 009	E02005312	5927	5813	5638	41	0	134	42	12	5	14	11	62	40	3	0	8	11	6	3	3	0	4	3	1	294	284	272	1	0	11	5	0	1	2	2	5	4	1	0	0	0	0	0	0	0	0	0
2011	West Lancashire 010	E02005313	8794	8641	8239	36	0	366	87	30	27	14	16	41	24	0	0	5	12	24	19	5	0	1	0	1	733	714	680	1	0	33	13	3	6	1	3	3	2	0	0	0	1	3	3	0	0	0	0
2011	West Lancashire 011	E02005314	6458	6343	6136	21	0	186	64	29	7	13	15	42	11	10	0	9	12	1	1	0	0	8	1	7	352	346	332	0	0	14	5	4	0	1	0	1	0	1	0	0	0	0	0	0	0	0	0
2011	West Lancashire 012	E02005315	8068	7914	7798	52	2	62	47	11	5	14	17	88	37	0	0	18	33	16	12	3	1	3	1	2	322	306	303	0	0	3	4	0	0	3	1	11	5	0	0	2	4	0	0	0	0	1	0
2011	West Lancashire 013	E02005316	6266	6137	5856	29	0	252	61	15	13	17	16	52	30	6	4	8	4	4	1	2	1	12	8	4	588	569	540	2	0	27	14	3	5	4	2	4	1	2	1	0	0	0	0	0	0	1	1
2011	West Lancashire 014	E02005317	7090	6909	6472	24	0	413	98	30	16	25	27	55	20	6	0	15	14	21	14	6	1	7	1	6	634	618	582	0	0	36	15	4	2	3	6	0	0	0	0	0	0	1	1	0	0	0	0
2011	West Lancashire 015	E02005318	7376	7294	7180	50	1	63	41	10	8	8	15	30	17	5	0	2	6	3	0	1	2	8	3	5	340	334	323	3	0	8	6	0	1	3	2	0	0	0	0	0	0	0	0	0	0	0	0
2011	Wyre 001	E02005319	8340	8069	7863	35	11	160	72	27	1	16	28	176	75	8	57	13	23	10	9	0	1	13	2	11	531	501	493	0	0	8	14	3	0	7	4	16	10	0	5	0	1	0	0	0	0	0	0
2011	Wyre 002	E02005320	5906	5851	5800	29	1	21	26	16	0	9	1	25	3	7	4	8	3	2	0	2	0	2	1	1	305	299	299	0	0	0	5	3	0	2	0	1	0	0	1	0	0	0	0	0	0	0	0
2011	Wyre 003	E02005321	6381	6099	5957	23	0	119	31	11	4	14	2	240	10	9	0	151	70	7	4	0	3	4	4	0	333	323	322	0	0	1	4	2	0	2	0	6	4	1	0	1	0	0	0	0	0	0	0
2011	Wyre 004	E02005322	9921	9810	9684	40	26	60	40	19	6	10	5	57	19	0	1	19	18	3	2	0	1	11	5	6	367	363	354	0	6	3	4	4	0	0	0	0	0	0	0	0	0	0	0	0	0	0	0
2011	Wyre 005	E02005323	6863	6791	6721	30	3	37	30	14	0	13	3	29	1	9	0	6	13	6	5	0	1	7	4	3	446	444	442	0	0	2	1	0	0	1	0	1	0	1	0	0	0	0	0	0	0	0	0
2011	Wyre 006	E02005324	6117	6003	5917	24	7	55	56	17	11	23	5	46	24	4	0	5	13	9	4	3	2	3	1	2	248	235	232	1	1	1	12	2	2	7	1	0	0	0	0	0	0	1	0	1	0	0	0
2011	Wyre 007	E02005325	8968	8834	8734	33	6	61	50	8	4	22	16	60	17	1	1	16	25	11	5	2	4	13	4	9	399	383	380	0	0	3	10	1	0	5	4	3	1	0	0	0	2	1	1	0	0	2	1
2011	Wyre 008	E02005326	8559	8393	8227	63	8	95	64	23	9	24	8	81	21	2	0	13	45	16	8	5	3	5	0	5	347	335	326	0	4	5	6	2	0	1	3	6	4	0	0	0	2	0	0	0	0	0	0
2011	Wyre 009	E02005327	5874	5804	5749	24	3	28	29	9	9	6	5	22	0	4	7	5	6	10	4	6	0	9	5	4	264	256	252	1	2	1	7	1	5	0	1	1	0	0	1	0	0	0	0	0	0	0	0
2011	Wyre 010	E02005328	7484	7389	7287	34	2	66	33	17	1	10	5	51	7	4	1	22	17	8	5	2	1	3	2	1	269	261	253	0	2	6	4	1	0	3	0	3	0	1	0	0	2	1	1	0	0	0	0
2011	Wyre 011	E02005329	8757	8624	8503	41	1	79	71	36	7	15	13	46	9	3	6	13	15	10	3	4	3	6	2	4	516	500	497	0	0	3	10	5	1	2	2	5	2	0	0	2	1	1	1	0	0	0	0
2011	Wyre 012	E02005330	8881	8774	8662	41	2	69	55	12	16	17	10	31	10	1	0	5	15	10	9	1	0	11	6	5	398	381	376	0	0	5	15	3	6	6	0	1	0	0	0	0	1	0	0	0	0	1	1
2011	Wyre 013	E02005331	7627	7481	7354	43	3	81	59	13	6	21	19	50	20	6	0	7	17	18	12	6	0	19	7	12	309	294	290	0	1	3	12	1	2	7	2	3	1	2	0	0	0	0	0	0	0	0	0
2011	Wyre 014	E02005332	8071	7930	7793	30	23	84	48	12	5	26	5	79	19	12	1	32	15	10	8	2	0	4	2	2	314	299	293	1	4	1	8	0	2	6	0	7	2	1	0	4	0	0	0	0	0	0	0
2011	Knowsley 001	E02001327	7451	7283	7207	36	2	38	119	49	20	33	17	34	6	0	0	10	18	14	6	7	1	1	1	0	646	626	622	0	0	4	16	3	4	7	2	4	1	0	0	1	2	0	0	0	0	0	0
2011	Knowsley 002	E02001328	10145	9953	9838	51	1	63	116	47	23	21	25	39	17	0	0	15	7	30	22	5	3	7	0	7	670	640	632	3	0	5	20	5	6	3	6	8	7	0	0	1	0	2	2	0	0	0	0
2011	Knowsley 003	E02001329	7603	7435	7319	45	0	71	108	37	36	22	13	39	11	1	0	18	9	17	14	1	2	4	1	3	465	437	422	3	0	12	20	5	10	2	3	6	2	0	0	2	2	2	2	0	0	0	0
2011	Knowsley 004	E02001330	8706	8494	8377	42	0	75	94	28	26	24	16	55	17	2	0	23	13	48	32	7	9	15	10	5	580	556	548	0	0	8	16	5	5	3	3	4	2	0	0	1	1	4	2	0	2	0	0
2011	Knowsley 005	E02001331	10062	9889	9757	35	0	97	108	42	40	16	10	39	21	2	0	9	7	16	4	12	0	10	0	10	685	657	644	0	0	13	24	13	7	3	1	3	2	0	0	0	1	1	1	0	0	0	0
2011	Knowsley 006	E02001332	6644	6419	6335	29	0	55	116	33	26	30	27	38	5	0	4	17	12	55	43	3	9	16	11	5	446	412	410	0	0	2	21	4	3	9	5	4	1	0	1	2	0	6	6	0	0	3	3
2011	Knowsley 007	E02001333	8200	7959	7857	54	0	48	97	39	17	14	27	116	28	2	0	28	58	17	14	1	2	11	2	9	508	474	464	4	0	6	13	3	0	4	6	20	5	0	0	1	14	1	1	0	0	0	0
2011	Knowsley 008	E02001334	5780	5666	5609	31	0	26	62	26	12	10	14	34	7	0	0	19	8	16	13	0	3	2	1	1	432	420	419	0	0	1	8	3	3	2	0	4	2	0	0	1	1	0	0	0	0	0	0
2011	Knowsley 009	E02001335	7668	7268	7202	32	0	34	88	30	15	21	22	256	101	19	0	34	102	35	27	3	5	21	8	13	441	393	392	0	0	1	7	2	1	2	2	35	16	0	0	1	18	4	4	0	0	2	2
2011	Knowsley 010	E02001336	6833	6679	6609	34	1	35	93	37	26	14	16	33	5	0	0	11	17	21	8	6	7	7	2	5	503	478	474	0	0	4	20	7	8	4	1	5	0	0	0	1	4	0	0	0	0	0	0
2011	Knowsley 011	E02001337	5933	5709	5661	27	0	21	77	26	24	11	16	119	48	30	0	20	21	17	14	1	2	11	4	7	388	355	354	0	0	1	17	2	13	2	0	16	10	5	0	0	1	0	0	0	0	0	0
2011	Knowsley 012	E02001338	5935	5790	5715	40	0	35	85	31	17	17	20	34	15	0	1	12	6	9	4	2	3	17	15	2	391	367	357	5	0	5	17	7	4	4	2	3	3	0	0	0	0	0	0	0	0	4	4
2011	Knowsley 013	E02001339	6739	6547	6471	31	0	45	100	38	19	24	19	75	25	2	0	11	37	15	6	4	5	2	2	0	443	423	417	1	0	5	13	1	4	5	3	7	1	0	0	0	6	0	0	0	0	0	0
2011	Knowsley 014	E02001340	8997	8794	8697	62	0	35	114	51	41	13	9	56	31	2	5	11	7	19	8	10	1	14	10	4	427	407	402	3	0	2	12	9	1	1	1	8	6	0	2	0	0	0	0	0	0	0	0
2011	Knowsley 015	E02001341	6857	6743	6679	36	1	27	66	14	18	19	15	29	9	0	0	14	6	16	8	4	4	3	0	3	433	411	409	1	0	1	15	2	7	4	2	2	2	0	0	0	0	5	4	1	0	0	0
2011	Knowsley 016	E02001342	7172	7057	6987	29	0	41	56	22	11	11	12	30	12	2	0	10	6	21	8	7	6	8	0	8	257	250	249	1	0	0	4	0	3	1	0	0	0	0	0	0	0	3	1	0	2	0	0
2011	Knowsley 017	E02001343	7118	6909	6833	31	1	44	66	18	14	21	13	106	42	12	0	33	19	26	8	12	6	11	3	8	389	369	363	2	0	4	13	4	3	4	2	6	2	1	0	3	0	1	1	0	0	0	0
2011	Knowsley 018	E02001344	5343	5101	5041	32	0	28	87	30	27	22	8	118	34	3	0	68	13	24	15	8	1	13	9	4	271	248	245	1	0	2	8	1	3	0	4	10	4	0	0	5	1	3	3	0	0	2	2
2011	Knowsley 019	E02001345	5637	5449	5375	22	0	52	70	23	21	14	12	59	12	2	0	29	16	33	10	19	4	26	17	9	274	262	258	0	0	4	6	0	3	1	2	3	0	0	0	0	3	0	0	0	0	3	3
2011	Knowsley 020	E02001346	7070	6714	6566	48	0	100	191	62	84	18	27	94	21	2	0	54	17	56	33	15	8	15	2	13	472	437	426	0	0	11	26	9	12	0	5	5	1	0	0	4	0	0	0	0	0	4	0
2011	Liverpool 001	E02001347	7653	7117	6999	48	0	70	77	20	15	20	22	351	199	11	1	51	89	55	36	8	11	53	32	21	492	427	421	0	0	6	5	2	1	2	0	48	38	4	0	2	4	7	5	0	2	5	5
2011	Liverpool 002	E02001348	7222	7019	6904	61	1	53	54	12	6	17	19	114	74	4	4	27	5	14	9	3	2	21	12	9	504	473	473	0	0	0	10	2	1	2	5	17	15	1	0	1	0	1	1	0	0	3	2
2011	Liverpool 003	E02001349	7966	7738	7596	69	3	70	71	29	21	15	6	77	26	0	0	28	23	42	41	1	0	38	2	36	484	472	470	0	0	2	2	0	0	2	0	9	6	0	0	0	3	0	0	0	0	1	0
2011	Liverpool 004	E02001350	7856	7342	7141	37	0	164	82	21	18	17	26	252	108	8	5	85	46	148	117	8	23	32	28	4	594	513	495	1	0	17	9	1	3	1	4	48	30	1	0	8	9	19	15	0	4	5	5
2011	Liverpool 005	E02001351	8894	8446	8227	46	8	165	109	25	43	13	28	183	95	21	10	39	18	132	102	20	10	24	15	9	528	475	467	0	0	8	11	3	3	1	4	25	18	0	0	3	4	14	11	0	3	3	3
2011	Liverpool 006	E02001352	7416	6961	6749	60	7	145	91	36	15	17	23	137	78	12	9	27	11	142	87	26	29	85	51	34	434	398	388	2	0	8	11	2	0	7	2	11	9	0	0	2	0	9	8	0	1	5	5
2011	Liverpool 007	E02001353	7572	7117	6958	46	2	111	113	31	13	36	33	256	66	4	6	158	22	47	30	8	9	39	30	9	471	420	410	0	1	9	17	2	3	5	7	22	10	2	0	8	2	5	5	0	0	7	7
2011	Liverpool 008	E02001354	7613	7375	7247	40	0	88	80	27	19	14	20	61	34	3	0	16	8	71	62	5	4	26	11	15	491	454	440	5	0	9	10	5	4	1	0	10	8	0	0	1	1	10	10	0	0	7	5
2011	Liverpool 009	E02001355	6664	6468	6340	52	0	76	55	17	17	8	13	65	10	5	1	36	13	47	42	3	2	29	19	10	410	385	378	1	0	6	4	0	2	0	2	11	4	0	1	4	2	6	6	0	0	4	4
2011	Liverpool 010	E02001356	5584	5326	5160	13	1	152	59	11	13	24	11	81	27	2	7	23	22	93	77	10	6	25	12	13	478	437	416	0	0	21	8	0	2	3	3	10	3	1	0	4	2	17	13	2	2	6	4
2011	Liverpool 011	E02001357	6982	6747	6641	24	0	82	79	25	20	13	21	74	22	0	7	32	13	57	45	2	10	25	5	20	438	413	401	1	0	11	5	0	2	1	2	10	1	0	1	6	2	9	7	1	1	1	0
2011	Liverpool 012	E02001358	7069	6824	6685	51	2	86	61	29	4	5	23	110	5	20	2	60	23	52	32	8	12	22	12	10	535	508	498	0	2	8	6	2	1	1	2	10	0	1	2	6	1	9	8	0	1	2	2
2011	Liverpool 013	E02001359	5751	5349	5246	34	2	67	65	27	8	11	19	249	42	21	2	173	11	76	57	8	11	12	10	2	282	259	252	0	0	7	9	2	1	2	4	11	5	2	0	4	0	3	2	0	1	0	0
2011	Liverpool 014	E02001360	8358	7879	7611	58	2	208	111	53	15	20	23	146	16	12	0	61	57	166	146	13	7	56	25	31	496	450	424	5	0	21	8	5	0	1	2	17	0	0	0	8	9	12	11	0	1	9	2
2011	Liverpool 015	E02001361	7618	7412	7304	52	1	55	77	26	9	16	26	69	7	6	0	39	17	23	19	2	2	37	20	17	398	368	364	1	0	3	12	4	5	2	1	13	1	3	0	9	0	2	2	0	0	3	3
2011	Liverpool 016	E02001362	7401	7231	7149	41	2	39	59	17	13	7	22	70	4	2	0	36	28	26	16	5	5	15	9	6	306	289	287	0	0	2	8	0	2	0	6	5	0	0	0	1	4	0	0	0	0	4	4
2011	Liverpool 017	E02001363	7788	7276	7087	36	3	150	117	40	35	16	26	212	71	0	13	83	45	159	146	0	13	24	10	14	606	529	512	1	0	16	30	4	9	8	9	25	14	0	1	7	3	17	14	0	3	5	4
2011	Liverpool 018	E02001364	5311	4938	4781	49	1	107	96	35	18	16	27	107	4	0	9	65	29	99	82	8	9	71	47	24	369	314	306	1	0	7	16	6	5	2	3	12	0	0	1	10	1	15	13	0	2	12	12
2011	Liverpool 019	E02001365	9049	8312	8020	98	4	190	143	50	34	14	45	222	46	14	1	86	75	276	203	22	51	96	81	15	745	631	620	2	0	9	27	6	14	1	6	39	8	0	0	21	10	41	24	6	11	7	5
2011	Liverpool 020	E02001366	8985	8416	8116	117	2	181	153	47	38	27	41	221	53	13	14	65	76	114	83	18	13	81	53	28	478	428	411	3	0	14	15	4	6	4	1	16	4	0	2	7	3	14	7	3	4	5	2
2011	Liverpool 021	E02001367	9304	8961	8785	86	1	89	64	37	12	6	9	162	44	28	4	62	24	41	27	3	11	76	41	35	457	419	414	1	0	4	6	2	1	2	1	13	6	3	0	3	1	4	4	0	0	15	9
2011	Liverpool 022	E02001368	5847	5566	5363	68	9	126	70	28	10	19	13	69	13	2	5	34	15	85	62	15	8	57	29	28	309	273	260	2	3	8	11	5	2	2	2	7	2	0	0	3	2	11	7	0	4	7	7
2011	Liverpool 023	E02001369	7655	6977	6564	108	1	304	160	56	41	24	39	262	104	16	8	82	52	143	115	12	16	113	92	21	339	268	255	0	0	13	13	2	3	5	3	23	12	1	1	4	5	19	15	0	4	16	15
2011	Liverpool 024	E02001370	6186	5532	5299	49	1	183	165	46	53	28	38	182	59	20	4	58	41	183	137	33	13	124	70	54	363	283	273	0	0	10	19	2	13	3	1	24	4	1	1	12	6	27	25	0	2	10	4
2011	Liverpool 025	E02001371	7447	6813	6646	63	1	103	135	47	25	35	28	375	201	2	0	66	106	97	68	6	23	27	15	12	621	530	518	2	0	10	16	6	1	5	4	64	44	0	0	8	12	11	9	0	2	0	0
2011	Liverpool 026	E02001372	6221	5967	5836	64	1	66	68	18	20	15	15	100	44	13	1	32	10	68	48	3	17	18	15	3	289	268	266	0	0	2	8	1	3	0	4	6	6	0	0	0	0	5	3	0	2	2	2
2011	Liverpool 027	E02001373	9253	8557	8306	74	0	177	216	72	70	20	54	235	71	3	16	84	61	127	98	10	19	118	91	27	595	500	482	4	0	14	37	9	16	3	9	31	11	0	2	16	2	12	9	0	3	15	12
2011	Liverpool 028	E02001374	8199	6739	5934	160	6	639	275	75	93	45	62	309	41	38	7	148	75	613	476	60	77	263	146	117	456	312	257	1	0	54	31	2	16	3	10	37	5	4	0	24	4	50	40	0	10	26	22
2011	Liverpool 029	E02001375	7195	6798	6663	74	1	60	120	35	31	29	25	218	156	1	2	41	18	34	26	3	5	25	12	13	440	382	375	5	0	2	21	3	2	9	7	36	29	0	0	3	4	1	0	0	1	0	0
2011	Liverpool 030	E02001376	8469	6130	5509	120	2	499	309	82	98	46	83	731	233	59	33	223	183	1065	930	58	77	234	151	83	633	324	287	0	1	36	58	4	34	10	10	78	21	6	6	20	25	148	130	8	10	25	23
2011	Liverpool 031	E02001377	11467	7176	6348	299	9	520	442	142	120	87	93	2584	489	212	44	1478	361	647	502	71	74	618	448	170	361	131	108	0	0	23	31	5	10	8	8	74	31	9	0	10	24	25	19	4	2	100	86
2011	Liverpool 032	E02001378	7972	7158	6944	89	3	122	273	90	72	52	59	308	46	15	0	196	51	123	83	13	27	110	71	39	485	391	379	2	0	10	40	11	10	6	13	28	4	3	0	14	7	9	7	0	2	17	14
2011	Liverpool 034	E02001380	7526	7142	6983	102	0	57	144	38	31	38	37	148	35	37	14	41	21	45	31	3	11	47	29	18	425	375	367	4	0	4	25	6	7	5	7	17	10	2	1	0	4	4	3	0	1	4	2
2011	Liverpool 035	E02001381	9286	7141	6318	270	7	546	511	158	145	81	127	715	105	103	133	212	162	586	403	81	102	333	268	65	629	381	334	4	0	43	57	19	15	11	12	80	11	20	13	16	20	70	42	2	26	41	37
2011	Liverpool 036	E02001382	7098	6628	6489	52	0	87	90	34	15	21	20	308	74	37	0	172	25	57	28	18	11	15	6	9	387	355	346	3	0	6	7	3	1	2	1	21	6	5	0	8	2	3	3	0	0	1	1
2011	Liverpool 037	E02001383	7501	4683	4111	161	5	406	726	228	228	105	165	893	73	55	27	574	164	725	421	105	199	474	284	190	325	101	86	2	0	13	59	14	21	11	13	41	4	3	3	17	14	65	37	13	15	59	41
2011	Liverpool 038	E02001384	10762	8644	7844	436	18	346	507	138	140	125	104	862	248	168	198	139	109	482	291	76	115	267	179	88	377	180	168	4	2	6	51	7	22	15	7	75	12	25	28	3	7	42	24	3	15	29	18
2011	Liverpool 039	E02001385	8157	2894	2375	103	8	408	848	196	366	84	202	749	105	132	114	166	232	1902	1200	122	580	1764	1270	494	841	145	112	1	3	29	115	20	46	11	38	87	10	20	13	19	25	220	134	3	83	274	231
2011	Liverpool 040	E02001386	7545	7201	7065	72	1	63	163	50	48	32	33	101	25	1	2	56	17	53	24	16	13	27	20	7	404	361	357	0	0	4	24	6	9	6	3	15	3	0	0	10	2	4	1	0	3	0	0
2011	Liverpool 041	E02001387	8025	7431	7081	215	0	135	219	49	44	67	59	233	62	79	16	53	23	91	35	24	32	51	35	16	416	368	363	5	0	0	27	6	4	10	7	14	2	5	0	7	0	4	2	0	2	3	3
2011	Liverpool 042	E02001388	8860	7915	7314	296	9	296	334	75	81	75	103	320	102	50	13	98	57	168	101	42	25	123	65	58	314	271	264	2	0	5	30	5	14	4	7	6	1	0	1	1	3	1	0	0	1	6	2
2011	Liverpool 043	E02001389	6232	4532	3980	178	11	363	438	131	121	67	119	348	57	50	54	101	86	531	295	77	159	383	240	143	251	123	94	6	2	21	29	8	3	9	9	27	1	0	7	13	6	39	27	1	11	33	23
2011	Liverpool 044	E02001390	8756	6566	6284	108	1	173	544	186	188	60	110	427	76	72	50	136	93	699	433	78	188	520	360	160	571	321	306	4	0	11	54	16	19	4	15	49	6	5	9	21	8	86	45	5	36	61	48
2011	Liverpool 045	E02001391	5970	5751	5666	44	0	41	104	39	20	17	28	44	12	5	0	13	14	66	39	17	10	5	1	4	361	346	342	1	0	3	10	0	2	3	5	4	1	0	0	0	3	1	1	0	0	0	0
2011	Liverpool 046	E02001392	5717	5353	5221	55	0	77	88	11	19	36	22	203	96	12	5	62	28	35	28	5	2	38	23	15	254	221	220	0	0	1	13	0	6	5	2	11	5	2	0	3	1	7	6	0	1	2	2
2011	Liverpool 047	E02001393	7753	7069	6748	159	1	161	110	21	16	33	40	405	168	82	8	109	38	50	31	9	10	119	80	39	317	252	236	1	0	15	18	3	4	7	4	27	11	10	0	5	1	3	3	0	0	17	14
2011	Liverpool 048	E02001394	10143	8979	8391	246	2	340	380	94	100	92	94	443	130	43	59	116	95	199	108	53	38	142	90	52	365	261	245	3	0	13	46	10	12	14	10	38	8	6	6	14	4	7	5	0	2	13	13
2011	Liverpool 049	E02001395	6056	5601	5405	97	1	98	145	51	30	40	24	195	35	55	12	74	19	67	37	10	20	48	23	25	323	294	284	1	0	9	18	3	4	6	5	5	1	4	0	0	0	5	4	0	1	1	0
2011	Liverpool 050	E02001396	8035	7328	6855	158	0	315	237	75	70	28	64	245	71	37	11	76	50	109	72	17	20	116	87	29	439	358	338	2	0	18	37	12	13	3	9	31	8	4	2	13	4	7	3	0	4	6	6
2011	Liverpool 051	E02001397	7631	7266	7070	100	1	95	134	27	29	40	38	156	61	8	0	74	13	31	11	9	11	44	8	36	377	340	328	4	0	8	23	3	2	7	11	10	6	1	0	3	0	3	1	0	2	1	0
2011	Liverpool 052	E02001398	7758	6846	6377	213	2	254	286	77	80	67	62	285	64	61	2	119	39	236	146	35	55	105	70	35	320	250	233	2	0	15	32	5	13	8	6	23	6	11	0	1	5	6	3	0	3	9	5
2011	Liverpool 053	E02001399	7276	6882	6673	108	0	101	156	36	38	49	33	162	22	19	33	76	12	38	18	12	8	38	25	13	339	298	288	2	0	8	26	4	4	12	6	3	0	1	0	2	0	4	1	2	1	8	7
2011	Liverpool 054	E02001400	6614	6081	5901	70	0	110	176	54	43	38	41	247	47	32	22	111	35	64	34	16	14	46	31	15	275	238	228	3	0	7	21	6	3	8	4	13	1	5	2	3	2	1	1	0	0	2	2
2011	Liverpool 055	E02001401	7872	7500	7228	71	5	196	118	28	25	39	26	196	84	30	5	58	19	42	38	2	2	16	3	13	362	336	323	1	0	12	20	4	2	8	6	6	4	1	0	1	0	0	0	0	0	0	0
2011	Liverpool 056	E02001402	8384	7848	7459	163	0	226	173	32	46	57	38	234	72	17	24	82	39	106	76	15	15	23	12	11	455	403	382	2	0	19	25	4	5	12	4	14	7	3	1	3	0	11	9	0	2	2	2
2011	Liverpool 057	E02001403	6035	5693	5377	79	0	237	146	58	43	22	23	105	28	17	0	39	21	38	13	9	16	53	36	17	397	357	342	1	0	14	22	7	0	6	9	13	3	6	0	2	2	3	0	0	3	2	0
2011	Liverpool 058	E02001404	7260	6910	6727	49	1	133	125	48	32	29	16	99	15	3	11	46	24	105	66	25	14	21	11	10	511	476	465	0	0	11	17	5	6	2	4	5	0	0	1	3	1	10	9	0	1	3	2
2011	Liverpool 059	E02001405	9609	9101	8729	58	1	313	226	95	48	35	48	83	1	10	9	42	21	173	130	13	30	26	15	11	833	753	719	0	0	34	34	12	8	3	11	7	0	0	0	3	4	34	23	0	11	5	1
2011	Liverpool 060	E02006932	9949	7319	6178	401	2	738	244	53	32	89	70	1750	249	114	21	1152	214	248	189	46	13	388	317	71	67	43	37	1	0	5	8	1	0	5	2	8	2	0	0	2	4	2	1	0	1	6	6
2011	Liverpool 061	E02006933	5436	4440	3879	171	1	389	207	55	49	47	56	409	139	36	1	174	59	161	93	48	20	219	183	36	185	108	92	0	0	16	22	6	8	5	3	25	10	5	0	6	4	5	1	2	2	25	23
2011	Liverpool 062	E02006934	5202	4260	3599	208	32	421	128	30	18	38	42	446	171	67	16	113	79	136	95	19	22	232	193	39	92	48	37	0	5	6	8	2	2	4	0	17	3	4	0	4	6	1	1	0	0	18	17
2011	Sefton 001	E02001429	6751	6652	6538	37	2	75	49	16	4	14	15	30	9	0	2	8	11	13	9	4	0	7	6	1	306	300	294	0	0	6	3	0	1	1	1	3	2	0	0	1	0	0	0	0	0	0	0
2011	Sefton 002	E02001430	7142	6983	6854	71	1	57	81	15	20	23	23	51	20	5	3	6	17	9	7	0	2	18	2	16	303	283	281	0	0	2	18	1	8	2	7	1	1	0	0	0	0	1	1	0	0	0	0
2011	Sefton 003	E02001431	7288	7078	6776	76	1	225	81	30	18	17	16	84	22	1	17	18	26	26	10	11	5	19	10	9	223	200	181	2	0	17	18	3	5	5	5	4	1	0	3	0	0	1	1	0	0	0	0
2011	Sefton 004	E02001432	8398	7787	6660	95	8	1024	200	54	49	47	50	230	53	18	35	81	43	83	49	31	3	98	43	55	436	375	287	2	0	86	35	4	15	12	4	19	10	5	2	1	1	3	3	0	0	4	4
2011	Sefton 005	E02001433	7642	7430	7223	44	7	156	84	29	11	25	19	87	17	1	32	20	17	32	23	7	2	9	6	3	551	522	508	1	1	12	22	5	4	10	3	6	3	0	2	0	1	0	0	0	0	1	1
2011	Sefton 006	E02001434	7210	7002	6707	52	18	225	85	29	14	20	22	86	23	4	20	16	23	17	5	9	3	20	1	19	505	481	458	0	5	18	19	2	3	8	6	4	1	0	0	0	3	0	0	0	0	1	0
2011	Sefton 007	E02001435	8058	7629	6938	72	2	617	130	40	20	33	37	211	40	3	56	77	35	35	18	17	0	53	15	38	584	529	468	0	0	61	27	1	5	15	6	14	3	0	8	0	3	0	0	0	0	14	2
2011	Sefton 008	E02001436	8704	8238	7995	69	5	169	134	20	26	56	32	215	64	6	19	61	65	64	41	20	3	53	38	15	531	461	449	1	1	10	29	2	6	15	6	21	9	0	5	0	7	5	4	0	1	15	13
2011	Sefton 009	E02001437	9586	9298	9008	85	0	205	100	17	9	38	36	125	50	0	8	47	20	29	20	7	2	34	17	17	317	289	278	0	0	11	22	4	4	9	5	4	4	0	0	0	0	2	2	0	0	0	0
2011	Sefton 010	E02001438	7500	7320	7157	53	1	109	92	30	20	17	25	47	6	4	1	16	20	19	9	9	1	22	7	15	435	412	406	0	0	6	17	6	6	2	3	4	1	0	1	0	2	0	0	0	0	2	0
2011	Sefton 011	E02001439	6291	6146	6010	66	0	70	75	16	15	16	28	57	7	1	7	30	12	8	4	1	3	5	3	2	371	352	348	1	0	3	14	2	2	7	3	3	0	0	1	2	0	2	0	0	2	0	0
2011	Sefton 012	E02001440	5811	5719	5594	49	0	76	26	3	9	9	5	52	12	3	7	21	9	9	2	5	2	5	2	3	157	146	136	0	0	10	9	0	6	3	0	1	0	0	1	0	0	1	0	0	1	0	0
2011	Sefton 013	E02001441	6564	6438	6271	63	21	83	49	14	2	23	10	49	21	1	1	23	3	19	5	10	4	9	3	6	243	233	226	1	4	2	5	0	0	5	0	2	1	0	0	1	0	2	2	0	0	1	1
2011	Sefton 014	E02001442	5887	5805	5671	68	0	66	39	11	3	19	6	31	2	2	0	14	13	6	1	2	3	6	1	5	291	282	280	0	0	2	9	2	1	5	1	0	0	0	0	0	0	0	0	0	0	0	0
2011	Sefton 015	E02001443	5664	5556	5446	54	0	56	52	15	1	12	24	42	15	0	0	17	10	10	6	2	2	4	2	2	224	212	208	2	0	2	8	1	0	0	7	3	1	0	0	1	1	0	0	0	0	1	0
2011	Sefton 016	E02001444	5730	5604	5471	60	1	72	54	11	4	18	21	50	8	6	12	7	17	16	8	3	5	6	1	5	281	270	266	1	0	3	8	0	0	0	8	1	0	0	0	1	0	2	0	0	2	0	0
2011	Sefton 017	E02001445	7021	6899	6834	32	0	33	53	9	7	25	12	52	28	0	2	15	7	13	10	3	0	4	2	2	276	264	263	0	0	1	10	2	0	7	1	2	2	0	0	0	0	0	0	0	0	0	0
2011	Sefton 018	E02001446	6837	6753	6664	52	1	36	36	8	7	12	9	31	5	3	5	11	7	14	3	6	5	3	2	1	270	266	263	0	0	3	4	0	0	2	2	0	0	0	0	0	0	0	0	0	0	0	0
2011	Sefton 019	E02001447	5964	5847	5763	43	2	39	54	22	1	7	24	47	6	1	0	27	13	11	11	0	0	5	2	3	206	198	195	0	0	3	7	2	0	2	3	1	0	0	0	1	0	0	0	0	0	0	0
2011	Sefton 020	E02001448	6930	6866	6802	27	0	37	20	3	7	4	6	34	8	5	0	15	6	6	4	1	1	4	1	3	295	292	288	2	0	2	2	1	0	1	0	1	0	1	0	0	0	0	0	0	0	0	0
2011	Sefton 021	E02001449	9241	9082	8921	89	6	66	72	20	9	24	19	70	28	3	0	26	13	8	2	5	1	9	5	4	369	345	336	0	3	6	14	3	4	5	2	8	5	0	0	1	2	0	0	0	0	2	2
2011	Sefton 022	E02001450	8187	7869	7621	138	0	110	86	16	15	23	32	174	83	8	10	57	16	27	16	4	7	31	23	8	331	305	297	0	0	8	11	0	3	3	5	12	11	0	0	0	1	3	3	0	0	0	0
2011	Sefton 023	E02001451	6205	6135	6076	42	1	16	44	14	12	11	7	15	0	3	1	9	2	9	5	2	2	2	1	1	349	346	344	0	0	2	3	0	2	1	0	0	0	0	0	0	0	0	0	0	0	0	0
2011	Sefton 024	E02001452	6623	6470	6402	21	1	46	73	32	10	16	15	35	10	0	0	15	10	29	23	2	4	16	1	15	431	406	404	0	0	2	19	4	6	5	4	3	1	0	0	1	1	1	1	0	0	2	0
2011	Sefton 025	E02001453	8676	8530	8371	92	0	67	74	21	12	22	19	47	6	0	5	30	6	19	14	3	2	6	1	5	379	366	360	3	0	3	9	5	2	2	0	2	0	0	0	2	0	2	1	0	1	0	0
2011	Sefton 026	E02001454	7371	7266	7181	55	3	27	57	28	10	8	11	27	9	1	1	8	8	17	11	3	3	4	0	4	338	325	322	0	0	3	7	4	2	1	0	3	3	0	0	0	0	3	3	0	0	0	0
2011	Sefton 027	E02001455	7197	7104	7048	35	0	21	39	14	5	15	5	36	5	12	2	16	1	15	8	4	3	3	0	3	342	337	336	0	0	1	3	0	1	2	0	2	0	2	0	0	0	0	0	0	0	0	0
2011	Sefton 028	E02001456	7521	7327	7125	98	7	97	107	25	15	39	28	62	20	4	0	21	17	9	4	3	2	16	12	4	420	391	384	0	0	7	22	5	2	9	6	5	3	0	0	0	2	1	1	0	0	1	1
2011	Sefton 029	E02001457	6771	6652	6575	34	1	42	62	19	15	14	14	31	8	1	3	13	6	20	17	2	1	6	2	4	457	450	447	0	0	3	4	1	0	2	1	2	1	0	0	0	1	1	1	0	0	0	0
2011	Sefton 030	E02001458	7668	7399	7135	128	0	136	122	26	33	27	36	92	9	5	0	38	40	34	25	7	2	21	8	13	482	450	435	2	0	13	25	6	6	7	6	5	0	0	0	3	2	0	0	0	0	2	2
2011	Sefton 031	E02001459	7267	7111	7028	39	6	38	84	32	23	19	10	47	5	0	2	15	25	13	4	3	6	12	11	1	498	481	476	0	1	4	10	6	3	1	0	4	0	0	0	0	4	0	0	0	0	3	3
2011	Sefton 032	E02001460	7528	7246	7073	71	0	102	89	23	16	24	26	94	19	2	27	23	23	29	19	6	4	70	28	42	419	386	378	0	0	8	19	9	4	3	3	7	2	0	2	0	3	4	3	0	1	3	0
2011	Sefton 033	E02001461	6326	6261	6183	41	0	37	35	15	5	7	8	28	6	3	0	11	8	2	0	0	2	0	0	0	343	336	333	1	0	2	4	1	0	2	1	3	1	1	0	0	1	0	0	0	0	0	0
2011	Sefton 034	E02001462	7529	7326	7191	29	2	104	122	53	18	21	30	41	1	3	0	15	22	32	19	10	3	8	8	0	578	551	541	3	0	7	24	8	11	2	3	1	0	0	0	0	1	0	0	0	0	2	2
2011	Sefton 035	E02001463	6850	6732	6654	32	1	45	54	23	10	8	13	47	4	2	4	32	5	4	1	2	1	13	9	4	464	447	442	3	0	2	9	3	3	1	2	6	0	0	2	3	1	0	0	0	0	2	2
2011	Sefton 036	E02001464	6867	6671	6529	56	2	84	76	22	10	27	17	76	14	2	2	39	19	18	10	8	0	26	19	7	578	556	549	0	0	7	16	3	6	6	1	3	0	0	0	3	0	0	0	0	0	3	2
2011	Sefton 037	E02001465	6395	6129	5934	63	15	117	68	23	9	13	23	95	12	0	5	46	32	27	13	11	3	76	28	48	412	370	354	2	2	12	9	4	2	2	1	10	1	0	1	2	6	6	6	0	0	17	5
2011	Sefton 038	E02001466	8590	8381	8200	81	5	95	62	32	14	7	9	91	11	14	19	21	26	45	28	0	17	11	7	4	606	570	565	2	0	3	7	4	1	1	1	14	3	5	1	0	5	10	1	0	9	5	4
2011	St. Helens 001	E02001406	7779	7682	7577	38	6	61	34	10	4	8	12	43	3	0	1	23	16	8	5	3	0	12	8	4	306	296	290	0	3	3	5	0	0	1	4	4	0	0	0	2	2	0	0	0	0	1	1
2011	St. Helens 002	E02001407	6179	6103	6029	42	2	30	39	15	4	10	10	27	4	2	3	9	9	4	1	3	0	6	1	5	257	252	251	1	0	0	1	0	0	1	0	4	0	0	1	0	3	0	0	0	0	0	0
2011	St. Helens 003	E02001408	5753	5690	5635	19	3	33	30	13	5	4	8	21	5	1	0	7	8	5	1	3	1	7	2	5	280	273	270	0	0	3	6	1	3	0	2	0	0	0	0	0	0	0	0	0	0	1	0
2011	St. Helens 004	E02001409	9815	9708	9627	33	0	48	44	23	6	7	8	45	8	3	1	8	25	5	1	2	2	13	8	5	536	519	517	0	0	2	11	7	1	3	0	6	1	0	0	1	4	0	0	0	0	0	0
2011	St. Helens 005	E02001410	5837	5752	5669	26	1	56	9	5	1	3	0	55	17	1	0	17	20	16	11	3	2	5	1	4	323	314	308	2	0	4	2	1	0	1	0	5	2	0	0	0	3	2	2	0	0	0	0
2011	St. Helens 006	E02001411	5871	5804	5732	24	0	48	22	11	2	2	7	27	15	0	0	5	7	8	5	3	0	10	1	9	343	337	332	2	0	3	5	3	1	0	1	0	0	0	0	0	0	1	1	0	0	0	0
2011	St. Helens 007	E02001412	8823	8724	8602	51	1	70	36	14	5	10	7	53	3	9	7	12	22	6	3	2	1	4	0	4	518	513	507	1	0	5	4	1	0	3	0	1	0	1	0	0	0	0	0	0	0	0	0
2011	St. Helens 008	E02001413	9682	9533	9443	41	0	49	39	15	1	15	8	89	28	1	0	12	48	3	0	2	1	18	12	6	510	501	496	1	0	4	4	0	0	3	1	5	2	0	0	0	3	0	0	0	0	0	0
2011	St. Helens 009	E02001414	5355	5306	5220	52	1	33	18	6	1	8	3	19	15	2	1	1	0	7	4	1	2	5	1	4	208	205	204	0	0	1	3	0	0	3	0	0	0	0	0	0	0	0	0	0	0	0	0
2011	St. Helens 010	E02001415	6592	6394	6278	45	6	65	68	34	8	13	13	97	7	1	25	37	27	14	9	4	1	19	3	16	492	468	465	1	0	2	12	4	2	1	5	11	1	0	1	3	6	0	0	0	0	1	0
2011	St. Helens 011	E02001416	5926	5845	5743	15	3	84	39	15	9	7	8	27	5	0	0	15	7	13	10	0	3	2	0	2	480	470	462	2	1	5	6	2	1	2	1	3	0	0	0	3	0	1	1	0	0	0	0
2011	St. Helens 012	E02001417	7187	7064	6934	42	5	83	50	13	17	15	5	43	9	4	10	13	7	14	8	2	4	16	12	4	448	443	440	0	1	2	4	2	1	0	1	1	0	0	1	0	0	0	0	0	0	0	0
2011	St. Helens 013	E02001418	5235	5117	5000	41	18	58	41	18	3	7	13	66	7	3	16	29	11	7	4	1	2	4	2	2	387	371	366	1	1	3	6	0	1	0	5	10	0	0	4	3	3	0	0	0	0	0	0
2011	St. Helens 014	E02001419	6818	6603	6441	37	1	124	47	22	7	13	5	148	47	7	0	54	40	12	8	3	1	8	6	2	464	443	432	1	0	10	5	0	2	1	2	16	5	0	0	7	4	0	0	0	0	0	0
2011	St. Helens 015	E02001420	10206	9937	9776	56	9	96	122	43	12	31	36	112	44	6	13	33	16	23	13	8	2	12	4	8	694	671	660	0	2	9	16	5	2	3	6	6	3	0	1	1	1	0	0	0	0	1	1
2011	St. Helens 016	E02001421	10509	10329	10196	40	0	93	69	21	12	10	26	80	24	5	10	21	20	18	13	1	4	13	3	10	606	585	578	0	0	7	14	1	3	2	8	5	2	1	0	0	2	2	1	0	1	0	0
2011	St. Helens 017	E02001422	6362	6218	6093	18	5	102	58	24	10	8	16	70	10	8	7	37	8	9	9	0	0	7	4	3	516	494	481	0	0	13	16	7	4	0	5	4	0	0	0	4	0	0	0	0	0	2	2
2011	St. Helens 018	E02001423	6324	6132	6045	46	2	39	61	17	7	8	29	113	44	2	13	19	35	11	8	2	1	7	2	5	251	232	231	0	0	1	13	3	2	2	6	6	4	0	0	0	2	0	0	0	0	0	0
2011	St. Helens 019	E02001424	13529	13053	12846	44	3	160	124	40	21	28	35	287	89	36	5	83	74	31	19	8	4	34	23	11	976	914	893	2	1	18	29	8	5	6	10	30	9	4	0	10	7	1	1	0	0	2	2
2011	St. Helens 020	E02001425	10460	10319	10168	50	0	101	78	33	12	17	16	51	16	2	6	12	15	7	4	1	2	5	3	2	518	503	495	0	0	8	13	5	2	4	2	2	1	0	0	0	1	0	0	0	0	0	0
2011	St. Helens 021	E02001426	5400	5281	5225	30	0	26	35	12	7	11	5	67	8	7	0	19	33	5	0	5	0	12	7	5	243	235	232	0	0	3	3	1	0	1	1	4	0	0	0	0	4	0	0	0	0	1	1
2011	St. Helens 022	E02001427	10213	10066	9943	40	1	82	68	24	12	17	15	51	7	7	2	24	11	20	14	3	3	8	2	6	741	728	724	1	0	3	3	0	0	2	1	4	1	1	0	2	0	5	4	0	1	1	0
2011	St. Helens 023	E02001428	5453	5217	5124	57	2	34	48	17	1	19	11	173	89	26	2	22	34	2	2	0	0	13	12	1	172	159	157	1	0	1	5	0	0	2	3	7	2	2	0	1	2	0	0	0	0	1	1
2011	Wirral 001	E02001467	7547	7318	7071	84	1	162	113	26	37	25	25	92	17	6	17	35	17	17	12	3	2	7	0	7	405	379	369	0	0	10	17	3	9	3	2	9	2	0	3	4	0	0	0	0	0	0	0
2011	Wirral 002	E02001468	7841	7568	7367	86	3	112	121	37	19	31	34	104	15	0	25	29	35	28	15	13	0	20	5	15	485	451	442	4	0	5	19	4	5	7	3	11	4	0	1	2	4	2	1	1	0	2	0
2011	Wirral 003	E02001469	7829	7630	7501	66	0	63	82	31	17	15	19	97	21	0	15	25	36	15	8	7	0	5	4	1	343	322	317	0	0	5	15	6	2	4	3	6	0	0	1	0	5	0	0	0	0	0	0
2011	Wirral 004	E02001470	8593	8434	8291	73	0	70	77	20	11	18	28	56	15	0	0	19	22	22	8	4	10	4	2	2	414	386	384	0	0	2	23	5	4	4	10	3	0	0	0	0	3	2	2	0	0	0	0
2011	Wirral 005	E02001471	7525	7271	7079	54	2	136	108	45	26	19	18	104	23	1	26	31	23	31	15	4	12	11	7	4	575	542	531	0	0	11	22	7	9	3	3	9	3	0	5	0	1	0	0	0	0	2	2
2011	Wirral 006	E02001472	7064	6911	6768	52	0	91	64	13	17	23	11	61	9	0	0	36	16	22	13	6	3	6	2	4	444	429	416	1	0	12	11	1	3	6	1	2	1	0	0	1	0	1	1	0	0	1	1
2011	Wirral 007	E02001473	7660	7435	7311	67	1	56	84	41	7	20	16	119	15	2	3	63	36	19	3	11	5	3	1	2	448	427	424	0	0	3	12	5	2	1	4	9	1	1	0	4	3	0	0	0	0	0	0
2011	Wirral 008	E02001474	7100	6853	6728	36	3	86	87	48	14	16	9	115	12	2	39	24	38	24	10	12	2	21	11	10	567	538	533	0	1	4	9	1	3	5	0	13	0	0	8	1	4	4	3	1	0	3	2
2011	Wirral 009	E02001475	6168	5947	5861	41	1	44	76	31	5	21	19	128	47	1	7	40	33	7	3	1	3	10	6	4	453	427	420	1	0	6	14	4	1	4	5	11	7	0	0	3	1	0	0	0	0	1	0
2011	Wirral 010	E02001476	7626	7351	7180	54	0	117	122	44	24	23	31	105	18	13	28	35	11	29	17	9	3	19	7	12	598	566	556	0	0	10	21	14	2	1	4	9	1	2	2	4	0	1	1	0	0	1	1
2011	Wirral 011	E02001477	7510	7281	7166	39	2	74	112	32	19	26	35	93	35	8	4	27	19	19	14	5	0	5	1	4	709	675	667	1	0	7	21	4	6	5	6	11	5	3	1	2	0	2	2	0	0	0	0
2011	Wirral 012	E02001478	7909	7759	7632	69	0	58	52	17	9	13	13	88	4	0	21	46	17	7	4	1	2	3	0	3	425	408	400	3	0	5	8	1	4	1	2	8	1	0	4	2	1	0	0	0	0	1	0
2011	Wirral 013	E02001479	6173	6059	5949	66	0	44	31	11	1	7	12	58	7	3	0	47	1	9	7	1	1	16	6	10	351	349	345	1	0	3	1	0	0	1	0	0	0	0	0	0	0	0	0	0	0	1	0
2011	Wirral 014	E02001480	7738	7528	7303	88	3	134	78	28	10	26	14	100	29	1	16	28	26	14	8	3	3	18	1	17	356	333	322	1	0	10	20	10	0	8	2	2	2	0	0	0	0	1	0	0	1	0	0
2011	Wirral 015	E02001481	8109	7765	7608	76	4	77	104	21	18	31	34	203	78	8	19	67	31	23	13	3	7	14	0	14	479	438	432	2	0	4	21	1	5	6	9	19	8	0	5	3	3	0	0	0	0	1	0
2011	Wirral 016	E02001482	7723	7273	7026	86	10	151	120	50	24	22	24	288	25	20	111	95	37	26	12	9	5	16	12	4	531	484	470	1	2	11	17	9	5	0	3	27	1	1	15	6	4	2	0	0	2	1	1
2011	Wirral 017	E02001483	7396	7285	7188	49	2	46	43	7	10	14	12	50	7	0	12	16	15	12	10	0	2	6	3	3	360	352	348	2	0	2	6	0	3	3	0	1	0	0	1	0	0	1	1	0	0	0	0
2011	Wirral 018	E02001484	7663	7439	7328	59	1	51	40	11	3	14	12	163	59	11	0	50	43	11	8	2	1	10	0	10	398	374	370	0	0	4	8	0	1	2	5	12	4	2	0	2	4	4	4	0	0	0	0
2011	Wirral 019	E02001485	6382	6125	6039	39	2	45	85	26	16	22	21	154	74	9	10	21	40	6	1	5	0	12	4	8	405	376	368	1	0	7	15	5	0	4	6	14	10	0	1	1	2	0	0	0	0	0	0
2011	Wirral 020	E02001486	8248	7924	7662	103	0	159	96	11	23	31	31	191	78	9	17	56	31	10	3	6	1	27	8	19	300	281	271	1	0	9	13	0	0	4	9	6	2	0	1	3	0	0	0	0	0	0	0
2011	Wirral 021	E02001487	9284	8579	8278	94	6	201	102	37	35	11	19	552	104	5	304	116	23	31	12	15	4	20	6	14	890	789	771	1	2	15	17	4	8	2	3	79	19	0	54	5	1	3	2	1	0	2	1
2011	Wirral 022	E02001488	8480	8205	7958	84	1	162	105	24	12	43	26	120	51	1	12	45	11	33	22	11	0	17	4	13	586	554	542	2	0	10	14	3	1	7	3	15	10	0	2	3	0	1	1	0	0	2	0
2011	Wirral 023	E02001489	8293	8083	7975	62	4	42	72	17	2	40	13	107	39	2	1	41	24	8	3	4	1	23	9	14	331	307	306	0	0	1	14	2	2	8	2	7	1	0	0	5	1	3	1	2	0	0	0
2011	Wirral 024	E02001490	8743	8409	8309	48	1	51	75	23	19	23	10	244	68	17	16	116	27	11	11	0	0	4	0	4	531	498	496	1	0	1	10	3	3	4	0	22	9	4	2	4	3	1	1	0	0	0	0
2011	Wirral 025	E02001491	6833	6587	6494	36	0	57	71	32	0	17	22	136	40	20	7	13	56	27	23	1	3	12	0	12	427	394	390	1	0	3	14	2	0	7	5	17	2	3	1	2	9	2	2	0	0	0	0
2011	Wirral 026	E02001492	7846	7610	7321	87	0	202	119	23	20	36	40	70	28	3	0	27	12	15	0	9	6	32	24	8	405	374	359	0	0	15	26	1	5	11	9	2	1	0	0	1	0	1	0	0	1	2	1
2011	Wirral 027	E02001493	7970	7673	7488	56	6	123	94	44	19	14	17	168	17	5	33	67	46	26	22	3	1	9	6	3	665	625	617	1	0	7	22	13	4	1	4	17	1	0	10	4	2	0	0	0	0	1	1
2011	Wirral 028	E02001494	7113	6852	6679	62	2	109	100	24	15	32	29	125	70	0	0	26	29	5	2	2	1	31	22	9	290	264	255	0	0	9	12	1	3	4	4	11	7	0	0	1	3	0	0	0	0	3	2
2011	Wirral 029	E02001495	7789	7535	7387	98	3	47	88	24	15	26	23	145	27	0	39	53	26	13	11	2	0	8	1	7	437	395	394	1	0	0	17	4	2	7	4	21	5	0	6	7	3	2	2	0	0	2	0
2011	Wirral 030	E02001496	6026	5815	5716	57	0	42	61	9	17	27	8	122	46	0	26	24	26	7	3	2	2	21	7	14	288	272	272	0	0	0	2	0	2	0	0	14	5	0	5	2	2	0	0	0	0	0	0
2011	Wirral 031	E02001497	7971	7781	7547	87	8	139	77	16	17	23	21	96	16	2	6	24	48	4	0	1	3	13	3	10	578	562	549	3	0	10	11	3	3	4	1	5	2	0	0	0	3	0	0	0	0	0	0
2011	Wirral 032	E02001498	7568	7356	7236	70	0	50	73	19	7	23	24	112	20	10	4	53	25	17	7	8	2	10	6	4	442	416	414	0	0	2	12	4	0	4	4	11	3	2	0	5	1	2	2	0	0	1	1
2011	Wirral 033	E02001499	6691	6600	6516	35	1	48	38	5	3	18	12	33	8	1	1	10	13	15	3	0	12	5	1	4	271	263	261	0	0	2	2	0	0	1	1	3	2	0	0	1	0	3	0	0	3	0	0
2011	Wirral 034	E02001500	7485	7322	7214	48	1	59	62	10	6	26	20	90	12	20	1	36	21	5	2	0	3	6	1	5	339	323	318	0	0	5	7	0	0	4	3	8	0	5	0	2	1	0	0	0	0	1	0
2011	Wirral 035	E02001501	7971	7789	7645	69	0	75	61	15	7	20	19	89	29	4	0	41	15	26	20	4	2	6	1	5	377	361	353	2	0	6	8	1	1	3	3	7	3	1	0	2	1	1	1	0	0	0	0
2011	Wirral 036	E02001502	8342	8147	7967	62	1	117	69	24	11	16	18	96	20	0	12	42	22	20	13	6	1	10	1	9	493	468	460	0	0	8	21	4	4	8	5	2	1	0	0	1	0	0	0	0	0	2	0
2011	Wirral 037	E02001503	7518	7347	7174	78	1	94	72	13	7	32	20	82	14	29	2	29	8	10	5	3	2	7	3	4	358	346	336	0	0	10	10	0	1	6	3	2	1	0	0	1	0	0	0	0	0	0	0
2011	Wirral 038	E02001504	7329	7156	7071	38	0	47	46	11	2	23	10	75	27	0	5	28	15	21	17	2	2	31	20	11	258	245	244	0	0	1	7	1	0	6	0	4	1	0	2	0	1	2	2	0	0	0	0
2011	Wirral 039	E02001505	6428	6323	6221	34	1	67	39	10	2	16	11	49	8	1	5	24	11	14	8	4	2	3	0	3	362	345	342	1	0	2	7	2	0	3	2	6	4	0	0	0	2	2	2	0	0	2	0
2011	Wirral 040	E02001506	8980	8730	8540	66	0	124	73	11	14	31	17	140	80	11	1	18	30	17	11	4	2	20	7	13	324	301	291	3	0	7	15	4	2	6	3	8	5	1	0	1	1	0	0	0	0	0	0
2011	Wirral 041	E02001507	7296	7205	7113	46	3	43	35	9	6	18	2	47	11	1	6	8	21	8	3	2	3	1	0	1	340	336	333	0	0	3	3	0	0	3	0	1	0	0	0	0	1	0	0	0	0	0	0
2011	Wirral 042	E02001508	8023	7896	7775	63	3	55	59	14	12	17	16	49	21	0	0	22	6	11	7	1	3	8	6	2	476	467	457	1	2	7	4	1	2	1	0	3	1	0	0	1	1	0	0	0	0	2	2
2011	East Riding of Yorkshire 001	E02002684	9688	9608	9505	26	2	75	40	17	1	16	6	25	12	1	0	9	3	5	4	1	0	10	2	8	363	357	350	0	0	7	6	2	1	1	2	0	0	0	0	0	0	0	0	0	0	0	0
2011	East Riding of Yorkshire 002	E02002685	8071	7982	7901	15	8	58	43	20	7	12	4	41	9	5	2	8	17	1	0	1	0	4	4	0	285	268	266	0	0	2	11	7	2	2	0	4	1	0	0	0	3	0	0	0	0	2	2
2011	East Riding of Yorkshire 003	E02002686	7904	7746	7626	22	22	76	72	30	12	18	12	72	30	1	0	12	29	10	7	3	0	4	2	2	547	520	514	0	1	5	12	2	7	1	2	15	7	0	0	4	4	0	0	0	0	0	0
2011	East Riding of Yorkshire 004	E02002687	6032	5939	5804	24	2	109	40	23	2	12	3	23	2	0	0	13	8	27	15	9	3	3	2	1	299	290	283	0	0	7	8	6	2	0	0	0	0	0	0	0	0	1	1	0	0	0	0
2011	East Riding of Yorkshire 005	E02002688	5662	5540	5408	24	0	108	57	18	12	9	18	52	17	2	0	20	13	12	7	3	2	1	0	1	277	269	262	0	0	7	5	2	0	0	3	3	1	1	0	1	0	0	0	0	0	0	0
2011	East Riding of Yorkshire 006	E02002689	5891	5840	5774	24	3	39	24	6	0	11	7	24	2	0	0	6	16	1	0	0	1	2	0	2	234	230	229	0	0	1	4	1	0	1	2	0	0	0	0	0	0	0	0	0	0	0	0
2011	East Riding of Yorkshire 008	E02002691	8074	8015	7890	19	0	106	40	8	12	10	10	13	8	0	1	0	4	3	1	2	0	3	0	3	374	364	357	0	0	7	9	0	5	3	1	1	1	0	0	0	0	0	0	0	0	0	0
2011	East Riding of Yorkshire 009	E02002692	8805	8501	8331	41	12	117	109	31	10	35	33	102	16	37	6	10	33	74	19	43	12	19	12	7	400	385	382	0	0	3	11	0	1	6	4	1	0	0	0	0	1	1	1	0	0	2	1
2011	East Riding of Yorkshire 010	E02002693	6842	6800	6736	16	1	47	22	6	1	10	5	15	9	0	1	1	4	4	3	1	0	1	0	1	300	295	292	0	0	3	4	1	0	2	1	1	1	0	0	0	0	0	0	0	0	0	0
2011	East Riding of Yorkshire 011	E02002694	10943	10752	10506	29	1	216	66	13	16	25	12	96	24	0	12	49	11	17	10	2	5	12	2	10	532	503	487	0	0	16	21	5	7	8	1	7	1	0	2	4	0	1	1	0	0	0	0
2011	East Riding of Yorkshire 012	E02002695	8099	8006	7921	19	2	64	43	16	2	15	10	29	5	7	0	7	10	9	1	4	4	12	3	9	327	317	312	0	0	5	7	1	1	2	3	3	0	2	0	0	1	0	0	0	0	0	0
2011	East Riding of Yorkshire 013	E02002696	6008	5888	5815	14	0	59	18	5	0	9	4	86	7	4	4	19	52	14	9	3	2	2	0	2	288	276	275	0	0	1	2	0	0	2	0	9	0	1	0	1	7	1	1	0	0	0	0
2011	East Riding of Yorkshire 014	E02002697	7593	7495	7435	11	2	47	44	6	9	19	10	44	11	13	2	12	6	5	0	3	2	5	4	1	329	318	316	0	0	2	8	1	3	4	0	3	1	2	0	0	0	0	0	0	0	0	0
2011	East Riding of Yorkshire 015	E02002698	7586	7480	7349	29	0	102	38	11	4	17	6	40	16	0	2	12	10	18	14	4	0	10	3	7	483	468	456	0	0	12	9	2	3	4	0	4	3	0	0	1	0	1	1	0	0	1	0
2011	East Riding of Yorkshire 016	E02002699	9442	9261	9110	31	3	117	66	17	10	32	7	97	38	4	0	29	26	2	0	2	0	16	9	7	430	416	416	0	0	0	6	2	1	1	2	6	4	0	0	0	2	0	0	0	0	2	1
2011	East Riding of Yorkshire 017	E02002700	6308	6179	6104	23	1	51	60	18	18	14	10	55	15	8	0	8	24	10	7	1	2	4	1	3	489	472	472	0	0	0	14	1	12	1	0	3	1	1	0	0	1	0	0	0	0	0	0
2011	East Riding of Yorkshire 018	E02002701	8541	8476	8331	27	2	116	39	18	6	10	5	14	4	0	3	2	5	4	2	2	0	8	5	3	438	433	424	0	0	9	4	0	4	0	0	0	0	0	0	0	0	0	0	0	0	1	1
2011	East Riding of Yorkshire 019	E02002702	9796	9562	9346	45	2	169	89	19	22	28	20	113	19	10	0	23	61	23	20	2	1	9	0	9	481	446	438	0	0	8	18	0	8	5	5	15	1	3	0	3	8	1	1	0	0	1	0
2011	East Riding of Yorkshire 020	E02002703	9198	8954	8761	19	2	172	86	21	11	29	25	113	50	29	1	9	24	22	18	4	0	23	10	13	412	392	379	0	0	13	7	2	1	2	2	10	8	2	0	0	0	1	1	0	0	2	2
2011	East Riding of Yorkshire 021	E02002704	7241	7187	7149	7	2	29	25	15	0	10	0	18	1	1	2	3	11	3	0	2	1	8	4	4	249	244	242	0	0	2	5	2	0	3	0	0	0	0	0	0	0	0	0	0	0	0	0
2011	East Riding of Yorkshire 022	E02002705	6330	6098	5950	26	61	61	54	10	8	21	15	132	74	17	2	20	19	20	17	1	2	26	18	8	242	219	210	1	7	1	6	0	3	2	1	13	7	1	0	3	2	0	0	0	0	4	3
2011	East Riding of Yorkshire 023	E02002706	6907	6727	6606	28	3	90	56	13	15	24	4	74	22	7	8	15	22	20	16	1	3	30	21	9	304	285	281	2	0	2	7	2	1	2	2	6	2	0	1	0	3	2	0	0	2	4	2
2011	East Riding of Yorkshire 024	E02002707	7617	7357	7254	10	14	79	85	35	11	22	17	140	24	44	3	25	44	31	9	18	4	4	1	3	291	279	271	0	1	7	9	3	2	4	0	3	1	1	0	0	1	0	0	0	0	0	0
2011	East Riding of Yorkshire 025	E02002708	7120	6835	6711	23	6	95	85	19	18	24	24	121	39	18	5	22	37	40	30	9	1	39	33	6	251	228	221	0	0	7	12	0	5	6	1	7	1	3	1	1	1	0	0	0	0	4	4
2011	East Riding of Yorkshire 026	E02002709	7534	7451	7357	17	5	72	41	16	8	12	5	32	16	0	0	9	7	5	4	1	0	5	4	1	356	353	345	0	1	7	0	0	0	0	0	3	2	0	0	1	0	0	0	0	0	0	0
2011	East Riding of Yorkshire 027	E02002710	7550	7323	7249	15	0	59	87	18	21	28	20	85	29	17	1	14	24	25	18	0	7	30	24	6	417	386	382	0	0	4	17	3	9	2	3	9	2	3	0	1	3	2	2	0	0	3	3
2011	East Riding of Yorkshire 028	E02002711	7584	7352	7225	42	1	84	53	14	0	27	12	153	84	46	0	12	11	12	9	2	1	14	11	3	263	250	244	0	0	6	5	1	0	3	1	7	3	3	0	0	1	1	1	0	0	0	0
2011	East Riding of Yorkshire 029	E02002712	7511	7439	7355	8	1	75	35	18	7	7	3	29	6	0	0	16	7	6	4	1	1	2	0	2	330	320	312	0	0	8	7	3	3	0	1	3	1	0	0	1	1	0	0	0	0	0	0
2011	East Riding of Yorkshire 031	E02002714	7707	7628	7522	14	1	91	28	6	6	13	3	32	4	2	1	14	11	9	3	2	4	10	9	1	343	335	330	0	1	4	6	0	3	3	0	1	0	0	0	1	0	0	0	0	0	1	1
2011	East Riding of Yorkshire 032	E02002715	12472	12007	11789	40	0	178	89	17	9	37	26	273	146	39	0	59	29	52	41	11	0	51	36	15	820	755	734	2	0	19	16	3	1	5	7	37	21	8	0	6	2	5	5	0	0	7	6
2011	East Riding of Yorkshire 033	E02002716	8570	8500	8438	15	1	46	33	19	1	10	3	24	5	1	0	10	8	10	8	1	1	3	3	0	429	421	420	0	0	1	6	4	0	2	0	0	0	0	0	0	0	2	2	0	0	0	0
2011	East Riding of Yorkshire 034	E02002717	7606	7451	7331	18	0	102	64	18	15	19	12	64	22	7	0	17	18	7	1	6	0	20	11	9	434	420	412	0	0	8	4	1	0	2	1	7	3	3	0	1	0	0	0	0	0	3	0
2011	East Riding of Yorkshire 035	E02002718	7844	7520	7391	29	1	99	76	1	10	54	11	200	129	24	0	14	33	26	21	5	0	22	9	13	346	311	304	0	0	7	14	0	3	9	2	17	11	0	0	1	5	1	1	0	0	3	1
2011	East Riding of Yorkshire 036	E02002719	5925	5679	5538	24	1	116	40	9	6	19	6	170	93	16	0	24	37	10	8	0	2	26	12	14	274	245	235	0	0	10	12	2	0	6	4	17	10	4	0	0	3	0	0	0	0	0	0
2011	East Riding of Yorkshire 037	E02002720	6994	6899	6790	13	1	95	31	2	5	13	11	53	25	2	1	16	9	3	2	0	1	8	1	7	366	356	344	0	0	12	6	0	2	1	3	4	2	0	1	1	0	0	0	0	0	0	0
2011	East Riding of Yorkshire 038	E02002721	6379	6315	6199	12	1	103	40	23	3	13	1	17	5	7	0	0	5	5	1	4	0	2	0	2	310	304	292	0	0	12	6	3	0	3	0	0	0	0	0	0	0	0	0	0	0	0	0
2011	East Riding of Yorkshire 039	E02002722	8744	8640	8545	21	8	66	48	14	4	11	19	41	2	5	2	25	7	9	4	5	0	6	3	3	448	441	437	0	1	3	3	3	0	0	0	4	0	0	0	4	0	0	0	0	0	0	0
2011	East Riding of Yorkshire 040	E02002723	8439	8236	7261	17	12	946	76	27	11	26	12	82	27	7	7	26	15	12	6	4	2	33	7	26	548	516	423	0	1	92	21	5	3	9	4	7	2	1	2	2	0	2	0	2	0	2	0
2011	East Riding of Yorkshire 041	E02002724	8789	8640	7900	11	24	705	80	26	23	17	14	48	7	4	2	28	7	10	6	3	1	11	2	9	670	648	581	0	1	66	13	5	5	2	1	9	2	2	0	5	0	0	0	0	0	0	0
2011	East Riding of Yorkshire 042	E02002725	6599	6555	6466	10	7	72	29	12	5	6	6	12	2	2	0	3	5	1	0	1	0	2	0	2	302	298	290	0	0	8	3	2	0	1	0	0	0	0	0	0	0	0	0	0	0	1	0
2011	East Riding of Yorkshire 043	E02006814	8283	8140	8045	20	1	74	80	23	22	18	17	46	18	9	0	11	8	7	2	3	2	10	4	6	420	391	387	0	0	4	20	4	11	3	2	8	4	3	0	0	1	0	0	0	0	1	1
2011	East Riding of Yorkshire 044	E02006891	7477	7415	7327	19	6	63	26	5	3	10	8	29	3	0	0	16	10	4	3	1	0	3	1	2	306	302	296	0	2	4	3	0	2	1	0	1	0	0	0	0	1	0	0	0	0	0	0
2011	East Riding of Yorkshire 045	E02006892	6474	6371	6258	11	5	97	44	20	1	13	10	32	4	0	1	12	15	10	5	4	1	17	16	1	393	383	371	1	0	11	6	1	0	4	1	3	0	0	0	1	2	0	0	0	0	1	1
2011	Kingston upon Hull 001	E02002652	10846	10451	10265	10	0	176	111	38	21	22	30	109	34	10	0	34	31	102	80	8	14	73	61	12	1014	957	934	0	0	23	20	4	6	3	7	13	7	3	0	1	2	14	5	1	8	10	10
2011	Kingston upon Hull 002	E02002653	8323	8189	8114	12	2	61	73	19	19	22	13	17	2	1	1	5	8	29	23	5	1	15	9	6	688	667	660	1	0	6	19	0	6	9	4	1	0	0	0	1	0	0	0	0	0	1	1
2011	Kingston upon Hull 003	E02002654	7640	7267	7024	12	17	214	135	47	44	21	23	60	4	17	0	18	21	134	113	3	18	44	22	22	753	694	660	0	5	29	32	10	14	5	3	6	0	2	0	3	1	12	8	0	4	9	5
2011	Kingston upon Hull 004	E02002655	8926	8821	8726	8	9	78	59	14	11	20	14	19	1	5	0	2	11	13	3	3	7	14	5	9	748	733	721	0	1	11	10	2	1	2	5	3	0	1	0	1	1	1	0	0	1	1	1
2011	Kingston upon Hull 005	E02002656	5361	5218	5119	12	0	87	47	15	7	13	12	53	9	1	1	31	11	24	17	5	2	19	11	8	267	243	237	1	0	5	15	2	3	3	7	2	2	0	0	0	0	4	3	0	1	3	2
2011	Kingston upon Hull 006	E02002657	7537	7409	7307	3	2	97	52	22	11	12	7	34	4	11	0	12	7	40	35	3	2	2	0	2	437	421	413	0	0	8	8	4	3	1	0	3	0	2	0	0	1	5	5	0	0	0	0
2011	Kingston upon Hull 007	E02002658	6881	6802	6756	6	2	38	25	2	9	8	6	30	6	1	4	11	8	19	14	0	5	5	0	5	338	330	328	0	0	2	4	0	3	1	0	3	1	0	1	0	1	1	1	0	0	0	0
2011	Kingston upon Hull 008	E02002659	11018	10381	9991	8	23	359	159	44	64	24	27	171	17	25	11	80	38	235	211	9	15	72	48	24	939	848	813	0	4	31	40	9	22	5	4	15	1	3	1	5	5	28	21	0	7	8	6
2011	Kingston upon Hull 009	E02002660	6942	6814	6755	12	3	44	45	9	15	7	14	51	7	16	4	7	17	24	13	2	9	8	1	7	418	394	386	0	0	8	11	1	6	2	2	9	1	2	1	1	4	4	3	0	1	0	0
2011	Kingston upon Hull 010	E02002661	7963	7788	7676	21	7	84	83	32	10	23	18	43	7	2	1	13	20	30	21	7	2	19	1	18	546	521	514	1	0	6	17	3	3	5	6	4	1	0	0	1	2	2	2	0	0	2	1
2011	Kingston upon Hull 011	E02002662	7215	7088	7014	11	2	61	44	19	16	7	2	47	5	1	10	19	12	24	15	4	5	12	2	10	375	359	349	0	0	10	7	2	5	0	0	6	1	0	1	3	1	1	0	0	1	2	0
2011	Kingston upon Hull 012	E02002663	6850	5660	5180	51	8	421	133	13	37	52	31	687	97	73	20	402	95	244	213	14	17	126	88	38	279	221	206	0	0	15	15	1	5	5	4	21	5	9	1	4	2	5	2	0	3	17	15
2011	Kingston upon Hull 013	E02002664	7614	7521	7473	5	2	41	34	11	9	8	6	35	12	6	2	11	4	7	3	2	2	17	12	5	414	405	403	0	0	2	6	1	2	2	1	2	0	1	0	0	1	0	0	0	0	1	1
2011	Kingston upon Hull 014	E02002665	8312	7760	7563	30	3	164	111	34	18	28	31	204	25	21	37	83	38	107	86	9	12	130	100	30	467	415	400	0	0	15	16	5	3	5	3	11	1	1	4	4	1	6	3	0	3	19	15
2011	Kingston upon Hull 015	E02002666	8961	7424	5911	29	15	1469	181	33	56	43	49	870	82	99	107	448	134	320	285	27	8	166	97	69	390	275	170	0	0	105	37	3	20	4	10	40	2	9	14	12	3	19	19	0	0	19	13
2011	Kingston upon Hull 016	E02002667	7110	6936	6747	16	3	170	62	8	11	28	15	79	15	21	8	15	20	25	18	2	5	8	4	4	469	449	425	0	0	24	11	0	7	3	1	8	1	3	1	2	1	1	1	0	0	0	0
2011	Kingston upon Hull 017	E02002668	8864	8681	8471	12	9	189	85	29	9	20	27	41	12	2	1	14	12	30	25	4	1	27	16	11	773	746	725	0	0	21	16	3	2	8	3	4	1	1	1	0	1	4	3	0	1	3	3
2011	Kingston upon Hull 018	E02002669	8486	7226	6284	58	10	874	230	58	46	59	67	725	89	95	118	315	108	172	131	20	21	133	80	53	443	347	287	2	0	58	33	11	11	7	4	40	6	12	12	5	5	6	3	0	3	17	13
2011	Kingston upon Hull 019	E02002670	7871	7667	7586	9	2	70	67	22	17	13	15	62	12	15	10	14	11	54	34	14	6	21	4	17	456	432	422	0	0	10	8	1	4	1	2	11	3	3	1	2	2	4	3	1	0	1	0
2011	Kingston upon Hull 020	E02002671	8365	8113	7877	17	18	201	89	18	28	22	21	79	23	13	3	21	19	58	43	10	5	26	9	17	409	389	371	0	0	18	11	1	3	5	2	3	2	1	0	0	0	2	1	0	1	4	1
2011	Kingston upon Hull 021	E02002672	7373	7226	7082	8	1	135	73	36	9	20	8	49	19	0	2	14	14	22	15	4	3	3	1	2	714	693	677	0	0	16	12	6	2	2	2	7	4	0	0	1	2	2	1	0	1	0	0
2011	Kingston upon Hull 022	E02002673	7916	7692	7465	19	1	207	68	17	13	17	21	66	26	1	2	16	21	69	55	6	8	21	13	8	570	535	516	0	0	19	16	1	10	3	2	9	5	0	0	1	3	8	5	0	3	2	2
2011	Kingston upon Hull 023	E02002674	6905	6811	6744	9	3	55	47	12	15	10	10	29	4	6	2	3	14	7	5	2	0	11	9	2	456	447	439	1	0	7	6	0	2	2	2	2	0	0	0	0	2	0	0	0	0	1	1
2011	Kingston upon Hull 024	E02002675	8464	7028	5661	20	47	1300	301	59	64	90	88	584	62	106	181	72	163	325	292	7	26	226	64	162	632	409	282	0	5	122	75	12	25	24	14	84	8	16	32	11	17	36	29	0	7	28	11
2011	Kingston upon Hull 025	E02002676	7581	6957	6464	28	5	460	153	50	17	42	44	321	37	55	112	56	61	65	48	11	6	85	51	34	518	417	376	0	0	41	37	10	6	7	14	42	3	12	17	5	5	5	4	0	1	17	11
2011	Kingston upon Hull 026	E02002677	8420	7620	7200	23	45	352	130	26	37	41	26	430	156	78	39	96	61	116	97	6	13	124	79	45	592	470	420	0	3	47	34	6	14	10	4	59	33	10	9	4	3	10	9	0	1	19	17
2011	Kingston upon Hull 027	E02002678	7692	7246	6748	10	5	483	98	26	23	22	27	225	90	50	6	18	61	73	64	4	5	50	27	23	598	530	479	0	0	51	31	5	14	6	6	23	9	5	1	1	7	5	5	0	0	9	6
2011	Kingston upon Hull 028	E02002679	7415	7242	7151	15	4	72	57	21	11	8	17	93	21	29	4	16	23	17	7	4	6	6	0	6	394	371	366	0	0	5	11	3	2	1	5	12	3	3	1	2	3	0	0	0	0	0	0
2011	Kingston upon Hull 029	E02002680	8871	7062	6205	28	4	825	334	44	77	156	57	670	100	62	26	141	341	328	282	17	29	477	204	273	491	245	189	2	1	53	70	4	18	32	16	97	12	11	7	33	34	19	12	0	7	60	23
2011	Kingston upon Hull 030	E02002681	8511	7645	6254	22	12	1357	206	32	51	66	57	357	74	26	10	85	162	172	144	9	19	131	51	80	743	614	472	0	1	141	47	6	18	15	8	51	9	1	1	16	24	17	14	0	3	14	7
2011	Kingston upon Hull 031	E02002682	7953	7556	7185	10	14	347	102	38	25	19	20	143	26	9	19	33	56	89	62	11	16	63	44	19	590	538	495	0	1	42	11	2	5	2	2	16	2	2	3	4	5	14	9	0	5	11	6
2011	Kingston upon Hull 033	E02006813	8220	8020	7922	16	6	76	60	23	21	2	14	88	8	25	14	19	22	22	18	4	0	30	21	9	437	415	407	0	2	6	8	0	6	0	2	10	0	6	2	0	2	1	1	0	0	3	3
2011	North East Lincolnshire 001	E02002726	10273	10120	9952	32	1	135	59	27	2	11	19	55	14	12	7	9	13	17	8	6	3	22	8	14	680	666	660	0	0	6	7	3	1	0	3	5	0	4	1	0	0	2	2	0	0	0	0
2011	North East Lincolnshire 002	E02002727	5894	5642	5395	25	0	222	65	11	12	13	29	105	5	9	1	16	74	34	27	6	1	48	13	35	414	395	365	0	0	30	6	0	3	2	1	11	0	1	0	0	10	1	0	0	1	1	1
2011	North East Lincolnshire 003	E02002728	7754	7465	7097	21	4	343	102	44	20	24	14	143	24	16	5	60	38	24	10	14	0	20	14	6	687	645	614	0	2	29	21	6	5	7	3	20	0	2	2	6	10	1	1	0	0	0	0
2011	North East Lincolnshire 004	E02002729	5946	5856	5785	15	1	55	46	13	7	16	10	26	3	3	2	8	10	2	2	0	0	16	14	2	323	308	301	0	0	7	9	0	5	4	0	6	0	1	1	2	2	0	0	0	0	0	0
2011	North East Lincolnshire 005	E02002730	7599	7416	7248	16	1	151	87	32	9	27	19	59	8	1	5	22	23	15	5	6	4	22	6	16	713	687	676	0	0	11	17	5	1	6	5	5	0	0	1	1	3	1	1	0	0	3	1
2011	North East Lincolnshire 006	E02002731	5941	5802	5585	14	1	202	48	22	5	12	9	56	5	2	0	12	37	13	11	2	0	22	11	11	559	547	533	0	0	14	6	0	0	4	2	2	0	0	0	0	2	1	1	0	0	3	3
2011	North East Lincolnshire 007	E02002732	7588	7387	7301	9	0	77	50	8	4	25	13	125	58	7	12	29	19	19	18	0	1	7	3	4	360	336	331	0	0	5	10	0	2	4	4	11	6	0	0	4	1	3	3	0	0	0	0
2011	North East Lincolnshire 008	E02002733	6052	5903	5785	14	3	101	32	8	9	9	6	88	13	5	0	54	16	14	11	2	1	15	11	4	337	323	319	0	1	3	8	1	5	2	0	5	0	2	0	1	2	1	1	0	0	0	0
2011	North East Lincolnshire 009	E02002734	5146	5052	4966	14	0	72	38	9	9	9	11	38	2	0	9	16	11	13	12	0	1	5	1	4	332	318	314	0	0	4	8	2	2	2	2	4	0	0	1	3	0	0	0	0	0	2	0
2011	North East Lincolnshire 010	E02002735	5354	5197	5106	17	0	74	43	20	9	7	7	82	24	0	32	16	10	12	8	4	0	20	6	14	322	305	300	0	0	5	7	4	3	0	0	6	2	0	3	1	0	1	1	0	0	3	2
2011	North East Lincolnshire 011	E02002736	5872	5690	5432	20	2	236	45	16	5	13	11	96	4	3	27	22	40	27	22	3	2	14	4	10	538	510	484	0	0	26	12	2	4	3	3	16	0	0	4	0	12	0	0	0	0	0	0
2011	North East Lincolnshire 012	E02002737	7426	7296	7229	19	0	48	47	10	8	20	9	63	14	4	0	31	14	8	6	0	2	12	9	3	436	427	426	0	0	1	6	1	2	3	0	3	0	0	0	2	1	0	0	0	0	0	0
2011	North East Lincolnshire 013	E02002738	7161	7012	6895	18	2	97	57	25	8	13	11	57	8	1	2	16	30	23	21	1	1	12	3	9	386	368	364	0	0	4	10	1	3	3	3	5	0	0	0	1	4	3	3	0	0	0	0
2011	North East Lincolnshire 014	E02002739	5974	5840	5727	17	0	96	38	8	5	20	5	73	14	10	18	16	15	12	9	2	1	11	10	1	354	338	327	0	0	11	8	0	4	3	1	8	1	2	3	2	0	0	0	0	0	0	0
2011	North East Lincolnshire 015	E02002740	5604	5511	5401	13	0	97	30	15	3	4	8	48	11	1	4	20	12	6	2	2	2	9	4	5	392	379	375	0	0	4	4	3	0	0	1	6	1	0	0	2	3	0	0	0	0	3	1
2011	North East Lincolnshire 016	E02002741	9200	8642	8372	30	0	240	113	36	13	33	31	354	95	73	21	111	54	47	39	3	5	44	29	15	537	481	463	0	0	18	21	6	2	11	2	28	8	9	3	3	5	1	1	0	0	6	6
2011	North East Lincolnshire 017	E02002742	5693	5501	5405	13	0	83	44	17	0	16	11	110	2	2	66	14	26	9	5	3	1	29	18	11	283	257	255	0	0	2	11	1	0	6	4	10	0	0	9	1	0	0	0	0	0	5	3
2011	North East Lincolnshire 018	E02002743	5460	5408	5357	21	2	28	19	4	3	10	2	24	5	0	2	8	9	6	3	3	0	3	2	1	188	183	177	0	0	6	5	0	0	5	0	0	0	0	0	0	0	0	0	0	0	0	0
2011	North East Lincolnshire 019	E02002744	7124	7000	6887	13	3	97	53	16	7	23	7	37	18	1	3	8	7	21	14	2	5	13	9	4	736	722	717	0	1	4	9	1	2	5	1	1	1	0	0	0	0	1	1	0	0	3	3
2011	North East Lincolnshire 020	E02002745	7621	7510	7461	11	0	38	36	16	5	9	6	46	7	4	0	23	12	18	16	2	0	11	10	1	276	264	264	0	0	0	3	1	1	0	1	7	2	2	0	1	2	1	1	0	0	1	1
2011	North East Lincolnshire 021	E02002746	8832	8495	8381	15	0	99	61	11	12	27	11	211	67	18	40	50	36	24	14	9	1	41	29	12	488	460	455	0	0	5	3	0	0	2	1	18	5	1	5	3	4	1	0	1	0	6	5
2011	North East Lincolnshire 022	E02002747	7999	7743	7635	23	6	79	37	11	4	8	14	148	72	21	5	27	23	26	25	0	1	45	30	15	328	293	287	1	0	5	9	0	3	2	4	19	2	6	2	3	6	2	2	0	0	5	5
2011	North East Lincolnshire 023	E02002748	8103	7933	7838	24	0	71	36	2	2	20	12	85	40	2	7	17	19	21	18	1	2	28	21	7	336	322	317	0	0	5	6	1	1	3	1	4	2	0	0	0	2	0	0	0	0	4	2
2011	North Lincolnshire 001	E02002749	11066	10917	10781	19	5	112	68	30	12	13	13	61	16	5	4	25	11	11	2	9	0	9	5	4	707	689	680	0	1	8	15	6	4	1	4	3	0	0	3	0	0	0	0	0	0	0	0
2011	North Lincolnshire 002	E02002750	6282	6202	6123	14	0	65	42	18	3	16	5	22	6	1	1	7	7	12	1	7	4	4	4	0	334	323	319	0	0	4	10	4	0	6	0	1	0	0	0	1	0	0	0	0	0	0	0
2011	North Lincolnshire 003	E02002751	6451	6384	6320	8	3	53	35	11	8	15	1	25	5	4	0	6	10	4	1	2	1	3	2	1	381	369	362	0	1	6	10	2	4	4	0	2	0	1	0	1	0	0	0	0	0	0	0
2011	North Lincolnshire 004	E02002752	6801	6684	6604	22	0	58	32	13	3	10	6	69	18	18	0	14	19	7	4	2	1	9	7	2	362	349	345	0	0	4	3	0	0	2	1	8	2	3	0	2	1	0	0	0	0	2	2
2011	North Lincolnshire 005	E02002753	8691	8423	8085	41	2	295	82	30	3	25	24	164	48	31	28	38	19	13	12	1	0	9	1	8	443	411	367	0	0	44	15	5	0	5	5	13	1	5	3	4	0	4	4	0	0	0	0
2011	North Lincolnshire 006	E02002754	8288	8169	8089	16	11	53	37	12	5	5	15	69	21	15	2	17	14	11	2	1	8	2	0	2	471	459	451	0	1	7	5	3	2	0	0	5	1	2	1	1	0	2	0	0	2	0	0
2011	North Lincolnshire 007	E02002755	7038	6097	5044	47	0	1006	86	9	15	29	33	741	204	161	249	39	88	87	81	4	2	27	15	12	516	416	308	0	0	108	13	1	1	3	8	73	13	12	32	4	12	10	10	0	0	4	4
2011	North Lincolnshire 008	E02002756	8522	6821	5556	49	8	1208	145	19	24	57	45	1275	102	200	793	70	110	156	112	8	36	125	66	59	780	558	462	0	2	94	23	2	4	13	4	160	12	32	98	1	17	7	4	0	3	32	19
2011	North Lincolnshire 009	E02002757	6188	5261	4865	24	0	372	54	9	5	21	19	803	221	254	253	13	62	25	23	1	1	45	19	26	382	264	234	0	0	30	10	1	0	6	3	98	24	30	28	4	12	1	1	0	0	9	4
2011	North Lincolnshire 010	E02002758	6349	6093	5700	44	4	345	42	19	4	16	3	175	64	34	14	32	31	14	13	1	0	25	1	24	455	430	403	1	0	26	11	1	2	6	2	9	5	1	1	0	2	0	0	0	0	5	0
2011	North Lincolnshire 011	E02002759	9610	9418	9220	49	18	131	58	27	11	10	10	106	22	19	6	36	23	11	9	2	0	17	9	8	499	479	473	0	2	4	6	2	2	1	1	10	1	2	0	3	4	1	1	0	0	3	0
2011	North Lincolnshire 012	E02002760	5876	5666	5469	39	4	154	45	11	11	12	11	140	38	31	34	29	8	16	11	3	2	9	4	5	334	319	300	0	1	18	7	1	4	1	1	7	2	1	3	1	0	1	0	0	1	0	0
2011	North Lincolnshire 013	E02002761	6793	6678	6544	26	1	107	43	12	9	7	15	47	24	0	2	10	11	10	6	3	1	15	3	12	320	313	304	2	0	7	3	0	1	1	1	2	2	0	0	0	0	2	2	0	0	0	0
2011	North Lincolnshire 014	E02002762	6707	6524	6203	52	0	269	57	22	5	23	7	99	32	5	31	22	9	9	7	2	0	18	5	13	453	437	403	0	0	34	8	4	1	3	0	7	1	0	5	0	1	0	0	0	0	1	1
2011	North Lincolnshire 015	E02002763	7379	7154	6910	39	6	199	65	15	5	32	13	129	46	13	0	22	48	19	17	2	0	12	7	5	608	579	557	0	1	21	9	2	0	7	0	15	8	1	0	1	5	3	3	0	0	2	2
2011	North Lincolnshire 016	E02002764	5820	5672	5434	21	4	213	51	13	18	7	13	77	44	8	1	6	18	11	10	1	0	9	7	2	497	478	452	0	0	26	11	1	6	3	1	6	2	2	0	0	2	2	2	0	0	0	0
2011	North Lincolnshire 017	E02002765	6373	6223	5987	38	1	197	57	16	10	20	11	72	12	1	5	34	20	7	4	3	0	14	0	14	444	425	395	0	0	30	14	3	2	6	3	5	0	1	1	1	2	0	0	0	0	0	0
2011	North Lincolnshire 018	E02002766	9160	8878	8631	44	0	203	67	24	6	31	6	171	86	11	17	33	24	25	25	0	0	19	10	9	649	619	602	0	0	17	12	2	2	8	0	15	10	0	2	1	2	0	0	0	0	3	2
2011	North Lincolnshire 019	E02002767	6788	6644	6527	36	0	81	47	3	2	34	8	78	19	14	0	27	18	12	6	3	3	7	4	3	313	297	294	0	0	3	7	0	0	4	3	9	1	3	0	0	5	0	0	0	0	0	0
2011	North Lincolnshire 020	E02002768	7247	7131	7055	20	20	36	35	8	4	18	5	59	24	10	0	16	9	8	4	4	0	14	1	13	372	362	358	0	2	2	5	1	1	2	1	4	0	3	0	1	0	0	0	0	0	1	0
2011	North Lincolnshire 021	E02002769	5841	5724	5608	33	0	83	31	2	2	23	4	66	31	10	1	9	15	8	2	3	3	12	0	12	247	229	221	2	0	6	8	0	1	6	1	8	5	1	0	0	2	0	0	0	0	2	0
2011	North Lincolnshire 022	E02002770	7014	6905	6773	29	2	101	40	16	1	16	7	57	22	12	2	11	10	8	7	0	1	4	1	3	399	384	373	0	0	11	6	1	0	5	0	6	2	3	0	1	0	3	2	0	1	0	0
2011	North Lincolnshire 023	E02002771	7162	7080	6998	17	1	64	25	2	0	11	12	44	17	5	0	14	8	10	6	2	2	3	2	1	316	309	305	0	0	4	3	0	0	2	1	3	1	0	0	2	0	1	1	0	0	0	0
2011	York 001	E02002772	6923	6696	6571	32	1	92	51	15	7	18	11	123	21	9	7	22	64	39	30	8	1	14	0	14	442	410	403	2	0	5	10	2	4	4	0	16	1	2	0	2	11	4	4	0	0	2	0
2011	York 002	E02002773	5756	5633	5547	17	4	65	39	13	4	16	6	54	21	5	0	12	16	26	17	9	0	4	0	4	266	247	246	0	0	1	7	2	2	3	0	8	5	0	0	1	2	3	2	1	0	1	0
2011	York 003	E02002774	6282	6185	6074	26	2	83	32	9	0	15	8	60	12	3	1	22	22	1	0	1	0	4	1	3	300	290	285	1	0	4	8	2	0	5	1	2	0	0	0	2	0	0	0	0	0	0	0
2011	York 004	E02002775	5653	5525	5432	23	0	70	48	20	11	13	4	67	6	0	26	28	7	9	5	2	2	4	1	3	227	217	214	0	0	3	9	2	4	3	0	1	0	0	1	0	0	0	0	0	0	0	0
2011	York 005	E02002776	6455	6291	6146	24	3	118	48	11	8	18	11	91	46	4	8	25	8	10	6	3	1	15	11	4	332	303	295	0	0	8	17	5	5	7	0	9	6	0	0	3	0	0	0	0	0	3	3
2011	York 006	E02002777	8274	7911	7671	30	48	162	91	20	7	39	25	203	99	20	4	52	28	32	30	1	1	37	23	14	579	526	506	0	8	12	19	3	0	10	6	23	15	5	0	0	3	5	5	0	0	6	6
2011	York 007	E02002778	8280	7928	7639	43	1	245	80	10	4	42	24	217	65	20	9	66	57	35	28	7	0	20	1	19	412	377	364	1	0	12	13	1	2	6	4	18	8	4	0	5	1	1	1	0	0	3	0
2011	York 008	E02002779	9588	9211	8950	58	2	201	80	21	2	29	28	214	29	17	4	78	86	54	39	12	3	29	4	25	464	426	417	0	0	9	14	2	1	4	7	8	4	0	0	0	4	15	14	1	0	1	0
2011	York 009	E02002780	8387	7680	7118	55	13	494	98	19	17	29	33	446	175	11	49	77	134	102	90	2	10	61	42	19	542	464	427	2	4	31	18	1	4	2	11	50	36	0	1	4	9	9	9	0	0	1	0
2011	York 010	E02002781	9885	8942	8262	78	22	580	194	33	23	70	68	541	159	34	84	131	133	84	60	16	8	124	66	58	529	441	416	2	4	19	41	7	7	13	14	31	13	2	7	2	7	9	6	2	1	7	7
2011	York 011	E02002782	6345	6182	6067	22	2	91	64	15	5	19	25	82	19	4	8	37	14	13	5	6	2	4	3	1	321	299	294	0	0	5	16	4	1	2	9	4	2	0	0	2	0	2	0	2	0	0	0
2011	York 012	E02002783	10164	9940	9692	41	14	193	92	22	18	27	25	87	16	6	6	29	30	26	21	2	3	19	8	11	662	619	602	0	1	16	31	4	15	4	8	6	1	0	2	3	0	3	2	1	0	3	1
2011	York 013	E02002784	10622	9448	8478	105	62	803	207	33	32	76	66	731	237	24	21	286	163	119	96	13	10	117	75	42	420	341	296	1	13	31	21	1	5	10	5	45	22	2	1	3	17	7	5	2	0	6	3
2011	York 014	E02002785	6872	6471	6246	26	15	184	85	18	12	31	24	252	46	18	10	103	75	16	13	2	1	48	34	14	275	252	234	1	1	16	8	2	3	1	2	7	1	0	0	3	3	1	1	0	0	7	4
2011	York 015	E02002786	10668	9595	8930	78	33	554	187	43	16	72	56	660	102	37	20	309	192	124	105	17	2	102	56	46	546	490	454	0	3	33	19	2	3	5	9	15	3	1	1	2	8	8	8	0	0	14	11
2011	York 016	E02002787	9075	8825	8520	53	1	251	94	17	23	30	24	107	36	10	1	25	35	33	22	11	0	16	2	14	668	620	595	2	0	23	33	2	9	13	9	13	3	4	0	4	2	1	1	0	0	1	0
2011	York 017	E02002788	8921	8353	7843	55	2	453	137	30	16	52	39	297	80	12	3	116	86	87	71	12	4	47	14	33	565	494	459	3	0	32	28	6	8	11	3	24	11	1	0	4	8	10	10	0	0	9	4
2011	York 018	E02002789	8862	8590	8357	36	15	182	88	41	11	16	20	114	10	3	8	30	63	52	32	19	1	18	9	9	698	645	621	0	2	22	24	3	9	5	7	18	1	0	3	4	10	9	7	2	0	2	2
2011	York 019	E02002790	11399	9931	8992	102	11	826	211	45	36	65	65	956	118	92	68	235	443	157	107	27	23	144	72	72	570	395	359	1	1	34	41	11	15	8	7	96	12	10	26	3	45	20	9	1	10	18	12
2011	York 020	E02002791	6540	6463	6350	21	1	91	33	7	6	12	8	37	16	0	0	9	12	5	2	2	1	2	2	0	316	310	302	1	0	7	4	2	1	1	0	1	1	0	0	0	0	1	1	0	0	0	0
2011	York 021	E02002792	7039	6799	6477	53	4	265	89	23	12	33	21	112	33	16	1	30	32	21	10	11	0	18	2	16	424	388	377	0	0	11	21	7	4	4	6	8	5	2	0	0	1	1	0	1	0	6	0
2011	York 022	E02002793	9165	8886	8692	49	6	139	96	22	17	38	19	125	12	0	12	76	25	38	31	3	4	20	12	8	487	447	428	4	0	15	22	5	7	5	5	11	1	0	0	10	0	7	7	0	0	0	0
2011	York 023	E02002794	8817	7328	6766	52	4	506	205	29	17	89	70	1104	156	72	17	631	228	78	57	16	5	102	57	45	245	170	158	1	0	11	26	2	3	1	20	39	12	7	3	3	14	2	2	0	0	8	7
2011	York 024	E02002795	8079	7918	7793	24	3	98	64	13	1	24	26	60	17	0	3	20	20	33	26	3	4	4	3	1	387	368	364	0	0	4	11	2	1	6	2	3	0	0	0	2	1	4	4	0	0	1	1
2011	Craven 001	E02005742	7414	7345	7264	21	2	58	42	14	7	15	6	20	8	6	0	4	2	5	1	3	1	2	0	2	310	302	300	0	0	2	6	0	1	4	1	2	2	0	0	0	0	0	0	0	0	0	0
2011	Craven 002	E02005743	5126	5079	4998	11	3	67	16	3	4	6	3	23	6	3	1	3	10	5	3	1	1	3	1	2	151	149	149	0	0	0	2	0	0	1	1	0	0	0	0	0	0	0	0	0	0	0	0
2011	Craven 003	E02005744	7678	7562	7451	20	5	86	38	17	4	11	6	67	12	5	0	32	18	5	5	0	0	6	2	4	259	253	250	0	0	3	3	0	0	2	1	2	1	0	0	1	0	0	0	0	0	1	0
2011	Craven 004	E02005745	5119	5040	4916	26	3	95	18	3	3	8	4	48	8	15	3	12	10	2	2	0	0	11	11	0	192	183	181	0	0	2	8	2	0	6	0	0	0	0	0	0	0	0	0	0	0	1	1
2011	Craven 005	E02005746	6406	6227	6035	42	3	147	48	15	10	10	13	121	28	53	2	20	18	8	7	1	0	2	1	1	312	293	285	0	0	8	7	1	1	3	2	12	3	5	0	2	2	0	0	0	0	0	0
2011	Craven 006	E02005747	6650	5963	5708	31	37	187	92	15	11	45	21	558	63	363	14	20	98	27	25	0	2	10	8	2	438	341	319	1	6	15	25	1	6	15	3	67	7	45	2	0	13	1	1	0	0	4	4
2011	Craven 007	E02005748	7375	7284	7157	28	0	99	50	6	8	22	14	35	13	2	9	4	7	4	3	1	0	2	1	1	392	381	373	1	0	7	7	0	2	4	1	3	1	0	2	0	0	0	0	0	0	1	1
2011	Craven 008	E02005749	9641	9464	9313	36	1	114	71	21	12	24	14	98	18	27	10	23	20	5	2	2	1	3	1	2	474	452	446	0	0	6	15	0	4	7	4	7	2	4	0	0	1	0	0	0	0	0	0
2011	Hambleton 001	E02005750	7838	7733	7585	26	20	102	49	8	5	25	11	38	11	2	2	15	8	9	4	0	5	9	2	7	326	317	310	0	2	5	5	2	1	1	1	1	1	0	0	0	0	2	2	0	0	1	0
2011	Hambleton 002	E02005751	8582	8459	8297	27	9	126	55	8	4	31	12	41	16	6	6	6	7	12	7	4	1	15	11	4	284	270	258	1	1	10	8	0	3	5	0	5	3	0	0	0	2	1	1	0	0	0	0
2011	Hambleton 003	E02005752	6663	6578	6474	25	8	71	33	10	0	11	12	37	15	5	1	6	10	4	3	1	0	11	3	8	242	236	227	1	2	6	2	1	0	1	0	4	4	0	0	0	0	0	0	0	0	0	0
2011	Hambleton 004	E02005753	13083	12728	12515	37	15	161	123	33	18	48	24	179	91	28	6	37	17	32	9	10	13	21	13	8	789	732	721	2	0	9	26	13	7	2	4	28	20	6	0	1	1	3	0	1	2	0	0
2011	Hambleton 005	E02005754	7476	7349	7229	21	11	88	45	13	4	25	3	57	18	0	1	5	33	22	13	5	4	3	0	3	303	284	273	0	1	10	11	6	3	2	0	6	4	0	0	0	2	2	1	1	0	0	0
2011	Hambleton 006	E02005755	6329	6275	6158	33	10	74	25	13	0	6	6	20	2	0	7	10	1	6	4	2	0	3	0	3	242	235	230	0	0	5	6	3	0	0	3	1	0	0	1	0	0	0	0	0	0	0	0
2011	Hambleton 007	E02005756	7217	7084	6943	18	2	121	64	22	3	22	17	31	12	8	0	3	8	29	21	3	5	9	2	7	488	461	453	0	0	8	17	4	1	8	4	7	7	0	0	0	0	3	1	0	2	0	0
2011	Hambleton 008	E02005757	8452	8329	8029	35	16	249	54	19	0	33	2	49	11	13	2	12	11	14	9	2	3	6	1	5	425	411	387	3	0	21	13	6	0	7	0	1	1	0	0	0	0	0	0	0	0	0	0
2011	Hambleton 009	E02005758	8330	8115	7913	32	34	136	60	16	3	17	24	81	23	21	3	15	19	40	11	14	15	34	6	28	468	441	431	0	5	5	7	1	1	3	2	13	7	4	0	0	2	4	0	0	4	3	0
2011	Hambleton 010	E02005759	8486	8388	8242	33	3	110	49	9	11	13	16	39	10	1	0	11	17	4	2	2	0	6	3	3	392	377	371	1	0	5	13	2	3	4	4	2	2	0	0	0	0	0	0	0	0	0	0
2011	Hambleton 011	E02005760	6684	6597	6482	19	4	92	36	6	11	15	4	28	11	0	2	6	9	16	15	1	0	7	5	2	389	376	370	0	0	6	10	1	8	1	0	1	0	0	0	0	1	0	0	0	0	2	0
2011	Harrogate 001	E02005761	5459	5397	5253	7	3	134	37	14	1	17	5	15	5	0	2	2	6	5	0	2	3	5	2	3	258	254	243	0	0	11	3	2	0	1	0	0	0	0	0	0	0	1	0	0	1	0	0
2011	Harrogate 002	E02005762	6287	6041	5754	24	11	252	78	9	11	39	19	65	5	8	1	26	25	76	59	13	4	27	13	14	379	349	333	0	0	16	16	0	2	8	6	5	0	2	0	2	1	9	9	0	0	0	0
2011	Harrogate 003	E02005763	6518	6406	6246	16	0	144	39	3	4	18	14	23	4	2	0	7	10	14	7	3	4	36	23	13	389	373	361	0	0	12	9	0	1	2	6	0	0	0	0	0	0	1	0	0	1	6	1
2011	Harrogate 004	E02005764	10415	10151	9682	21	2	446	130	42	28	37	23	81	25	3	0	20	33	45	31	5	9	8	3	5	633	588	544	0	0	44	26	7	5	10	4	11	7	0	0	0	4	7	5	0	2	1	0
2011	Harrogate 005	E02005765	6211	6129	5943	13	2	171	33	7	7	10	9	33	7	1	0	10	15	13	4	4	5	3	0	3	279	273	265	0	0	8	5	0	0	3	2	1	0	0	0	0	1	0	0	0	0	0	0
2011	Harrogate 006	E02005766	6118	6008	5688	24	1	295	61	8	18	15	20	23	7	2	0	8	6	23	8	3	12	3	0	3	283	270	243	1	0	26	11	0	4	3	4	2	2	0	0	0	0	0	0	0	0	0	0
2011	Harrogate 007	E02005767	6732	6634	6443	35	3	153	54	21	3	16	14	13	3	0	0	7	3	21	4	8	9	10	8	2	338	328	317	2	0	9	9	4	1	2	2	0	0	0	0	0	0	1	0	0	1	0	0
2011	Harrogate 008	E02005768	6028	5773	5450	30	3	290	76	15	8	15	38	45	3	2	3	27	10	92	31	2	59	42	5	37	384	352	329	2	0	21	14	1	0	0	13	6	0	0	1	4	1	9	1	0	8	3	0
2011	Harrogate 009	E02005769	6902	6733	6551	37	3	142	54	12	11	23	8	88	25	7	0	18	38	23	13	3	7	4	1	3	393	372	363	0	0	9	14	0	4	6	4	5	4	0	0	0	1	2	1	0	1	0	0
2011	Harrogate 010	E02005770	9326	9023	8705	33	10	275	99	20	12	41	26	104	37	7	13	13	34	64	32	12	20	36	11	25	544	500	477	0	1	22	27	5	6	10	6	12	7	2	1	0	2	3	2	0	1	2	0
2011	Harrogate 011	E02005771	7363	6955	6538	27	2	388	124	29	15	34	46	174	45	4	0	80	45	84	58	7	19	26	8	18	506	458	417	0	0	41	26	5	6	7	8	15	5	1	0	3	6	7	3	0	4	0	0
2011	Harrogate 012	E02005772	6150	6020	5893	30	10	87	51	17	2	23	9	58	19	9	4	18	8	10	1	7	2	11	2	9	247	231	225	0	3	3	11	4	1	5	1	3	2	0	0	1	0	2	0	0	2	0	0
2011	Harrogate 013	E02005773	8831	8137	7647	64	6	420	131	35	17	43	36	399	123	22	22	57	175	146	110	9	27	18	10	8	557	477	458	0	2	17	31	3	12	7	9	43	24	6	1	4	8	6	5	0	1	0	0
2011	Harrogate 014	E02005774	9370	8950	8559	45	6	340	139	47	27	40	25	206	88	5	8	60	45	57	33	11	13	18	12	6	615	557	525	1	0	31	21	3	7	5	6	33	22	0	0	6	5	4	2	0	2	0	0
2011	Harrogate 015	E02005775	9287	8512	7361	57	1	1093	145	23	25	52	45	405	55	12	4	191	143	169	102	20	47	56	9	47	474	404	331	2	0	71	32	3	12	8	9	23	5	3	2	4	9	10	6	0	4	5	0
2011	Harrogate 016	E02005776	8407	8088	7818	41	32	197	55	17	7	18	13	221	15	2	0	175	29	20	9	5	6	23	2	21	353	347	338	0	7	2	5	1	0	1	3	1	0	0	0	1	0	0	0	0	0	0	0
2011	Harrogate 017	E02005777	8465	8221	7929	61	0	231	89	15	10	42	22	86	23	10	3	20	30	50	34	4	12	19	3	16	458	433	417	2	0	14	17	1	2	10	4	2	2	0	0	0	0	3	3	0	0	3	0
2011	Harrogate 018	E02005778	6169	5963	5521	29	7	406	61	10	12	16	23	46	12	3	0	5	26	46	11	2	33	53	6	47	356	323	273	1	1	48	13	0	4	1	8	5	1	1	0	0	3	5	0	0	5	10	0
2011	Harrogate 019	E02005779	7581	7222	6694	51	0	477	127	19	18	52	38	96	33	1	1	32	29	118	43	12	63	18	2	16	390	363	325	2	0	36	16	0	5	6	5	7	4	0	0	2	1	2	2	0	0	2	0
2011	Harrogate 020	E02005780	10603	10184	9711	76	5	392	151	40	21	60	30	179	39	12	3	79	46	57	26	11	20	32	7	25	600	547	521	1	1	24	33	4	7	16	6	8	5	1	0	0	2	2	1	0	1	10	0
2011	Harrogate 021	E02005781	5647	5528	5331	50	0	147	42	8	8	15	11	49	14	6	4	14	11	14	8	5	1	14	2	12	241	231	219	0	0	12	5	0	1	3	1	4	0	2	0	1	1	1	1	0	0	0	0
2011	Richmondshire 001	E02005782	7578	7481	7383	22	3	73	33	9	6	5	13	35	4	4	2	1	24	16	2	4	10	13	9	4	292	279	274	0	0	5	10	1	2	2	5	3	0	0	0	0	3	0	0	0	0	0	0
2011	Richmondshire 002	E02005783	8413	8227	8060	47	0	120	66	24	14	13	15	93	16	7	4	27	39	14	4	6	4	13	0	13	403	365	361	0	0	4	19	4	8	4	3	12	1	3	0	2	6	1	0	0	1	6	0
2011	Richmondshire 003	E02005784	6229	6001	5873	23	8	97	61	24	12	17	8	81	18	1	0	2	60	70	28	19	23	16	2	14	310	288	282	0	0	6	9	5	1	3	0	9	1	0	0	0	8	4	2	0	2	0	0
2011	Richmondshire 004	E02005785	15280	13679	13298	65	6	310	274	86	38	50	100	881	28	15	2	32	804	341	188	44	109	105	3	102	1375	1165	1139	2	0	24	48	13	8	6	21	108	5	0	0	1	102	39	10	5	24	15	0
2011	Richmondshire 005	E02005786	6115	5965	5842	16	1	106	24	1	1	13	9	89	2	0	3	2	82	29	18	3	8	8	1	7	197	194	185	0	0	9	3	0	1	2	0	0	0	0	0	0	0	0	0	0	0	0	0
2011	Richmondshire 006	E02005787	8350	8203	8060	27	1	115	44	11	3	10	20	68	7	0	9	14	38	26	5	4	17	9	0	9	333	320	317	0	0	3	10	2	2	2	4	3	0	0	0	3	0	0	0	0	0	0	0
2011	Ryedale 001	E02005788	6399	6328	6187	21	8	112	38	14	6	15	3	21	3	0	0	4	14	11	11	0	0	1	0	1	265	256	247	0	1	8	9	0	4	5	0	0	0	0	0	0	0	0	0	0	0	0	0
2011	Ryedale 002	E02005789	10086	9984	9858	20	6	100	59	21	6	19	13	36	5	1	1	21	8	5	2	3	0	2	1	1	406	394	392	1	0	1	11	1	1	7	2	1	0	0	0	1	0	0	0	0	0	0	0
2011	Ryedale 003	E02005790	6904	6815	6483	48	0	284	31	6	2	19	4	42	7	0	1	14	20	10	6	1	3	6	1	5	267	264	249	1	0	14	3	0	0	2	1	0	0	0	0	0	0	0	0	0	0	0	0
2011	Ryedale 004	E02005791	6689	6629	6537	21	8	63	35	7	10	4	14	17	0	0	2	1	14	5	3	2	0	3	0	3	358	346	342	0	0	4	12	2	6	2	2	0	0	0	0	0	0	0	0	0	0	0	0
2011	Ryedale 007	E02005794	9398	9289	9105	60	16	108	53	11	6	20	16	45	5	1	0	13	26	5	5	0	0	6	1	5	376	367	359	1	3	4	8	0	2	4	2	1	0	0	0	0	1	0	0	0	0	0	0
2011	Ryedale 008	E02006870	12275	12019	11632	92	43	252	86	21	16	28	21	112	15	3	3	32	59	44	40	2	2	14	7	7	713	680	661	2	6	11	21	0	4	10	7	8	2	0	0	2	4	3	2	0	1	1	1
2011	Scarborough 001	E02005795	7044	6933	6813	32	3	85	57	8	6	25	18	49	4	22	7	9	7	4	1	2	1	1	1	0	315	305	301	0	0	4	9	0	2	5	2	1	0	1	0	0	0	0	0	0	0	0	0
2011	Scarborough 002	E02005796	6891	6828	6710	20	2	96	20	1	1	10	8	29	4	13	0	1	11	7	5	2	0	7	1	6	258	248	244	0	0	4	5	0	1	2	2	5	0	3	0	0	2	0	0	0	0	0	0
2011	Scarborough 003	E02005797	6169	6085	6007	9	2	67	46	15	2	18	11	35	5	18	5	1	6	2	1	0	1	1	0	1	309	296	294	0	0	2	10	3	0	7	0	3	1	0	2	0	0	0	0	0	0	0	0
2011	Scarborough 004	E02005798	8525	8396	8283	14	0	99	44	10	10	17	7	59	9	3	1	35	11	8	8	0	0	18	14	4	320	312	306	0	0	6	5	0	1	3	1	2	1	0	0	1	0	0	0	0	0	1	1
2011	Scarborough 005	E02005799	8991	8813	8681	15	0	117	61	17	8	20	16	103	42	6	2	28	25	9	6	2	1	5	4	1	346	321	314	0	0	7	11	0	1	8	2	14	11	1	0	2	0	0	0	0	0	0	0
2011	Scarborough 006	E02005800	8057	7692	7200	35	0	457	105	32	20	32	21	176	15	19	59	29	54	43	31	12	0	41	23	18	496	455	429	1	0	25	21	3	4	9	5	19	1	1	3	0	14	0	0	0	0	1	1
2011	Scarborough 007	E02005801	5625	5512	5431	17	2	62	39	12	3	14	10	59	12	1	6	19	21	10	3	6	1	5	2	3	340	325	315	1	0	9	11	5	1	3	2	3	2	0	0	0	1	1	0	1	0	0	0
2011	Scarborough 008	E02005802	8357	7970	7653	28	3	286	128	26	19	62	21	224	57	1	14	20	132	18	18	0	0	17	8	9	701	629	606	2	0	21	34	1	4	26	3	38	14	1	0	0	23	0	0	0	0	0	0
2011	Scarborough 009	E02005803	9084	8680	8493	26	3	158	81	26	6	25	24	264	152	39	9	21	43	32	15	15	2	27	12	15	515	452	441	0	0	11	18	3	4	9	2	40	31	5	0	1	3	5	1	4	0	0	0
2011	Scarborough 010	E02005804	8200	7697	7184	44	8	461	114	25	24	29	36	240	62	34	6	78	60	85	74	6	5	64	43	21	237	199	171	0	0	28	19	0	8	8	3	19	14	3	1	0	1	0	0	0	0	0	0
2011	Scarborough 011	E02005805	7084	6975	6902	18	0	55	48	10	2	29	7	44	5	11	0	13	15	13	11	1	1	4	2	2	292	278	276	0	0	2	10	2	1	6	1	4	1	1	0	1	1	0	0	0	0	0	0
2011	Scarborough 012	E02005806	7166	7088	7016	16	3	53	40	11	3	17	9	26	5	1	0	9	11	4	2	2	0	8	2	6	515	501	501	0	0	0	12	1	2	8	1	1	0	0	0	1	0	0	0	0	0	1	0
2011	Scarborough 013	E02005807	6206	6147	6085	2	1	59	29	8	3	12	6	17	4	1	0	6	6	2	0	1	1	11	8	3	261	251	250	0	0	1	7	1	1	4	1	2	1	0	0	1	0	0	0	0	0	1	1
2011	Scarborough 014	E02005808	11394	11288	11167	25	10	86	57	27	2	14	14	39	7	0	0	18	14	3	1	2	0	7	3	4	412	403	399	0	0	4	8	3	1	2	2	1	1	0	0	0	0	0	0	0	0	0	0
2011	Selby 001	E02005809	7261	7116	7026	22	3	65	49	12	6	24	7	39	7	1	0	12	19	57	49	8	0	0	0	0	334	324	319	0	0	5	9	0	1	6	2	1	0	0	0	0	1	0	0	0	0	0	0
2011	Selby 002	E02005810	8842	8716	8524	49	31	112	64	21	3	30	10	39	14	10	0	6	9	19	15	4	0	4	1	3	571	550	538	2	3	7	16	2	2	7	5	4	2	1	0	0	1	0	0	0	0	1	0
2011	Selby 003	E02005811	9109	8968	8802	34	10	122	79	19	4	49	7	43	19	2	1	6	15	16	13	3	0	3	1	2	530	509	499	1	1	8	20	3	0	17	0	1	1	0	0	0	0	0	0	0	0	0	0
2011	Selby 004	E02005812	9025	8876	8687	35	16	138	63	25	1	19	18	56	12	0	0	27	17	25	24	1	0	5	0	5	563	548	534	2	3	9	13	3	0	2	8	2	2	0	0	0	0	0	0	0	0	0	0
2011	Selby 005	E02005813	10886	10635	9659	39	19	918	86	31	12	14	29	136	47	2	0	57	30	20	14	3	3	9	0	9	848	824	722	0	2	100	12	4	1	3	4	11	4	0	0	4	3	0	0	0	0	1	0
2011	Selby 006	E02005814	6418	6331	6103	40	15	173	39	12	6	15	6	38	20	0	0	11	7	3	0	3	0	7	1	6	310	294	268	0	1	25	12	0	4	6	2	1	1	0	0	0	0	0	0	0	0	3	1
2011	Selby 007	E02005815	8214	8128	7967	29	23	109	47	20	1	14	12	35	17	0	0	13	5	3	0	2	1	1	0	1	433	423	403	0	6	14	10	2	0	5	3	0	0	0	0	0	0	0	0	0	0	0	0
2011	Selby 008	E02005816	8415	8292	8105	32	27	128	68	23	4	27	14	39	10	0	0	20	9	16	13	2	1	0	0	0	483	468	457	1	2	8	13	5	2	1	5	2	0	0	0	2	0	0	0	0	0	0	0
2011	Selby 009	E02005817	7125	7012	6924	26	4	58	39	13	9	11	6	23	9	1	0	7	6	44	39	5	0	7	6	1	384	375	372	0	0	3	7	1	3	3	0	0	0	0	0	0	0	0	0	0	0	2	2
2011	Selby 010	E02005818	8154	8003	7889	20	10	84	92	14	4	68	6	45	20	1	1	11	12	9	3	2	4	5	0	5	419	397	389	0	2	6	17	2	0	14	1	2	1	0	0	1	0	3	0	0	3	0	0
2011	Barnsley 001	E02001509	6279	6202	6131	13	8	50	28	3	1	15	9	24	9	0	0	10	5	13	11	0	2	12	3	9	308	301	297	0	1	3	5	0	0	4	1	2	0	0	0	2	0	0	0	0	0	0	0
2011	Barnsley 002	E02001510	5878	5802	5756	4	1	41	34	16	4	10	4	25	3	5	4	8	5	9	8	1	0	8	0	8	363	356	352	0	0	4	2	1	0	0	1	3	0	2	0	1	0	1	1	0	0	1	0
2011	Barnsley 003	E02001511	6191	6123	6077	11	0	35	36	14	1	16	5	13	6	1	0	1	5	10	10	0	0	9	4	5	369	360	357	0	0	3	6	1	0	4	1	1	1	0	0	0	0	2	2	0	0	0	0
2011	Barnsley 004	E02001512	7642	7488	7358	16	1	113	60	15	11	18	16	62	14	7	0	27	14	14	10	2	2	18	2	16	389	379	373	0	0	6	6	2	0	1	3	4	3	0	0	1	0	0	0	0	0	0	0
2011	Barnsley 005	E02001513	7803	7675	7589	19	0	67	42	14	3	20	5	52	4	6	0	25	17	14	4	10	0	20	2	18	447	433	428	0	0	5	9	3	1	5	0	4	0	1	0	3	0	0	0	0	0	1	0
2011	Barnsley 006	E02001514	7267	7137	6979	19	0	139	56	12	7	14	23	30	11	6	0	7	6	32	19	7	6	12	9	3	495	487	469	1	0	17	3	0	1	1	1	2	0	0	0	2	0	2	2	0	0	1	1
2011	Barnsley 007	E02001515	9257	9062	8945	26	9	82	71	32	1	25	13	55	16	0	4	14	21	57	50	3	4	12	2	10	649	621	616	0	0	5	10	6	0	1	3	9	1	0	1	5	2	7	5	0	2	2	0
2011	Barnsley 008	E02001516	6098	5983	5899	9	7	68	40	16	6	7	11	40	18	1	1	10	10	32	28	4	0	3	0	3	437	422	415	0	2	5	8	1	2	2	3	5	1	0	0	2	2	2	2	0	0	0	0
2011	Barnsley 009	E02001517	7886	7786	7700	12	0	74	37	18	7	6	6	30	9	2	0	7	12	30	26	2	2	3	2	1	405	395	384	0	0	11	5	1	0	4	0	0	0	0	0	0	0	5	4	0	1	0	0
2011	Barnsley 010	E02001518	10013	9728	9472	25	45	186	68	21	11	27	9	109	34	19	0	26	30	87	79	8	0	21	11	10	571	544	531	0	2	11	6	2	2	1	1	8	2	1	0	2	3	11	11	0	0	2	2
2011	Barnsley 011	E02001519	6749	6604	6491	21	0	92	55	34	1	10	10	38	7	5	0	17	9	45	39	5	1	7	0	7	472	454	439	1	0	14	9	3	0	4	2	5	0	0	0	5	0	4	4	0	0	0	0
2011	Barnsley 012	E02001520	10662	10332	10172	36	2	122	52	12	0	21	19	206	88	56	11	27	24	31	21	8	2	41	18	23	473	452	442	0	0	10	9	0	0	6	3	9	1	6	0	1	1	0	0	0	0	3	3
2011	Barnsley 013	E02001521	11267	10634	9968	51	8	607	134	39	13	40	42	239	63	29	8	50	89	185	161	16	8	75	50	25	802	736	671	1	1	63	18	3	3	2	10	28	5	7	1	7	8	17	17	0	0	3	1
2011	Barnsley 014	E02001522	8687	8564	8477	13	0	74	57	37	3	7	10	38	15	0	0	7	16	19	9	10	0	9	7	2	578	565	557	2	0	6	10	7	0	2	1	2	0	0	0	0	2	1	1	0	0	0	0
2011	Barnsley 015	E02001523	6755	6592	6385	18	1	188	33	14	1	9	9	61	6	6	3	22	24	48	44	2	2	21	5	16	405	394	371	0	0	23	0	0	0	0	0	5	0	0	0	4	1	3	3	0	0	3	0
2011	Barnsley 016	E02001524	5902	5828	5740	27	3	58	34	8	6	7	13	21	1	1	1	5	13	6	1	4	1	13	10	3	242	237	234	0	0	3	5	0	2	2	1	0	0	0	0	0	0	0	0	0	0	0	0
2011	Barnsley 017	E02001525	6010	5734	5442	18	2	272	42	19	4	13	6	90	13	14	3	33	27	117	109	7	1	27	10	17	418	381	351	1	0	29	6	3	0	2	1	12	5	0	0	6	1	15	15	0	0	4	2
2011	Barnsley 018	E02001526	5827	5644	5512	20	0	112	39	15	13	4	7	30	7	6	0	3	14	106	87	7	12	8	0	8	469	438	419	0	0	19	6	1	3	0	2	2	0	0	0	0	2	22	18	2	2	1	0
2011	Barnsley 019	E02001527	5900	5805	5724	16	11	54	33	12	5	5	11	48	8	4	1	20	15	8	6	1	1	6	2	4	317	308	301	0	1	6	8	2	2	0	4	1	0	0	0	0	1	0	0	0	0	0	0
2011	Barnsley 020	E02001528	10286	10138	10001	16	21	100	70	33	9	15	13	51	5	1	12	13	20	25	14	10	1	2	2	0	574	551	539	1	0	11	11	5	2	4	0	8	0	0	4	0	4	4	4	0	0	0	0
2011	Barnsley 021	E02001529	9416	9159	9023	23	8	105	61	23	16	14	8	89	10	8	0	43	28	90	76	8	6	17	4	13	538	503	492	1	0	10	4	1	1	0	2	17	1	2	0	12	2	13	11	0	2	1	0
2011	Barnsley 022	E02001530	6240	6097	6006	3	4	84	64	21	2	21	20	35	4	6	0	13	12	34	33	0	1	10	2	8	456	439	431	0	0	8	8	2	0	3	3	5	0	0	0	0	5	2	2	0	0	2	0
2011	Barnsley 023	E02001531	6424	6275	6132	20	1	122	62	20	2	20	20	51	18	6	5	2	20	29	20	7	2	7	0	7	364	351	349	0	0	2	10	1	1	4	4	3	0	2	1	0	0	0	0	0	0	0	0
2011	Barnsley 024	E02001532	9492	9340	9222	26	3	89	73	27	7	14	25	54	18	2	0	9	25	15	12	1	2	10	2	8	553	531	524	0	0	7	16	5	1	6	4	4	0	2	0	0	2	1	1	0	0	1	0
2011	Barnsley 025	E02001533	7460	7367	7285	11	0	71	54	13	10	16	15	10	2	0	1	5	2	22	19	2	1	7	1	6	552	538	531	0	0	7	14	7	3	1	3	0	0	0	0	0	0	0	0	0	0	0	0
2011	Barnsley 026	E02001534	9135	8979	8815	15	11	138	66	42	7	13	4	33	11	0	0	10	12	46	40	2	4	11	5	6	611	591	582	1	0	8	9	4	2	3	0	3	0	0	0	0	3	8	4	0	4	0	0
2011	Barnsley 027	E02001535	6114	6012	5917	26	5	64	49	10	4	20	15	35	7	7	1	10	10	14	2	7	5	4	4	0	295	279	274	4	0	1	9	2	0	6	1	6	2	1	0	0	3	0	0	0	0	1	1
2011	Barnsley 028	E02001536	8396	8293	8223	22	6	42	49	32	9	5	3	16	8	0	0	3	5	30	22	3	5	8	2	6	452	444	440	0	2	2	5	3	1	0	1	0	0	0	0	0	0	3	0	0	3	0	0
2011	Barnsley 029	E02001537	8240	8097	8004	18	0	75	65	37	8	7	13	43	21	8	0	7	7	25	19	4	2	10	7	3	529	517	506	0	0	11	8	1	2	1	4	2	1	0	0	0	1	2	1	0	1	0	0
2011	Barnsley 030	E02001538	7945	7805	7719	13	6	67	66	35	6	15	10	33	6	5	5	6	11	28	16	8	4	13	2	11	424	415	409	0	0	6	5	2	0	1	2	2	0	0	2	0	0	1	1	0	0	1	0
2011	Doncaster 001	E02001539	6018	5936	5811	13	24	88	31	3	5	9	14	42	26	6	0	5	5	2	2	0	0	7	0	7	468	450	441	0	1	8	10	0	4	3	3	7	6	0	0	1	0	0	0	0	0	1	0
2011	Doncaster 002	E02001540	11673	11430	11282	42	22	84	113	55	16	20	22	108	33	7	1	19	48	15	3	9	3	7	2	5	757	723	711	1	2	9	18	5	4	6	3	16	2	1	0	2	11	0	0	0	0	0	0
2011	Doncaster 003	E02001541	11277	11090	10839	25	38	188	66	36	8	15	7	87	38	16	0	9	24	17	5	4	8	17	1	16	683	654	628	0	4	22	11	2	5	3	1	14	3	6	0	1	4	3	1	0	2	1	0
2011	Doncaster 004	E02001542	7479	7294	7205	8	14	67	57	30	6	7	14	84	13	15	5	8	43	35	23	9	3	9	0	9	524	499	493	0	2	4	8	1	3	1	3	13	0	1	0	2	10	2	2	0	0	2	0
2011	Doncaster 005	E02001543	8485	8374	8299	26	0	49	55	23	12	16	4	36	5	0	2	10	19	11	8	3	0	9	4	5	597	585	584	1	0	0	9	5	1	2	1	3	0	0	0	2	1	0	0	0	0	0	0
2011	Doncaster 006	E02001544	8711	8530	8439	10	4	77	66	28	7	11	20	91	15	6	6	38	26	16	8	5	3	8	1	7	656	636	625	0	2	9	11	1	4	2	4	8	0	1	0	6	1	1	1	0	0	0	0
2011	Doncaster 007	E02001545	8592	8442	8317	29	1	95	40	21	2	6	11	67	12	25	0	16	14	33	17	10	6	10	0	10	464	447	436	0	0	11	3	2	0	1	0	10	0	6	0	3	1	4	3	0	1	0	0
2011	Doncaster 008	E02001546	8615	7942	7759	30	56	97	168	67	16	61	24	299	45	135	19	62	38	175	75	83	17	31	12	19	336	327	323	1	1	2	5	1	3	0	1	3	3	0	0	0	0	1	0	0	1	0	0
2011	Doncaster 009	E02001547	10737	10491	10269	46	25	151	95	47	18	20	10	89	23	18	0	26	22	56	38	9	9	6	0	6	769	736	716	2	4	14	20	4	9	5	2	6	0	1	0	4	1	7	6	0	1	0	0
2011	Doncaster 010	E02001548	8009	7732	7530	37	35	130	139	67	20	34	18	65	26	12	0	14	13	61	31	25	5	12	3	9	694	652	639	0	1	12	32	12	5	6	9	4	2	1	0	0	1	6	3	2	1	0	0
2011	Doncaster 011	E02001549	5969	5813	5668	24	10	111	48	16	11	7	14	77	16	16	0	33	12	19	7	9	3	12	9	3	299	287	277	0	1	9	6	1	3	1	1	6	1	0	0	5	0	0	0	0	0	0	0
2011	Doncaster 012	E02001550	7463	7256	7122	33	10	91	76	43	5	18	10	82	16	8	0	16	42	42	19	19	4	7	2	5	437	418	407	0	1	10	10	5	2	2	1	6	0	1	0	3	2	3	3	0	0	0	0
2011	Doncaster 013	E02001551	6027	5781	5654	22	7	98	87	26	22	24	15	76	21	4	0	25	26	65	20	37	8	18	0	18	438	407	403	0	0	4	17	2	7	4	4	9	0	1	0	2	6	3	3	0	0	2	0
2011	Doncaster 014	E02001552	7686	7435	7080	28	14	313	73	40	8	18	7	107	27	27	0	32	21	67	33	28	6	4	1	3	583	555	510	0	2	43	13	7	1	5	0	12	0	6	0	2	4	3	3	0	0	0	0
2011	Doncaster 015	E02001553	10018	9276	8530	45	49	652	164	58	21	59	26	404	125	150	1	32	96	121	75	34	12	53	0	53	662	569	486	0	10	73	28	8	9	10	1	51	12	25	0	2	12	8	6	0	2	6	0
2011	Doncaster 016	E02001554	6420	6289	6195	17	6	71	39	20	6	9	4	65	18	1	6	29	11	23	15	7	1	4	2	2	345	329	320	1	1	7	8	5	1	2	0	7	1	0	2	3	1	1	1	0	0	0	0
2011	Doncaster 017	E02001555	5578	5465	5284	26	0	155	63	28	9	21	5	23	3	7	6	2	5	20	6	11	3	7	2	5	274	265	249	0	0	16	9	4	1	2	2	0	0	0	0	0	0	0	0	0	0	0	0
2011	Doncaster 018	E02001556	9294	8298	7750	40	46	462	172	71	22	53	26	594	97	148	6	51	292	153	116	32	5	77	15	62	628	523	461	1	10	51	27	4	6	13	4	55	9	18	0	7	21	17	14	2	1	6	1
2011	Doncaster 019	E02001557	9487	8090	6954	75	22	1039	160	55	33	47	25	997	162	588	13	63	171	166	80	71	15	74	30	44	551	387	294	0	2	91	27	4	9	9	5	114	18	73	1	4	18	12	10	1	1	11	8
2011	Doncaster 020	E02001558	6125	6039	5976	21	9	33	25	4	1	13	7	35	9	3	8	6	9	18	3	4	11	8	2	6	229	222	221	0	1	0	2	0	1	0	1	3	0	1	1	1	0	2	0	0	2	0	0
2011	Doncaster 021	E02001559	7742	7558	7454	16	2	86	55	15	6	13	21	89	20	30	1	30	8	21	9	9	3	19	0	19	383	358	355	1	0	2	11	0	2	4	5	11	4	4	0	3	0	0	0	0	0	3	0
2011	Doncaster 022	E02001560	10508	8400	6709	82	55	1554	279	118	33	66	62	1269	180	672	20	178	219	302	197	75	30	258	43	215	900	601	445	0	4	152	53	12	20	14	7	177	28	82	4	34	29	30	21	0	9	39	8
2011	Doncaster 023	E02001561	6318	5405	4801	37	15	552	145	63	13	42	27	462	97	134	2	52	177	164	88	61	15	142	12	130	466	333	282	0	2	49	26	8	3	11	4	67	15	15	0	13	24	17	10	2	5	23	4
2011	Doncaster 024	E02001562	5905	5568	5394	52	9	113	68	31	13	16	8	184	62	82	0	9	31	38	22	10	6	47	16	31	392	347	334	1	4	8	16	6	4	5	1	19	4	11	0	0	4	4	4	0	0	6	2
2011	Doncaster 025	E02001563	7635	6886	6687	43	7	149	106	44	9	33	20	546	236	160	6	63	81	60	41	15	4	37	19	18	415	340	330	0	1	9	15	4	6	1	4	57	20	23	1	3	10	2	2	0	0	1	0
2011	Doncaster 026	E02001564	7548	7325	7205	45	4	71	76	21	17	31	7	120	27	63	2	4	24	19	11	6	2	8	2	6	309	288	285	1	0	2	9	2	6	0	1	10	2	8	0	0	0	0	0	0	0	2	0
2011	Doncaster 027	E02001565	6822	6098	5830	35	8	225	86	25	6	42	13	535	251	147	7	71	59	60	38	21	1	43	20	23	309	238	225	0	2	11	11	4	1	5	1	54	27	13	2	6	6	3	3	0	0	3	2
2011	Doncaster 028	E02001566	7937	7306	6662	30	25	589	144	63	24	30	27	285	68	79	0	73	65	168	100	49	19	34	5	29	702	601	531	1	5	64	30	9	9	5	7	48	6	12	0	23	7	20	17	2	1	3	0
2011	Doncaster 029	E02001567	9155	8685	8334	39	15	297	127	66	19	28	14	209	60	71	2	27	49	122	59	42	21	12	0	12	668	614	577	1	4	32	18	8	5	2	3	25	7	9	0	0	9	11	7	0	4	0	0
2011	Doncaster 030	E02001568	5906	5801	5709	6	10	76	38	12	7	8	11	32	6	2	3	10	11	30	23	6	1	5	1	4	347	334	329	0	0	5	9	0	2	4	3	0	0	0	0	0	0	4	3	0	1	0	0
2011	Doncaster 031	E02001569	9207	9045	8832	12	2	199	75	43	5	16	11	51	14	0	1	22	14	24	14	8	2	12	8	4	647	631	614	1	0	16	13	7	0	6	0	3	0	0	0	1	2	0	0	0	0	0	0
2011	Doncaster 032	E02001570	7001	6843	6758	22	7	56	69	30	12	10	17	56	17	10	0	11	18	24	11	9	4	9	3	6	455	440	433	0	3	4	9	3	3	2	1	5	2	2	0	1	0	1	0	0	1	0	0
2011	Doncaster 033	E02001571	6086	5939	5846	20	3	70	48	21	4	12	11	70	19	14	0	26	11	20	4	15	1	9	5	4	322	310	304	0	0	6	6	0	0	5	1	4	2	0	0	2	0	1	1	0	0	1	0
2011	Doncaster 034	E02001572	7236	7076	6923	21	7	125	67	41	1	11	14	49	24	11	0	0	14	34	25	3	6	10	0	10	468	449	436	0	0	13	10	5	0	3	2	5	2	1	0	0	2	4	4	0	0	0	0
2011	Doncaster 035	E02001573	7859	7763	7704	23	0	36	49	28	3	8	10	18	4	1	0	7	6	18	6	9	3	11	4	7	524	512	508	0	0	4	7	3	0	2	2	2	0	0	0	0	2	0	0	0	0	3	1
2011	Doncaster 036	E02001574	6268	6137	6028	30	3	76	43	21	2	10	10	32	15	5	0	4	8	52	32	14	6	4	2	2	329	317	312	0	0	5	5	2	2	1	0	2	2	0	0	0	0	5	5	0	0	0	0
2011	Doncaster 037	E02001575	7269	7151	7040	24	10	77	31	11	8	6	6	57	4	21	0	17	15	25	18	7	0	5	2	3	593	573	566	0	3	4	7	1	3	3	0	10	0	5	0	4	1	3	3	0	0	0	0
2011	Doncaster 038	E02001576	5816	5671	5525	29	13	104	42	13	1	15	13	77	22	9	0	20	26	19	15	2	2	7	2	5	325	313	309	0	2	2	3	0	0	1	2	6	3	1	0	0	2	3	2	0	1	0	0
2011	Doncaster 039	E02001577	6521	6406	6336	20	0	50	36	9	9	12	6	45	9	25	0	1	10	22	12	8	2	12	1	11	272	256	251	0	0	5	9	0	4	3	2	5	1	4	0	0	0	0	0	0	0	2	0
2011	Rotherham 001	E02001578	9461	9299	9186	17	6	90	59	29	3	15	12	70	19	18	0	20	13	22	12	6	4	11	3	8	666	653	643	0	1	9	10	6	1	3	0	2	1	0	0	1	0	0	0	0	0	1	1
2011	Rotherham 002	E02001579	9205	8982	8869	27	10	76	74	18	15	22	19	61	16	13	0	15	17	66	47	13	6	22	8	14	549	532	525	0	0	7	11	1	4	5	1	1	0	0	0	1	0	4	4	0	0	1	1
2011	Rotherham 003	E02001580	8261	8080	8019	13	0	48	53	21	9	19	4	66	12	20	3	21	10	37	23	7	7	25	16	9	424	408	403	0	0	5	11	6	2	2	1	3	1	0	0	1	1	1	1	0	0	1	1
2011	Rotherham 004	E02001581	5854	5760	5727	8	2	23	37	15	2	17	3	36	7	12	0	3	14	11	7	4	0	10	1	9	354	344	344	0	0	0	7	2	0	5	0	1	0	0	0	0	1	2	2	0	0	0	0
2011	Rotherham 005	E02001582	7216	7061	7013	21	0	27	36	7	10	8	11	73	8	40	0	7	18	31	26	5	0	15	2	13	363	345	343	2	0	0	10	0	4	4	2	3	0	2	0	0	1	3	3	0	0	2	0
2011	Rotherham 006	E02001583	5665	5531	5483	21	1	26	54	23	8	10	13	51	3	13	1	17	17	14	7	3	4	15	3	12	429	406	403	0	0	3	12	3	2	3	4	9	0	0	0	6	3	1	0	0	1	1	0
2011	Rotherham 007	E02001584	7105	7005	6940	19	3	43	34	18	4	10	2	44	3	25	2	0	14	11	6	3	2	11	4	7	311	301	300	0	0	1	5	2	0	3	0	3	0	2	0	0	1	1	1	0	0	1	1
2011	Rotherham 008	E02001585	6263	5981	5857	35	2	87	85	25	14	36	10	98	19	19	9	17	34	78	64	7	7	21	7	14	420	385	374	0	0	11	15	2	4	8	1	12	3	0	0	2	7	8	5	0	3	0	0
2011	Rotherham 009	E02001586	8129	7882	7805	25	4	48	72	20	10	31	11	62	16	21	1	10	14	82	73	7	2	31	22	9	349	327	327	0	0	0	16	4	6	6	0	3	1	0	0	0	2	2	2	0	0	1	1
2011	Rotherham 010	E02001587	5824	5680	5586	37	0	57	48	16	4	12	16	60	13	37	1	3	6	20	17	3	0	16	5	11	355	335	330	0	0	5	10	3	1	3	3	8	0	6	0	1	1	1	1	0	0	1	0
2011	Rotherham 011	E02001588	7151	6960	6879	22	2	57	53	16	4	25	8	34	5	12	0	8	9	77	62	5	10	27	7	20	389	372	367	0	0	5	9	1	2	5	1	2	0	0	0	2	0	5	2	0	3	1	0
2011	Rotherham 012	E02001589	8173	7999	7936	15	0	48	46	12	2	21	11	88	28	23	0	20	17	17	14	2	1	23	8	15	590	572	567	0	0	5	6	1	0	4	1	6	5	1	0	0	0	3	3	0	0	3	0
2011	Rotherham 013	E02001590	7492	6807	6700	26	2	79	146	39	14	77	16	371	18	293	7	11	42	131	117	0	14	37	31	6	637	533	528	0	0	5	33	4	7	21	1	47	0	40	1	3	3	19	16	0	3	5	5
2011	Rotherham 014	E02001591	8299	6228	5842	30	6	350	136	27	15	68	26	1510	42	1187	10	52	219	243	218	12	13	182	85	97	654	389	353	0	1	35	27	5	3	13	6	178	12	127	0	14	25	40	34	0	6	20	7
2011	Rotherham 015	E02001592	8899	8661	8523	44	1	93	73	37	4	21	11	112	6	58	0	22	26	42	27	14	1	11	5	6	434	407	397	0	0	10	16	9	1	3	3	8	0	5	0	3	0	3	2	1	0	0	0
2011	Rotherham 016	E02001593	7095	4923	4511	12	3	397	164	32	24	67	41	1633	48	1437	12	28	108	241	213	16	12	134	64	70	693	356	316	0	1	39	55	6	11	25	13	212	5	190	0	4	13	52	46	0	6	18	14
2011	Rotherham 017	E02001594	6880	4639	3910	26	40	663	229	27	24	32	146	1444	59	1124	15	78	168	272	234	20	18	296	114	182	539	287	216	0	4	67	42	4	7	8	23	159	9	113	2	22	13	31	25	2	4	20	8
2011	Rotherham 018	E02001595	8765	8646	8580	32	1	33	40	12	9	15	4	56	16	18	1	10	11	16	12	3	1	7	3	4	441	429	424	1	0	4	6	2	1	3	0	4	1	3	0	0	0	1	0	0	1	1	0
2011	Rotherham 019	E02001596	8651	8467	8404	18	0	45	46	10	3	20	13	101	13	37	0	15	36	18	10	7	1	19	8	11	465	446	441	1	0	4	6	1	0	5	0	10	0	7	0	0	3	1	0	1	0	2	0
2011	Rotherham 020	E02001597	9528	9346	9208	33	7	98	94	32	15	29	18	65	13	17	4	15	16	14	12	2	0	9	1	8	721	698	689	0	0	9	16	3	8	3	2	4	1	1	0	1	1	0	0	0	0	3	0
2011	Rotherham 021	E02001598	9629	8941	8831	44	1	65	132	51	14	53	14	486	77	347	0	25	37	42	29	8	5	28	18	10	507	424	417	0	0	7	31	12	4	13	2	44	8	30	0	2	4	3	2	0	1	5	2
2011	Rotherham 022	E02001599	6260	6102	6055	20	3	24	34	11	0	20	3	102	41	48	0	5	8	17	11	4	2	5	1	4	290	269	269	0	0	0	6	1	0	5	0	12	3	8	0	0	1	3	3	0	0	0	0
2011	Rotherham 023	E02001600	10777	7254	6919	42	5	288	191	18	24	94	55	2902	278	2290	30	42	262	217	181	19	17	213	80	133	674	274	241	2	0	31	38	1	5	12	20	312	31	244	2	4	31	22	19	1	2	28	15
2011	Rotherham 024	E02001601	5042	4723	4669	16	3	35	59	16	10	17	16	218	32	124	0	28	34	22	11	10	1	20	14	6	260	234	229	1	0	4	5	1	3	0	1	18	6	9	0	1	2	1	1	0	0	2	1
2011	Rotherham 025	E02001602	8960	8478	8360	31	6	81	82	37	8	26	11	275	18	201	1	28	27	103	69	26	8	22	12	10	512	454	444	0	0	10	22	7	3	8	4	28	0	18	0	5	5	8	5	0	3	0	0
2011	Rotherham 026	E02001603	6583	6479	6442	12	1	24	40	12	3	13	12	34	16	8	2	3	5	12	9	1	2	18	7	11	402	389	389	0	0	0	5	1	2	1	1	2	2	0	0	0	0	1	0	0	1	5	0
2011	Rotherham 027	E02001604	8575	8238	8139	11	0	88	78	45	8	14	11	123	24	66	3	18	12	108	69	28	11	28	25	3	582	540	534	0	0	6	10	6	1	2	1	14	5	6	1	1	1	12	10	1	1	6	6
2011	Rotherham 028	E02001605	7234	7084	6962	24	5	93	60	20	5	14	21	57	11	18	1	12	15	25	13	10	2	8	4	4	451	430	418	1	0	11	12	1	2	2	7	6	0	2	0	2	2	2	2	0	0	1	0
2011	Rotherham 029	E02001606	8010	7873	7768	17	4	84	70	37	8	12	13	46	15	8	0	13	10	17	11	4	2	4	3	1	476	460	457	0	0	3	15	8	1	3	3	1	0	0	0	1	0	0	0	0	0	0	0
2011	Rotherham 030	E02001607	8812	8586	8495	32	0	59	85	48	7	13	17	100	37	29	2	16	16	33	14	18	1	8	2	6	538	506	502	0	0	4	24	13	1	2	8	5	2	1	0	2	0	3	2	1	0	0	0
2011	Rotherham 031	E02001608	6872	6717	6643	17	0	57	46	19	4	10	13	54	19	22	0	8	5	44	36	7	1	11	7	4	430	411	409	0	0	2	8	2	1	2	3	3	1	1	0	1	0	7	7	0	0	1	1
2011	Rotherham 032	E02001609	8368	8265	8205	13	1	46	49	13	11	13	12	44	15	4	3	6	16	5	1	3	1	5	2	3	362	354	351	0	0	3	7	2	3	2	0	1	0	0	0	0	1	0	0	0	0	0	0
2011	Rotherham 033	E02001610	8242	8081	7972	16	7	86	46	24	6	11	5	75	14	20	1	16	24	24	17	6	1	16	9	7	471	455	448	0	1	6	9	3	5	1	0	5	2	1	0	1	1	2	2	0	0	0	0
2011	Sheffield 001	E02001611	7597	7474	7383	35	0	56	34	16	6	5	7	25	2	1	2	4	16	55	36	16	3	9	8	1	422	410	405	0	0	5	8	6	1	0	1	0	0	0	0	0	0	3	3	0	0	1	1
2011	Sheffield 002	E02001612	5858	5742	5672	27	3	40	41	15	8	8	10	40	7	5	12	8	8	29	21	4	4	6	3	3	325	304	300	0	1	3	8	3	5	0	0	9	0	0	9	0	0	2	2	0	0	2	0
2011	Sheffield 003	E02001613	10444	10167	10073	40	1	53	116	50	11	32	23	82	32	18	0	18	14	60	30	15	15	19	8	11	546	516	515	0	0	1	15	7	3	4	1	8	3	2	0	3	0	7	5	0	2	0	0
2011	Sheffield 004	E02001614	11226	10884	10768	46	1	69	100	53	6	25	16	126	50	29	2	26	19	79	26	32	21	37	17	20	580	548	545	2	0	1	15	2	2	5	6	9	4	4	0	1	0	5	2	1	2	3	1
2011	Sheffield 005	E02001615	7519	7252	7188	38	0	26	82	33	1	22	26	120	35	31	2	17	35	41	17	21	3	24	21	3	338	302	299	2	0	1	14	4	1	3	6	17	7	3	0	4	3	2	2	0	0	3	1
2011	Sheffield 006	E02001616	7091	6891	6824	19	1	47	72	35	6	21	10	36	4	19	2	8	3	62	27	23	12	30	19	11	322	306	304	0	0	2	8	3	2	1	2	2	1	0	0	1	0	4	2	0	2	2	1
2011	Sheffield 007	E02001617	5615	4899	4824	16	0	59	179	90	20	41	28	161	22	49	12	21	57	294	223	47	24	82	46	36	528	410	402	0	0	8	46	20	5	8	13	22	5	8	5	1	3	38	29	3	6	12	4
2011	Sheffield 008	E02001618	9675	9281	9104	45	4	128	92	42	7	33	10	130	63	10	8	20	29	107	63	21	23	65	27	38	567	508	495	3	0	10	20	6	3	6	5	16	9	2	1	2	2	13	7	0	6	10	2
2011	Sheffield 009	E02001619	9422	8909	8809	21	2	77	149	98	13	28	10	132	12	37	8	39	36	156	98	28	30	76	58	18	635	551	541	0	0	10	21	15	1	5	0	20	1	10	1	5	3	26	18	0	8	17	16
2011	Sheffield 010	E02001620	6568	5425	5329	22	0	74	244	113	14	63	54	364	43	208	7	30	76	378	232	92	54	157	139	18	587	400	388	2	0	10	65	24	4	21	16	53	5	24	0	7	17	56	31	20	5	13	10
2011	Sheffield 011	E02001621	5471	4731	4629	41	1	60	149	81	8	35	25	247	62	96	17	14	58	222	144	43	35	122	80	42	442	322	314	1	0	7	34	22	0	9	3	38	10	17	1	2	8	37	24	3	10	11	8
2011	Sheffield 012	E02001622	8884	8267	8146	17	2	102	225	129	21	46	29	129	20	52	0	15	42	185	113	53	19	78	41	37	758	657	644	0	1	12	59	25	7	20	7	16	2	9	0	4	1	22	13	2	7	4	3
2011	Sheffield 013	E02001623	8276	5091	4928	28	2	133	374	161	52	56	105	1192	98	855	40	31	168	808	422	230	156	811	684	127	752	297	287	0	0	10	70	25	15	8	22	159	9	117	6	2	25	108	71	13	24	118	103
2011	Sheffield 014	E02001624	9679	7668	7352	22	30	264	397	203	29	75	90	766	71	555	30	44	66	578	270	223	85	270	125	145	781	452	420	0	6	26	110	38	10	5	57	122	11	87	4	9	11	61	32	16	13	36	19
2011	Sheffield 015	E02001625	7830	6801	6682	31	2	86	284	152	27	47	58	327	71	172	6	16	62	312	211	60	41	106	62	44	724	528	512	0	0	16	71	32	5	13	21	67	12	43	1	3	8	44	36	1	7	14	5
2011	Sheffield 016	E02001626	5910	5678	5549	30	6	93	101	48	4	22	27	44	19	7	1	4	13	37	19	15	3	50	33	17	334	305	299	0	0	6	17	6	2	3	6	4	3	1	0	0	0	2	1	1	0	6	6
2011	Sheffield 017	E02001627	6070	5513	5353	31	4	125	140	69	13	43	15	149	23	24	7	31	64	209	137	37	35	59	14	45	420	315	304	1	1	9	43	17	4	19	3	28	3	10	1	7	7	30	22	1	7	4	1
2011	Sheffield 018	E02001628	6329	2501	2159	24	17	301	196	52	18	82	44	2922	39	2474	212	33	164	394	218	98	78	316	234	82	652	149	115	0	0	34	47	7	5	21	14	387	2	331	23	5	26	44	30	2	12	25	20
2011	Sheffield 019	E02001629	6489	4599	4405	39	13	142	275	115	41	48	71	737	74	519	7	31	106	561	262	187	112	317	218	99	557	281	268	3	1	9	86	25	14	13	34	91	8	64	2	4	13	65	36	5	24	34	23
2011	Sheffield 020	E02001630	8681	2969	2537	24	19	389	267	104	33	51	79	3886	233	3234	61	29	329	952	469	314	169	607	449	158	875	168	125	0	2	41	52	7	10	10	25	438	24	348	2	3	61	118	78	14	26	99	74
2011	Sheffield 021	E02001631	7778	7423	7269	24	1	129	115	53	11	33	18	90	12	46	2	20	10	65	23	36	6	85	65	20	488	422	416	0	0	6	25	11	2	10	2	20	3	16	0	0	1	5	3	0	2	16	15
2011	Sheffield 022	E02001632	12300	3907	3232	40	38	597	750	236	90	226	198	3324	158	2538	134	168	326	2330	1450	466	414	1989	1516	473	1411	284	198	1	13	72	185	31	15	85	54	408	13	318	18	14	45	269	197	12	60	265	211
2011	Sheffield 023	E02001633	7425	7267	7181	28	1	57	69	26	9	25	9	54	12	16	0	6	20	16	7	5	4	19	19	0	305	275	268	0	0	7	21	9	2	7	3	6	1	3	0	1	1	1	1	0	0	2	2
2011	Sheffield 024	E02001634	9214	8446	8109	78	1	258	221	66	26	80	49	285	70	42	15	101	57	131	72	52	7	131	84	47	457	368	352	0	0	16	48	14	8	21	5	15	3	1	2	5	4	12	4	6	2	14	11
2011	Sheffield 025	E02001635	6032	5794	5701	19	2	72	96	47	3	21	25	69	16	12	0	13	28	46	27	17	2	27	12	15	336	293	287	0	0	6	20	10	1	5	4	14	0	4	0	2	8	7	6	1	0	2	2
2011	Sheffield 026	E02001636	9597	6230	5791	70	5	364	407	176	53	87	91	1157	159	143	20	494	341	881	494	227	160	922	739	183	556	207	191	1	1	14	71	16	10	17	28	68	5	8	0	13	42	87	57	8	22	123	110
2011	Sheffield 027	E02001637	6925	2425	2104	7	22	292	163	23	15	34	91	3364	78	1776	1224	36	250	581	369	48	164	392	293	99	713	143	107	0	2	34	28	4	4	9	11	397	3	224	136	2	32	76	54	1	21	69	58
2011	Sheffield 028	E02001638	6362	5613	5306	70	2	235	174	53	22	55	44	355	104	24	24	123	80	121	71	40	10	99	65	34	174	139	132	0	0	7	19	9	3	6	1	6	2	1	1	0	2	3	2	0	1	7	4
2011	Sheffield 029	E02001639	6157	5591	5281	63	2	245	122	25	6	54	37	296	67	52	15	98	64	70	30	30	10	78	43	35	306	238	229	0	0	9	21	5	2	13	1	27	3	8	2	8	6	2	0	1	1	18	9
2011	Sheffield 030	E02001640	8302	7063	6652	92	3	316	256	49	35	91	81	533	180	61	11	176	105	232	160	47	25	218	135	83	194	136	130	0	0	6	16	4	0	8	4	18	10	0	1	5	2	6	5	0	1	18	13
2011	Sheffield 032	E02001642	9663	7796	7643	30	4	119	210	72	22	70	46	1309	44	892	239	58	76	224	135	66	23	124	88	36	687	420	409	0	0	11	46	16	5	19	6	170	7	104	48	4	7	32	26	4	2	19	17
2011	Sheffield 033	E02001643	6292	5731	5552	62	0	117	103	26	13	45	19	332	105	47	9	68	103	43	22	9	12	83	45	38	343	292	280	3	0	9	16	4	2	7	3	29	13	6	1	3	6	0	0	0	0	6	3
2011	Sheffield 036	E02001646	8525	7209	6749	89	7	364	192	37	18	83	54	619	177	112	39	183	108	267	159	68	40	238	142	96	231	157	140	0	0	17	13	2	2	3	6	23	7	8	1	3	4	19	16	1	2	19	16
2011	Sheffield 037	E02001647	6111	5624	5537	20	0	67	86	33	3	31	19	279	23	122	78	27	29	104	66	28	10	18	13	5	308	247	243	0	0	4	12	4	0	6	2	34	3	11	12	3	5	15	14	1	0	0	0
2011	Sheffield 038	E02001648	8833	7866	7470	95	2	299	260	57	26	114	63	526	191	79	8	154	94	112	59	38	15	69	38	31	311	261	253	0	0	8	30	4	4	16	6	16	3	2	3	1	7	2	1	0	1	2	1
2011	Sheffield 039	E02001649	9428	8055	7727	34	13	281	364	232	17	36	79	345	28	129	17	69	102	456	319	109	28	208	126	82	791	534	498	0	2	34	96	61	5	10	20	80	2	33	1	6	38	63	57	3	3	18	12
2011	Sheffield 040	E02001650	9106	5667	5238	91	2	336	320	107	31	87	95	1678	328	562	122	423	243	948	596	209	143	493	257	236	409	125	118	0	0	7	36	8	7	11	10	124	19	56	12	24	13	79	63	6	10	45	35
2011	Sheffield 041	E02001651	8153	7321	7075	48	4	194	118	14	6	61	37	556	225	89	17	123	102	73	48	12	13	85	51	34	450	376	361	2	0	13	18	2	0	11	5	47	19	13	0	9	6	3	3	0	0	6	6
2011	Sheffield 042	E02001652	12330	7443	6859	95	4	485	328	125	20	101	82	3637	684	1774	338	559	282	608	355	158	95	314	181	133	576	170	147	3	0	20	34	12	2	11	9	292	14	195	38	28	17	38	29	3	6	42	25
2011	Sheffield 043	E02001653	7149	5686	5406	23	21	236	335	200	30	52	53	482	108	131	28	136	79	465	297	106	62	181	135	46	547	328	306	0	6	16	62	39	6	9	8	55	13	18	6	5	13	81	61	5	15	21	17
2011	Sheffield 044	E02001654	6404	6044	5973	11	11	49	117	47	12	19	39	73	20	29	0	8	16	118	45	53	20	52	37	15	337	283	281	0	1	1	35	11	4	2	18	5	3	1	0	0	1	3	1	2	0	11	8
2011	Sheffield 045	E02001655	7655	7130	7034	11	1	84	152	88	14	28	22	89	9	16	20	22	22	252	115	114	23	32	10	22	480	401	390	0	0	11	31	15	7	1	8	12	1	1	5	4	1	32	19	11	2	4	1
2011	Sheffield 046	E02001656	7799	6547	6197	76	2	272	205	63	12	86	44	790	141	458	23	87	81	149	61	74	14	108	63	45	362	257	236	5	0	16	25	6	1	10	8	70	8	54	0	5	3	5	4	1	0	5	2
2011	Sheffield 047	E02001657	8985	8263	7938	81	0	244	236	66	12	83	75	326	82	108	14	67	55	106	33	63	10	54	19	35	685	595	579	3	0	13	48	10	5	18	15	29	7	6	4	5	7	9	5	3	1	4	4
2011	Sheffield 048	E02001658	5380	4706	4585	38	15	68	193	105	30	23	35	130	13	64	1	27	25	276	184	47	45	75	45	30	484	346	341	2	0	3	49	24	7	5	13	22	1	6	0	13	2	54	36	1	17	13	9
2011	Sheffield 049	E02001659	6124	5740	5669	27	1	43	153	71	18	33	31	102	13	50	18	13	8	95	56	37	2	34	19	15	293	236	230	4	0	2	29	15	6	2	6	24	3	18	1	1	1	4	4	0	0	0	0
2011	Sheffield 050	E02001660	9831	7035	6541	123	9	362	291	66	36	102	87	2104	208	1557	53	74	212	308	128	153	27	93	37	56	660	327	310	0	0	17	68	6	11	27	24	242	14	199	4	5	20	18	13	5	0	5	1
2011	Sheffield 051	E02001661	7849	6266	6009	40	3	214	292	143	22	70	57	524	54	243	39	86	102	599	347	164	88	168	82	86	535	341	319	1	0	21	51	21	4	13	13	62	4	38	4	5	11	73	51	9	13	8	2
2011	Sheffield 052	E02001662	7644	7228	7139	31	1	57	142	83	4	41	14	110	14	36	2	24	34	135	59	56	20	29	10	19	424	366	358	0	0	8	29	15	2	9	3	12	0	2	0	7	3	7	5	1	1	10	0
2011	Sheffield 053	E02001663	7694	6565	6196	75	1	293	270	115	13	74	68	518	38	331	52	45	52	254	73	149	32	87	32	55	577	458	445	2	1	10	52	12	4	18	18	50	3	32	6	2	7	11	4	4	3	6	2
2011	Sheffield 054	E02001664	6158	5657	5543	24	9	81	112	58	9	19	26	127	18	22	4	53	30	215	107	69	39	47	35	12	316	276	267	0	0	9	17	11	1	2	3	9	2	2	0	5	0	11	5	1	5	3	2
2011	Sheffield 055	E02001665	9476	8624	8342	85	5	192	209	59	13	101	36	469	123	187	14	81	64	98	43	42	13	76	43	33	475	389	384	0	0	5	44	7	2	26	9	33	4	12	1	3	13	8	6	1	1	1	1
2011	Sheffield 056	E02001666	6195	5930	5861	5	2	62	104	56	12	23	13	78	23	25	1	6	23	59	32	20	7	24	17	7	365	329	320	0	0	9	18	7	3	4	4	3	0	0	0	0	3	8	8	0	0	7	7
2011	Sheffield 059	E02001669	7707	7113	6869	41	1	202	174	74	15	45	40	245	61	94	14	48	28	135	47	70	18	40	25	15	497	404	390	3	0	11	43	8	5	22	8	34	8	14	1	5	6	10	9	0	1	6	3
2011	Sheffield 060	E02001670	5952	5246	5161	33	1	51	219	117	18	49	35	94	8	35	10	9	32	284	172	69	43	109	46	63	411	310	309	0	0	1	41	18	8	10	5	14	1	9	0	2	2	24	15	4	5	22	9
2011	Sheffield 061	E02001671	5965	5664	5593	22	1	48	78	46	3	10	19	119	28	20	9	45	17	78	35	36	7	26	9	17	243	211	207	1	0	3	19	8	3	1	7	11	1	3	3	1	3	2	1	0	1	0	0
2011	Sheffield 062	E02001672	6167	5979	5903	29	3	44	53	23	6	4	20	65	12	17	12	8	16	51	26	19	6	19	14	5	326	297	295	0	0	2	9	5	3	0	1	8	1	1	0	3	3	7	5	2	0	5	5
2011	Sheffield 063	E02001673	5597	5409	5347	10	16	36	34	4	1	15	14	93	15	53	3	10	12	37	16	17	4	24	20	4	346	307	303	0	1	3	5	0	0	2	3	28	0	24	0	2	2	6	3	2	1	0	0
2011	Sheffield 064	E02001674	8704	8381	8250	45	2	84	102	39	10	13	40	104	18	56	3	11	16	87	23	46	18	30	17	13	424	393	386	0	0	7	15	7	1	2	5	10	2	6	0	0	2	3	1	0	2	3	1
2011	Sheffield 065	E02001675	9049	8628	8460	12	5	151	129	81	21	17	10	115	26	43	0	27	19	131	49	57	25	46	37	9	522	473	449	0	1	23	24	14	4	5	1	17	3	10	0	3	1	7	3	1	3	1	0
2011	Sheffield 066	E02001676	6030	5764	5639	45	4	76	99	23	7	56	13	106	26	60	3	6	11	40	9	28	3	21	14	7	345	320	314	0	1	5	13	0	0	11	2	7	0	6	0	0	1	3	2	0	1	2	2
2011	Sheffield 068	E02001678	10018	9457	9226	54	3	174	169	43	9	77	40	259	84	106	14	35	20	76	24	34	18	57	20	37	448	400	386	1	0	13	30	5	1	15	9	12	2	9	0	1	0	2	1	0	1	4	3
2011	Sheffield 069	E02001679	6273	5792	5650	33	2	107	158	69	19	30	40	124	27	21	19	27	30	159	111	22	26	40	18	22	444	359	351	0	0	8	37	10	7	12	8	22	4	5	1	9	3	26	19	1	6	0	0
2011	Sheffield 070	E02001680	6127	5547	5421	25	1	100	161	83	30	35	13	87	7	36	1	17	26	243	180	47	16	89	34	55	441	346	342	0	0	4	39	16	11	8	4	19	1	11	0	4	3	25	23	2	0	12	6
2011	Sheffield 071	E02001681	7459	7075	6915	47	3	110	91	26	8	31	26	190	53	93	7	26	11	57	15	30	12	46	28	18	384	334	327	3	0	4	18	3	1	9	5	27	4	18	1	4	0	1	0	0	1	4	3
2011	Sheffield 072	E02006803	8798	8511	8420	12	0	79	97	44	7	15	31	108	31	20	1	39	17	45	12	28	5	37	12	25	497	459	456	0	0	3	19	5	1	1	12	11	3	2	0	2	4	6	3	3	0	2	2
2011	Sheffield 073	E02006843	9256	4715	4014	53	1	647	183	38	13	61	71	3026	419	210	119	1987	291	665	577	66	22	667	420	247	177	52	40	0	0	12	18	5	3	2	8	41	14	5	3	9	10	21	14	0	7	45	43
2011	Sheffield 074	E02006844	8734	5059	4551	34	4	470	246	88	29	70	59	1812	304	245	70	822	371	910	613	129	168	707	510	197	223	42	35	0	0	7	13	2	5	2	4	53	7	22	1	5	18	44	29	1	14	71	62
2011	Sheffield 075	E02006868	12161	8771	8149	54	8	560	506	244	91	78	93	1362	233	675	19	190	245	1033	495	410	128	489	386	103	862	449	428	1	2	18	91	34	33	11	13	83	3	58	2	9	11	85	47	21	17	154	144
2011	Sheffield 076	E02006869	11191	10799	10646	41	1	111	108	72	8	13	15	131	11	38	5	24	53	95	59	27	9	58	40	18	656	588	581	0	0	7	14	8	1	1	4	12	1	3	0	0	8	6	6	0	0	36	31
2011	Bradford 001	E02002183	5594	5513	5356	39	3	115	41	8	1	11	21	31	14	5	0	5	7	4	0	1	3	5	1	4	220	210	200	2	0	8	7	1	1	3	2	2	1	1	0	0	0	0	0	0	0	1	0
2011	Bradford 002	E02002184	12945	12580	12168	102	7	303	165	38	10	76	41	145	49	22	4	38	32	28	14	11	3	27	5	22	701	676	653	0	0	23	17	3	1	8	5	7	1	2	0	3	1	0	0	0	0	1	1
2011	Bradford 003	E02002185	5948	5842	5692	43	2	105	51	7	5	22	17	33	17	4	0	9	3	9	3	2	4	13	0	13	383	377	369	2	0	6	5	2	0	0	3	1	0	1	0	0	0	0	0	0	0	0	0
2011	Bradford 004	E02002186	12643	12223	11958	63	6	196	81	16	10	37	18	256	105	70	6	24	51	40	17	18	5	43	11	32	651	593	579	0	2	12	19	2	2	11	4	29	15	6	0	4	4	3	1	0	2	7	3
2011	Bradford 005	E02002187	5888	5765	5646	38	0	81	61	18	3	21	19	46	8	21	1	8	8	10	2	5	3	6	1	5	321	307	301	1	0	5	9	1	1	6	1	5	0	5	0	0	0	0	0	0	0	0	0
2011	Bradford 006	E02002188	7726	6714	6593	34	2	85	81	30	1	41	9	878	46	656	140	14	22	23	0	17	6	30	15	15	542	411	405	1	0	5	8	3	0	5	0	122	4	95	19	2	2	0	0	0	0	1	0
2011	Bradford 007	E02002189	6842	3641	3423	33	1	184	80	14	2	44	20	3024	55	2778	111	10	70	49	28	17	4	48	6	42	536	138	126	0	0	12	11	0	0	10	1	382	6	354	17	1	4	1	1	0	0	4	0
2011	Bradford 008	E02002190	12001	6108	5614	34	2	458	204	39	21	114	30	5493	63	4497	729	26	178	80	48	21	11	116	11	105	1103	357	309	0	0	48	43	6	4	29	4	671	7	575	78	1	10	14	9	0	5	18	1
2011	Bradford 009	E02002191	9413	6184	5900	69	8	207	159	42	8	95	14	2925	84	1965	753	25	98	79	46	19	14	66	4	62	941	422	408	0	0	14	44	4	0	38	2	461	10	321	120	0	10	12	7	3	2	2	1
2011	Bradford 010	E02002192	9239	8871	8690	57	0	124	113	28	7	55	23	180	58	73	3	20	26	46	16	25	5	29	14	15	489	452	441	4	0	7	19	6	1	9	3	14	0	11	1	0	2	2	2	0	0	2	2
2011	Bradford 011	E02002193	6009	5194	4976	69	6	143	103	33	9	43	18	583	30	203	211	57	82	79	62	12	5	50	22	28	425	317	304	0	1	12	21	7	2	10	2	77	1	27	30	10	9	8	7	0	1	2	2
2011	Bradford 012	E02002194	7500	7132	6971	64	3	94	133	45	12	62	14	183	10	92	48	13	20	39	32	7	0	13	4	9	460	401	394	1	0	6	25	5	5	13	2	30	0	14	13	0	3	2	2	0	0	2	0
2011	Bradford 013	E02002195	6393	6163	6077	28	3	55	68	23	3	34	8	118	45	30	0	13	30	21	14	7	0	23	4	19	311	293	292	1	0	0	6	3	0	2	1	9	3	5	0	1	0	3	3	0	0	0	0
2011	Bradford 014	E02002196	6364	6141	6036	45	1	59	62	27	2	32	1	121	14	65	17	8	17	25	14	10	1	15	0	15	394	360	356	1	0	3	9	1	0	8	0	20	1	13	5	1	0	5	5	0	0	0	0
2011	Bradford 015	E02002197	8517	8014	7673	52	1	288	146	53	13	60	20	165	31	48	10	37	39	80	35	39	6	112	91	21	537	478	451	0	0	27	19	4	3	11	1	18	5	8	1	2	2	5	5	0	0	17	17
2011	Bradford 016	E02002198	8139	7820	7636	37	0	147	126	61	10	38	17	120	40	34	2	18	26	29	6	19	4	44	11	33	408	386	372	0	0	14	11	4	1	6	0	6	0	2	0	1	3	1	0	0	1	4	2
2011	Bradford 017	E02002199	6407	6153	6038	29	0	86	109	60	7	25	17	94	56	12	1	13	12	39	6	29	4	12	1	11	339	304	299	1	0	4	15	8	1	2	4	17	7	5	0	4	1	2	0	2	0	1	0
2011	Bradford 018	E02002200	9216	8125	7815	55	8	247	223	82	12	93	36	734	152	427	18	13	124	60	29	25	6	74	42	32	588	478	457	0	0	21	35	6	5	19	5	69	9	46	2	0	12	3	1	1	1	3	1
2011	Bradford 019	E02002201	12022	11057	10817	65	3	172	234	104	22	74	34	502	221	125	7	55	94	147	51	89	7	82	33	49	806	726	711	2	0	13	32	10	4	12	6	34	16	8	0	4	6	6	4	2	0	8	5
2011	Bradford 020	E02002202	7029	6152	5773	61	1	317	218	73	16	86	43	541	132	285	20	31	73	77	31	37	9	41	12	29	416	325	306	2	0	17	35	9	4	13	9	51	13	34	1	1	2	1	1	0	0	4	0
2011	Bradford 021	E02002203	7655	6968	6750	32	0	186	238	109	16	82	31	305	53	147	11	25	69	63	31	28	4	81	10	71	631	521	503	0	0	18	54	21	4	21	8	46	6	27	3	0	10	3	2	0	1	7	0
2011	Bradford 022	E02002204	11394	10674	10475	42	2	155	163	58	25	48	32	455	97	278	24	19	37	37	8	19	10	65	49	16	626	526	520	0	0	6	26	10	4	6	6	59	7	42	3	1	6	3	2	1	0	12	9
2011	Bradford 023	E02002205	10113	9796	9637	62	1	96	112	49	6	31	26	129	36	57	6	7	23	39	16	21	2	37	18	19	572	542	542	0	0	0	12	9	2	1	0	7	3	3	1	0	0	1	1	0	0	10	8
2011	Bradford 024	E02002206	8721	7382	7176	43	4	159	235	103	13	82	37	790	270	356	62	38	64	181	61	110	10	133	40	93	595	449	433	0	0	16	39	12	3	17	7	84	17	47	15	0	5	8	5	2	1	15	2
2011	Bradford 025	E02002207	7375	2848	2436	17	0	395	196	59	15	95	27	4034	230	3259	391	30	124	121	69	47	5	176	137	39	603	143	107	0	0	36	21	5	1	13	2	417	16	340	48	3	10	5	5	0	0	17	15
2011	Bradford 026	E02002208	7621	6925	6750	58	0	117	223	115	6	77	25	314	69	169	42	13	21	96	30	60	6	63	34	29	518	431	418	0	0	13	39	22	1	9	7	40	6	24	6	2	2	3	1	2	0	5	1
2011	Bradford 027	E02002209	5908	5038	4809	39	3	187	143	76	7	49	11	556	23	420	55	26	32	137	88	37	12	34	27	7	588	453	428	0	1	24	19	12	0	5	2	97	0	79	11	4	3	14	8	0	6	5	4
2011	Bradford 028	E02002210	7627	4649	4415	35	2	197	267	127	15	101	24	2266	631	974	485	16	160	134	21	101	12	311	127	184	541	211	205	0	0	6	56	22	2	23	9	234	39	105	79	1	10	4	0	3	1	36	18
2011	Bradford 029	E02002211	7199	2153	1862	39	0	252	225	56	8	133	28	4643	286	4075	51	9	222	69	36	31	2	109	46	63	594	83	51	0	0	32	38	6	1	28	3	455	15	416	9	0	15	4	4	0	0	14	7
2011	Bradford 030	E02002212	7294	2524	2149	20	33	322	261	46	8	169	38	4235	141	3749	82	24	239	128	74	50	4	146	47	99	725	110	84	1	2	23	59	10	2	38	9	539	10	495	4	0	30	6	6	0	0	11	6
2011	Bradford 031	E02002213	6745	6397	6319	29	2	47	132	48	8	57	19	150	39	72	6	15	18	52	35	13	4	14	12	2	371	329	326	0	0	3	20	7	0	13	0	12	2	9	1	0	0	10	8	0	2	0	0
2011	Bradford 032	E02002214	5917	4902	4783	40	3	76	138	69	7	52	10	787	99	567	65	12	44	59	12	39	8	31	5	26	440	299	296	0	0	3	31	14	1	13	3	107	13	77	10	1	6	1	0	0	1	2	0
2011	Bradford 033	E02002215	10515	1147	858	14	5	270	171	26	9	119	17	8822	322	8157	53	10	280	129	68	55	6	246	121	125	951	50	28	0	3	19	38	0	3	27	8	812	21	763	4	0	24	10	7	3	0	41	27
2011	Bradford 034	E02002216	9365	1565	1093	20	6	446	203	41	10	103	49	7119	622	5807	414	22	254	238	123	100	15	240	107	133	868	81	43	0	0	38	27	3	1	20	3	722	53	597	45	1	26	12	10	1	1	26	17
2011	Bradford 035	E02002217	8855	3722	3480	60	4	178	302	108	16	154	24	4509	232	3773	233	31	240	158	49	96	13	164	116	48	865	194	180	2	0	12	64	17	6	36	5	575	12	496	39	3	25	14	10	4	0	18	18
2011	Bradford 036	E02002218	9354	6455	6145	47	0	263	345	132	22	149	42	2211	201	1591	61	33	325	245	142	76	27	98	36	62	788	396	369	2	0	25	65	25	5	26	9	300	18	246	9	1	26	16	12	2	2	11	4
2011	Bradford 037	E02002219	7877	1169	730	12	3	424	179	21	9	116	33	6227	393	5427	93	25	289	160	69	84	7	142	56	86	965	77	26	0	0	51	32	2	3	18	9	829	34	766	8	5	16	16	11	5	0	11	7
2011	Bradford 038	E02002220	9288	2267	1939	16	25	287	231	44	15	137	35	6556	554	5373	315	27	287	120	30	77	13	114	29	85	944	138	114	0	6	18	42	6	6	24	6	742	33	616	44	7	42	6	4	2	0	16	8
2011	Bradford 039	E02002221	13576	3207	2199	43	23	942	492	133	41	249	69	8436	587	4843	2430	141	435	610	392	191	27	831	516	315	1439	142	76	0	1	65	91	13	9	57	12	1086	58	630	340	17	41	41	32	7	2	79	42
2011	Bradford 040	E02002222	8111	4506	4033	42	7	424	286	100	18	134	34	2954	432	2132	82	45	263	218	140	59	19	147	75	72	760	258	215	0	1	42	42	10	2	22	8	418	39	333	16	5	25	29	25	1	3	13	6
2011	Bradford 041	E02002223	7821	1421	896	20	7	498	216	50	17	124	25	5533	423	4674	157	15	264	253	162	66	25	398	266	132	856	82	45	0	2	35	48	7	3	35	3	665	32	588	17	1	27	14	10	2	2	47	39
2011	Bradford 042	E02002224	10589	1146	924	9	6	207	241	25	17	177	22	8837	338	7411	699	41	348	131	95	32	4	234	70	164	1255	84	56	0	0	28	59	0	0	54	5	1066	20	924	85	6	31	21	21	0	0	25	4
2011	Bradford 043	E02002225	8240	7375	7193	61	5	116	201	104	4	66	27	527	114	268	6	16	123	66	25	35	6	71	43	28	565	431	427	1	1	2	48	20	0	23	5	73	11	39	0	2	21	7	5	1	1	6	3
2011	Bradford 044	E02002226	14938	2868	1523	26	19	1300	293	53	40	153	47	10541	1343	7894	168	504	632	770	702	45	23	466	304	162	1189	113	40	0	6	67	40	3	4	29	4	973	81	842	14	5	31	18	16	1	1	45	35
2011	Bradford 045	E02002227	6503	2898	2407	28	32	431	292	91	26	137	38	2755	304	1550	620	7	274	316	209	86	21	242	58	184	734	228	179	0	3	46	60	15	7	33	5	378	15	244	100	2	17	33	27	0	6	35	15
2011	Bradford 046	E02002228	6795	5078	4768	48	38	224	278	118	8	120	32	1135	242	691	83	51	68	200	108	78	14	104	21	83	623	425	389	0	1	35	48	13	1	26	8	123	18	91	5	4	5	26	19	6	1	1	0
2011	Bradford 047	E02002229	8144	6393	6232	50	4	107	204	70	17	87	30	1371	559	525	185	13	89	78	41	32	5	98	15	83	454	334	329	0	0	5	36	11	0	21	4	73	21	46	0	0	6	4	3	1	0	7	0
2011	Bradford 048	E02002230	9502	2711	1656	34	34	987	413	132	35	172	74	4846	169	3836	371	66	404	778	486	246	46	754	453	301	1039	218	109	2	5	102	75	16	5	39	15	588	18	485	41	9	35	67	51	5	11	91	55
2011	Bradford 049	E02002231	12757	6666	6278	41	8	339	411	164	20	187	40	5300	1258	3735	32	39	236	148	55	72	21	232	98	134	1167	470	433	1	1	35	71	18	5	43	5	591	80	479	2	3	27	10	7	2	1	25	17
2011	Bradford 050	E02002232	6458	3323	3055	28	21	219	332	98	18	189	27	2510	406	1954	37	30	83	174	96	64	14	119	51	68	635	198	177	0	2	19	63	15	6	37	5	334	23	294	6	1	10	14	8	1	5	26	7
2011	Bradford 051	E02002233	9238	2486	2061	34	13	378	412	139	38	199	36	5763	338	4809	257	12	347	380	157	191	32	197	87	110	1133	199	158	0	1	40	94	25	13	44	12	790	32	664	40	1	53	33	21	5	7	17	11
2011	Bradford 052	E02002234	7933	6949	6449	70	22	408	306	155	27	92	32	227	34	98	16	30	49	422	283	95	44	29	11	18	896	739	678	0	1	60	73	28	6	27	12	25	3	16	3	3	0	57	48	1	8	2	0
2011	Bradford 053	E02002235	7083	2892	2522	27	9	334	303	111	15	116	61	3294	180	2824	33	29	228	380	139	211	30	214	41	173	777	179	144	0	0	35	57	17	4	25	11	489	9	437	4	7	32	32	14	11	7	20	8
2011	Bradford 054	E02002236	6002	4549	4432	34	0	83	215	98	14	87	16	1047	147	793	29	7	71	115	20	82	13	76	65	11	411	225	222	0	0	3	32	9	5	15	3	130	10	105	2	0	13	4	1	2	1	20	19
2011	Bradford 055	E02002237	8304	6553	6364	29	2	158	269	132	18	94	25	1235	252	859	16	14	94	152	79	68	5	95	58	37	612	400	389	0	0	11	40	21	6	8	5	150	7	128	5	2	8	7	4	3	0	15	11
2011	Bradford 056	E02002238	6122	4402	4218	40	11	133	264	135	12	101	16	1217	136	908	63	49	61	186	65	101	20	53	19	34	502	290	282	1	0	7	49	25	2	19	3	149	4	125	10	4	6	8	4	2	2	6	1
2011	Bradford 057	E02002239	9964	8232	7814	48	11	359	326	151	33	81	61	909	327	428	16	52	86	317	152	148	17	180	100	80	837	626	581	0	3	42	58	21	8	19	10	121	33	75	1	6	6	22	15	6	1	10	5
2011	Bradford 058	E02002240	10686	10176	10021	50	0	105	170	75	13	62	20	266	122	90	0	27	27	43	13	29	1	31	14	17	628	581	576	0	0	5	26	9	4	12	1	16	2	10	0	2	2	2	1	1	0	3	0
2011	Bradford 059	E02002241	11941	10852	10571	72	2	207	406	219	18	122	47	442	111	228	26	40	37	209	94	98	17	32	8	24	911	764	748	0	0	16	84	38	5	33	8	37	6	24	3	4	0	25	19	4	2	1	0
2011	Bradford 060	E02002242	7751	6998	6883	38	4	73	199	116	18	42	23	466	118	277	3	19	49	63	12	42	9	25	4	21	420	338	334	1	1	2	40	21	4	9	6	38	7	28	0	0	3	2	2	0	0	2	0
2011	Bradford 061	E02002243	9336	8663	8471	27	5	160	228	106	19	69	34	258	87	124	4	20	23	128	52	56	20	59	32	27	568	498	481	0	1	16	29	11	0	13	5	22	4	15	1	2	0	7	4	1	2	12	12
2011	Calderdale 001	E02002244	6011	5901	5775	72	2	52	67	31	7	17	12	22	11	8	1	1	1	19	8	10	1	2	0	2	321	300	297	0	0	3	16	8	3	3	2	4	2	1	1	0	0	1	1	0	0	0	0
2011	Calderdale 002	E02002245	5627	5459	5263	60	1	135	95	52	6	24	13	41	0	16	0	19	6	30	16	12	2	2	0	2	452	432	424	0	0	8	17	8	3	5	1	2	0	0	0	2	0	1	0	0	1	0	0
2011	Calderdale 003	E02002246	9651	9387	9251	60	0	76	91	38	6	27	20	151	77	30	0	17	27	14	8	6	0	8	5	3	489	458	457	0	0	1	16	6	1	4	5	13	10	2	0	1	0	1	1	0	0	1	0
2011	Calderdale 004	E02002247	9374	9094	8755	115	0	224	170	37	22	60	51	57	8	11	0	19	19	26	9	12	5	27	3	24	515	484	464	4	0	16	27	4	3	12	8	1	0	1	0	0	0	0	0	0	0	3	1
2011	Calderdale 005	E02002248	7523	7279	6979	107	1	192	122	52	5	30	35	81	16	39	1	15	10	25	12	9	4	16	0	16	527	513	501	1	0	11	9	2	0	5	2	3	1	0	0	2	0	1	1	0	0	1	0
2011	Calderdale 006	E02002249	5522	5285	5055	68	0	162	114	68	16	14	16	62	14	30	1	10	7	59	42	15	2	2	0	2	404	373	359	0	0	14	17	12	4	1	0	6	3	2	0	0	1	8	6	2	0	0	0
2011	Calderdale 007	E02002250	8410	8214	8061	70	3	80	84	31	8	22	23	76	14	29	1	17	15	24	14	8	2	12	0	12	448	433	423	4	0	6	8	0	0	5	3	5	3	2	0	0	0	0	0	0	0	2	0
2011	Calderdale 008	E02002251	7511	6945	6511	78	1	355	126	65	14	36	11	350	162	124	5	39	20	56	29	18	9	34	6	28	439	389	359	3	0	27	21	5	2	12	2	23	14	6	0	3	0	5	3	0	2	1	0
2011	Calderdale 009	E02002252	6025	5576	5376	67	1	132	83	31	7	25	20	338	8	303	9	11	7	24	11	8	5	4	1	3	323	256	250	0	0	6	10	2	1	7	0	55	0	47	3	5	0	2	1	0	1	0	0
2011	Calderdale 010	E02002253	7616	4778	4226	58	7	487	163	44	17	69	33	2591	29	2446	19	33	64	49	37	8	4	35	12	23	810	330	294	0	2	34	35	3	6	22	4	438	3	410	3	9	13	2	2	0	0	5	0
2011	Calderdale 011	E02002254	5763	5601	5489	49	2	61	69	31	0	24	14	75	30	35	0	5	5	10	0	7	3	8	0	8	269	250	246	1	0	3	16	10	0	4	2	3	1	2	0	0	0	0	0	0	0	0	0
2011	Calderdale 012	E02002255	7836	1815	1317	36	13	449	144	20	10	84	30	5646	58	4986	395	33	174	126	93	8	25	105	16	89	780	104	55	0	1	48	26	2	2	16	6	633	8	549	50	12	14	10	7	0	3	7	4
2011	Calderdale 013	E02002256	9317	8743	8439	76	9	219	138	37	22	50	29	400	14	274	71	8	33	26	11	13	2	10	1	9	595	523	503	0	0	20	25	6	4	14	1	45	1	26	16	0	2	2	2	0	0	0	0
2011	Calderdale 014	E02002257	6202	2142	1877	20	0	245	112	15	16	62	19	3865	57	3672	7	24	105	59	50	5	4	24	4	20	655	129	109	0	0	20	16	4	4	5	3	497	7	466	0	2	22	12	9	0	3	1	0
2011	Calderdale 015	E02002258	8816	8586	8380	86	0	120	99	60	5	19	15	76	35	28	1	7	5	41	18	18	5	14	8	6	524	499	490	0	0	9	18	12	3	2	1	5	2	3	0	0	0	2	1	1	0	0	0
2011	Calderdale 016	E02002259	6577	5404	5205	62	7	130	104	31	11	46	16	1027	107	838	18	15	49	24	13	9	2	18	4	14	373	254	246	0	0	8	22	4	3	13	2	92	7	81	1	1	2	3	3	0	0	2	1
2011	Calderdale 017	E02002260	9114	8819	8627	63	13	116	105	46	12	18	29	158	31	77	0	13	37	17	3	12	2	15	8	7	517	490	483	0	3	4	16	5	4	5	2	9	3	5	0	0	1	0	0	0	0	2	2
2011	Calderdale 018	E02002261	8108	7796	7580	66	4	146	91	28	11	28	24	177	89	39	6	11	32	24	17	7	0	20	5	15	524	499	487	1	0	11	12	2	0	4	6	12	6	2	1	0	3	0	0	0	0	1	0
2011	Calderdale 019	E02002262	7914	7642	7459	91	4	88	92	39	13	32	8	131	53	24	6	13	35	34	13	20	1	15	6	9	419	398	392	0	0	6	14	5	2	6	1	5	1	1	2	0	1	0	0	0	0	2	1
2011	Calderdale 020	E02002263	6697	6589	6428	51	1	109	58	28	2	16	12	33	4	12	1	11	5	15	7	6	2	2	0	2	387	369	358	0	0	11	13	8	1	2	2	5	0	3	0	2	0	0	0	0	0	0	0
2011	Calderdale 021	E02002264	6995	6270	6116	58	0	96	90	35	1	36	18	557	156	311	9	12	69	33	11	18	4	45	17	28	422	342	340	1	0	1	12	3	0	6	3	62	18	36	0	1	7	2	2	0	0	4	3
2011	Calderdale 022	E02002265	5432	5304	5160	29	1	114	44	15	1	9	19	77	5	59	0	9	4	4	1	2	1	3	2	1	305	290	281	0	0	9	8	1	0	2	5	7	0	7	0	0	0	0	0	0	0	0	0
2011	Calderdale 023	E02002266	5820	5598	5482	65	2	49	72	36	8	24	4	105	48	37	1	15	4	37	10	26	1	8	1	7	307	279	275	3	0	1	14	6	0	7	1	11	5	5	0	1	0	2	2	0	0	1	0
2011	Calderdale 024	E02002267	8150	7829	7681	101	0	47	116	60	11	30	15	153	31	60	15	13	34	38	10	20	8	14	1	13	456	412	411	1	0	0	21	10	2	5	4	23	5	10	3	1	4	0	0	0	0	0	0
2011	Calderdale 025	E02002268	9888	9210	8977	79	1	153	164	79	10	51	24	462	46	352	6	41	17	46	17	28	1	6	1	5	565	491	481	0	0	10	20	5	3	8	4	51	4	43	0	1	3	3	2	0	1	0	0
2011	Calderdale 026	E02002269	9569	9355	9232	60	0	63	106	51	3	31	21	69	24	27	1	9	8	28	9	14	5	11	3	8	592	562	558	0	0	4	20	9	2	6	3	6	3	2	0	0	1	3	3	0	0	1	0
2011	Calderdale 027	E02002270	8358	8166	8031	48	7	80	78	37	3	23	15	95	3	37	0	39	16	11	10	1	0	8	7	1	488	474	470	1	0	3	12	5	0	5	2	1	0	1	0	0	0	1	1	0	0	0	0
2011	Kirklees 001	E02002271	7100	6778	6707	19	5	47	101	54	3	28	16	147	74	47	0	17	9	40	14	21	5	34	16	18	379	355	351	0	2	2	17	6	1	3	7	2	1	1	0	0	0	2	2	0	0	3	1
2011	Kirklees 002	E02002272	9445	9157	8983	39	0	135	123	41	13	40	29	109	39	43	0	11	16	40	23	15	2	16	7	9	633	600	583	0	0	17	24	1	5	11	7	7	2	3	0	1	1	2	2	0	0	0	0
2011	Kirklees 003	E02002273	6174	5988	5906	23	0	59	59	27	1	22	9	104	53	34	0	15	2	22	8	12	2	1	0	1	366	342	337	0	0	5	10	7	0	2	1	11	7	2	0	2	0	3	1	2	0	0	0
2011	Kirklees 004	E02002274	6999	6740	6651	29	2	58	75	28	3	30	14	140	65	34	6	18	17	30	16	13	1	14	4	10	459	435	429	0	0	6	10	5	1	3	1	12	4	7	0	1	0	2	2	0	0	0	0
2011	Kirklees 005	E02002275	8558	8080	7894	31	3	152	88	36	0	38	14	318	100	158	7	18	35	51	9	31	11	21	1	20	544	496	481	0	0	15	19	7	0	7	5	26	7	11	1	0	7	1	0	0	1	2	0
2011	Kirklees 006	E02002276	7281	6547	6429	35	2	81	146	76	8	50	12	545	180	309	4	22	30	17	5	9	3	26	16	10	492	390	382	0	0	8	27	15	1	7	4	72	16	50	1	3	2	0	0	0	0	3	2
2011	Kirklees 007	E02002277	6510	4203	4059	23	0	121	104	16	5	68	15	2158	1225	882	7	10	34	29	10	18	1	16	13	3	514	207	199	1	0	7	25	4	2	18	1	278	147	125	1	2	3	3	1	1	1	1	1
2011	Kirklees 008	E02002278	6372	6122	6022	24	0	76	85	34	3	31	17	128	56	51	0	10	11	31	14	14	3	6	0	6	409	375	367	0	0	8	18	8	0	7	3	13	7	5	0	0	1	3	2	1	0	0	0
2011	Kirklees 009	E02002279	6174	5779	5675	15	1	88	81	27	6	35	13	280	51	209	0	7	13	23	14	6	3	11	4	7	379	318	309	1	0	8	19	3	0	12	4	39	7	31	0	0	1	2	1	0	1	1	1
2011	Kirklees 010	E02002280	6248	2553	2404	20	1	128	87	10	6	63	8	3560	2326	1140	22	6	66	26	19	7	0	22	5	17	574	128	110	0	0	18	30	1	5	20	4	410	247	146	1	0	16	3	3	0	0	3	0
2011	Kirklees 011	E02002281	11399	7808	7638	30	2	138	144	55	10	63	16	3359	141	3124	8	26	60	58	29	22	7	30	7	23	917	470	454	0	0	16	26	6	1	13	6	413	13	389	3	2	6	4	2	1	1	4	0
2011	Kirklees 012	E02002282	7203	3595	3489	17	0	89	113	34	12	43	24	3423	1354	1984	11	5	69	42	21	20	1	30	12	18	701	240	231	0	0	9	23	8	1	6	8	433	160	261	1	2	9	2	1	1	0	3	1
2011	Kirklees 013	E02002283	7833	1948	1806	0	2	140	93	16	2	60	15	5763	4321	1360	8	15	59	10	2	2	6	19	10	9	599	121	107	0	0	14	23	1	1	12	9	453	301	146	0	2	4	1	1	0	0	1	1
2011	Kirklees 014	E02002284	6054	5573	5481	20	0	72	86	37	8	34	7	368	91	250	5	7	15	21	7	10	4	6	3	3	339	280	277	0	0	3	19	7	3	9	0	39	7	29	1	0	2	1	0	0	1	0	0
2011	Kirklees 015	E02002285	7991	7546	7455	20	2	69	90	43	0	34	13	336	60	237	0	22	17	15	2	10	3	4	1	3	480	422	414	2	0	6	17	6	0	9	2	41	6	32	0	0	3	0	0	0	0	0	0
2011	Kirklees 016	E02002286	6076	4112	3957	20	1	134	133	36	9	73	15	1745	600	1018	14	6	107	49	40	9	0	37	9	28	511	264	252	0	0	12	36	4	2	22	8	202	59	129	1	0	13	3	3	0	0	6	0
2011	Kirklees 017	E02002287	6933	3596	3306	24	1	265	109	20	9	68	12	3166	1070	1969	13	16	98	29	14	14	1	33	14	19	497	135	112	0	0	23	29	5	2	20	2	326	99	217	2	3	5	2	2	0	0	5	2
2011	Kirklees 018	E02002288	9273	8546	8370	28	4	144	153	80	16	41	16	521	93	382	4	18	24	47	28	16	3	6	2	4	669	600	587	0	0	13	15	7	0	3	5	52	10	41	0	0	1	2	2	0	0	0	0
2011	Kirklees 019	E02002289	6560	2774	2629	20	0	125	177	30	11	122	14	3545	487	2904	20	12	122	42	22	16	4	22	8	14	698	167	161	0	0	6	41	2	2	32	5	487	54	414	2	0	17	2	1	0	1	1	1
2011	Kirklees 020	E02002290	6229	6010	5919	26	0	65	66	28	6	26	6	137	53	70	1	2	11	6	3	3	0	10	1	9	319	298	294	0	0	4	6	3	0	2	1	15	1	13	0	0	1	0	0	0	0	0	0
2011	Kirklees 021	E02002291	6552	6293	6217	28	0	48	123	58	0	26	39	73	17	28	1	12	15	51	15	26	10	12	2	10	383	359	356	0	0	3	12	5	0	3	4	8	0	3	0	3	2	2	1	1	0	2	0
2011	Kirklees 022	E02002292	5708	4324	4152	69	1	102	280	162	20	75	23	748	312	316	2	47	71	285	21	222	42	71	25	46	302	182	174	1	0	7	46	27	6	10	3	50	16	28	1	2	3	19	1	14	4	5	3
2011	Kirklees 023	E02002293	7932	2809	2538	11	34	226	187	29	19	116	23	4824	318	4340	19	2	145	54	48	3	3	58	9	49	880	186	153	0	6	27	34	3	5	24	2	653	52	578	3	0	20	3	2	0	1	4	1
2011	Kirklees 024	E02002294	10691	2588	2490	4	6	88	116	9	5	78	24	7879	4027	3472	176	10	194	38	33	1	4	70	55	15	903	131	120	0	1	10	29	1	1	19	8	728	347	358	6	0	17	2	1	0	1	13	10
2011	Kirklees 025	E02002295	6692	4065	3735	80	0	250	750	569	39	62	80	557	217	247	1	33	59	1198	342	707	149	122	14	108	650	291	261	0	0	30	143	94	14	8	27	70	21	36	0	5	8	126	59	34	33	20	2
2011	Kirklees 026	E02002296	6782	6538	6446	36	4	52	107	54	5	40	8	100	39	43	1	6	11	24	8	14	2	13	10	3	322	295	293	2	0	0	19	10	2	4	3	7	3	4	0	0	0	1	1	0	0	0	0
2011	Kirklees 027	E02002297	6899	4683	4454	63	0	166	181	104	0	47	30	1735	462	1058	16	47	152	205	48	145	12	95	32	63	388	174	165	0	0	9	35	19	0	8	8	168	35	105	2	0	26	10	7	2	1	1	1
2011	Kirklees 028	E02002298	6748	6513	6459	11	0	43	83	23	10	39	11	132	58	52	1	8	13	14	3	9	2	6	1	5	358	329	327	0	0	2	15	7	4	2	2	14	3	8	1	1	1	0	0	0	0	0	0
2011	Kirklees 029	E02002299	6550	3404	2949	81	1	373	533	354	18	105	56	1563	260	1037	6	58	202	834	205	540	89	216	92	124	580	203	175	0	0	28	100	57	9	19	15	188	16	125	0	9	38	64	42	15	7	25	7
2011	Kirklees 030	E02002300	6683	5873	5738	55	1	79	147	89	3	28	27	518	145	305	0	40	28	112	15	83	14	33	24	9	386	293	289	2	0	2	33	20	0	6	7	48	6	38	0	0	4	3	0	2	1	9	8
2011	Kirklees 031	E02002301	7655	2887	2460	64	14	349	275	149	22	63	41	3874	227	3418	15	70	144	483	104	331	48	136	51	85	647	143	116	0	2	25	47	17	7	15	8	423	22	371	2	10	18	21	3	10	8	13	9
2011	Kirklees 032	E02002302	6386	5986	5864	41	3	78	148	89	4	32	23	171	85	72	0	0	14	68	0	52	16	13	4	9	422	377	370	1	0	6	24	14	2	7	1	15	7	5	0	0	3	5	0	3	2	1	0
2011	Kirklees 033	E02002303	6469	5299	5075	90	0	134	240	136	30	51	23	747	189	448	3	25	82	141	34	89	18	42	12	30	388	267	259	0	0	8	34	15	3	11	5	77	14	50	0	0	13	7	5	2	0	3	0
2011	Kirklees 034	E02002304	6542	4603	4128	90	1	384	237	128	16	49	44	1258	170	911	14	52	111	271	113	123	35	173	95	78	370	190	171	1	0	18	40	21	4	5	10	108	7	91	0	3	7	7	3	4	0	25	14
2011	Kirklees 035	E02002305	6071	4409	4193	90	7	119	342	221	36	47	38	732	98	495	6	44	89	479	131	290	58	109	43	66	428	268	262	4	0	2	53	35	8	5	5	77	10	52	0	4	11	17	11	4	2	13	9
2011	Kirklees 036	E02002306	6363	5940	5835	40	0	65	98	49	1	33	15	256	74	125	0	14	43	40	5	34	1	29	13	16	317	275	272	0	0	3	16	3	0	9	4	25	11	13	0	0	1	0	0	0	0	1	1
2011	Kirklees 037	E02002307	6004	5218	5046	118	5	49	213	148	7	33	25	315	81	189	0	24	21	211	24	151	36	47	16	31	363	275	269	1	2	3	33	20	3	6	4	33	12	19	0	1	1	16	6	1	9	6	0
2011	Kirklees 038	E02002308	6459	5809	5655	79	0	75	210	133	8	52	17	301	43	225	0	15	18	121	34	71	16	18	7	11	429	359	357	0	0	2	37	22	1	9	5	28	1	27	0	0	0	4	2	2	0	1	1
2011	Kirklees 039	E02002309	6767	3885	3544	79	1	261	263	160	20	47	36	2222	318	1678	27	54	145	266	76	166	24	131	66	65	521	206	193	1	0	12	46	28	2	9	7	238	19	198	2	7	12	8	4	2	2	23	16
2011	Kirklees 040	E02002310	6083	5196	4980	87	5	124	226	143	11	43	29	356	53	220	10	25	48	193	38	133	22	112	79	33	382	294	287	0	1	6	40	24	3	10	3	32	2	22	2	1	5	7	2	4	1	9	5
2011	Kirklees 041	E02002311	6427	6059	5911	62	3	83	169	104	8	35	22	88	17	47	3	2	19	86	24	58	4	25	0	25	399	355	350	0	0	5	39	20	3	8	8	4	0	3	0	0	1	1	0	0	1	0	0
2011	Kirklees 042	E02002312	8137	6140	5580	108	3	449	387	237	37	79	34	988	90	510	48	262	78	443	211	170	62	179	148	31	470	302	279	1	0	22	59	28	9	14	8	60	2	52	4	2	0	35	23	3	9	14	11
2011	Kirklees 043	E02002313	7663	2239	1964	26	14	235	223	92	44	61	26	4609	244	4019	167	34	145	280	79	181	20	312	209	103	806	145	123	0	3	19	37	16	4	13	4	537	16	478	24	3	16	22	18	3	1	65	52
2011	Kirklees 044	E02002314	6009	5385	5179	84	0	122	180	117	4	36	23	232	75	97	0	18	42	171	20	124	27	41	11	30	304	243	236	1	0	6	32	20	0	9	3	17	7	5	0	4	1	8	4	3	1	4	0
2011	Kirklees 045	E02002315	6775	6102	5922	81	2	97	231	142	10	51	28	240	16	176	2	19	27	174	53	88	33	28	1	27	504	420	416	0	0	4	40	26	1	8	5	23	1	19	0	1	2	15	9	2	4	6	0
2011	Kirklees 046	E02002316	6435	6219	6134	31	1	53	93	61	0	16	16	88	29	34	1	6	18	27	12	12	3	8	1	7	349	328	324	0	0	4	15	6	0	3	6	3	0	2	0	0	1	3	2	1	0	0	0
2011	Kirklees 047	E02002317	7042	4514	4218	83	0	213	324	190	30	50	54	1736	211	1386	50	23	66	388	96	249	43	80	13	67	574	267	250	0	0	17	50	21	6	12	11	218	11	193	6	4	4	35	17	11	7	4	0
2011	Kirklees 048	E02002318	6404	5329	5052	71	2	204	278	194	24	38	22	512	119	277	22	45	49	225	92	119	14	60	21	39	352	239	214	2	0	23	36	24	4	6	2	53	9	31	5	6	2	14	10	3	1	10	2
2011	Kirklees 049	E02002319	6549	6327	6200	39	4	84	96	54	5	24	13	81	25	31	0	10	15	36	19	14	3	9	1	8	447	415	405	0	0	10	18	9	1	5	3	11	2	5	0	2	2	2	2	0	0	1	0
2011	Kirklees 050	E02002320	6398	5784	5628	58	1	97	151	80	16	37	18	312	123	145	1	9	34	122	64	39	19	29	7	22	314	263	261	0	0	2	20	9	2	4	5	26	7	16	0	2	1	5	4	1	0	0	0
2011	Kirklees 051	E02002321	7232	6876	6746	32	6	92	115	61	6	30	18	172	56	30	3	63	20	50	38	10	2	19	6	13	335	319	318	0	0	1	9	4	1	2	2	7	1	5	0	1	0	0	0	0	0	0	0
2011	Kirklees 052	E02002322	6401	6253	6152	28	4	69	66	29	4	24	9	38	7	11	0	13	7	40	14	23	3	4	0	4	398	383	378	0	0	5	13	4	3	4	2	2	0	0	0	2	0	0	0	0	0	0	0
2011	Kirklees 053	E02002323	8443	8143	7997	55	0	91	129	50	9	50	20	112	51	20	0	34	7	46	15	28	3	13	4	9	445	421	410	2	0	9	18	6	1	9	2	4	2	2	0	0	0	2	1	0	1	0	0
2011	Kirklees 054	E02002324	6520	6430	6363	35	1	31	48	26	7	12	3	35	6	2	1	11	15	4	0	3	1	3	3	0	342	328	327	1	0	0	13	4	5	4	0	1	0	1	0	0	0	0	0	0	0	0	0
2011	Kirklees 055	E02002325	8534	8317	8198	33	2	84	97	48	8	26	15	99	27	49	1	17	5	16	0	11	5	5	3	2	436	402	398	1	0	3	19	7	2	7	3	13	3	10	0	0	0	1	0	0	1	1	1
2011	Kirklees 056	E02002326	6264	6153	6070	20	4	59	55	20	8	18	9	37	3	25	0	6	3	11	3	5	3	8	1	7	395	381	371	2	1	7	10	2	4	3	1	4	0	4	0	0	0	0	0	0	0	0	0
2011	Kirklees 057	E02002327	9845	9678	9572	35	1	70	72	28	1	31	12	70	16	39	2	8	5	21	8	11	2	4	0	4	559	545	540	0	1	4	12	2	1	7	2	2	0	2	0	0	0	0	0	0	0	0	0
2011	Kirklees 058	E02002328	6976	6824	6731	31	0	62	94	40	7	32	15	46	16	7	1	13	9	10	3	6	1	2	1	1	335	321	320	1	0	0	9	3	0	4	2	4	3	1	0	0	0	1	0	1	0	0	0
2011	Kirklees 059	E02002329	11956	11721	11535	44	1	141	110	59	8	29	14	74	34	13	1	10	16	39	16	17	6	12	1	11	669	648	639	0	0	9	17	5	3	6	3	2	0	1	0	0	1	1	1	0	0	1	0
2011	Leeds 001	E02002330	6598	6467	6346	37	1	83	48	12	12	18	6	62	13	15	8	20	6	15	3	8	4	6	0	6	286	269	264	0	1	4	10	0	3	7	0	7	0	3	3	0	1	0	0	0	0	0	0
2011	Leeds 002	E02002331	6592	6269	6067	48	20	134	114	64	6	29	15	160	35	80	15	8	22	36	8	22	6	13	3	10	294	281	271	0	0	10	9	3	1	4	1	4	2	1	0	0	1	0	0	0	0	0	0
2011	Leeds 003	E02002332	5849	5717	5578	47	1	91	64	21	11	20	12	53	21	9	5	8	10	12	7	3	2	3	0	3	320	306	299	0	0	7	9	5	4	0	0	5	0	2	0	2	1	0	0	0	0	0	0
2011	Leeds 004	E02002333	7819	7656	7439	65	2	150	78	28	8	25	17	53	21	2	4	8	18	18	1	13	4	14	8	6	425	406	396	0	0	10	10	1	1	6	2	4	2	0	2	0	0	1	0	1	0	4	4
2011	Leeds 005	E02002334	7116	7023	6897	48	2	76	40	9	6	14	11	35	16	2	0	4	13	4	1	2	1	14	4	10	425	416	410	2	0	4	6	1	1	1	3	1	1	0	0	0	0	0	0	0	0	2	2
2011	Leeds 006	E02002335	7552	7141	6940	48	6	147	109	25	16	39	29	223	98	55	0	27	43	44	19	8	17	35	4	31	377	341	330	0	0	11	10	0	2	4	4	15	8	4	0	1	2	7	6	0	1	4	0
2011	Leeds 007	E02002336	6765	6479	6297	49	9	124	95	27	13	34	21	131	101	6	0	11	13	27	13	9	5	33	19	14	366	337	323	2	1	11	19	1	6	6	6	8	6	2	0	0	0	0	0	0	0	2	2
2011	Leeds 008	E02002337	6712	6481	6362	36	3	80	66	27	4	24	11	117	48	39	1	17	12	26	9	4	13	22	8	14	387	369	366	0	1	2	10	4	0	5	1	6	2	4	0	0	0	1	1	0	0	1	1
2011	Leeds 009	E02002338	6800	6592	6469	43	0	80	85	22	13	27	23	75	23	16	0	16	20	16	4	11	1	32	18	14	458	434	425	3	0	6	19	3	0	8	8	5	1	1	0	2	1	0	0	0	0	0	0
2011	Leeds 010	E02002339	5719	5570	5430	45	4	91	53	24	6	17	6	72	17	12	2	28	13	13	7	4	2	11	4	7	375	362	358	0	0	4	10	3	2	4	1	2	0	0	0	2	0	1	1	0	0	0	0
2011	Leeds 011	E02002340	5536	5391	5306	24	3	58	52	16	5	26	5	72	8	20	2	33	9	12	7	4	1	9	0	9	270	257	255	1	0	1	10	4	1	4	1	3	0	2	0	1	0	0	0	0	0	0	0
2011	Leeds 012	E02002341	7348	6086	5663	118	1	304	126	43	6	53	24	909	432	234	21	70	152	119	56	46	17	108	29	79	416	308	284	5	0	19	23	7	3	9	4	75	32	22	5	1	15	6	4	1	1	4	3
2011	Leeds 013	E02002342	5752	5331	5193	46	1	91	99	40	10	25	24	181	58	31	0	17	75	53	36	14	3	88	58	30	303	251	250	0	0	1	17	3	2	6	6	17	4	3	0	0	10	6	6	0	0	12	10
2011	Leeds 014	E02002343	5729	5538	5438	29	1	70	54	23	9	14	8	109	50	11	5	26	17	22	5	13	4	6	5	1	404	384	381	0	0	3	8	3	2	2	1	9	6	2	0	0	1	1	0	0	1	2	2
2011	Leeds 015	E02002344	7678	5904	5493	107	4	300	171	55	16	62	38	1269	726	252	23	117	151	130	58	59	13	204	55	149	411	247	229	2	0	16	33	11	3	13	6	107	74	21	1	5	6	8	2	3	3	16	5
2011	Leeds 016	E02002345	5503	4579	4382	62	5	130	102	20	8	46	28	591	311	139	20	42	79	73	45	13	15	158	116	42	273	196	184	1	0	11	15	2	2	11	0	36	15	10	4	3	4	7	3	0	4	19	16
2011	Leeds 017	E02002346	5982	5360	5146	70	0	144	175	89	17	55	14	191	50	53	7	21	60	67	33	21	13	189	108	81	417	342	326	6	0	10	32	14	5	10	3	11	3	4	0	0	4	6	3	1	2	26	12
2011	Leeds 018	E02002347	5998	4338	4069	55	2	212	307	136	35	87	49	804	248	230	51	100	175	346	193	109	44	203	88	115	428	223	213	1	0	9	68	30	8	20	10	83	23	30	7	8	15	33	20	4	9	21	15
2011	Leeds 019	E02002348	6111	5124	4916	58	2	148	195	76	17	69	33	463	175	96	28	42	122	80	43	16	21	249	175	74	357	246	238	1	0	7	38	14	5	13	6	39	12	10	5	2	10	5	5	0	0	29	23
2011	Leeds 020	E02002349	5637	4770	4444	81	3	242	178	68	22	62	26	499	198	196	8	37	60	112	51	43	18	78	18	60	348	269	249	1	0	19	24	9	5	6	4	41	18	17	1	1	4	13	8	5	0	1	0
2011	Leeds 021	E02002350	6201	6017	5894	40	6	77	63	26	2	24	11	96	44	9	0	26	17	14	6	7	1	11	2	9	297	278	273	2	0	3	15	2	0	9	4	4	2	1	0	1	0	0	0	0	0	0	0
2011	Leeds 022	E02002351	5399	5082	4958	59	0	65	71	13	6	37	15	220	130	34	9	10	37	7	0	4	3	19	1	18	263	238	236	0	0	2	10	1	1	7	1	13	5	2	1	0	5	0	0	0	0	2	0
2011	Leeds 023	E02002352	7371	5502	5047	160	1	294	202	66	23	69	44	1280	582	497	20	82	99	203	53	102	48	184	33	151	443	307	293	1	0	13	25	6	3	11	5	92	48	31	6	2	5	9	5	3	1	10	4
2011	Leeds 024	E02002353	5817	4477	4175	124	0	178	212	86	21	72	33	854	345	333	8	69	99	171	50	89	32	103	10	93	439	319	297	4	0	18	37	9	6	15	7	68	20	34	2	6	6	13	7	3	3	2	0
2011	Leeds 025	E02002354	7825	5377	4953	142	8	274	257	114	26	70	47	1712	713	701	13	92	193	242	74	101	67	237	90	147	489	264	249	2	2	11	56	19	5	18	14	135	53	71	1	0	10	10	4	2	4	24	11
2011	Leeds 027	E02002356	7521	7131	6956	45	2	128	109	29	11	38	31	216	94	29	2	63	28	35	15	16	4	30	2	28	445	411	409	0	0	2	14	3	0	8	3	14	8	6	0	0	0	2	1	0	1	4	0
2011	Leeds 028	E02002357	7784	7277	6995	87	3	192	171	64	17	53	37	206	88	25	1	54	38	85	48	28	9	45	23	22	465	402	388	3	1	10	38	14	6	6	12	7	3	0	1	1	2	11	6	3	2	7	4
2011	Leeds 029	E02002358	7353	6709	6534	84	0	91	111	56	15	28	12	415	134	195	2	22	62	103	50	30	23	15	4	11	455	385	373	1	0	11	18	12	2	4	0	43	9	25	0	4	5	8	4	0	4	1	0
2011	Leeds 030	E02002359	6393	6227	6101	52	1	73	62	12	10	27	13	68	51	10	0	1	6	23	17	5	1	13	2	11	316	296	292	0	0	4	14	1	4	7	2	5	4	1	0	0	0	0	0	0	0	1	0
2011	Leeds 031	E02002360	6748	5442	5108	107	8	219	332	185	34	60	53	605	295	115	9	105	81	303	117	131	55	66	40	26	512	356	339	4	2	11	58	30	8	14	6	68	42	11	2	7	6	22	9	7	6	8	6
2011	Leeds 032	E02002361	5746	4419	4118	96	1	204	327	143	34	87	63	713	151	423	8	47	84	233	66	110	57	54	16	38	400	267	254	0	0	13	54	21	14	12	7	64	10	42	0	4	8	14	10	2	2	1	0
2011	Leeds 033	E02002362	7695	6474	6120	82	6	266	303	120	55	96	32	538	114	250	0	58	116	265	168	53	44	115	49	66	532	368	351	0	1	16	56	13	12	26	5	67	1	45	0	10	11	20	12	1	7	21	12
2011	Leeds 034	E02002363	6976	5789	5317	134	0	338	271	130	19	69	53	476	243	128	5	29	71	349	58	233	58	91	29	62	358	264	243	0	0	21	50	21	5	14	10	26	10	10	1	2	3	15	7	2	6	3	1
2011	Leeds 035	E02002364	5768	5407	5250	70	0	87	145	90	15	13	27	108	22	27	1	9	49	86	65	9	12	22	7	15	351	305	293	2	0	10	15	9	2	2	2	17	2	4	0	0	11	9	5	0	4	5	3
2011	Leeds 037	E02002366	7767	4353	3834	168	1	350	244	91	31	69	53	2611	572	1443	164	103	329	418	118	224	76	141	31	110	517	198	163	3	0	32	47	14	5	17	11	248	49	131	26	6	36	18	9	7	2	6	2
2011	Leeds 038	E02002367	5915	3638	3287	92	10	249	460	296	40	38	86	626	147	230	65	64	120	1051	454	408	189	140	57	83	484	193	169	3	0	21	79	46	9	7	17	69	10	28	14	4	13	119	80	17	22	24	15
2011	Leeds 039	E02002368	7952	7590	7468	36	0	86	111	37	12	47	15	202	120	45	0	14	23	21	12	4	5	28	13	15	560	506	505	0	0	1	29	5	2	14	8	21	12	5	0	0	4	2	2	0	0	2	1
2011	Leeds 040	E02002369	6939	5743	5425	100	1	217	218	136	27	29	26	580	192	216	12	47	113	350	170	118	62	48	0	48	497	347	330	1	0	16	48	29	4	9	6	70	17	26	3	6	18	29	18	4	7	3	0
2011	Leeds 041	E02002370	6653	6286	6168	27	2	89	166	114	13	26	13	83	26	14	11	6	26	98	79	17	2	20	9	11	592	516	510	0	0	6	44	30	6	5	3	17	4	1	4	2	6	11	9	2	0	4	2
2011	Leeds 042	E02002371	9614	3320	2760	101	22	437	818	515	115	91	97	2490	484	1221	404	86	295	2837	713	1541	583	149	28	121	675	160	135	1	3	21	113	56	30	10	17	189	14	117	34	6	18	200	107	56	37	13	2
2011	Leeds 044	E02002373	8559	7742	7381	129	7	225	264	88	29	84	63	403	150	139	13	53	48	108	53	27	28	42	18	24	88	61	60	0	0	1	7	2	0	3	2	17	6	7	2	0	2	1	1	0	0	2	2
2011	Leeds 045	E02002374	6636	5324	4964	114	2	244	235	114	28	60	33	629	197	198	30	72	132	184	99	31	54	264	209	55	365	185	171	0	0	14	29	10	2	15	2	69	8	30	6	8	17	18	15	0	3	64	57
2011	Leeds 046	E02002375	6386	5884	5669	38	2	175	149	74	13	27	35	128	54	14	4	41	15	192	149	15	28	33	11	22	483	410	387	0	0	23	32	16	5	6	5	10	2	3	1	1	3	27	21	0	6	4	0
2011	Leeds 047	E02002376	6869	3765	3324	105	7	329	356	217	44	49	46	1940	145	1171	156	58	410	740	408	204	128	68	21	47	772	295	254	2	0	39	62	23	17	11	11	312	16	178	36	15	67	92	56	16	20	11	4
2011	Leeds 048	E02002377	7067	1118	790	39	8	281	442	236	42	97	67	4413	349	2099	1522	97	346	891	371	373	147	203	63	140	686	66	43	0	1	22	48	26	8	9	5	495	15	244	191	7	38	60	46	6	8	17	5
2011	Leeds 050	E02002379	5243	4792	4634	46	1	111	163	103	23	9	28	109	16	22	3	15	53	167	125	26	16	12	1	11	526	455	434	2	0	19	34	19	12	1	2	12	1	3	1	1	6	25	20	2	3	0	0
2011	Leeds 051	E02002380	5270	5073	4993	23	2	55	93	43	5	26	19	56	31	4	2	13	6	36	21	9	6	12	0	12	297	261	256	0	0	5	27	16	1	8	2	3	2	0	0	0	1	4	2	0	2	2	0
2011	Leeds 052	E02002381	6103	5817	5663	34	7	113	105	49	5	25	26	109	55	5	5	23	21	60	32	7	21	12	2	10	385	350	344	1	0	5	21	6	4	11	0	10	4	0	3	3	0	4	0	0	4	0	0
2011	Leeds 053	E02002382	6001	2174	1694	54	21	405	307	161	34	63	49	2561	246	1860	47	96	312	821	485	167	169	138	55	83	744	208	162	1	5	40	73	35	14	10	14	341	14	263	6	17	41	107	68	15	24	15	7
2011	Leeds 054	E02002383	7636	5916	5548	110	19	239	333	111	29	114	79	1096	325	600	5	79	87	179	92	54	33	112	60	52	167	51	39	3	0	9	26	14	2	7	3	69	12	50	0	0	7	8	5	2	1	13	13
2011	Leeds 055	E02002384	10792	5687	4918	105	4	660	645	318	90	123	114	1966	402	262	34	678	590	1779	1175	360	244	715	538	177	664	126	99	0	1	26	84	49	10	12	13	140	22	30	8	15	65	211	167	9	35	103	85
2011	Leeds 056	E02002385	7996	6039	5635	89	8	307	389	147	46	113	83	1034	261	558	16	58	141	403	173	68	162	131	87	44	307	123	119	0	0	4	46	23	3	16	4	81	6	59	1	4	11	29	17	1	11	28	21
2011	Leeds 057	E02002386	8343	8131	7874	111	5	141	75	31	8	19	17	74	40	7	2	12	13	53	25	20	8	10	1	9	380	351	344	0	0	7	18	5	5	3	5	5	3	1	0	0	1	6	5	0	1	0	0
2011	Leeds 058	E02002387	5455	5188	5023	31	1	133	109	54	15	24	16	71	13	29	2	18	9	72	56	9	7	15	6	9	411	373	366	0	0	7	28	9	5	8	6	3	1	2	0	0	0	4	4	0	0	3	2
2011	Leeds 059	E02002388	7357	6565	6174	67	3	321	219	99	42	45	33	307	116	57	18	60	56	237	185	29	23	29	5	24	571	451	422	0	0	29	51	19	11	15	6	27	7	7	4	5	4	33	25	3	5	9	2
2011	Leeds 060	E02002389	6600	4958	4595	97	1	265	282	172	43	29	38	430	78	188	16	43	105	894	604	161	129	36	0	36	581	327	303	5	0	19	58	27	12	6	13	66	10	32	0	8	16	126	84	10	32	4	0
2011	Leeds 061	E02002390	6055	5621	5419	95	3	104	169	97	21	23	28	143	33	25	2	28	55	100	39	34	27	22	11	11	388	327	318	0	0	9	32	18	3	4	7	16	4	3	1	1	7	13	6	1	6	0	0
2011	Leeds 062	E02002391	7772	7483	7326	48	1	108	98	30	23	26	19	148	65	23	1	33	26	41	24	6	11	2	0	2	531	481	476	3	0	2	27	2	9	11	5	20	10	5	0	1	4	3	3	0	0	0	0
2011	Leeds 063	E02002392	9275	6351	5760	78	14	499	391	119	48	142	82	1798	446	442	18	487	405	436	259	115	62	299	201	98	210	54	41	1	3	9	29	13	4	7	5	88	5	51	2	3	27	16	12	0	4	23	18
2011	Leeds 064	E02002393	7589	3314	2659	70	19	566	544	220	132	103	89	1493	218	447	79	142	607	1784	1338	213	233	454	83	371	772	160	110	1	5	44	102	36	20	23	23	216	23	79	18	19	77	234	196	7	31	60	11
2011	Leeds 065	E02002394	6773	4580	4120	95	29	336	428	238	85	76	29	620	116	184	23	72	225	1014	768	113	133	131	23	108	696	321	274	0	9	38	90	51	20	16	3	110	16	36	8	19	31	159	127	7	25	16	4
2011	Leeds 066	E02002395	6340	4029	3892	41	11	85	112	33	11	54	14	1962	918	839	16	30	159	84	46	29	9	153	18	135	434	215	209	2	1	3	31	4	4	20	3	170	59	92	4	2	13	10	9	1	0	8	1
2011	Leeds 067	E02002396	8466	7538	7003	73	11	451	175	65	15	62	33	593	154	308	5	37	89	107	79	15	13	53	37	16	487	389	343	0	0	46	28	11	4	9	4	54	12	31	1	2	8	11	8	0	3	5	5
2011	Leeds 068	E02002397	7430	7130	6962	45	6	117	108	41	21	19	27	147	95	9	0	22	21	32	12	11	9	13	11	2	425	404	398	2	0	4	13	2	5	1	5	4	4	0	0	0	0	3	0	0	3	1	1
2011	Leeds 069	E02002398	7443	7259	7108	83	0	68	82	43	14	9	16	59	21	17	4	12	5	36	16	10	10	7	3	4	356	329	325	0	0	4	18	11	1	2	4	8	3	3	2	0	0	1	1	0	0	0	0
2011	Leeds 070	E02002399	6204	5404	5220	60	0	124	172	91	28	31	22	287	61	28	2	19	177	325	234	39	52	16	7	9	548	412	394	4	0	14	38	18	10	5	5	38	4	2	0	4	28	57	45	4	8	3	3
2011	Leeds 071	E02002400	8222	6585	5783	77	18	707	290	157	38	43	52	909	142	603	12	31	121	336	247	46	43	102	39	63	649	464	392	0	0	72	52	23	11	7	11	97	7	73	3	1	13	29	24	1	4	7	5
2011	Leeds 072	E02002401	6203	5179	4891	69	2	217	256	175	34	20	27	242	45	65	18	51	63	501	434	20	47	25	12	13	607	431	413	0	0	18	59	35	14	3	7	35	4	10	2	10	9	78	62	2	14	4	1
2011	Leeds 073	E02002402	5774	5593	5473	68	0	52	50	20	8	9	13	86	32	13	1	25	15	27	21	3	3	18	9	9	292	271	267	2	0	2	9	4	1	2	2	7	5	1	0	1	0	2	2	0	0	3	2
2011	Leeds 074	E02002403	6071	5926	5809	37	1	79	51	20	13	13	5	67	25	12	3	10	17	19	6	8	5	8	0	8	301	286	282	0	0	4	10	4	3	2	1	3	0	0	1	2	0	1	0	0	1	1	0
2011	Leeds 075	E02002404	8676	6838	6245	100	30	463	403	184	83	69	67	599	195	69	20	142	173	678	499	70	109	158	102	56	576	330	300	1	1	28	69	35	17	6	11	65	10	9	1	25	20	102	87	7	8	10	6
2011	Leeds 076	E02002405	7484	6891	6757	42	0	92	122	47	12	46	17	423	191	109	2	70	51	26	16	10	0	22	5	17	452	397	391	0	0	6	19	5	3	10	1	29	13	12	0	1	3	4	4	0	0	3	1
2011	Leeds 077	E02002406	7018	6880	6800	32	4	44	46	18	4	12	12	62	30	0	2	25	5	27	10	11	6	3	1	2	355	335	334	0	1	0	13	7	2	3	1	4	3	0	1	0	0	3	3	0	0	0	0
2011	Leeds 078	E02002407	6389	5859	5601	35	4	219	164	108	14	22	20	203	75	61	2	26	39	155	114	25	16	8	2	6	539	476	444	0	0	32	27	17	2	4	4	20	6	8	0	2	4	16	15	1	0	0	0
2011	Leeds 079	E02002408	7237	6941	6791	46	11	93	94	42	9	27	16	160	83	14	7	46	10	32	20	7	5	10	2	8	487	448	439	2	1	6	24	7	4	12	1	12	7	2	0	2	1	2	1	0	1	1	0
2011	Leeds 080	E02002409	5940	5629	5467	38	0	124	105	41	14	31	19	94	39	37	8	4	6	92	63	19	10	20	3	17	405	363	347	0	0	16	26	12	3	7	4	6	1	4	1	0	0	10	8	1	1	0	0
2011	Leeds 081	E02002410	6591	5995	5724	63	6	202	127	61	9	31	26	289	114	104	4	26	41	158	107	33	18	22	0	22	405	354	333	0	0	21	19	8	2	4	5	20	6	12	0	0	2	10	8	2	0	2	0
2011	Leeds 082	E02002411	7054	4905	4307	64	11	523	232	94	44	65	29	1212	313	533	104	82	180	575	454	41	80	130	76	54	540	295	236	2	1	56	46	12	18	9	7	131	32	55	21	9	14	63	48	0	15	5	2
2011	Leeds 083	E02002412	6798	6346	6094	69	60	123	121	40	22	34	25	236	141	36	6	16	37	83	52	24	7	12	0	12	455	393	375	0	9	9	26	7	9	4	6	24	16	5	0	0	3	12	9	1	2	0	0
2011	Leeds 085	E02002414	5725	4132	3653	70	8	401	252	91	57	67	37	785	73	337	202	36	137	462	363	33	66	94	35	59	504	240	208	0	1	31	37	5	7	13	12	133	8	58	44	9	14	76	61	3	12	18	4
2011	Leeds 086	E02002415	6483	2772	2187	33	18	534	283	93	37	111	42	2651	92	1616	727	38	178	645	492	52	101	132	23	109	748	221	165	1	5	50	56	6	5	34	11	386	8	248	108	6	16	77	61	2	14	8	1
2011	Leeds 087	E02002416	6319	6195	6124	37	2	32	47	17	8	11	11	50	15	15	4	1	15	18	10	6	2	9	6	3	306	291	287	1	0	3	8	2	2	2	2	5	1	0	2	0	2	2	1	0	1	0	0
2011	Leeds 088	E02002417	6327	6203	6125	25	3	50	44	15	7	11	11	31	11	7	0	6	7	41	23	8	10	8	4	4	406	388	382	0	0	6	8	2	1	1	4	3	0	3	0	0	0	7	3	1	3	0	0
2011	Leeds 089	E02002418	7234	7076	7020	22	0	34	83	31	11	21	20	37	20	8	1	2	6	24	12	5	7	14	1	13	449	434	431	0	0	3	10	4	0	5	1	2	1	1	0	0	0	2	0	0	2	1	0
2011	Leeds 090	E02002419	7832	6671	6286	77	15	293	244	129	27	48	40	396	66	165	73	35	57	412	327	42	43	109	17	92	640	464	428	5	1	30	56	30	8	10	8	54	7	23	17	2	5	42	35	1	6	24	2
2011	Leeds 091	E02002420	7853	6356	5728	137	9	482	198	74	16	72	36	1058	155	614	132	48	109	185	123	34	28	56	20	36	596	387	345	1	1	40	45	11	8	19	7	136	9	88	18	7	14	22	15	1	6	6	3
2011	Leeds 092	E02002421	5931	5331	5061	46	16	208	170	73	19	40	38	96	19	29	19	9	20	331	263	12	56	3	1	2	462	359	339	0	0	20	31	7	4	12	8	10	1	3	4	0	2	62	49	0	13	0	0
2011	Leeds 093	E02002422	6180	5720	5580	47	1	92	114	42	16	26	30	275	178	34	1	28	34	40	20	13	7	31	5	26	356	300	295	0	0	5	25	8	4	8	5	23	16	4	0	2	1	2	2	0	0	6	2
2011	Leeds 094	E02002423	5641	5309	5144	21	2	142	111	66	14	14	17	43	20	7	1	7	8	156	117	22	17	22	4	18	405	358	339	1	0	18	22	16	3	2	1	7	0	1	0	2	4	17	11	0	6	1	0
2011	Leeds 095	E02002424	7612	7274	7151	40	4	79	106	55	10	19	22	169	84	22	4	34	25	45	14	18	13	18	5	13	483	450	442	2	0	6	16	4	2	7	3	14	7	3	0	2	2	3	0	1	2	0	0
2011	Leeds 096	E02002425	8448	8144	8025	32	15	72	77	29	7	27	14	184	118	23	3	26	14	26	10	12	4	17	9	8	550	515	510	1	0	4	20	4	1	12	3	15	10	1	0	1	3	0	0	0	0	0	0
2011	Leeds 097	E02002426	7661	7419	7288	46	2	83	102	38	8	32	24	106	34	16	2	46	8	23	11	10	2	11	0	11	483	451	446	1	0	4	25	8	5	8	4	5	1	1	0	3	0	2	2	0	0	0	0
2011	Leeds 098	E02002427	6854	6606	6479	48	3	76	91	55	10	18	8	100	42	6	1	36	15	38	26	8	4	19	4	15	402	364	360	1	0	3	22	15	2	4	1	9	2	0	0	6	1	4	2	1	1	3	0
2011	Leeds 099	E02002428	6878	6349	6139	26	11	173	131	57	30	27	17	169	50	35	0	44	40	225	176	20	29	4	2	2	534	443	428	1	1	13	26	13	3	7	3	26	6	6	0	6	8	39	31	5	3	0	0
2011	Leeds 100	E02002429	8245	7972	7829	59	7	77	109	54	9	33	13	138	49	27	0	38	24	22	4	10	8	4	2	2	548	503	495	1	0	7	28	10	3	10	5	17	4	5	0	4	4	0	0	0	0	0	0
2011	Leeds 101	E02002430	7175	6611	6314	28	4	265	113	48	26	20	19	107	39	14	18	21	15	336	285	25	26	8	0	8	652	561	520	2	1	38	29	10	9	7	3	12	1	3	5	3	0	50	43	2	5	0	0
2011	Leeds 102	E02002431	7992	7585	7385	38	2	160	122	68	15	25	14	209	115	22	1	46	25	49	14	23	12	27	6	21	571	514	501	0	0	13	32	19	3	6	4	19	9	2	1	7	0	2	1	0	1	4	0
2011	Leeds 103	E02002432	7200	7078	7016	23	0	39	50	20	6	13	11	29	18	6	1	3	1	26	19	2	5	17	6	11	485	469	465	2	0	2	11	3	1	3	4	2	1	1	0	0	0	3	3	0	0	0	0
2011	Leeds 104	E02002433	6177	5815	5634	41	12	128	81	31	13	17	20	221	116	29	4	35	37	44	27	7	10	16	2	14	353	318	308	0	0	10	11	5	3	1	2	21	13	4	2	2	0	2	2	0	0	1	0
2011	Leeds 105	E02002434	8621	8126	7937	43	10	136	123	49	8	46	20	205	73	34	0	62	36	143	101	25	17	24	8	16	729	653	633	1	1	18	34	10	3	15	6	22	10	4	0	5	3	15	14	0	1	5	1
2011	Leeds 106	E02002435	7394	7046	6884	42	0	120	107	56	13	22	16	153	90	17	1	31	14	57	31	17	9	31	21	10	437	394	381	1	0	12	19	8	5	6	0	13	7	2	0	4	0	7	4	2	1	4	3
2011	Leeds 107	E02002436	6605	6383	6247	28	20	88	89	36	13	29	11	90	19	35	2	22	12	25	7	7	11	18	5	13	423	377	369	0	0	8	26	13	3	9	1	13	2	7	0	3	1	2	2	0	0	5	2
2011	Leeds 108	E02002437	6190	5889	5815	27	0	47	68	30	4	16	18	188	95	43	0	22	28	21	8	8	5	24	6	18	355	327	326	0	0	1	14	6	1	4	3	14	11	2	0	0	1	0	0	0	0	0	0
2011	Leeds 109	E02006852	12417	10850	10245	158	10	437	391	129	34	144	84	929	335	336	15	132	111	123	46	42	35	124	78	46	477	352	331	6	0	15	42	14	4	14	10	62	18	31	1	7	5	8	4	0	4	13	10
2011	Leeds 110	E02006861	12512	10679	9929	147	22	581	497	141	59	181	116	805	250	236	26	147	146	356	246	75	35	175	83	92	238	128	111	0	2	15	26	10	3	10	3	44	6	26	3	2	7	28	22	3	3	12	7
2011	Leeds 111	E02006875	7484	5359	4518	66	3	772	274	57	27	103	87	1141	394	97	35	391	224	158	85	48	25	552	467	85	113	44	32	0	0	12	11	2	1	4	4	41	18	8	7	4	4	3	2	0	1	14	14
2011	Leeds 112	E02006876	7145	6012	5538	82	7	385	185	80	25	50	30	552	334	28	11	96	83	259	191	30	38	137	83	54	372	237	217	1	0	19	28	14	6	7	1	54	37	3	1	4	9	41	34	1	6	12	4
2011	Wakefield 001	E02002438	7871	7756	7660	16	7	73	48	23	8	9	8	26	10	3	0	3	10	34	32	0	2	7	0	7	605	596	586	0	0	10	6	1	3	1	1	0	0	0	0	0	0	3	3	0	0	0	0
2011	Wakefield 002	E02002439	7639	7448	7271	19	2	156	51	35	4	9	3	92	26	33	0	24	9	36	32	3	1	12	1	11	465	452	434	0	0	18	5	2	3	0	0	5	1	4	0	0	0	2	2	0	0	1	0
2011	Wakefield 003	E02002440	7751	7614	7510	4	9	91	46	26	0	10	10	41	6	23	0	0	12	40	28	2	10	10	4	6	494	489	481	0	1	7	2	0	0	0	2	1	0	0	0	0	1	2	0	0	2	0	0
2011	Wakefield 004	E02002441	8626	8379	8253	12	12	102	68	22	10	16	20	99	42	3	0	42	12	60	56	4	0	20	14	6	573	539	531	0	0	8	14	1	1	4	8	12	2	1	0	7	2	8	8	0	0	0	0
2011	Wakefield 005	E02002442	6713	6560	6444	7	0	109	40	20	4	7	9	77	17	16	0	35	9	33	23	8	2	3	1	2	379	365	356	0	0	9	7	3	2	1	1	5	2	0	0	3	0	2	2	0	0	0	0
2011	Wakefield 006	E02002443	5943	5700	5613	17	0	70	47	20	6	13	8	141	71	47	1	19	3	45	28	11	6	10	1	9	326	304	298	0	0	6	12	5	2	2	3	7	4	3	0	0	0	3	2	0	1	0	0
2011	Wakefield 007	E02002444	5881	5595	5473	24	5	93	89	40	8	19	22	148	50	47	2	14	35	33	18	14	1	16	0	16	357	321	317	0	0	4	15	7	1	6	1	18	8	4	0	2	4	2	2	0	0	1	0
2011	Wakefield 008	E02002445	7004	6776	6670	20	0	86	47	23	4	12	8	119	25	33	0	33	28	43	35	7	1	19	10	9	322	303	300	0	0	3	7	2	3	1	1	9	3	4	0	0	2	1	1	0	0	2	2
2011	Wakefield 009	E02002446	6038	5937	5867	13	0	57	39	14	1	16	8	47	8	14	0	12	13	8	6	2	0	7	6	1	283	274	270	0	0	4	6	0	0	3	3	3	0	0	0	2	1	0	0	0	0	0	0
2011	Wakefield 010	E02002447	6146	5999	5911	10	7	71	38	19	1	10	8	77	20	32	0	12	13	27	15	10	2	5	3	2	359	348	344	0	0	4	3	0	1	2	0	8	4	3	0	1	0	0	0	0	0	0	0
2011	Wakefield 011	E02002448	7564	7421	7283	13	7	118	54	20	8	16	10	46	9	14	1	7	15	22	8	3	11	21	2	19	512	496	486	0	0	10	11	4	1	4	2	4	1	1	0	0	2	1	0	0	1	0	0
2011	Wakefield 012	E02002449	8138	7918	7771	22	6	119	70	33	10	9	18	98	22	25	0	18	33	36	30	3	3	16	8	8	574	542	521	0	1	20	20	9	1	4	6	8	2	2	0	1	3	3	3	0	0	1	0
2011	Wakefield 013	E02002450	6757	6532	6322	28	4	178	45	13	6	15	11	146	50	35	0	53	8	23	21	2	0	11	2	9	398	378	360	0	2	16	6	1	1	3	1	10	3	1	0	6	0	4	4	0	0	0	0
2011	Wakefield 014	E02002451	7186	6985	6890	24	1	70	74	20	10	26	18	92	32	22	1	20	17	32	25	4	3	3	0	3	267	255	253	0	0	2	9	2	1	5	1	3	2	1	0	0	0	0	0	0	0	0	0
2011	Wakefield 015	E02002452	7963	7623	7434	15	9	165	64	29	2	16	17	183	37	44	7	20	75	75	68	6	1	18	7	11	530	491	472	1	2	16	8	3	1	2	2	21	5	5	0	3	8	8	7	1	0	2	0
2011	Wakefield 016	E02002453	9248	8980	8532	42	72	334	71	25	11	27	8	116	22	30	0	34	30	72	58	4	10	9	2	7	612	581	537	0	14	30	13	3	6	4	0	9	1	3	0	5	0	7	5	0	2	2	0
2011	Wakefield 017	E02002454	7553	5287	4321	48	10	908	138	21	25	57	35	1720	152	1346	6	47	169	248	214	20	14	160	94	66	432	210	158	1	1	50	24	2	6	13	3	171	20	138	0	4	9	14	11	0	3	13	10
2011	Wakefield 018	E02002455	6149	6010	5886	15	3	106	41	18	2	13	8	71	21	24	0	6	20	24	22	1	1	3	0	3	456	444	433	0	0	11	2	1	0	1	0	7	4	2	0	0	1	3	2	0	1	0	0
2011	Wakefield 019	E02002456	7166	6054	5516	52	25	461	132	34	19	53	26	736	34	590	5	45	62	177	106	40	31	67	43	24	443	335	290	0	3	42	21	5	2	8	6	77	3	67	0	1	6	7	7	0	0	3	2
2011	Wakefield 020	E02002457	7603	6319	5814	30	12	463	131	46	21	51	13	864	118	621	1	18	106	175	156	10	9	114	29	85	546	361	314	0	3	44	32	6	10	14	2	125	12	100	0	0	13	18	17	0	1	10	4
2011	Wakefield 021	E02002458	8809	8563	8424	13	2	124	93	36	10	33	14	97	33	25	0	19	20	44	17	18	9	12	6	6	576	533	513	0	0	20	30	12	6	8	4	8	0	4	0	2	2	2	2	0	0	3	2
2011	Wakefield 022	E02002459	9349	8606	8240	34	0	332	96	29	10	42	15	511	49	386	0	29	47	97	72	6	19	39	4	35	642	531	500	2	0	29	22	7	5	7	3	71	3	60	0	3	5	16	12	0	4	2	0
2011	Wakefield 023	E02002460	7055	6930	6850	18	3	59	35	13	1	11	10	56	38	4	2	6	6	26	17	7	2	8	4	4	252	246	245	0	0	1	5	3	0	0	2	1	1	0	0	0	0	0	0	0	0	0	0
2011	Wakefield 024	E02002461	10059	9830	9694	21	1	114	76	24	7	24	21	118	32	32	0	36	18	33	24	8	1	2	1	1	627	600	590	0	0	10	20	3	4	6	7	7	2	1	0	4	0	0	0	0	0	0	0
2011	Wakefield 025	E02002462	7307	7161	7052	33	4	72	49	15	9	7	18	63	35	6	1	7	14	24	17	4	3	10	7	3	373	354	349	0	0	5	12	3	5	2	2	4	2	0	0	2	0	3	3	0	0	0	0
2011	Wakefield 026	E02002463	9104	8492	8240	26	8	218	167	62	20	59	26	185	21	71	0	17	76	232	212	7	13	28	7	21	769	677	654	0	2	21	34	7	5	17	5	25	1	16	0	1	7	29	25	0	4	4	0
2011	Wakefield 027	E02002464	7848	7709	7625	9	10	65	32	8	3	14	7	74	25	10	0	21	18	14	13	1	0	19	4	15	494	484	478	0	4	2	6	0	0	6	0	4	1	1	0	0	2	0	0	0	0	0	0
2011	Wakefield 028	E02002465	5988	5421	5159	24	11	227	73	20	18	23	12	353	36	253	1	22	41	102	96	4	2	39	19	20	265	215	197	0	0	18	15	2	6	4	3	33	1	30	0	2	0	2	2	0	0	0	0
2011	Wakefield 029	E02002466	8986	8759	8652	31	2	74	89	35	10	24	20	74	27	19	0	18	10	28	18	9	1	36	8	28	479	459	452	0	0	7	13	5	1	5	2	3	2	1	0	0	0	1	1	0	0	3	0
2011	Wakefield 030	E02002467	8234	6588	5694	17	21	856	169	38	33	60	38	1084	118	849	0	34	83	304	252	29	23	89	28	61	691	476	387	1	4	84	42	4	13	17	8	135	7	117	0	3	8	32	31	0	1	6	2
2011	Wakefield 031	E02002468	6046	5914	5845	20	1	48	53	29	3	12	9	49	18	3	1	14	13	21	5	14	2	9	7	2	329	319	316	1	0	2	7	3	0	4	0	3	0	0	0	1	2	0	0	0	0	0	0
2011	Wakefield 032	E02002469	5945	5861	5789	8	4	60	34	17	1	8	8	27	1	14	0	4	8	19	5	7	7	4	0	4	297	290	280	0	0	10	2	0	1	1	0	2	0	2	0	0	0	0	0	0	0	3	0
2011	Wakefield 033	E02002470	6144	5767	5617	33	7	110	58	16	4	27	11	264	124	87	0	19	34	17	13	3	1	38	21	17	251	222	215	0	0	7	13	0	0	9	4	15	5	10	0	0	0	1	1	0	0	0	0
2011	Wakefield 034	E02002471	10404	10150	10008	26	12	104	77	22	9	29	17	116	32	9	0	47	28	48	38	7	3	13	6	7	508	488	485	0	0	3	13	4	2	3	4	1	1	0	0	0	0	6	5	0	1	0	0
2011	Wakefield 035	E02002472	5963	5832	5768	19	9	36	46	23	2	6	15	48	13	19	0	6	10	24	10	7	7	13	8	5	282	276	273	1	1	1	4	3	0	0	1	1	0	1	0	0	0	0	0	0	0	1	0
2011	Wakefield 036	E02002473	6336	6208	6129	27	2	50	35	12	3	17	3	62	23	13	0	14	12	25	20	2	3	6	2	4	349	339	338	0	0	1	3	0	1	2	0	6	4	1	0	1	0	1	1	0	0	0	0
2011	Wakefield 037	E02002474	6115	5934	5829	12	5	88	44	14	4	22	4	71	34	8	1	16	12	57	50	2	5	9	4	5	337	321	312	0	1	8	7	0	0	7	0	4	4	0	0	0	0	5	5	0	0	0	0
2011	Wakefield 038	E02002475	5975	5808	5721	25	0	62	47	18	0	17	12	88	45	26	0	8	9	24	14	8	2	8	6	2	316	296	294	0	0	2	9	5	0	2	2	11	9	1	0	1	0	0	0	0	0	0	0
2011	Wakefield 039	E02002476	5845	5709	5627	8	1	73	50	31	8	5	6	40	13	5	0	10	12	40	34	5	1	6	4	2	395	381	377	0	0	4	12	7	4	1	0	0	0	0	0	0	0	2	2	0	0	0	0
2011	Wakefield 040	E02002477	6321	6220	6156	10	2	52	59	21	17	10	11	28	8	6	0	9	5	12	7	2	3	2	1	1	407	387	385	0	0	2	17	5	6	3	3	3	1	0	0	2	0	0	0	0	0	0	0
2011	Wakefield 041	E02002478	5832	5771	5634	15	3	119	28	15	1	9	3	22	2	10	1	6	3	8	3	3	2	3	0	3	362	349	336	1	0	12	9	4	0	3	2	3	0	1	0	2	0	0	0	0	0	1	0
2011	Wakefield 042	E02002479	8334	8196	8100	17	1	78	66	34	8	14	10	55	12	22	0	14	7	16	5	5	6	1	0	1	476	459	452	0	0	7	10	5	1	3	1	6	0	4	0	2	0	1	0	0	1	0	0
2011	Wakefield 043	E02002480	5872	5786	5450	15	1	320	18	6	6	1	5	40	7	16	0	12	5	21	13	8	0	7	2	5	339	329	301	1	0	27	3	1	1	0	1	6	1	2	0	2	1	1	1	0	0	0	0
2011	Wakefield 044	E02002481	6325	6221	6065	9	1	146	62	36	11	6	9	16	13	0	1	0	2	19	12	3	4	7	3	4	354	340	322	0	0	18	14	4	4	3	3	0	0	0	0	0	0	0	0	0	0	0	0
2011	Wakefield 045	E02002482	6702	6628	6522	7	0	99	39	12	10	10	7	18	9	1	0	3	5	14	7	3	4	3	3	0	442	429	421	0	0	8	9	2	7	0	0	3	1	0	0	0	2	1	1	0	0	0	0
2011	Derby 001	E02002796	6135	5861	5673	58	0	130	55	19	1	22	13	159	73	31	0	35	20	20	0	15	5	40	18	22	316	290	283	0	0	7	3	1	0	0	2	20	8	10	0	0	2	0	0	0	0	3	0
2011	Derby 002	E02002797	7487	7167	6953	62	3	149	72	26	4	26	16	149	53	14	0	50	32	67	15	40	12	32	22	10	308	287	281	0	0	6	13	6	0	5	2	7	2	2	0	2	1	1	0	0	1	0	0
2011	Derby 003	E02002798	10138	9530	9305	66	0	159	161	68	14	51	28	317	99	30	0	151	37	105	49	40	16	25	6	19	632	577	564	1	0	12	27	6	6	10	5	18	8	2	0	6	2	8	7	0	1	2	1
2011	Derby 004	E02002799	5992	5631	5396	30	0	205	164	107	9	27	21	79	25	14	0	11	29	98	51	34	13	20	6	14	542	480	442	0	0	38	34	23	5	2	4	7	1	3	0	2	1	18	11	4	3	3	1
2011	Derby 005	E02002800	7131	6730	6383	92	11	244	131	48	6	52	25	175	93	19	9	27	27	67	23	40	4	28	13	15	449	400	383	3	1	13	27	8	0	11	8	16	6	3	0	6	1	4	4	0	0	2	0
2011	Derby 006	E02002801	7611	7313	7130	58	0	125	128	69	9	28	22	73	14	19	1	13	26	80	30	34	16	17	4	13	490	448	436	0	0	12	24	9	2	7	6	9	2	4	0	0	3	8	6	0	2	1	0
2011	Derby 007	E02002802	8012	7506	7052	68	6	380	183	92	11	67	13	156	40	24	4	34	54	132	71	58	3	35	11	24	769	699	661	0	0	38	35	15	2	16	2	22	2	7	1	3	9	10	9	0	1	3	0
2011	Derby 008	E02002803	7766	6825	6257	104	3	461	237	105	13	65	54	326	152	31	2	79	62	224	125	72	27	154	116	38	296	239	214	1	0	24	22	7	3	8	4	18	8	4	1	2	3	13	7	2	4	4	3
2011	Derby 009	E02002804	7633	7214	7005	65	4	140	156	89	7	47	13	103	42	26	0	17	18	135	70	52	13	25	11	14	520	447	440	0	0	7	40	19	3	18	0	14	7	2	0	3	2	15	5	8	2	4	4
2011	Derby 010	E02002805	5701	5581	5502	33	3	43	48	16	5	19	8	42	16	2	6	6	12	22	12	6	4	8	0	8	248	232	231	0	0	1	10	6	2	1	1	4	1	1	1	0	1	2	2	0	0	0	0
2011	Derby 011	E02002806	6547	5885	5457	88	2	338	172	100	16	34	22	271	82	25	11	84	69	163	94	65	4	56	41	15	377	325	305	1	0	19	27	15	5	7	0	12	7	1	0	1	3	12	10	2	0	1	1
2011	Derby 012	E02002807	9021	8618	8401	65	0	152	161	98	10	23	30	154	42	47	9	19	37	58	18	27	13	30	16	14	607	563	548	0	0	15	24	13	0	3	8	15	3	7	0	3	2	5	1	2	2	0	0
2011	Derby 013	E02002808	11819	9699	8347	133	3	1216	505	291	47	89	78	802	323	128	30	113	208	602	317	244	41	211	90	121	781	553	459	1	0	93	89	56	8	15	10	88	39	18	2	10	19	40	23	10	7	11	3
2011	Derby 014	E02002809	6676	6344	6209	39	6	90	135	86	4	18	27	91	49	14	0	11	17	84	40	32	12	22	4	18	422	387	383	3	1	0	20	17	0	1	2	8	3	3	0	2	0	6	2	1	3	1	0
2011	Derby 015	E02002810	8220	7555	7345	55	2	153	131	62	3	36	30	386	221	72	0	20	73	109	50	48	11	39	21	18	446	371	363	1	1	6	31	12	1	9	9	32	16	9	0	1	6	8	6	2	0	4	4
2011	Derby 016	E02002811	9971	4153	2975	126	62	990	360	157	47	87	69	4544	583	3363	184	55	359	493	215	211	67	421	59	362	993	276	197	6	8	65	68	16	16	20	16	557	47	433	31	6	40	53	36	10	7	39	3
2011	Derby 017	E02002812	6965	4934	4625	108	1	200	199	109	11	59	20	1565	647	689	13	33	183	171	61	91	19	96	39	57	417	212	205	0	0	7	32	13	1	11	7	153	57	83	0	0	13	11	4	7	0	9	5
2011	Derby 018	E02002813	10322	3719	2610	58	50	1001	424	159	54	151	60	5075	471	4023	143	57	381	679	354	257	68	425	82	343	1102	296	208	1	5	82	83	20	19	29	15	617	25	489	22	14	67	53	45	3	5	53	21
2011	Derby 019	E02002814	7360	6556	6363	83	0	110	112	44	12	42	14	537	317	118	8	34	60	87	14	59	14	68	25	43	296	232	227	1	0	4	15	3	2	9	1	36	19	11	0	2	4	3	3	0	0	10	5
2011	Derby 020	E02002815	7664	2339	1716	71	31	521	305	145	20	93	47	4142	960	2689	65	35	393	557	230	281	46	321	57	264	790	173	105	2	5	61	74	36	2	24	12	454	70	329	18	2	35	50	38	9	3	39	8
2011	Derby 021	E02002816	9406	6275	5980	74	7	214	274	120	14	94	46	2343	1638	379	11	57	258	243	88	130	25	271	56	215	624	353	336	5	0	12	47	13	2	20	12	174	116	35	1	5	17	23	11	11	1	27	12
2011	Derby 022	E02002817	6317	4060	3863	69	0	128	171	88	4	61	18	1672	1030	443	4	16	179	241	50	157	34	173	23	150	335	145	134	0	0	11	32	14	1	15	2	124	57	51	1	0	15	18	8	9	1	16	5
2011	Derby 023	E02002818	7665	4389	3745	101	30	513	466	276	32	109	49	2086	658	1091	55	13	269	524	203	276	45	200	16	184	757	323	273	1	3	46	87	39	9	28	11	263	49	176	6	1	31	62	44	10	8	22	1
2011	Derby 024	E02002819	7408	6643	6313	75	0	255	225	131	13	46	35	315	139	69	7	42	58	172	72	83	17	53	21	32	521	421	401	0	0	20	39	23	2	9	5	37	20	11	2	0	4	19	15	3	1	5	0
2011	Derby 025	E02002820	9708	8642	8224	86	11	321	301	196	27	42	36	408	157	108	12	27	104	288	130	144	14	69	35	34	789	650	608	1	2	39	63	36	8	9	10	24	4	8	1	4	7	42	29	12	1	10	4
2011	Derby 026	E02002821	11010	8840	8024	122	40	654	528	339	41	93	55	880	305	284	43	55	193	640	340	225	75	122	21	101	1115	826	759	1	11	55	88	44	15	18	11	125	25	52	7	12	29	57	41	6	10	19	3
2011	Derby 027	E02002822	6738	4727	4479	80	1	167	268	170	10	60	28	1279	770	354	3	35	117	336	77	233	26	128	9	119	445	239	227	0	0	12	46	32	3	10	1	126	55	59	0	4	8	19	11	8	0	15	3
2011	Derby 028	E02002823	7475	6961	6778	88	7	88	211	135	26	33	17	176	88	29	0	32	27	115	34	74	7	12	1	11	430	373	367	0	1	5	34	19	6	6	3	11	4	6	0	1	0	11	5	4	2	1	0
2011	Derby 029	E02002824	9656	6587	6170	63	11	343	564	363	37	106	58	1736	1113	364	26	39	194	568	227	277	64	201	27	174	837	449	419	2	0	28	120	70	10	23	17	193	102	65	4	3	19	52	35	7	10	23	6
2011	Derby 030	E02002825	8544	7493	7264	60	0	169	184	96	19	37	32	673	472	87	2	38	74	169	71	65	33	25	0	25	663	528	510	2	0	16	50	27	3	12	8	75	58	10	0	1	6	8	4	2	2	2	0
2011	Derby 031	E02002826	6654	5974	5842	39	1	92	201	112	7	55	27	381	235	34	10	54	48	71	25	35	11	27	11	16	426	342	332	2	0	8	47	25	2	13	7	23	14	1	2	4	2	8	6	0	2	6	3
2011	Leicester 001	E02002827	6431	4348	4020	45	9	274	323	163	26	80	54	1038	813	25	13	48	139	626	387	105	134	96	32	64	477	274	252	0	1	21	54	19	4	17	14	79	59	1	1	5	13	65	41	6	18	5	1
2011	Leicester 002	E02002828	7582	2622	2405	39	9	169	175	35	24	88	28	4456	3860	161	6	30	399	192	77	82	33	137	18	119	451	153	132	0	0	21	30	5	3	19	3	239	181	16	0	0	42	21	13	6	2	8	2
2011	Leicester 003	E02002829	10609	7929	7324	107	8	490	436	223	46	92	75	1293	847	90	14	69	273	830	572	126	132	121	24	97	986	627	570	0	2	55	83	32	14	21	16	139	73	10	3	7	46	120	93	3	24	17	1
2011	Leicester 004	E02002830	10049	5588	5106	35	13	434	463	212	53	97	101	2277	1650	135	12	83	397	1466	1049	214	203	255	39	216	1004	464	417	0	2	45	91	28	16	23	24	213	137	13	1	7	55	209	158	12	39	27	5
2011	Leicester 005	E02002831	6832	1773	1416	48	15	294	161	48	7	60	46	4548	3761	194	11	31	551	167	80	60	27	183	10	173	407	78	46	0	1	31	24	5	2	7	10	269	171	32	0	4	62	16	8	2	6	20	1
2011	Leicester 006	E02002832	8072	1055	863	22	5	165	139	42	5	74	18	6559	5703	120	65	30	641	205	127	32	46	114	21	93	449	47	32	0	0	15	33	10	1	18	4	338	250	7	3	1	77	24	18	0	6	7	5
2011	Leicester 007	E02002833	8160	1206	1029	12	7	158	160	57	10	61	32	6430	5572	138	42	50	628	213	120	46	47	151	14	137	504	70	49	0	1	20	24	6	2	10	6	367	273	16	4	1	73	31	21	1	9	12	0
2011	Leicester 008	E02002834	9731	6117	5372	86	6	653	267	107	19	76	65	2740	2225	99	28	92	296	368	189	148	31	239	139	100	603	311	250	1	0	60	49	19	3	15	12	185	135	14	4	3	29	32	28	2	2	26	13
2011	Leicester 009	E02002835	12628	4433	3929	74	9	421	456	152	29	181	94	6419	5510	251	55	80	523	627	364	137	126	693	434	259	1210	306	262	3	2	39	108	23	10	55	20	599	506	35	12	1	45	83	50	10	23	114	71
2011	Leicester 010	E02002836	9331	968	757	19	1	191	159	36	25	69	29	7889	7208	167	24	21	469	224	108	80	36	91	9	82	529	53	32	0	0	21	27	2	5	16	4	416	330	18	6	1	61	22	16	3	3	11	1
2011	Leicester 011	E02002837	7445	2911	2614	48	18	231	361	174	25	94	68	3142	2243	348	84	22	445	758	414	199	145	273	31	242	711	204	178	1	3	22	66	26	7	19	14	338	217	44	10	2	65	73	51	8	14	30	3
2011	Leicester 012	E02002838	7723	6275	5939	68	2	266	268	147	40	57	24	570	356	21	7	29	157	511	385	69	57	99	20	79	745	543	507	0	0	36	57	28	9	13	7	57	28	1	1	0	27	67	57	2	8	21	2
[truncated: 5,202 more rows]
[truncated: 974 more columns]
