# Supplementary material for: Variation in COVID-19 booster uptake in England: An ecological study
Source: PLoS One. 2022 Jun 29;17(6):e0270624. doi: 10.1371/journal.pone.0270624 (PMC9242486; doi:10.1371/journal.pone.0270624)
Supplement: S3 File — A zip file containing most of the data files. (ZIP) [file pone.0270624.s003.zip › data1/fluvac1.csv]

utla	fluvac
County Durham	59.0
Darlington	56.9
Gateshead	59.0
Hartlepool	52.5
Middlesbrough	48.8
Newcastle upon Tyne	53.8
North Tyneside	57.9
Northumberland	61.3
Redcar and Cleveland	56.4
South Tyneside	56.3
Stockton-on-Tees	53.2
Sunderland	54.8
Blackburn with Darwen	45.8
Blackpool	50.2
Bolton	51.1
Bury	50.2
Cheshire East	60.0
Cheshire West and Chester	57.3
Cumbria	62.0
Halton	52.5
Knowsley	49.2
Lancashire	53.7
Liverpool	46.5
Manchester	47.7
Oldham	50.6
Rochdale	55.6
Salford	48.9
Sefton	51.8
St. Helens	51.5
Stockport	63.0
Tameside	52.7
Trafford	56.0
Warrington	51.2
Wigan	52.4
Wirral	56.5
Barnsley	57.2
Bradford	46.3
Calderdale	53.8
Doncaster	54.5
East Riding of Yorkshire	56.8
Kingston upon Hull, City of	49.5
Kirklees	51.4
Leeds	53.2
North East Lincolnshire	52.3
North Lincolnshire	55.8
North Yorkshire	62.4
Rotherham	55.0
Sheffield	52.9
Wakefield	54.9
York	53.9
Derby	50.8
Derbyshire	60.4
Leicester	46.2
Leicestershire	55.1
Rutland	55.1
Lincolnshire	57.8
Northamptonshire	54.5
Nottingham	49.8
Nottinghamshire	57.8
Birmingham	44.6
Coventry	50.0
Dudley	53.1
Herefordshire, County of	60.6
Sandwell	43.8
Shropshire	62.7
Solihull	55.4
Staffordshire	54.2
Stoke-on-Trent	50.9
Telford and Wrekin	54.8
Walsall	52.0
Warwickshire	59.5
Wolverhampton	47.0
Worcestershire	60.6
Bedford	51.0
Cambridgeshire	55.6
Central Bedfordshire	55.8
Essex	50.2
Hertfordshire	53.9
Luton	44.4
Norfolk	56.2
Peterborough	46.3
Southend-on-Sea	44.1
Suffolk	57.5
Thurrock	44.8
Barking and Dagenham	45.8
Barnet	45.1
Bexley	48.6
Brent	46.0
Bromley	50.6
Camden	43.5
Hackney and City of London	42.2
Croydon	43.7
Ealing	46.8
Enfield	42.7
Greenwich	45.8
Hammersmith and Fulham	33.8
Haringey	38.7
Harrow	49.5
Havering	47.9
Hillingdon	51.3
Hounslow	47.6
Islington	42.8
Kensington and Chelsea	41.0
Kingston upon Thames	53.9
Lambeth	42.2
Lewisham	41.1
Merton	48.2
Newham	45.5
Redbridge	47.6
Richmond upon Thames	37.9
Southwark	45.0
Sutton	53.2
Tower Hamlets	48.3
Waltham Forest	38.9
Wandsworth	44.5
Westminster	42.6
Bracknell Forest	58.6
Brighton and Hove	48.5
Buckinghamshire	55.5
East Sussex	54.1
Hampshire	62.7
Isle of Wight	54.5
Kent	54.3
Medway	52.8
Milton Keynes	53.6
Oxfordshire	58.9
Portsmouth	57.3
Reading	54.6
Slough	50.0
Southampton	53.4
Surrey	56.2
West Berkshire	64.3
West Sussex	56.7
Windsor and Maidenhead	58.2
Wokingham	55.1
Bath and North East Somerset	60.2
Bournemouth, Christchurch and Poole	52.9
Bristol, City of	52.3
Devon	58.1
Dorset	62.6
Gloucestershire	58.0
Cornwall and Isles of Scilly	54.2
North Somerset	60.4
Plymouth	52.3
Somerset	58.6
South Gloucestershire	59.4
Swindon	57.0
Torbay	54.8
Wiltshire	60.6
