# Supplementary material for: Variation in COVID-19 booster uptake in England: An ecological study
Source: PLoS One. 2022 Jun 29;17(6):e0270624. doi: 10.1371/journal.pone.0270624 (PMC9242486; doi:10.1371/journal.pone.0270624)
Supplement: S3 File — A zip file containing most of the data files. (ZIP) [file pone.0270624.s003.zip › data1/house1.csv]

2011 super output area - middle layer	All categories: Household composition	Other household types: Total
E02002559 : Darlington 001	8828	481
E02002560 : Darlington 002	5994	338
E02002561 : Darlington 003	5709	273
E02002562 : Darlington 004	5973	462
E02002563 : Darlington 005	5286	325
E02002564 : Darlington 006	9489	645
E02002565 : Darlington 007	5412	331
E02002566 : Darlington 008	6757	980
E02002567 : Darlington 009	7157	499
E02002568 : Darlington 010	5791	320
E02002569 : Darlington 011	8968	403
E02002570 : Darlington 012	7945	709
E02002571 : Darlington 013	6478	486
E02002572 : Darlington 014	6246	557
E02002573 : Darlington 015	8078	530
E02004290 : County Durham 002	5981	289
E02004291 : County Durham 005	6702	368
E02004292 : County Durham 007	7916	442
E02004293 : County Durham 011	9278	738
E02004294 : County Durham 013	8421	421
E02004295 : County Durham 015	7459	442
E02004296 : County Durham 019	7936	487
E02004297 : County Durham 001	7825	398
E02004298 : County Durham 003	9486	515
E02004299 : County Durham 004	8352	452
E02004300 : County Durham 006	7663	513
E02004301 : County Durham 008	8770	682
E02004302 : County Durham 009	7692	556
E02004303 : County Durham 010	11304	820
E02004304 : County Durham 012	8770	616
E02004305 : County Durham 014	8607	672
E02004306 : County Durham 020	5785	284
E02004307 : County Durham 024	6458	353
E02004308 : County Durham 022	6763	329
E02004309 : County Durham 023	5842	397
E02004310 : County Durham 026	7895	502
E02004311 : County Durham 027	9072	548
E02004312 : County Durham 028	7492	399
E02004313 : County Durham 029	6671	1445
E02004314 : County Durham 030	6044	3631
E02004315 : County Durham 033	9750	2094
E02004316 : County Durham 031	5683	342
E02004317 : County Durham 038	7590	514
E02004318 : County Durham 041	5968	416
E02004319 : County Durham 044	7456	427
E02004320 : County Durham 016	8858	540
E02004321 : County Durham 017	8192	786
E02004322 : County Durham 018	8436	707
E02004323 : County Durham 021	7802	723
E02004324 : County Durham 025	5732	371
E02004325 : County Durham 032	8532	623
E02004326 : County Durham 034	6144	395
E02004327 : County Durham 036	6302	457
E02004328 : County Durham 035	7336	555
E02004329 : County Durham 037	6689	411
E02004330 : County Durham 039	5904	277
E02004331 : County Durham 040	6986	486
E02004332 : County Durham 043	7250	433
E02004333 : County Durham 047	7181	370
E02004334 : County Durham 048	7351	467
E02004335 : County Durham 049	6268	460
E02004336 : County Durham 050	6792	350
E02004337 : County Durham 052	9058	588
E02004338 : County Durham 053	6725	373
E02004339 : County Durham 054	6821	341
E02004340 : County Durham 059	10239	651
E02004341 : County Durham 060	8335	347
E02004342 : County Durham 061	5839	444
E02004343 : County Durham 062	5441	282
E02004344 : County Durham 063	7034	415
E02004345 : County Durham 064	12608	807
E02004346 : County Durham 065	5225	313
E02004347 : County Durham 066	6240	378
E02004348 : County Durham 042	8016	432
E02004349 : County Durham 045	9189	605
E02004350 : County Durham 046	9489	546
E02004351 : County Durham 051	6909	513
E02004352 : County Durham 055	7405	749
E02004353 : County Durham 056	7431	379
E02004354 : County Durham 057	8697	671
E02004355 : County Durham 058	7201	617
E02002483 : Hartlepool 001	9084	461
E02002484 : Hartlepool 002	10123	947
E02002485 : Hartlepool 003	7793	545
E02002487 : Hartlepool 005	5354	493
E02002488 : Hartlepool 006	6028	391
E02002489 : Hartlepool 007	7777	869
E02002490 : Hartlepool 008	6057	457
E02002491 : Hartlepool 009	6506	400
E02002492 : Hartlepool 010	6573	373
E02002493 : Hartlepool 011	6326	313
E02002494 : Hartlepool 012	7675	520
E02006909 : Hartlepool 014	11795	609
E02002496 : Middlesbrough 001	10577	3418
E02002497 : Middlesbrough 002	6268	675
E02002498 : Middlesbrough 003	8583	2536
E02002499 : Middlesbrough 004	7432	718
E02002500 : Middlesbrough 005	5787	896
E02002501 : Middlesbrough 006	5260	592
E02002502 : Middlesbrough 007	9559	923
E02002503 : Middlesbrough 008	6503	680
E02002504 : Middlesbrough 009	9625	1368
E02002505 : Middlesbrough 010	6224	676
E02002506 : Middlesbrough 011	5613	612
E02002507 : Middlesbrough 012	6021	448
E02002508 : Middlesbrough 013	5071	460
E02002509 : Middlesbrough 014	5543	537
E02002510 : Middlesbrough 015	5712	371
E02002512 : Middlesbrough 017	5265	211
E02002513 : Middlesbrough 018	8745	645
E02002514 : Middlesbrough 019	8826	547
E02006811 : Middlesbrough 020	9542	625
E02005702 : Northumberland 004	6170	340
E02005703 : Northumberland 005	6664	372
E02005704 : Northumberland 006	12338	680
E02005705 : Northumberland 007	7438	363
E02005706 : Northumberland 001	9340	725
E02005707 : Northumberland 002	6809	410
E02005708 : Northumberland 003	10396	667
E02005709 : Northumberland 022	6671	479
E02005710 : Northumberland 023	8309	695
E02005711 : Northumberland 024	8296	513
E02005712 : Northumberland 025	7010	404
E02005713 : Northumberland 026	6677	253
E02005714 : Northumberland 027	5380	201
E02005715 : Northumberland 029	8442	570
E02005716 : Northumberland 028	8641	548
E02005717 : Northumberland 030	7746	388
E02005718 : Northumberland 031	6617	322
E02005719 : Northumberland 032	7604	342
E02005720 : Northumberland 008	10911	643
E02005721 : Northumberland 011	4838	227
E02005722 : Northumberland 015	7070	359
E02005723 : Northumberland 016	6214	385
E02005724 : Northumberland 018	6099	304
E02005725 : Northumberland 033	6393	405
E02005726 : Northumberland 034	7539	496
E02005727 : Northumberland 019	6375	350
E02005728 : Northumberland 037	7028	446
E02005729 : Northumberland 036	5467	291
E02005730 : Northumberland 035	12757	815
E02005731 : Northumberland 038	10758	548
E02005732 : Northumberland 039	8808	529
E02005733 : Northumberland 040	7994	429
E02005734 : Northumberland 009	6242	413
E02005735 : Northumberland 010	7876	610
E02005736 : Northumberland 013	7508	456
E02005737 : Northumberland 012	7122	366
E02005738 : Northumberland 014	5067	308
E02005739 : Northumberland 017	9403	446
E02005740 : Northumberland 020	10175	692
E02005741 : Northumberland 021	8399	506
E02002515 : Redcar and Cleveland 001	6655	652
E02002516 : Redcar and Cleveland 002	5711	399
E02002517 : Redcar and Cleveland 003	5371	386
E02002518 : Redcar and Cleveland 004	10679	505
E02002519 : Redcar and Cleveland 005	6915	553
E02002520 : Redcar and Cleveland 006	13146	690
E02002521 : Redcar and Cleveland 007	5717	444
E02002523 : Redcar and Cleveland 009	6514	553
E02002524 : Redcar and Cleveland 010	5374	254
E02002525 : Redcar and Cleveland 011	8233	586
E02002526 : Redcar and Cleveland 012	7442	399
E02002527 : Redcar and Cleveland 013	5095	357
E02002529 : Redcar and Cleveland 015	5721	279
E02002530 : Redcar and Cleveland 016	6493	385
E02002532 : Redcar and Cleveland 018	6166	327
E02002533 : Redcar and Cleveland 019	5693	249
E02002534 : Redcar and Cleveland 020	5664	232
E02006812 : Redcar and Cleveland 021	7353	421
E02006910 : Redcar and Cleveland 022	9987	736
E02002535 : Stockton-on-Tees 001	9938	593
E02002536 : Stockton-on-Tees 002	9581	651
E02002537 : Stockton-on-Tees 003	8944	815
E02002538 : Stockton-on-Tees 004	5896	448
E02002539 : Stockton-on-Tees 005	8704	570
E02002540 : Stockton-on-Tees 006	6286	384
E02002541 : Stockton-on-Tees 007	6281	498
E02002542 : Stockton-on-Tees 008	8314	945
E02002543 : Stockton-on-Tees 009	8169	855
E02002544 : Stockton-on-Tees 010	7542	623
E02002545 : Stockton-on-Tees 011	5392	324
E02002546 : Stockton-on-Tees 012	7678	813
E02002547 : Stockton-on-Tees 013	6320	447
E02002548 : Stockton-on-Tees 014	10635	1717
E02002549 : Stockton-on-Tees 015	7762	487
E02002550 : Stockton-on-Tees 016	6296	618
E02002551 : Stockton-on-Tees 017	5895	986
E02002552 : Stockton-on-Tees 018	6814	633
E02002553 : Stockton-on-Tees 019	5847	585
E02002554 : Stockton-on-Tees 020	5426	460
E02002555 : Stockton-on-Tees 021	9827	565
E02002556 : Stockton-on-Tees 022	7160	440
E02002557 : Stockton-on-Tees 023	13835	945
E02002558 : Stockton-on-Tees 024	9417	511
E02001682 : Gateshead 001	7819	498
E02001683 : Gateshead 002	9034	414
E02001684 : Gateshead 003	6813	581
E02001685 : Gateshead 004	8247	683
E02001686 : Gateshead 005	6949	458
E02001688 : Gateshead 007	7672	803
E02001689 : Gateshead 008	7718	1164
E02001690 : Gateshead 009	7511	553
E02001691 : Gateshead 010	8268	1201
E02001692 : Gateshead 011	6414	578
E02001693 : Gateshead 012	5570	486
E02001694 : Gateshead 013	6562	541
E02001695 : Gateshead 014	6345	336
E02001696 : Gateshead 015	9399	729
E02001697 : Gateshead 016	7709	513
E02001698 : Gateshead 017	7203	286
E02001699 : Gateshead 018	6942	463
E02001700 : Gateshead 019	10579	672
E02001701 : Gateshead 020	6152	345
E02001702 : Gateshead 021	7997	719
E02001703 : Gateshead 022	5699	295
E02001704 : Gateshead 023	7150	459
E02001705 : Gateshead 024	6979	480
E02001706 : Gateshead 025	6597	524
E02001707 : Gateshead 026	8248	559
E02006841 : Gateshead 027	7086	1309
E02006842 : Gateshead 028	5064	500
E02001708 : Newcastle upon Tyne 001	9684	677
E02001709 : Newcastle upon Tyne 002	10207	711
E02001710 : Newcastle upon Tyne 003	9726	989
E02001711 : Newcastle upon Tyne 004	9559	785
E02001712 : Newcastle upon Tyne 005	9588	1524
E02001713 : Newcastle upon Tyne 006	10266	1077
E02001714 : Newcastle upon Tyne 007	9526	940
E02001715 : Newcastle upon Tyne 008	11271	1140
E02001718 : Newcastle upon Tyne 011	5638	467
E02001719 : Newcastle upon Tyne 012	8921	1213
E02001720 : Newcastle upon Tyne 013	9669	6119
E02001721 : Newcastle upon Tyne 014	10171	730
E02001722 : Newcastle upon Tyne 015	9595	675
E02001723 : Newcastle upon Tyne 016	6304	899
E02001724 : Newcastle upon Tyne 017	8935	5156
E02001725 : Newcastle upon Tyne 018	10141	4751
E02001726 : Newcastle upon Tyne 019	11494	1666
E02001727 : Newcastle upon Tyne 020	8520	593
E02001728 : Newcastle upon Tyne 021	9669	752
E02001729 : Newcastle upon Tyne 022	10974	4220
E02001730 : Newcastle upon Tyne 023	10461	4833
E02001731 : Newcastle upon Tyne 024	10850	3818
E02001732 : Newcastle upon Tyne 025	5000	486
E02001733 : Newcastle upon Tyne 026	11685	1539
E02001734 : Newcastle upon Tyne 027	7576	948
E02001735 : Newcastle upon Tyne 028	6568	647
E02001736 : Newcastle upon Tyne 029	12628	2907
E02001737 : Newcastle upon Tyne 030	5931	583
E02006893 : Newcastle upon Tyne 031	10655	575
E02001738 : North Tyneside 001	5622	258
E02001739 : North Tyneside 002	7454	486
E02001740 : North Tyneside 003	5779	338
E02001741 : North Tyneside 004	6922	303
E02001742 : North Tyneside 005	5997	236
E02001743 : North Tyneside 006	7281	803
E02001744 : North Tyneside 007	6442	335
E02001745 : North Tyneside 008	6352	356
E02001746 : North Tyneside 009	8260	577
E02001747 : North Tyneside 010	6166	268
E02001748 : North Tyneside 011	7525	517
E02001749 : North Tyneside 012	6115	358
E02001750 : North Tyneside 013	6576	399
E02001751 : North Tyneside 014	5971	367
E02001752 : North Tyneside 015	6281	407
E02001753 : North Tyneside 016	6250	430
E02001754 : North Tyneside 017	5914	351
E02001755 : North Tyneside 018	7865	396
E02001756 : North Tyneside 019	9258	881
E02001757 : North Tyneside 020	5883	326
E02001758 : North Tyneside 021	5599	337
E02001759 : North Tyneside 022	6182	466
E02001760 : North Tyneside 023	7706	680
E02001761 : North Tyneside 024	5342	320
E02001762 : North Tyneside 025	5588	330
E02001763 : North Tyneside 026	6262	448
E02001764 : North Tyneside 027	7488	466
E02001765 : North Tyneside 028	7137	521
E02001766 : North Tyneside 029	6927	652
E02001767 : North Tyneside 030	6998	630
E02001768 : South Tyneside 001	8251	924
E02001769 : South Tyneside 002	7342	737
E02001770 : South Tyneside 003	6272	520
E02001771 : South Tyneside 004	6305	379
E02001772 : South Tyneside 005	5375	345
E02001773 : South Tyneside 006	5457	301
E02001774 : South Tyneside 007	5368	414
E02001775 : South Tyneside 008	5621	355
E02001776 : South Tyneside 009	8289	649
E02001777 : South Tyneside 010	6244	306
E02001778 : South Tyneside 011	6013	479
E02001779 : South Tyneside 012	5369	473
E02001780 : South Tyneside 013	5190	392
E02001781 : South Tyneside 014	5404	402
E02001782 : South Tyneside 015	8569	642
E02001783 : South Tyneside 016	6679	430
E02001784 : South Tyneside 017	6810	489
E02001785 : South Tyneside 018	7891	490
E02001786 : South Tyneside 019	6973	465
E02001787 : South Tyneside 020	5623	361
E02001788 : South Tyneside 021	5899	332
E02001789 : South Tyneside 022	5829	298
E02001790 : South Tyneside 023	5956	285
E02001791 : Sunderland 001	5783	261
E02001792 : Sunderland 002	6951	381
E02001793 : Sunderland 003	8357	619
E02001794 : Sunderland 004	8502	658
E02001795 : Sunderland 005	7521	606
E02001796 : Sunderland 006	9144	995
E02001797 : Sunderland 007	5766	371
E02001798 : Sunderland 008	8156	650
E02001799 : Sunderland 009	9948	712
E02001800 : Sunderland 010	7267	453
E02001801 : Sunderland 011	5890	918
E02001802 : Sunderland 012	6302	819
E02001803 : Sunderland 013	7897	1996
E02001804 : Sunderland 014	6317	503
E02001805 : Sunderland 015	5711	459
E02001806 : Sunderland 016	8335	1297
E02001807 : Sunderland 017	7260	454
E02001808 : Sunderland 018	6055	1046
E02001809 : Sunderland 019	6547	375
E02001810 : Sunderland 020	8577	485
E02001811 : Sunderland 021	9174	756
E02001812 : Sunderland 022	10316	965
E02001813 : Sunderland 023	10054	931
E02001814 : Sunderland 024	6366	520
E02001815 : Sunderland 025	10326	670
E02001816 : Sunderland 026	6839	476
E02001817 : Sunderland 027	6235	426
E02001818 : Sunderland 028	8335	621
E02001819 : Sunderland 029	6941	347
E02001820 : Sunderland 030	8521	409
E02001821 : Sunderland 031	5942	385
E02001822 : Sunderland 032	7497	464
E02001823 : Sunderland 033	7090	421
E02001824 : Sunderland 034	8367	516
E02001825 : Sunderland 035	7003	364
E02001826 : Sunderland 036	6592	371
E02002615 : Blackburn with Darwen 001	9266	954
E02002616 : Blackburn with Darwen 002	8527	1389
E02002617 : Blackburn with Darwen 003	8893	1716
E02002618 : Blackburn with Darwen 004	7400	1782
E02002619 : Blackburn with Darwen 005	8582	1816
E02002620 : Blackburn with Darwen 006	8163	1557
E02002621 : Blackburn with Darwen 007	8381	1593
E02002622 : Blackburn with Darwen 008	9866	1270
E02002623 : Blackburn with Darwen 009	10006	1170
E02002624 : Blackburn with Darwen 010	8056	540
E02002625 : Blackburn with Darwen 011	9783	1009
E02002626 : Blackburn with Darwen 012	7167	446
E02002627 : Blackburn with Darwen 013	7672	546
E02002628 : Blackburn with Darwen 014	6911	602
E02002629 : Blackburn with Darwen 015	5767	590
E02002630 : Blackburn with Darwen 016	6042	522
E02002631 : Blackburn with Darwen 017	9076	654
E02002632 : Blackburn with Darwen 018	6269	472
E02002633 : Blackpool 001	7683	578
E02002634 : Blackpool 002	8251	628
E02002635 : Blackpool 003	7784	729
E02002636 : Blackpool 004	8363	812
E02002637 : Blackpool 005	6143	631
E02002638 : Blackpool 006	5670	1010
E02002639 : Blackpool 007	5746	594
E02002640 : Blackpool 008	7259	1029
E02002641 : Blackpool 009	8106	862
E02002642 : Blackpool 010	6224	1018
E02002643 : Blackpool 011	7422	1076
E02002644 : Blackpool 012	7962	703
E02002645 : Blackpool 013	4811	872
E02002646 : Blackpool 014	7069	693
E02002647 : Blackpool 015	8157	969
E02002648 : Blackpool 016	7322	620
E02002649 : Blackpool 017	8123	1033
E02002650 : Blackpool 018	7960	722
E02002651 : Blackpool 019	7905	755
E02003811 : Cheshire East 022	5880	295
E02003812 : Cheshire East 023	5576	234
E02003813 : Cheshire East 024	6144	359
E02003814 : Cheshire East 025	7346	414
E02003815 : Cheshire East 026	6747	430
E02003816 : Cheshire East 027	6703	408
E02003817 : Cheshire East 028	6951	295
E02003818 : Cheshire East 029	5745	226
E02003819 : Cheshire East 030	5681	269
E02003820 : Cheshire East 031	6745	330
E02003821 : Cheshire East 032	5408	269
E02003822 : Cheshire East 033	10551	644
E02003823 : Cheshire East 040	6504	356
E02003824 : Cheshire East 042	5163	257
E02003825 : Cheshire East 034	6768	439
E02003826 : Cheshire East 035	7402	751
E02003827 : Cheshire East 036	8707	980
E02003828 : Cheshire East 037	6664	587
E02003829 : Cheshire East 038	5546	471
E02003830 : Cheshire East 039	7163	794
E02003831 : Cheshire East 041	8968	537
E02003832 : Cheshire East 043	6008	1309
E02003833 : Cheshire East 044	6361	462
E02003834 : Cheshire East 045	6671	897
E02003835 : Cheshire East 046	7846	304
E02003836 : Cheshire East 047	6787	500
E02003837 : Cheshire East 049	11739	943
E02003838 : Cheshire East 048	6104	284
E02003839 : Cheshire East 050	6964	459
E02003840 : Cheshire East 051	9941	547
E02003853 : Cheshire East 001	5638	340
E02003854 : Cheshire East 002	6402	263
E02003855 : Cheshire East 003	6479	315
E02003856 : Cheshire East 004	10165	751
E02003857 : Cheshire East 005	6396	488
E02003858 : Cheshire East 006	6568	449
E02003859 : Cheshire East 007	10978	772
E02003860 : Cheshire East 008	6988	338
E02003861 : Cheshire East 009	6374	438
E02003862 : Cheshire East 011	4970	268
E02003863 : Cheshire East 010	6762	359
E02003864 : Cheshire East 012	7812	500
E02003865 : Cheshire East 013	7522	386
E02003866 : Cheshire East 014	5959	286
E02003867 : Cheshire East 015	7450	374
E02003868 : Cheshire East 016	8244	540
E02003869 : Cheshire East 017	6819	330
E02003870 : Cheshire East 018	10201	872
E02003871 : Cheshire East 019	6996	471
E02003872 : Cheshire East 020	9588	596
E02003873 : Cheshire East 021	5971	522
E02003794 : Cheshire West and Chester 022	8426	593
E02003795 : Cheshire West and Chester 025	5454	399
E02003796 : Cheshire West and Chester 027	7169	483
E02003797 : Cheshire West and Chester 028	9252	920
E02003798 : Cheshire West and Chester 029	6009	618
E02003799 : Cheshire West and Chester 031	6994	621
E02003800 : Cheshire West and Chester 030	6243	339
E02003801 : Cheshire West and Chester 032	6977	546
E02003802 : Cheshire West and Chester 033	7831	1699
E02003803 : Cheshire West and Chester 034	8405	3357
E02003804 : Cheshire West and Chester 036	6764	758
E02003805 : Cheshire West and Chester 039	6113	373
E02003806 : Cheshire West and Chester 041	5942	353
E02003807 : Cheshire West and Chester 043	8129	547
E02003808 : Cheshire West and Chester 044	6419	459
E02003809 : Cheshire West and Chester 046	7406	495
E02003810 : Cheshire West and Chester 047	7915	531
E02003841 : Cheshire West and Chester 001	7573	534
E02003842 : Cheshire West and Chester 004	5280	330
E02003843 : Cheshire West and Chester 005	5824	432
E02003844 : Cheshire West and Chester 006	6761	505
E02003845 : Cheshire West and Chester 007	8000	707
E02003846 : Cheshire West and Chester 008	6736	459
E02003847 : Cheshire West and Chester 009	9625	417
E02003848 : Cheshire West and Chester 010	5048	353
E02003849 : Cheshire West and Chester 011	6820	694
E02003850 : Cheshire West and Chester 013	5351	316
E02003851 : Cheshire West and Chester 014	5826	380
E02003852 : Cheshire West and Chester 016	6829	420
E02003874 : Cheshire West and Chester 002	8985	518
E02003875 : Cheshire West and Chester 003	6410	487
E02003876 : Cheshire West and Chester 012	5601	397
E02003877 : Cheshire West and Chester 015	9098	461
E02003878 : Cheshire West and Chester 017	7842	568
E02003879 : Cheshire West and Chester 018	6145	554
E02003880 : Cheshire West and Chester 019	6361	486
E02003881 : Cheshire West and Chester 020	6036	586
E02003882 : Cheshire West and Chester 021	9512	884
E02003883 : Cheshire West and Chester 023	9891	374
E02003884 : Cheshire West and Chester 024	7784	403
E02003885 : Cheshire West and Chester 026	5582	237
E02003886 : Cheshire West and Chester 035	6532	491
E02003887 : Cheshire West and Chester 037	6137	435
E02003888 : Cheshire West and Chester 038	5989	427
E02003889 : Cheshire West and Chester 040	5643	518
E02003890 : Cheshire West and Chester 042	5923	457
E02003891 : Cheshire West and Chester 045	5644	290
E02002574 : Halton 001	7094	367
E02002575 : Halton 002	9642	567
E02002576 : Halton 003	7256	436
E02002577 : Halton 004	7415	769
E02002578 : Halton 005	7702	684
E02002579 : Halton 006	7711	617
E02002580 : Halton 007	7452	641
E02002581 : Halton 008	7287	527
E02002582 : Halton 009	8148	547
E02002583 : Halton 010	6851	706
E02002584 : Halton 011	7392	519
E02002585 : Halton 012	10428	829
E02002586 : Halton 013	9699	905
E02002587 : Halton 014	6914	519
E02002588 : Halton 015	7439	542
E02002589 : Halton 016	6444	348
E02002590 : Warrington 001	6100	332
E02002591 : Warrington 002	6395	432
E02002592 : Warrington 003	6100	337
E02002593 : Warrington 004	5226	343
E02002594 : Warrington 005	5452	454
E02002595 : Warrington 006	7918	591
E02002596 : Warrington 007	8189	583
E02002597 : Warrington 008	8994	559
E02002598 : Warrington 009	7660	417
E02002599 : Warrington 010	10774	725
E02002600 : Warrington 011	9142	787
E02002601 : Warrington 012	7928	484
E02002602 : Warrington 013	7268	753
E02002603 : Warrington 014	7065	443
E02002604 : Warrington 015	7590	404
E02002605 : Warrington 016	9234	605
E02002606 : Warrington 017	9954	1276
E02002607 : Warrington 018	9914	1004
E02002608 : Warrington 019	8382	485
E02002609 : Warrington 020	8038	666
E02002610 : Warrington 021	12261	629
E02002611 : Warrington 022	7862	366
E02002612 : Warrington 023	9232	436
E02002613 : Warrington 024	6054	280
E02002614 : Warrington 025	6096	235
E02003965 : Allerdale 001	10690	675
E02003966 : Allerdale 002	6928	494
E02003967 : Allerdale 003	8260	537
E02003968 : Allerdale 004	8520	623
E02003969 : Allerdale 005	6637	465
E02003970 : Allerdale 006	7669	398
E02003971 : Allerdale 007	7945	523
E02003972 : Allerdale 008	9200	553
E02003973 : Allerdale 009	8717	512
E02003974 : Allerdale 010	7710	426
E02003975 : Allerdale 011	6258	381
E02003976 : Allerdale 012	6436	647
E02003977 : Barrow-in-Furness 001	6375	402
E02003978 : Barrow-in-Furness 002	5890	258
E02003979 : Barrow-in-Furness 003	7487	354
E02003980 : Barrow-in-Furness 004	6705	398
E02003981 : Barrow-in-Furness 005	6743	457
E02003982 : Barrow-in-Furness 006	7552	367
E02003983 : Barrow-in-Furness 007	7690	585
E02003984 : Barrow-in-Furness 008	6742	634
E02003985 : Barrow-in-Furness 009	6626	404
E02003986 : Barrow-in-Furness 010	6582	307
E02003987 : Carlisle 001	5983	474
E02003988 : Carlisle 002	6537	428
E02003989 : Carlisle 003	7609	421
E02003990 : Carlisle 004	9550	464
E02003991 : Carlisle 005	7628	400
E02003992 : Carlisle 006	8329	1495
E02003993 : Carlisle 007	8550	512
E02003994 : Carlisle 008	7308	704
E02003995 : Carlisle 009	9445	540
E02003996 : Carlisle 010	9614	1143
E02003997 : Carlisle 011	9545	667
E02003998 : Carlisle 012	6841	445
E02003999 : Carlisle 013	9199	554
E02004000 : Copeland 001	5416	399
E02004001 : Copeland 002	5520	530
E02004002 : Copeland 003	10247	627
E02004003 : Copeland 004	11950	890
E02004004 : Copeland 005	9292	736
E02004005 : Copeland 006	8156	541
E02004006 : Copeland 007	8882	675
E02004007 : Copeland 008	9849	684
E02004008 : Eden 001	6344	468
E02004009 : Eden 002	5854	360
E02004010 : Eden 003	6971	725
E02004011 : Eden 004	9627	654
E02004012 : Eden 005	5540	467
E02004013 : Eden 006	9754	606
E02004014 : Eden 007	7523	543
E02004015 : South Lakeland 001	5802	625
E02004016 : South Lakeland 002	8092	678
E02004017 : South Lakeland 003	8373	673
E02004018 : South Lakeland 004	7956	743
E02004019 : South Lakeland 005	7865	491
E02004020 : South Lakeland 006	8188	480
E02004021 : South Lakeland 007	5120	358
E02004022 : South Lakeland 008	5535	521
E02004023 : South Lakeland 009	5493	302
E02004024 : South Lakeland 010	7125	397
E02004025 : South Lakeland 011	7816	563
E02004026 : South Lakeland 012	7844	549
E02004027 : South Lakeland 013	7613	559
E02004028 : South Lakeland 014	7692	347
E02000984 : Bolton 001	7777	400
E02000985 : Bolton 002	7566	391
E02000986 : Bolton 003	8345	591
E02000987 : Bolton 004	7052	428
E02000988 : Bolton 005	8371	1125
E02000989 : Bolton 006	8242	444
E02000990 : Bolton 007	7636	504
E02000991 : Bolton 008	7662	555
E02000992 : Bolton 009	5737	383
E02000993 : Bolton 010	7142	738
E02000994 : Bolton 011	7914	1097
E02000995 : Bolton 012	8108	568
E02000996 : Bolton 013	7683	760
E02000997 : Bolton 014	5586	409
E02000998 : Bolton 015	8558	1560
E02000999 : Bolton 016	7091	1017
E02001000 : Bolton 017	8873	1001
E02001001 : Bolton 018	7903	1039
E02001002 : Bolton 019	9445	669
E02001003 : Bolton 020	7249	741
E02001004 : Bolton 021	8240	1458
E02001005 : Bolton 022	7860	1432
E02001006 : Bolton 023	7685	1208
E02001007 : Bolton 024	10261	854
E02001008 : Bolton 025	8067	1074
E02001009 : Bolton 026	6684	629
E02001010 : Bolton 027	5867	777
E02001011 : Bolton 028	9853	585
E02001012 : Bolton 029	7824	967
E02001013 : Bolton 030	5990	432
E02001014 : Bolton 031	8168	660
E02001015 : Bolton 032	7743	552
E02001016 : Bolton 033	8221	781
E02001017 : Bolton 034	10849	875
E02001018 : Bolton 035	7603	460
E02001019 : Bury 001	8732	483
E02001020 : Bury 002	5901	348
E02001021 : Bury 003	7638	391
E02001022 : Bury 004	7693	759
E02001023 : Bury 005	5825	467
E02001024 : Bury 006	8032	382
E02001025 : Bury 007	7495	625
E02001026 : Bury 008	8839	1188
E02001027 : Bury 009	6552	561
E02001028 : Bury 010	7388	393
E02001029 : Bury 011	6898	949
E02001030 : Bury 012	5758	340
E02001031 : Bury 013	6463	619
E02001032 : Bury 014	7445	522
E02001033 : Bury 015	5603	447
E02001034 : Bury 016	7736	535
E02001035 : Bury 017	7190	517
E02001036 : Bury 018	7252	462
E02001037 : Bury 019	7032	468
E02001038 : Bury 020	5567	534
E02001039 : Bury 021	8174	633
E02001040 : Bury 022	5887	452
E02001041 : Bury 023	7613	680
E02001042 : Bury 024	6167	575
E02001043 : Bury 025	5249	475
E02001044 : Bury 026	8896	899
E02001045 : Manchester 001	7897	846
E02001046 : Manchester 002	9309	1233
E02001047 : Manchester 003	9856	1169
E02001048 : Manchester 004	8455	1231
E02001049 : Manchester 005	9520	1021
E02001050 : Manchester 006	7072	1312
E02001051 : Manchester 007	7975	1177
E02001052 : Manchester 008	12588	3113
E02001053 : Manchester 009	9950	1592
E02001055 : Manchester 011	8434	1201
E02001056 : Manchester 012	8119	1148
E02001057 : Manchester 013	8028	1994
E02001059 : Manchester 015	9772	1835
E02001061 : Manchester 017	8907	1355
E02001062 : Manchester 018	8178	1857
E02001063 : Manchester 019	7682	2721
E02001064 : Manchester 020	8994	1550
E02001065 : Manchester 021	8658	1158
E02001066 : Manchester 022	9775	4496
E02001067 : Manchester 023	9495	1611
E02001068 : Manchester 024	9667	2209
E02001069 : Manchester 025	10654	4255
E02001070 : Manchester 026	8802	3879
E02001071 : Manchester 027	13199	3503
E02001072 : Manchester 028	8426	2196
E02001073 : Manchester 029	9555	2368
E02001074 : Manchester 030	11296	2644
E02001075 : Manchester 031	8199	1969
E02001076 : Manchester 032	9186	5878
E02001077 : Manchester 033	7745	1944
E02001078 : Manchester 034	10462	2366
E02001079 : Manchester 035	8961	2951
E02001080 : Manchester 036	9509	5582
E02001081 : Manchester 037	6213	954
E02001082 : Manchester 038	6706	2418
E02001083 : Manchester 039	7813	2063
E02001084 : Manchester 040	8600	2927
E02001085 : Manchester 041	8241	1385
E02001086 : Manchester 042	6490	1181
E02001087 : Manchester 043	9410	1534
E02001088 : Manchester 044	8822	1000
E02001089 : Manchester 045	7852	1231
E02001090 : Manchester 046	6650	832
E02001091 : Manchester 047	8137	753
E02001092 : Manchester 048	8485	941
E02001093 : Manchester 049	9008	1387
E02001094 : Manchester 050	9001	1345
E02001095 : Manchester 051	8225	1112
E02001096 : Manchester 052	7394	905
E02001097 : Manchester 053	7988	1111
E02006902 : Manchester 054	5725	1771
E02006912 : Manchester 055	6581	2669
E02006913 : Manchester 056	6669	1713
E02006914 : Manchester 057	3978	1707
E02006915 : Manchester 058	7906	1625
E02006916 : Manchester 059	5749	1539
E02006917 : Manchester 060	5062	1759
E02001098 : Oldham 001	6063	366
E02001099 : Oldham 002	6041	503
E02001100 : Oldham 003	5992	518
E02001101 : Oldham 004	5968	463
E02001102 : Oldham 005	6095	533
E02001103 : Oldham 006	5541	387
E02001104 : Oldham 007	6864	433
E02001105 : Oldham 008	5957	478
E02001106 : Oldham 009	5934	522
E02001107 : Oldham 010	6150	654
E02001108 : Oldham 011	4994	371
E02001109 : Oldham 012	7252	561
E02001110 : Oldham 013	6177	369
E02001111 : Oldham 014	6638	964
E02001112 : Oldham 015	5938	438
E02001113 : Oldham 016	9499	2586
E02001114 : Oldham 017	8016	768
E02001115 : Oldham 018	5881	523
E02001116 : Oldham 019	6405	1101
E02001117 : Oldham 020	5906	375
E02001118 : Oldham 021	6234	382
E02001119 : Oldham 022	10597	3201
E02001121 : Oldham 024	6490	1388
E02001123 : Oldham 026	6423	669
E02001124 : Oldham 027	5725	665
E02001125 : Oldham 028	7990	753
E02001126 : Oldham 029	7419	799
E02001127 : Oldham 030	7080	699
E02001128 : Oldham 031	7458	604
E02001129 : Oldham 032	5704	526
E02001130 : Oldham 033	5739	395
E02001131 : Oldham 034	5304	285
E02006860 : Oldham 035	13696	3906
E02001132 : Rochdale 001	6406	450
E02001133 : Rochdale 002	6175	341
E02001134 : Rochdale 003	6113	462
E02001135 : Rochdale 004	7539	891
E02001136 : Rochdale 005	8753	789
E02001137 : Rochdale 006	6198	422
E02001138 : Rochdale 007	8883	718
E02001139 : Rochdale 008	9244	2374
E02001140 : Rochdale 009	7451	1019
E02001141 : Rochdale 010	12246	2169
E02001142 : Rochdale 011	5844	640
E02001143 : Rochdale 012	10580	1329
E02001144 : Rochdale 013	6103	444
E02001145 : Rochdale 014	7077	483
E02001146 : Rochdale 015	9041	2028
E02001147 : Rochdale 016	9029	779
E02001148 : Rochdale 017	9806	931
E02001149 : Rochdale 018	9674	858
E02001150 : Rochdale 019	8418	710
E02001151 : Rochdale 020	9258	817
E02001152 : Rochdale 021	9029	860
E02001153 : Rochdale 022	9947	1152
E02001154 : Rochdale 023	10163	921
E02001155 : Rochdale 024	6859	514
E02001156 : Rochdale 025	9716	822
E02001157 : Salford 001	7225	647
E02001158 : Salford 002	5895	477
E02001159 : Salford 003	5706	488
E02001160 : Salford 004	6199	563
E02001161 : Salford 005	5848	458
E02001162 : Salford 006	5782	449
E02001163 : Salford 007	9273	701
E02001164 : Salford 008	6257	528
E02001165 : Salford 009	6147	493
E02001166 : Salford 010	6799	753
E02001167 : Salford 011	6158	760
E02001168 : Salford 012	9291	770
E02001169 : Salford 013	10513	636
E02001170 : Salford 014	9644	452
E02001171 : Salford 015	5567	380
E02001172 : Salford 016	11658	1829
E02001173 : Salford 017	6793	970
E02001174 : Salford 018	5472	798
E02001175 : Salford 019	6936	655
E02001176 : Salford 020	10759	1255
E02001177 : Salford 021	11521	1707
E02001178 : Salford 022	9892	2846
E02001179 : Salford 023	5795	851
E02001180 : Salford 024	5218	696
E02001181 : Salford 025	5647	600
E02001182 : Salford 026	5909	575
E02001183 : Salford 027	6001	551
E02001184 : Salford 028	10404	2116
E02001185 : Salford 029	10074	696
E02001186 : Salford 030	9963	846
E02001187 : Stockport 001	7188	628
E02001188 : Stockport 002	7915	748
E02001189 : Stockport 003	8382	665
E02001190 : Stockport 004	6607	615
E02001191 : Stockport 005	5812	364
E02001192 : Stockport 006	6304	683
E02001193 : Stockport 007	6067	496
E02001194 : Stockport 008	5754	462
E02001195 : Stockport 009	7361	507
E02001196 : Stockport 010	7535	519
E02001197 : Stockport 011	6219	450
E02001198 : Stockport 012	7458	483
E02001199 : Stockport 013	7777	612
E02001200 : Stockport 014	6263	672
E02001201 : Stockport 015	5749	355
E02001202 : Stockport 016	6064	586
E02001203 : Stockport 017	5777	280
E02001204 : Stockport 018	8875	675
E02001205 : Stockport 019	7753	614
E02001206 : Stockport 020	6792	491
E02001207 : Stockport 021	6989	448
E02001208 : Stockport 022	7222	580
E02001209 : Stockport 023	7593	683
E02001210 : Stockport 024	6832	596
E02001211 : Stockport 025	5941	541
E02001212 : Stockport 026	6440	717
E02001213 : Stockport 027	8969	618
E02001214 : Stockport 028	7423	820
E02001215 : Stockport 029	5731	281
E02001216 : Stockport 030	7276	586
E02001217 : Stockport 031	6567	582
E02001218 : Stockport 032	5833	340
E02001219 : Stockport 033	5452	301
E02001220 : Stockport 034	5525	446
E02001221 : Stockport 035	5936	374
E02001222 : Stockport 036	6146	866
E02001223 : Stockport 037	6795	354
E02001224 : Stockport 038	5775	255
E02001225 : Stockport 039	7075	459
E02001226 : Stockport 040	6744	738
E02001227 : Stockport 041	5680	307
E02001228 : Stockport 042	5319	296
E02001229 : Tameside 001	9647	644
E02001230 : Tameside 002	6147	726
E02001231 : Tameside 003	7150	464
E02001232 : Tameside 004	8120	798
E02001233 : Tameside 005	7455	666
E02001234 : Tameside 006	7511	696
E02001235 : Tameside 007	6440	666
E02001236 : Tameside 008	5635	494
E02001237 : Tameside 009	6740	499
E02001238 : Tameside 010	7740	682
E02001239 : Tameside 011	9033	711
E02001240 : Tameside 012	6184	507
E02001241 : Tameside 013	9441	1421
E02001242 : Tameside 014	5657	489
E02001243 : Tameside 015	7854	526
E02001244 : Tameside 016	5495	382
E02001245 : Tameside 017	7779	664
E02001246 : Tameside 018	7189	601
E02001247 : Tameside 019	6868	619
E02001248 : Tameside 020	10252	962
E02001249 : Tameside 021	6269	538
E02001250 : Tameside 022	6470	410
E02001251 : Tameside 023	5995	392
E02001252 : Tameside 024	7488	520
E02001253 : Tameside 025	5161	401
E02001254 : Tameside 026	5796	440
E02001255 : Tameside 027	6071	621
E02001256 : Tameside 028	9939	1367
E02001257 : Tameside 029	9053	706
E02001258 : Tameside 030	7157	511
E02001259 : Trafford 001	10145	2158
E02001260 : Trafford 002	7598	549
E02001261 : Trafford 003	8267	1059
E02001262 : Trafford 004	8433	1858
E02001263 : Trafford 005	8000	538
E02001264 : Trafford 006	8149	740
E02001265 : Trafford 007	8108	626
E02001266 : Trafford 008	6629	694
E02001267 : Trafford 009	7252	635
E02001268 : Trafford 010	7060	511
E02001269 : Trafford 011	8240	1154
E02001270 : Trafford 012	7849	675
E02001271 : Trafford 013	6547	509
E02001272 : Trafford 014	7821	577
E02001273 : Trafford 015	8798	864
E02001274 : Trafford 016	7782	574
E02001275 : Trafford 017	8360	672
E02001276 : Trafford 018	7931	761
E02001277 : Trafford 019	8822	772
E02001278 : Trafford 020	8101	578
E02001279 : Trafford 021	8397	526
E02001280 : Trafford 022	8237	690
E02001281 : Trafford 023	7737	406
E02001282 : Trafford 024	8968	894
E02001283 : Trafford 025	8456	671
E02001284 : Trafford 026	8082	452
E02001285 : Trafford 027	7679	613
E02001286 : Trafford 028	7829	881
E02001287 : Wigan 001	5671	268
E02001288 : Wigan 002	7477	415
E02001289 : Wigan 003	10082	560
E02001290 : Wigan 004	6040	327
E02001291 : Wigan 005	7666	596
E02001292 : Wigan 006	7795	519
E02001293 : Wigan 007	6137	359
E02001294 : Wigan 008	7767	753
E02001295 : Wigan 009	7279	654
E02001296 : Wigan 010	8878	947
E02001297 : Wigan 011	6637	417
E02001298 : Wigan 012	8054	750
E02001299 : Wigan 013	8722	602
E02001300 : Wigan 014	7794	711
E02001301 : Wigan 015	7972	727
E02001302 : Wigan 016	7804	671
E02001303 : Wigan 017	8475	688
E02001304 : Wigan 018	12240	585
E02001305 : Wigan 019	8160	562
E02001306 : Wigan 020	7302	520
E02001307 : Wigan 021	11264	529
E02001308 : Wigan 022	5913	335
E02001309 : Wigan 023	7647	446
E02001310 : Wigan 024	8915	748
E02001311 : Wigan 025	8307	483
E02001312 : Wigan 026	7571	518
E02001313 : Wigan 027	7816	554
E02001314 : Wigan 028	8026	501
E02001315 : Wigan 029	7689	510
E02001316 : Wigan 030	6525	525
E02001317 : Wigan 031	8229	459
E02001318 : Wigan 032	7869	537
E02001319 : Wigan 033	7323	592
E02001320 : Wigan 034	7663	469
E02001321 : Wigan 035	8350	468
E02001322 : Wigan 036	7344	446
E02001323 : Wigan 037	7535	463
E02001324 : Wigan 038	8436	543
E02001325 : Wigan 039	7718	476
E02001326 : Wigan 040	7702	413
E02005176 : Burnley 001	8776	730
E02005177 : Burnley 002	5674	654
E02005178 : Burnley 003	8894	1930
E02005179 : Burnley 004	8802	679
E02005180 : Burnley 005	6909	433
E02005181 : Burnley 006	6146	494
E02005182 : Burnley 007	5767	626
E02005183 : Burnley 008	6079	364
E02005184 : Burnley 009	5009	283
E02005185 : Burnley 010	8319	830
E02005186 : Burnley 011	5986	469
E02006881 : Burnley 014	9756	811
E02005189 : Chorley 001	5138	412
E02005190 : Chorley 002	6173	404
E02005191 : Chorley 003	8237	503
E02005192 : Chorley 004	7312	410
E02005193 : Chorley 005	8422	415
E02005194 : Chorley 006	8034	557
E02005195 : Chorley 007	5793	332
E02005196 : Chorley 008	7303	407
E02005197 : Chorley 009	6792	581
E02005198 : Chorley 010	8170	687
E02005199 : Chorley 011	7137	344
E02005200 : Chorley 012	8542	672
E02005201 : Chorley 013	7846	610
E02005202 : Chorley 014	9378	638
E02005203 : Fylde 001	7077	529
E02005204 : Fylde 002	10217	828
E02005205 : Fylde 003	6279	406
E02005206 : Fylde 004	6756	402
E02005207 : Fylde 005	8044	539
E02005208 : Fylde 006	9581	768
E02005209 : Fylde 007	7763	497
E02005210 : Fylde 008	9925	561
E02005211 : Fylde 009	8393	431
E02005212 : Hyndburn 001	10752	753
E02005213 : Hyndburn 002	11559	835
E02005214 : Hyndburn 003	6623	446
E02005215 : Hyndburn 004	11659	1032
E02005216 : Hyndburn 005	5386	425
E02005217 : Hyndburn 006	12034	2405
E02005218 : Hyndburn 007	7379	522
E02005219 : Hyndburn 008	8413	664
E02005220 : Hyndburn 009	6283	496
E02005221 : Lancaster 001	9806	611
E02005222 : Lancaster 002	5880	383
E02005223 : Lancaster 003	7091	363
E02005224 : Lancaster 004	4961	247
E02005225 : Lancaster 005	5198	353
E02005226 : Lancaster 006	7581	977
E02005228 : Lancaster 008	5681	520
E02005229 : Lancaster 009	5485	811
E02005230 : Lancaster 010	6538	489
E02005231 : Lancaster 011	8000	770
E02005233 : Lancaster 013	5692	734
E02005234 : Lancaster 014	6871	2170
E02005235 : Lancaster 015	4984	1772
E02005236 : Lancaster 016	12691	942
E02005237 : Lancaster 017	9288	1405
E02005238 : Lancaster 018	5714	740
E02005239 : Lancaster 019	6108	612
E02006871 : Lancaster 020	11864	805
E02005240 : Pendle 001	5401	399
E02005241 : Pendle 002	5514	481
E02005242 : Pendle 003	6180	488
E02005243 : Pendle 004	5022	327
E02005244 : Pendle 005	5750	575
E02005245 : Pendle 006	6924	419
E02005246 : Pendle 007	5153	460
E02005247 : Pendle 008	9861	590
E02005248 : Pendle 009	6466	1167
E02005249 : Pendle 010	9405	1400
E02005250 : Pendle 011	7702	1817
E02005251 : Pendle 012	6807	779
E02005252 : Pendle 013	8661	1495
E02005253 : Preston 001	5798	418
E02005254 : Preston 002	6353	482
E02005255 : Preston 003	8840	612
E02005256 : Preston 004	6888	565
E02005257 : Preston 005	5827	481
E02005258 : Preston 006	7961	991
E02005259 : Preston 007	10109	1174
E02005260 : Preston 008	6708	520
E02005261 : Preston 009	9939	1147
E02005262 : Preston 010	6163	534
E02005263 : Preston 011	6962	1845
E02005264 : Preston 012	10768	2509
E02005265 : Preston 013	10770	1133
E02005266 : Preston 014	7614	1209
E02005267 : Preston 015	5091	1208
E02005268 : Preston 016	9230	1499
E02005269 : Preston 017	9371	2241
E02005270 : Ribble Valley 001	7006	433
E02005271 : Ribble Valley 002	7446	402
E02005272 : Ribble Valley 003	7130	497
E02005273 : Ribble Valley 004	5674	404
E02005274 : Ribble Valley 005	6573	297
E02005275 : Ribble Valley 006	5336	375
E02005276 : Ribble Valley 007	8041	418
E02005277 : Ribble Valley 008	8745	498
E02005278 : Rossendale 001	7632	541
E02005279 : Rossendale 002	10140	1237
E02005280 : Rossendale 003	10026	874
E02005281 : Rossendale 004	8178	964
E02005284 : Rossendale 007	5679	321
E02005285 : Rossendale 008	6164	406
E02005286 : Rossendale 009	7466	517
E02006884 : Rossendale 010	11977	869
E02005287 : South Ribble 001	5298	278
E02005288 : South Ribble 002	5979	421
E02005289 : South Ribble 003	6172	380
E02005290 : South Ribble 004	7168	447
E02005291 : South Ribble 005	5694	467
E02005292 : South Ribble 006	5742	401
E02005293 : South Ribble 007	5524	476
E02005294 : South Ribble 008	6290	569
E02005295 : South Ribble 009	7371	449
E02005296 : South Ribble 010	5725	350
E02005297 : South Ribble 011	8154	469
E02005298 : South Ribble 012	7136	531
E02005299 : South Ribble 013	7185	584
E02005300 : South Ribble 014	5184	389
E02005301 : South Ribble 015	6354	575
E02005302 : South Ribble 016	6968	410
E02005303 : South Ribble 017	6281	555
E02005304 : West Lancashire 001	8559	517
E02005305 : West Lancashire 002	7245	603
E02005306 : West Lancashire 003	6960	493
E02005307 : West Lancashire 004	9073	634
E02005308 : West Lancashire 005	6561	474
E02005309 : West Lancashire 006	8283	850
E02005310 : West Lancashire 007	7261	1923
E02005311 : West Lancashire 008	5294	454
E02005312 : West Lancashire 009	5927	547
E02005313 : West Lancashire 010	8679	854
E02005314 : West Lancashire 011	6393	470
E02005315 : West Lancashire 012	7868	463
E02005316 : West Lancashire 013	6210	607
E02005317 : West Lancashire 014	7078	922
E02005318 : West Lancashire 015	7298	439
E02005319 : Wyre 001	8284	888
E02005320 : Wyre 002	5787	426
E02005321 : Wyre 003	5998	535
E02005322 : Wyre 004	9723	772
E02005323 : Wyre 005	6813	473
E02005324 : Wyre 006	5670	475
E02005325 : Wyre 007	8916	636
E02005326 : Wyre 008	8389	854
E02005327 : Wyre 009	5822	483
E02005328 : Wyre 010	7454	524
E02005329 : Wyre 011	8713	690
E02005330 : Wyre 012	8860	573
E02005331 : Wyre 013	7465	541
E02005332 : Wyre 014	8068	523
E02001327 : Knowsley 001	7445	962
E02001328 : Knowsley 002	10145	957
E02001329 : Knowsley 003	7553	1014
E02001330 : Knowsley 004	8633	929
E02001331 : Knowsley 005	10060	1398
E02001332 : Knowsley 006	6600	694
E02001333 : Knowsley 007	8113	695
E02001334 : Knowsley 008	5780	630
E02001335 : Knowsley 009	7599	604
E02001336 : Knowsley 010	6744	753
E02001337 : Knowsley 011	5933	660
E02001338 : Knowsley 012	5890	537
E02001339 : Knowsley 013	6739	617
E02001340 : Knowsley 014	8959	686
E02001341 : Knowsley 015	6810	777
E02001342 : Knowsley 016	6989	523
E02001343 : Knowsley 017	7114	498
E02001344 : Knowsley 018	5183	406
E02001345 : Knowsley 019	5637	417
E02001346 : Knowsley 020	7064	736
E02001347 : Liverpool 001	7628	691
E02001348 : Liverpool 002	7222	626
E02001349 : Liverpool 003	7943	795
E02001350 : Liverpool 004	7714	769
E02001351 : Liverpool 005	8141	925
E02001352 : Liverpool 006	6620	922
E02001353 : Liverpool 007	7526	638
E02001354 : Liverpool 008	7611	685
E02001355 : Liverpool 009	6660	645
E02001356 : Liverpool 010	5584	468
E02001357 : Liverpool 011	6955	794
E02001358 : Liverpool 012	7041	483
E02001359 : Liverpool 013	5740	601
E02001360 : Liverpool 014	8289	905
E02001361 : Liverpool 015	7618	705
E02001362 : Liverpool 016	7401	842
E02001363 : Liverpool 017	7788	855
E02001364 : Liverpool 018	5203	637
E02001365 : Liverpool 019	8950	1245
E02001366 : Liverpool 020	8912	1056
E02001367 : Liverpool 021	9296	797
E02001368 : Liverpool 022	5771	750
E02001369 : Liverpool 023	7637	1278
E02001370 : Liverpool 024	6155	799
E02001371 : Liverpool 025	7347	661
E02001372 : Liverpool 026	6014	491
E02001373 : Liverpool 027	9210	1021
E02001374 : Liverpool 028	8051	1491
E02001375 : Liverpool 029	7100	730
E02001376 : Liverpool 030	8445	1643
E02001377 : Liverpool 031	8525	3091
E02001378 : Liverpool 032	7733	833
E02001380 : Liverpool 034	7519	574
E02001381 : Liverpool 035	9280	2057
E02001382 : Liverpool 036	7093	504
E02001383 : Liverpool 037	7125	1574
E02001384 : Liverpool 038	10739	5935
E02001385 : Liverpool 039	8106	1490
E02001386 : Liverpool 040	7518	760
E02001387 : Liverpool 041	7955	976
E02001388 : Liverpool 042	8802	2811
E02001389 : Liverpool 043	5919	1102
E02001390 : Liverpool 044	8689	1342
E02001391 : Liverpool 045	5887	633
E02001392 : Liverpool 046	5699	406
E02001393 : Liverpool 047	7203	529
E02001394 : Liverpool 048	8158	1744
E02001395 : Liverpool 049	6056	586
E02001396 : Liverpool 050	7973	1405
E02001397 : Liverpool 051	7606	541
E02001398 : Liverpool 052	7286	1386
E02001399 : Liverpool 053	7188	636
E02001400 : Liverpool 054	6525	701
E02001401 : Liverpool 055	7813	708
E02001402 : Liverpool 056	8241	714
E02001403 : Liverpool 057	6010	652
E02001404 : Liverpool 058	7229	745
E02001405 : Liverpool 059	9574	1058
E02006932 : Liverpool 060	5312	2140
E02006933 : Liverpool 061	5383	1341
E02006934 : Liverpool 062	4367	1216
E02001429 : Sefton 001	6751	445
E02001430 : Sefton 002	7071	409
E02001431 : Sefton 003	6879	483
E02001432 : Sefton 004	7838	991
E02001433 : Sefton 005	7642	601
E02001434 : Sefton 006	7051	820
E02001435 : Sefton 007	7884	1076
E02001436 : Sefton 008	8614	871
E02001437 : Sefton 009	9105	807
E02001438 : Sefton 010	7487	543
E02001439 : Sefton 011	6258	567
E02001440 : Sefton 012	5809	396
E02001441 : Sefton 013	6438	351
E02001442 : Sefton 014	5819	405
E02001443 : Sefton 015	5594	315
E02001444 : Sefton 016	5697	393
E02001445 : Sefton 017	6992	509
E02001446 : Sefton 018	6711	395
E02001447 : Sefton 019	5862	370
E02001448 : Sefton 020	6902	407
E02001449 : Sefton 021	9207	743
E02001450 : Sefton 022	8064	715
E02001451 : Sefton 023	6025	581
E02001452 : Sefton 024	6476	641
E02001453 : Sefton 025	8621	495
E02001454 : Sefton 026	7028	514
E02001455 : Sefton 027	7197	540
E02001456 : Sefton 028	7449	779
E02001457 : Sefton 029	6768	680
E02001458 : Sefton 030	7652	814
E02001459 : Sefton 031	7267	653
E02001460 : Sefton 032	7327	794
E02001461 : Sefton 033	6326	487
E02001462 : Sefton 034	7514	746
E02001463 : Sefton 035	6807	715
E02001464 : Sefton 036	6812	696
E02001465 : Sefton 037	6225	738
E02001466 : Sefton 038	8528	956
E02001406 : St. Helens 001	7732	432
E02001407 : St. Helens 002	6106	366
E02001408 : St. Helens 003	5741	368
E02001409 : St. Helens 004	9799	715
E02001410 : St. Helens 005	5796	398
E02001411 : St. Helens 006	5851	313
E02001412 : St. Helens 007	8757	581
E02001413 : St. Helens 008	9659	620
E02001414 : St. Helens 009	5320	301
E02001415 : St. Helens 010	6571	495
E02001416 : St. Helens 011	5864	513
E02001417 : St. Helens 012	7026	484
E02001418 : St. Helens 013	5235	302
E02001419 : St. Helens 014	6642	604
E02001420 : St. Helens 015	10105	635
E02001421 : St. Helens 016	10489	750
E02001422 : St. Helens 017	6358	614
E02001423 : St. Helens 018	6249	397
E02001424 : St. Helens 019	13412	1007
E02001425 : St. Helens 020	10388	678
E02001426 : St. Helens 021	5315	351
E02001427 : St. Helens 022	10213	793
E02001428 : St. Helens 023	5330	371
E02001467 : Wirral 001	7473	768
E02001468 : Wirral 002	7610	858
E02001469 : Wirral 003	7810	678
E02001470 : Wirral 004	8564	840
E02001471 : Wirral 005	7397	857
E02001472 : Wirral 006	7064	646
E02001473 : Wirral 007	7571	826
E02001474 : Wirral 008	7049	658
E02001475 : Wirral 009	6165	519
E02001476 : Wirral 010	7624	771
E02001477 : Wirral 011	7468	715
E02001478 : Wirral 012	7860	759
E02001479 : Wirral 013	6132	407
E02001480 : Wirral 014	7471	555
E02001481 : Wirral 015	7909	678
E02001482 : Wirral 016	7632	744
E02001483 : Wirral 017	7382	470
E02001484 : Wirral 018	7560	541
E02001485 : Wirral 019	6333	679
E02001486 : Wirral 020	7800	747
E02001487 : Wirral 021	9264	1026
E02001488 : Wirral 022	8398	831
E02001489 : Wirral 023	8238	424
E02001490 : Wirral 024	8743	665
E02001491 : Wirral 025	6747	545
E02001492 : Wirral 026	7710	597
E02001493 : Wirral 027	7855	885
E02001494 : Wirral 028	7076	402
E02001495 : Wirral 029	7680	823
E02001496 : Wirral 030	5971	457
E02001497 : Wirral 031	7947	732
E02001498 : Wirral 032	7555	454
E02001499 : Wirral 033	6691	384
E02001500 : Wirral 034	7436	468
E02001501 : Wirral 035	7911	531
E02001502 : Wirral 036	8098	642
E02001503 : Wirral 037	7449	469
E02001504 : Wirral 038	7122	393
E02001505 : Wirral 039	6365	426
E02001506 : Wirral 040	8943	389
E02001507 : Wirral 041	7288	408
E02001508 : Wirral 042	8023	542
E02002684 : East Riding of Yorkshire 001	9630	538
E02002685 : East Riding of Yorkshire 002	8030	525
E02002686 : East Riding of Yorkshire 003	7758	532
E02002687 : East Riding of Yorkshire 004	5724	679
E02002688 : East Riding of Yorkshire 005	5343	890
E02002689 : East Riding of Yorkshire 006	5789	454
E02002691 : East Riding of Yorkshire 008	8024	452
E02002692 : East Riding of Yorkshire 009	8133	491
E02002693 : East Riding of Yorkshire 010	6818	406
E02002694 : East Riding of Yorkshire 011	10751	745
E02002695 : East Riding of Yorkshire 012	7889	679
E02002696 : East Riding of Yorkshire 013	5882	320
E02002697 : East Riding of Yorkshire 014	7575	420
E02002698 : East Riding of Yorkshire 015	7528	466
E02002699 : East Riding of Yorkshire 016	9323	493
E02002700 : East Riding of Yorkshire 017	6239	547
E02002701 : East Riding of Yorkshire 018	8491	636
E02002702 : East Riding of Yorkshire 019	9696	679
E02002703 : East Riding of Yorkshire 020	8841	395
E02002704 : East Riding of Yorkshire 021	7212	390
E02002705 : East Riding of Yorkshire 022	6253	322
E02002706 : East Riding of Yorkshire 023	6785	375
E02002707 : East Riding of Yorkshire 024	6839	370
E02002708 : East Riding of Yorkshire 025	5845	315
E02002709 : East Riding of Yorkshire 026	7498	412
E02002710 : East Riding of Yorkshire 027	7489	376
E02002711 : East Riding of Yorkshire 028	7443	324
E02002712 : East Riding of Yorkshire 029	7348	501
E02002714 : East Riding of Yorkshire 031	7617	503
E02002715 : East Riding of Yorkshire 032	12403	535
E02002716 : East Riding of Yorkshire 033	8534	479
E02002717 : East Riding of Yorkshire 034	7574	435
E02002718 : East Riding of Yorkshire 035	7772	326
E02002719 : East Riding of Yorkshire 036	5622	375
E02002720 : East Riding of Yorkshire 037	6876	402
E02002721 : East Riding of Yorkshire 038	6310	372
E02002722 : East Riding of Yorkshire 039	8513	803
E02002723 : East Riding of Yorkshire 040	8260	1066
E02002724 : East Riding of Yorkshire 041	8770	862
E02002725 : East Riding of Yorkshire 042	6513	341
E02006814 : East Riding of Yorkshire 043	8281	434
E02006891 : East Riding of Yorkshire 044	7388	452
E02006892 : East Riding of Yorkshire 045	6342	453
E02002652 : Kingston upon Hull 001	10774	957
E02002653 : Kingston upon Hull 002	8293	764
E02002654 : Kingston upon Hull 003	7640	572
E02002655 : Kingston upon Hull 004	8756	717
E02002656 : Kingston upon Hull 005	5329	241
E02002657 : Kingston upon Hull 006	7535	529
E02002658 : Kingston upon Hull 007	6766	407
E02002659 : Kingston upon Hull 008	11018	1185
E02002660 : Kingston upon Hull 009	6922	480
E02002661 : Kingston upon Hull 010	7748	567
E02002662 : Kingston upon Hull 011	7131	497
E02002663 : Kingston upon Hull 012	6387	2327
E02002664 : Kingston upon Hull 013	7614	438
E02002665 : Kingston upon Hull 014	8241	788
E02002666 : Kingston upon Hull 015	8846	4219
E02002667 : Kingston upon Hull 016	7079	429
E02002668 : Kingston upon Hull 017	8864	715
E02002669 : Kingston upon Hull 018	8416	2467
E02002670 : Kingston upon Hull 019	7871	436
E02002671 : Kingston upon Hull 020	7643	672
E02002672 : Kingston upon Hull 021	7279	640
E02002673 : Kingston upon Hull 022	7730	664
E02002674 : Kingston upon Hull 023	6905	381
E02002675 : Kingston upon Hull 024	8357	1377
E02002676 : Kingston upon Hull 025	7503	1089
E02002677 : Kingston upon Hull 026	8336	756
E02002678 : Kingston upon Hull 027	7604	708
E02002679 : Kingston upon Hull 028	7346	445
E02002680 : Kingston upon Hull 029	8461	1031
E02002681 : Kingston upon Hull 030	8318	1207
E02002682 : Kingston upon Hull 031	7948	820
E02006813 : Kingston upon Hull 033	8088	527
E02002726 : North East Lincolnshire 001	10185	855
E02002727 : North East Lincolnshire 002	5857	629
E02002728 : North East Lincolnshire 003	7754	841
E02002729 : North East Lincolnshire 004	5911	370
E02002730 : North East Lincolnshire 005	7598	871
E02002731 : North East Lincolnshire 006	5941	759
E02002732 : North East Lincolnshire 007	7518	440
E02002733 : North East Lincolnshire 008	5934	564
E02002734 : North East Lincolnshire 009	5038	335
E02002735 : North East Lincolnshire 010	5185	519
E02002736 : North East Lincolnshire 011	5866	860
E02002737 : North East Lincolnshire 012	7294	590
E02002738 : North East Lincolnshire 013	7161	535
E02002739 : North East Lincolnshire 014	5952	478
E02002740 : North East Lincolnshire 015	5559	484
E02002741 : North East Lincolnshire 016	8810	940
E02002742 : North East Lincolnshire 017	5597	408
E02002743 : North East Lincolnshire 018	5460	344
E02002744 : North East Lincolnshire 019	7082	702
E02002745 : North East Lincolnshire 020	7528	389
E02002746 : North East Lincolnshire 021	8742	490
E02002747 : North East Lincolnshire 022	7945	393
E02002748 : North East Lincolnshire 023	7869	486
E02002749 : North Lincolnshire 001	10963	789
E02002750 : North Lincolnshire 002	6206	404
E02002751 : North Lincolnshire 003	6430	498
E02002752 : North Lincolnshire 004	6786	453
E02002753 : North Lincolnshire 005	8602	634
E02002754 : North Lincolnshire 006	8240	633
E02002755 : North Lincolnshire 007	6901	1410
E02002756 : North Lincolnshire 008	8436	1764
E02002757 : North Lincolnshire 009	6188	720
E02002758 : North Lincolnshire 010	6347	774
E02002759 : North Lincolnshire 011	9437	588
E02002760 : North Lincolnshire 012	5773	449
E02002761 : North Lincolnshire 013	6610	489
E02002762 : North Lincolnshire 014	6626	702
E02002763 : North Lincolnshire 015	7281	809
E02002764 : North Lincolnshire 016	5820	823
E02002765 : North Lincolnshire 017	6307	751
E02002766 : North Lincolnshire 018	9105	829
E02002767 : North Lincolnshire 019	6788	463
E02002768 : North Lincolnshire 020	7243	510
E02002769 : North Lincolnshire 021	5835	354
E02002770 : North Lincolnshire 022	6853	491
E02002771 : North Lincolnshire 023	7094	545
E02002772 : York 001	6772	402
E02002773 : York 002	5699	306
E02002774 : York 003	6184	371
E02002775 : York 004	5543	389
E02002776 : York 005	6455	524
E02002777 : York 006	8272	545
E02002778 : York 007	7952	700
E02002779 : York 008	9440	1015
E02002780 : York 009	8236	1786
E02002781 : York 010	9485	2611
E02002782 : York 011	6013	354
E02002783 : York 012	10063	1046
E02002784 : York 013	9834	2084
E02002785 : York 014	6783	1328
E02002786 : York 015	10650	4146
E02002787 : York 016	8998	792
E02002788 : York 017	8754	1194
E02002789 : York 018	8766	954
E02002790 : York 019	10798	3114
E02002791 : York 020	6428	401
E02002792 : York 021	6990	749
E02002793 : York 022	9164	709
E02002794 : York 023	5045	697
E02002795 : York 024	8068	393
E02005742 : Craven 001	7336	469
E02005743 : Craven 002	4956	342
E02005744 : Craven 003	7418	377
E02005745 : Craven 004	5032	277
E02005746 : Craven 005	6402	335
E02005747 : Craven 006	6601	652
E02005748 : Craven 007	7288	363
E02005749 : Craven 008	9342	467
E02005750 : Hambleton 001	7837	407
E02005751 : Hambleton 002	8581	494
E02005752 : Hambleton 003	6660	498
E02005753 : Hambleton 004	12744	978
E02005754 : Hambleton 005	7393	532
E02005755 : Hambleton 006	6248	436
E02005756 : Hambleton 007	6580	388
E02005757 : Hambleton 008	8379	617
E02005758 : Hambleton 009	8030	565
E02005759 : Hambleton 010	8464	519
E02005760 : Hambleton 011	6405	436
E02005761 : Harrogate 001	5408	384
E02005762 : Harrogate 002	5671	432
E02005763 : Harrogate 003	6175	367
E02005764 : Harrogate 004	10277	891
E02005765 : Harrogate 005	6110	417
E02005766 : Harrogate 006	6089	441
E02005767 : Harrogate 007	6675	336
E02005768 : Harrogate 008	5921	320
E02005769 : Harrogate 009	6892	580
E02005770 : Harrogate 010	9320	738
E02005771 : Harrogate 011	7363	521
E02005772 : Harrogate 012	6056	349
E02005773 : Harrogate 013	8668	1073
E02005774 : Harrogate 014	9164	896
E02005775 : Harrogate 015	8764	1349
E02005776 : Harrogate 016	7733	447
E02005777 : Harrogate 017	8265	520
E02005778 : Harrogate 018	6056	390
E02005779 : Harrogate 019	7375	624
E02005780 : Harrogate 020	10279	495
E02005781 : Harrogate 021	5560	268
E02005782 : Richmondshire 001	7492	471
E02005783 : Richmondshire 002	8316	488
E02005784 : Richmondshire 003	5526	359
E02005785 : Richmondshire 004	11730	1075
E02005786 : Richmondshire 005	6097	443
E02005787 : Richmondshire 006	8183	508
E02005788 : Ryedale 001	6369	436
E02005789 : Ryedale 002	9956	605
E02005790 : Ryedale 003	6198	489
E02005791 : Ryedale 004	6678	410
E02005794 : Ryedale 007	9357	655
E02006870 : Ryedale 008	12053	943
E02005795 : Scarborough 001	6756	426
E02005796 : Scarborough 002	6853	695
E02005797 : Scarborough 003	6119	419
E02005798 : Scarborough 004	8281	610
E02005799 : Scarborough 005	8931	504
E02005800 : Scarborough 006	7773	1021
E02005801 : Scarborough 007	5515	601
E02005802 : Scarborough 008	8290	988
E02005803 : Scarborough 009	8851	789
E02005804 : Scarborough 010	7485	1010
E02005805 : Scarborough 011	6873	411
E02005806 : Scarborough 012	7133	555
E02005807 : Scarborough 013	6178	406
E02005808 : Scarborough 014	11389	795
E02005809 : Selby 001	7252	400
E02005810 : Selby 002	8811	539
E02005811 : Selby 003	8818	586
E02005812 : Selby 004	8992	741
E02005813 : Selby 005	10797	1259
E02005814 : Selby 006	6291	450
E02005815 : Selby 007	8211	513
E02005816 : Selby 008	8341	597
E02005817 : Selby 009	7100	369
E02005818 : Selby 010	8112	671
E02001509 : Barnsley 001	6210	338
E02001510 : Barnsley 002	5878	396
E02001511 : Barnsley 003	6162	438
E02001512 : Barnsley 004	7521	383
E02001513 : Barnsley 005	7766	458
E02001514 : Barnsley 006	7141	558
E02001515 : Barnsley 007	9231	705
E02001516 : Barnsley 008	6045	389
E02001517 : Barnsley 009	7834	447
E02001518 : Barnsley 010	9952	727
E02001519 : Barnsley 011	6617	505
E02001520 : Barnsley 012	10601	504
E02001521 : Barnsley 013	11197	1145
E02001522 : Barnsley 014	8611	523
E02001523 : Barnsley 015	6677	420
E02001524 : Barnsley 016	5902	219
E02001525 : Barnsley 017	5933	464
E02001526 : Barnsley 018	5790	458
E02001527 : Barnsley 019	5836	353
E02001528 : Barnsley 020	10177	594
E02001529 : Barnsley 021	9358	618
E02001530 : Barnsley 022	6236	466
E02001531 : Barnsley 023	6398	433
E02001532 : Barnsley 024	9487	491
E02001533 : Barnsley 025	7402	487
E02001534 : Barnsley 026	9016	608
E02001535 : Barnsley 027	6093	364
E02001536 : Barnsley 028	8349	457
E02001537 : Barnsley 029	8214	523
E02001538 : Barnsley 030	7905	558
E02001539 : Doncaster 001	6018	505
E02001540 : Doncaster 002	11559	1007
E02001541 : Doncaster 003	11125	977
E02001542 : Doncaster 004	7411	804
E02001543 : Doncaster 005	8394	628
E02001544 : Doncaster 006	8628	705
E02001545 : Doncaster 007	8586	406
E02001546 : Doncaster 008	6541	577
E02001547 : Doncaster 009	10672	1134
E02001548 : Doncaster 010	7934	834
E02001549 : Doncaster 011	5951	444
E02001550 : Doncaster 012	7441	663
E02001551 : Doncaster 013	6006	568
E02001552 : Doncaster 014	7593	898
E02001553 : Doncaster 015	10018	1220
E02001554 : Doncaster 016	6401	423
E02001555 : Doncaster 017	5515	346
E02001556 : Doncaster 018	9239	1141
E02001557 : Doncaster 019	9217	1738
E02001558 : Doncaster 020	6087	420
E02001559 : Doncaster 021	7702	507
E02001560 : Doncaster 022	9735	1966
E02001561 : Doncaster 023	6263	830
E02001562 : Doncaster 024	5858	422
E02001563 : Doncaster 025	7520	662
E02001564 : Doncaster 026	7531	405
E02001565 : Doncaster 027	6769	549
E02001566 : Doncaster 028	7893	1016
E02001567 : Doncaster 029	9099	936
E02001568 : Doncaster 030	5906	535
E02001569 : Doncaster 031	9055	788
E02001570 : Doncaster 032	6898	799
E02001571 : Doncaster 033	6052	429
E02001572 : Doncaster 034	7192	734
E02001573 : Doncaster 035	7811	776
E02001574 : Doncaster 036	6208	442
E02001575 : Doncaster 037	7146	765
E02001576 : Doncaster 038	5801	362
E02001577 : Doncaster 039	6425	384
E02001578 : Rotherham 001	9366	679
E02001579 : Rotherham 002	9079	593
E02001580 : Rotherham 003	8212	466
E02001581 : Rotherham 004	5814	366
E02001582 : Rotherham 005	7174	597
E02001583 : Rotherham 006	5661	422
E02001584 : Rotherham 007	7080	380
E02001585 : Rotherham 008	6131	460
E02001586 : Rotherham 009	8048	652
E02001587 : Rotherham 010	5774	559
E02001588 : Rotherham 011	7078	531
E02001589 : Rotherham 012	8162	461
E02001590 : Rotherham 013	7473	847
E02001591 : Rotherham 014	8219	1333
E02001592 : Rotherham 015	8863	603
E02001593 : Rotherham 016	7034	1107
E02001594 : Rotherham 017	6564	1162
E02001595 : Rotherham 018	8658	528
E02001596 : Rotherham 019	8557	494
E02001597 : Rotherham 020	9481	826
E02001598 : Rotherham 021	9575	674
E02001599 : Rotherham 022	6250	292
E02001600 : Rotherham 023	10729	1606
E02001601 : Rotherham 024	5027	371
E02001602 : Rotherham 025	8960	556
E02001603 : Rotherham 026	6562	489
E02001604 : Rotherham 027	8455	549
E02001605 : Rotherham 028	7216	566
E02001606 : Rotherham 029	7896	594
E02001607 : Rotherham 030	8788	596
E02001608 : Rotherham 031	6872	399
E02001609 : Rotherham 032	8353	401
E02001610 : Rotherham 033	8223	510
E02001611 : Sheffield 001	7463	388
E02001612 : Sheffield 002	5844	267
E02001613 : Sheffield 003	10425	552
E02001614 : Sheffield 004	11083	532
E02001615 : Sheffield 005	7457	434
E02001616 : Sheffield 006	7086	574
E02001617 : Sheffield 007	5615	435
E02001618 : Sheffield 008	9581	604
E02001619 : Sheffield 009	9391	900
E02001620 : Sheffield 010	6563	551
E02001621 : Sheffield 011	5435	523
E02001622 : Sheffield 012	8805	711
E02001623 : Sheffield 013	8163	1093
E02001624 : Sheffield 014	9620	928
E02001625 : Sheffield 015	7712	681
E02001626 : Sheffield 016	5910	450
E02001627 : Sheffield 017	6068	588
E02001628 : Sheffield 018	6277	1243
E02001629 : Sheffield 019	6402	781
E02001630 : Sheffield 020	8547	2023
E02001631 : Sheffield 021	7746	581
E02001632 : Sheffield 022	12188	3243
E02001633 : Sheffield 023	7393	417
E02001634 : Sheffield 024	9214	1437
E02001635 : Sheffield 025	6001	266
E02001636 : Sheffield 026	8757	1830
E02001637 : Sheffield 027	6925	1326
E02001638 : Sheffield 028	6318	3701
E02001639 : Sheffield 029	6100	1451
E02001640 : Sheffield 030	8178	4664
E02001642 : Sheffield 032	9589	944
E02001643 : Sheffield 033	6288	387
E02001646 : Sheffield 036	7938	4371
E02001647 : Sheffield 037	6052	383
E02001648 : Sheffield 038	6851	1761
E02001649 : Sheffield 039	9424	1017
E02001650 : Sheffield 040	7687	3059
E02001651 : Sheffield 041	8145	392
E02001652 : Sheffield 042	10310	4778
E02001653 : Sheffield 043	6756	974
E02001654 : Sheffield 044	6265	384
E02001655 : Sheffield 045	7621	570
E02001656 : Sheffield 046	7769	2576
E02001657 : Sheffield 047	8985	999
E02001658 : Sheffield 048	5360	518
E02001659 : Sheffield 049	6063	435
E02001660 : Sheffield 050	9702	2248
E02001661 : Sheffield 051	7717	1036
E02001662 : Sheffield 052	7523	564
E02001663 : Sheffield 053	7616	1011
E02001664 : Sheffield 054	6150	459
E02001665 : Sheffield 055	9406	558
E02001666 : Sheffield 056	6187	584
E02001669 : Sheffield 059	7642	627
E02001670 : Sheffield 060	5912	526
E02001671 : Sheffield 061	5965	254
E02001672 : Sheffield 062	6080	311
E02001673 : Sheffield 063	5525	221
E02001674 : Sheffield 064	8612	447
E02001675 : Sheffield 065	8992	593
E02001676 : Sheffield 066	5977	297
E02001678 : Sheffield 068	9960	442
E02001679 : Sheffield 069	6273	380
E02001680 : Sheffield 070	6084	411
E02001681 : Sheffield 071	7400	305
E02006803 : Sheffield 072	8798	444
E02006843 : Sheffield 073	7110	3829
E02006844 : Sheffield 074	7860	4610
E02006868 : Sheffield 075	12138	2828
E02006869 : Sheffield 076	11065	713
E02002183 : Bradford 001	5530	210
E02002184 : Bradford 002	12655	685
E02002185 : Bradford 003	5909	257
E02002186 : Bradford 004	12336	814
E02002187 : Bradford 005	5869	269
E02002188 : Bradford 006	7680	669
E02002189 : Bradford 007	6646	1454
E02002190 : Bradford 008	11966	2781
E02002191 : Bradford 009	9353	1435
E02002192 : Bradford 010	9145	459
E02002193 : Bradford 011	6009	712
E02002194 : Bradford 012	7500	761
E02002195 : Bradford 013	6340	409
E02002196 : Bradford 014	6344	394
E02002197 : Bradford 015	8474	840
E02002198 : Bradford 016	8106	573
E02002199 : Bradford 017	6380	391
E02002200 : Bradford 018	9063	876
E02002201 : Bradford 019	11908	1201
E02002202 : Bradford 020	6984	995
E02002203 : Bradford 021	7655	756
E02002204 : Bradford 022	11311	715
E02002205 : Bradford 023	10035	809
E02002206 : Bradford 024	8720	975
E02002207 : Bradford 025	7303	2088
E02002208 : Bradford 026	7621	772
E02002209 : Bradford 027	5908	823
E02002210 : Bradford 028	7579	1073
E02002211 : Bradford 029	6952	2107
E02002212 : Bradford 030	7235	1547
E02002213 : Bradford 031	6745	495
E02002214 : Bradford 032	5911	707
E02002215 : Bradford 033	10499	3718
E02002216 : Bradford 034	9109	3675
E02002217 : Bradford 035	8779	2019
E02002218 : Bradford 036	9346	1168
E02002219 : Bradford 037	7836	2211
E02002220 : Bradford 038	9199	2564
E02002221 : Bradford 039	13430	3903
E02002222 : Bradford 040	7979	1237
E02002223 : Bradford 041	7817	2346
E02002224 : Bradford 042	10487	3165
E02002225 : Bradford 043	8143	885
E02002226 : Bradford 044	12494	5742
E02002227 : Bradford 045	6503	1620
E02002228 : Bradford 046	6670	868
E02002229 : Bradford 047	7564	801
E02002230 : Bradford 048	9364	2772
E02002231 : Bradford 049	12708	2099
E02002232 : Bradford 050	6382	1123
E02002233 : Bradford 051	9238	2347
E02002234 : Bradford 052	7814	1108
E02002235 : Bradford 053	7080	1593
E02002236 : Bradford 054	5993	547
E02002237 : Bradford 055	8252	820
E02002238 : Bradford 056	6122	799
E02002239 : Bradford 057	9868	1099
E02002240 : Bradford 058	10621	826
E02002241 : Bradford 059	11815	1252
E02002242 : Bradford 060	7712	746
E02002243 : Bradford 061	9319	966
E02002244 : Calderdale 001	5948	373
E02002245 : Calderdale 002	5627	517
E02002246 : Calderdale 003	9640	548
E02002247 : Calderdale 004	9360	680
E02002248 : Calderdale 005	7494	695
E02002249 : Calderdale 006	5475	477
E02002250 : Calderdale 007	8408	532
E02002251 : Calderdale 008	7357	728
E02002252 : Calderdale 009	5993	447
E02002253 : Calderdale 010	7607	1077
E02002254 : Calderdale 011	5709	322
E02002255 : Calderdale 012	7735	2225
E02002256 : Calderdale 013	9165	1042
E02002257 : Calderdale 014	6202	1372
E02002258 : Calderdale 015	8767	476
E02002259 : Calderdale 016	6550	679
E02002260 : Calderdale 017	9078	787
E02002261 : Calderdale 018	8088	610
E02002262 : Calderdale 019	7878	486
E02002263 : Calderdale 020	6661	491
E02002264 : Calderdale 021	6898	531
E02002265 : Calderdale 022	5385	415
E02002266 : Calderdale 023	5722	310
E02002267 : Calderdale 024	8017	480
E02002268 : Calderdale 025	9820	791
E02002269 : Calderdale 026	9517	567
E02002270 : Calderdale 027	8275	437
E02002271 : Kirklees 001	7033	441
E02002272 : Kirklees 002	9405	578
E02002273 : Kirklees 003	6136	360
E02002274 : Kirklees 004	6942	434
E02002275 : Kirklees 005	8479	591
E02002276 : Kirklees 006	7199	609
E02002277 : Kirklees 007	6448	708
E02002278 : Kirklees 008	6335	462
E02002279 : Kirklees 009	6140	476
E02002280 : Kirklees 010	6219	1222
E02002281 : Kirklees 011	11318	1754
E02002282 : Kirklees 012	7195	1143
E02002283 : Kirklees 013	7822	1559
E02002284 : Kirklees 014	6049	384
E02002285 : Kirklees 015	7898	565
E02002286 : Kirklees 016	6059	761
E02002287 : Kirklees 017	6725	1314
E02002288 : Kirklees 018	9201	859
E02002289 : Kirklees 019	6499	1215
E02002290 : Kirklees 020	6218	323
E02002291 : Kirklees 021	6446	417
E02002292 : Kirklees 022	5686	545
E02002293 : Kirklees 023	7899	1652
E02002294 : Kirklees 024	10492	2713
E02002295 : Kirklees 025	6672	786
E02002296 : Kirklees 026	6708	458
E02002297 : Kirklees 027	6899	863
E02002298 : Kirklees 028	6706	543
E02002299 : Kirklees 029	6410	1040
E02002300 : Kirklees 030	6652	448
E02002301 : Kirklees 031	7644	2041
E02002302 : Kirklees 032	6348	476
E02002303 : Kirklees 033	6380	657
E02002304 : Kirklees 034	6405	1417
E02002305 : Kirklees 035	6061	764
E02002306 : Kirklees 036	6344	413
E02002307 : Kirklees 037	5978	539
E02002308 : Kirklees 038	6441	483
E02002309 : Kirklees 039	6664	1662
E02002310 : Kirklees 040	6028	773
E02002311 : Kirklees 041	6314	453
E02002312 : Kirklees 042	6727	1358
E02002313 : Kirklees 043	7610	2057
E02002314 : Kirklees 044	5967	482
E02002315 : Kirklees 045	6745	616
E02002316 : Kirklees 046	6435	356
E02002317 : Kirklees 047	7039	804
E02002318 : Kirklees 048	6308	729
E02002319 : Kirklees 049	6508	420
E02002320 : Kirklees 050	6385	461
E02002321 : Kirklees 051	6027	277
E02002322 : Kirklees 052	6398	413
E02002323 : Kirklees 053	8426	515
E02002324 : Kirklees 054	6477	389
E02002325 : Kirklees 055	8419	534
E02002326 : Kirklees 056	6264	310
E02002327 : Kirklees 057	9776	606
E02002328 : Kirklees 058	6886	368
E02002329 : Kirklees 059	11946	607
E02002330 : Leeds 001	6592	271
E02002331 : Leeds 002	5507	363
E02002332 : Leeds 003	5849	252
E02002333 : Leeds 004	7729	401
E02002334 : Leeds 005	7083	362
E02002335 : Leeds 006	7552	368
E02002336 : Leeds 007	6734	364
E02002337 : Leeds 008	6685	310
E02002338 : Leeds 009	6729	411
E02002339 : Leeds 010	5634	413
E02002340 : Leeds 011	5519	329
E02002341 : Leeds 012	7348	558
E02002342 : Leeds 013	5752	307
E02002343 : Leeds 014	5729	288
E02002344 : Leeds 015	7653	621
E02002345 : Leeds 016	5475	417
E02002346 : Leeds 017	5982	378
E02002347 : Leeds 018	5971	550
E02002348 : Leeds 019	6054	525
E02002349 : Leeds 020	5554	576
E02002350 : Leeds 021	5973	306
E02002351 : Leeds 022	5380	335
E02002352 : Leeds 023	7362	1003
E02002353 : Leeds 024	5781	590
E02002354 : Leeds 025	7782	1039
E02002356 : Leeds 027	7361	436
E02002357 : Leeds 028	7755	768
E02002358 : Leeds 029	7341	687
E02002359 : Leeds 030	6393	380
E02002360 : Leeds 031	6731	843
E02002361 : Leeds 032	5653	649
E02002362 : Leeds 033	7658	908
E02002363 : Leeds 034	6901	1243
E02002364 : Leeds 035	5706	453
E02002366 : Leeds 037	7577	1376
E02002367 : Leeds 038	5915	985
E02002368 : Leeds 039	7893	390
E02002369 : Leeds 040	6892	826
E02002370 : Leeds 041	6620	604
E02002371 : Leeds 042	9594	2136
E02002373 : Leeds 044	8448	6514
E02002374 : Leeds 045	6542	1600
E02002375 : Leeds 046	5393	663
E02002376 : Leeds 047	6845	1122
E02002377 : Leeds 048	7033	2166
E02002379 : Leeds 050	5243	621
E02002380 : Leeds 051	5265	402
E02002381 : Leeds 052	6095	485
E02002382 : Leeds 053	5990	1267
E02002383 : Leeds 054	7512	5760
E02002384 : Leeds 055	8538	2441
E02002385 : Leeds 056	7959	3751
E02002386 : Leeds 057	8307	567
E02002387 : Leeds 058	5450	671
E02002388 : Leeds 059	7299	880
E02002389 : Leeds 060	6600	685
E02002390 : Leeds 061	6055	586
E02002391 : Leeds 062	7749	558
E02002392 : Leeds 063	5168	2532
E02002393 : Leeds 064	7519	1078
E02002394 : Leeds 065	6770	854
E02002395 : Leeds 066	6321	947
E02002396 : Leeds 067	8375	1074
E02002397 : Leeds 068	7397	572
E02002398 : Leeds 069	7431	431
E02002399 : Leeds 070	6183	587
E02002400 : Leeds 071	7644	1325
E02002401 : Leeds 072	6203	737
E02002402 : Leeds 073	5755	328
E02002403 : Leeds 074	5975	528
E02002404 : Leeds 075	8225	1333
E02002405 : Leeds 076	7386	454
E02002406 : Leeds 077	7007	285
E02002407 : Leeds 078	6273	630
E02002408 : Leeds 079	7112	460
E02002409 : Leeds 080	5919	523
E02002410 : Leeds 081	6500	510
E02002411 : Leeds 082	6951	1311
E02002412 : Leeds 083	6791	463
E02002414 : Leeds 085	5674	846
E02002415 : Leeds 086	6482	1462
E02002416 : Leeds 087	6302	397
E02002417 : Leeds 088	6292	394
E02002418 : Leeds 089	7234	463
E02002419 : Leeds 090	7832	854
E02002420 : Leeds 091	7822	1040
E02002421 : Leeds 092	5897	538
E02002422 : Leeds 093	6137	435
E02002423 : Leeds 094	5606	475
E02002424 : Leeds 095	7565	510
E02002425 : Leeds 096	8367	535
E02002426 : Leeds 097	7639	566
E02002427 : Leeds 098	6805	429
E02002428 : Leeds 099	6867	541
E02002429 : Leeds 100	8178	523
E02002430 : Leeds 101	7141	694
E02002431 : Leeds 102	7955	600
E02002432 : Leeds 103	7083	357
E02002433 : Leeds 104	6145	416
E02002434 : Leeds 105	8563	520
E02002435 : Leeds 106	7379	522
E02002436 : Leeds 107	6552	554
E02002437 : Leeds 108	6190	333
E02006852 : Leeds 109	10563	2934
E02006861 : Leeds 110	10488	6787
E02006875 : Leeds 111	5493	1625
E02006876 : Leeds 112	6495	1221
E02002438 : Wakefield 001	7759	546
E02002439 : Wakefield 002	7593	569
E02002440 : Wakefield 003	7735	625
E02002441 : Wakefield 004	8483	588
E02002442 : Wakefield 005	6671	497
E02002443 : Wakefield 006	5819	378
E02002444 : Wakefield 007	5874	364
E02002445 : Wakefield 008	6845	470
E02002446 : Wakefield 009	5983	342
E02002447 : Wakefield 010	6059	493
E02002448 : Wakefield 011	7528	531
E02002449 : Wakefield 012	8063	450
E02002450 : Wakefield 013	6711	413
E02002451 : Wakefield 014	7037	340
E02002452 : Wakefield 015	7846	574
E02002453 : Wakefield 016	9179	752
E02002454 : Wakefield 017	7406	1580
E02002455 : Wakefield 018	6149	470
E02002456 : Wakefield 019	6416	800
E02002457 : Wakefield 020	7569	856
E02002458 : Wakefield 021	8746	460
E02002459 : Wakefield 022	9292	795
E02002460 : Wakefield 023	7029	369
E02002461 : Wakefield 024	9931	666
E02002462 : Wakefield 025	7288	376
E02002463 : Wakefield 026	9049	892
E02002464 : Wakefield 027	7836	523
E02002465 : Wakefield 028	5984	551
E02002466 : Wakefield 029	8976	464
E02002467 : Wakefield 030	8203	1174
E02002468 : Wakefield 031	5984	370
E02002469 : Wakefield 032	5945	353
E02002470 : Wakefield 033	6097	341
E02002471 : Wakefield 034	10302	585
E02002472 : Wakefield 035	5648	302
E02002473 : Wakefield 036	6309	339
E02002474 : Wakefield 037	6064	364
E02002475 : Wakefield 038	5933	299
E02002476 : Wakefield 039	5732	526
E02002477 : Wakefield 040	6294	354
E02002478 : Wakefield 041	5818	422
E02002479 : Wakefield 042	8314	500
E02002480 : Wakefield 043	5860	466
E02002481 : Wakefield 044	6263	454
E02002482 : Wakefield 045	6642	484
E02002796 : Derby 001	6135	291
E02002797 : Derby 002	7486	385
E02002798 : Derby 003	10090	593
E02002799 : Derby 004	5992	517
E02002800 : Derby 005	6969	844
E02002801 : Derby 006	7602	596
E02002802 : Derby 007	7921	842
E02002803 : Derby 008	6474	1435
E02002804 : Derby 009	7628	700
E02002805 : Derby 010	5668	267
E02002806 : Derby 011	6189	1785
E02002807 : Derby 012	8978	721
E02002808 : Derby 013	11255	3068
E02002809 : Derby 014	6599	552
E02002810 : Derby 015	8180	444
E02002811 : Derby 016	9843	2650
E02002812 : Derby 017	6735	1141
E02002813 : Derby 018	10164	2818
E02002814 : Derby 019	7285	408
E02002815 : Derby 020	7630	2072
E02002816 : Derby 021	9357	1124
E02002817 : Derby 022	6248	970
E02002818 : Derby 023	7469	1136
E02002819 : Derby 024	7241	689
E02002820 : Derby 025	9694	1018
E02002821 : Derby 026	10965	1339
E02002822 : Derby 027	6708	671
E02002823 : Derby 028	7424	541
E02002824 : Derby 029	9618	1221
E02002825 : Derby 030	8427	629
E02002826 : Derby 031	6651	406
E02002827 : Leicester 001	6398	773
E02002828 : Leicester 002	7563	1350
E02002829 : Leicester 003	10494	1501
E02002830 : Leicester 004	9984	1578
E02002831 : Leicester 005	6755	1447
E02002832 : Leicester 006	7943	2180
E02002833 : Leicester 007	8149	2038
E02002834 : Leicester 008	9731	1803
E02002835 : Leicester 009	12533	2451
E02002836 : Leicester 010	9319	2742
E02002837 : Leicester 011	7409	1427
E02002838 : Leicester 012	7666	1024
[truncated: 5,202 more rows]
