# Supplementary material for: Variation in COVID-19 booster uptake in England: An ecological study
Source: PLoS One. 2022 Jun 29;17(6):e0270624. doi: 10.1371/journal.pone.0270624 (PMC9242486; doi:10.1371/journal.pone.0270624)
Supplement: S3 File — A zip file containing most of the data files. (ZIP) [file pone.0270624.s003.zip › data1/indusexage1.csv]

2011 super output area - middle layer	All categories: Industry	A, B, D, E Agriculture, energy and water	C Manufacturing	F Construction	G Wholesale and retail trade; repair of motor vehicles and motor cycles	H Transport and storage	I Accommodation and food service activities	J Information and communication	K Financial and insurance activities	L Real estate activities	M Professional, scientific and technical activities	N Administrative and support service activities	O Public administration and defence; compulsory social security	P Education	Q Human health and social work activities	R, S, T, U Other
E02002559 : Darlington 001	4758	259	487	326	617	168	183	162	179	58	278	148	541	568	598	186
E02002560 : Darlington 002	3137	42	376	290	598	162	137	124	121	30	114	120	223	213	453	134
E02002561 : Darlington 003	2908	53	327	217	492	151	125	162	129	35	137	104	238	236	401	101
E02002562 : Darlington 004	2779	26	286	230	549	202	169	92	85	24	91	159	181	164	402	119
E02002563 : Darlington 005	2425	42	265	180	430	147	136	107	85	25	80	135	151	164	375	103
E02002564 : Darlington 006	4150	60	404	364	750	234	211	171	166	34	122	187	312	315	659	161
E02002565 : Darlington 007	2888	33	238	187	490	138	149	144	124	39	138	127	220	277	465	119
E02002566 : Darlington 008	3142	27	285	185	513	189	356	172	140	23	115	146	151	211	493	136
E02002567 : Darlington 009	2975	40	295	254	646	179	189	142	99	28	61	181	156	165	432	108
E02002568 : Darlington 010	2840	34	273	180	339	71	96	132	122	43	251	76	242	420	439	122
E02002569 : Darlington 011	3943	62	396	279	509	127	136	157	219	53	269	109	414	504	566	143
E02002570 : Darlington 012	3578	55	357	324	650	212	241	180	111	14	107	163	226	188	597	153
E02002571 : Darlington 013	2866	38	286	248	508	214	193	139	91	18	80	152	218	161	399	121
E02002572 : Darlington 014	2684	32	256	181	488	166	185	123	80	27	106	149	169	210	400	112
E02002573 : Darlington 015	4142	112	386	314	566	179	199	163	131	55	293	138	373	429	607	197
E02004290 : County Durham 002	3234	83	412	226	539	159	155	82	107	48	137	127	360	261	407	131
E02004291 : County Durham 005	3145	104	391	284	578	167	160	60	82	31	117	136	273	214	400	148
E02004292 : County Durham 007	3662	90	389	331	570	141	177	95	127	59	183	145	416	358	434	147
E02004293 : County Durham 011	4089	81	470	337	764	227	267	80	107	51	125	193	378	317	510	182
E02004294 : County Durham 013	4442	123	454	336	624	174	177	119	166	62	221	154	575	502	564	191
E02004295 : County Durham 015	3429	93	348	274	581	156	176	70	119	51	146	111	364	385	420	135
E02004296 : County Durham 019	3868	120	319	412	600	167	232	67	58	40	131	190	427	414	535	156
E02004297 : County Durham 001	4058	108	511	315	622	234	219	101	103	63	195	113	393	395	518	168
E02004298 : County Durham 003	4643	105	538	362	628	195	214	114	113	75	266	149	414	511	772	187
E02004299 : County Durham 004	3975	89	546	320	640	201	192	75	101	63	155	147	402	335	542	167
E02004300 : County Durham 006	3169	74	500	257	552	176	144	57	51	39	101	132	223	267	445	151
E02004301 : County Durham 008	3546	97	513	321	626	249	189	69	65	31	102	183	207	222	520	152
E02004302 : County Durham 009	3479	93	524	272	643	239	176	54	62	41	100	148	248	245	487	147
E02004303 : County Durham 010	5779	111	1023	437	758	223	283	97	101	80	214	215	544	516	938	239
E02004304 : County Durham 012	4108	77	721	305	620	215	223	70	63	55	159	176	307	303	649	165
E02004305 : County Durham 014	3972	120	621	309	568	208	227	74	89	34	142	125	302	352	624	177
E02004306 : County Durham 020	2722	115	272	185	394	101	108	61	44	42	158	90	255	408	379	110
E02004307 : County Durham 024	3168	155	289	336	446	148	155	65	65	31	120	109	280	355	476	138
E02004308 : County Durham 022	3846	90	294	189	431	111	149	95	73	42	156	108	866	622	479	141
E02004309 : County Durham 023	2773	66	182	168	364	94	186	61	54	30	113	98	372	442	415	128
E02004310 : County Durham 026	3684	103	270	312	527	172	224	87	78	30	145	185	384	486	516	165
E02004311 : County Durham 027	4395	139	443	369	657	162	233	112	95	52	181	175	436	592	546	203
E02004312 : County Durham 028	3576	91	313	253	514	123	179	95	91	41	163	116	458	560	405	174
E02004313 : County Durham 029	2699	44	213	132	422	80	231	55	43	17	141	145	189	525	270	192
E02004314 : County Durham 030	2745	21	70	40	294	31	551	55	34	32	176	64	125	830	197	225
E02004315 : County Durham 033	4595	86	284	226	435	83	287	117	89	52	357	122	443	1218	574	222
E02004316 : County Durham 031	2691	73	209	401	396	146	142	48	39	23	95	122	216	320	328	133
E02004317 : County Durham 038	3502	98	332	277	528	163	189	59	59	42	101	187	375	430	489	173
E02004318 : County Durham 041	2894	93	276	204	386	105	175	57	53	26	185	94	284	490	377	89
E02004319 : County Durham 044	3498	131	379	326	503	149	187	59	76	40	138	130	346	433	463	138
E02004320 : County Durham 016	4491	174	517	336	632	211	206	109	178	64	144	177	420	435	721	167
E02004321 : County Durham 017	3845	144	621	278	587	193	206	68	90	35	98	167	307	273	631	147
E02004322 : County Durham 018	2900	114	416	199	528	168	168	34	67	22	48	178	174	167	493	124
E02004323 : County Durham 021	3661	180	543	284	487	224	140	68	119	38	114	179	323	321	518	123
E02004324 : County Durham 025	2463	142	377	175	301	109	107	59	70	43	76	124	228	244	307	101
E02004325 : County Durham 032	3147	198	541	198	463	178	148	46	86	38	64	207	205	216	408	151
E02004326 : County Durham 034	2496	139	395	263	317	141	109	38	61	28	49	137	193	225	303	98
E02004327 : County Durham 036	2323	118	396	164	330	142	117	35	59	20	54	140	144	171	329	104
E02004328 : County Durham 035	3109	170	549	218	449	177	142	65	110	33	56	164	208	257	379	132
E02004329 : County Durham 037	3138	132	516	222	424	118	113	66	117	40	101	123	331	330	397	108
E02004330 : County Durham 039	2409	132	365	211	352	110	109	36	49	33	65	120	164	176	364	123
E02004331 : County Durham 040	2814	135	393	274	405	147	142	52	63	28	69	139	213	212	428	114
E02004332 : County Durham 043	3353	193	415	315	452	164	148	63	91	50	127	157	258	352	439	129
E02004333 : County Durham 047	3418	81	538	249	488	137	137	46	75	45	136	112	375	410	450	139
E02004334 : County Durham 048	3237	127	405	329	436	170	177	56	68	39	86	125	198	208	678	135
E02004335 : County Durham 049	2442	62	439	185	415	136	164	32	22	23	75	101	156	174	332	126
E02004336 : County Durham 050	2853	83	479	285	413	158	150	48	46	53	84	114	208	213	401	118
E02004337 : County Durham 052	4202	112	674	378	598	182	214	85	76	57	131	156	350	434	585	170
E02004338 : County Durham 053	3039	95	568	296	454	157	178	49	47	28	90	131	207	234	387	118
E02004339 : County Durham 054	3342	198	349	256	340	112	150	72	108	46	220	114	259	403	570	145
E02004340 : County Durham 059	4222	78	850	366	736	193	228	65	78	57	126	161	208	297	617	162
E02004341 : County Durham 060	4392	81	811	258	563	167	191	131	146	53	205	133	383	459	637	174
E02004342 : County Durham 061	2237	28	473	108	371	138	178	51	35	13	50	114	104	141	337	96
E02004343 : County Durham 062	2415	34	510	138	355	126	138	86	55	13	73	87	137	181	384	98
E02004344 : County Durham 063	3124	45	684	232	456	128	165	100	68	22	118	124	191	255	425	111
E02004345 : County Durham 064	6023	461	732	625	787	275	329	106	88	74	298	203	361	589	835	260
E02004346 : County Durham 065	2736	446	267	209	303	93	197	61	41	47	181	97	145	237	276	136
E02004347 : County Durham 066	2976	103	451	238	399	103	212	61	31	31	132	102	245	360	361	147
E02004348 : County Durham 042	3846	322	371	369	451	144	223	85	66	57	223	137	267	423	532	176
E02004349 : County Durham 045	3751	143	476	414	536	167	168	53	71	46	115	171	310	333	582	166
E02004350 : County Durham 046	4578	145	566	464	657	167	207	78	75	58	179	170	477	441	698	196
E02004351 : County Durham 051	2732	74	352	321	466	122	148	37	36	31	66	108	196	230	436	109
E02004352 : County Durham 055	3304	70	441	350	564	118	182	60	63	21	107	149	261	274	495	149
E02004353 : County Durham 056	3578	39	497	392	545	132	154	58	90	44	136	96	282	390	566	157
E02004354 : County Durham 057	4145	106	589	463	627	180	195	78	86	39	144	173	298	356	613	198
E02004355 : County Durham 058	2730	30	422	295	479	137	164	40	38	16	63	116	157	203	438	132
E02002483 : Hartlepool 001	4354	183	484	455	562	158	160	89	122	58	203	139	373	458	748	162
E02002484 : Hartlepool 002	3560	150	456	318	579	189	230	45	55	46	87	216	192	244	598	155
E02002485 : Hartlepool 003	2846	116	338	305	465	124	159	42	62	31	102	152	140	226	450	134
E02002487 : Hartlepool 005	2183	97	257	181	323	94	172	43	53	38	65	113	120	162	360	105
E02002488 : Hartlepool 006	2915	114	295	288	389	87	139	61	71	61	155	69	256	360	467	103
E02002489 : Hartlepool 007	2936	102	290	272	496	140	194	53	51	32	109	152	145	307	439	154
E02002490 : Hartlepool 008	2588	109	327	257	428	139	131	44	43	49	77	118	136	218	371	141
E02002491 : Hartlepool 009	2360	61	292	246	415	102	128	33	35	37	68	110	136	215	363	119
E02002492 : Hartlepool 010	2798	114	359	300	434	120	135	45	48	50	83	120	187	255	427	121
E02002493 : Hartlepool 011	3035	170	362	343	394	110	112	57	64	58	144	99	259	317	427	119
E02002494 : Hartlepool 012	2642	105	333	283	497	122	167	29	38	33	64	147	110	218	369	127
E02006909 : Hartlepool 014	5677	298	631	530	695	194	213	104	149	99	359	174	507	673	826	225
E02002496 : Middlesbrough 001	3225	59	298	132	595	297	518	112	63	33	97	162	97	243	356	163
E02002497 : Middlesbrough 002	2069	37	187	178	468	112	155	29	30	20	49	160	83	141	324	96
E02002498 : Middlesbrough 003	2777	48	271	151	520	187	403	75	63	25	66	189	111	181	355	132
E02002499 : Middlesbrough 004	2474	45	191	262	502	135	200	36	33	39	59	176	99	169	393	135
E02002500 : Middlesbrough 005	2510	43	178	203	378	174	201	58	59	45	104	103	124	308	413	119
E02002501 : Middlesbrough 006	2068	44	157	202	303	123	134	44	47	29	66	115	97	193	431	83
E02002502 : Middlesbrough 007	3180	70	258	327	617	247	206	49	55	34	90	236	128	236	486	141
E02002503 : Middlesbrough 008	2667	81	212	265	492	130	172	49	68	22	74	134	134	227	486	121
E02002504 : Middlesbrough 009	4534	92	291	355	671	253	282	134	148	67	231	152	321	658	708	171
E02002505 : Middlesbrough 010	2217	52	151	212	457	116	187	30	36	24	47	152	73	156	405	119
E02002506 : Middlesbrough 011	1911	30	116	176	318	93	139	28	29	21	36	111	78	141	515	80
E02002507 : Middlesbrough 012	2915	73	247	246	431	156	113	88	99	37	144	96	213	358	482	132
E02002508 : Middlesbrough 013	2221	58	164	192	366	125	93	65	62	32	111	82	205	245	352	69
E02002509 : Middlesbrough 014	2350	43	181	214	361	117	143	36	49	30	100	111	147	228	471	119
E02002510 : Middlesbrough 015	2660	86	243	282	405	137	101	57	84	27	141	82	189	282	423	121
E02002512 : Middlesbrough 017	2601	85	263	201	321	89	101	74	97	45	163	89	238	296	449	90
E02002513 : Middlesbrough 018	3515	85	281	308	672	178	203	79	81	46	134	188	185	316	586	173
E02002514 : Middlesbrough 019	4271	153	348	383	649	181	199	99	132	62	213	168	312	449	732	191
E02006811 : Middlesbrough 020	4544	158	419	343	620	162	172	125	126	67	338	128	371	549	770	196
E02005702 : Northumberland 004	3163	158	127	180	332	100	263	61	48	62	194	111	719	273	374	161
E02005703 : Northumberland 005	3198	100	168	306	525	99	286	60	34	62	162	134	311	300	448	203
E02005704 : Northumberland 006	5630	307	382	497	755	218	391	102	78	83	287	206	666	535	830	293
E02005705 : Northumberland 007	3691	507	195	338	417	105	237	68	64	57	245	129	284	370	483	192
E02005706 : Northumberland 001	4543	176	627	385	1089	187	446	47	54	32	168	138	147	286	542	219
E02005707 : Northumberland 002	3242	347	298	275	601	145	242	41	65	39	171	100	142	263	350	163
E02005708 : Northumberland 003	4998	669	329	442	667	208	656	64	77	112	247	176	225	366	472	288
E02005709 : Northumberland 022	2340	49	280	236	406	162	149	49	35	28	50	131	156	126	370	113
E02005710 : Northumberland 023	3897	68	387	347	595	186	211	137	101	63	151	197	392	271	624	167
E02005711 : Northumberland 024	3299	65	396	325	566	174	177	77	82	46	96	175	259	191	518	152
E02005712 : Northumberland 025	3252	80	392	259	534	176	146	90	104	38	123	167	329	211	457	146
E02005713 : Northumberland 026	3632	90	414	319	533	132	123	121	135	51	174	131	466	327	474	142
E02005714 : Northumberland 027	3020	60	360	223	338	99	93	119	169	44	194	90	458	334	346	93
E02005715 : Northumberland 029	3695	72	406	265	682	216	253	106	96	41	110	228	328	256	492	144
E02005716 : Northumberland 028	4531	73	564	338	772	210	209	149	171	52	200	198	525	341	567	162
E02005717 : Northumberland 030	3695	81	390	363	540	166	167	121	111	46	173	123	396	345	488	185
E02005718 : Northumberland 031	3276	67	414	267	500	114	166	98	118	40	157	121	393	270	429	122
E02005719 : Northumberland 032	3676	92	400	282	637	193	178	129	114	52	149	183	349	289	467	162
E02005720 : Northumberland 008	5272	206	467	465	673	194	259	93	94	47	184	213	734	393	1020	230
E02005721 : Northumberland 011	2417	82	175	172	362	78	134	66	51	25	131	87	249	223	458	124
E02005722 : Northumberland 015	3678	337	245	234	467	115	175	112	84	84	309	127	259	405	530	195
E02005723 : Northumberland 016	2677	64	163	138	390	92	196	53	59	42	145	104	251	297	528	155
E02005724 : Northumberland 018	2841	54	200	166	327	83	130	83	83	38	222	82	346	454	464	109
E02005725 : Northumberland 033	2909	111	193	205	392	147	179	101	124	74	236	88	188	321	388	162
E02005726 : Northumberland 034	3601	172	242	254	477	121	171	124	120	86	313	82	421	385	484	149
E02005727 : Northumberland 019	3463	531	171	277	385	143	300	68	57	63	213	168	231	260	383	213
E02005728 : Northumberland 037	3479	311	393	291	477	236	291	52	37	50	170	122	148	272	418	211
E02005729 : Northumberland 036	2792	95	202	186	310	91	135	115	65	44	220	95	184	383	523	144
E02005730 : Northumberland 035	6168	153	455	398	970	219	376	171	146	81	469	172	320	782	1063	393
E02005731 : Northumberland 038	5447	117	547	437	820	290	253	179	151	69	258	218	340	493	1013	262
E02005732 : Northumberland 039	4373	195	322	297	517	144	226	154	117	117	476	135	247	521	656	249
E02005733 : Northumberland 040	4288	393	318	338	533	158	293	88	76	72	330	134	212	489	584	270
E02005734 : Northumberland 009	2423	78	201	249	379	103	131	45	43	34	90	126	192	179	479	94
E02005735 : Northumberland 010	3224	86	339	218	527	149	210	60	42	41	72	146	262	180	731	161
E02005736 : Northumberland 013	3123	74	371	218	455	145	177	67	72	32	87	134	279	250	628	134
E02005737 : Northumberland 012	3377	89	391	233	490	140	132	46	64	48	128	113	382	249	726	146
E02005738 : Northumberland 014	2485	71	288	164	336	91	101	40	50	34	90	76	317	219	526	82
E02005739 : Northumberland 017	4358	125	487	354	619	217	187	87	96	41	158	146	429	343	888	181
E02005740 : Northumberland 020	4553	112	517	412	670	245	231	107	77	59	132	222	418	304	823	224
E02005741 : Northumberland 021	4101	97	436	344	540	159	172	119	127	48	179	151	502	390	652	185
E02002515 : Redcar and Cleveland 001	2846	88	265	213	546	131	240	63	52	46	110	128	171	232	414	147
E02002516 : Redcar and Cleveland 002	2338	85	200	206	454	126	135	36	22	65	67	110	113	208	393	118
E02002517 : Redcar and Cleveland 003	2138	78	230	184	395	121	153	32	40	34	67	139	110	160	301	94
E02002518 : Redcar and Cleveland 004	5136	213	542	418	728	204	194	100	142	108	324	171	428	576	776	212
E02002519 : Redcar and Cleveland 005	2541	93	245	204	442	137	129	39	59	37	112	128	166	240	409	101
E02002520 : Redcar and Cleveland 006	5859	311	630	482	795	228	259	115	152	111	339	202	494	625	883	233
E02002521 : Redcar and Cleveland 007	2499	80	213	173	328	73	182	50	29	42	176	65	167	357	426	138
E02002523 : Redcar and Cleveland 009	2001	59	206	188	388	121	152	25	24	30	37	173	81	122	298	97
E02002524 : Redcar and Cleveland 010	2264	155	293	183	327	123	139	26	37	16	100	73	125	247	328	92
E02002525 : Redcar and Cleveland 011	3601	138	407	393	612	197	183	53	58	60	125	181	169	267	618	140
E02002526 : Redcar and Cleveland 012	3306	181	397	334	487	162	151	39	59	54	142	113	204	309	523	151
E02002527 : Redcar and Cleveland 013	1883	138	273	155	261	114	136	10	18	24	41	95	72	140	312	94
E02002529 : Redcar and Cleveland 015	2554	85	256	263	369	126	115	48	56	46	105	128	193	210	419	135
E02002530 : Redcar and Cleveland 016	2576	245	251	266	383	119	187	34	29	28	90	88	131	222	366	137
E02002532 : Redcar and Cleveland 018	2601	106	236	256	386	117	152	57	38	27	136	118	155	248	460	109
E02002533 : Redcar and Cleveland 019	2637	105	249	192	376	114	106	64	66	29	189	90	187	374	372	124
E02002534 : Redcar and Cleveland 020	2670	144	258	193	372	102	97	57	69	41	182	76	211	390	393	85
E02006812 : Redcar and Cleveland 021	3010	119	258	296	494	138	136	51	48	41	136	147	202	287	516	141
E02006910 : Redcar and Cleveland 022	4133	142	443	390	731	211	207	66	107	64	169	225	255	345	597	181
E02002535 : Stockton-on-Tees 001	5405	217	673	490	779	244	230	125	165	77	342	142	458	510	730	223
E02002536 : Stockton-on-Tees 002	4111	147	469	372	685	207	209	87	104	47	202	226	211	367	597	181
E02002537 : Stockton-on-Tees 003	3509	117	382	302	669	220	247	64	88	33	103	234	167	258	460	165
E02002538 : Stockton-on-Tees 004	2647	76	300	249	500	143	143	42	54	24	119	112	177	235	347	126
E02002539 : Stockton-on-Tees 005	4429	204	470	345	571	156	188	123	134	58	352	154	314	511	674	175
E02002540 : Stockton-on-Tees 006	3103	106	276	262	447	105	116	89	110	48	214	96	225	383	496	130
E02002541 : Stockton-on-Tees 007	2983	90	284	250	501	147	134	72	69	37	142	148	199	294	490	126
E02002542 : Stockton-on-Tees 008	3297	60	323	305	704	179	206	46	65	30	106	202	148	203	581	139
E02002543 : Stockton-on-Tees 009	3280	72	312	263	647	165	206	52	87	30	125	184	170	245	603	119
E02002544 : Stockton-on-Tees 010	3270	70	332	297	596	174	215	62	82	29	105	182	249	243	494	140
E02002545 : Stockton-on-Tees 011	2809	59	302	303	500	117	110	54	84	40	138	93	165	258	465	121
E02002546 : Stockton-on-Tees 012	3101	87	303	264	609	149	176	57	71	42	113	181	155	283	473	138
E02002547 : Stockton-on-Tees 013	2882	88	285	230	438	123	121	59	111	52	175	110	218	326	431	115
E02002548 : Stockton-on-Tees 014	4018	90	372	292	747	297	355	87	125	34	143	259	189	295	578	155
E02002549 : Stockton-on-Tees 015	3685	100	356	313	567	130	152	94	150	53	257	134	289	405	536	149
E02002550 : Stockton-on-Tees 016	2907	55	260	237	434	116	110	77	108	55	186	106	223	363	447	130
E02002551 : Stockton-on-Tees 017	2397	71	205	152	441	152	176	57	120	21	82	139	107	195	359	120
E02002552 : Stockton-on-Tees 018	3157	100	304	264	641	188	131	71	98	40	134	191	176	260	433	126
E02002553 : Stockton-on-Tees 019	2562	96	252	247	452	141	138	44	92	36	85	150	142	208	350	129
E02002554 : Stockton-on-Tees 020	2107	66	206	194	481	100	119	49	51	33	67	146	112	117	285	81
E02002555 : Stockton-on-Tees 021	4915	116	475	364	698	175	264	144	146	53	375	182	368	636	751	168
E02002556 : Stockton-on-Tees 022	3941	147	405	278	594	140	137	113	113	55	334	142	351	426	553	153
E02002557 : Stockton-on-Tees 023	7869	217	730	609	1088	294	260	296	352	123	562	243	779	969	1074	273
E02002558 : Stockton-on-Tees 024	5013	136	434	334	706	167	269	128	138	76	419	158	379	752	744	173
E02001682 : Gateshead 001	3740	71	373	273	569	193	185	106	133	53	195	162	265	392	594	176
E02001683 : Gateshead 002	4694	83	433	424	732	240	237	129	136	56	238	178	398	461	731	218
E02001684 : Gateshead 003	3108	58	307	272	468	174	208	92	100	54	159	161	232	243	449	131
E02001685 : Gateshead 004	3627	72	378	305	680	231	185	108	103	38	147	174	220	274	560	152
E02001686 : Gateshead 005	3500	69	339	307	690	180	125	122	127	43	148	137	289	319	463	142
E02001688 : Gateshead 007	3677	53	363	243	672	203	296	145	98	52	171	210	231	274	465	201
E02001689 : Gateshead 008	3307	43	338	179	520	148	276	129	58	59	156	185	166	407	449	194
E02001690 : Gateshead 009	3679	71	357	248	673	158	229	141	122	61	178	175	332	336	445	153
E02001691 : Gateshead 010	4107	69	361	233	631	193	303	180	125	67	207	249	287	440	529	233
E02001692 : Gateshead 011	2551	43	249	219	473	147	171	61	62	19	84	182	171	172	390	108
E02001693 : Gateshead 012	2296	46	260	186	403	135	128	69	49	29	56	127	179	168	365	96
E02001694 : Gateshead 013	3260	44	381	288	611	181	138	81	82	56	153	149	297	265	385	149
E02001695 : Gateshead 014	3307	77	392	323	503	167	116	103	146	51	130	142	368	283	407	99
E02001696 : Gateshead 015	3846	62	447	325	671	244	237	111	86	55	96	206	281	261	597	167
E02001697 : Gateshead 016	4036	59	383	284	531	186	143	153	131	61	264	140	371	480	675	175
E02001698 : Gateshead 017	3241	64	358	245	496	122	93	110	127	51	214	108	349	391	409	104
E02001699 : Gateshead 018	3155	47	432	287	556	185	148	78	111	32	89	137	243	220	443	147
E02001700 : Gateshead 019	5344	103	577	394	944	288	239	150	188	89	246	233	472	458	732	231
E02001701 : Gateshead 020	3195	47	303	245	452	108	109	111	124	45	198	101	354	397	460	141
E02001702 : Gateshead 021	3028	61	342	298	514	185	216	64	76	34	100	198	193	191	429	127
E02001703 : Gateshead 022	2561	44	228	208	436	116	113	99	55	34	162	91	202	307	367	99
E02001704 : Gateshead 023	3041	63	339	270	568	196	194	60	71	52	112	133	244	188	432	119
E02001705 : Gateshead 024	3146	68	310	290	531	147	147	77	58	43	108	157	234	280	553	143
E02001706 : Gateshead 025	2910	78	359	235	560	176	147	66	81	33	104	163	225	238	323	122
E02001707 : Gateshead 026	3778	54	494	327	709	189	225	82	106	49	160	180	340	288	447	128
E02006841 : Gateshead 027	3745	61	305	157	548	159	276	207	142	57	315	176	242	336	592	172
E02006842 : Gateshead 028	2359	44	190	173	332	103	130	101	68	38	141	118	189	301	335	96
E02001708 : Newcastle upon Tyne 001	4931	102	344	398	740	267	240	224	219	69	287	192	464	487	671	227
E02001709 : Newcastle upon Tyne 002	4958	62	339	278	566	136	209	251	225	102	442	160	414	693	845	236
E02001710 : Newcastle upon Tyne 003	4098	45	309	321	705	228	305	135	187	49	161	210	284	363	611	185
E02001711 : Newcastle upon Tyne 004	4029	62	278	312	723	233	308	120	127	41	167	230	330	312	597	189
E02001712 : Newcastle upon Tyne 005	4989	46	228	195	441	110	253	257	198	94	581	143	366	833	1010	234
E02001713 : Newcastle upon Tyne 006	5219	62	240	201	562	109	258	240	226	106	569	161	323	752	1206	204
E02001714 : Newcastle upon Tyne 007	5090	80	284	281	523	155	292	217	165	97	373	169	545	677	1032	200
E02001715 : Newcastle upon Tyne 008	4764	57	331	335	732	277	388	146	150	52	227	244	299	458	874	194
E02001718 : Newcastle upon Tyne 011	2277	43	154	202	468	177	168	52	73	21	60	126	186	151	307	89
E02001719 : Newcastle upon Tyne 012	4612	69	265	283	549	158	262	234	147	66	332	148	448	640	779	232
E02001720 : Newcastle upon Tyne 013	3864	32	136	84	621	52	551	173	98	71	433	108	195	490	597	223
E02001721 : Newcastle upon Tyne 014	4722	90	406	452	794	274	283	142	145	61	200	237	357	400	635	246
E02001722 : Newcastle upon Tyne 015	4016	41	325	376	702	261	240	102	129	52	137	206	347	302	597	199
E02001723 : Newcastle upon Tyne 016	2746	38	127	171	431	178	227	102	65	48	139	152	185	287	465	131
E02001724 : Newcastle upon Tyne 017	4067	30	147	88	605	54	526	177	91	71	477	103	194	605	631	268
E02001725 : Newcastle upon Tyne 018	5339	72	235	165	842	115	616	305	160	67	388	267	342	668	759	338
E02001726 : Newcastle upon Tyne 019	4887	62	282	370	790	324	491	138	146	42	180	280	326	428	743	285
E02001727 : Newcastle upon Tyne 020	3888	68	358	433	562	219	210	98	105	57	151	163	396	331	556	181
E02001728 : Newcastle upon Tyne 021	4545	70	393	454	788	249	248	120	150	60	182	217	365	388	655	206
E02001729 : Newcastle upon Tyne 022	4302	51	188	144	599	222	701	196	119	49	238	251	170	510	611	253
E02001730 : Newcastle upon Tyne 023	5170	59	223	145	931	117	785	253	124	67	352	215	268	560	651	420
E02001731 : Newcastle upon Tyne 024	4186	38	177	163	585	141	608	211	110	66	357	192	219	486	546	287
E02001732 : Newcastle upon Tyne 025	1997	32	152	173	322	131	137	52	52	28	83	133	145	171	283	103
E02001733 : Newcastle upon Tyne 026	4713	80	327	358	689	276	474	143	121	42	216	347	324	352	704	260
E02001734 : Newcastle upon Tyne 027	2988	50	204	240	445	183	247	62	96	41	131	184	204	259	492	150
E02001735 : Newcastle upon Tyne 028	2183	31	158	185	406	138	148	36	35	34	58	168	120	170	358	138
E02001736 : Newcastle upon Tyne 029	4246	45	204	173	661	293	761	118	99	36	123	350	144	329	708	202
E02001737 : Newcastle upon Tyne 030	1984	29	145	157	335	141	186	28	46	28	59	185	113	153	279	100
E02006893 : Newcastle upon Tyne 031	5030	80	397	504	774	316	213	143	217	97	247	211	465	454	683	229
E02001738 : North Tyneside 001	2420	28	174	156	352	68	85	88	108	50	205	62	258	327	338	121
E02001739 : North Tyneside 002	3540	66	348	332	595	175	208	105	112	38	129	194	390	239	453	156
E02001740 : North Tyneside 003	2863	41	190	149	304	78	92	133	123	59	245	78	291	534	437	109
E02001741 : North Tyneside 004	3144	45	228	306	421	135	152	111	144	50	151	138	415	268	433	147
E02001742 : North Tyneside 005	3017	60	227	179	333	101	111	129	113	45	194	98	416	435	449	127
E02001743 : North Tyneside 006	3980	62	259	229	463	116	268	188	123	61	241	145	372	602	633	218
E02001744 : North Tyneside 007	3193	70	238	239	469	147	143	165	108	42	179	124	365	331	447	126
E02001745 : North Tyneside 008	3274	51	274	291	568	176	181	125	125	35	133	154	417	237	380	127
E02001746 : North Tyneside 009	3983	62	273	270	508	153	214	193	131	57	237	144	402	481	653	205
E02001747 : North Tyneside 010	2803	58	188	207	339	98	120	100	100	56	154	85	344	404	430	120
E02001748 : North Tyneside 011	3799	80	318	275	596	183	212	213	150	52	174	155	390	308	531	162
E02001749 : North Tyneside 012	3151	49	317	251	479	150	138	145	128	33	162	112	410	269	406	102
E02001750 : North Tyneside 013	3171	86	240	220	456	133	155	103	119	31	195	102	373	355	478	125
E02001751 : North Tyneside 014	2784	62	199	218	397	140	110	98	82	39	143	113	372	277	386	148
E02001752 : North Tyneside 015	2704	52	244	211	485	151	155	106	66	26	81	144	239	170	473	101
E02001753 : North Tyneside 016	3171	67	227	180	333	83	169	144	101	46	259	121	306	507	472	156
E02001754 : North Tyneside 017	3180	49	219	236	367	77	134	153	108	59	226	100	334	463	493	162
E02001755 : North Tyneside 018	4110	61	309	285	493	155	180	195	157	61	270	156	544	500	606	138
E02001756 : North Tyneside 019	4499	69	309	304	614	198	239	226	153	61	239	226	505	449	724	183
E02001757 : North Tyneside 020	2758	43	265	242	391	147	137	79	74	30	118	105	323	226	453	125
E02001758 : North Tyneside 021	2901	55	321	222	479	140	114	99	110	24	119	129	335	238	405	111
E02001759 : North Tyneside 022	3315	48	248	206	466	128	141	131	102	57	203	138	385	375	521	166
E02001760 : North Tyneside 023	3023	60	296	225	600	164	212	103	61	28	72	161	244	169	458	170
E02001761 : North Tyneside 024	2567	54	245	235	433	142	114	83	69	30	98	135	264	207	350	108
E02001762 : North Tyneside 025	3128	66	316	242	471	161	192	94	96	26	139	134	426	269	397	99
E02001763 : North Tyneside 026	2729	60	289	221	456	159	159	87	66	39	73	160	240	173	436	111
E02001764 : North Tyneside 027	3194	76	271	219	501	190	231	122	80	26	127	224	284	219	451	173
E02001765 : North Tyneside 028	3149	49	297	255	513	198	206	110	86	29	128	165	269	215	472	157
E02001766 : North Tyneside 029	3404	62	288	214	517	171	227	177	112	39	160	178	325	272	473	189
E02001767 : North Tyneside 030	3455	62	295	268	528	166	207	118	94	41	152	165	330	295	537	197
E02001768 : South Tyneside 001	3859	86	383	260	555	188	354	115	95	56	168	187	343	334	558	177
E02001769 : South Tyneside 002	2976	58	324	223	467	224	259	74	56	38	103	181	202	182	439	146
E02001770 : South Tyneside 003	3384	84	361	266	434	231	138	98	110	46	159	119	324	376	495	143
E02001771 : South Tyneside 004	2496	60	271	221	363	160	137	57	53	37	94	109	199	263	374	98
E02001772 : South Tyneside 005	2413	59	304	163	321	140	112	74	68	29	82	76	251	247	393	94
E02001773 : South Tyneside 006	2564	71	274	245	317	124	90	58	69	29	142	87	258	307	373	120
E02001774 : South Tyneside 007	2440	63	325	187	376	105	162	64	70	31	99	126	205	178	339	110
E02001775 : South Tyneside 008	2258	38	273	193	371	159	129	45	39	35	63	130	189	150	358	86
E02001776 : South Tyneside 009	3920	62	480	391	572	189	160	111	110	55	161	178	382	347	573	149
E02001777 : South Tyneside 010	3193	70	436	240	416	167	113	92	111	59	146	143	347	271	417	165
E02001778 : South Tyneside 011	2794	58	331	201	509	157	150	69	57	43	67	127	227	208	477	113
E02001779 : South Tyneside 012	2176	54	294	172	332	140	136	33	42	26	57	135	159	137	355	104
E02001780 : South Tyneside 013	2041	51	205	157	320	118	120	32	64	34	82	88	172	197	306	95
E02001781 : South Tyneside 014	2124	67	249	183	387	137	101	46	42	21	51	125	139	130	330	116
E02001782 : South Tyneside 015	3589	69	494	322	518	202	143	77	92	26	135	184	365	297	517	148
E02001783 : South Tyneside 016	2518	61	287	211	431	180	141	47	59	26	59	157	156	176	402	125
E02001784 : South Tyneside 017	2841	71	341	266	421	137	132	71	74	50	90	132	257	230	430	139
E02001785 : South Tyneside 018	3393	103	351	278	502	190	165	99	90	56	146	145	285	314	533	136
E02001786 : South Tyneside 019	3028	81	373	256	478	181	151	61	75	43	84	166	226	205	510	138
E02001787 : South Tyneside 020	2507	56	294	213	407	151	112	47	83	24	94	117	234	209	354	112
E02001788 : South Tyneside 021	2820	85	340	291	417	127	154	80	93	34	133	119	265	237	329	116
E02001789 : South Tyneside 022	2775	69	221	176	361	107	111	90	108	49	195	88	264	408	406	122
E02001790 : South Tyneside 023	2758	74	229	235	399	112	126	84	105	41	147	100	273	351	369	113
E02001791 : Sunderland 001	2872	67	299	207	391	112	112	79	110	59	129	116	339	324	404	124
E02001792 : Sunderland 002	3359	78	307	242	444	134	153	96	124	58	144	127	369	448	480	155
E02001793 : Sunderland 003	3257	68	468	229	632	236	218	51	121	46	61	262	136	204	407	118
E02001794 : Sunderland 004	3276	92	455	271	592	193	193	47	103	41	78	210	169	233	441	158
E02001795 : Sunderland 005	3190	92	336	239	526	216	209	52	121	60	81	165	207	252	460	174
E02001796 : Sunderland 006	4313	126	431	342	597	204	293	122	153	95	148	209	332	445	575	241
E02001797 : Sunderland 007	2975	59	459	199	479	127	124	88	104	42	148	110	292	270	361	113
E02001798 : Sunderland 008	3573	99	549	280	612	201	195	53	153	52	97	187	235	203	490	167
E02001799 : Sunderland 009	4172	90	799	308	782	279	249	70	121	49	108	238	271	232	380	196
E02001800 : Sunderland 010	3559	68	531	235	678	221	155	91	137	35	96	184	354	250	379	145
E02001801 : Sunderland 011	2787	75	280	159	446	138	291	53	69	34	55	134	137	196	583	137
E02001802 : Sunderland 012	2334	74	223	188	429	168	149	41	63	37	38	188	91	137	414	94
E02001803 : Sunderland 013	3646	100	297	180	628	124	449	149	138	57	121	210	170	368	477	178
E02001804 : Sunderland 014	2794	96	301	273	473	151	146	58	99	41	69	170	162	205	433	117
E02001805 : Sunderland 015	2633	77	276	180	315	138	148	47	119	51	67	121	168	244	564	118
E02001806 : Sunderland 016	3093	99	229	221	485	161	314	86	121	41	102	184	152	308	442	148
E02001807 : Sunderland 017	3431	91	510	223	644	201	162	81	110	39	111	166	335	263	362	133
E02001808 : Sunderland 018	2756	65	250	180	403	104	217	78	127	46	95	102	189	329	446	125
E02001809 : Sunderland 019	3156	80	447	238	562	139	149	84	99	51	101	165	332	291	315	103
E02001810 : Sunderland 020	4530	100	672	306	838	273	183	101	167	50	150	198	548	346	438	160
E02001811 : Sunderland 021	3683	134	379	312	609	212	203	59	117	75	73	271	235	279	572	153
E02001812 : Sunderland 022	4859	123	371	363	646	143	277	151	201	121	224	152	434	710	699	244
E02001813 : Sunderland 023	3779	146	382	291	667	260	231	62	152	62	66	248	151	251	637	173
E02001814 : Sunderland 024	2832	109	300	231	451	126	154	72	140	36	76	147	202	283	398	107
E02001815 : Sunderland 025	5313	141	647	360	843	223	253	155	227	85	258	175	534	609	595	208
E02001816 : Sunderland 026	2789	133	238	231	461	179	134	59	112	50	85	157	175	225	439	111
E02001817 : Sunderland 027	2732	96	251	238	516	154	120	70	150	56	57	144	138	218	398	126
E02001818 : Sunderland 028	3819	143	385	305	603	197	200	102	155	69	117	175	274	318	627	149
E02001819 : Sunderland 029	3393	136	322	303	460	141	114	83	167	84	131	115	279	426	486	146
E02001820 : Sunderland 030	3806	119	469	300	652	187	144	77	149	72	139	170	351	344	486	147
E02001821 : Sunderland 031	3052	153	340	232	428	168	120	81	138	67	89	121	260	286	435	134
E02001822 : Sunderland 032	3732	168	446	307	559	186	177	89	146	85	137	160	341	339	444	148
E02001823 : Sunderland 033	3209	122	399	275	457	163	164	60	122	57	104	170	274	251	430	161
E02001824 : Sunderland 034	3628	120	416	298	537	174	173	95	153	69	141	152	367	341	459	133
E02001825 : Sunderland 035	3070	113	361	331	442	148	145	46	116	29	102	127	275	265	427	143
E02001826 : Sunderland 036	2518	81	292	288	381	169	126	43	89	35	63	118	204	191	314	124
E02002615 : Blackburn with Darwen 001	4067	41	615	263	708	168	183	127	80	39	174	175	274	451	605	164
E02002616 : Blackburn with Darwen 002	3636	44	420	145	685	146	185	147	93	48	210	137	231	506	523	116
E02002617 : Blackburn with Darwen 003	2573	22	417	87	603	146	187	96	52	22	72	143	126	244	292	64
E02002618 : Blackburn with Darwen 004	2451	7	337	69	576	164	130	89	46	22	118	114	134	297	279	69
E02002619 : Blackburn with Darwen 005	3090	35	486	168	629	209	152	87	58	50	122	163	121	327	371	112
E02002620 : Blackburn with Darwen 006	2738	28	440	119	637	149	198	88	41	32	95	122	116	235	345	93
E02002621 : Blackburn with Darwen 007	2489	13	356	87	638	165	179	82	40	21	78	127	117	255	255	76
E02002622 : Blackburn with Darwen 008	3179	33	642	176	611	172	177	82	43	25	69	216	119	243	485	86
E02002623 : Blackburn with Darwen 009	4443	58	741	303	767	206	250	110	56	37	136	209	210	350	812	198
E02002624 : Blackburn with Darwen 010	4045	68	545	335	616	92	146	110	110	69	224	137	284	520	607	182
E02002625 : Blackburn with Darwen 011	4238	45	698	249	715	166	181	90	55	39	167	235	204	379	847	168
E02002626 : Blackburn with Darwen 012	3027	34	470	245	492	118	135	66	31	41	106	161	174	333	499	122
E02002627 : Blackburn with Darwen 013	4355	62	764	345	667	150	155	136	100	63	172	153	306	443	643	196
E02002628 : Blackburn with Darwen 014	3140	38	587	280	497	134	131	69	58	35	94	136	174	265	504	138
E02002629 : Blackburn with Darwen 015	2325	42	457	160	378	121	132	49	33	26	65	114	112	195	351	90
E02002630 : Blackburn with Darwen 016	2768	29	541	183	412	126	143	69	57	32	107	127	148	240	446	108
E02002631 : Blackburn with Darwen 017	4707	77	854	364	730	162	176	119	107	97	206	175	317	471	657	195
E02002632 : Blackburn with Darwen 018	3455	103	422	312	428	105	137	107	123	60	282	117	225	460	433	141
E02002633 : Blackpool 001	3294	45	248	253	513	155	225	83	86	31	130	128	465	278	492	162
E02002634 : Blackpool 002	3517	39	258	252	564	171	266	95	86	33	123	152	497	308	509	164
E02002635 : Blackpool 003	3571	45	258	287	533	178	341	81	77	42	139	132	455	312	502	189
E02002636 : Blackpool 004	3934	49	331	313	645	198	327	90	93	30	113	154	529	305	547	210
E02002637 : Blackpool 005	2927	35	263	217	406	125	278	50	85	31	106	109	417	236	408	161
E02002638 : Blackpool 006	2751	26	152	162	390	117	763	35	66	37	58	142	178	133	309	183
E02002639 : Blackpool 007	1840	21	148	150	313	108	188	22	41	15	37	122	142	112	326	95
E02002640 : Blackpool 008	2553	28	171	158	397	142	405	30	45	18	71	170	168	151	423	176
E02002641 : Blackpool 009	4009	32	269	302	629	154	326	73	109	49	154	163	392	266	854	237
E02002642 : Blackpool 010	2839	23	193	134	395	118	892	34	44	32	45	163	127	97	343	199
E02002643 : Blackpool 011	3184	38	260	216	552	141	410	51	87	38	81	154	239	203	518	196
E02002644 : Blackpool 012	4040	43	307	351	628	187	288	123	155	46	146	162	409	292	666	237
E02002645 : Blackpool 013	2538	19	185	95	333	100	904	31	25	17	47	124	81	87	268	222
E02002646 : Blackpool 014	2880	34	304	205	558	134	260	51	82	35	84	150	228	167	420	168
E02002647 : Blackpool 015	3412	34	295	261	645	193	373	55	85	34	84	151	228	195	540	239
E02002648 : Blackpool 016	3193	47	312	217	607	189	281	58	86	25	99	147	231	206	480	208
E02002649 : Blackpool 017	3851	36	313	284	613	173	414	107	151	35	140	159	298	262	584	282
E02002650 : Blackpool 018	3741	46	320	320	696	189	238	95	162	53	170	154	333	242	510	213
E02002651 : Blackpool 019	3708	38	339	275	622	172	307	108	150	39	129	168	348	266	531	216
E02003811 : Cheshire East 022	2879	201	296	161	428	125	134	144	139	56	345	132	87	264	242	125
E02003812 : Cheshire East 023	2700	87	279	148	406	109	141	137	187	29	273	111	151	283	250	109
E02003813 : Cheshire East 024	3163	98	481	249	507	150	154	100	159	36	168	142	149	259	369	142
E02003814 : Cheshire East 025	3887	80	584	248	673	189	161	164	223	46	237	198	161	333	446	144
E02003815 : Cheshire East 026	3038	72	489	275	494	151	156	95	81	42	182	176	83	214	404	124
E02003816 : Cheshire East 027	3425	69	514	238	572	133	197	133	120	53	238	176	109	283	424	166
E02003817 : Cheshire East 028	3358	61	476	248	529	104	142	144	163	48	246	133	121	377	417	149
E02003818 : Cheshire East 029	2980	65	420	183	436	137	84	140	154	47	309	97	150	324	315	119
E02003819 : Cheshire East 030	2685	66	325	140	426	119	126	110	152	32	224	109	125	309	294	128
E02003820 : Cheshire East 031	3646	83	464	212	644	192	143	134	201	50	250	156	144	364	427	182
E02003821 : Cheshire East 032	2548	75	316	146	474	130	119	82	120	21	145	128	97	246	337	112
E02003822 : Cheshire East 033	5383	243	661	406	906	258	222	211	186	87	324	226	217	548	612	276
E02003823 : Cheshire East 040	2840	39	352	192	471	121	143	124	128	50	146	104	105	377	348	140
E02003824 : Cheshire East 042	2512	46	324	148	369	87	121	100	108	45	145	102	127	382	291	117
E02003825 : Cheshire East 034	4073	87	688	236	746	323	197	131	143	27	159	157	161	283	593	142
E02003826 : Cheshire East 035	3176	70	437	189	605	319	195	65	78	20	75	174	103	203	511	132
E02003827 : Cheshire East 036	3755	77	609	183	806	344	257	62	79	31	97	262	68	211	534	135
E02003828 : Cheshire East 037	2750	72	391	132	562	236	164	56	65	19	73	195	66	189	416	114
E02003829 : Cheshire East 038	2934	38	442	134	600	268	211	71	80	29	82	123	92	266	364	134
E02003830 : Cheshire East 039	3599	60	542	164	743	385	196	80	87	42	122	222	103	256	462	135
E02003831 : Cheshire East 041	4748	185	645	272	780	292	188	176	199	56	262	153	231	528	569	212
E02003832 : Cheshire East 043	3037	48	533	140	540	274	259	89	61	25	76	199	78	219	377	119
E02003833 : Cheshire East 044	3114	63	456	188	574	226	153	91	78	24	126	154	127	276	451	127
E02003834 : Cheshire East 045	3276	49	483	164	626	330	209	104	77	27	111	193	94	261	378	170
E02003835 : Cheshire East 046	3831	72	498	215	640	231	143	115	169	43	224	152	203	501	473	152
E02003836 : Cheshire East 047	3269	83	426	209	593	167	192	106	97	48	171	144	144	347	404	138
E02003837 : Cheshire East 049	6335	433	777	384	940	284	301	297	246	111	466	216	257	646	695	282
E02003838 : Cheshire East 048	3030	67	374	189	587	177	133	93	93	33	155	117	140	360	378	134
E02003839 : Cheshire East 050	3275	63	399	156	616	140	183	131	101	59	209	148	125	364	422	159
E02003840 : Cheshire East 051	4969	500	559	309	712	193	292	158	132	96	410	195	157	493	541	222
E02003853 : Cheshire East 001	2946	57	304	209	401	95	172	121	113	47	304	129	140	326	360	168
E02003854 : Cheshire East 002	3130	33	293	197	501	102	144	142	148	49	322	133	150	380	395	141
E02003855 : Cheshire East 003	3158	44	260	187	506	97	127	130	172	69	322	156	164	370	412	142
E02003856 : Cheshire East 004	5122	53	360	278	900	361	324	248	248	93	421	270	171	451	714	230
E02003857 : Cheshire East 005	3402	51	264	197	562	200	176	200	197	77	364	190	118	287	382	137
E02003858 : Cheshire East 006	3243	33	257	144	477	139	152	195	213	69	507	151	111	299	352	144
E02003859 : Cheshire East 007	5812	341	441	411	850	226	318	277	277	144	616	323	171	468	572	377
E02003860 : Cheshire East 008	3413	34	321	175	465	128	142	213	216	82	461	152	137	376	335	176
E02003861 : Cheshire East 009	2991	52	271	151	464	136	210	164	153	46	293	173	89	278	351	160
E02003862 : Cheshire East 011	2222	56	250	157	283	57	99	123	111	75	343	104	45	184	213	122
E02003863 : Cheshire East 010	3222	47	264	141	428	93	161	217	186	85	527	170	119	321	304	159
E02003864 : Cheshire East 012	3859	89	350	237	587	143	187	203	206	111	599	187	94	315	348	203
E02003865 : Cheshire East 013	4054	68	497	280	516	156	222	192	146	71	449	174	149	416	501	217
E02003866 : Cheshire East 014	3009	22	441	146	416	107	113	160	156	55	373	120	112	299	354	135
E02003867 : Cheshire East 015	3827	61	473	223	526	140	177	178	190	45	372	195	132	370	573	172
E02003868 : Cheshire East 016	4179	57	582	268	671	195	201	156	151	54	386	266	119	339	552	182
E02003869 : Cheshire East 017	3651	49	475	210	527	149	128	160	150	57	369	175	147	342	531	182
E02003870 : Cheshire East 018	5923	87	742	344	953	221	320	307	262	69	573	310	165	455	863	252
E02003871 : Cheshire East 019	3304	63	419	245	567	142	161	91	114	48	206	211	102	236	561	138
E02003872 : Cheshire East 020	4870	331	532	338	700	148	198	168	181	113	573	192	158	412	571	255
E02003873 : Cheshire East 021	2896	67	372	189	483	162	152	88	107	35	159	174	82	178	515	133
E02003794 : Cheshire West and Chester 022	4402	239	552	260	729	178	257	125	190	61	313	210	198	376	528	186
E02003795 : Cheshire West and Chester 025	2715	107	274	177	407	98	117	76	114	40	168	93	274	264	370	136
E02003796 : Cheshire West and Chester 027	3145	81	312	192	491	145	211	94	168	41	177	116	171	329	452	165
E02003797 : Cheshire West and Chester 028	4779	98	458	256	586	150	240	184	296	62	404	179	306	611	767	182
E02003798 : Cheshire West and Chester 029	2653	41	223	134	666	177	237	46	96	28	75	178	77	172	390	113
E02003799 : Cheshire West and Chester 031	3090	47	318	191	701	236	274	48	115	44	81	166	93	198	418	160
E02003800 : Cheshire West and Chester 030	2969	113	313	171	439	98	110	123	174	45	284	126	159	372	315	127
E02003801 : Cheshire West and Chester 032	3472	62	344	212	464	185	222	123	211	57	247	124	197	361	494	169
E02003802 : Cheshire West and Chester 033	4575	69	403	179	679	164	494	188	383	51	419	211	197	420	498	220
E02003803 : Cheshire West and Chester 034	4578	60	356	144	972	132	751	158	237	62	319	155	163	395	403	271
E02003804 : Cheshire West and Chester 036	3776	52	326	181	513	130	286	154	303	58	333	153	192	468	460	167
E02003805 : Cheshire West and Chester 039	2916	89	269	147	412	95	144	109	186	42	327	90	133	367	376	130
E02003806 : Cheshire West and Chester 041	3049	82	302	166	477	105	157	144	219	48	280	98	159	351	329	132
E02003807 : Cheshire West and Chester 043	3882	75	330	186	474	98	208	154	337	68	462	145	204	522	450	169
E02003808 : Cheshire West and Chester 044	3117	67	357	159	572	155	239	102	231	32	175	159	145	230	363	131
E02003809 : Cheshire West and Chester 046	3796	336	354	256	532	119	231	116	139	107	349	166	132	333	423	203
E02003810 : Cheshire West and Chester 047	4005	325	392	391	584	129	204	101	155	87	334	180	149	358	408	208
E02003841 : Cheshire West and Chester 001	3354	66	341	216	524	136	160	88	117	54	320	147	193	349	492	151
E02003842 : Cheshire West and Chester 004	2473	69	251	169	350	61	101	76	85	52	269	78	135	313	357	107
E02003843 : Cheshire West and Chester 005	2685	71	380	198	543	136	148	49	77	30	134	125	141	215	336	102
E02003844 : Cheshire West and Chester 006	3224	61	351	253	468	117	165	97	129	48	212	120	198	421	434	150
E02003845 : Cheshire West and Chester 007	3795	85	466	261	799	208	300	73	121	26	176	270	134	202	493	181
E02003846 : Cheshire West and Chester 008	2866	66	365	200	655	138	197	47	82	36	102	192	101	166	405	114
E02003847 : Cheshire West and Chester 009	5331	131	805	373	941	175	220	140	309	62	354	173	368	458	598	224
E02003848 : Cheshire West and Chester 010	2298	63	290	164	489	127	155	40	80	15	92	156	90	159	278	100
E02003849 : Cheshire West and Chester 011	2932	63	393	252	635	156	249	44	85	20	91	189	92	177	355	131
E02003850 : Cheshire West and Chester 013	2678	57	432	205	542	94	117	52	97	20	110	111	142	217	389	93
E02003851 : Cheshire West and Chester 014	3058	71	477	231	536	99	149	76	152	27	165	120	172	272	388	123
E02003852 : Cheshire West and Chester 016	3720	100	664	217	630	140	166	89	189	31	221	118	212	361	449	133
E02003874 : Cheshire West and Chester 002	4227	89	449	268	574	170	245	173	158	56	397	164	282	515	488	199
E02003875 : Cheshire West and Chester 003	3314	225	335	269	447	108	149	133	128	56	346	157	146	344	316	155
E02003876 : Cheshire West and Chester 012	2800	63	346	201	538	146	124	69	124	32	180	151	136	241	322	127
E02003877 : Cheshire West and Chester 015	4622	189	523	286	624	151	194	205	177	45	488	178	288	562	508	204
E02003878 : Cheshire West and Chester 017	4132	233	479	283	731	215	185	136	219	53	304	189	181	342	415	167
E02003879 : Cheshire West and Chester 018	3179	71	376	220	618	153	199	108	156	38	162	242	132	229	346	129
E02003880 : Cheshire West and Chester 019	2891	114	333	226	518	167	143	83	91	35	160	159	109	299	325	129
E02003881 : Cheshire West and Chester 020	3176	96	367	219	602	155	157	98	156	38	190	199	132	299	350	118
E02003882 : Cheshire West and Chester 021	4489	96	613	284	982	211	213	116	219	45	240	312	162	340	464	192
E02003883 : Cheshire West and Chester 023	5200	111	552	292	688	214	196	260	392	76	530	225	264	681	517	202
E02003884 : Cheshire West and Chester 024	3709	122	392	242	563	98	185	148	187	62	420	150	196	418	366	160
E02003885 : Cheshire West and Chester 026	2869	111	348	201	456	107	101	138	129	52	230	134	139	334	285	104
E02003886 : Cheshire West and Chester 035	3122	63	508	213	661	187	164	91	119	42	106	183	126	224	318	117
E02003887 : Cheshire West and Chester 037	3185	74	444	221	585	165	137	80	169	39	138	163	181	286	356	147
E02003888 : Cheshire West and Chester 038	2871	58	448	202	629	170	166	60	92	31	91	175	138	188	307	116
E02003889 : Cheshire West and Chester 040	2205	42	280	144	446	148	126	45	93	18	82	152	97	168	260	104
E02003890 : Cheshire West and Chester 042	2938	56	429	198	598	162	141	67	117	41	110	156	150	219	367	127
E02003891 : Cheshire West and Chester 045	2775	170	273	174	405	110	188	83	121	34	299	117	114	307	259	121
E02002574 : Halton 001	3718	154	460	330	583	200	146	144	89	46	195	150	305	353	416	147
E02002575 : Halton 002	5474	167	654	429	832	265	186	237	238	92	336	180	469	540	664	185
E02002576 : Halton 003	3445	141	453	253	690	235	133	112	78	40	139	186	221	233	399	132
E02002577 : Halton 004	3012	82	313	235	690	204	140	78	53	23	88	185	171	232	392	126
E02002578 : Halton 005	3546	93	396	310	677	237	168	91	81	34	149	171	224	326	421	168
E02002579 : Halton 006	3377	100	404	262	789	231	165	99	55	33	127	204	162	216	398	132
E02002580 : Halton 007	3036	99	287	247	677	254	189	87	74	38	72	200	164	176	328	144
E02002581 : Halton 008	3579	99	388	286	688	247	146	106	124	57	154	184	255	309	377	159
E02002582 : Halton 009	4588	142	586	294	683	258	156	285	155	51	329	198	373	415	496	167
E02002583 : Halton 010	2406	40	325	171	478	204	140	87	29	19	74	167	138	130	293	111
E02002584 : Halton 011	3484	70	545	268	576	273	156	137	74	49	149	209	217	254	397	110
E02002585 : Halton 012	5115	129	698	351	935	359	259	231	88	67	277	241	319	354	615	192
E02002586 : Halton 013	3578	71	451	247	736	318	220	132	50	38	110	283	172	218	426	106
E02002587 : Halton 014	2972	50	417	191	594	233	161	143	45	24	118	177	145	177	393	104
E02002588 : Halton 015	3056	49	378	184	647	260	180	121	42	23	94	208	136	173	460	101
E02002589 : Halton 016	3385	87	491	213	521	220	133	149	88	52	186	130	262	315	429	109
E02002590 : Warrington 001	3315	131	279	263	484	126	147	139	104	40	296	158	318	367	347	116
E02002591 : Warrington 002	3070	101	266	227	473	151	154	146	96	36	268	148	206	312	353	133
E02002592 : Warrington 003	3046	86	290	249	565	167	125	130	99	39	191	159	179	232	395	140
E02002593 : Warrington 004	2717	80	234	180	435	178	114	168	89	22	247	157	177	246	262	128
E02002594 : Warrington 005	2851	61	236	143	527	220	126	201	80	26	209	210	177	236	264	135
E02002595 : Warrington 006	3365	71	297	271	777	295	222	141	57	25	88	232	111	177	444	157
E02002596 : Warrington 007	4480	120	408	305	851	277	184	223	144	43	310	219	269	420	507	200
E02002597 : Warrington 008	3786	102	330	271	850	344	248	133	83	37	126	258	122	230	470	182
E02002598 : Warrington 009	4637	192	480	271	780	219	170	289	208	63	306	196	331	397	577	158
E02002599 : Warrington 010	5922	231	515	366	966	278	234	363	231	73	420	247	378	512	889	219
E02002600 : Warrington 011	4424	111	407	361	889	374	237	181	88	43	143	292	205	312	602	179
E02002601 : Warrington 012	4008	110	370	376	721	253	158	157	117	44	246	231	264	333	447	181
E02002602 : Warrington 013	3263	80	285	202	668	292	173	124	77	37	109	217	97	193	582	127
E02002603 : Warrington 014	3840	110	396	339	702	247	162	181	145	39	215	183	204	323	438	156
E02002604 : Warrington 015	3960	190	373	274	658	183	142	170	150	36	234	190	260	389	542	169
E02002605 : Warrington 016	4917	215	411	349	967	322	171	217	160	50	259	272	277	347	695	205
E02002606 : Warrington 017	5532	145	414	360	1152	476	322	297	155	61	308	347	262	312	674	247
E02002607 : Warrington 018	5134	166	394	337	1037	391	321	295	150	65	270	322	246	300	578	262
E02002608 : Warrington 019	4018	168	389	328	670	240	145	178	110	49	239	155	261	371	539	176
E02002609 : Warrington 020	3941	104	361	338	801	317	238	158	94	36	179	218	181	245	507	164
E02002610 : Warrington 021	6203	160	483	425	742	233	325	412	287	113	663	278	284	706	804	288
E02002611 : Warrington 022	3986	114	313	308	533	160	203	211	125	65	360	157	265	499	486	187
E02002612 : Warrington 023	4672	88	408	344	639	213	196	276	181	78	464	182	301	523	546	233
E02002613 : Warrington 024	3183	118	251	233	446	134	134	180	134	59	328	140	167	356	344	159
E02002614 : Warrington 025	2965	72	275	169	385	92	103	167	173	41	372	92	172	369	367	116
E02003965 : Allerdale 001	5172	320	929	453	691	278	346	116	77	39	181	175	247	423	692	205
E02003966 : Allerdale 002	3771	526	365	321	459	124	328	81	48	43	194	109	203	353	448	169
E02003967 : Allerdale 003	4174	395	635	417	580	226	292	58	44	33	152	129	224	354	476	159
E02003968 : Allerdale 004	4155	193	700	548	583	165	260	30	56	63	150	115	289	306	517	180
E02003969 : Allerdale 005	2731	119	502	356	480	113	215	17	19	35	58	111	111	162	329	104
E02003970 : Allerdale 006	3944	276	499	275	526	117	280	52	47	65	273	89	285	500	483	177
E02003971 : Allerdale 007	3975	253	520	327	439	112	392	63	42	66	249	104	259	489	462	198
E02003972 : Allerdale 008	4547	218	839	433	780	160	261	48	51	65	195	142	344	320	518	173
E02003973 : Allerdale 009	3848	185	532	363	836	202	301	38	23	40	70	178	238	214	456	172
E02003974 : Allerdale 010	3511	207	592	304	651	144	196	28	44	38	126	134	247	205	433	162
E02003975 : Allerdale 011	3158	201	603	284	439	109	145	22	36	37	149	116	236	252	407	122
E02003976 : Allerdale 012	3469	121	192	294	535	88	918	50	21	30	143	158	122	282	283	232
E02003977 : Barrow-in-Furness 001	3221	150	639	293	433	129	199	46	49	18	120	89	190	300	432	134
E02003978 : Barrow-in-Furness 002	2886	109	547	229	416	119	161	39	51	25	102	74	170	247	462	135
E02003979 : Barrow-in-Furness 003	3425	112	782	227	395	85	167	55	90	21	153	77	265	350	533	113
E02003980 : Barrow-in-Furness 004	2743	77	513	214	507	140	221	34	33	13	59	133	124	170	399	106
E02003981 : Barrow-in-Furness 005	3571	117	786	247	503	138	172	72	66	23	134	84	248	293	537	151
E02003982 : Barrow-in-Furness 006	3695	143	856	291	511	122	165	53	57	30	122	106	260	294	547	138
E02003983 : Barrow-in-Furness 007	3185	77	629	223	576	162	204	46	23	34	88	153	146	196	491	137
E02003984 : Barrow-in-Furness 008	2703	77	426	179	501	162	335	53	33	18	63	139	130	123	351	113
E02003985 : Barrow-in-Furness 009	2884	74	705	241	432	120	145	40	41	21	79	95	208	195	380	108
E02003986 : Barrow-in-Furness 010	3031	61	704	247	472	121	201	60	49	18	88	107	173	219	416	95
E02003987 : Carlisle 001	3251	512	241	320	609	280	176	31	40	40	126	113	159	167	315	122
E02003988 : Carlisle 002	3235	237	230	275	526	228	201	60	53	51	178	105	225	336	400	130
E02003989 : Carlisle 003	3846	84	326	277	867	245	218	64	96	52	187	131	307	339	493	160
E02003990 : Carlisle 004	5034	148	443	402	929	295	261	121	119	87	278	143	468	498	630	212
E02003991 : Carlisle 005	4147	160	490	430	735	255	162	70	106	60	179	131	322	294	586	167
E02003992 : Carlisle 006	4587	62	448	293	844	250	556	98	62	62	197	179	302	363	585	286
E02003993 : Carlisle 007	4578	340	344	392	697	186	276	91	113	83	294	162	306	513	550	231
E02003994 : Carlisle 008	3634	69	504	245	695	225	237	67	59	36	125	188	207	211	621	145
E02003995 : Carlisle 009	4292	72	573	383	835	397	275	62	78	45	115	231	218	221	598	189
E02003996 : Carlisle 010	5581	102	723	420	1176	359	502	92	94	64	176	246	341	354	651	281
E02003997 : Carlisle 011	4172	90	597	302	921	330	354	38	55	35	102	265	174	241	490	178
E02003998 : Carlisle 012	2983	76	390	296	634	244	194	32	40	24	53	148	141	169	398	144
E02003999 : Carlisle 013	4858	254	533	404	906	300	246	95	98	76	239	156	317	425	618	191
E02004000 : Copeland 001	2585	237	439	209	364	102	141	23	15	25	90	125	133	189	399	94
E02004001 : Copeland 002	2650	177	523	244	350	72	195	44	23	27	133	88	143	197	323	111
E02004002 : Copeland 003	5244	462	1234	372	559	109	232	75	54	74	247	179	319	424	731	173
E02004003 : Copeland 004	5650	547	1252	564	632	147	313	73	50	36	240	238	248	418	690	202
E02004004 : Copeland 005	4055	314	640	433	646	159	298	36	26	27	111	228	142	239	565	191
E02004005 : Copeland 006	3808	361	830	418	398	117	227	38	36	32	156	195	190	238	466	106
E02004006 : Copeland 007	4402	592	896	383	338	96	359	59	42	28	308	142	213	392	392	162
E02004007 : Copeland 008	4679	460	784	418	482	169	356	83	53	38	197	148	429	354	492	216
E02004008 : Eden 001	3416	414	298	350	402	127	272	56	46	55	179	128	195	347	374	173
E02004009 : Eden 002	3307	474	237	277	474	143	241	55	45	57	188	102	194	334	324	162
E02004010 : Eden 003	3845	116	297	387	899	216	583	40	39	33	124	155	187	224	367	178
E02004011 : Eden 004	5037	236	311	521	998	278	522	71	89	70	240	192	361	401	530	217
E02004012 : Eden 005	2993	365	135	221	370	101	481	35	38	55	153	134	156	307	256	186
E02004013 : Eden 006	5177	608	334	542	720	287	593	66	72	63	263	166	216	499	504	244
E02004014 : Eden 007	4010	554	224	486	648	220	420	49	51	39	188	132	134	355	374	136
E02004015 : South Lakeland 001	3423	83	116	210	574	84	1210	38	37	59	141	140	61	262	212	196
E02004016 : South Lakeland 002	4408	132	220	337	800	115	1070	57	81	73	238	181	111	376	362	255
E02004017 : South Lakeland 003	4571	145	497	417	1013	168	329	73	84	52	208	185	179	418	533	270
E02004018 : South Lakeland 004	4240	69	379	341	902	123	432	78	62	36	204	190	144	439	567	274
E02004019 : South Lakeland 005	4179	268	391	392	837	132	262	59	106	52	205	128	194	420	504	229
E02004020 : South Lakeland 006	4423	86	416	371	978	165	319	86	126	66	207	146	233	446	570	208
E02004021 : South Lakeland 007	2805	213	216	211	420	80	401	54	37	44	199	112	100	286	238	194
E02004022 : South Lakeland 008	2986	277	296	254	357	89	364	85	25	27	151	102	126	324	326	183
E02004023 : South Lakeland 009	2934	227	164	253	455	81	267	49	34	44	194	86	79	580	274	147
E02004024 : South Lakeland 010	3562	258	267	332	530	110	244	72	80	49	243	127	150	489	428	183
E02004025 : South Lakeland 011	3758	146	288	396	569	143	301	90	61	50	206	133	182	494	515	184
E02004026 : South Lakeland 012	3864	154	575	306	506	122	345	101	48	46	175	157	184	426	494	225
E02004027 : South Lakeland 013	3401	117	259	333	563	96	430	51	45	64	166	140	117	349	465	206
E02004028 : South Lakeland 014	3636	175	601	265	516	93	238	80	72	38	195	101	206	389	483	184
E02000984 : Bolton 001	4217	78	413	393	566	119	153	149	217	85	330	123	291	593	521	186
E02000985 : Bolton 002	3689	61	352	337	554	83	133	128	161	53	294	141	277	498	473	144
E02000986 : Bolton 003	4271	74	392	413	699	148	173	116	202	85	281	172	265	531	524	196
E02000987 : Bolton 004	3426	81	377	295	571	162	186	93	116	38	184	150	201	344	470	158
E02000988 : Bolton 005	3693	83	374	270	767	232	225	105	114	60	158	189	204	320	434	158
E02000989 : Bolton 006	3926	81	428	360	605	139	141	103	160	55	208	159	266	536	504	181
E02000990 : Bolton 007	4081	85	439	318	765	133	152	111	164	55	255	167	294	457	532	154
E02000991 : Bolton 008	3836	80	381	369	657	180	143	94	136	73	195	148	242	410	567	161
E02000992 : Bolton 009	2950	93	326	302	437	108	125	82	104	46	174	92	189	344	408	120
E02000993 : Bolton 010	2762	57	318	233	550	145	189	45	75	38	103	160	135	212	380	122
E02000994 : Bolton 011	2732	60	298	151	728	203	165	64	65	40	96	161	93	203	299	106
E02000995 : Bolton 012	3482	69	333	301	570	121	173	98	105	72	241	157	179	390	489	184
E02000996 : Bolton 013	2792	50	328	249	562	170	160	44	65	33	72	197	136	199	405	122
E02000997 : Bolton 014	2732	78	276	193	472	109	119	70	90	49	201	142	163	284	357	129
E02000998 : Bolton 015	3453	72	349	236	750	266	242	75	116	30	126	208	157	267	401	158
E02000999 : Bolton 016	2427	44	250	119	567	189	208	70	66	33	89	159	107	161	234	131
E02001000 : Bolton 017	4158	77	516	364	846	239	224	90	121	67	181	226	204	341	489	173
E02001001 : Bolton 018	3754	60	348	247	691	169	202	113	139	49	256	133	199	418	553	177
E02001002 : Bolton 019	4457	96	477	445	821	237	165	117	121	53	230	207	251	376	616	245
E02001003 : Bolton 020	3424	40	302	228	573	120	132	107	152	63	337	125	188	424	519	114
E02001004 : Bolton 021	2668	54	301	105	695	216	225	57	68	30	84	187	95	198	274	79
E02001005 : Bolton 022	3038	50	305	160	690	248	196	75	108	30	156	179	129	232	369	111
E02001006 : Bolton 023	2945	72	360	156	746	214	159	65	61	32	94	146	123	219	391	107
E02001007 : Bolton 024	4962	91	591	516	920	254	159	140	194	58	210	227	301	415	679	207
E02001008 : Bolton 025	2581	51	284	146	608	242	177	54	63	24	71	182	103	176	306	94
E02001009 : Bolton 026	2903	73	339	264	566	183	163	72	77	35	96	149	136	235	377	138
E02001010 : Bolton 027	2463	35	257	192	516	203	102	56	66	25	88	175	97	178	359	114
E02001011 : Bolton 028	5449	119	542	495	858	157	225	185	296	99	375	222	392	579	643	262
E02001012 : Bolton 029	3387	56	344	301	687	228	153	73	83	49	111	174	141	248	579	160
E02001013 : Bolton 030	2875	49	302	265	480	109	115	94	126	41	221	123	184	297	357	112
E02001014 : Bolton 031	4088	97	504	377	815	202	222	108	144	54	187	212	234	269	502	161
E02001015 : Bolton 032	3470	72	426	389	725	182	178	60	106	28	117	177	170	241	460	139
E02001016 : Bolton 033	3152	54	355	275	692	180	147	52	70	29	107	231	137	212	489	122
E02001017 : Bolton 034	5437	122	585	583	1000	275	189	132	202	77	263	276	365	434	707	227
E02001018 : Bolton 035	4123	95	484	386	656	184	156	106	188	54	250	205	292	374	529	164
E02001019 : Bury 001	4662	73	493	346	692	237	186	178	175	70	333	185	328	566	603	197
E02001020 : Bury 002	2801	38	294	210	410	101	96	89	121	54	218	87	214	435	325	109
E02001021 : Bury 003	4282	63	439	301	628	129	154	176	221	85	338	152	311	522	575	188
E02001022 : Bury 004	3619	70	431	282	573	184	136	111	132	49	183	166	211	356	555	180
E02001023 : Bury 005	2757	48	237	227	472	120	105	111	112	30	155	98	197	333	388	124
E02001024 : Bury 006	4273	71	461	312	725	164	153	122	189	69	255	167	315	474	611	185
E02001025 : Bury 007	3096	50	370	188	552	167	173	85	88	28	115	199	139	206	593	143
E02001026 : Bury 008	3682	44	425	200	740	334	262	133	113	35	133	219	127	250	517	150
E02001027 : Bury 009	3507	56	388	260	621	189	171	97	136	41	151	180	203	315	550	149
E02001028 : Bury 010	3542	48	300	284	569	139	107	118	174	53	251	124	318	497	428	132
E02001029 : Bury 011	3060	29	362	158	607	230	197	119	90	44	129	151	147	271	407	119
E02001030 : Bury 012	3096	64	317	289	531	131	114	113	142	47	158	117	216	324	411	122
E02001031 : Bury 013	3102	33	267	208	650	158	143	123	130	35	148	158	185	350	399	115
E02001032 : Bury 014	3710	67	392	330	657	201	135	138	152	52	171	187	183	328	548	169
E02001033 : Bury 015	2659	55	295	186	529	167	126	90	106	29	119	127	143	206	373	108
E02001034 : Bury 016	3336	65	350	227	676	238	206	114	129	38	134	189	167	212	469	122
E02001035 : Bury 017	3522	42	251	308	578	167	110	141	240	57	268	165	246	381	416	152
E02001036 : Bury 018	3517	56	344	262	713	177	146	101	175	55	209	188	169	299	463	160
E02001037 : Bury 019	3555	31	239	183	713	109	132	148	203	79	343	163	166	410	459	177
E02001038 : Bury 020	2703	26	194	172	466	122	146	103	133	57	185	156	156	264	393	130
E02001039 : Bury 021	3663	45	277	310	670	224	234	119	158	36	158	216	188	333	514	181
E02001040 : Bury 022	3014	42	210	217	497	137	140	117	153	51	181	141	199	381	412	136
E02001041 : Bury 023	3672	40	201	235	561	184	223	133	167	56	266	191	238	471	544	162
E02001042 : Bury 024	3255	26	183	199	536	134	166	135	152	75	289	152	208	368	500	132
E02001043 : Bury 025	2631	25	167	191	382	114	132	112	125	46	210	112	170	315	426	104
E02001044 : Bury 026	3736	25	185	194	664	121	157	141	130	112	372	145	162	659	491	178
E02001045 : Manchester 001	3008	34	198	251	509	199	192	67	113	52	101	197	148	277	519	151
E02001046 : Manchester 002	3718	43	234	315	587	228	256	85	132	57	167	253	142	409	633	177
E02001047 : Manchester 003	4074	49	283	324	689	249	250	94	187	68	168	270	205	402	636	200
E02001048 : Manchester 004	3569	25	252	222	622	261	215	95	155	59	167	211	165	398	569	153
E02001049 : Manchester 005	4354	48	340	339	790	322	223	114	191	80	227	253	243	380	589	215
E02001050 : Manchester 006	2964	23	208	191	475	234	306	64	113	31	122	237	105	254	473	128
E02001051 : Manchester 007	3543	39	221	275	637	219	286	72	141	56	158	230	153	330	536	190
E02001052 : Manchester 008	4237	18	268	163	913	381	398	119	175	58	200	332	148	361	507	196
E02001053 : Manchester 009	3130	25	230	160	550	174	370	53	77	41	117	342	105	258	465	163
E02001055 : Manchester 011	3280	63	281	240	579	222	262	78	89	45	154	233	162	259	471	142
E02001056 : Manchester 012	2538	28	197	169	467	164	220	53	47	46	95	222	106	223	386	115
E02001057 : Manchester 013	3835	35	171	160	632	178	462	200	223	48	353	332	138	309	396	198
E02001059 : Manchester 015	3835	44	295	177	673	221	410	117	160	71	159	389	150	323	494	152
E02001061 : Manchester 017	3289	49	273	186	613	171	264	68	105	63	110	310	147	262	527	141
E02001062 : Manchester 018	2998	30	99	87	493	144	466	109	99	36	115	249	101	304	481	185
E02001063 : Manchester 019	3822	32	139	86	631	123	503	192	178	60	278	244	150	553	413	240
E02001064 : Manchester 020	3039	30	170	139	552	207	344	70	86	37	126	267	118	286	452	155
E02001065 : Manchester 021	3736	49	290	267	648	250	287	76	120	48	147	294	168	407	478	207
E02001066 : Manchester 022	3828	31	137	82	798	180	663	163	137	45	189	241	108	394	412	248
E02001067 : Manchester 023	3218	34	189	180	542	179	323	70	115	37	143	349	106	276	507	168
E02001068 : Manchester 024	2782	22	113	72	443	151	339	74	95	32	123	286	97	333	456	146
E02001069 : Manchester 025	3962	20	125	103	707	163	700	116	134	52	180	282	99	486	532	263
E02001070 : Manchester 026	3875	18	135	94	753	134	635	156	139	46	253	181	111	513	439	268
E02001071 : Manchester 027	4651	55	276	212	846	357	571	116	177	63	229	374	149	434	583	209
E02001072 : Manchester 028	4501	39	199	159	555	215	322	236	174	80	398	249	236	665	677	297
E02001073 : Manchester 029	5573	56	273	180	599	139	252	356	235	109	663	257	303	985	843	323
E02001074 : Manchester 030	4662	39	190	182	728	235	385	183	187	90	334	252	162	667	728	300
E02001075 : Manchester 031	3668	41	196	185	525	228	364	153	125	51	214	235	191	449	498	213
E02001076 : Manchester 032	3887	26	106	83	914	101	789	140	133	34	223	169	94	412	335	328
E02001077 : Manchester 033	4268	45	165	154	455	142	206	248	172	80	470	166	203	821	685	256
E02001078 : Manchester 034	4455	39	227	241	667	321	354	163	157	81	261	227	229	620	656	212
E02001079 : Manchester 035	3545	35	128	157	549	174	423	144	132	55	237	200	120	441	557	193
E02001080 : Manchester 036	3916	20	132	105	757	134	658	149	155	74	268	173	139	438	457	257
E02001081 : Manchester 037	3552	41	174	135	346	103	130	243	133	69	443	143	190	640	578	184
E02001082 : Manchester 038	3982	27	134	102	426	122	287	239	211	78	462	224	136	661	657	216
E02001083 : Manchester 039	5172	54	254	181	540	137	272	344	279	111	707	273	209	718	890	203
E02001084 : Manchester 040	4183	33	159	181	511	97	341	210	158	77	462	204	161	665	703	221
E02001085 : Manchester 041	3069	27	165	219	516	185	251	78	138	38	129	175	114	362	511	161
E02001086 : Manchester 042	3324	18	162	157	393	112	174	201	156	52	392	170	141	432	609	155
E02001087 : Manchester 043	5654	53	279	179	502	129	173	367	277	111	791	217	235	1030	1058	253
E02001088 : Manchester 044	3834	38	228	231	598	277	241	138	130	70	195	300	167	361	666	194
E02001089 : Manchester 045	4110	32	226	202	470	144	239	209	184	63	424	201	174	649	658	235
E02001090 : Manchester 046	3546	35	195	246	412	190	214	175	144	70	306	185	158	455	552	209
E02001091 : Manchester 047	4005	44	284	267	689	304	208	154	189	75	250	300	150	355	547	189
E02001092 : Manchester 048	3804	49	273	291	613	310	282	138	124	52	154	291	110	308	630	179
E02001093 : Manchester 049	3985	34	230	229	626	385	347	176	129	67	178	321	110	311	637	205
E02001094 : Manchester 050	3168	29	176	189	569	277	373	123	75	52	99	327	86	201	466	126
E02001095 : Manchester 051	3516	33	204	216	519	298	378	105	84	39	101	316	101	256	729	137
E02001096 : Manchester 052	3359	39	188	208	572	436	252	103	106	39	141	297	116	255	462	145
E02001097 : Manchester 053	3553	30	218	206	561	424	446	96	89	44	97	314	106	225	544	153
E02006902 : Manchester 054	3837	27	124	94	563	95	381	275	314	50	529	254	132	436	332	231
E02006912 : Manchester 055	4769	21	168	97	763	125	482	332	301	58	726	265	174	593	406	258
E02006913 : Manchester 056	3031	28	135	84	586	145	320	200	254	28	264	229	97	227	298	136
E02006914 : Manchester 057	2703	15	51	29	544	51	416	150	135	40	322	110	88	345	214	193
E02006915 : Manchester 058	3291	28	171	131	596	193	387	113	129	30	212	287	225	235	387	167
E02006916 : Manchester 059	3633	39	133	93	493	90	283	242	286	69	578	272	152	336	352	215
E02006917 : Manchester 060	3619	30	127	99	356	57	182	248	367	88	875	220	150	341	310	169
E02001098 : Oldham 001	2831	50	290	289	542	134	100	47	91	49	137	107	162	320	397	116
E02001099 : Oldham 002	3029	52	335	277	638	159	124	60	83	39	112	114	188	276	436	136
E02001100 : Oldham 003	2840	26	314	268	523	121	106	75	88	34	130	100	184	337	396	138
E02001101 : Oldham 004	3040	46	357	304	494	110	121	72	109	53	141	103	207	340	451	132
E02001102 : Oldham 005	3295	47	375	333	633	164	128	66	123	58	138	118	202	294	492	124
E02001103 : Oldham 006	2853	50	302	263	364	87	129	116	95	56	226	102	177	385	375	126
E02001104 : Oldham 007	3450	51	404	379	611	171	101	73	117	35	117	151	213	334	520	173
E02001105 : Oldham 008	2900	44	339	246	562	137	119	65	91	36	134	140	163	274	424	126
E02001106 : Oldham 009	2884	45	373	240	535	126	108	66	84	57	92	152	155	249	487	115
E02001107 : Oldham 010	2735	33	274	215	464	150	254	67	87	45	135	116	141	289	365	100
E02001108 : Oldham 011	2112	50	311	158	473	131	108	24	26	32	59	119	80	139	317	85
E02001109 : Oldham 012	3346	45	440	360	655	190	159	64	88	36	97	137	191	278	481	125
E02001110 : Oldham 013	3381	57	328	309	457	91	147	129	159	74	287	130	221	444	408	140
E02001111 : Oldham 014	1938	20	227	94	438	121	237	19	30	29	47	147	46	134	281	68
E02001112 : Oldham 015	3255	47	379	302	519	157	116	88	149	62	194	123	221	355	418	125
E02001113 : Oldham 016	2601	25	197	83	490	167	688	39	66	25	70	142	91	192	255	71
E02001114 : Oldham 017	3436	49	391	269	661	187	227	67	154	40	151	141	203	332	433	131
E02001115 : Oldham 018	2968	42	340	326	463	132	112	67	88	37	173	129	187	317	423	132
E02001116 : Oldham 019	2429	25	295	157	471	247	156	50	60	40	85	163	102	209	291	78
E02001117 : Oldham 020	2973	44	323	249	394	105	109	97	90	60	249	89	194	460	360	150
E02001118 : Oldham 021	3279	46	371	309	504	120	120	92	127	63	225	129	197	416	397	163
E02001119 : Oldham 022	2935	36	291	112	718	388	330	52	70	26	86	188	69	194	291	84
E02001121 : Oldham 024	2044	11	280	80	479	175	221	28	52	29	47	117	47	154	244	80
E02001123 : Oldham 026	2451	38	287	197	501	142	139	33	61	24	120	136	118	200	372	83
E02001124 : Oldham 027	2240	35	242	168	512	156	127	46	40	31	59	168	87	180	313	76
E02001125 : Oldham 028	3944	35	435	380	794	223	196	120	137	51	150	183	232	328	503	177
E02001126 : Oldham 029	2835	36	448	201	589	198	149	52	50	34	66	188	121	173	444	86
E02001127 : Oldham 030	2703	40	335	186	622	166	149	55	86	40	88	162	111	212	333	118
E02001128 : Oldham 031	3615	38	424	304	729	229	196	77	153	57	135	185	220	321	406	141
E02001129 : Oldham 032	2603	31	233	229	528	177	129	65	126	45	137	159	129	193	292	130
E02001130 : Oldham 033	2896	50	322	327	521	129	108	63	133	57	166	158	157	270	300	135
E02001131 : Oldham 034	2450	50	243	276	452	148	95	76	103	45	136	103	119	211	301	92
E02006860 : Oldham 035	4377	46	454	167	1020	467	370	90	139	55	170	231	158	400	482	128
E02001132 : Rochdale 001	3132	55	459	277	487	133	113	76	76	50	148	125	175	318	509	131
E02001133 : Rochdale 002	3176	44	421	283	452	135	111	84	88	43	141	99	224	349	590	112
E02001134 : Rochdale 003	3188	47	405	290	532	120	122	89	113	35	151	88	211	362	510	113
E02001135 : Rochdale 004	2407	21	341	142	448	203	160	41	45	39	61	132	91	201	391	91
E02001136 : Rochdale 005	4191	43	502	384	705	217	160	89	120	79	154	171	267	429	714	157
E02001137 : Rochdale 006	3349	67	332	280	558	159	128	88	108	50	191	137	219	410	467	155
E02001138 : Rochdale 007	4426	54	397	342	733	155	162	140	182	81	278	182	300	567	686	167
E02001139 : Rochdale 008	2897	19	284	135	586	273	356	62	81	44	104	156	134	199	346	118
E02001140 : Rochdale 009	3064	32	334	258	609	167	163	60	79	52	121	153	137	278	461	160
E02001141 : Rochdale 010	4080	37	523	209	832	360	278	93	91	61	126	271	181	307	560	151
E02001142 : Rochdale 011	2739	28	242	204	463	89	118	93	101	67	223	109	159	335	398	110
E02001143 : Rochdale 012	3900	56	425	281	809	266	235	96	89	58	126	202	197	357	576	127
E02001144 : Rochdale 013	2890	55	346	282	508	146	141	57	81	46	110	129	165	299	417	108
E02001145 : Rochdale 014	3612	52	449	342	624	151	135	77	97	55	149	144	245	384	565	143
E02001146 : Rochdale 015	2825	17	321	116	695	272	219	81	104	40	114	142	107	209	297	91
E02001147 : Rochdale 016	3484	41	380	304	612	198	185	72	80	55	124	185	183	353	566	146
E02001148 : Rochdale 017	4458	53	505	418	757	296	241	92	125	57	180	211	262	408	659	194
E02001149 : Rochdale 018	4110	64	478	410	882	331	187	99	82	52	121	226	187	271	541	179
E02001150 : Rochdale 019	3701	57	449	339	746	246	172	90	84	54	134	233	178	273	530	116
E02001151 : Rochdale 020	4674	89	499	466	962	305	183	117	150	51	204	189	231	437	567	224
E02001152 : Rochdale 021	4124	74	475	411	736	260	154	94	147	65	181	242	187	377	544	177
E02001153 : Rochdale 022	3731	48	437	269	771	270	197	66	120	70	162	231	134	310	476	170
E02001154 : Rochdale 023	5081	75	598	489	993	366	198	95	202	67	213	273	249	417	636	210
E02001155 : Rochdale 024	3347	61	366	301	554	186	164	86	159	45	132	184	196	309	450	154
E02001156 : Rochdale 025	4579	53	437	429	714	247	179	133	228	71	251	186	296	577	579	199
E02001157 : Salford 001	2568	54	223	251	549	162	126	36	69	33	73	205	111	169	369	138
E02001158 : Salford 002	2383	43	209	233	491	137	149	50	77	30	80	155	100	162	360	107
E02001159 : Salford 003	2641	45	200	238	530	139	155	65	103	42	135	152	153	195	352	137
E02001160 : Salford 004	2263	29	190	214	444	141	122	54	71	31	98	173	120	180	291	105
E02001161 : Salford 005	2937	57	237	274	457	150	154	75	121	55	162	168	210	246	428	143
E02001162 : Salford 006	2554	57	233	239	456	162	131	72	96	37	94	153	176	179	378	91
E02001163 : Salford 007	4613	74	351	405	779	214	243	150	230	69	262	237	302	496	594	207
E02001164 : Salford 008	3047	53	231	264	540	209	173	75	106	33	149	198	231	240	427	118
E02001165 : Salford 009	2895	55	240	233	506	174	149	93	123	36	132	136	173	278	423	144
E02001166 : Salford 010	2311	15	119	87	389	51	109	54	48	163	217	105	58	585	195	116
E02001167 : Salford 011	2761	37	194	198	440	116	182	97	112	66	197	181	134	280	365	162
E02001168 : Salford 012	4408	62	366	384	720	240	208	136	197	66	223	242	288	391	674	211
E02001169 : Salford 013	5698	104	495	399	912	191	218	233	321	108	463	264	377	615	775	223
E02001170 : Salford 014	4981	95	400	422	738	170	149	239	235	116	460	205	337	563	659	193
E02001171 : Salford 015	2909	51	221	284	504	177	113	72	116	46	148	117	186	249	484	141
E02001172 : Salford 016	4135	46	251	223	795	206	441	102	125	68	176	351	114	503	524	210
E02001173 : Salford 017	2862	39	178	150	624	132	380	54	108	27	105	238	104	191	374	158
E02001174 : Salford 018	3000	50	195	250	484	145	179	111	140	53	172	141	183	286	480	131
E02001175 : Salford 019	3148	59	267	257	578	185	193	92	124	42	146	193	147	238	471	156
E02001176 : Salford 020	5393	74	398	394	843	235	301	216	244	80	420	275	296	522	876	219
E02001177 : Salford 021	5519	82	404	362	867	284	387	162	273	55	264	356	271	454	1037	261
E02001178 : Salford 022	6152	56	217	185	1069	185	848	323	473	100	709	419	230	475	497	366
E02001179 : Salford 023	2738	37	174	189	483	156	205	100	123	43	152	196	129	212	393	146
E02001180 : Salford 024	1937	39	147	97	397	95	253	44	58	37	73	190	67	113	234	93
E02001181 : Salford 025	2335	36	233	152	436	179	159	55	72	35	77	198	104	157	335	107
E02001182 : Salford 026	2554	65	210	160	537	176	163	60	96	23	119	196	106	134	412	97
E02001183 : Salford 027	2963	66	275	195	578	202	204	70	96	42	119	188	135	204	443	146
E02001184 : Salford 028	6094	62	325	237	950	266	565	400	490	100	576	436	250	417	680	340
E02001185 : Salford 029	4599	115	487	379	979	327	188	148	167	51	217	273	207	320	565	176
E02001186 : Salford 030	4890	147	486	402	1023	353	227	212	139	45	267	320	207	312	554	196
E02001187 : Stockport 001	3582	73	353	357	621	214	134	99	165	42	166	192	172	330	493	171
E02001188 : Stockport 002	3760	60	337	332	654	280	199	116	162	61	164	228	162	321	493	191
E02001189 : Stockport 003	4343	63	391	390	750	265	156	145	183	61	258	240	252	421	601	167
E02001190 : Stockport 004	2198	44	254	161	446	178	144	43	53	31	58	192	70	124	318	82
E02001191 : Stockport 005	2806	63	271	246	493	142	111	85	148	29	165	129	163	300	364	97
E02001192 : Stockport 006	3516	36	209	224	445	112	135	186	181	67	387	204	176	491	500	163
E02001193 : Stockport 007	3174	47	264	268	553	230	167	113	150	40	156	184	139	311	410	142
E02001194 : Stockport 008	2909	26	181	189	349	89	121	176	143	53	356	101	140	433	418	134
E02001195 : Stockport 009	3867	106	464	342	701	215	177	109	178	51	191	219	192	299	453	170
E02001196 : Stockport 010	3515	60	325	316	544	150	122	120	159	47	282	171	214	396	443	166
E02001197 : Stockport 011	3106	47	202	215	427	147	99	128	160	39	262	146	179	441	463	151
E02001198 : Stockport 012	3226	61	355	259	567	188	171	77	138	40	199	160	155	276	409	171
E02001199 : Stockport 013	4214	49	256	247	550	153	170	215	203	79	430	165	230	682	606	179
E02001200 : Stockport 014	2739	34	262	168	496	206	177	81	108	43	148	184	110	189	404	129
E02001201 : Stockport 015	3110	44	325	305	504	178	126	84	137	36	137	167	176	228	506	157
E02001202 : Stockport 016	3244	47	291	208	522	211	163	110	146	47	215	192	167	308	449	168
E02001203 : Stockport 017	2871	36	245	201	344	79	85	165	154	49	302	110	154	456	368	123
E02001204 : Stockport 018	4754	65	416	345	751	356	214	187	225	60	296	283	230	445	680	201
E02001205 : Stockport 019	4045	69	386	337	641	261	211	141	184	46	233	283	152	293	607	201
E02001206 : Stockport 020	3251	38	300	245	451	100	128	143	150	43	248	142	187	423	480	173
E02001207 : Stockport 021	3747	68	398	305	630	194	125	129	197	49	232	190	208	306	527	189
E02001208 : Stockport 022	3814	39	266	247	644	236	177	159	179	58	307	211	185	369	524	213
E02001209 : Stockport 023	4069	44	333	260	622	210	202	154	196	69	308	192	193	429	647	210
E02001210 : Stockport 024	3015	41	351	263	468	195	133	86	114	29	139	172	155	227	512	130
E02001211 : Stockport 025	2848	28	177	203	406	123	109	136	162	52	280	127	156	352	414	123
E02001212 : Stockport 026	2572	27	233	172	481	207	159	66	83	28	117	210	73	189	397	130
E02001213 : Stockport 027	4688	54	410	338	644	181	173	194	213	71	358	211	262	516	836	227
E02001214 : Stockport 028	3223	27	190	171	586	153	152	148	152	74	342	151	122	352	464	139
E02001215 : Stockport 029	2746	38	275	190	399	109	119	115	126	47	217	119	166	328	378	120
E02001216 : Stockport 030	3642	30	274	219	584	174	140	168	222	50	370	165	185	454	455	152
E02001217 : Stockport 031	3307	37	313	237	551	188	156	115	146	42	237	192	147	283	512	151
E02001218 : Stockport 032	2765	27	185	188	440	99	116	123	165	34	319	125	132	334	377	101
E02001219 : Stockport 033	2675	22	257	215	402	124	97	94	174	35	250	99	137	297	363	109
E02001220 : Stockport 034	2795	31	224	164	499	155	133	146	164	44	222	137	122	321	321	112
E02001221 : Stockport 035	2951	40	292	229	453	106	108	122	165	32	244	103	196	295	425	141
E02001222 : Stockport 036	2814	31	202	197	555	209	126	130	134	47	197	117	112	302	354	101
E02001223 : Stockport 037	3305	33	246	189	501	116	113	182	224	62	395	111	157	416	426	134
E02001224 : Stockport 038	2639	41	250	249	431	113	101	80	118	55	244	104	149	236	330	138
E02001225 : Stockport 039	3599	42	258	232	590	155	122	182	233	71	357	176	176	452	399	154
E02001226 : Stockport 040	3290	40	226	199	601	311	181	123	175	43	227	157	129	311	431	136
E02001227 : Stockport 041	2729	27	189	135	463	101	94	145	178	54	315	115	131	378	291	113
E02001228 : Stockport 042	2515	28	185	119	381	80	101	117	138	77	319	110	97	317	330	116
E02001229 : Tameside 001	5319	102	601	441	726	235	192	150	192	88	363	226	349	614	746	294
E02001230 : Tameside 002	2940	47	387	234	572	139	110	73	146	63	154	105	205	254	366	85
E02001231 : Tameside 003	3510	59	433	359	551	143	117	82	124	59	175	135	255	345	503	170
E02001232 : Tameside 004	3497	66	515	232	663	207	154	88	126	46	153	178	163	221	542	143
E02001233 : Tameside 005	3343	54	488	257	646	178	149	61	121	48	152	156	211	245	443	134
E02001234 : Tameside 006	3179	51	453	246	603	184	165	57	100	50	138	171	161	217	454	129
E02001235 : Tameside 007	3197	43	436	270	531	146	136	74	125	48	158	152	193	263	503	119
E02001236 : Tameside 008	2341	41	343	186	402	123	108	60	79	40	94	132	114	173	333	113
E02001237 : Tameside 009	3304	65	440	275	515	178	152	91	121	68	170	122	197	310	460	140
E02001238 : Tameside 010	3765	64	409	346	695	225	190	81	186	65	189	157	253	331	402	172
E02001239 : Tameside 011	4302	68	413	416	822	290	199	72	206	77	235	225	243	337	517	182
E02001240 : Tameside 012	3075	45	348	294	574	137	121	75	151	47	151	160	193	257	369	153
E02001241 : Tameside 013	3706	44	673	215	717	264	325	80	108	58	124	212	141	213	376	156
E02001242 : Tameside 014	2963	57	312	291	500	140	108	73	174	60	186	130	230	249	327	126
E02001243 : Tameside 015	4085	56	514	405	653	166	123	128	187	70	278	140	242	410	520	193
E02001244 : Tameside 016	2796	50	453	257	469	127	73	72	86	47	113	107	188	241	390	123
E02001245 : Tameside 017	3860	61	642	306	703	202	167	70	143	73	181	215	188	286	453	170
E02001246 : Tameside 018	3140	52	547	276	605	169	114	42	109	48	120	131	149	237	406	135
E02001247 : Tameside 019	3331	57	465	247	618	198	164	71	162	76	159	182	182	245	361	144
E02001248 : Tameside 020	4650	107	726	343	886	230	238	102	168	78	197	250	223	339	578	185
E02001249 : Tameside 021	3051	57	387	282	593	181	133	61	135	46	142	163	165	223	349	134
E02001250 : Tameside 022	3394	69	479	307	572	153	105	94	163	52	185	154	240	289	398	134
E02001251 : Tameside 023	2965	67	382	232	438	114	116	84	99	46	210	136	182	361	372	126
E02001252 : Tameside 024	3680	53	325	336	596	252	144	135	198	77	223	144	233	374	412	178
E02001253 : Tameside 025	2624	55	310	225	521	144	109	64	107	43	127	138	185	189	278	129
E02001254 : Tameside 026	2725	41	356	250	505	157	126	67	119	41	98	160	160	200	317	128
E02001255 : Tameside 027	2094	81	337	176	382	147	128	43	44	25	58	146	71	125	245	86
E02001256 : Tameside 028	4103	95	477	329	744	255	397	77	174	53	169	212	180	298	468	175
E02001257 : Tameside 029	3730	77	434	360	717	218	161	86	147	60	164	201	198	323	435	149
E02001258 : Tameside 030	3586	74	435	328	597	145	130	126	167	70	229	146	252	341	382	164
E02001259 : Trafford 001	4095	51	285	117	695	256	315	191	139	50	246	283	207	426	598	236
E02001260 : Trafford 002	3853	53	356	303	682	223	175	119	190	45	201	191	233	371	548	163
E02001261 : Trafford 003	4147	68	346	224	646	266	263	176	238	72	283	288	253	388	466	170
E02001262 : Trafford 004	3514	35	202	141	593	226	221	157	144	57	255	171	186	461	486	179
E02001263 : Trafford 005	4054	63	365	310	632	183	143	134	210	61	287	201	231	379	678	177
E02001264 : Trafford 006	4103	57	339	297	730	263	198	157	221	70	197	186	245	389	567	187
E02001265 : Trafford 007	4066	54	361	354	683	219	163	132	191	47	252	210	192	366	654	188
E02001266 : Trafford 008	3176	42	257	221	588	229	142	126	156	53	174	180	164	294	419	131
E02001267 : Trafford 009	3785	64	304	286	583	146	154	171	194	68	245	191	234	391	597	157
E02001268 : Trafford 010	3593	61	277	273	552	174	119	123	191	57	233	139	219	389	593	193
E02001269 : Trafford 011	4010	60	242	225	627	214	195	176	219	58	263	205	226	534	531	235
E02001270 : Trafford 012	4275	71	306	267	603	176	138	260	258	78	481	232	216	483	520	186
E02001271 : Trafford 013	3199	47	243	262	503	181	147	130	155	43	224	220	170	320	397	157
E02001272 : Trafford 014	4097	65	280	266	502	198	163	237	261	73	473	212	220	449	546	152
E02001273 : Trafford 015	4995	45	274	255	640	201	237	325	315	85	639	291	238	609	581	260
E02001274 : Trafford 016	3765	45	261	274	599	134	144	185	198	55	403	156	168	461	488	194
E02001275 : Trafford 017	3353	67	300	263	671	233	202	70	131	34	135	284	99	256	469	139
E02001276 : Trafford 018	3691	55	227	261	590	207	178	148	184	59	260	262	203	352	530	175
E02001277 : Trafford 019	4275	67	332	278	711	203	217	212	210	59	299	307	150	391	641	198
E02001278 : Trafford 020	4387	55	351	315	606	204	149	256	272	74	437	232	243	540	490	163
E02001279 : Trafford 021	4443	59	336	323	673	184	111	211	254	77	451	215	223	523	605	198
E02001280 : Trafford 022	3756	50	268	271	631	212	218	130	143	43	283	248	155	360	579	165
E02001281 : Trafford 023	3808	61	267	281	519	161	165	213	202	57	395	195	182	438	501	171
E02001282 : Trafford 024	5244	64	381	304	715	172	314	334	329	77	652	361	218	498	592	233
E02001283 : Trafford 025	4280	87	304	239	633	181	213	243	238	87	568	226	131	383	520	227
E02001284 : Trafford 026	4172	58	295	213	534	105	166	279	206	108	732	169	127	449	550	181
E02001285 : Trafford 027	3829	44	218	204	513	96	149	275	195	103	649	196	109	385	541	152
E02001286 : Trafford 028	3500	34	239	230	535	120	125	158	161	104	510	163	105	330	513	173
E02001287 : Wigan 001	2956	55	373	268	431	103	162	62	116	35	141	134	179	323	422	152
E02001288 : Wigan 002	3664	64	349	315	500	130	204	114	110	60	221	155	253	464	550	175
E02001289 : Wigan 003	5107	97	637	451	816	222	239	153	168	71	241	220	344	581	644	223
E02001290 : Wigan 004	2923	77	313	277	477	132	133	82	105	44	154	119	217	318	347	128
E02001291 : Wigan 005	3399	34	415	336	697	189	128	76	53	50	108	206	211	254	494	148
E02001292 : Wigan 006	4011	68	397	333	608	130	161	130	130	74	219	154	320	496	588	203
E02001293 : Wigan 007	3061	72	403	306	545	150	123	57	79	49	107	138	228	247	404	153
E02001294 : Wigan 008	3965	63	427	348	692	212	180	94	123	44	175	221	276	373	554	183
E02001295 : Wigan 009	2959	52	471	308	573	205	169	30	61	27	62	179	123	157	380	162
E02001296 : Wigan 010	2943	34	456	232	650	255	207	32	27	18	61	244	73	150	358	146
E02001297 : Wigan 011	3098	44	470	331	640	195	122	72	51	31	89	149	144	233	382	145
E02001298 : Wigan 012	3203	75	506	321	652	233	186	51	44	22	76	239	117	159	383	139
E02001299 : Wigan 013	4342	104	560	489	756	246	157	91	136	48	159	193	306	323	562	212
E02001300 : Wigan 014	3605	53	526	425	713	208	168	83	75	47	108	198	176	239	429	157
E02001301 : Wigan 015	3750	70	517	321	782	252	217	88	79	35	112	229	181	241	443	183
E02001302 : Wigan 016	3416	75	470	390	623	188	155	88	90	28	110	178	194	243	430	154
E02001303 : Wigan 017	3405	61	390	290	671	227	209	61	105	32	144	261	172	225	419	138
E02001304 : Wigan 018	5884	103	638	584	870	264	202	182	164	110	294	243	488	730	722	290
E02001305 : Wigan 019	4120	103	554	466	725	214	143	86	120	51	151	203	300	339	477	188
E02001306 : Wigan 020	3679	52	471	405	704	211	172	73	105	54	125	182	212	314	405	194
E02001307 : Wigan 021	6291	98	708	614	1170	325	218	164	227	64	264	249	472	669	713	336
E02001308 : Wigan 022	2894	71	300	288	539	172	105	61	76	31	127	196	180	230	391	127
E02001309 : Wigan 023	3952	75	401	398	732	194	173	78	155	54	161	250	265	299	523	194
E02001310 : Wigan 024	3918	69	543	411	721	312	162	89	92	43	121	215	207	250	525	158
E02001311 : Wigan 025	4048	85	383	470	701	225	189	115	125	51	207	259	245	319	513	161
E02001312 : Wigan 026	3691	85	456	411	677	215	168	65	69	31	112	196	229	286	508	183
E02001313 : Wigan 027	3313	59	399	379	615	211	157	56	61	38	122	201	157	204	496	158
E02001314 : Wigan 028	4355	77	438	411	765	213	146	125	194	49	243	222	322	415	553	182
E02001315 : Wigan 029	3927	76	336	433	699	201	173	110	165	55	235	227	249	345	468	155
E02001316 : Wigan 030	3140	50	340	299	632	182	223	62	89	35	130	187	141	167	457	146
E02001317 : Wigan 031	3878	70	402	433	635	198	162	98	143	43	214	225	259	292	532	172
E02001318 : Wigan 032	3567	57	423	364	659	245	192	78	82	23	142	142	235	297	451	177
E02001319 : Wigan 033	3203	66	394	334	621	211	154	52	66	47	120	209	136	207	460	126
E02001320 : Wigan 034	3605	66	406	369	675	226	173	87	80	44	176	224	186	236	528	129
E02001321 : Wigan 035	4210	78	457	476	747	240	183	97	142	52	172	196	271	392	512	195
E02001322 : Wigan 036	3639	75	404	365	629	239	159	81	88	67	148	176	267	349	430	162
E02001323 : Wigan 037	3513	73	313	343	590	154	147	107	122	57	216	204	254	310	464	159
E02001324 : Wigan 038	3993	67	453	411	752	274	237	85	76	36	149	238	227	302	486	200
E02001325 : Wigan 039	3907	87	449	333	653	186	137	131	115	62	249	199	233	420	488	165
E02001326 : Wigan 040	3798	80	375	410	670	186	175	124	107	47	206	177	252	349	472	168
E02005176 : Burnley 001	4322	41	802	310	644	150	137	82	109	47	140	194	261	395	810	200
E02005177 : Burnley 002	2393	22	420	124	402	128	109	39	56	21	88	95	101	184	503	101
E02005178 : Burnley 003	2535	12	360	139	510	209	337	46	48	31	58	117	89	188	312	79
E02005179 : Burnley 004	4041	46	744	328	698	156	205	59	105	59	119	196	203	323	639	161
E02005180 : Burnley 005	3582	51	610	283	556	105	122	101	135	44	136	135	244	359	530	171
E02005181 : Burnley 006	2921	29	609	212	508	100	139	47	70	31	76	166	140	197	457	140
E02005182 : Burnley 007	2361	34	407	176	449	66	122	50	66	27	63	143	122	168	373	95
E02005183 : Burnley 008	2702	34	472	197	463	79	84	47	78	34	112	133	147	257	431	134
E02005184 : Burnley 009	2622	63	437	232	378	70	85	65	70	38	115	91	174	313	363	128
E02005185 : Burnley 010	3120	48	617	218	586	126	215	64	58	36	87	169	119	187	439	151
E02005186 : Burnley 011	3251	51	583	278	484	117	109	79	124	34	154	118	206	285	488	141
E02006881 : Burnley 014	4454	62	783	361	739	143	187	90	120	58	166	210	242	414	670	209
E02005189 : Chorley 001	2475	41	326	156	493	143	125	55	36	41	94	133	164	195	369	104
E02005190 : Chorley 002	3290	132	350	249	476	99	130	113	80	54	259	116	240	412	446	134
E02005191 : Chorley 003	4435	110	485	310	764	174	164	182	128	63	250	160	425	497	576	147
E02005192 : Chorley 004	4158	75	465	292	640	141	147	158	154	70	301	160	313	478	562	202
E02005193 : Chorley 005	4436	100	495	358	692	143	188	132	163	60	285	196	345	464	643	172
E02005194 : Chorley 006	3873	52	423	358	680	146	185	81	76	50	178	176	222	399	637	210
E02005195 : Chorley 007	3512	144	334	269	486	115	180	64	77	55	214	172	509	394	346	153
E02005196 : Chorley 008	3630	57	360	274	584	114	139	118	99	52	248	156	304	418	588	119
E02005197 : Chorley 009	3170	62	356	279	589	145	173	65	49	26	133	171	167	221	554	180
E02005198 : Chorley 010	4112	69	405	365	729	209	223	95	101	58	182	223	268	388	599	198
E02005199 : Chorley 011	3749	110	425	360	619	136	174	95	83	55	221	188	274	393	437	179
E02005200 : Chorley 012	4252	76	428	389	792	155	192	122	127	45	242	229	270	389	606	190
E02005201 : Chorley 013	4001	96	477	391	733	212	215	84	65	61	152	190	241	337	562	185
E02005202 : Chorley 014	4797	122	569	447	659	203	229	156	145	78	311	194	325	513	655	191
E02005203 : Fylde 001	3532	175	320	283	459	105	269	97	103	59	175	129	426	326	441	165
E02005204 : Fylde 002	5154	88	856	368	626	167	384	114	156	47	284	201	493	490	665	215
E02005205 : Fylde 003	3177	118	439	243	457	100	224	84	86	42	160	124	340	297	343	120
E02005206 : Fylde 004	3099	28	316	190	478	132	223	110	157	44	154	105	303	243	442	174
E02005207 : Fylde 005	3501	39	365	215	498	116	234	179	207	48	256	142	299	303	408	192
E02005208 : Fylde 006	4354	34	413	223	527	136	449	193	178	68	271	153	398	430	629	252
E02005209 : Fylde 007	3787	90	693	254	504	130	263	82	124	48	163	197	370	281	441	147
E02005210 : Fylde 008	4325	32	476	212	554	115	244	246	233	93	327	128	417	518	525	205
E02005211 : Fylde 009	3867	39	457	205	568	72	274	167	263	80	258	121	332	369	489	173
E02005212 : Hyndburn 001	5073	84	854	382	831	215	269	96	95	46	198	204	309	495	773	222
E02005213 : Hyndburn 002	5882	86	962	493	1066	244	281	116	92	61	230	226	348	601	818	258
E02005214 : Hyndburn 003	3160	46	553	251	542	137	148	73	68	35	102	118	187	293	486	121
E02005215 : Hyndburn 004	5201	74	951	385	1042	241	227	98	93	63	129	197	262	497	736	206
E02005216 : Hyndburn 005	2328	30	406	188	479	99	94	41	35	25	65	101	124	213	339	89
E02005217 : Hyndburn 006	3652	30	642	185	797	403	232	66	44	25	102	197	100	296	417	116
E02005218 : Hyndburn 007	3567	48	544	339	638	171	176	74	62	40	121	137	188	375	502	152
E02005219 : Hyndburn 008	4121	65	651	343	727	153	179	102	98	39	200	158	244	466	521	175
E02005220 : Hyndburn 009	3154	50	543	324	534	119	102	51	76	37	127	115	185	329	435	127
E02005221 : Lancaster 001	4819	251	314	428	735	299	304	103	103	54	235	201	223	585	745	239
E02005222 : Lancaster 002	3001	373	171	221	369	113	179	68	57	42	218	97	160	412	383	138
E02005223 : Lancaster 003	3349	214	186	289	507	160	201	74	73	43	187	100	227	436	502	150
E02005224 : Lancaster 004	1999	113	132	161	296	102	110	40	64	22	87	65	137	242	313	115
E02005225 : Lancaster 005	2569	198	172	176	303	106	150	61	54	20	132	82	157	432	423	103
E02005226 : Lancaster 006	3345	123	229	232	626	222	343	62	54	24	82	183	104	288	575	198
E02005228 : Lancaster 008	2747	154	181	240	536	180	185	62	61	16	74	134	144	249	405	126
E02005229 : Lancaster 009	2397	99	214	150	398	142	233	46	40	15	58	169	82	207	394	150
E02005230 : Lancaster 010	2691	146	171	217	516	193	185	56	54	23	63	144	101	230	459	133
E02005231 : Lancaster 011	3811	98	284	306	639	187	277	73	68	32	113	239	196	442	659	198
E02005233 : Lancaster 013	2921	104	180	189	325	109	173	76	36	26	123	133	169	611	537	130
E02005234 : Lancaster 014	3701	103	151	134	494	94	424	126	67	33	189	129	166	809	573	209
E02005235 : Lancaster 015	2652	47	104	112	391	57	323	79	48	18	117	79	145	554	416	162
E02005236 : Lancaster 016	5917	532	385	468	932	358	321	110	159	52	165	256	351	620	922	286
E02005237 : Lancaster 017	4604	149	222	243	567	131	311	131	84	51	215	152	289	992	866	201
E02005238 : Lancaster 018	2718	87	143	203	377	98	144	53	55	19	85	90	168	568	533	95
E02005239 : Lancaster 019	4314	315	238	255	707	118	467	89	62	40	167	101	215	798	524	218
E02006871 : Lancaster 020	5642	298	346	504	921	334	305	119	124	56	198	215	295	730	920	277
E02005240 : Pendle 001	2742	38	745	203	421	83	155	44	100	29	86	111	98	214	326	89
E02005241 : Pendle 002	2848	47	783	220	424	89	152	35	94	31	116	122	102	208	319	106
E02005242 : Pendle 003	3118	84	710	219	498	90	191	55	96	42	112	171	120	276	350	104
E02005243 : Pendle 004	2387	22	562	209	432	74	128	39	30	31	87	92	90	154	344	93
E02005244 : Pendle 005	2542	22	526	222	486	79	118	36	40	36	90	102	113	211	346	115
E02005245 : Pendle 006	3805	69	675	358	615	88	150	76	124	72	192	125	208	434	456	163
E02005246 : Pendle 007	2384	33	522	196	472	77	112	46	36	39	74	125	83	181	308	80
E02005247 : Pendle 008	5186	96	816	436	778	117	194	153	159	67	318	166	301	687	651	247
E02005248 : Pendle 009	2139	39	511	98	474	204	107	27	36	18	51	95	76	138	203	62
E02005249 : Pendle 010	3484	30	904	183	688	193	161	69	49	41	93	198	133	222	417	103
E02005250 : Pendle 011	2568	21	475	105	492	253	146	59	61	19	68	132	110	231	325	71
E02005251 : Pendle 012	2892	35	536	217	511	135	109	53	68	37	103	142	154	292	378	122
E02005252 : Pendle 013	3403	21	558	185	615	209	165	74	97	40	116	156	169	365	496	137
E02005253 : Preston 001	3087	180	336	347	437	72	139	78	66	39	208	91	212	341	442	99
E02005254 : Preston 002	3340	167	351	258	430	86	164	99	99	54	271	90	279	409	461	122
E02005255 : Preston 003	4461	67	481	287	634	168	166	124	135	51	249	133	455	554	805	152
E02005256 : Preston 004	3930	37	426	258	581	147	123	164	128	40	227	99	321	492	765	122
E02005257 : Preston 005	2564	49	281	179	473	116	152	65	61	36	85	134	178	221	421	113
E02005258 : Preston 006	3717	34	332	194	629	124	141	109	110	49	243	123	377	485	595	172
E02005259 : Preston 007	4420	72	472	346	879	292	233	108	82	39	120	219	355	355	701	147
E02005260 : Preston 008	3390	62	406	269	558	127	157	101	70	48	147	120	310	366	510	139
E02005261 : Preston 009	3784	96	475	354	792	250	266	69	57	39	86	223	190	262	505	120
E02005262 : Preston 010	3647	64	527	240	500	117	144	179	104	49	222	149	372	400	448	132
E02005263 : Preston 011	3052	50	285	128	657	173	266	77	93	29	84	187	231	210	447	135
E02005264 : Preston 012	6252	72	588	364	1292	252	601	205	135	61	226	334	444	523	841	314
E02005265 : Preston 013	5243	95	683	393	928	226	285	165	131	83	219	273	394	470	688	210
E02005266 : Preston 014	3026	47	383	187	684	238	216	65	63	27	74	228	186	170	357	101
E02005267 : Preston 015	2230	22	218	82	611	122	313	34	32	22	62	141	75	131	240	125
E02005268 : Preston 016	3664	41	399	212	801	284	229	90	70	44	147	261	273	265	435	113
E02005269 : Preston 017	4655	56	456	181	897	191	493	160	102	57	208	352	382	416	491	213
E02005270 : Ribble Valley 001	3796	427	434	272	503	88	275	102	92	60	264	120	126	497	382	154
E02005271 : Ribble Valley 002	3777	53	592	256	614	107	237	63	89	50	215	139	180	490	537	155
E02005272 : Ribble Valley 003	3503	90	564	250	581	124	243	62	53	28	117	121	179	383	533	175
E02005273 : Ribble Valley 004	3092	189	330	313	444	76	211	75	65	38	194	94	166	369	374	154
E02005274 : Ribble Valley 005	3435	109	457	241	573	82	165	66	99	68	218	111	185	420	483	158
E02005275 : Ribble Valley 006	2808	89	373	311	485	109	159	33	43	32	136	83	153	306	390	106
E02005276 : Ribble Valley 007	4147	101	523	281	540	87	280	113	129	61	294	130	260	508	641	199
E02005277 : Ribble Valley 008	4382	123	520	347	620	81	226	136	119	68	323	107	342	607	573	190
E02005278 : Rossendale 001	4293	70	554	339	688	124	146	143	121	63	264	168	319	503	607	184
E02005279 : Rossendale 002	4619	75	723	396	742	212	237	81	111	65	216	199	255	454	663	190
E02005280 : Rossendale 003	4676	80	678	453	880	222	143	113	110	55	165	204	239	426	724	184
E02005281 : Rossendale 004	3726	36	429	303	589	167	182	91	104	50	208	187	233	424	549	174
E02005284 : Rossendale 007	2985	32	405	255	387	106	99	87	89	42	164	126	210	415	448	120
E02005285 : Rossendale 008	3349	42	367	264	514	135	118	115	101	52	210	152	234	427	487	131
E02005286 : Rossendale 009	3644	70	520	369	527	144	125	89	67	58	148	150	216	378	616	167
E02006884 : Rossendale 010	5644	75	861	510	1028	270	224	100	107	86	250	272	245	546	812	258
E02005287 : South Ribble 001	2746	39	284	184	395	87	88	81	102	52	177	80	362	359	331	125
E02005288 : South Ribble 002	3154	150	440	251	492	112	125	82	59	41	162	103	275	311	425	126
E02005289 : South Ribble 003	3138	54	346	200	445	120	115	95	128	36	163	103	425	409	378	121
E02005290 : South Ribble 004	4080	68	541	294	635	172	164	146	128	71	218	144	456	389	504	150
E02005291 : South Ribble 005	2978	42	321	229	494	120	119	73	77	48	142	147	318	325	402	121
E02005292 : South Ribble 006	2777	65	312	222	508	128	91	73	57	34	141	132	291	270	343	110
E02005293 : South Ribble 007	2745	43	408	238	478	152	113	64	70	42	109	108	237	210	371	102
E02005294 : South Ribble 008	3213	54	464	281	635	176	132	67	59	49	139	135	262	214	433	113
E02005295 : South Ribble 009	4016	84	534	352	670	197	155	119	98	58	176	174	374	358	511	156
E02005296 : South Ribble 010	2730	79	264	227	412	78	80	78	60	36	203	95	370	312	304	132
E02005297 : South Ribble 011	4253	182	464	385	642	157	158	112	114	60	237	159	494	413	485	191
E02005298 : South Ribble 012	3830	82	490	337	703	197	142	107	76	51	181	141	337	366	454	166
E02005299 : South Ribble 013	3905	75	511	328	670	201	167	104	79	67	173	201	354	334	487	154
E02005300 : South Ribble 014	2777	53	360	218	423	128	120	79	70	31	156	148	258	275	341	117
E02005301 : South Ribble 015	3101	66	360	256	569	161	135	78	41	65	141	170	260	267	417	115
E02005302 : South Ribble 016	3724	57	393	278	549	149	149	108	106	79	251	158	386	401	491	169
E02005303 : South Ribble 017	2869	69	335	274	545	139	126	55	51	33	89	193	215	215	421	109
E02005304 : West Lancashire 001	4525	363	441	358	777	193	155	99	113	38	232	181	347	499	540	189
E02005305 : West Lancashire 002	3567	274	298	287	588	217	149	82	108	50	187	150	194	336	463	184
E02005306 : West Lancashire 003	3533	266	272	282	620	160	178	75	110	46	179	141	179	350	510	165
E02005307 : West Lancashire 004	4547	110	440	371	767	225	194	102	166	32	216	189	256	541	728	210
E02005308 : West Lancashire 005	3299	115	298	298	463	120	181	93	101	56	240	121	182	423	453	155
E02005309 : West Lancashire 006	3956	106	256	274	656	171	183	90	148	45	200	137	299	620	599	172
E02005310 : West Lancashire 007	3576	64	237	176	725	93	391	68	114	27	156	121	186	526	517	175
E02005311 : West Lancashire 008	2725	177	250	235	412	102	132	66	85	43	164	90	141	334	359	135
E02005312 : West Lancashire 009	3139	54	438	226	504	212	120	91	184	28	137	108	149	367	400	121
E02005313 : West Lancashire 010	3540	91	544	213	729	296	179	52	117	21	101	217	102	290	459	129
E02005314 : West Lancashire 011	3113	98	440	223	552	235	122	55	117	18	119	116	105	308	480	125
E02005315 : West Lancashire 012	3663	90	257	253	448	126	143	116	213	64	290	131	303	498	574	157
E02005316 : West Lancashire 013	2553	73	429	171	497	155	104	53	95	13	88	163	93	231	296	92
E02005317 : West Lancashire 014	2713	100	502	132	576	218	151	34	77	14	70	154	79	183	323	100
E02005318 : West Lancashire 015	3596	75	396	313	570	159	171	100	142	56	189	142	234	445	447	157
E02005319 : Wyre 001	3688	104	408	328	669	218	293	50	82	23	121	144	340	250	482	176
E02005320 : Wyre 002	2693	87	279	256	451	126	153	38	76	16	106	103	338	210	350	104
E02005321 : Wyre 003	2196	51	204	177	407	110	138	41	57	16	54	74	229	223	332	83
E02005322 : Wyre 004	4288	176	351	455	680	173	238	77	83	43	217	143	373	409	660	210
E02005323 : Wyre 005	2906	95	291	228	525	177	218	60	76	21	94	97	348	216	337	123
E02005324 : Wyre 006	3151	239	277	226	485	116	225	68	57	32	198	105	157	428	378	160
E02005325 : Wyre 007	4264	213	441	371	698	145	277	90	57	51	218	136	274	512	595	186
E02005326 : Wyre 008	3370	66	235	313	571	162	272	81	100	41	142	126	363	267	452	179
E02005327 : Wyre 009	3033	307	244	330	452	129	212	70	44	22	155	89	187	314	349	129
E02005328 : Wyre 010	3437	52	274	297	519	120	205	118	102	37	155	98	524	352	434	150
E02005329 : Wyre 011	4133	85	336	378	619	158	279	100	104	45	176	152	587	340	551	223
E02005330 : Wyre 012	4218	47	390	361	591	158	211	119	131	58	216	137	633	439	532	195
E02005331 : Wyre 013	3691	63	294	296	496	109	221	127	147	49	222	130	440	427	497	173
E02005332 : Wyre 014	3827	44	312	321	531	103	195	102	143	44	241	102	477	452	575	185
E02001327 : Knowsley 001	2656	62	276	227	447	203	127	30	87	25	71	233	132	196	412	128
E02001328 : Knowsley 002	5136	67	531	474	825	395	153	112	283	70	201	247	431	407	729	211
E02001329 : Knowsley 003	2912	44	379	251	466	212	172	54	101	33	70	216	155	181	432	146
E02001330 : Knowsley 004	3687	68	385	310	580	271	181	64	167	42	96	201	262	245	631	184
E02001331 : Knowsley 005	3822	81	418	358	635	251	207	65	120	72	129	262	224	287	491	222
E02001332 : Knowsley 006	2483	39	223	228	457	176	127	52	75	32	73	159	111	194	412	125
E02001333 : Knowsley 007	3227	47	294	259	542	187	159	72	77	55	109	154	206	219	669	178
E02001334 : Knowsley 008	1737	30	119	145	326	103	135	19	27	22	41	86	85	143	362	94
E02001335 : Knowsley 009	3759	55	365	298	564	216	145	95	120	57	140	162	251	325	822	144
E02001336 : Knowsley 010	2164	26	198	200	417	145	128	42	34	28	71	147	98	168	362	100
E02001337 : Knowsley 011	2584	29	200	258	432	193	144	57	84	27	83	118	174	211	442	132
E02001338 : Knowsley 012	2479	30	222	251	416	158	106	48	92	61	82	124	144	206	405	134
E02001339 : Knowsley 013	2763	61	270	225	419	178	144	72	75	32	82	138	136	207	580	144
E02001340 : Knowsley 014	4452	50	331	469	671	252	160	103	237	69	191	172	379	454	702	212
E02001341 : Knowsley 015	2699	34	231	260	474	176	156	38	84	36	88	139	185	207	449	142
E02001342 : Knowsley 016	3429	45	319	306	491	202	109	111	155	78	188	125	321	348	490	141
E02001343 : Knowsley 017	3651	87	367	313	563	228	158	114	148	54	176	144	275	337	540	147
E02001344 : Knowsley 018	2460	40	259	180	423	145	143	60	85	41	96	110	190	243	332	113
E02001345 : Knowsley 019	2928	56	330	219	456	212	117	70	106	53	126	119	237	306	398	123
E02001346 : Knowsley 020	2904	40	288	279	504	192	154	61	87	36	98	160	148	271	448	138
E02001347 : Liverpool 001	3391	52	243	292	471	227	189	63	143	34	116	190	231	224	768	148
E02001348 : Liverpool 002	3480	33	275	287	559	177	149	57	179	37	124	182	340	302	601	178
E02001349 : Liverpool 003	4072	51	285	311	616	262	172	98	258	48	150	183	423	340	700	175
E02001350 : Liverpool 004	3100	35	258	262	487	228	161	60	130	49	105	184	214	237	559	131
E02001351 : Liverpool 005	3326	32	253	263	526	233	219	62	99	48	61	228	251	235	644	172
E02001352 : Liverpool 006	3010	36	240	246	445	188	178	46	112	25	91	243	360	201	451	148
E02001353 : Liverpool 007	3977	55	273	354	534	272	193	101	195	63	180	162	372	369	685	169
E02001354 : Liverpool 008	3107	41	250	287	539	202	184	64	109	31	99	194	193	219	533	162
E02001355 : Liverpool 009	2795	34	172	235	453	222	174	72	116	39	96	154	232	186	448	162
E02001356 : Liverpool 010	1902	18	137	138	304	130	121	36	40	36	48	141	130	170	357	96
E02001357 : Liverpool 011	2469	31	178	190	433	172	177	35	57	32	73	179	128	181	480	123
E02001358 : Liverpool 012	2885	42	199	225	511	201	193	39	101	32	102	205	230	175	448	182
E02001359 : Liverpool 013	2775	35	219	244	410	156	189	61	104	45	110	123	222	268	462	127
E02001360 : Liverpool 014	2999	50	230	211	561	193	231	40	90	33	89	226	191	206	464	184
E02001361 : Liverpool 015	3148	42	216	297	522	221	174	52	140	53	109	178	230	246	505	163
E02001362 : Liverpool 016	3227	51	239	303	501	196	156	78	131	60	111	154	253	306	536	152
E02001363 : Liverpool 017	2930	27	217	239	458	205	168	61	96	45	95	172	164	258	581	144
E02001364 : Liverpool 018	1782	23	122	116	320	107	182	34	51	27	36	136	116	128	285	99
E02001365 : Liverpool 019	3560	39	212	249	559	247	276	77	129	39	129	227	251	284	644	198
E02001366 : Liverpool 020	3857	44	253	305	611	237	251	95	150	55	153	183	308	376	647	189
E02001367 : Liverpool 021	4504	37	271	436	616	207	186	123	226	108	223	165	396	534	764	212
E02001368 : Liverpool 022	1907	17	124	154	270	144	147	38	59	37	64	169	127	168	274	115
E02001369 : Liverpool 023	2916	29	183	175	485	173	275	73	102	52	134	201	168	253	433	180
E02001370 : Liverpool 024	1739	22	102	123	282	102	165	38	41	27	46	145	91	124	321	110
E02001371 : Liverpool 025	2948	36	208	238	463	219	154	64	85	40	96	182	178	209	656	120
E02001372 : Liverpool 026	2696	34	180	207	378	203	126	60	113	52	104	120	200	268	508	143
E02001373 : Liverpool 027	4018	65	230	285	617	239	274	100	155	53	138	207	279	368	782	226
E02001374 : Liverpool 028	3380	46	236	226	508	208	325	94	124	57	108	240	177	300	550	181
E02001375 : Liverpool 029	2997	26	155	245	472	191	147	73	134	46	105	152	201	281	651	118
E02001376 : Liverpool 030	3021	42	189	185	464	147	378	45	108	36	83	267	110	201	580	186
E02001377 : Liverpool 031	3310	19	119	112	675	98	612	84	35	20	139	217	105	346	513	216
E02001378 : Liverpool 032	3524	29	197	250	524	211	228	95	165	69	144	149	254	372	678	159
E02001380 : Liverpool 034	3730	37	239	306	511	207	150	96	184	72	189	130	342	459	633	175
E02001381 : Liverpool 035	3924	28	186	201	664	206	445	94	125	61	175	211	237	447	642	202
E02001382 : Liverpool 036	3650	40	223	267	489	194	151	129	182	73	193	130	330	523	571	155
E02001383 : Liverpool 037	2963	25	81	69	420	72	397	143	66	76	195	143	142	361	491	282
E02001384 : Liverpool 038	4096	24	149	137	749	132	672	148	116	44	196	162	201	448	607	311
E02001385 : Liverpool 039	2165	15	84	82	351	106	301	49	40	50	87	140	108	234	369	149
E02001386 : Liverpool 040	2773	30	193	207	557	172	169	43	85	58	68	152	186	238	480	135
E02001387 : Liverpool 041	4100	31	186	204	470	170	172	154	145	111	356	111	331	792	677	190
E02001388 : Liverpool 042	4245	37	163	160	585	131	386	187	128	81	274	130	297	698	744	244
E02001389 : Liverpool 043	3085	18	156	105	335	91	305	183	62	67	219	121	150	472	567	234
E02001390 : Liverpool 044	2902	26	166	173	431	159	359	53	66	48	99	211	169	322	471	149
E02001391 : Liverpool 045	2275	22	179	166	458	183	138	32	74	38	55	124	141	190	367	108
E02001392 : Liverpool 046	2635	26	173	198	352	127	91	92	97	60	199	99	214	385	398	124
E02001393 : Liverpool 047	3701	45	194	232	509	113	186	122	141	93	356	118	253	581	568	190
E02001394 : Liverpool 048	4433	34	193	150	491	137	358	190	134	86	353	154	278	774	798	303
E02001395 : Liverpool 049	3167	26	181	186	358	132	119	88	129	56	223	111	307	600	505	146
E02001396 : Liverpool 050	3896	28	252	206	528	220	290	145	146	60	217	201	272	533	578	220
E02001397 : Liverpool 051	3456	21	252	227	492	189	148	118	126	83	219	142	273	473	552	141
E02001398 : Liverpool 052	3893	35	197	160	459	139	235	168	109	86	297	134	268	649	730	227
E02001399 : Liverpool 053	3552	38	207	199	423	170	186	110	147	69	243	87	377	598	519	179
E02001400 : Liverpool 054	2941	26	196	169	506	198	180	76	89	31	132	128	241	348	498	123
E02001401 : Liverpool 055	3626	45	354	225	550	214	182	112	129	65	194	139	306	453	506	152
E02001402 : Liverpool 056	4297	37	291	221	472	185	188	142	155	76	382	139	375	736	679	219
E02001403 : Liverpool 057	2709	18	200	177	498	206	165	69	74	48	114	135	168	317	403	117
E02001404 : Liverpool 058	2912	31	328	187	524	272	198	51	85	43	99	182	144	251	377	140
E02001405 : Liverpool 059	3298	28	374	214	688	294	260	35	74	42	61	273	126	184	511	134
E02006932 : Liverpool 060	3798	19	107	56	822	74	767	158	121	57	279	141	150	398	339	310
E02006933 : Liverpool 061	3170	31	137	131	421	115	356	161	158	39	290	109	194	350	466	212
E02006934 : Liverpool 062	3313	41	125	74	471	140	330	195	231	38	448	143	210	281	372	214
E02001429 : Sefton 001	2967	44	216	233	603	144	152	60	90	16	136	123	224	268	514	144
E02001430 : Sefton 002	3289	56	211	279	608	145	142	100	131	41	193	94	250	365	519	155
E02001431 : Sefton 003	2855	42	181	213	475	105	166	82	134	59	219	101	194	325	417	142
E02001432 : Sefton 004	3830	110	289	193	678	149	514	93	86	63	160	215	155	267	651	207
E02001433 : Sefton 005	3663	63	261	305	668	194	232	84	98	33	147	145	202	353	701	177
E02001434 : Sefton 006	3585	53	225	277	662	168	220	88	97	28	161	172	199	398	655	182
E02001435 : Sefton 007	3830	82	281	299	703	151	296	89	90	43	181	201	256	348	612	198
E02001436 : Sefton 008	4222	49	288	325	814	186	284	91	137	48	205	178	240	379	793	205
E02001437 : Sefton 009	3863	57	240	221	630	112	166	130	160	94	356	114	276	437	644	226
E02001438 : Sefton 010	3767	49	193	316	677	157	207	105	117	36	230	170	310	423	578	199
E02001439 : Sefton 011	2612	34	135	184	459	100	152	69	75	23	118	123	231	283	465	161
E02001440 : Sefton 012	2400	27	159	143	405	86	103	75	112	44	160	95	232	325	306	128
E02001441 : Sefton 013	2862	37	188	159	451	90	104	91	146	62	253	84	275	400	386	136
E02001442 : Sefton 014	2534	32	157	176	386	95	105	80	111	46	223	84	233	332	349	125
E02001443 : Sefton 015	2530	24	139	193	388	84	111	79	126	34	173	86	281	384	330	98
E02001444 : Sefton 016	2604	44	130	162	421	102	142	57	101	33	143	95	282	365	391	136
E02001445 : Sefton 017	3434	62	257	282	506	158	114	88	196	60	164	123	347	392	500	185
E02001446 : Sefton 018	3250	55	235	255	508	156	93	90	205	39	154	113	345	355	514	133
E02001447 : Sefton 019	2689	46	204	212	405	127	81	56	162	53	144	83	293	308	397	118
E02001448 : Sefton 020	3414	51	261	286	506	170	104	109	217	52	170	121	358	337	500	172
E02001449 : Sefton 021	4368	70	285	339	660	233	177	113	212	82	265	177	450	459	629	217
E02001450 : Sefton 022	3835	33	201	289	474	122	147	151	208	96	330	108	371	569	572	164
E02001451 : Sefton 023	2435	43	177	182	419	179	154	31	124	28	82	114	217	157	392	136
E02001452 : Sefton 024	2370	30	136	198	417	168	133	40	91	27	78	139	192	209	406	106
E02001453 : Sefton 025	4291	57	243	313	593	214	173	152	225	76	231	143	533	549	617	172
E02001454 : Sefton 026	3419	67	278	319	509	184	138	83	220	48	125	143	334	308	480	183
E02001455 : Sefton 027	3654	53	293	281	606	239	145	86	236	42	139	142	395	292	521	184
E02001456 : Sefton 028	3726	47	174	244	538	200	158	112	164	65	218	138	407	497	574	190
E02001457 : Sefton 029	2778	53	204	198	478	211	146	56	153	19	66	153	244	211	431	155
E02001458 : Sefton 030	3894	54	167	273	571	179	169	110	164	75	209	155	441	506	616	205
E02001459 : Sefton 031	3195	40	238	296	571	251	153	64	172	35	128	143	291	245	445	123
E02001460 : Sefton 032	3163	41	179	218	487	227	178	61	124	45	130	149	339	308	518	159
E02001461 : Sefton 033	3027	37	216	244	414	222	111	62	187	45	124	155	401	235	429	145
E02001462 : Sefton 034	2870	45	184	204	527	186	185	40	127	51	80	170	260	199	465	147
E02001463 : Sefton 035	2730	30	230	209	496	176	131	52	130	32	89	159	279	194	390	133
E02001464 : Sefton 036	2781	57	161	197	526	181	163	46	123	46	101	180	274	168	422	136
E02001465 : Sefton 037	2321	46	140	150	402	198	158	41	84	36	73	204	202	133	350	104
E02001466 : Sefton 038	3652	58	251	265	582	247	228	71	168	42	111	204	423	267	533	202
E02001406 : St. Helens 001	3510	93	365	273	469	132	122	91	129	56	207	136	283	475	533	146
E02001407 : St. Helens 002	2775	56	325	277	399	106	87	56	62	47	143	126	228	354	397	112
E02001408 : St. Helens 003	2898	54	302	304	490	151	103	74	66	41	126	160	209	315	378	125
E02001409 : St. Helens 004	4380	105	509	406	731	230	189	98	95	81	172	218	275	391	686	194
E02001410 : St. Helens 005	2648	45	321	194	586	173	145	44	63	37	79	148	135	194	358	126
E02001411 : St. Helens 006	2738	67	352	241	489	189	85	69	86	48	93	117	183	236	377	106
E02001412 : St. Helens 007	4099	72	399	307	650	167	172	111	98	66	191	185	285	544	665	187
E02001413 : St. Helens 008	4556	98	554	389	954	308	173	74	81	51	156	235	272	352	678	181
E02001414 : St. Helens 009	2391	46	278	200	299	78	73	78	94	56	148	73	197	347	328	96
E02001415 : St. Helens 010	2993	73	247	269	549	211	121	116	74	37	183	158	191	269	372	123
E02001416 : St. Helens 011	2246	78	278	202	440	178	141	36	30	36	58	137	75	127	336	94
E02001417 : St. Helens 012	3067	59	289	224	590	218	184	63	64	51	101	172	165	227	513	147
E02001418 : St. Helens 013	2394	63	193	204	469	185	125	70	75	30	124	129	105	201	319	102
E02001419 : St. Helens 014	2625	64	250	176	578	183	171	56	50	23	81	177	114	154	409	139
E02001420 : St. Helens 015	4810	104	426	417	813	339	225	165	167	62	294	228	269	476	647	178
E02001421 : St. Helens 016	5035	83	511	381	853	300	237	109	111	81	191	231	344	462	879	262
E02001422 : St. Helens 017	2446	79	256	211	497	191	129	53	39	17	60	163	92	140	425	94
E02001423 : St. Helens 018	2930	48	297	251	367	140	107	79	85	55	165	127	246	338	492	133
E02001424 : St. Helens 019	5868	153	584	484	1031	363	300	139	150	79	191	291	328	416	1119	240
E02001425 : St. Helens 020	4912	144	585	380	902	331	230	106	84	77	189	232	242	392	798	220
E02001426 : St. Helens 021	2528	41	263	228	373	111	131	65	75	30	91	108	174	224	505	109
E02001427 : St. Helens 022	4561	155	523	358	954	288	195	105	114	55	146	263	232	340	642	191
E02001428 : St. Helens 023	2452	47	273	169	326	99	86	81	89	37	140	91	203	252	449	110
E02001467 : Wirral 001	3389	36	274	239	463	144	177	71	97	53	207	146	309	415	540	218
E02001468 : Wirral 002	3531	51	307	238	542	156	174	93	87	56	173	163	306	374	611	200
E02001469 : Wirral 003	3771	39	332	288	515	152	148	113	145	71	284	175	370	402	508	229
E02001470 : Wirral 004	4228	68	370	331	543	184	165	116	189	88	267	170	455	491	606	185
E02001471 : Wirral 005	3090	50	301	207	494	176	156	66	93	55	145	173	255	260	538	121
E02001472 : Wirral 006	3340	51	374	236	539	172	170	82	113	56	160	175	273	292	493	154
E02001473 : Wirral 007	3451	68	307	249	562	210	161	69	119	71	183	183	240	344	523	162
E02001474 : Wirral 008	2422	40	241	155	426	153	157	30	46	58	94	175	124	188	413	122
E02001475 : Wirral 009	2242	41	292	157	344	116	146	33	42	31	96	120	140	171	404	109
E02001476 : Wirral 010	3005	61	312	195	518	179	180	49	68	37	116	206	201	211	517	155
E02001477 : Wirral 011	2355	46	241	148	405	129	148	39	45	26	77	188	103	210	429	121
E02001478 : Wirral 012	3238	67	416	254	565	190	160	70	73	45	123	155	220	244	488	168
E02001479 : Wirral 013	3135	49	301	192	420	129	111	102	155	59	210	97	287	397	479	147
E02001480 : Wirral 014	3642	46	221	245	436	110	169	128	143	69	336	115	287	561	558	218
E02001481 : Wirral 015	3834	57	376	317	566	184	165	71	112	71	231	195	262	350	680	197
E02001482 : Wirral 016	2545	44	267	164	416	132	231	47	60	38	101	156	138	166	437	148
E02001483 : Wirral 017	3679	73	398	247	538	190	139	81	129	66	218	138	361	341	590	170
E02001484 : Wirral 018	3469	58	344	262	478	141	172	89	115	50	183	117	340	358	601	161
E02001485 : Wirral 019	2484	34	260	205	415	134	137	37	55	41	78	146	153	200	472	117
E02001486 : Wirral 020	3822	56	341	204	386	169	155	117	148	79	337	156	343	449	691	191
E02001487 : Wirral 021	3659	57	347	273	585	206	293	61	88	44	163	252	205	253	643	189
E02001488 : Wirral 022	3989	53	399	272	534	167	208	101	128	58	264	192	326	367	674	246
E02001489 : Wirral 023	3924	66	326	252	491	157	146	110	190	69	306	115	396	533	588	179
E02001490 : Wirral 024	4362	73	481	357	672	205	177	107	160	68	274	188	366	413	631	190
E02001491 : Wirral 025	2656	49	307	184	438	127	128	22	43	27	87	163	153	204	602	122
E02001492 : Wirral 026	3416	36	219	200	423	118	197	120	128	77	314	111	225	538	533	177
E02001493 : Wirral 027	2825	37	299	181	493	164	185	51	65	41	93	162	153	196	538	167
E02001494 : Wirral 028	3150	34	208	204	388	91	91	122	163	79	334	97	224	452	521	142
E02001495 : Wirral 029	3494	52	400	259	560	167	159	59	96	47	181	174	261	286	631	162
E02001496 : Wirral 030	2825	43	288	226	421	127	102	76	106	48	176	85	231	301	481	114
E02001497 : Wirral 031	3321	35	358	199	510	184	178	81	76	48	171	215	226	270	575	195
E02001498 : Wirral 032	3633	58	406	255	470	147	156	78	125	51	262	107	293	441	603	181
E02001499 : Wirral 033	3083	37	256	255	381	115	137	93	101	49	217	129	233	438	492	150
E02001500 : Wirral 034	3464	45	293	281	451	136	176	99	143	56	200	123	304	425	586	146
E02001501 : Wirral 035	3738	58	397	235	510	141	146	97	155	70	250	139	345	417	630	148
E02001502 : Wirral 036	3908	66	472	237	597	166	196	88	143	52	286	162	292	361	602	188
E02001503 : Wirral 037	3270	38	226	189	463	128	186	95	142	58	299	116	214	402	561	153
E02001504 : Wirral 038	3336	88	374	203	439	78	134	112	171	53	293	108	256	430	475	122
E02001505 : Wirral 039	2816	55	401	195	460	107	163	66	105	34	146	128	195	233	410	118
E02001506 : Wirral 040	3855	40	303	245	447	91	138	133	235	93	449	118	272	504	630	157
E02001507 : Wirral 041	3565	88	526	235	503	134	129	89	205	42	272	122	233	358	493	136
E02001508 : Wirral 042	3720	52	585	281	582	165	187	65	160	42	199	178	248	310	501	165
E02002684 : East Riding of Yorkshire 001	3799	170	448	327	736	160	262	51	78	53	109	150	229	318	511	197
E02002685 : East Riding of Yorkshire 002	3209	133	328	328	603	121	306	43	50	36	94	120	180	293	375	199
E02002686 : East Riding of Yorkshire 003	2577	77	321	256	513	115	228	14	19	27	58	120	103	166	410	150
E02002687 : East Riding of Yorkshire 004	2405	53	249	231	448	85	312	32	22	29	76	90	105	172	365	136
E02002688 : East Riding of Yorkshire 005	2103	51	205	159	365	113	332	23	28	28	54	87	77	160	289	132
E02002689 : East Riding of Yorkshire 006	2783	295	257	254	406	109	177	44	52	45	121	92	161	267	334	169
E02002691 : East Riding of Yorkshire 008	3989	356	387	279	655	167	205	72	81	52	221	96	339	441	485	153
E02002692 : East Riding of Yorkshire 009	4367	191	359	354	697	156	190	111	163	52	303	155	403	523	508	202
E02002693 : East Riding of Yorkshire 010	3360	322	302	317	495	162	216	49	47	38	188	103	222	335	415	149
E02002694 : East Riding of Yorkshire 011	5548	262	566	390	879	209	264	159	147	76	319	208	432	720	629	288
E02002695 : East Riding of Yorkshire 012	3271	144	210	337	531	145	285	56	43	30	130	104	231	371	490	164
E02002696 : East Riding of Yorkshire 013	3120	217	280	214	390	99	141	44	38	40	162	88	505	396	410	96
E02002697 : East Riding of Yorkshire 014	3855	233	378	381	487	168	148	63	59	38	206	137	378	470	546	163
E02002698 : East Riding of Yorkshire 015	3875	210	480	263	685	167	139	85	96	48	196	103	333	390	528	152
E02002699 : East Riding of Yorkshire 016	4723	99	458	264	622	155	232	93	110	48	262	116	689	701	673	201
E02002700 : East Riding of Yorkshire 017	2747	49	284	241	470	110	174	47	36	22	106	158	237	258	430	125
E02002701 : East Riding of Yorkshire 018	4631	439	542	344	732	205	141	156	136	51	316	149	302	470	434	214
E02002702 : East Riding of Yorkshire 019	5147	100	501	379	739	157	296	99	74	48	309	156	575	721	782	211
E02002703 : East Riding of Yorkshire 020	4798	167	526	285	691	161	236	109	127	47	258	135	532	645	702	177
E02002704 : East Riding of Yorkshire 021	3515	193	438	345	562	163	144	52	55	43	174	132	261	372	415	166
E02002705 : East Riding of Yorkshire 022	2857	100	302	253	341	113	110	63	55	41	160	110	240	369	475	125
E02002706 : East Riding of Yorkshire 023	3405	73	420	300	497	114	151	89	61	51	151	108	249	476	526	139
E02002707 : East Riding of Yorkshire 024	3778	169	379	264	502	140	176	94	82	55	289	135	415	471	475	132
E02002708 : East Riding of Yorkshire 025	2798	78	229	207	415	92	172	61	49	36	142	93	194	422	472	136
E02002709 : East Riding of Yorkshire 026	3857	253	554	325	602	246	160	114	57	42	182	129	294	277	469	153
E02002710 : East Riding of Yorkshire 027	3790	89	398	372	550	150	200	78	96	53	184	132	338	418	577	155
E02002711 : East Riding of Yorkshire 028	3656	80	381	314	513	113	167	98	120	64	264	105	274	455	547	161
E02002712 : East Riding of Yorkshire 029	3743	144	488	362	563	218	174	63	61	34	170	170	244	363	520	169
E02002714 : East Riding of Yorkshire 031	3705	350	398	357	545	212	151	63	49	28	190	127	227	375	471	162
E02002715 : East Riding of Yorkshire 032	6784	185	840	486	990	237	250	238	185	85	435	256	556	749	972	320
E02002716 : East Riding of Yorkshire 033	4212	195	556	413	603	257	154	91	75	34	212	154	338	417	541	172
E02002717 : East Riding of Yorkshire 034	3760	65	444	384	660	164	190	92	69	42	159	146	260	343	577	165
E02002718 : East Riding of Yorkshire 035	3781	88	400	249	555	123	138	112	111	65	284	118	285	452	632	169
E02002719 : East Riding of Yorkshire 036	3037	53	357	243	416	102	148	67	56	47	171	100	236	370	534	137
E02002720 : East Riding of Yorkshire 037	3781	219	441	346	664	268	127	165	78	43	190	96	223	346	410	165
E02002721 : East Riding of Yorkshire 038	3154	209	365	282	539	250	108	131	75	36	177	104	148	298	290	142
E02002722 : East Riding of Yorkshire 039	3324	262	285	378	524	203	233	49	35	39	112	110	172	286	485	151
E02002723 : East Riding of Yorkshire 040	4187	273	660	307	821	402	179	75	58	28	126	183	160	303	467	145
E02002724 : East Riding of Yorkshire 041	4024	228	647	307	865	385	197	61	41	20	89	218	129	221	474	142
E02002725 : East Riding of Yorkshire 042	3405	281	457	278	505	252	136	77	77	24	150	147	145	368	374	134
E02006814 : East Riding of Yorkshire 043	4210	73	543	379	762	198	183	84	79	23	158	170	328	375	681	174
E02006891 : East Riding of Yorkshire 044	3735	235	391	302	612	172	192	66	63	30	174	116	320	452	476	134
E02006892 : East Riding of Yorkshire 045	3080	161	353	232	592	139	191	41	38	33	136	92	223	275	465	109
E02002652 : Kingston upon Hull 001	5493	115	799	492	981	277	238	134	82	53	201	268	442	489	679	243
E02002653 : Kingston upon Hull 002	2804	37	410	251	597	204	220	27	26	19	51	213	95	156	368	130
E02002654 : Kingston upon Hull 003	2116	42	330	185	377	144	164	16	20	14	33	210	55	163	282	81
E02002655 : Kingston upon Hull 004	3379	66	487	285	704	214	216	50	25	29	71	210	181	220	455	166
E02002656 : Kingston upon Hull 005	2595	60	371	261	468	135	113	54	32	32	87	96	204	245	345	92
E02002657 : Kingston upon Hull 006	3805	63	653	358	738	242	205	62	41	23	109	172	223	295	459	162
E02002658 : Kingston upon Hull 007	3643	75	559	355	611	167	143	56	61	31	146	135	313	335	501	155
E02002659 : Kingston upon Hull 008	3556	72	519	288	663	204	294	53	14	28	90	275	140	302	487	127
E02002660 : Kingston upon Hull 009	2720	53	424	231	553	160	141	47	25	29	75	159	159	196	373	95
E02002661 : Kingston upon Hull 010	3186	72	447	293	574	213	159	56	28	28	93	187	177	246	461	152
E02002662 : Kingston upon Hull 011	2890	64	412	283	557	190	128	43	38	30	72	155	185	202	391	140
E02002663 : Kingston upon Hull 012	2815	61	293	203	511	89	271	63	38	24	108	104	179	366	356	149
E02002664 : Kingston upon Hull 013	4168	87	638	453	700	231	146	72	60	29	136	151	357	409	534	165
E02002665 : Kingston upon Hull 014	4123	79	511	390	551	134	212	82	53	60	147	144	292	605	665	198
E02002666 : Kingston upon Hull 015	3551	63	658	167	650	105	392	79	14	25	170	265	134	309	357	163
E02002667 : Kingston upon Hull 016	3775	81	652	352	743	230	194	56	33	35	115	171	231	277	439	166
E02002668 : Kingston upon Hull 017	2556	44	368	225	515	194	163	36	13	35	58	198	105	134	358	110
E02002669 : Kingston upon Hull 018	4177	73	509	213	557	107	307	136	36	40	193	219	240	706	634	207
E02002670 : Kingston upon Hull 019	3407	76	450	300	652	188	196	66	34	46	98	162	204	287	507	141
E02002671 : Kingston upon Hull 020	3856	70	590	364	708	256	202	48	35	40	106	226	300	267	500	144
E02002672 : Kingston upon Hull 021	2335	56	370	203	474	170	159	15	9	16	47	204	83	133	311	85
E02002673 : Kingston upon Hull 022	3901	96	605	387	761	231	210	62	29	34	94	242	223	224	532	171
E02002674 : Kingston upon Hull 023	3663	70	517	355	721	178	180	65	50	35	109	145	261	315	527	135
E02002675 : Kingston upon Hull 024	3244	75	709	213	575	129	304	67	15	15	81	263	75	201	368	154
E02002676 : Kingston upon Hull 025	3877	51	485	252	565	170	256	108	49	52	166	174	242	517	592	198
E02002677 : Kingston upon Hull 026	4090	107	606	308	748	215	264	105	49	48	190	227	242	248	572	161
E02002678 : Kingston upon Hull 027	3811	87	565	330	753	200	213	64	44	26	116	234	234	274	482	189
E02002679 : Kingston upon Hull 028	3532	75	474	325	663	179	176	68	47	34	119	152	239	310	514	157
E02002680 : Kingston upon Hull 029	3951	59	653	213	660	197	410	89	48	42	232	314	145	245	502	142
E02002681 : Kingston upon Hull 030	3462	89	785	224	628	180	310	22	24	25	78	291	89	148	450	119
E02002682 : Kingston upon Hull 031	3358	64	568	244	751	192	211	53	37	25	85	251	124	194	439	120
E02006813 : Kingston upon Hull 033	3430	66	485	331	711	204	186	56	46	21	80	203	183	240	488	130
E02002726 : North East Lincolnshire 001	4445	122	749	329	793	670	237	31	33	16	137	251	153	276	491	157
E02002727 : North East Lincolnshire 002	1803	28	400	130	359	137	140	17	11	17	23	141	46	78	219	57
E02002728 : North East Lincolnshire 003	3309	60	640	209	740	254	227	27	38	23	60	215	100	171	420	125
E02002729 : North East Lincolnshire 004	2796	69	497	208	544	229	121	27	44	21	110	86	122	248	356	114
E02002730 : North East Lincolnshire 005	3151	52	534	261	669	270	232	20	35	16	86	138	86	209	408	135
E02002731 : North East Lincolnshire 006	2303	35	475	162	470	152	129	20	31	24	63	144	69	143	288	98
E02002732 : North East Lincolnshire 007	3862	136	577	286	613	295	143	41	58	24	156	127	263	505	502	136
E02002733 : North East Lincolnshire 008	2996	47	475	244	602	244	154	35	37	28	106	104	137	251	381	151
E02002734 : North East Lincolnshire 009	2407	46	423	207	476	225	114	17	34	16	72	98	107	192	301	79
E02002735 : North East Lincolnshire 010	2645	36	359	257	506	210	210	32	29	36	75	103	133	206	304	149
E02002736 : North East Lincolnshire 011	2411	28	411	145	525	189	148	27	15	21	54	169	101	170	327	81
E02002737 : North East Lincolnshire 012	3655	79	546	349	767	252	206	38	54	41	105	155	157	297	468	141
E02002738 : North East Lincolnshire 013	3594	63	604	246	738	335	162	33	39	25	107	135	170	337	462	138
E02002739 : North East Lincolnshire 014	2786	63	355	278	509	187	206	45	30	26	109	103	182	257	320	116
E02002740 : North East Lincolnshire 015	2202	48	350	168	415	166	119	10	30	13	60	139	71	197	320	96
E02002741 : North East Lincolnshire 016	4400	71	602	302	727	280	216	55	70	46	187	165	243	519	751	166
E02002742 : North East Lincolnshire 017	2710	71	378	235	507	162	178	40	37	35	114	105	180	260	294	114
E02002743 : North East Lincolnshire 018	2182	33	317	199	431	169	111	21	25	30	84	84	115	197	278	88
E02002744 : North East Lincolnshire 019	2101	52	305	167	420	166	115	12	10	10	37	160	57	169	341	80
E02002745 : North East Lincolnshire 020	3522	93	516	325	658	227	184	44	60	49	169	89	206	337	415	150
E02002746 : North East Lincolnshire 021	4131	87	574	331	709	306	184	53	63	45	174	127	225	448	643	162
E02002747 : North East Lincolnshire 022	3914	97	536	433	681	219	144	51	90	46	159	110	285	388	533	142
E02002748 : North East Lincolnshire 023	3819	115	467	394	650	205	145	54	73	67	195	125	238	420	530	141
E02002749 : North Lincolnshire 001	5002	130	888	478	816	359	219	68	56	50	199	181	273	483	605	197
E02002750 : North Lincolnshire 002	3117	136	519	236	439	291	117	54	33	37	144	119	159	322	371	140
E02002751 : North Lincolnshire 003	3002	143	479	262	450	160	163	34	68	27	93	126	171	302	422	102
E02002752 : North Lincolnshire 004	3418	158	549	280	568	431	193	41	34	36	115	140	165	239	363	106
E02002753 : North Lincolnshire 005	4146	120	893	285	706	258	189	54	85	35	147	138	192	332	557	155
E02002754 : North Lincolnshire 006	4073	209	598	416	677	340	199	55	74	47	135	168	215	323	472	145
E02002755 : North Lincolnshire 007	3367	66	948	221	532	215	205	38	50	18	81	188	117	213	369	106
E02002756 : North Lincolnshire 008	3324	90	954	152	538	208	309	33	42	24	60	206	89	154	353	112
E02002757 : North Lincolnshire 009	3086	60	675	215	558	159	166	38	57	23	71	107	127	203	523	104
E02002758 : North Lincolnshire 010	3085	64	777	216	568	185	213	32	43	26	65	157	89	175	372	103
E02002759 : North Lincolnshire 011	4483	204	716	342	701	331	193	58	63	51	220	176	255	404	611	158
E02002760 : North Lincolnshire 012	2839	47	587	202	487	133	130	35	60	23	92	91	138	312	399	103
E02002761 : North Lincolnshire 013	3421	142	596	296	558	213	141	41	58	42	123	132	202	275	465	137
E02002762 : North Lincolnshire 014	2980	61	658	241	567	185	163	25	41	23	71	108	127	217	391	102
E02002763 : North Lincolnshire 015	3155	68	743	259	583	195	196	23	45	28	48	147	102	198	404	116
E02002764 : North Lincolnshire 016	2185	60	469	151	453	162	109	17	23	16	47	135	63	131	288	61
E02002765 : North Lincolnshire 017	2732	65	592	186	578	164	147	16	44	20	53	114	99	203	357	94
E02002766 : North Lincolnshire 018	4349	73	962	311	758	220	188	64	107	52	132	127	199	423	585	148
E02002767 : North Lincolnshire 019	3443	89	733	290	617	160	117	26	86	34	112	92	160	299	489	139
E02002768 : North Lincolnshire 020	3524	162	455	293	553	201	149	72	112	22	180	144	213	435	380	153
E02002769 : North Lincolnshire 021	2877	135	485	275	453	142	127	36	78	44	118	60	155	287	366	116
E02002770 : North Lincolnshire 022	3424	213	516	272	457	209	159	55	70	36	131	130	357	323	373	123
E02002771 : North Lincolnshire 023	3427	188	428	355	564	190	131	61	91	31	184	124	220	342	383	135
E02002772 : York 001	3649	56	281	251	572	158	156	113	163	32	210	115	510	355	518	159
E02002773 : York 002	2776	52	233	214	520	115	113	80	119	35	151	110	188	277	436	133
E02002774 : York 003	3200	65	236	284	542	171	121	108	188	31	174	130	205	318	471	156
E02002775 : York 004	2529	40	222	225	473	121	134	46	103	21	97	90	149	243	424	141
E02002776 : York 005	3349	41	300	263	699	194	179	86	147	39	160	151	185	270	497	138
E02002777 : York 006	4683	64	364	352	768	274	275	157	242	38	264	224	322	419	712	208
E02002778 : York 007	4302	34	295	236	599	168	347	153	210	49	351	167	257	547	641	248
E02002779 : York 008	4728	77	289	410	794	178	331	172	209	45	291	179	259	603	648	243
E02002780 : York 009	4240	39	292	218	754	208	504	82	173	53	172	279	171	401	691	203
E02002781 : York 010	5332	39	324	233	1040	220	693	160	231	39	272	237	224	578	747	295
E02002782 : York 011	2946	117	200	201	372	123	145	100	134	45	268	121	188	405	397	130
E02002783 : York 012	5259	66	451	452	836	340	343	126	257	52	271	227	284	561	710	283
E02002784 : York 013	5839	54	279	196	847	162	858	283	344	57	452	213	290	723	672	409
E02002785 : York 014	3174	40	190	294	566	144	229	76	120	40	168	109	186	459	401	152
E02002786 : York 015	4585	50	249	331	879	174	566	124	141	31	239	241	154	599	552	255
E02002787 : York 016	4713	43	331	389	681	264	373	141	254	65	282	225	254	517	645	249
E02002788 : York 017	5328	46	300	312	735	253	434	221	332	66	458	195	293	754	605	324
E02002789 : York 018	4166	45	320	349	772	307	333	76	174	26	157	272	176	347	616	196
E02002790 : York 019	5808	33	249	244	817	170	557	184	259	62	407	220	679	1001	633	293
E02002791 : York 020	3106	94	231	259	464	139	114	110	170	40	261	116	194	415	364	135
E02002792 : York 021	3928	49	243	246	485	180	243	160	238	58	314	115	248	633	471	245
E02002793 : York 022	4719	58	321	403	838	327	332	136	223	57	229	177	290	550	552	226
E02002794 : York 023	2830	76	140	140	436	78	287	114	90	30	207	110	173	507	295	147
E02002795 : York 024	3994	80	282	278	611	175	177	166	214	67	340	132	236	601	458	177
E02005742 : Craven 001	3816	328	345	406	612	147	261	65	76	39	191	145	122	501	418	160
E02005743 : Craven 002	2497	266	160	191	315	76	330	63	77	40	189	113	57	232	263	125
E02005744 : Craven 003	3750	294	314	307	539	145	339	89	101	43	169	130	140	589	401	150
E02005745 : Craven 004	2548	160	197	223	273	60	215	71	139	50	244	104	95	353	269	95
E02005746 : Craven 005	3251	60	342	302	567	109	229	58	230	35	186	170	140	356	343	124
E02005747 : Craven 006	3344	47	387	288	573	143	287	74	224	29	156	205	91	295	443	102
E02005748 : Craven 007	3892	171	414	340	577	124	198	108	197	57	267	157	155	455	508	164
E02005749 : Craven 008	4818	152	592	436	664	171	268	85	244	69	268	175	237	521	768	168
E02005750 : Hambleton 001	3595	224	280	314	482	139	253	83	66	48	281	135	211	445	472	162
E02005751 : Hambleton 002	3991	314	302	241	468	145	219	77	97	61	385	123	240	561	582	176
E02005752 : Hambleton 003	3631	428	294	292	523	109	185	73	56	79	226	104	333	344	419	166
E02005753 : Hambleton 004	6549	167	557	476	1185	233	342	146	99	74	230	244	979	385	1143	289
E02005754 : Hambleton 005	3842	263	301	282	587	136	177	75	74	49	214	99	578	332	526	149
E02005755 : Hambleton 006	3321	185	316	295	542	148	198	54	56	37	145	99	362	303	398	183
E02005756 : Hambleton 007	4145	324	274	247	486	109	187	48	60	50	195	121	1239	291	355	159
E02005757 : Hambleton 008	4504	299	490	329	765	156	278	84	98	50	278	202	315	412	490	258
E02005758 : Hambleton 009	4295	315	378	300	714	157	284	68	81	40	249	160	582	322	436	209
E02005759 : Hambleton 010	4168	283	304	413	632	146	281	96	118	64	273	150	216	406	545	241
E02005760 : Hambleton 011	3673	246	233	258	457	138	222	90	127	41	236	128	559	369	387	182
E02005761 : Harrogate 001	2868	321	272	235	399	77	228	52	89	34	207	103	136	262	265	188
E02005762 : Harrogate 002	3323	61	208	207	577	105	161	64	79	21	192	121	700	314	350	163
E02005763 : Harrogate 003	3431	278	220	272	488	103	169	86	90	56	226	131	470	303	342	197
E02005764 : Harrogate 004	5283	155	442	561	1234	247	322	97	102	35	256	205	309	398	646	274
E02005765 : Harrogate 005	3315	190	241	288	611	196	209	64	118	36	260	141	177	259	345	180
E02005766 : Harrogate 006	3328	288	243	299	506	78	259	102	105	41	232	137	181	302	307	248
E02005767 : Harrogate 007	3371	112	233	241	532	90	166	128	191	49	332	145	188	338	451	175
E02005768 : Harrogate 008	3263	111	141	260	502	80	216	118	177	28	279	112	357	289	334	259
E02005769 : Harrogate 009	3471	76	291	281	653	130	267	73	129	33	222	143	138	330	541	164
E02005770 : Harrogate 010	5074	81	309	415	978	230	317	151	231	47	368	239	328	378	721	281
E02005771 : Harrogate 011	4145	60	224	289	744	168	306	141	207	51	314	179	300	316	594	252
E02005772 : Harrogate 012	3059	97	216	211	508	88	155	107	173	34	255	116	195	356	400	148
E02005773 : Harrogate 013	4618	65	303	309	789	157	423	162	207	44	349	244	207	361	755	243
E02005774 : Harrogate 014	4950	86	341	360	960	160	346	126	177	41	342	235	230	433	869	244
E02005775 : Harrogate 015	5416	60	279	252	823	121	670	238	243	102	542	264	255	455	729	383
E02005776 : Harrogate 016	4221	327	322	279	682	165	185	142	185	68	383	191	198	436	423	235
E02005777 : Harrogate 017	4269	56	256	268	722	111	214	185	219	42	386	159	269	496	661	225
E02005778 : Harrogate 018	3234	304	226	236	424	72	177	88	112	70	303	140	175	313	303	291
E02005779 : Harrogate 019	3855	35	217	179	595	54	233	178	208	91	509	153	197	421	520	265
E02005780 : Harrogate 020	4845	53	244	197	732	98	229	251	309	82	615	190	282	631	639	293
E02005781 : Harrogate 021	2749	104	196	151	377	55	136	116	161	78	353	140	119	298	320	145
E02005782 : Richmondshire 001	3916	429	294	327	483	119	279	109	103	85	251	142	294	357	445	199
E02005783 : Richmondshire 002	4016	104	223	427	533	127	355	109	65	56	201	189	503	450	477	197
E02005784 : Richmondshire 003	3501	134	279	294	413	102	196	71	54	32	101	117	1014	209	364	121
E02005785 : Richmondshire 004	9012	89	362	297	786	200	497	62	42	29	99	381	4928	355	645	240
E02005786 : Richmondshire 005	3337	497	246	314	396	85	443	58	43	59	181	115	151	278	259	212
E02005787 : Richmondshire 006	4233	369	285	386	559	176	373	82	63	78	216	162	348	379	382	375
E02005788 : Ryedale 001	3199	332	409	295	427	85	319	49	41	58	175	112	92	307	280	218
E02005789 : Ryedale 002	4724	380	570	385	775	163	406	56	87	57	257	145	228	435	535	245
E02005790 : Ryedale 003	3326	421	226	227	444	83	371	49	63	74	215	105	106	442	225	275
E02005791 : Ryedale 004	3365	428	419	295	508	115	195	43	53	48	161	114	146	254	365	221
E02005794 : Ryedale 007	4949	468	387	362	707	145	283	112	113	108	404	203	237	499	500	421
E02006870 : Ryedale 008	6255	210	968	541	1181	279	348	86	105	83	283	219	322	431	742	457
E02005795 : Scarborough 001	3161	184	215	292	527	143	548	33	37	40	84	111	146	257	364	180
E02005796 : Scarborough 002	3365	428	221	294	380	123	391	54	31	63	196	104	112	354	455	159
E02005797 : Scarborough 003	2947	176	219	327	491	121	465	27	31	23	95	109	114	233	374	142
E02005798 : Scarborough 004	3993	305	323	362	552	108	572	59	55	57	175	123	186	391	540	185
E02005799 : Scarborough 005	4025	71	435	339	607	119	293	70	79	57	182	101	228	460	767	217
E02005800 : Scarborough 006	3605	67	367	247	615	124	723	51	49	26	112	141	124	242	475	242
E02005801 : Scarborough 007	2123	28	225	199	403	98	227	20	21	18	50	80	87	168	379	120
E02005802 : Scarborough 008	4129	60	469	313	832	134	418	48	44	35	120	145	217	335	724	235
E02005803 : Scarborough 009	4057	68	456	244	651	140	372	36	52	50	164	156	230	387	825	226
E02005804 : Scarborough 010	3627	38	315	186	576	122	536	74	34	58	167	137	140	358	639	247
E02005805 : Scarborough 011	3172	72	473	230	591	118	280	46	46	58	102	105	186	289	430	146
E02005806 : Scarborough 012	2939	69	479	231	598	126	276	35	32	21	79	123	117	209	427	117
E02005807 : Scarborough 013	3054	153	373	268	437	97	225	37	62	52	158	94	155	325	454	164
E02005808 : Scarborough 014	4550	207	495	404	787	153	510	50	63	68	143	185	187	356	667	275
E02005809 : Selby 001	3798	117	592	259	586	125	220	100	124	47	233	160	228	342	373	292
E02005810 : Selby 002	4726	312	433	354	633	167	196	187	274	65	418	192	294	530	471	200
E02005811 : Selby 003	4795	228	451	437	756	189	227	140	160	63	304	199	314	571	579	177
E02005812 : Selby 004	4934	194	617	399	775	278	240	150	251	56	320	210	220	419	563	242
E02005813 : Selby 005	5403	250	765	453	973	398	366	86	155	40	209	325	213	369	583	218
E02005814 : Selby 006	3033	163	356	270	557	173	125	41	76	29	159	137	188	262	371	126
E02005815 : Selby 007	4284	295	446	376	694	209	155	101	177	48	256	176	288	427	459	177
E02005816 : Selby 008	4498	344	492	454	724	242	188	106	136	46	246	211	272	401	458	178
E02005817 : Selby 009	3706	225	403	342	604	157	170	111	175	45	221	158	180	333	433	149
E02005818 : Selby 010	4318	372	524	330	719	252	185	114	125	52	237	165	227	361	489	166
E02001509 : Barnsley 001	2852	56	411	296	502	132	128	62	66	34	87	118	195	268	368	129
E02001510 : Barnsley 002	2606	69	402	274	456	145	111	42	46	34	78	151	152	230	302	114
E02001511 : Barnsley 003	2786	79	339	254	515	169	91	58	50	32	86	151	172	227	426	137
E02001512 : Barnsley 004	3620	84	444	373	656	158	163	74	81	61	160	144	236	349	502	135
E02001513 : Barnsley 005	3790	88	446	356	638	160	152	90	128	41	181	153	271	379	548	159
E02001514 : Barnsley 006	2971	67	404	309	541	153	125	59	55	34	63	155	168	268	457	113
E02001515 : Barnsley 007	3402	86	507	375	694	231	186	51	33	36	61	249	111	219	422	141
E02001516 : Barnsley 008	2732	66	356	312	502	174	129	39	55	21	89	149	143	208	385	104
E02001517 : Barnsley 009	3799	92	566	444	629	220	181	64	64	51	121	183	216	319	506	143
E02001518 : Barnsley 010	4765	96	545	475	787	229	199	82	114	60	197	219	286	502	775	199
E02001519 : Barnsley 011	2702	76	373	253	520	161	123	50	54	16	75	169	145	196	394	97
E02001520 : Barnsley 012	5107	96	536	531	778	208	200	124	144	62	226	206	397	524	868	207
E02001521 : Barnsley 013	5718	94	688	517	989	312	333	116	95	65	258	296	343	501	838	273
E02001522 : Barnsley 014	3214	102	370	470	618	183	130	59	49	29	86	240	136	237	393	112
E02001523 : Barnsley 015	3383	74	434	318	633	191	170	98	90	24	112	162	204	272	477	124
E02001524 : Barnsley 016	2831	110	291	229	392	85	83	88	127	68	245	70	220	346	348	129
E02001525 : Barnsley 017	2272	51	303	215	446	154	136	38	32	32	71	125	84	172	322	91
E02001526 : Barnsley 018	2142	44	241	235	421	124	137	46	32	28	41	149	108	153	312	71
E02001527 : Barnsley 019	2796	70	300	279	461	136	139	50	71	45	121	109	180	282	423	130
E02001528 : Barnsley 020	4311	119	505	541	755	193	149	79	75	45	148	269	255	411	560	207
E02001529 : Barnsley 021	3779	97	450	376	674	217	166	80	57	37	113	224	187	333	600	168
E02001530 : Barnsley 022	2576	69	344	306	479	160	100	58	53	12	71	175	130	203	313	103
E02001531 : Barnsley 023	2838	73	392	381	566	146	143	51	48	24	76	191	112	209	333	93
E02001532 : Barnsley 024	4925	102	683	421	717	197	224	138	146	52	249	182	314	676	592	232
E02001533 : Barnsley 025	3306	109	417	415	589	168	115	78	61	39	96	316	137	260	378	128
E02001534 : Barnsley 026	4198	99	498	513	805	186	159	85	85	42	149	272	243	364	522	176
E02001535 : Barnsley 027	3201	209	392	269	480	123	147	69	96	45	190	123	181	349	376	152
E02001536 : Barnsley 028	3967	115	494	445	672	159	203	98	132	39	158	160	251	349	541	151
E02001537 : Barnsley 029	4008	84	477	491	698	177	187	98	130	40	152	200	229	346	536	163
E02001538 : Barnsley 030	3418	78	454	452	604	189	177	61	88	32	101	179	160	272	436	135
E02001539 : Doncaster 001	2397	118	351	228	455	223	117	25	35	18	63	110	125	184	283	62
E02001540 : Doncaster 002	5086	260	623	514	977	322	251	93	102	51	193	189	289	394	612	216
E02001541 : Doncaster 003	4854	169	729	534	922	321	197	83	93	31	139	189	260	355	618	214
E02001542 : Doncaster 004	2857	174	326	290	548	185	161	45	51	22	65	159	127	192	356	156
E02001543 : Doncaster 005	3464	124	346	353	861	292	165	75	79	20	95	157	155	214	396	132
E02001544 : Doncaster 006	3719	127	352	417	791	246	178	63	68	27	90	183	297	312	424	144
E02001545 : Doncaster 007	4244	106	466	409	850	216	141	86	113	36	171	143	316	410	617	164
E02001546 : Doncaster 008	3689	152	360	395	634	218	188	61	82	30	112	155	460	294	406	142
E02001547 : Doncaster 009	4540	147	426	424	1128	368	260	65	71	35	118	223	202	354	533	186
E02001548 : Doncaster 010	3076	97	301	274	689	263	186	51	65	18	88	185	121	186	388	164
E02001549 : Doncaster 011	2977	79	303	300	610	197	120	61	60	20	108	106	201	312	389	111
E02001550 : Doncaster 012	3558	87	298	398	798	262	186	68	84	20	104	182	192	264	465	150
E02001551 : Doncaster 013	2932	51	294	291	644	216	159	69	58	21	82	139	191	211	367	139
E02001552 : Doncaster 014	3718	77	447	389	740	280	169	74	84	36	97	173	164	270	549	169
E02001553 : Doncaster 015	4337	94	499	347	891	345	243	104	104	23	120	203	220	359	591	194
E02001554 : Doncaster 016	3179	75	302	342	629	193	131	58	90	27	82	123	270	328	400	129
E02001555 : Doncaster 017	2802	61	336	284	500	244	98	49	75	18	87	89	149	243	454	115
E02001556 : Doncaster 018	3900	59	356	307	793	346	280	71	69	30	81	263	167	265	649	164
E02001557 : Doncaster 019	4776	81	524	345	901	404	321	130	93	52	180	253	207	454	644	187
E02001558 : Doncaster 020	2940	124	247	314	488	129	90	60	82	41	162	126	218	338	380	141
E02001559 : Doncaster 021	3893	100	309	364	679	180	134	110	146	54	169	129	307	504	543	165
E02001560 : Doncaster 022	4198	81	535	269	889	444	341	97	66	35	92	331	140	228	481	169
E02001561 : Doncaster 023	2748	44	334	209	589	246	161	78	76	26	75	183	116	159	336	116
E02001562 : Doncaster 024	2389	41	212	210	459	195	125	67	70	22	70	111	128	225	326	128
E02001563 : Doncaster 025	3443	56	284	263	560	187	170	101	143	34	204	126	241	425	478	171
E02001564 : Doncaster 026	3741	114	325	324	612	219	169	84	129	24	185	142	324	414	494	182
E02001565 : Doncaster 027	3340	58	288	260	588	172	137	96	137	47	179	101	268	401	460	148
E02001566 : Doncaster 028	3868	69	415	322	784	296	184	119	144	26	138	206	219	271	522	153
E02001567 : Doncaster 029	3893	95	442	345	797	338	199	89	76	28	96	183	168	298	583	156
E02001568 : Doncaster 030	2402	73	255	320	442	129	118	53	56	17	61	190	85	187	329	87
E02001569 : Doncaster 031	3809	102	510	461	704	209	167	105	78	21	95	318	164	272	462	141
E02001570 : Doncaster 032	2492	95	285	295	405	130	150	60	49	22	57	151	106	183	400	104
E02001571 : Doncaster 033	2896	98	343	310	515	176	114	45	94	25	121	120	179	276	379	101
E02001572 : Doncaster 034	3080	81	476	351	594	229	131	60	62	15	63	198	133	193	384	110
E02001573 : Doncaster 035	3408	109	389	442	646	172	186	66	51	23	92	233	161	259	451	128
E02001574 : Doncaster 036	3169	69	301	355	506	203	135	65	75	30	115	113	262	314	496	130
E02001575 : Doncaster 037	2822	91	236	304	605	215	156	41	56	9	63	135	134	191	460	126
E02001576 : Doncaster 038	2862	80	234	222	456	168	174	84	106	44	136	107	217	339	372	123
E02001577 : Doncaster 039	2962	104	263	278	471	139	122	67	89	36	199	111	167	362	429	125
E02001578 : Rotherham 001	4564	103	544	574	793	205	187	121	132	29	140	312	250	481	540	153
E02001579 : Rotherham 002	3861	100	363	425	641	204	134	92	99	23	116	311	231	408	568	146
E02001580 : Rotherham 003	3709	116	497	399	617	170	140	95	111	31	136	213	238	362	455	129
E02001581 : Rotherham 004	2596	58	344	273	410	123	112	57	55	21	87	181	173	257	347	98
E02001582 : Rotherham 005	3111	65	464	304	572	160	169	44	88	18	101	178	172	265	396	115
E02001583 : Rotherham 006	2619	74	397	256	490	145	108	56	59	25	66	193	136	175	340	99
E02001584 : Rotherham 007	3859	103	451	367	642	139	130	90	134	50	186	125	319	424	542	157
E02001585 : Rotherham 008	2628	65	354	231	534	140	157	62	76	17	73	154	131	176	350	108
E02001586 : Rotherham 009	3615	76	591	341	727	192	198	57	57	30	94	181	151	242	521	157
E02001587 : Rotherham 010	2244	66	308	268	423	112	112	33	50	12	57	134	95	202	285	87
E02001588 : Rotherham 011	2908	43	437	284	583	158	139	48	56	21	94	199	132	226	407	81
E02001589 : Rotherham 012	4230	103	546	424	676	174	131	103	183	30	188	179	270	465	598	160
E02001590 : Rotherham 013	2421	51	309	238	518	155	156	40	36	17	42	167	73	153	345	121
E02001591 : Rotherham 014	3132	58	462	239	578	261	211	51	44	27	81	215	95	246	424	140
E02001592 : Rotherham 015	4326	100	642	403	788	220	199	90	132	29	148	192	238	431	551	163
E02001593 : Rotherham 016	2678	65	407	197	469	227	198	51	57	27	71	172	103	194	332	108
E02001594 : Rotherham 017	2452	62	401	163	415	175	160	64	58	25	68	171	101	183	308	98
E02001595 : Rotherham 018	4476	130	543	420	773	300	189	121	144	34	150	178	258	426	614	196
E02001596 : Rotherham 019	3935	75	517	365	716	187	165	89	148	45	154	167	207	399	556	145
E02001597 : Rotherham 020	3729	103	458	404	677	302	211	77	82	30	97	203	153	283	524	125
E02001598 : Rotherham 021	4174	78	513	362	708	198	202	87	112	42	165	190	251	487	608	171
E02001599 : Rotherham 022	3095	59	345	267	513	139	123	95	132	35	160	111	218	351	413	134
E02001600 : Rotherham 023	4486	69	544	259	624	297	198	109	170	58	238	188	296	491	793	152
E02001601 : Rotherham 024	2353	56	282	237	385	100	90	66	83	17	121	99	156	237	328	96
E02001602 : Rotherham 025	4221	100	598	428	840	250	186	75	146	33	148	214	210	362	469	162
E02001603 : Rotherham 026	2893	114	398	328	493	146	126	67	76	25	131	132	134	215	374	134
E02001604 : Rotherham 027	4298	79	545	421	800	236	165	120	166	36	178	203	222	388	550	189
E02001605 : Rotherham 028	3649	118	482	345	573	183	141	103	127	39	177	163	231	385	425	157
E02001606 : Rotherham 029	3520	85	534	298	585	214	180	81	107	35	123	155	182	321	449	171
E02001607 : Rotherham 030	4048	76	550	413	777	163	172	97	136	37	152	176	228	385	536	150
E02001608 : Rotherham 031	3520	74	479	350	588	166	129	102	164	38	139	155	216	324	447	149
E02001609 : Rotherham 032	3900	103	565	339	607	204	144	108	135	33	191	148	222	464	481	156
E02001610 : Rotherham 033	4073	110	579	383	643	177	161	131	139	45	212	149	247	441	501	155
E02001611 : Sheffield 001	3419	62	550	289	524	141	139	71	101	59	136	138	173	334	551	151
E02001612 : Sheffield 002	2889	55	377	276	394	100	89	101	116	36	141	121	175	297	448	163
E02001613 : Sheffield 003	5159	90	602	522	826	253	233	120	191	84	241	198	273	475	831	220
E02001614 : Sheffield 004	5921	96	643	687	982	287	227	161	255	74	279	194	369	534	872	261
E02001615 : Sheffield 005	3769	62	385	385	578	131	139	124	169	52	232	139	237	435	542	159
E02001616 : Sheffield 006	3118	46	388	333	486	179	140	76	82	48	122	151	156	251	512	148
E02001617 : Sheffield 007	2206	37	272	186	412	122	135	40	47	31	57	129	65	144	437	92
E02001618 : Sheffield 008	5029	118	445	452	635	160	177	156	279	85	319	143	364	609	871	216
E02001619 : Sheffield 009	3674	68	460	345	646	195	228	59	67	35	123	237	127	242	651	191
E02001620 : Sheffield 010	2543	39	284	189	423	164	142	36	52	41	70	151	92	165	565	130
E02001621 : Sheffield 011	2074	40	194	172	383	137	128	39	28	24	67	113	79	155	413	102
E02001622 : Sheffield 012	3723	55	497	304	651	187	194	69	114	46	119	177	171	269	668	202
E02001623 : Sheffield 013	2547	30	231	195	421	190	167	37	54	32	71	156	107	224	535	97
E02001624 : Sheffield 014	4573	52	613	377	873	275	222	118	144	59	116	235	167	359	758	205
E02001625 : Sheffield 015	2855	39	332	217	511	175	186	35	59	28	66	142	104	180	659	122
E02001626 : Sheffield 016	3094	23	290	257	391	95	120	83	122	71	168	123	211	418	566	156
E02001627 : Sheffield 017	3373	30	346	263	492	132	150	117	119	40	170	154	224	367	581	188
E02001628 : Sheffield 018	1870	13	228	95	327	243	189	63	52	17	62	106	72	123	216	64
E02001629 : Sheffield 019	2383	26	280	154	398	163	141	48	60	25	60	144	100	198	462	124
E02001630 : Sheffield 020	2882	22	276	153	380	289	196	84	62	41	103	138	132	303	590	113
E02001631 : Sheffield 021	3980	41	359	364	519	147	176	116	144	64	198	137	253	529	713	220
E02001632 : Sheffield 022	3639	30	354	142	559	274	338	123	100	47	191	218	143	346	639	135
E02001633 : Sheffield 023	3720	92	334	367	495	100	143	117	157	58	198	114	257	460	700	128
E02001634 : Sheffield 024	5261	50	321	313	493	126	209	222	193	82	358	157	316	1018	1102	301
E02001635 : Sheffield 025	2675	33	274	284	394	111	111	81	94	52	141	83	161	299	455	102
E02001636 : Sheffield 026	3285	32	293	162	465	108	262	123	106	44	169	156	150	466	581	168
E02001637 : Sheffield 027	1970	20	216	103	291	194	258	49	41	28	76	175	81	142	206	90
E02001638 : Sheffield 028	2756	19	98	91	320	48	309	100	67	37	198	81	155	524	518	191
E02001639 : Sheffield 029	3162	22	131	174	281	64	163	110	126	38	258	96	194	690	645	170
E02001640 : Sheffield 030	3290	16	121	73	429	40	452	108	86	40	230	98	132	621	584	260
E02001642 : Sheffield 032	4570	72	614	452	760	270	252	124	147	58	190	179	252	426	593	181
E02001643 : Sheffield 033	3012	22	197	200	293	60	89	101	157	56	223	76	197	588	627	126
E02001646 : Sheffield 036	3525	14	107	97	546	36	465	136	118	36	337	75	155	619	557	227
E02001647 : Sheffield 037	2806	45	340	309	487	141	128	86	104	25	126	97	158	241	408	111
E02001648 : Sheffield 038	3346	21	139	122	384	31	244	126	124	62	331	71	181	622	689	199
E02001649 : Sheffield 039	3464	67	485	251	609	191	230	89	90	45	92	223	88	301	532	171
E02001650 : Sheffield 040	3710	26	210	108	670	91	576	154	129	37	233	178	131	403	519	245
E02001651 : Sheffield 041	3792	38	196	183	347	61	114	167	171	58	305	64	227	866	857	138
E02001652 : Sheffield 042	4983	27	317	138	904	196	859	236	170	59	236	214	173	549	620	285
E02001653 : Sheffield 043	2875	39	256	177	490	144	235	112	89	34	96	176	118	294	464	151
E02001654 : Sheffield 044	2941	47	353	348	502	147	88	94	107	46	108	155	164	254	415	113
E02001655 : Sheffield 045	3324	61	396	381	587	182	178	71	100	42	116	160	130	269	506	145
E02001656 : Sheffield 046	4283	24	164	153	557	102	362	228	158	52	346	126	217	835	695	264
E02001657 : Sheffield 047	4846	33	266	219	465	76	171	206	219	77	380	126	381	1105	914	208
E02001658 : Sheffield 048	1937	35	241	187	344	116	154	24	33	14	57	133	68	148	275	108
E02001659 : Sheffield 049	2701	32	333	281	492	137	131	53	78	32	125	120	133	212	429	113
E02001660 : Sheffield 050	5182	41	259	185	511	225	281	252	193	80	450	172	337	980	929	287
E02001661 : Sheffield 051	3313	42	295	247	466	140	204	103	78	47	151	155	202	386	618	179
E02001662 : Sheffield 052	3503	48	391	362	597	213	150	73	107	52	132	173	196	304	539	166
E02001663 : Sheffield 053	4438	33	322	266	538	149	188	214	155	70	253	131	329	764	759	267
E02001664 : Sheffield 054	2983	35	349	317	478	158	121	94	107	56	137	110	156	276	441	148
E02001665 : Sheffield 055	4551	36	243	228	493	90	162	196	210	99	441	109	264	990	824	166
E02001666 : Sheffield 056	2957	51	384	308	583	158	142	66	106	21	123	145	143	217	373	137
E02001669 : Sheffield 059	4350	44	362	308	652	133	165	165	192	76	258	157	300	643	695	200
E02001670 : Sheffield 060	2243	30	247	190	426	125	153	52	60	23	76	124	77	181	377	102
E02001671 : Sheffield 061	3075	50	336	346	567	126	110	88	145	41	174	102	196	305	362	127
E02001672 : Sheffield 062	2775	30	290	329	509	121	99	84	105	44	123	78	169	309	363	122
E02001673 : Sheffield 063	3234	63	395	322	591	142	98	102	163	51	169	102	216	277	399	144
E02001674 : Sheffield 064	4290	38	373	476	634	135	149	167	176	80	237	128	278	575	623	221
E02001675 : Sheffield 065	4205	61	565	412	771	240	170	86	178	52	178	214	254	326	557	141
E02001676 : Sheffield 066	2947	26	208	246	414	68	88	116	131	44	197	77	270	459	468	135
E02001678 : Sheffield 068	4667	53	366	295	591	80	194	188	231	106	512	130	283	728	706	204
E02001679 : Sheffield 069	2594	31	234	237	501	111	146	60	88	42	101	142	140	282	351	128
E02001680 : Sheffield 070	2283	22	285	193	485	107	153	47	41	21	64	126	94	201	335	109
E02001681 : Sheffield 071	3514	25	246	244	449	72	126	163	175	64	284	98	283	583	537	165
E02006803 : Sheffield 072	4840	102	546	495	794	187	173	190	254	74	297	155	366	443	575	189
E02006843 : Sheffield 073	3236	19	165	60	524	38	396	223	179	30	254	136	148	454	404	206
E02006844 : Sheffield 074	2738	12	86	43	532	39	442	122	75	29	179	118	104	399	372	186
E02006868 : Sheffield 075	5094	61	462	385	957	252	498	175	121	55	203	296	251	498	607	273
E02006869 : Sheffield 076	5289	77	642	608	938	321	231	122	173	86	188	216	270	460	735	222
E02002183 : Bradford 001	2660	40	186	179	366	58	121	128	160	53	288	110	148	388	305	130
E02002184 : Bradford 002	5929	63	362	370	816	115	241	267	328	135	722	237	306	861	764	342
E02002185 : Bradford 003	3005	45	218	181	411	72	126	107	192	54	301	139	177	472	381	129
E02002186 : Bradford 004	6572	146	776	602	1033	199	264	152	354	64	328	267	263	644	1197	283
E02002187 : Bradford 005	2971	36	225	169	396	64	101	112	208	62	346	102	171	443	392	144
E02002188 : Bradford 006	3879	57	452	275	630	191	175	109	223	60	228	158	221	436	499	165
E02002189 : Bradford 007	2635	32	339	145	505	208	158	59	121	24	94	103	99	281	376	91
E02002190 : Bradford 008	4380	48	594	283	905	380	308	78	176	35	151	190	177	351	553	151
E02002191 : Bradford 009	3472	37	473	239	640	252	311	30	152	42	84	169	111	269	549	114
E02002192 : Bradford 010	4781	62	463	358	677	130	161	156	372	82	368	161	299	719	565	208
E02002193 : Bradford 011	2504	40	374	218	487	144	143	42	97	14	88	112	92	183	383	87
E02002194 : Bradford 012	3616	64	591	302	677	174	167	55	167	35	97	155	144	302	545	141
E02002195 : Bradford 013	3281	38	309	243	518	91	112	104	187	60	238	140	245	465	365	166
E02002196 : Bradford 014	3387	47	432	327	558	134	137	66	161	35	166	126	184	402	481	131
E02002197 : Bradford 015	4514	46	511	304	661	149	207	179	349	75	270	215	259	573	532	184
E02002198 : Bradford 016	4118	60	460	299	608	148	195	126	227	71	234	216	290	501	472	211
E02002199 : Bradford 017	3603	69	379	270	534	143	131	148	213	66	225	146	285	421	397	176
E02002200 : Bradford 018	4482	55	441	244	592	117	163	154	255	78	320	196	300	699	664	204
E02002201 : Bradford 019	6362	106	683	448	1113	255	244	219	377	78	351	277	417	672	844	278
E02002202 : Bradford 020	3775	44	433	180	500	118	184	155	207	58	242	167	271	491	548	177
E02002203 : Bradford 021	3463	55	493	293	611	192	155	69	118	54	116	199	205	314	469	120
E02002204 : Bradford 022	5789	96	614	438	879	195	206	159	353	93	352	227	361	793	775	248
E02002205 : Bradford 023	5404	90	654	480	813	218	248	141	251	92	331	172	294	644	712	264
E02002206 : Bradford 024	4240	62	540	362	806	203	203	103	208	46	144	219	265	434	493	152
E02002207 : Bradford 025	2834	19	237	114	471	177	233	92	137	39	156	117	174	399	378	91
E02002208 : Bradford 026	3554	45	432	272	680	181	165	76	157	38	132	178	236	362	456	144
E02002209 : Bradford 027	2172	31	288	175	456	133	138	28	66	25	57	116	75	181	314	89
E02002210 : Bradford 028	3473	58	403	203	643	228	194	86	175	44	122	160	199	414	420	124
E02002211 : Bradford 029	2558	23	209	91	429	195	158	70	107	41	135	94	108	428	361	109
E02002212 : Bradford 030	2384	30	238	107	429	199	159	59	95	25	89	123	89	286	379	77
E02002213 : Bradford 031	3431	106	380	287	570	147	133	75	184	58	169	130	208	382	452	150
E02002214 : Bradford 032	2913	43	341	242	537	143	130	90	141	39	111	154	166	309	342	125
E02002215 : Bradford 033	3138	24	271	78	645	342	273	82	120	46	116	140	119	370	437	75
E02002216 : Bradford 034	2654	28	279	89	515	252	268	43	110	34	102	148	116	293	251	126
E02002217 : Bradford 035	2988	41	270	178	621	242	233	43	122	33	99	177	123	315	372	119
E02002218 : Bradford 036	3959	47	447	254	619	223	191	88	180	68	142	179	196	493	683	149
E02002219 : Bradford 037	2327	27	253	85	481	230	217	36	109	27	46	155	74	234	290	63
E02002220 : Bradford 038	2833	45	307	109	601	278	296	62	126	35	98	183	96	270	254	73
E02002221 : Bradford 039	4205	49	437	123	810	250	603	146	204	47	137	310	142	372	390	185
E02002222 : Bradford 040	3064	42	381	171	598	197	147	48	155	21	95	160	130	294	528	97
E02002223 : Bradford 041	2258	22	314	81	535	201	184	53	80	24	52	165	63	224	196	64
E02002224 : Bradford 042	2808	31	274	79	612	308	357	52	121	23	80	202	75	265	253	76
E02002225 : Bradford 043	4128	85	406	334	652	210	154	94	203	52	176	193	259	510	642	158
E02002226 : Bradford 044	4124	26	388	89	1002	363	519	109	148	30	121	260	119	475	303	172
E02002227 : Bradford 045	2055	40	258	102	408	133	246	35	61	33	47	174	69	181	202	66
E02002228 : Bradford 046	2601	55	350	162	562	176	148	82	88	39	64	190	77	228	278	102
E02002229 : Bradford 047	3763	67	427	268	670	189	122	86	206	43	128	162	221	487	527	160
E02002230 : Bradford 048	2879	45	404	127	567	203	266	49	83	33	82	263	71	249	332	105
E02002231 : Bradford 049	5324	73	613	308	1021	291	285	112	377	66	220	280	296	559	646	177
E02002232 : Bradford 050	2322	20	259	136	508	166	146	58	87	27	71	139	94	235	296	80
E02002233 : Bradford 051	2609	37	324	129	512	264	235	56	94	31	79	151	77	274	265	81
E02002234 : Bradford 052	2475	63	358	155	524	148	120	40	88	23	56	213	64	185	324	114
E02002235 : Bradford 053	2491	29	322	118	515	201	188	50	104	24	63	150	93	242	313	79
E02002236 : Bradford 054	2702	45	307	197	463	139	120	56	168	42	110	130	147	286	379	113
E02002237 : Bradford 055	3743	57	411	288	679	206	170	86	186	59	149	204	204	369	530	145
E02002238 : Bradford 056	2508	52	316	177	474	182	121	41	129	34	78	158	106	247	312	81
E02002239 : Bradford 057	4678	80	602	355	922	251	201	134	273	37	197	288	187	393	560	198
E02002240 : Bradford 058	5718	103	660	527	958	243	194	129	367	69	263	234	356	643	758	214
E02002241 : Bradford 059	5298	122	604	464	1052	278	245	103	282	70	165	336	217	433	744	183
E02002242 : Bradford 060	3841	77	528	381	597	214	142	83	201	39	176	199	224	375	456	149
E02002243 : Bradford 061	4313	106	627	356	773	230	203	83	200	65	193	238	214	367	506	152
E02002244 : Calderdale 001	3056	51	459	309	417	126	105	54	281	48	105	129	164	296	407	105
E02002245 : Calderdale 002	2217	46	360	189	404	87	121	23	160	21	52	116	93	187	277	81
E02002246 : Calderdale 003	5114	100	597	463	699	164	205	126	498	125	256	185	352	542	587	215
E02002247 : Calderdale 004	4909	99	398	305	471	110	192	265	188	74	375	143	279	887	791	332
E02002248 : Calderdale 005	3333	46	505	292	593	159	124	49	297	40	105	148	154	262	436	123
E02002249 : Calderdale 006	2458	46	392	232	400	111	103	32	191	25	59	155	132	151	345	84
E02002250 : Calderdale 007	4164	81	523	332	488	110	187	145	246	72	303	128	211	558	561	219
E02002251 : Calderdale 008	3584	54	556	302	512	143	193	114	400	49	134	181	149	247	403	147
E02002252 : Calderdale 009	2900	48	401	235	387	141	123	73	307	29	107	96	171	274	381	127
E02002253 : Calderdale 010	2970	45	493	182	451	225	171	56	229	26	106	149	139	244	358	96
E02002254 : Calderdale 011	3013	57	320	231	451	79	92	95	276	55	194	108	178	375	381	121
E02002255 : Calderdale 012	2188	24	287	71	392	215	224	38	141	18	75	141	72	173	260	57
E02002256 : Calderdale 013	4369	74	619	383	594	145	226	107	149	64	214	127	250	547	616	254
E02002257 : Calderdale 014	2113	19	325	80	391	205	150	28	146	30	63	103	79	188	245	61
E02002258 : Calderdale 015	4546	83	656	323	743	167	193	132	317	55	247	163	269	485	517	196
E02002259 : Calderdale 016	3327	37	365	200	462	119	115	126	413	50	178	100	178	373	486	125
E02002260 : Calderdale 017	4605	56	677	330	645	183	227	131	470	55	234	184	239	455	553	166
E02002261 : Calderdale 018	4080	70	537	359	656	168	166	93	341	31	165	207	210	375	541	161
E02002262 : Calderdale 019	3792	74	571	273	601	118	178	84	216	40	192	159	218	441	490	137
E02002263 : Calderdale 020	3245	52	426	295	410	121	154	79	268	38	165	134	163	369	452	119
E02002264 : Calderdale 021	3416	37	328	203	382	88	94	109	415	55	204	95	207	445	608	146
E02002265 : Calderdale 022	2620	38	398	223	366	82	110	62	93	41	135	73	125	323	400	151
E02002266 : Calderdale 023	2877	38	415	235	529	84	87	83	194	38	156	106	159	320	336	97
E02002267 : Calderdale 024	3800	61	550	320	616	150	139	75	264	35	163	149	199	449	486	144
E02002268 : Calderdale 025	4680	56	701	398	747	195	235	128	359	39	192	227	217	435	570	181
E02002269 : Calderdale 026	5053	100	651	465	743	167	161	124	424	69	292	178	273	538	660	208
E02002270 : Calderdale 027	4634	98	487	398	616	138	207	161	411	52	322	214	263	579	507	181
E02002271 : Kirklees 001	3630	77	436	330	593	163	127	85	223	46	232	175	262	379	346	156
E02002272 : Kirklees 002	4581	49	755	387	842	249	220	113	211	42	186	245	215	428	480	159
E02002273 : Kirklees 003	3123	63	494	263	549	136	148	72	153	37	167	162	188	275	295	121
E02002274 : Kirklees 004	3656	67	525	329	613	130	154	115	193	46	208	150	216	359	411	140
E02002275 : Kirklees 005	4296	68	772	314	730	217	184	107	190	47	175	268	192	351	498	183
E02002276 : Kirklees 006	3395	50	608	285	621	180	149	89	139	22	115	150	180	300	383	124
E02002277 : Kirklees 007	2773	43	507	197	610	148	117	83	106	21	110	115	143	213	275	85
E02002278 : Kirklees 008	3032	46	549	250	526	113	116	76	108	29	183	145	151	259	362	119
E02002279 : Kirklees 009	2910	31	567	221	539	152	130	55	110	23	114	162	110	219	379	98
E02002280 : Kirklees 010	2040	11	443	95	473	136	100	50	51	16	55	100	50	184	225	51
E02002281 : Kirklees 011	4923	81	930	309	815	424	245	103	181	41	177	268	207	414	578	150
E02002282 : Kirklees 012	2879	42	541	203	554	223	140	62	100	20	99	117	92	252	361	73
E02002283 : Kirklees 013	2762	30	532	113	697	202	120	52	95	14	85	99	104	299	244	76
E02002284 : Kirklees 014	3032	48	490	280	558	173	124	60	102	16	129	129	168	266	371	118
E02002285 : Kirklees 015	4076	64	645	378	680	178	167	107	161	40	215	157	194	391	512	187
E02002286 : Kirklees 016	2598	45	443	220	441	180	103	62	80	17	91	115	107	201	415	78
E02002287 : Kirklees 017	2841	33	495	138	506	208	129	91	119	22	148	135	114	275	318	110
E02002288 : Kirklees 018	4301	84	714	407	830	245	198	81	146	35	137	224	196	296	514	194
E02002289 : Kirklees 019	2234	39	458	117	392	232	119	47	57	14	56	118	62	185	261	77
E02002290 : Kirklees 020	3045	62	459	277	479	105	115	52	140	43	164	118	173	353	377	128
E02002291 : Kirklees 021	3112	51	450	261	537	124	131	82	127	30	143	106	177	368	393	132
E02002292 : Kirklees 022	2833	47	373	175	494	122	148	54	164	35	187	116	137	329	356	96
E02002293 : Kirklees 023	2467	43	576	133	463	263	136	39	64	13	69	112	61	184	247	64
E02002294 : Kirklees 024	3584	45	600	138	889	355	146	79	105	45	129	125	121	414	304	89
E02002295 : Kirklees 025	2632	33	336	164	504	130	156	54	115	28	108	142	123	245	395	99
E02002296 : Kirklees 026	3278	51	425	292	540	103	124	102	189	31	213	138	220	321	396	133
E02002297 : Kirklees 027	3277	40	377	165	539	143	163	98	207	53	233	100	197	405	440	117
E02002298 : Kirklees 028	3028	85	489	310	557	158	130	47	67	42	134	131	139	269	360	110
E02002299 : Kirklees 029	2319	39	325	92	499	133	193	43	60	20	84	108	93	197	336	97
E02002300 : Kirklees 030	3240	56	410	210	494	105	156	99	172	41	177	92	206	393	502	127
E02002301 : Kirklees 031	2997	34	404	132	578	242	194	81	92	39	149	113	128	322	346	143
E02002302 : Kirklees 032	3434	61	490	303	630	146	101	89	133	53	177	127	229	356	375	164
E02002303 : Kirklees 033	3162	43	365	232	467	130	128	88	127	42	199	106	192	338	576	129
E02002304 : Kirklees 034	3150	43	337	151	536	125	229	98	104	40	177	138	144	407	447	174
E02002305 : Kirklees 035	2557	36	385	202	535	151	161	52	78	22	89	123	104	203	326	90
E02002306 : Kirklees 036	3490	59	445	349	472	137	177	84	164	44	166	108	205	422	506	152
E02002307 : Kirklees 037	2866	42	435	265	556	130	124	55	58	38	96	120	156	261	424	106
E02002308 : Kirklees 038	3381	49	505	289	488	135	155	88	145	30	153	155	197	366	484	142
E02002309 : Kirklees 039	2714	32	374	131	493	148	210	67	95	30	137	108	130	276	358	125
E02002310 : Kirklees 040	2828	45	372	232	561	99	156	39	83	25	97	124	159	288	398	150
E02002311 : Kirklees 041	3209	34	510	249	504	139	160	79	90	38	150	122	180	361	454	139
E02002312 : Kirklees 042	3278	53	375	174	738	134	306	91	85	47	148	122	132	372	343	158
E02002313 : Kirklees 043	2369	24	341	130	436	250	226	30	77	29	85	112	91	223	234	81
E02002314 : Kirklees 044	2691	40	376	189	444	81	121	65	98	40	166	103	143	302	385	138
E02002315 : Kirklees 045	3440	50	553	305	594	169	149	79	115	31	145	136	176	328	475	135
E02002316 : Kirklees 046	3192	77	386	289	559	117	170	72	124	47	187	114	202	383	336	129
E02002317 : Kirklees 047	2791	44	459	201	464	156	177	68	69	35	119	99	148	268	384	100
E02002318 : Kirklees 048	2851	48	407	228	504	128	144	48	76	39	131	116	158	326	388	110
E02002319 : Kirklees 049	3420	72	538	336	503	156	137	82	99	40	192	122	198	332	436	177
E02002320 : Kirklees 050	3077	41	388	260	491	124	139	70	103	54	203	128	198	388	372	118
E02002321 : Kirklees 051	3457	60	399	264	658	90	201	67	129	64	250	147	186	400	389	153
E02002322 : Kirklees 052	3276	68	469	301	458	123	161	99	85	37	218	113	189	407	405	143
E02002323 : Kirklees 053	4161	69	591	347	619	138	143	109	152	63	321	145	232	551	493	188
E02002324 : Kirklees 054	3167	69	426	333	526	97	112	64	100	39	168	113	178	398	402	142
E02002325 : Kirklees 055	4217	81	634	360	747	139	156	96	140	55	266	133	234	464	534	178
E02002326 : Kirklees 056	3215	67	428	293	489	88	98	112	147	33	272	108	172	420	356	132
E02002327 : Kirklees 057	5104	132	713	453	739	190	193	147	177	62	366	186	269	692	574	211
E02002328 : Kirklees 058	3511	61	450	279	505	93	162	100	136	46	266	109	217	537	405	145
E02002329 : Kirklees 059	6281	154	808	539	881	166	292	187	199	83	455	212	367	975	697	266
E02002330 : Leeds 001	3235	57	303	178	525	83	161	123	182	58	362	129	178	362	311	223
E02002331 : Leeds 002	2767	59	268	200	482	84	170	88	114	26	213	168	208	203	269	215
E02002332 : Leeds 003	2741	42	215	245	455	116	154	80	94	19	151	130	153	307	442	138
E02002333 : Leeds 004	4201	58	291	332	622	149	187	137	172	67	324	178	243	627	597	217
E02002334 : Leeds 005	3530	99	289	259	508	84	130	153	164	63	385	140	171	388	457	240
E02002335 : Leeds 006	3703	97	267	277	538	64	170	174	244	98	427	183	152	363	449	200
E02002336 : Leeds 007	3271	92	215	225	412	91	152	162	200	94	399	151	170	368	420	120
E02002337 : Leeds 008	3629	59	266	251	511	117	146	162	252	64	350	148	208	498	414	183
E02002338 : Leeds 009	3502	42	316	259	491	116	167	127	243	39	282	174	199	448	419	180
E02002339 : Leeds 010	2716	41	306	217	490	132	146	79	140	30	146	139	116	241	365	128
E02002340 : Leeds 011	2877	41	272	220	491	136	128	99	157	38	194	134	157	303	377	130
E02002341 : Leeds 012	3654	43	216	212	537	71	116	157	243	98	391	118	183	490	596	183
E02002342 : Leeds 013	2712	27	199	210	362	67	125	87	203	36	225	128	177	413	340	113
E02002343 : Leeds 014	3157	30	299	246	461	107	117	119	199	55	291	134	191	386	376	146
E02002344 : Leeds 015	3946	45	223	171	604	91	158	214	258	75	367	179	254	465	633	209
E02002345 : Leeds 016	2653	32	149	144	321	48	93	129	183	52	308	96	159	385	451	103
E02002346 : Leeds 017	2793	42	200	226	410	111	154	95	155	40	183	137	136	390	389	125
E02002347 : Leeds 018	2575	28	140	139	449	108	160	77	134	38	138	141	138	275	472	138
E02002348 : Leeds 019	2764	25	165	184	365	112	171	102	151	48	211	128	162	410	395	135
E02002349 : Leeds 020	2970	42	118	132	360	69	115	173	179	61	367	105	163	418	537	131
E02002350 : Leeds 021	2978	42	183	189	393	73	121	146	231	75	304	117	148	435	356	165
E02002351 : Leeds 022	2651	61	191	247	390	79	95	106	175	45	241	116	146	270	368	121
E02002352 : Leeds 023	3896	55	215	193	490	134	177	169	258	63	367	120	214	557	659	225
E02002353 : Leeds 024	3068	30	142	157	330	70	95	164	168	44	336	93	206	511	603	119
E02002354 : Leeds 025	3724	61	213	211	503	172	182	146	224	58	273	176	202	503	636	164
E02002356 : Leeds 027	3995	63	279	252	458	96	149	204	289	85	423	168	207	643	528	151
E02002357 : Leeds 028	4280	60	295	274	538	137	178	220	289	59	381	188	238	635	589	199
E02002358 : Leeds 029	3505	86	353	337	583	151	162	94	181	54	167	188	189	326	492	142
E02002359 : Leeds 030	3135	100	243	261	459	93	134	135	194	46	255	122	190	344	407	152
E02002360 : Leeds 031	3534	51	186	188	404	79	148	154	188	58	294	159	213	548	670	194
E02002361 : Leeds 032	2808	32	136	125	327	77	110	124	126	51	275	98	157	480	547	143
E02002362 : Leeds 033	3463	54	208	240	545	168	259	90	139	36	199	250	174	410	494	197
E02002363 : Leeds 034	4387	63	205	174	432	84	158	219	260	76	556	180	257	691	806	226
E02002364 : Leeds 035	2301	58	230	213	421	130	144	46	58	19	80	177	95	155	382	93
E02002366 : Leeds 037	3407	50	215	195	464	170	181	161	155	58	265	159	163	394	637	140
E02002367 : Leeds 038	2435	42	111	124	331	135	188	78	81	38	141	193	103	264	469	137
E02002368 : Leeds 039	4423	63	411	337	566	149	155	198	289	70	421	208	265	534	570	187
E02002369 : Leeds 040	2820	65	228	241	523	143	188	57	99	33	89	195	125	222	500	112
E02002370 : Leeds 041	2842	93	285	287	491	163	142	51	139	32	106	158	117	171	468	139
E02002371 : Leeds 042	4028	56	212	157	492	164	317	151	171	79	253	242	217	548	755	214
E02002373 : Leeds 044	4045	42	101	73	807	46	942	140	136	42	236	185	118	485	351	341
E02002374 : Leeds 045	3476	43	184	159	463	122	256	137	196	47	283	166	160	534	502	224
E02002375 : Leeds 046	2606	19	235	174	510	114	278	70	112	27	120	137	110	233	334	133
E02002376 : Leeds 047	2339	36	165	176	404	174	180	37	78	17	74	180	67	211	452	88
E02002377 : Leeds 048	2237	24	131	74	354	185	358	66	86	46	102	170	70	170	321	80
E02002379 : Leeds 050	1855	41	202	146	318	108	130	35	52	26	61	146	60	116	331	83
E02002380 : Leeds 051	2751	35	320	267	434	153	122	79	165	25	166	121	143	241	362	118
E02002381 : Leeds 052	3382	45	400	226	465	173	146	93	244	41	235	189	194	377	391	163
E02002382 : Leeds 053	2043	32	158	92	352	201	224	42	83	14	56	169	62	163	299	96
E02002383 : Leeds 054	2718	24	80	56	542	60	610	109	97	31	137	118	83	294	258	219
E02002384 : Leeds 055	3761	39	217	99	703	125	593	143	138	38	189	258	111	435	461	212
E02002385 : Leeds 056	4063	61	198	111	643	110	535	192	238	52	307	230	138	517	433	298
E02002386 : Leeds 057	4149	105	367	444	643	174	183	101	220	54	217	163	272	412	620	174
E02002387 : Leeds 058	2454	46	267	201	432	151	125	83	128	22	143	143	104	191	311	107
E02002388 : Leeds 059	3557	51	349	279	608	227	204	96	184	28	219	228	134	316	477	157
E02002389 : Leeds 060	2376	30	188	193	443	144	147	44	62	31	63	210	85	167	475	94
E02002390 : Leeds 061	2926	77	263	288	517	136	123	86	143	41	144	146	121	223	467	151
E02002391 : Leeds 062	4362	59	464	387	640	193	153	173	300	55	315	204	257	463	507	192
E02002392 : Leeds 063	2853	38	91	51	599	68	542	98	108	22	173	176	75	340	294	178
E02002393 : Leeds 064	3048	35	304	107	455	180	369	105	103	21	144	308	85	174	533	125
E02002394 : Leeds 065	2559	45	223	173	447	169	203	44	73	15	78	207	87	183	494	118
E02002395 : Leeds 066	3009	45	295	170	570	146	122	117	237	39	164	149	167	325	359	104
E02002396 : Leeds 067	4519	67	477	328	768	285	221	132	239	48	223	258	231	458	595	189
E02002397 : Leeds 068	3726	54	445	347	643	186	145	122	255	39	180	219	180	331	428	152
E02002398 : Leeds 069	3674	71	312	464	502	180	109	102	234	40	198	158	242	369	527	166
E02002399 : Leeds 070	2731	47	229	255	495	158	139	53	122	27	90	156	102	206	529	123
E02002400 : Leeds 071	3441	44	353	215	705	252	221	110	146	35	155	271	144	257	371	162
E02002401 : Leeds 072	2142	49	218	153	370	130	181	27	70	23	58	172	61	171	372	87
E02002402 : Leeds 073	3169	71	277	318	460	114	97	116	243	30	193	124	203	351	425	147
E02002403 : Leeds 074	2897	72	291	257	426	109	134	73	203	47	169	126	167	301	396	126
E02002404 : Leeds 075	4368	76	309	213	678	180	380	200	302	40	408	263	187	353	583	196
E02002405 : Leeds 076	3710	51	410	372	582	148	139	101	219	53	211	169	216	428	458	153
E02002406 : Leeds 077	3641	84	368	298	570	144	163	114	285	38	260	130	247	366	449	125
E02002407 : Leeds 078	2734	61	279	197	495	217	183	50	141	23	99	177	102	215	344	151
E02002408 : Leeds 079	3699	77	363	346	528	145	141	136	243	38	248	189	248	386	473	138
E02002409 : Leeds 080	2844	54	337	300	502	168	134	77	170	27	126	172	136	198	310	133
E02002410 : Leeds 081	3472	61	373	325	574	210	144	93	193	44	186	216	177	299	438	139
E02002411 : Leeds 082	3441	75	315	125	569	193	316	226	212	37	266	276	90	221	375	145
E02002412 : Leeds 083	3653	61	362	332	642	220	165	140	275	45	188	169	187	282	411	174
E02002414 : Leeds 085	2213	50	230	113	371	152	220	53	102	30	81	202	69	138	302	100
E02002415 : Leeds 086	2218	39	226	111	340	205	255	54	105	13	67	228	48	166	245	116
E02002416 : Leeds 087	2892	95	331	266	535	144	149	64	151	26	156	144	144	227	383	77
E02002417 : Leeds 088	3233	106	297	324	539	152	148	74	190	30	198	151	210	258	387	169
E02002418 : Leeds 089	3743	95	409	352	650	180	148	95	237	47	188	167	219	316	486	154
E02002419 : Leeds 090	3338	55	341	271	640	231	235	95	175	28	142	283	94	221	383	144
E02002420 : Leeds 091	3795	77	425	320	602	241	215	112	214	30	187	221	140	365	483	163
E02002421 : Leeds 092	2176	37	230	180	445	148	138	44	83	24	53	207	73	137	269	108
E02002422 : Leeds 093	3412	52	346	314	607	150	114	174	236	38	227	171	198	287	385	113
E02002423 : Leeds 094	2543	44	304	287	481	186	127	42	126	29	66	168	95	160	324	104
E02002424 : Leeds 095	4020	84	446	340	698	175	147	157	349	36	225	173	238	352	422	178
E02002425 : Leeds 096	4274	95	483	426	813	208	169	135	294	43	224	215	231	337	430	171
E02002426 : Leeds 097	3884	83	418	327	591	166	168	139	340	47	278	169	219	377	420	142
E02002427 : Leeds 098	3233	58	301	314	567	147	156	87	220	33	174	164	174	277	424	137
E02002428 : Leeds 099	3457	92	393	369	598	161	139	87	219	33	154	187	171	242	458	154
E02002429 : Leeds 100	4229	94	427	374	706	199	169	145	326	52	264	221	250	345	472	185
E02002430 : Leeds 101	2691	45	328	212	546	171	173	46	104	16	71	212	69	191	409	98
E02002431 : Leeds 102	4317	63	468	349	855	247	185	179	326	42	237	200	201	372	455	138
E02002432 : Leeds 103	3451	90	383	318	559	176	149	87	208	40	194	163	204	304	449	127
E02002433 : Leeds 104	3273	62	370	255	631	180	143	117	240	35	164	167	165	257	367	120
E02002434 : Leeds 105	4744	92	477	461	818	255	172	183	389	50	248	233	262	367	524	213
E02002435 : Leeds 106	3961	65	431	354	782	217	138	148	276	33	243	181	207	348	383	155
E02002436 : Leeds 107	3200	62	337	345	680	188	117	96	165	28	153	165	183	225	354	102
E02002437 : Leeds 108	3432	67	368	337	580	146	129	129	280	22	201	135	215	315	352	156
E02006852 : Leeds 109	6314	62	261	227	769	116	515	313	335	125	691	233	278	1158	841	390
E02006861 : Leeds 110	4710	55	139	93	852	75	805	197	206	57	348	204	145	727	479	328
E02006875 : Leeds 111	4569	50	171	64	629	60	451	316	456	53	787	189	163	427	468	285
E02006876 : Leeds 112	3849	91	300	194	606	153	257	267	315	42	420	213	152	256	426	157
E02002438 : Wakefield 001	2927	127	389	249	693	220	164	34	48	19	69	175	69	217	331	123
E02002439 : Wakefield 002	3786	102	486	286	852	271	224	57	136	60	97	213	182	209	441	170
E02002440 : Wakefield 003	3297	122	448	282	708	206	152	38	114	66	103	150	142	266	357	143
E02002441 : Wakefield 004	3940	108	506	321	920	297	210	58	153	47	133	202	188	224	423	150
E02002442 : Wakefield 005	3715	147	477	298	769	208	185	64	169	54	137	174	180	296	399	158
E02002443 : Wakefield 006	3325	66	324	338	587	155	106	91	179	26	185	125	254	267	485	137
E02002444 : Wakefield 007	3067	69	307	287	558	146	128	74	109	44	117	126	249	248	502	103
E02002445 : Wakefield 008	3340	58	312	332	653	174	155	95	139	33	140	161	200	287	474	127
E02002446 : Wakefield 009	3020	72	300	313	538	165	121	58	129	49	131	102	254	264	407	117
E02002447 : Wakefield 010	2896	153	668	222	523	172	127	27	62	29	67	161	96	172	330	87
E02002448 : Wakefield 011	3295	189	661	224	643	220	178	44	49	30	72	207	109	183	379	107
E02002449 : Wakefield 012	4100	170	603	360	733	202	178	86	186	75	155	173	225	298	516	140
E02002450 : Wakefield 013	3542	75	402	323	755	245	147	69	151	53	115	177	238	277	388	127
E02002451 : Wakefield 014	3576	58	301	313	654	147	121	107	191	50	200	141	306	415	433	139
E02002452 : Wakefield 015	3568	127	547	274	612	212	234	68	99	39	127	147	165	244	538	135
E02002453 : Wakefield 016	4263	94	468	352	988	326	206	73	112	79	148	231	211	278	528	169
E02002454 : Wakefield 017	3672	60	427	186	682	329	232	108	118	42	146	246	189	270	529	108
E02002455 : Wakefield 018	2477	88	397	186	457	162	150	44	54	36	60	121	86	167	367	102
E02002456 : Wakefield 019	3393	48	333	228	551	220	201	94	124	46	159	183	342	286	437	141
E02002457 : Wakefield 020	3084	66	316	240	610	281	202	62	67	36	73	181	136	194	523	97
E02002458 : Wakefield 021	4488	86	596	507	847	228	175	106	185	47	194	209	291	345	495	177
E02002459 : Wakefield 022	4520	65	483	384	943	270	223	106	167	44	159	268	296	376	549	187
E02002460 : Wakefield 023	3321	136	362	249	563	135	121	88	109	55	163	112	233	386	464	145
E02002461 : Wakefield 024	4873	152	577	497	944	271	231	118	199	70	168	243	282	355	587	179
E02002462 : Wakefield 025	3673	60	496	377	651	179	150	92	163	39	172	186	262	335	379	132
E02002463 : Wakefield 026	3281	53	367	273	765	224	214	51	71	26	93	210	153	220	426	135
E02002464 : Wakefield 027	3342	124	512	298	695	198	173	34	66	58	73	204	129	211	432	135
E02002465 : Wakefield 028	2889	47	306	246	550	175	152	71	86	47	129	120	207	286	352	115
E02002466 : Wakefield 029	4404	83	521	478	810	212	180	104	163	51	211	196	290	406	522	177
E02002467 : Wakefield 030	3809	52	453	217	749	345	217	86	106	46	137	263	179	292	487	180
E02002468 : Wakefield 031	3144	54	299	298	578	135	115	90	141	52	165	112	257	341	408	99
E02002469 : Wakefield 032	2988	74	288	287	578	153	130	49	104	29	120	123	230	316	365	142
E02002470 : Wakefield 033	2858	36	194	185	437	89	130	86	163	60	233	96	265	413	382	89
E02002471 : Wakefield 034	5161	193	461	459	839	206	205	117	185	100	290	192	363	732	622	197
E02002472 : Wakefield 035	2925	68	312	280	509	151	118	96	100	34	162	117	230	270	338	140
E02002473 : Wakefield 036	3343	82	292	269	663	174	172	86	132	50	178	124	278	302	396	145
E02002474 : Wakefield 037	2849	53	240	236	630	152	178	59	90	48	111	163	181	246	358	104
E02002475 : Wakefield 038	2983	86	276	223	508	98	117	94	139	47	249	90	266	329	350	111
E02002476 : Wakefield 039	2095	74	184	188	512	153	110	23	38	29	45	94	92	136	319	98
E02002477 : Wakefield 040	2762	68	285	282	601	146	108	47	56	41	93	130	182	220	380	123
E02002478 : Wakefield 041	2682	80	244	262	709	231	140	44	61	34	74	116	118	183	296	90
E02002479 : Wakefield 042	3682	133	269	380	822	216	174	40	88	63	108	171	209	303	553	153
E02002480 : Wakefield 043	2568	64	253	184	704	280	95	23	63	27	66	143	130	160	297	79
E02002481 : Wakefield 044	2816	52	235	242	831	205	109	48	74	43	60	116	168	210	309	114
E02002482 : Wakefield 045	2615	64	248	216	721	182	106	42	58	25	74	125	128	189	349	88
E02002796 : Derby 001	2955	47	409	218	396	105	114	123	68	39	203	78	185	437	390	143
E02002797 : Derby 002	3265	57	478	231	413	120	127	93	103	39	246	89	195	503	426	145
E02002798 : Derby 003	6029	131	1008	412	926	321	222	217	184	108	370	220	342	622	705	241
E02002799 : Derby 004	2663	49	369	264	529	183	156	60	44	26	99	146	86	190	354	108
E02002800 : Derby 005	3562	49	497	196	384	119	169	150	115	71	305	114	199	556	461	177
E02002801 : Derby 006	3555	71	565	295	701	203	194	76	67	41	141	161	143	316	443	138
E02002802 : Derby 007	3107	62	432	266	616	208	188	43	47	42	82	239	105	222	422	133
E02002803 : Derby 008	3834	63	510	172	656	131	400	161	110	43	226	147	149	378	458	230
E02002804 : Derby 009	3292	52	467	307	584	171	215	58	51	27	111	162	109	352	514	112
E02002805 : Derby 010	2730	80	511	219	471	139	101	67	55	34	148	87	127	264	322	105
E02002806 : Derby 011	3226	48	409	174	598	140	320	128	76	24	159	134	119	313	424	160
E02002807 : Derby 012	4205	95	612	351	828	242	228	79	85	50	171	197	179	354	542	192
E02002808 : Derby 013	5894	90	859	261	1021	304	579	191	141	71	254	310	192	421	892	308
E02002809 : Derby 014	3118	77	489	261	565	188	152	74	60	47	137	164	121	263	403	117
E02002810 : Derby 015	4063	74	635	289	559	173	158	132	97	48	251	115	225	466	706	135
E02002811 : Derby 016	3603	34	579	137	568	329	354	81	85	33	124	222	123	244	509	181
E02002812 : Derby 017	3224	46	405	170	454	186	155	90	65	39	165	127	144	380	679	119
E02002813 : Derby 018	3411	57	605	112	506	329	331	56	72	40	111	271	110	226	451	134
E02002814 : Derby 019	3697	49	636	210	515	158	146	109	87	37	198	118	210	441	656	127
E02002815 : Derby 020	2718	41	410	107	461	251	253	47	59	25	84	157	118	204	395	106
E02002816 : Derby 021	4703	78	748	238	637	209	172	172	147	51	301	129	236	592	853	140
E02002817 : Derby 022	2919	33	485	184	400	144	148	76	77	40	107	95	172	332	478	148
E02002818 : Derby 023	2850	40	453	139	474	212	218	68	38	21	83	185	97	224	472	126
E02002819 : Derby 024	3901	88	718	246	606	311	150	97	107	54	170	237	144	308	531	134
E02002820 : Derby 025	4441	109	677	343	739	319	291	104	73	57	161	231	148	318	697	174
E02002821 : Derby 026	4137	96	644	267	758	295	346	65	62	28	136	329	116	235	603	157
E02002822 : Derby 027	3040	40	535	176	473	169	155	64	67	38	137	94	147	264	542	139
E02002823 : Derby 028	3254	61	590	265	576	221	162	62	59	32	121	154	109	252	458	132
E02002824 : Derby 029	4044	75	643	243	734	296	240	70	71	52	122	252	163	290	642	151
E02002825 : Derby 030	4044	105	818	267	539	231	151	112	124	44	219	139	173	435	557	130
E02002826 : Derby 031	3360	77	669	201	454	175	142	104	79	38	169	123	153	417	451	108
E02002827 : Leicester 001	3129	67	462	204	611	183	147	69	81	31	91	165	161	293	442	122
E02002828 : Leicester 002	3768	101	694	193	794	200	139	108	155	42	129	195	219	262	425	112
E02002829 : Leicester 003	4041	89	647	306	815	291	232	60	72	30	78	278	127	274	556	186
E02002830 : Leicester 004	4355	98	630	208	822	281	259	93	117	30	152	243	158	294	818	152
E02002831 : Leicester 005	2976	64	632	135	642	184	142	62	118	27	95	117	142	173	340	103
E02002832 : Leicester 006	3332	65	777	88	733	126	188	80	102	24	121	185	130	228	358	127
E02002833 : Leicester 007	3432	58	838	95	700	180	233	69	107	24	105	203	145	200	338	137
E02002834 : Leicester 008	4993	91	740	390	932	274	209	114	184	42	171	260	294	437	647	208
E02002835 : Leicester 009	6065	174	760	296	1249	267	229	200	300	74	282	247	332	571	905	179
E02002836 : Leicester 010	3766	57	979	110	825	155	205	65	115	37	120	239	156	185	351	167
E02002837 : Leicester 011	2616	44	520	136	492	191	172	41	42	33	50	165	93	204	340	93
E02002838 : Leicester 012	2602	71	306	207	507	203	174	40	39	26	48	173	97	176	431	104
[truncated: 5,202 more rows]
