# Supplementary material for: Variation in COVID-19 booster uptake in England: An ecological study
Source: PLoS One. 2022 Jun 29;17(6):e0270624. doi: 10.1371/journal.pone.0270624 (PMC9242486; doi:10.1371/journal.pone.0270624)
Supplement: S3 File — A zip file containing most of the data files. (ZIP) [file pone.0270624.s003.zip › data1/lookup_table.csv]

region	region_areaName	UTLA	UTLA_areaName	LTLA	LTLA_areaName	MSOA	MSOA_areaName
E12000007	London	E09000012	Hackney and City of London	E09000012	Hackney and City of London	E02000001	City of London
E12000007	London	E09000002	Barking and Dagenham	E09000002	Barking and Dagenham	E02000002	Marks Gate
E12000007	London	E09000002	Barking and Dagenham	E09000002	Barking and Dagenham	E02000003	Chadwell Heath East
E12000007	London	E09000002	Barking and Dagenham	E09000002	Barking and Dagenham	E02000004	Eastbrookend
E12000007	London	E09000002	Barking and Dagenham	E09000002	Barking and Dagenham	E02000005	Becontree Heath
E12000007	London	E09000002	Barking and Dagenham	E09000002	Barking and Dagenham	E02000007	Central Park & Frizlands Lane
E12000007	London	E09000002	Barking and Dagenham	E09000002	Barking and Dagenham	E02000008	Becontree East
E12000007	London	E09000002	Barking and Dagenham	E09000002	Barking and Dagenham	E02000009	Becontree West
E12000007	London	E09000002	Barking and Dagenham	E09000002	Barking and Dagenham	E02000010	Dagenham North
E12000007	London	E09000002	Barking and Dagenham	E09000002	Barking and Dagenham	E02000011	Dagenham Eastbrook
E12000007	London	E09000002	Barking and Dagenham	E09000002	Barking and Dagenham	E02000012	Longbridge & Barking Park
E12000007	London	E09000002	Barking and Dagenham	E09000002	Barking and Dagenham	E02000013	Becontree South
E12000007	London	E09000002	Barking and Dagenham	E09000002	Barking and Dagenham	E02000014	Dagenham Central
E12000007	London	E09000002	Barking and Dagenham	E09000002	Barking and Dagenham	E02000015	Old Dagenham Park & Village
E12000007	London	E09000002	Barking and Dagenham	E09000002	Barking and Dagenham	E02000016	Barking Central
E12000007	London	E09000002	Barking and Dagenham	E09000002	Barking and Dagenham	E02000017	Barking East
E12000007	London	E09000002	Barking and Dagenham	E09000002	Barking and Dagenham	E02000018	Mayesbrook Park & Rippleside
E12000007	London	E09000002	Barking and Dagenham	E09000002	Barking and Dagenham	E02000019	Goresbrook & Scrattons Farm
E12000007	London	E09000002	Barking and Dagenham	E09000002	Barking and Dagenham	E02000020	Creekmouth & Barking Riverside
E12000007	London	E09000002	Barking and Dagenham	E09000002	Barking and Dagenham	E02000021	Rylands Estate & Dagenham Dock
E12000007	London	E09000002	Barking and Dagenham	E09000002	Barking and Dagenham	E02000022	Gascoigne Estate & Roding Riverside
E12000007	London	E09000002	Barking and Dagenham	E09000002	Barking and Dagenham	E02000023	Thames View
E12000007	London	E09000003	Barnet	E09000003	Barnet	E02000024	High Barnet & Hadley
E12000007	London	E09000003	Barnet	E09000003	Barnet	E02000025	Hadley Wood
E12000007	London	E09000003	Barnet	E09000003	Barnet	E02000026	Oak Hill
E12000007	London	E09000003	Barnet	E09000003	Barnet	E02000027	Ducks Island & Underhill
E12000007	London	E09000003	Barnet	E09000003	Barnet	E02000028	New Barnet West
E12000007	London	E09000003	Barnet	E09000003	Barnet	E02000029	New Barnet Town & East Barnet
E12000007	London	E09000003	Barnet	E09000003	Barnet	E02000030	Totteridge & Barnet Gate
E12000007	London	E09000003	Barnet	E09000003	Barnet	E02000031	Oakleigh Park
E12000007	London	E09000003	Barnet	E09000003	Barnet	E02000032	Osidge
E12000007	London	E09000003	Barnet	E09000003	Barnet	E02000033	Brunswick Park Road
E12000007	London	E09000003	Barnet	E09000003	Barnet	E02000034	Whetstone East
E12000007	London	E09000003	Barnet	E09000003	Barnet	E02000035	Woodside Park
E12000007	London	E09000003	Barnet	E09000003	Barnet	E02000036	Edgware East
E12000007	London	E09000003	Barnet	E09000003	Barnet	E02000037	Edgware Park
E12000007	London	E09000003	Barnet	E09000003	Barnet	E02000038	Friern Barnet
E12000007	London	E09000003	Barnet	E09000003	Barnet	E02000039	Mill Hill Park
E12000007	London	E09000003	Barnet	E09000003	Barnet	E02000040	Mill Hill East
E12000007	London	E09000003	Barnet	E09000003	Barnet	E02000041	Edgware Central
E12000007	London	E09000003	Barnet	E09000003	Barnet	E02000042	North Finchley
E12000007	London	E09000003	Barnet	E09000003	Barnet	E02000043	West Finchley
E12000007	London	E09000003	Barnet	E09000003	Barnet	E02000044	Mill Hill Broadway
E12000007	London	E09000003	Barnet	E09000003	Barnet	E02000045	Colney Hatch
E12000007	London	E09000003	Barnet	E09000003	Barnet	E02000046	Church End
E12000007	London	E09000003	Barnet	E09000003	Barnet	E02000047	Burnt Oak & Watling Park
E12000007	London	E09000003	Barnet	E09000003	Barnet	E02000048	Copthall & Downage
E12000007	London	E09000003	Barnet	E09000003	Barnet	E02000049	Grahame Park
E12000007	London	E09000003	Barnet	E09000003	Barnet	E02000050	Fallow Corner
E12000007	London	E09000003	Barnet	E09000003	Barnet	E02000051	Finchley Central
E12000007	London	E09000003	Barnet	E09000003	Barnet	E02000052	East Finchley
E12000007	London	E09000003	Barnet	E09000003	Barnet	E02000053	Colindale
E12000007	London	E09000003	Barnet	E09000003	Barnet	E02000054	North Hendon & Sunny Hill
E12000007	London	E09000003	Barnet	E09000003	Barnet	E02000055	Hendon Central
E12000007	London	E09000003	Barnet	E09000003	Barnet	E02000056	Hampstead Garden Suburb
E12000007	London	E09000003	Barnet	E09000003	Barnet	E02000057	Hendon Park
E12000007	London	E09000003	Barnet	E09000003	Barnet	E02000058	Temple Fortune
E12000007	London	E09000003	Barnet	E09000003	Barnet	E02000059	West Hendon
E12000007	London	E09000003	Barnet	E09000003	Barnet	E02000060	Golders Green North
E12000007	London	E09000003	Barnet	E09000003	Barnet	E02000061	Golders Green South
E12000007	London	E09000003	Barnet	E09000003	Barnet	E02000062	Brent Cross & Staples Corner
E12000007	London	E09000003	Barnet	E09000003	Barnet	E02000063	North Cricklewood
E12000007	London	E09000003	Barnet	E09000003	Barnet	E02000064	Childs Hill
E12000007	London	E09000004	Bexley	E09000004	Bexley	E02000065	Crossway Park
E12000007	London	E09000004	Bexley	E09000004	Bexley	E02000066	South Thamesmead
E12000007	London	E09000004	Bexley	E09000004	Bexley	E02000067	Belvedere & Lessness Heath
E12000007	London	E09000004	Bexley	E09000004	Bexley	E02000068	Erith East
E12000007	London	E09000004	Bexley	E09000004	Bexley	E02000069	Erith West
E12000007	London	E09000004	Bexley	E09000004	Bexley	E02000070	Lesnes Abbey
E12000007	London	E09000004	Bexley	E09000004	Bexley	E02000071	Northumberland Heath
E12000007	London	E09000004	Bexley	E09000004	Bexley	E02000072	Slade Green & Crayford Marshes
E12000007	London	E09000004	Bexley	E09000004	Bexley	E02000073	Bostall
E12000007	London	E09000004	Bexley	E09000004	Bexley	E02000074	Lesney Farm & Colyers East
E12000007	London	E09000004	Bexley	E09000004	Bexley	E02000075	Bursted Wood
E12000007	London	E09000004	Bexley	E09000004	Bexley	E02000077	St Michael's
E12000007	London	E09000004	Bexley	E09000004	Bexley	E02000078	Barnehurst North
E12000007	London	E09000004	Bexley	E09000004	Bexley	E02000079	Bexleyheath Broadway
E12000007	London	E09000004	Bexley	E09000004	Bexley	E02000080	Welling
E12000007	London	E09000004	Bexley	E09000004	Bexley	E02000081	Barnehurst South
E12000007	London	E09000004	Bexley	E09000004	Bexley	E02000082	Falconwood
E12000007	London	E09000004	Bexley	E09000004	Bexley	E02000083	Crayford
E12000007	London	E09000004	Bexley	E09000004	Bexley	E02000084	Danson Park
E12000007	London	E09000004	Bexley	E09000004	Bexley	E02000085	Blackfen
E12000007	London	E09000004	Bexley	E09000004	Bexley	E02000086	Lamorbey
E12000007	London	E09000004	Bexley	E09000004	Bexley	E02000087	Bexley Village
E12000007	London	E09000004	Bexley	E09000004	Bexley	E02000088	Albany Park
E12000007	London	E09000004	Bexley	E09000004	Bexley	E02000089	Longlands & Halfway
E12000007	London	E09000004	Bexley	E09000004	Bexley	E02000090	Sidcup East
E12000007	London	E09000004	Bexley	E09000004	Bexley	E02000091	Sidcup West
E12000007	London	E09000004	Bexley	E09000004	Bexley	E02000092	Foots Cray Meadows
E12000007	London	E09000005	Brent	E09000005	Brent	E02000093	Queensbury South
E12000007	London	E09000005	Brent	E09000005	Brent	E02000094	Kingsbury East & Colindale
E12000007	London	E09000005	Brent	E09000005	Brent	E02000095	Kingsbury West
E12000007	London	E09000005	Brent	E09000005	Brent	E02000096	Kenton Woodcock Park
E12000007	London	E09000005	Brent	E09000005	Brent	E02000097	Kingsbury South
E12000007	London	E09000005	Brent	E09000005	Brent	E02000098	Barnhill The Avenue
E12000007	London	E09000005	Brent	E09000005	Brent	E02000099	Preston Park & East Lane
E12000007	London	E09000005	Brent	E09000005	Brent	E02000100	Northwick Park
E12000007	London	E09000005	Brent	E09000005	Brent	E02000101	Forty Lane
E12000007	London	E09000005	Brent	E09000005	Brent	E02000102	Welsh Harp
E12000007	London	E09000005	Brent	E09000005	Brent	E02000103	Dollis Hill
E12000007	London	E09000005	Brent	E09000005	Brent	E02000104	Wembley North
E12000007	London	E09000005	Brent	E09000005	Brent	E02000105	Sudbury East
E12000007	London	E09000005	Brent	E09000005	Brent	E02000106	Neasden
E12000007	London	E09000005	Brent	E09000005	Brent	E02000107	Cricklewood Anson Road
E12000007	London	E09000005	Brent	E09000005	Brent	E02000108	Sudbury West
E12000007	London	E09000005	Brent	E09000005	Brent	E02000109	Tokyngton
E12000007	London	E09000005	Brent	E09000005	Brent	E02000110	Dudden Hill
E12000007	London	E09000005	Brent	E09000005	Brent	E02000111	Wembley West
E12000007	London	E09000005	Brent	E09000005	Brent	E02000112	Wembley East
E12000007	London	E09000005	Brent	E09000005	Brent	E02000113	St Raphaels
E12000007	London	E09000005	Brent	E09000005	Brent	E02000114	Willesden Green
E12000007	London	E09000005	Brent	E09000005	Brent	E02000115	Brondesbury
E12000007	London	E09000005	Brent	E09000005	Brent	E02000116	Roundwood Park
E12000007	London	E09000005	Brent	E09000005	Brent	E02000117	Church End
E12000007	London	E09000005	Brent	E09000005	Brent	E02000118	Alperton East
E12000007	London	E09000005	Brent	E09000005	Brent	E02000119	Stonebridge
E12000007	London	E09000005	Brent	E09000005	Brent	E02000120	Kilburn West
E12000007	London	E09000005	Brent	E09000005	Brent	E02000121	Alperton West
E12000007	London	E09000005	Brent	E09000005	Brent	E02000122	Brondesbury Park
E12000007	London	E09000005	Brent	E09000005	Brent	E02000123	Harlesden
E12000007	London	E09000005	Brent	E09000005	Brent	E02000124	Queens Park
E12000007	London	E09000005	Brent	E09000005	Brent	E02000125	Kensal Green
E12000007	London	E09000005	Brent	E09000005	Brent	E02000126	Kilburn Park
E12000007	London	E09000006	Bromley	E09000006	Bromley	E02000127	Mottingham
E12000007	London	E09000006	Bromley	E09000006	Bromley	E02000128	Chislehurst North
E12000007	London	E09000006	Bromley	E09000006	Bromley	E02000130	Penge East
E12000007	London	E09000006	Bromley	E09000006	Bromley	E02000131	Crystal Palace Park
E12000007	London	E09000006	Bromley	E09000006	Bromley	E02000132	New Beckenham
E12000007	London	E09000006	Bromley	E09000006	Bromley	E02000133	Chislehurst West & Elmstead
E12000007	London	E09000006	Bromley	E09000006	Bromley	E02000134	Bromley North & Sundridge
E12000007	London	E09000006	Bromley	E09000006	Bromley	E02000135	Anerley North & Penge West
E12000007	London	E09000006	Bromley	E09000006	Bromley	E02000136	Chislehurst East & Hoblingwell Wood
E12000007	London	E09000006	Bromley	E09000006	Bromley	E02000137	Shortlands Bromley Road
E12000007	London	E09000006	Bromley	E09000006	Bromley	E02000138	Beckenham East & Kelsey Park
E12000007	London	E09000006	Bromley	E09000006	Bromley	E02000139	Clock House & Cator Park
E12000007	London	E09000006	Bromley	E09000006	Bromley	E02000140	St Mary Cray North
E12000007	London	E09000006	Bromley	E09000006	Bromley	E02000141	Anerley South
E12000007	London	E09000006	Bromley	E09000006	Bromley	E02000142	Widmore
E12000007	London	E09000006	Bromley	E09000006	Bromley	E02000144	Bromley South
E12000007	London	E09000006	Bromley	E09000006	Bromley	E02000145	St Mary Cray East
E12000007	London	E09000006	Bromley	E09000006	Bromley	E02000146	Bickley West
E12000007	London	E09000006	Bromley	E09000006	Bromley	E02000147	Langley Park
E12000007	London	E09000006	Bromley	E09000006	Bromley	E02000148	Bickley East
E12000007	London	E09000006	Bromley	E09000006	Bromley	E02000149	St Mary Cray South
E12000007	London	E09000006	Bromley	E09000006	Bromley	E02000150	Eden Park & Bethlem
E12000007	London	E09000006	Bromley	E09000006	Bromley	E02000151	Petts Wood
E12000007	London	E09000006	Bromley	E09000006	Bromley	E02000152	Bromley Common
E12000007	London	E09000006	Bromley	E09000006	Bromley	E02000153	Hayes North
E12000007	London	E09000006	Bromley	E09000006	Bromley	E02000154	Orpington West
E12000007	London	E09000006	Bromley	E09000006	Bromley	E02000155	Orpington East
E12000007	London	E09000006	Bromley	E09000006	Bromley	E02000156	West Wickham
E12000007	London	E09000006	Bromley	E09000006	Bromley	E02000157	Crofton
E12000007	London	E09000006	Bromley	E09000006	Bromley	E02000158	Goddington
E12000007	London	E09000006	Bromley	E09000006	Bromley	E02000159	Keston
E12000007	London	E09000006	Bromley	E09000006	Bromley	E02000160	Hayes South & Coney Hall
E12000007	London	E09000006	Bromley	E09000006	Bromley	E02000161	Orpington South
E12000007	London	E09000006	Bromley	E09000006	Bromley	E02000162	Farnborough
E12000007	London	E09000006	Bromley	E09000006	Bromley	E02000163	Chelsfield & Green Street Green
E12000007	London	E09000006	Bromley	E09000006	Bromley	E02000165	Biggin Hill West
E12000007	London	E09000007	Camden	E09000007	Camden	E02000166	Highgate West
E12000007	London	E09000007	Camden	E09000007	Camden	E02000167	Hampstead Town
E12000007	London	E09000007	Camden	E09000007	Camden	E02000168	Tufnell Park West
E12000007	London	E09000007	Camden	E09000007	Camden	E02000169	Frognal
E12000007	London	E09000007	Camden	E09000007	Camden	E02000170	Fortune Green
E12000007	London	E09000007	Camden	E09000007	Camden	E02000171	Mansfield Road & Park Hill Road
E12000007	London	E09000007	Camden	E09000007	Camden	E02000172	Kentish Town West
E12000007	London	E09000007	Camden	E09000007	Camden	E02000173	Fitzjohns & Royal Free
E12000007	London	E09000007	Camden	E09000007	Camden	E02000174	Kentish Town East
E12000007	London	E09000007	Camden	E09000007	Camden	E02000175	West Hampstead
E12000007	London	E09000007	Camden	E09000007	Camden	E02000176	Belsize Park
E12000007	London	E09000007	Camden	E09000007	Camden	E02000177	Chalk Farm
E12000007	London	E09000007	Camden	E09000007	Camden	E02000178	Kilburn Grange
E12000007	London	E09000007	Camden	E09000007	Camden	E02000179	Adelaide Road
E12000007	London	E09000007	Camden	E09000007	Camden	E02000180	Camden Road South
E12000007	London	E09000007	Camden	E09000007	Camden	E02000181	South Hampstead
E12000007	London	E09000007	Camden	E09000007	Camden	E02000182	Swiss Cottage
E12000007	London	E09000007	Camden	E09000007	Camden	E02000183	Primrose Hill
E12000007	London	E09000007	Camden	E09000007	Camden	E02000184	Camden Street & Elm Village
E12000007	London	E09000007	Camden	E09000007	Camden	E02000185	Kilburn East
E12000007	London	E09000007	Camden	E09000007	Camden	E02000186	Camden Town & Mornington Crescent
E12000007	London	E09000007	Camden	E09000007	Camden	E02000187	Somers Town
E12000007	London	E09000007	Camden	E09000007	Camden	E02000188	Euston
E12000007	London	E09000007	Camden	E09000007	Camden	E02000189	Gray's Inn Road
E12000007	London	E09000007	Camden	E09000007	Camden	E02000190	Bloomsbury East
E12000007	London	E09000007	Camden	E09000007	Camden	E02000191	Fitzrovia East & Bloomsbury West
E12000007	London	E09000007	Camden	E09000007	Camden	E02000192	Hatton Garden & Theobalds Road
E12000007	London	E09000007	Camden	E09000007	Camden	E02000193	Holborn, St Giles & Bloomsbury South
E12000007	London	E09000008	Croydon	E09000008	Croydon	E02000194	Crystal Palace Triangle
E12000007	London	E09000008	Croydon	E09000008	Croydon	E02000195	Upper Norwood
E12000007	London	E09000008	Croydon	E09000008	Croydon	E02000196	Norbury East
E12000007	London	E09000008	Croydon	E09000008	Croydon	E02000197	Norbury West
E12000007	London	E09000008	Croydon	E09000008	Croydon	E02000198	Thornton Heath North West
E12000007	London	E09000008	Croydon	E09000008	Croydon	E02000199	Thornton Heath North East
E12000007	London	E09000008	Croydon	E09000008	Croydon	E02000200	South Norwood Hill
E12000007	London	E09000008	Croydon	E09000008	Croydon	E02000201	South Norwood Central
E12000007	London	E09000008	Croydon	E09000008	Croydon	E02000202	Thornton Heath West
E12000007	London	E09000008	Croydon	E09000008	Croydon	E02000203	Thornton Heath Central
E12000007	London	E09000008	Croydon	E09000008	Croydon	E02000204	West Thornton North
E12000007	London	E09000008	Croydon	E09000008	Croydon	E02000206	Selhurst North
E12000007	London	E09000008	Croydon	E09000008	Croydon	E02000207	Woodside & Ashburton
E12000007	London	E09000008	Croydon	E09000008	Croydon	E02000208	University Hospital & Queen's Road
E12000007	London	E09000008	Croydon	E09000008	Croydon	E02000209	West Thornton South & Ampere Way
E12000007	London	E09000008	Croydon	E09000008	Croydon	E02000210	Addiscombe North
E12000007	London	E09000008	Croydon	E09000008	Croydon	E02000211	Monks Orchard
E12000007	London	E09000008	Croydon	E09000008	Croydon	E02000212	Broad Green & Waddon Marsh
E12000007	London	E09000008	Croydon	E09000008	Croydon	E02000213	Selhurst South & West Croydon
E12000007	London	E09000008	Croydon	E09000008	Croydon	E02000214	Addiscombe East
E12000007	London	E09000008	Croydon	E09000008	Croydon	E02000215	Addiscombe West
E12000007	London	E09000008	Croydon	E09000008	Croydon	E02000216	Park Hill & Lloyd Park
E12000007	London	E09000008	Croydon	E09000008	Croydon	E02000217	Croydon Minster & Waddon North
E12000007	London	E09000008	Croydon	E09000008	Croydon	E02000218	Shirley East
E12000007	London	E09000008	Croydon	E09000008	Croydon	E02000219	Shirley West
E12000007	London	E09000008	Croydon	E09000008	Croydon	E02000220	Central Croydon
E12000007	London	E09000008	Croydon	E09000008	Croydon	E02000221	Waddon South
E12000007	London	E09000008	Croydon	E09000008	Croydon	E02000222	Croham
E12000007	London	E09000008	Croydon	E09000008	Croydon	E02000223	New Addington North
E12000007	London	E09000008	Croydon	E09000008	Croydon	E02000224	Purley North
E12000007	London	E09000008	Croydon	E09000008	Croydon	E02000225	New Addington Central
E12000007	London	E09000008	Croydon	E09000008	Croydon	E02000226	Selsdon
E12000007	London	E09000008	Croydon	E09000008	Croydon	E02000227	Forestdale
E12000007	London	E09000008	Croydon	E09000008	Croydon	E02000228	Sanderstead
E12000007	London	E09000008	Croydon	E09000008	Croydon	E02000229	New Addington South
E12000007	London	E09000008	Croydon	E09000008	Croydon	E02000230	Purley Central
E12000007	London	E09000008	Croydon	E09000008	Croydon	E02000231	Woodcote
E12000007	London	E09000008	Croydon	E09000008	Croydon	E02000232	Selsdon Park & Hamsey Green
E12000007	London	E09000008	Croydon	E09000008	Croydon	E02000233	Kenley North
E12000007	London	E09000008	Croydon	E09000008	Croydon	E02000234	Coulsdon
E12000007	London	E09000008	Croydon	E09000008	Croydon	E02000235	Kenley South
E12000007	London	E09000008	Croydon	E09000008	Croydon	E02000236	Woodmansterne
E12000007	London	E09000008	Croydon	E09000008	Croydon	E02000237	Old Coulsdon
E12000007	London	E09000009	Ealing	E09000009	Ealing	E02000238	Whitton Avenue West
E12000007	London	E09000009	Ealing	E09000009	Ealing	E02000239	Horsenden
E12000007	London	E09000009	Ealing	E09000009	Ealing	E02000240	Northolt West
E12000007	London	E09000009	Ealing	E09000009	Ealing	E02000241	Northolt East
E12000007	London	E09000009	Ealing	E09000009	Ealing	E02000242	Bilton Road
E12000007	London	E09000009	Ealing	E09000009	Ealing	E02000243	Greenford North
E12000007	London	E09000009	Ealing	E09000009	Ealing	E02000244	Perivale
E12000007	London	E09000009	Ealing	E09000009	Ealing	E02000245	Northolt South
E12000007	London	E09000009	Ealing	E09000009	Ealing	E02000246	Kingshill Avenue
E12000007	London	E09000009	Ealing	E09000009	Ealing	E02000247	Greenford West
E12000007	London	E09000009	Ealing	E09000009	Ealing	E02000248	Hanger Hill East
E12000007	London	E09000009	Ealing	E09000009	Ealing	E02000249	Greenford South
E12000007	London	E09000009	Ealing	E09000009	Ealing	E02000250	Pitshanger
E12000007	London	E09000009	Ealing	E09000009	Ealing	E02000251	Greenford Ravenor Park
E12000007	London	E09000009	Ealing	E09000009	Ealing	E02000252	North Acton
E12000007	London	E09000009	Ealing	E09000009	Ealing	E02000253	Cuckoo Park
E12000007	London	E09000009	Ealing	E09000009	Ealing	E02000254	Southall North
E12000007	London	E09000009	Ealing	E09000009	Ealing	E02000255	Drayton Green & Cleveland
E12000007	London	E09000009	Ealing	E09000009	Ealing	E02000256	Ealing Broadway West
E12000007	London	E09000009	Ealing	E09000009	Ealing	E02000257	Ealing Broadway East
E12000007	London	E09000009	Ealing	E09000009	Ealing	E02000258	Acton Noel Road & Lunton Road
E12000007	London	E09000009	Ealing	E09000009	Ealing	E02000259	Brent Valley
E12000007	London	E09000009	Ealing	E09000009	Ealing	E02000260	Southall Park
E12000007	London	E09000009	Ealing	E09000009	Ealing	E02000261	East Acton
E12000007	London	E09000009	Ealing	E09000009	Ealing	E02000262	Acton Central
E12000007	London	E09000009	Ealing	E09000009	Ealing	E02000263	Southall West
E12000007	London	E09000009	Ealing	E09000009	Ealing	E02000264	Ealing Common & Twyford Ave
E12000007	London	E09000009	Ealing	E09000009	Ealing	E02000265	West Ealing
E12000007	London	E09000009	Ealing	E09000009	Ealing	E02000266	Norwood Green North & Windmill Park
E12000007	London	E09000009	Ealing	E09000009	Ealing	E02000267	Hanwell
E12000007	London	E09000009	Ealing	E09000009	Ealing	E02000268	St Mary's
E12000007	London	E09000009	Ealing	E09000009	Ealing	E02000269	Northfields
E12000007	London	E09000009	Ealing	E09000009	Ealing	E02000270	South Acton
E12000007	London	E09000009	Ealing	E09000009	Ealing	E02000271	Bedford Park
E12000007	London	E09000009	Ealing	E09000009	Ealing	E02000272	Elthorne Park
E12000007	London	E09000009	Ealing	E09000009	Ealing	E02000274	Southall Green
E12000007	London	E09000009	Ealing	E09000009	Ealing	E02000275	Norwood Green South
E12000007	London	E09000009	Ealing	E09000009	Ealing	E02000276	South Ealing
E12000007	London	E09000010	Enfield	E09000010	Enfield	E02000277	Bullsmoor & Freezywater
E12000007	London	E09000010	Enfield	E09000010	Enfield	E02000278	Turkey Street
E12000007	London	E09000010	Enfield	E09000010	Enfield	E02000279	Enfield Lock
E12000007	London	E09000010	Enfield	E09000010	Enfield	E02000280	Chase & Crews Hill
E12000007	London	E09000010	Enfield	E09000010	Enfield	E02000281	Carterhatch & Forty Hall
E12000007	London	E09000010	Enfield	E09000010	Enfield	E02000282	Enfield Wash
E12000007	London	E09000010	Enfield	E09000010	Enfield	E02000283	Brimsdown Avenue
E12000007	London	E09000010	Enfield	E09000010	Enfield	E02000284	Chase Side
E12000007	London	E09000010	Enfield	E09000010	Enfield	E02000285	Enfield Town North
E12000007	London	E09000010	Enfield	E09000010	Enfield	E02000286	Chase Farm & The Ridgeway
E12000007	London	E09000010	Enfield	E09000010	Enfield	E02000287	Cockfosters & Hadley Wood
E12000007	London	E09000010	Enfield	E09000010	Enfield	E02000288	Southbury East
E12000007	London	E09000010	Enfield	E09000010	Enfield	E02000289	World's End
E12000007	London	E09000010	Enfield	E09000010	Enfield	E02000290	Brimsdown & Ponders End
E12000007	London	E09000010	Enfield	E09000010	Enfield	E02000291	Enfield Town South & Bush Hill Park
E12000007	London	E09000010	Enfield	E09000010	Enfield	E02000292	Southbury West
E12000007	London	E09000010	Enfield	E09000010	Enfield	E02000293	Grange Park
E12000007	London	E09000010	Enfield	E09000010	Enfield	E02000294	Ponders End South
E12000007	London	E09000010	Enfield	E09000010	Enfield	E02000295	Oakwood Park & Highlands
E12000007	London	E09000010	Enfield	E09000010	Enfield	E02000296	Southgate
E12000007	London	E09000010	Enfield	E09000010	Enfield	E02000297	Bury Street West & Village Road
E12000007	London	E09000010	Enfield	E09000010	Enfield	E02000298	Winchmore Hill
E12000007	London	E09000010	Enfield	E09000010	Enfield	E02000299	Lower Edmonton North
E12000007	London	E09000010	Enfield	E09000010	Enfield	E02000300	Haslebury North
E12000007	London	E09000010	Enfield	E09000010	Enfield	E02000301	Lower Edmonton South
E12000007	London	E09000010	Enfield	E09000010	Enfield	E02000302	Palmers Green East
E12000007	London	E09000010	Enfield	E09000010	Enfield	E02000303	Haslebury South
E12000007	London	E09000010	Enfield	E09000010	Enfield	E02000304	Southgate Green
E12000007	London	E09000010	Enfield	E09000010	Enfield	E02000305	Palmers Green West
E12000007	London	E09000010	Enfield	E09000010	Enfield	E02000306	Edmonton Green
E12000007	London	E09000010	Enfield	E09000010	Enfield	E02000307	Tatem Park
E12000007	London	E09000010	Enfield	E09000010	Enfield	E02000308	New Southgate & Arnos Grove
E12000007	London	E09000010	Enfield	E09000010	Enfield	E02000309	Upper Edmonton East & Meridian Water
E12000007	London	E09000010	Enfield	E09000010	Enfield	E02000311	Bowes
E12000007	London	E09000010	Enfield	E09000010	Enfield	E02000312	Broomfield Park
E12000007	London	E09000011	Greenwich	E09000011	Greenwich	E02000313	Thamesmead Birchmere Park
E12000007	London	E09000011	Greenwich	E09000011	Greenwich	E02000314	West Thamesmead
E12000007	London	E09000011	Greenwich	E09000011	Greenwich	E02000315	Abbey Wood North
E12000007	London	E09000011	Greenwich	E09000011	Greenwich	E02000316	Woolwich Dockyard, Arsenal & Charlton Riverside
E12000007	London	E09000011	Greenwich	E09000011	Greenwich	E02000317	Woolwich West
E12000007	London	E09000011	Greenwich	E09000011	Greenwich	E02000318	Plumstead High Street
E12000007	London	E09000011	Greenwich	E09000011	Greenwich	E02000319	Plumstead Common & Riverside
E12000007	London	E09000011	Greenwich	E09000011	Greenwich	E02000320	Abbey Wood South
E12000007	London	E09000011	Greenwich	E09000011	Greenwich	E02000321	Woolwich Glyndon
E12000007	London	E09000011	Greenwich	E09000011	Greenwich	E02000323	Woolwich South
E12000007	London	E09000011	Greenwich	E09000011	Greenwich	E02000324	Charlton Village
E12000007	London	E09000011	Greenwich	E09000011	Greenwich	E02000326	Charlton Slopes
E12000007	London	E09000011	Greenwich	E09000011	Greenwich	E02000327	Woolwich Common
E12000007	London	E09000011	Greenwich	E09000011	Greenwich	E02000328	Westcombe Park & Maze Hill
E12000007	London	E09000011	Greenwich	E09000011	Greenwich	E02000329	Plumstead South
E12000007	London	E09000011	Greenwich	E09000011	Greenwich	E02000331	Hornfair Park
E12000007	London	E09000011	Greenwich	E09000011	Greenwich	E02000332	Shooters Hill
E12000007	London	E09000011	Greenwich	E09000011	Greenwich	E02000333	Blackheath Standard & Village
E12000007	London	E09000011	Greenwich	E09000011	Greenwich	E02000334	Kidbrooke North
E12000007	London	E09000011	Greenwich	E09000011	Greenwich	E02000335	Eltham North
E12000007	London	E09000011	Greenwich	E09000011	Greenwich	E02000337	Eltham West
E12000007	London	E09000011	Greenwich	E09000011	Greenwich	E02000339	Eltham Park
E12000007	London	E09000011	Greenwich	E09000011	Greenwich	E02000340	Eltham South
E12000007	London	E09000011	Greenwich	E09000011	Greenwich	E02000341	Middlepark & Horn Park
E12000007	London	E09000011	Greenwich	E09000011	Greenwich	E02000342	Avery Hill
E12000007	London	E09000011	Greenwich	E09000011	Greenwich	E02000343	Mottingham East
E12000007	London	E09000011	Greenwich	E09000011	Greenwich	E02000344	New Eltham
E12000007	London	E09000012	Hackney and City of London	E09000012	Hackney and City of London	E02000345	Stamford Hill North
E12000007	London	E09000012	Hackney and City of London	E09000012	Hackney and City of London	E02000346	Woodberry Down & Manor House
E12000007	London	E09000012	Hackney and City of London	E09000012	Hackney and City of London	E02000347	Stamford Hill West
E12000007	London	E09000012	Hackney and City of London	E09000012	Hackney and City of London	E02000348	Stamford Hill South
E12000007	London	E09000012	Hackney and City of London	E09000012	Hackney and City of London	E02000350	Stoke Newington East & Cazenove
E12000007	London	E09000012	Hackney and City of London	E09000012	Hackney and City of London	E02000351	Brownswood
E12000007	London	E09000012	Hackney and City of London	E09000012	Hackney and City of London	E02000352	Clissold North
E12000007	London	E09000012	Hackney and City of London	E09000012	Hackney and City of London	E02000353	Stoke Newington North
E12000007	London	E09000012	Hackney and City of London	E09000012	Hackney and City of London	E02000354	Hackney Downs
E12000007	London	E09000012	Hackney and City of London	E09000012	Hackney and City of London	E02000355	Lower Clapton
E12000007	London	E09000012	Hackney and City of London	E09000012	Hackney and City of London	E02000356	Clissold South
E12000007	London	E09000012	Hackney and City of London	E09000012	Hackney and City of London	E02000357	Hackney Marshes
E12000007	London	E09000012	Hackney and City of London	E09000012	Hackney and City of London	E02000358	Stoke Newington South
E12000007	London	E09000012	Hackney and City of London	E09000012	Hackney and City of London	E02000359	Homerton North
E12000007	London	E09000012	Hackney and City of London	E09000012	Hackney and City of London	E02000360	Amhurst Road & Pembury Estate
E12000007	London	E09000012	Hackney and City of London	E09000012	Hackney and City of London	E02000361	Hackney Central
E12000007	London	E09000012	Hackney and City of London	E09000012	Hackney and City of London	E02000362	Hackney Wick
E12000007	London	E09000012	Hackney and City of London	E09000012	Hackney and City of London	E02000363	Homerton South
E12000007	London	E09000012	Hackney and City of London	E09000012	Hackney and City of London	E02000364	Dalston East
E12000007	London	E09000012	Hackney and City of London	E09000012	Hackney and City of London	E02000365	Dalston Kingsland & De Beauvoir
E12000007	London	E09000012	Hackney and City of London	E09000012	Hackney and City of London	E02000366	South Hackney
E12000007	London	E09000012	Hackney and City of London	E09000012	Hackney and City of London	E02000367	London Fields & Mare Street
E12000007	London	E09000012	Hackney and City of London	E09000012	Hackney and City of London	E02000368	Haggerston East
E12000007	London	E09000012	Hackney and City of London	E09000012	Hackney and City of London	E02000369	Haggerston West & Kingsland Basin
E12000007	London	E09000012	Hackney and City of London	E09000012	Hackney and City of London	E02000370	Hoxton & Wenlock
E12000007	London	E09000012	Hackney and City of London	E09000012	Hackney and City of London	E02000371	Shoreditch
E12000007	London	E09000013	Hammersmith and Fulham	E09000013	Hammersmith and Fulham	E02000372	Old Oak & Wormwood
E12000007	London	E09000013	Hammersmith and Fulham	E09000013	Hammersmith and Fulham	E02000373	White City
E12000007	London	E09000013	Hammersmith and Fulham	E09000013	Hammersmith and Fulham	E02000374	Wormholt Road
E12000007	London	E09000013	Hammersmith and Fulham	E09000013	Hammersmith and Fulham	E02000375	Shepherd's Bush North
E12000007	London	E09000013	Hammersmith and Fulham	E09000013	Hammersmith and Fulham	E02000376	Shepherd's Bush West
E12000007	London	E09000013	Hammersmith and Fulham	E09000013	Hammersmith and Fulham	E02000377	Askew
E12000007	London	E09000013	Hammersmith and Fulham	E09000013	Hammersmith and Fulham	E02000378	Shepherd's Bush South
E12000007	London	E09000013	Hammersmith and Fulham	E09000013	Hammersmith and Fulham	E02000379	Ravenscourt Park North
E12000007	London	E09000013	Hammersmith and Fulham	E09000013	Hammersmith and Fulham	E02000380	Brackenbury
E12000007	London	E09000013	Hammersmith and Fulham	E09000013	Hammersmith and Fulham	E02000381	Brook Green
E12000007	London	E09000013	Hammersmith and Fulham	E09000013	Hammersmith and Fulham	E02000382	Ravenscourt Park South
E12000007	London	E09000013	Hammersmith and Fulham	E09000013	Hammersmith and Fulham	E02000383	West Kensington
E12000007	London	E09000013	Hammersmith and Fulham	E09000013	Hammersmith and Fulham	E02000384	Hammersmith Broadway
E12000007	London	E09000013	Hammersmith and Fulham	E09000013	Hammersmith and Fulham	E02000385	Barons Court
E12000007	London	E09000013	Hammersmith and Fulham	E09000013	Hammersmith and Fulham	E02000386	North End
E12000007	London	E09000013	Hammersmith and Fulham	E09000013	Hammersmith and Fulham	E02000387	Lillie Road & Greyhound Road
E12000007	London	E09000013	Hammersmith and Fulham	E09000013	Hammersmith and Fulham	E02000388	Fulham Broadway
E12000007	London	E09000013	Hammersmith and Fulham	E09000013	Hammersmith and Fulham	E02000389	Fulham Reach
E12000007	London	E09000013	Hammersmith and Fulham	E09000013	Hammersmith and Fulham	E02000390	Fulham Aintree
E12000007	London	E09000013	Hammersmith and Fulham	E09000013	Hammersmith and Fulham	E02000391	Parsons Green East & Eel Brook Common
E12000007	London	E09000013	Hammersmith and Fulham	E09000013	Hammersmith and Fulham	E02000392	Parsons Green West
E12000007	London	E09000013	Hammersmith and Fulham	E09000013	Hammersmith and Fulham	E02000393	Munster
E12000007	London	E09000013	Hammersmith and Fulham	E09000013	Hammersmith and Fulham	E02000394	Sands End & Chelsea Harbour
E12000007	London	E09000013	Hammersmith and Fulham	E09000013	Hammersmith and Fulham	E02000395	Fulham Palace & Hurlingham Park
E12000007	London	E09000013	Hammersmith and Fulham	E09000013	Hammersmith and Fulham	E02000396	South Park
E12000007	London	E09000014	Haringey	E09000014	Haringey	E02000397	Bowes Park
E12000007	London	E09000014	Haringey	E09000014	Haringey	E02000398	Northumberland Park
E12000007	London	E09000014	Haringey	E09000014	Haringey	E02000400	Bounds Green
E12000007	London	E09000014	Haringey	E09000014	Haringey	E02000401	Roundway
E12000007	London	E09000014	Haringey	E09000014	Haringey	E02000402	Tottenham Bruce Castle Park
E12000007	London	E09000014	Haringey	E09000014	Haringey	E02000403	Wood Green North
E12000007	London	E09000014	Haringey	E09000014	Haringey	E02000404	Scotch Estate
E12000007	London	E09000014	Haringey	E09000014	Haringey	E02000405	Alexandra Park
E12000007	London	E09000014	Haringey	E09000014	Haringey	E02000406	Noel Park
E12000007	London	E09000014	Haringey	E09000014	Haringey	E02000407	Bruce Grove North
E12000007	London	E09000014	Haringey	E09000014	Haringey	E02000408	Tottenham North West
E12000007	London	E09000014	Haringey	E09000014	Haringey	E02000409	Lordship Lane & Broadwater Farm
E12000007	London	E09000014	Haringey	E09000014	Haringey	E02000410	Muswell Hill North
E12000007	London	E09000014	Haringey	E09000014	Haringey	E02000411	Tottenham Lea Valley
E12000007	London	E09000014	Haringey	E09000014	Haringey	E02000412	Wood Green South
E12000007	London	E09000014	Haringey	E09000014	Haringey	E02000413	Fortis Green & Coldfall
E12000007	London	E09000014	Haringey	E09000014	Haringey	E02000414	Bruce Grove South
E12000007	London	E09000014	Haringey	E09000014	Haringey	E02000415	Downhills Park
E12000007	London	E09000014	Haringey	E09000014	Haringey	E02000416	Hornsey East
E12000007	London	E09000014	Haringey	E09000014	Haringey	E02000417	Muswell Hill South
E12000007	London	E09000014	Haringey	E09000014	Haringey	E02000418	Hornsey West
E12000007	London	E09000014	Haringey	E09000014	Haringey	E02000419	Harringay Ladder North
E12000007	London	E09000014	Haringey	E09000014	Haringey	E02000420	Tottenham Green West
E12000007	London	E09000014	Haringey	E09000014	Haringey	E02000421	Tottenham Green East
E12000007	London	E09000014	Haringey	E09000014	Haringey	E02000422	West Green & St Ann's
E12000007	London	E09000014	Haringey	E09000014	Haringey	E02000423	Harringay East
E12000007	London	E09000014	Haringey	E09000014	Haringey	E02000424	Hornsey Vale
E12000007	London	E09000014	Haringey	E09000014	Haringey	E02000425	South Tottenham
E12000007	London	E09000014	Haringey	E09000014	Haringey	E02000426	Highgate Wood
E12000007	London	E09000014	Haringey	E09000014	Haringey	E02000427	Harringay Ladder South
E12000007	London	E09000014	Haringey	E09000014	Haringey	E02000428	Harringay Warehouse District & Vartry
E12000007	London	E09000014	Haringey	E09000014	Haringey	E02000429	Crouch End West
E12000007	London	E09000014	Haringey	E09000014	Haringey	E02000430	Crouch End East
E12000007	London	E09000014	Haringey	E09000014	Haringey	E02000431	Highgate East
E12000007	London	E09000014	Haringey	E09000014	Haringey	E02000432	Stroud Green
E12000007	London	E09000015	Harrow	E09000015	Harrow	E02000433	Stanmore Park
E12000007	London	E09000015	Harrow	E09000015	Harrow	E02000434	Canons Park
E12000007	London	E09000015	Harrow	E09000015	Harrow	E02000435	Stanmore Uxbridge Road
E12000007	London	E09000015	Harrow	E09000015	Harrow	E02000436	Hatch End North
E12000007	London	E09000015	Harrow	E09000015	Harrow	E02000437	Harrow Weald
E12000007	London	E09000015	Harrow	E09000015	Harrow	E02000438	Hatch End South
E12000007	London	E09000015	Harrow	E09000015	Harrow	E02000439	Edgware West
E12000007	London	E09000015	Harrow	E09000015	Harrow	E02000440	Belmont
E12000007	London	E09000015	Harrow	E09000015	Harrow	E02000441	Pinner Green
E12000007	London	E09000015	Harrow	E09000015	Harrow	E02000442	Queensbury East
E12000007	London	E09000015	Harrow	E09000015	Harrow	E02000443	Wealdstone North
E12000007	London	E09000015	Harrow	E09000015	Harrow	E02000444	Queensbury West
E12000007	London	E09000015	Harrow	E09000015	Harrow	E02000445	Wealdstone South
E12000007	London	E09000015	Harrow	E09000015	Harrow	E02000447	Headstone Lane
E12000007	London	E09000015	Harrow	E09000015	Harrow	E02000448	Pinner Central
E12000007	London	E09000015	Harrow	E09000015	Harrow	E02000449	Kenton East
E12000007	London	E09000015	Harrow	E09000015	Harrow	E02000451	North Harrow
E12000007	London	E09000015	Harrow	E09000015	Harrow	E02000452	Greenhill North
E12000007	London	E09000015	Harrow	E09000015	Harrow	E02000453	Pinner Road
E12000007	London	E09000015	Harrow	E09000015	Harrow	E02000454	Pinner South
E12000007	London	E09000015	Harrow	E09000015	Harrow	E02000455	Greenhill South
E12000007	London	E09000015	Harrow	E09000015	Harrow	E02000456	West Harrow
E12000007	London	E09000015	Harrow	E09000015	Harrow	E02000457	Rayners Lane North
E12000007	London	E09000015	Harrow	E09000015	Harrow	E02000459	South Harrow
E12000007	London	E09000015	Harrow	E09000015	Harrow	E02000460	Newton Farm
E12000007	London	E09000015	Harrow	E09000015	Harrow	E02000461	Harrow-on-the-Hill
E12000007	London	E09000015	Harrow	E09000015	Harrow	E02000462	Alexandra Park
E12000007	London	E09000015	Harrow	E09000015	Harrow	E02000463	Earlsmead
E12000007	London	E09000016	Havering	E09000016	Havering	E02000464	Dagnam Park & Noak Hill
E12000007	London	E09000016	Havering	E09000016	Havering	E02000465	Petersfield Avenue & Duck Wood
E12000007	London	E09000016	Havering	E09000016	Havering	E02000466	Havering-atte-Bower & Chase Cross
E12000007	London	E09000016	Havering	E09000016	Havering	E02000467	Harold Hill East
E12000007	London	E09000016	Havering	E09000016	Havering	E02000468	Collier Row & Park Farm
E12000007	London	E09000016	Havering	E09000016	Havering	E02000469	Harold Hill West
E12000007	London	E09000016	Havering	E09000016	Havering	E02000470	Harold Park & Harold Wood
E12000007	London	E09000016	Havering	E09000016	Havering	E02000471	Rise Park
E12000007	London	E09000016	Havering	E09000016	Havering	E02000472	Romford North
E12000007	London	E09000016	Havering	E09000016	Havering	E02000473	Ardleigh Green
E12000007	London	E09000016	Havering	E09000016	Havering	E02000474	Romford North West
E12000007	London	E09000016	Havering	E09000016	Havering	E02000475	Gidea Park
E12000007	London	E09000016	Havering	E09000016	Havering	E02000476	Central Romford
E12000007	London	E09000016	Havering	E09000016	Havering	E02000477	Romford East
E12000007	London	E09000016	Havering	E09000016	Havering	E02000478	Emerson Park
E12000007	London	E09000016	Havering	E09000016	Havering	E02000479	Romford South
E12000007	London	E09000016	Havering	E09000016	Havering	E02000480	Rush Green
E12000007	London	E09000016	Havering	E09000016	Havering	E02000481	Cranham East
E12000007	London	E09000016	Havering	E09000016	Havering	E02000482	Upminster North & Cranham West
E12000007	London	E09000016	Havering	E09000016	Havering	E02000483	Hornchurch
E12000007	London	E09000016	Havering	E09000016	Havering	E02000484	Hylands
E12000007	London	E09000016	Havering	E09000016	Havering	E02000485	Upminster Bridge
E12000007	London	E09000016	Havering	E09000016	Havering	E02000486	Elm Park East
E12000007	London	E09000016	Havering	E09000016	Havering	E02000487	Upminster South & Corbets Tey
E12000007	London	E09000016	Havering	E09000016	Havering	E02000488	Hacton
E12000007	London	E09000016	Havering	E09000016	Havering	E02000489	Elm Park West
E12000007	London	E09000016	Havering	E09000016	Havering	E02000490	South Hornchurch
E12000007	London	E09000016	Havering	E09000016	Havering	E02000491	Hornchurch Marshes
E12000007	London	E09000016	Havering	E09000016	Havering	E02000492	Rainham East & Wennington
E12000007	London	E09000016	Havering	E09000016	Havering	E02000493	Rainham West
E12000007	London	E09000017	Hillingdon	E09000017	Hillingdon	E02000494	Ducks Hill
E12000007	London	E09000017	Hillingdon	E09000017	Hillingdon	E02000495	Northwood
E12000007	London	E09000017	Hillingdon	E09000017	Hillingdon	E02000496	Harefield
E12000007	London	E09000017	Hillingdon	E09000017	Hillingdon	E02000497	Northwood Hills
E12000007	London	E09000017	Hillingdon	E09000017	Hillingdon	E02000498	West Ruislip North
E12000007	London	E09000017	Hillingdon	E09000017	Hillingdon	E02000499	Eastcote
E12000007	London	E09000017	Hillingdon	E09000017	Hillingdon	E02000500	Ruislip
E12000007	London	E09000017	Hillingdon	E09000017	Hillingdon	E02000501	Ruislip Manor
E12000007	London	E09000017	Hillingdon	E09000017	Hillingdon	E02000502	West Ruislip South
E12000007	London	E09000017	Hillingdon	E09000017	Hillingdon	E02000503	Ruislip Gardens
E12000007	London	E09000017	Hillingdon	E09000017	Hillingdon	E02000504	Ickenham
E12000007	London	E09000017	Hillingdon	E09000017	Hillingdon	E02000506	Uxbridge Common & Swakeleys
E12000007	London	E09000017	Hillingdon	E09000017	Hillingdon	E02000507	Hillingdon North East
E12000007	London	E09000017	Hillingdon	E09000017	Hillingdon	E02000508	Uxbridge Central & Brunel
E12000007	London	E09000017	Hillingdon	E09000017	Hillingdon	E02000509	Uxbridge West
E12000007	London	E09000017	Hillingdon	E09000017	Hillingdon	E02000510	Hillingdon South
E12000007	London	E09000017	Hillingdon	E09000017	Hillingdon	E02000511	Charville
E12000007	London	E09000017	Hillingdon	E09000017	Hillingdon	E02000512	Hillingdon Heath
E12000007	London	E09000017	Hillingdon	E09000017	Hillingdon	E02000513	Yeading North
E12000007	London	E09000017	Hillingdon	E09000017	Hillingdon	E02000514	Yeading West
E12000007	London	E09000017	Hillingdon	E09000017	Hillingdon	E02000515	Yiewsley West
E12000007	London	E09000017	Hillingdon	E09000017	Hillingdon	E02000516	Yeading Brookside
E12000007	London	E09000017	Hillingdon	E09000017	Hillingdon	E02000517	Hayes End
E12000007	London	E09000017	Hillingdon	E09000017	Hillingdon	E02000518	Yiewsley East
E12000007	London	E09000017	Hillingdon	E09000017	Hillingdon	E02000519	Hayes Town North
E12000007	London	E09000017	Hillingdon	E09000017	Hillingdon	E02000520	Hayes Town & Lake Farm
E12000007	London	E09000017	Hillingdon	E09000017	Hillingdon	E02000521	West Drayton East
E12000007	London	E09000017	Hillingdon	E09000017	Hillingdon	E02000522	West Drayton West
E12000007	London	E09000017	Hillingdon	E09000017	Hillingdon	E02000523	Hayes South
E12000007	London	E09000017	Hillingdon	E09000017	Hillingdon	E02000524	Heathrow, Hardmonsworth & Sipson
E12000007	London	E09000017	Hillingdon	E09000017	Hillingdon	E02000525	Harlington & Cranford Cross
E12000007	London	E09000018	Hounslow	E09000018	Hounslow	E02000526	Chiswick North East
E12000007	London	E09000018	Hounslow	E09000018	Hounslow	E02000528	Brentford East
E12000007	London	E09000018	Hounslow	E09000018	Hounslow	E02000529	Heston North
E12000007	London	E09000018	Hounslow	E09000018	Hounslow	E02000530	North Hyde & North Cranford
E12000007	London	E09000018	Hounslow	E09000018	Hounslow	E02000531	Brentford Central
E12000007	London	E09000018	Hounslow	E09000018	Hounslow	E02000532	Chiswick South East
E12000007	London	E09000018	Hounslow	E09000018	Hounslow	E02000533	Chiswick South West
E12000007	London	E09000018	Hounslow	E09000018	Hounslow	E02000534	Brentford West & Osterley Park
E12000007	London	E09000018	Hounslow	E09000018	Hounslow	E02000535	Heston West
E12000007	London	E09000018	Hounslow	E09000018	Hounslow	E02000536	Heston Central & Lampton West
E12000007	London	E09000018	Hounslow	E09000018	Hounslow	E02000537	Osterley & Lampton East
E12000007	London	E09000018	Hounslow	E09000018	Hounslow	E02000538	Cranford
E12000007	London	E09000018	Hounslow	E09000018	Hounslow	E02000539	Syon Green
E12000007	London	E09000018	Hounslow	E09000018	Hounslow	E02000540	Spring Grove
E12000007	London	E09000018	Hounslow	E09000018	Hounslow	E02000541	Hounslow Meadows
E12000007	London	E09000018	Hounslow	E09000018	Hounslow	E02000542	Hounslow West
E12000007	London	E09000018	Hounslow	E09000018	Hounslow	E02000543	Hounslow High Street
E12000007	London	E09000018	Hounslow	E09000018	Hounslow	E02000544	Hounslow East
E12000007	London	E09000018	Hounslow	E09000018	Hounslow	E02000545	Isleworth & Ivybridge
E12000007	London	E09000018	Hounslow	E09000018	Hounslow	E02000546	Hounslow Heath
E12000007	London	E09000018	Hounslow	E09000018	Hounslow	E02000547	North Feltham & Hatton
E12000007	London	E09000018	Hounslow	E09000018	Hounslow	E02000548	Bedfont
E12000007	London	E09000018	Hounslow	E09000018	Hounslow	E02000549	Feltham East
E12000007	London	E09000018	Hounslow	E09000018	Hounslow	E02000550	Feltham Central
E12000007	London	E09000018	Hounslow	E09000018	Hounslow	E02000551	Hanworth North
E12000007	London	E09000018	Hounslow	E09000018	Hounslow	E02000552	Lower Feltham
E12000007	London	E09000018	Hounslow	E09000018	Hounslow	E02000553	Hanworth South
E12000007	London	E09000019	Islington	E09000019	Islington	E02000554	Highcroft & Holly Park
E12000007	London	E09000019	Islington	E09000019	Islington	E02000555	Archway East
E12000007	London	E09000019	Islington	E09000019	Islington	E02000556	Tollington
E12000007	London	E09000019	Islington	E09000019	Islington	E02000557	Archway West
E12000007	London	E09000019	Islington	E09000019	Islington	E02000558	Finsbury Park West
E12000007	London	E09000019	Islington	E09000019	Islington	E02000559	Gillespie Road
E12000007	London	E09000019	Islington	E09000019	Islington	E02000560	Holloway Nag's Head
E12000007	London	E09000019	Islington	E09000019	Islington	E02000561	Tufnell Park East
E12000007	London	E09000019	Islington	E09000019	Islington	E02000562	Highbury
E12000007	London	E09000019	Islington	E09000019	Islington	E02000563	Hilldrop
E12000007	London	E09000019	Islington	E09000019	Islington	E02000564	Lower Holloway
E12000007	London	E09000019	Islington	E09000019	Islington	E02000565	Newington Green
E12000007	London	E09000019	Islington	E09000019	Islington	E02000566	Highbury Fields
E12000007	London	E09000019	Islington	E09000019	Islington	E02000567	Canonbury East & Mildmay Park
E12000007	London	E09000019	Islington	E09000019	Islington	E02000568	Caledonian Road
E12000007	London	E09000019	Islington	E09000019	Islington	E02000569	Islington North & Canonbury West
E12000007	London	E09000019	Islington	E09000019	Islington	E02000570	Barnsbury East
E12000007	London	E09000019	Islington	E09000019	Islington	E02000571	Islington East & Arlington
E12000007	London	E09000019	Islington	E09000019	Islington	E02000572	Barnsbury West
E12000007	London	E09000019	Islington	E09000019	Islington	E02000573	Angel
E12000007	London	E09000019	Islington	E09000019	Islington	E02000574	King's Cross & Pentonville
E12000007	London	E09000019	Islington	E09000019	Islington	E02000575	Clerkenwell
E12000007	London	E09000019	Islington	E09000019	Islington	E02000576	Old Street & St Luke's
E12000007	London	E09000020	Kensington and Chelsea	E09000020	Kensington and Chelsea	E02000577	Golborne & Swinbrook
E12000007	London	E09000020	Kensington and Chelsea	E09000020	Kensington and Chelsea	E02000578	Ladbroke Grove
E12000007	London	E09000020	Kensington and Chelsea	E09000020	Kensington and Chelsea	E02000579	North Kensington
E12000007	London	E09000020	Kensington and Chelsea	E09000020	Kensington and Chelsea	E02000580	Portobello
E12000007	London	E09000020	Kensington and Chelsea	E09000020	Kensington and Chelsea	E02000581	Notting Dale
E12000007	London	E09000020	Kensington and Chelsea	E09000020	Kensington and Chelsea	E02000582	Notting Hill Gate
E12000007	London	E09000020	Kensington and Chelsea	E09000020	Kensington and Chelsea	E02000583	Notting Hill West
E12000007	London	E09000020	Kensington and Chelsea	E09000020	Kensington and Chelsea	E02000584	Notting Hill South
E12000007	London	E09000020	Kensington and Chelsea	E09000020	Kensington and Chelsea	E02000585	Holland Park
E12000007	London	E09000020	Kensington and Chelsea	E09000020	Kensington and Chelsea	E02000586	Queen's Gate
E12000007	London	E09000020	Kensington and Chelsea	E09000020	Kensington and Chelsea	E02000587	Kensington Abingdon
E12000007	London	E09000020	Kensington and Chelsea	E09000020	Kensington and Chelsea	E02000588	Hans Town
E12000007	London	E09000020	Kensington and Chelsea	E09000020	Kensington and Chelsea	E02000589	Kensington Gardens
E12000007	London	E09000020	Kensington and Chelsea	E09000020	Kensington and Chelsea	E02000590	Brompton
E12000007	London	E09000020	Kensington and Chelsea	E09000020	Kensington and Chelsea	E02000591	Earl's Court
E12000007	London	E09000020	Kensington and Chelsea	E09000020	Kensington and Chelsea	E02000592	South Kensington
E12000007	London	E09000020	Kensington and Chelsea	E09000020	Kensington and Chelsea	E02000593	West Brompton
E12000007	London	E09000020	Kensington and Chelsea	E09000020	Kensington and Chelsea	E02000594	Chelsea Manor & Royal Hospital
E12000007	London	E09000020	Kensington and Chelsea	E09000020	Kensington and Chelsea	E02000595	Chelsea Riverside East
E12000007	London	E09000020	Kensington and Chelsea	E09000020	Kensington and Chelsea	E02000596	Fulham Road
E12000007	London	E09000020	Kensington and Chelsea	E09000020	Kensington and Chelsea	E02000597	Chelsea Riverside West
E12000007	London	E09000021	Kingston upon Thames	E09000021	Kingston upon Thames	E02000598	Tudor Drive
E12000007	London	E09000021	Kingston upon Thames	E09000021	Kingston upon Thames	E02000599	Kingston Vale & Coombe Hill
E12000007	London	E09000021	Kingston upon Thames	E09000021	Kingston upon Thames	E02000600	Kingston Hill
E12000007	London	E09000021	Kingston upon Thames	E09000021	Kingston upon Thames	E02000601	Kingston North
E12000007	London	E09000021	Kingston upon Thames	E09000021	Kingston upon Thames	E02000602	Kingston East & Norbiton West
E12000007	London	E09000021	Kingston upon Thames	E09000021	Kingston upon Thames	E02000603	Norbiton East
E12000007	London	E09000021	Kingston upon Thames	E09000021	Kingston upon Thames	E02000604	New Malden East
E12000007	London	E09000021	Kingston upon Thames	E09000021	Kingston upon Thames	E02000605	New Malden West
E12000007	London	E09000021	Kingston upon Thames	E09000021	Kingston upon Thames	E02000606	Kingston Riverside
E12000007	London	E09000021	Kingston upon Thames	E09000021	Kingston upon Thames	E02000607	Berrylands North
E12000007	London	E09000021	Kingston upon Thames	E09000021	Kingston upon Thames	E02000608	Surbiton North
E12000007	London	E09000021	Kingston upon Thames	E09000021	Kingston upon Thames	E02000609	Malden Manor
E12000007	London	E09000021	Kingston upon Thames	E09000021	Kingston upon Thames	E02000610	Surbiton South
E12000007	London	E09000021	Kingston upon Thames	E09000021	Kingston upon Thames	E02000611	Berrylands South
E12000007	London	E09000021	Kingston upon Thames	E09000021	Kingston upon Thames	E02000612	Motspur Park
E12000007	London	E09000021	Kingston upon Thames	E09000021	Kingston upon Thames	E02000613	Southborough
E12000007	London	E09000021	Kingston upon Thames	E09000021	Kingston upon Thames	E02000614	Tolworth
E12000007	London	E09000021	Kingston upon Thames	E09000021	Kingston upon Thames	E02000615	Hook
E12000007	London	E09000021	Kingston upon Thames	E09000021	Kingston upon Thames	E02000616	Chessington North
E12000007	London	E09000021	Kingston upon Thames	E09000021	Kingston upon Thames	E02000617	Chessington South & Malden Rushett
E12000007	London	E09000022	Lambeth	E09000022	Lambeth	E02000619	Lambeth Walk & North Kennington
E12000007	London	E09000022	Lambeth	E09000022	Lambeth	E02000620	Kennington West & Vauxhall North
E12000007	London	E09000022	Lambeth	E09000022	Lambeth	E02000621	Vauxhall South
E12000007	London	E09000022	Lambeth	E09000022	Lambeth	E02000622	Oval
E12000007	London	E09000022	Lambeth	E09000022	Lambeth	E02000623	Stockwell North
E12000007	London	E09000022	Lambeth	E09000022	Lambeth	E02000624	Stockwell East
E12000007	London	E09000022	Lambeth	E09000022	Lambeth	E02000625	Stockwell West
E12000007	London	E09000022	Lambeth	E09000022	Lambeth	E02000626	Loughborough Road
E12000007	London	E09000022	Lambeth	E09000022	Lambeth	E02000627	Stockwell South
E12000007	London	E09000022	Lambeth	E09000022	Lambeth	E02000628	Brixton North
E12000007	London	E09000022	Lambeth	E09000022	Lambeth	E02000629	Clapham North
E12000007	London	E09000022	Lambeth	E09000022	Lambeth	E02000630	Clapham Old Town
E12000007	London	E09000022	Lambeth	E09000022	Lambeth	E02000631	Herne Hill East
E12000007	London	E09000022	Lambeth	E09000022	Lambeth	E02000632	Acre Lane
E12000007	London	E09000022	Lambeth	E09000022	Lambeth	E02000633	Brixton Central
E12000007	London	E09000022	Lambeth	E09000022	Lambeth	E02000634	Clapham Common North
E12000007	London	E09000022	Lambeth	E09000022	Lambeth	E02000635	Poets' Corner & Brockwell Park
E12000007	London	E09000022	Lambeth	E09000022	Lambeth	E02000636	Clapham South
E12000007	London	E09000022	Lambeth	E09000022	Lambeth	E02000637	Brixton Hill East
E12000007	London	E09000022	Lambeth	E09000022	Lambeth	E02000638	Brixton Hilll West
E12000007	London	E09000022	Lambeth	E09000022	Lambeth	E02000639	Clapham Park East & Streatham Hill North
E12000007	London	E09000022	Lambeth	E09000022	Lambeth	E02000640	Clapham Park West
E12000007	London	E09000022	Lambeth	E09000022	Lambeth	E02000641	Tulse Hill
E12000007	London	E09000022	Lambeth	E09000022	Lambeth	E02000642	West Dulwich
E12000007	London	E09000022	Lambeth	E09000022	Lambeth	E02000643	Streatham Hill
E12000007	London	E09000022	Lambeth	E09000022	Lambeth	E02000644	Leigham Vale & Royal Circus
E12000007	London	E09000022	Lambeth	E09000022	Lambeth	E02000645	West Norwood East
E12000007	London	E09000022	Lambeth	E09000022	Lambeth	E02000646	Streatham Central
E12000007	London	E09000022	Lambeth	E09000022	Lambeth	E02000647	West Norwood West & Streatham East
E12000007	London	E09000022	Lambeth	E09000022	Lambeth	E02000648	West Norwood South
E12000007	London	E09000022	Lambeth	E09000022	Lambeth	E02000649	Streatham Green
E12000007	London	E09000022	Lambeth	E09000022	Lambeth	E02000650	Gipsy Hill
E12000007	London	E09000022	Lambeth	E09000022	Lambeth	E02000651	Streatham Common
E12000007	London	E09000022	Lambeth	E09000022	Lambeth	E02000652	Streatham Vale
E12000007	London	E09000023	Lewisham	E09000023	Lewisham	E02000653	Silwood & Pepys
E12000007	London	E09000023	Lewisham	E09000023	Lewisham	E02000654	Deptford North
E12000007	London	E09000023	Lewisham	E09000023	Lewisham	E02000655	New Cross Gate
E12000007	London	E09000023	Lewisham	E09000023	Lewisham	E02000657	New Cross South
E12000007	London	E09000023	Lewisham	E09000023	Lewisham	E02000658	Telegraph Hill
E12000007	London	E09000023	Lewisham	E09000023	Lewisham	E02000659	Blackheath West
E12000007	London	E09000023	Lewisham	E09000023	Lewisham	E02000660	Brockley East & St Johns
E12000007	London	E09000023	Lewisham	E09000023	Lewisham	E02000661	Blackheath Village
E12000007	London	E09000023	Lewisham	E09000023	Lewisham	E02000662	Brockley West
E12000007	London	E09000023	Lewisham	E09000023	Lewisham	E02000663	Loampit & Hilly Fields
E12000007	London	E09000023	Lewisham	E09000023	Lewisham	E02000664	Lewisham Central & Park
E12000007	London	E09000023	Lewisham	E09000023	Lewisham	E02000665	Manor House
E12000007	London	E09000023	Lewisham	E09000023	Lewisham	E02000666	Ladywell
E12000007	London	E09000023	Lewisham	E09000023	Lewisham	E02000667	Crofton Park
E12000007	London	E09000023	Lewisham	E09000023	Lewisham	E02000668	Lee
E12000007	London	E09000023	Lewisham	E09000023	Lewisham	E02000669	Hither Green
E12000007	London	E09000023	Lewisham	E09000023	Lewisham	E02000670	Catford East & Mountsfield Park
E12000007	London	E09000023	Lewisham	E09000023	Lewisham	E02000671	Honor Oak
E12000007	London	E09000023	Lewisham	E09000023	Lewisham	E02000672	Catford Bridge
E12000007	London	E09000023	Lewisham	E09000023	Lewisham	E02000673	Forest Hill West
E12000007	London	E09000023	Lewisham	E09000023	Lewisham	E02000674	Corbett Estate
E12000007	London	E09000023	Lewisham	E09000023	Lewisham	E02000675	Grove Park & Lee South
E12000007	London	E09000023	Lewisham	E09000023	Lewisham	E02000676	Forest Hill East
E12000007	London	E09000023	Lewisham	E09000023	Lewisham	E02000677	Culverley Green
E12000007	London	E09000023	Lewisham	E09000023	Lewisham	E02000678	Further Green
E12000007	London	E09000023	Lewisham	E09000023	Lewisham	E02000679	Perry Vale
E12000007	London	E09000023	Lewisham	E09000023	Lewisham	E02000680	Upper Sydenham
E12000007	London	E09000023	Lewisham	E09000023	Lewisham	E02000681	Bellingham & Perry Hill
E12000007	London	E09000023	Lewisham	E09000023	Lewisham	E02000682	Forster Park & Southend
E12000007	London	E09000023	Lewisham	E09000023	Lewisham	E02000683	Chinbrook
E12000007	London	E09000023	Lewisham	E09000023	Lewisham	E02000685	Sydenham Wells
E12000007	London	E09000023	Lewisham	E09000023	Lewisham	E02000686	Beckenham Hill
E12000007	London	E09000023	Lewisham	E09000023	Lewisham	E02000687	Lower Sydenham
E12000007	London	E09000024	Merton	E09000024	Merton	E02000689	Wimbledon Park & Durnsford Road
E12000007	London	E09000024	Merton	E09000024	Merton	E02000690	Wimbledon Common
E12000007	London	E09000024	Merton	E09000024	Merton	E02000691	Wimbledon Broadway North
E12000007	London	E09000024	Merton	E09000024	Merton	E02000692	Wimbledon Hill
E12000007	London	E09000024	Merton	E09000024	Merton	E02000693	Colliers Wood
E12000007	London	E09000024	Merton	E09000024	Merton	E02000694	South Wimbledon
E12000007	London	E09000024	Merton	E09000024	Merton	E02000695	Graveney
E12000007	London	E09000024	Merton	E09000024	Merton	E02000696	Lavender Park
E12000007	London	E09000024	Merton	E09000024	Merton	E02000697	Wimbledon Broadway South
E12000007	London	E09000024	Merton	E09000024	Merton	E02000698	Cottenham Park
E12000007	London	E09000024	Merton	E09000024	Merton	E02000699	Wimbledon Chase
E12000007	London	E09000024	Merton	E09000024	Merton	E02000700	Merton Church Road & Phipps Bridge
E12000007	London	E09000024	Merton	E09000024	Merton	E02000701	Mitcham East
E12000007	London	E09000024	Merton	E09000024	Merton	E02000702	Lonesome
E12000007	London	E09000024	Merton	E09000024	Merton	E02000703	Merton Park
E12000007	London	E09000024	Merton	E09000024	Merton	E02000704	Raynes Park
E12000007	London	E09000024	Merton	E09000024	Merton	E02000705	Rowan Road
E12000007	London	E09000024	Merton	E09000024	Merton	E02000706	Mitcham West
E12000007	London	E09000024	Merton	E09000024	Merton	E02000707	Pollards Hill
E12000007	London	E09000024	Merton	E09000024	Merton	E02000708	West Barnes
E12000007	London	E09000024	Merton	E09000024	Merton	E02000709	Cannon Hill
E12000007	London	E09000024	Merton	E09000024	Merton	E02000710	Mitcham South
E12000007	London	E09000024	Merton	E09000024	Merton	E02000711	Morden Central
E12000007	London	E09000024	Merton	E09000024	Merton	E02000712	St Helier North
E12000007	London	E09000024	Merton	E09000024	Merton	E02000713	Lower Morden
E12000007	London	E09000025	Newham	E09000025	Newham	E02000714	Forest Gate North
E12000007	London	E09000025	Newham	E09000025	Newham	E02000715	Little Ilford West
E12000007	London	E09000025	Newham	E09000025	Newham	E02000716	Manor Park North
E12000007	London	E09000025	Newham	E09000025	Newham	E02000717	Manor Park South
E12000007	London	E09000025	Newham	E09000025	Newham	E02000718	Little Ilford East
E12000007	London	E09000025	Newham	E09000025	Newham	E02000719	Forest Gate West
E12000007	London	E09000025	Newham	E09000025	Newham	E02000720	Forest Gate East
E12000007	London	E09000025	Newham	E09000025	Newham	E02000721	Forest Gate South
E12000007	London	E09000025	Newham	E09000025	Newham	E02000722	Stratford East
E12000007	London	E09000025	Newham	E09000025	Newham	E02000723	East Ham North
E12000007	London	E09000025	Newham	E09000025	Newham	E02000724	Plashet East
E12000007	London	E09000025	Newham	E09000025	Newham	E02000725	Stratford Central
E12000007	London	E09000025	Newham	E09000025	Newham	E02000726	Olympic Park & Mill Meads
E12000007	London	E09000025	Newham	E09000025	Newham	E02000727	Plashet West
E12000007	London	E09000025	Newham	E09000025	Newham	E02000728	Wallend North
E12000007	London	E09000025	Newham	E09000025	Newham	E02000729	West Ham Park
E12000007	London	E09000025	Newham	E09000025	Newham	E02000730	Upton Park
E12000007	London	E09000025	Newham	E09000025	Newham	E02000731	East Ham Central
E12000007	London	E09000025	Newham	E09000025	Newham	E02000732	East Ham West
E12000007	London	E09000025	Newham	E09000025	Newham	E02000733	West Ham & Stratford Park
E12000007	London	E09000025	Newham	E09000025	Newham	E02000734	Plaistow North
E12000007	London	E09000025	Newham	E09000025	Newham	E02000735	Plaistow North East
E12000007	London	E09000025	Newham	E09000025	Newham	E02000736	Wallend South
E12000007	London	E09000025	Newham	E09000025	Newham	E02000737	East Ham South
E12000007	London	E09000025	Newham	E09000025	Newham	E02000738	East Ham South West
E12000007	London	E09000025	Newham	E09000025	Newham	E02000739	Plaistow Park
E12000007	London	E09000025	Newham	E09000025	Newham	E02000740	Canning Town North
E12000007	London	E09000025	Newham	E09000025	Newham	E02000741	Plaistow South
E12000007	London	E09000025	Newham	E09000025	Newham	E02000742	Lonsdale Avenue
E12000007	London	E09000025	Newham	E09000025	Newham	E02000743	Canning Town Central
E12000007	London	E09000025	Newham	E09000025	Newham	E02000744	Canning Town East
E12000007	London	E09000025	Newham	E09000025	Newham	E02000745	Beckton North
E12000007	London	E09000025	Newham	E09000025	Newham	E02000746	Beckton
E12000007	London	E09000025	Newham	E09000025	Newham	E02000747	Canning Town South & Bow Creek
E12000007	London	E09000025	Newham	E09000025	Newham	E02000748	Beckton Park
E12000007	London	E09000025	Newham	E09000025	Newham	E02000749	Custom House
E12000007	London	E09000025	Newham	E09000025	Newham	E02000750	Royal Docks & North Woolwich
E12000007	London	E09000026	Redbridge	E09000026	Redbridge	E02000751	Woodford Wells
E12000007	London	E09000026	Redbridge	E09000026	Redbridge	E02000752	Hainault East
E12000007	London	E09000026	Redbridge	E09000026	Redbridge	E02000753	Hainault West
E12000007	London	E09000026	Redbridge	E09000026	Redbridge	E02000754	Woodford Green
E12000007	London	E09000026	Redbridge	E09000026	Redbridge	E02000755	Woodford Bridge
E12000007	London	E09000026	Redbridge	E09000026	Redbridge	E02000756	Fairlop
E12000007	London	E09000026	Redbridge	E09000026	Redbridge	E02000757	South Woodford High Road
E12000007	London	E09000026	Redbridge	E09000026	Redbridge	E02000758	Clayhall North
E12000007	London	E09000026	Redbridge	E09000026	Redbridge	E02000759	Roding
E12000007	London	E09000026	Redbridge	E09000026	Redbridge	E02000760	Barkingside North
E12000007	London	E09000026	Redbridge	E09000026	Redbridge	E02000762	Barkingside West
E12000007	London	E09000026	Redbridge	E09000026	Redbridge	E02000763	Aldborough Hatch
E12000007	London	E09000026	Redbridge	E09000026	Redbridge	E02000764	Snaresbrook
E12000007	London	E09000026	Redbridge	E09000026	Redbridge	E02000765	Barkingside East
E12000007	London	E09000026	Redbridge	E09000026	Redbridge	E02000767	Newbury Park
E12000007	London	E09000026	Redbridge	E09000026	Redbridge	E02000768	Wanstead
E12000007	London	E09000026	Redbridge	E09000026	Redbridge	E02000769	Chadwell Heath West
E12000007	London	E09000026	Redbridge	E09000026	Redbridge	E02000770	Seven Kings Park
E12000007	London	E09000026	Redbridge	E09000026	Redbridge	E02000772	Goodmayes North
E12000007	London	E09000026	Redbridge	E09000026	Redbridge	E02000773	Ley Street
E12000007	London	E09000026	Redbridge	E09000026	Redbridge	E02000774	Seven Kings Meads Lane
E12000007	London	E09000026	Redbridge	E09000026	Redbridge	E02000776	Ilford North East
E12000007	London	E09000026	Redbridge	E09000026	Redbridge	E02000777	Wanstead Flats
E12000007	London	E09000026	Redbridge	E09000026	Redbridge	E02000779	Ilford North West
E12000007	London	E09000026	Redbridge	E09000026	Redbridge	E02000780	Ilford South East
E12000007	London	E09000026	Redbridge	E09000026	Redbridge	E02000781	South Park
E12000007	London	E09000026	Redbridge	E09000026	Redbridge	E02000782	Ilford South West
E12000007	London	E09000026	Redbridge	E09000026	Redbridge	E02000783	Loxford Park
E12000007	London	E09000027	Richmond upon Thames	E09000027	Richmond upon Thames	E02000784	North Barnes
E12000007	London	E09000027	Richmond upon Thames	E09000027	Richmond upon Thames	E02000785	Kew Gardens
E12000007	London	E09000027	Richmond upon Thames	E09000027	Richmond upon Thames	E02000786	Mortlake & South Barnes
E12000007	London	E09000027	Richmond upon Thames	E09000027	Richmond upon Thames	E02000787	North Sheen
E12000007	London	E09000027	Richmond upon Thames	E09000027	Richmond upon Thames	E02000788	East Sheen North
E12000007	London	E09000027	Richmond upon Thames	E09000027	Richmond upon Thames	E02000789	Queen's Road
E12000007	London	E09000027	Richmond upon Thames	E09000027	Richmond upon Thames	E02000790	St Margarets
E12000007	London	E09000027	Richmond upon Thames	E09000027	Richmond upon Thames	E02000791	Richmond Central
E12000007	London	E09000027	Richmond upon Thames	E09000027	Richmond upon Thames	E02000792	Twickenham Marble Hill
E12000007	London	E09000027	Richmond upon Thames	E09000027	Richmond upon Thames	E02000793	Whitton
E12000007	London	E09000027	Richmond upon Thames	E09000027	Richmond upon Thames	E02000794	Twickenham North
E12000007	London	E09000027	Richmond upon Thames	E09000027	Richmond upon Thames	E02000795	Richmond Park, Sheen Gate & Petersham
E12000007	London	E09000027	Richmond upon Thames	E09000027	Richmond upon Thames	E02000796	Heathfield
E12000007	London	E09000027	Richmond upon Thames	E09000027	Richmond upon Thames	E02000797	Twickenham Town
E12000007	London	E09000027	Richmond upon Thames	E09000027	Richmond upon Thames	E02000798	Twickenham West
E12000007	London	E09000027	Richmond upon Thames	E09000027	Richmond upon Thames	E02000799	Strawberry Hill
E12000007	London	E09000027	Richmond upon Thames	E09000027	Richmond upon Thames	E02000800	Ham
E12000007	London	E09000027	Richmond upon Thames	E09000027	Richmond upon Thames	E02000801	Teddington North
E12000007	London	E09000027	Richmond upon Thames	E09000027	Richmond upon Thames	E02000802	Hampton Hill
E12000007	London	E09000027	Richmond upon Thames	E09000027	Richmond upon Thames	E02000803	Nursery Lands & Hampton North
E12000007	London	E09000027	Richmond upon Thames	E09000027	Richmond upon Thames	E02000804	Teddington Central
E12000007	London	E09000027	Richmond upon Thames	E09000027	Richmond upon Thames	E02000805	Hampton Wick & Teddington East
E12000007	London	E09000027	Richmond upon Thames	E09000027	Richmond upon Thames	E02000806	Hampton Village
E12000007	London	E09000028	Southwark	E09000028	Southwark	E02000807	Rotherhithe
E12000007	London	E09000028	Southwark	E09000028	Southwark	E02000808	Borough & Southwark Street
E12000007	London	E09000028	Southwark	E09000028	Southwark	E02000809	Bermondsey North
E12000007	London	E09000028	Southwark	E09000028	Southwark	E02000810	Bermondsey East
E12000007	London	E09000028	Southwark	E09000028	Southwark	E02000812	London Bridge & Bermondsey West
E12000007	London	E09000028	Southwark	E09000028	Southwark	E02000813	Canada Water
E12000007	London	E09000028	Southwark	E09000028	Southwark	E02000814	Surrey Quays
E12000007	London	E09000028	Southwark	E09000028	Southwark	E02000815	Elephant & Castle
E12000007	London	E09000028	Southwark	E09000028	Southwark	E02000816	South Bermondsey Central
E12000007	London	E09000028	Southwark	E09000028	Southwark	E02000817	South Bermondsey East
E12000007	London	E09000028	Southwark	E09000028	Southwark	E02000818	Walworth North
E12000007	London	E09000028	Southwark	E09000028	Southwark	E02000819	South Bermondsey West
E12000007	London	E09000028	Southwark	E09000028	Southwark	E02000820	Kennington East
E12000007	London	E09000028	Southwark	E09000028	Southwark	E02000821	Burgess Park
E12000007	London	E09000028	Southwark	E09000028	Southwark	E02000822	Walworth South
E12000007	London	E09000028	Southwark	E09000028	Southwark	E02000823	Burgess Park West & John Ruskin Street
E12000007	London	E09000028	Southwark	E09000028	Southwark	E02000824	Peckham Park Road
E12000007	London	E09000028	Southwark	E09000028	Southwark	E02000825	Peckham North West
E12000007	London	E09000028	Southwark	E09000028	Southwark	E02000826	Camberwell North
E12000007	London	E09000028	Southwark	E09000028	Southwark	E02000827	Camberwell Green
E12000007	London	E09000028	Southwark	E09000028	Southwark	E02000828	Peckham North
E12000007	London	E09000028	Southwark	E09000028	Southwark	E02000829	Queens Road Peckham
E12000007	London	E09000028	Southwark	E09000028	Southwark	E02000830	Camberwell South
E12000007	London	E09000028	Southwark	E09000028	Southwark	E02000831	Peckham Rye
E12000007	London	E09000028	Southwark	E09000028	Southwark	E02000832	Nunhead North
E12000007	London	E09000028	Southwark	E09000028	Southwark	E02000833	North Dulwich
E12000007	London	E09000028	Southwark	E09000028	Southwark	E02000834	Peckham Rye Common
E12000007	London	E09000028	Southwark	E09000028	Southwark	E02000835	Nunhead South & Newlands
E12000007	London	E09000028	Southwark	E09000028	Southwark	E02000836	East Dulwich
E12000007	London	E09000028	Southwark	E09000028	Southwark	E02000837	Herne Hill & Dulwich Park
E12000007	London	E09000028	Southwark	E09000028	Southwark	E02000838	Dulwich Hill
E12000007	London	E09000028	Southwark	E09000028	Southwark	E02000839	Sydenham Hill
E12000007	London	E09000029	Sutton	E09000029	Sutton	E02000840	Middleton Circle
E12000007	London	E09000029	Sutton	E09000029	Sutton	E02000841	St Helier South
E12000007	London	E09000029	Sutton	E09000029	Sutton	E02000842	Stonecot
E12000007	London	E09000029	Sutton	E09000029	Sutton	E02000843	Hackbridge
E12000007	London	E09000029	Sutton	E09000029	Sutton	E02000844	The Wrythe
E12000007	London	E09000029	Sutton	E09000029	Sutton	E02000845	Worcester Park East
E12000007	London	E09000029	Sutton	E09000029	Sutton	E02000846	Sutton North
E12000007	London	E09000029	Sutton	E09000029	Sutton	E02000847	North Cheam West
E12000007	London	E09000029	Sutton	E09000029	Sutton	E02000848	North Cheam East
E12000007	London	E09000029	Sutton	E09000029	Sutton	E02000849	Wallington North
E12000007	London	E09000029	Sutton	E09000029	Sutton	E02000850	Beddington
E12000007	London	E09000029	Sutton	E09000029	Sutton	E02000851	Sutton Central
E12000007	London	E09000029	Sutton	E09000029	Sutton	E02000852	Sutton East
E12000007	London	E09000029	Sutton	E09000029	Sutton	E02000853	Sutton West
E12000007	London	E09000029	Sutton	E09000029	Sutton	E02000854	Carshalton Village
E12000007	London	E09000029	Sutton	E09000029	Sutton	E02000855	Cheam High Street
E12000007	London	E09000029	Sutton	E09000029	Sutton	E02000856	Wallington South
E12000007	London	E09000029	Sutton	E09000029	Sutton	E02000857	Sutton South West
E12000007	London	E09000029	Sutton	E09000029	Sutton	E02000858	Roundshaw
E12000007	London	E09000029	Sutton	E09000029	Sutton	E02000859	Carshalton on the Hill
E12000007	London	E09000029	Sutton	E09000029	Sutton	E02000860	Sutton South & Shanklin
E12000007	London	E09000029	Sutton	E09000029	Sutton	E02000861	Carshalton Beeches & Banstead Road
E12000007	London	E09000029	Sutton	E09000029	Sutton	E02000863	Orchard Hill, Woodcote Green & Clockhouse
E12000007	London	E09000030	Tower Hamlets	E09000030	Tower Hamlets	E02000864	Bow North & Fish Island
E12000007	London	E09000030	Tower Hamlets	E09000030	Tower Hamlets	E02000865	Bethnal Green North East
E12000007	London	E09000030	Tower Hamlets	E09000030	Tower Hamlets	E02000866	Bow West
E12000007	London	E09000030	Tower Hamlets	E09000030	Tower Hamlets	E02000867	Bow South
E12000007	London	E09000030	Tower Hamlets	E09000030	Tower Hamlets	E02000868	Bethnal Green North West
E12000007	London	E09000030	Tower Hamlets	E09000030	Tower Hamlets	E02000869	Columbia Road
E12000007	London	E09000030	Tower Hamlets	E09000030	Tower Hamlets	E02000870	Bethnal Green East
E12000007	London	E09000030	Tower Hamlets	E09000030	Tower Hamlets	E02000871	Bromley-by-Bow East
E12000007	London	E09000030	Tower Hamlets	E09000030	Tower Hamlets	E02000872	Brick Lane North
E12000007	London	E09000030	Tower Hamlets	E09000030	Tower Hamlets	E02000873	Mile End West
E12000007	London	E09000030	Tower Hamlets	E09000030	Tower Hamlets	E02000874	Bethnal Green Central
E12000007	London	E09000030	Tower Hamlets	E09000030	Tower Hamlets	E02000875	Bromley-by-Bow West
E12000007	London	E09000030	Tower Hamlets	E09000030	Tower Hamlets	E02000876	Bethnal Green South
E12000007	London	E09000030	Tower Hamlets	E09000030	Tower Hamlets	E02000877	Mile End East & Burdett Estate
E12000007	London	E09000030	Tower Hamlets	E09000030	Tower Hamlets	E02000878	Spitalfields
E12000007	London	E09000030	Tower Hamlets	E09000030	Tower Hamlets	E02000879	Stepney Green
E12000007	London	E09000030	Tower Hamlets	E09000030	Tower Hamlets	E02000880	Whitechapel
E12000007	London	E09000030	Tower Hamlets	E09000030	Tower Hamlets	E02000881	Poplar Leaside
E12000007	London	E09000030	Tower Hamlets	E09000030	Tower Hamlets	E02000882	Limehouse North & Stepney East
E12000007	London	E09000030	Tower Hamlets	E09000030	Tower Hamlets	E02000883	Poplar Central
E12000007	London	E09000030	Tower Hamlets	E09000030	Tower Hamlets	E02000884	Aldgate
E12000007	London	E09000030	Tower Hamlets	E09000030	Tower Hamlets	E02000885	Shadwell North
E12000007	London	E09000030	Tower Hamlets	E09000030	Tower Hamlets	E02000886	Limehouse East
E12000007	London	E09000030	Tower Hamlets	E09000030	Tower Hamlets	E02000887	Poplar West
E12000007	London	E09000030	Tower Hamlets	E09000030	Tower Hamlets	E02000888	Shadwell Basin & Ratcliffe
E12000007	London	E09000030	Tower Hamlets	E09000030	Tower Hamlets	E02000889	St George in the East & Wapping North
E12000007	London	E09000030	Tower Hamlets	E09000030	Tower Hamlets	E02000890	Tower Hill & Wapping South
E12000007	London	E09000030	Tower Hamlets	E09000030	Tower Hamlets	E02000891	Blackwall & Leamouth
E12000007	London	E09000030	Tower Hamlets	E09000030	Tower Hamlets	E02000893	Mudchute
E12000007	London	E09000030	Tower Hamlets	E09000030	Tower Hamlets	E02000894	Millwall South
E12000007	London	E09000031	Waltham Forest	E09000031	Waltham Forest	E02000895	Chingford Green West
E12000007	London	E09000031	Waltham Forest	E09000031	Waltham Forest	E02000896	Chingford Green East
E12000007	London	E09000031	Waltham Forest	E09000031	Waltham Forest	E02000897	Friday Hill
E12000007	London	E09000031	Waltham Forest	E09000031	Waltham Forest	E02000898	Larkswood
E12000007	London	E09000031	Waltham Forest	E09000031	Waltham Forest	E02000899	Chingford Mount
E12000007	London	E09000031	Waltham Forest	E09000031	Waltham Forest	E02000900	South Chingford
E12000007	London	E09000031	Waltham Forest	E09000031	Waltham Forest	E02000901	Highams Park East
E12000007	London	E09000031	Waltham Forest	E09000031	Waltham Forest	E02000902	Highams Park West
E12000007	London	E09000031	Waltham Forest	E09000031	Waltham Forest	E02000903	Higham Hill
E12000007	London	E09000031	Waltham Forest	E09000031	Waltham Forest	E02000904	Fulbourne Road & Walthamstow Forest
E12000007	London	E09000031	Waltham Forest	E09000031	Waltham Forest	E02000905	Lloyd Park
E12000007	London	E09000031	Waltham Forest	E09000031	Waltham Forest	E02000906	William Morris
E12000007	London	E09000031	Waltham Forest	E09000031	Waltham Forest	E02000907	Wood Street
E12000007	London	E09000031	Waltham Forest	E09000031	Waltham Forest	E02000908	Blackhorse Road
E12000007	London	E09000031	Waltham Forest	E09000031	Waltham Forest	E02000909	Upper Walthamstow
E12000007	London	E09000031	Waltham Forest	E09000031	Waltham Forest	E02000910	Walthamstow Central
E12000007	London	E09000031	Waltham Forest	E09000031	Waltham Forest	E02000911	Walthamstow Market & South Grove
E12000007	London	E09000031	Waltham Forest	E09000031	Waltham Forest	E02000912	Markhouse & St James Park
E12000007	London	E09000031	Waltham Forest	E09000031	Waltham Forest	E02000913	Whipps Cross
E12000007	London	E09000031	Waltham Forest	E09000031	Waltham Forest	E02000914	Baker's Arms
E12000007	London	E09000031	Waltham Forest	E09000031	Waltham Forest	E02000915	Leytonstone North
E12000007	London	E09000031	Waltham Forest	E09000031	Waltham Forest	E02000916	Lea Bridge
E12000007	London	E09000031	Waltham Forest	E09000031	Waltham Forest	E02000917	Leyton North
E12000007	London	E09000031	Waltham Forest	E09000031	Waltham Forest	E02000918	Leytonstone East
E12000007	London	E09000031	Waltham Forest	E09000031	Waltham Forest	E02000919	Leyton East
E12000007	London	E09000031	Waltham Forest	E09000031	Waltham Forest	E02000920	Leyton South
E12000007	London	E09000031	Waltham Forest	E09000031	Waltham Forest	E02000921	Leytonstone South West
E12000007	London	E09000031	Waltham Forest	E09000031	Waltham Forest	E02000922	Leytonstone South East
E12000007	London	E09000032	Wandsworth	E09000032	Wandsworth	E02000923	Battersea Park
E12000007	London	E09000032	Wandsworth	E09000032	Wandsworth	E02000924	Nine Elms & Patmore
E12000007	London	E09000032	Wandsworth	E09000032	Wandsworth	E02000925	Battersea Latchmere
E12000007	London	E09000032	Wandsworth	E09000032	Wandsworth	E02000926	St Mary's & Cotton Row
E12000007	London	E09000032	Wandsworth	E09000032	Wandsworth	E02000927	Lavender Hill East
E12000007	London	E09000032	Wandsworth	E09000032	Wandsworth	E02000928	Putney Embankment & Lower Common
E12000007	London	E09000032	Wandsworth	E09000032	Wandsworth	E02000929	York Gardens
E12000007	London	E09000032	Wandsworth	E09000032	Wandsworth	E02000930	Lavender Hill West & Little India
E12000007	London	E09000032	Wandsworth	E09000032	Wandsworth	E02000931	Clapham Common West
E12000007	London	E09000032	Wandsworth	E09000032	Wandsworth	E02000932	Putney Town & Wandsworth Park
E12000007	London	E09000032	Wandsworth	E09000032	Wandsworth	E02000933	Putney West
E12000007	London	E09000032	Wandsworth	E09000032	Wandsworth	E02000934	Clapham Junction & East Hill
E12000007	London	E09000032	Wandsworth	E09000032	Wandsworth	E02000935	Roehampton North West
E12000007	London	E09000032	Wandsworth	E09000032	Wandsworth	E02000936	East Putney
E12000007	London	E09000032	Wandsworth	E09000032	Wandsworth	E02000937	Wandsworth Common
E12000007	London	E09000032	Wandsworth	E09000032	Wandsworth	E02000938	Roehampton North East
E12000007	London	E09000032	Wandsworth	E09000032	Wandsworth	E02000939	Nightingale Lane
E12000007	London	E09000032	Wandsworth	E09000032	Wandsworth	E02000940	Wandsworth South
E12000007	London	E09000032	Wandsworth	E09000032	Wandsworth	E02000941	Earlsfield North
E12000007	London	E09000032	Wandsworth	E09000032	Wandsworth	E02000942	Southfields North
E12000007	London	E09000032	Wandsworth	E09000032	Wandsworth	E02000943	Balham
E12000007	London	E09000032	Wandsworth	E09000032	Wandsworth	E02000944	West Hill North
E12000007	London	E09000032	Wandsworth	E09000032	Wandsworth	E02000945	Roehampton South & Putney Vale
E12000007	London	E09000032	Wandsworth	E09000032	Wandsworth	E02000946	Earlsfield South
E12000007	London	E09000032	Wandsworth	E09000032	Wandsworth	E02000947	Merton Road
E12000007	London	E09000032	Wandsworth	E09000032	Wandsworth	E02000948	Tooting Bec Common
E12000007	London	E09000032	Wandsworth	E09000032	Wandsworth	E02000949	Springfield
E12000007	London	E09000032	Wandsworth	E09000032	Wandsworth	E02000950	West Hill South
E12000007	London	E09000032	Wandsworth	E09000032	Wandsworth	E02000951	Tooting Bec West
E12000007	London	E09000032	Wandsworth	E09000032	Wandsworth	E02000952	Tooting Bec East
E12000007	London	E09000032	Wandsworth	E09000032	Wandsworth	E02000953	Summerstown
E12000007	London	E09000032	Wandsworth	E09000032	Wandsworth	E02000954	Upper Tooting
E12000007	London	E09000032	Wandsworth	E09000032	Wandsworth	E02000955	Tooting North
E12000007	London	E09000032	Wandsworth	E09000032	Wandsworth	E02000956	Tooting West
E12000007	London	E09000032	Wandsworth	E09000032	Wandsworth	E02000957	Tooting East
E12000007	London	E09000032	Wandsworth	E09000032	Wandsworth	E02000958	Furzedown West
E12000007	London	E09000032	Wandsworth	E09000032	Wandsworth	E02000959	Furzedown East
E12000007	London	E09000033	Westminster	E09000033	Westminster	E02000960	St John's Wood North
E12000007	London	E09000033	Westminster	E09000033	Westminster	E02000961	Abbey Road
E12000007	London	E09000033	Westminster	E09000033	Westminster	E02000962	St John's Wood South
E12000007	London	E09000033	Westminster	E09000033	Westminster	E02000963	Queen's Park Gardens
E12000007	London	E09000033	Westminster	E09000033	Westminster	E02000964	Maida Hill
E12000007	London	E09000033	Westminster	E09000033	Westminster	E02000965	Maida Vale
E12000007	London	E09000033	Westminster	E09000033	Westminster	E02000966	Little Venice
E12000007	London	E09000033	Westminster	E09000033	Westminster	E02000967	Regent's Park
E12000007	London	E09000033	Westminster	E09000033	Westminster	E02000968	Church Street
E12000007	London	E09000033	Westminster	E09000033	Westminster	E02000969	Westbourne
E12000007	London	E09000033	Westminster	E09000033	Westminster	E02000970	Marylebone & Park Lane
E12000007	London	E09000033	Westminster	E09000033	Westminster	E02000971	Bryanston & Dorset Square
E12000007	London	E09000033	Westminster	E09000033	Westminster	E02000972	Fitzrovia West & Soho
E12000007	London	E09000033	Westminster	E09000033	Westminster	E02000973	Westbourne Grove
E12000007	London	E09000033	Westminster	E09000033	Westminster	E02000974	Paddington & St George's Fields
E12000007	London	E09000033	Westminster	E09000033	Westminster	E02000975	Bayswater East
E12000007	London	E09000033	Westminster	E09000033	Westminster	E02000976	Queensway
E12000007	London	E09000033	Westminster	E09000033	Westminster	E02000977	Strand, St James & Mayfair
E12000007	London	E09000033	Westminster	E09000033	Westminster	E02000978	Knightsbridge, Belgravia & Hyde Park
E12000007	London	E09000033	Westminster	E09000033	Westminster	E02000979	Central Westminster
E12000007	London	E09000033	Westminster	E09000033	Westminster	E02000980	Millbank
E12000007	London	E09000033	Westminster	E09000033	Westminster	E02000981	Pimlico North
E12000007	London	E09000033	Westminster	E09000033	Westminster	E02000982	Victoria
E12000007	London	E09000033	Westminster	E09000033	Westminster	E02000983	Pimlico South
E12000002	North West	E08000001	Bolton	E08000001	Bolton	E02000984	Dunscar & Egerton
E12000002	North West	E08000001	Bolton	E08000001	Bolton	E02000985	Bromley Cross & Bradshaw
E12000002	North West	E08000001	Bolton	E08000001	Bolton	E02000986	Eagley & Sharples
E12000002	North West	E08000001	Bolton	E08000001	Bolton	E02000987	Horwich North
E12000002	North West	E08000001	Bolton	E08000001	Bolton	E02000988	Astley Bridge & Waters Meeting
E12000002	North West	E08000001	Bolton	E08000001	Bolton	E02000989	Harwood
E12000002	North West	E08000001	Bolton	E08000001	Bolton	E02000990	Horwich South & Middlebrook
E12000002	North West	E08000001	Bolton	E08000001	Bolton	E02000991	Smithills
E12000002	North West	E08000001	Bolton	E08000001	Bolton	E02000992	Blackrod & Butterwick Fields
E12000002	North West	E08000001	Bolton	E08000001	Bolton	E02000993	Hall I' th' Wood
E12000002	North West	E08000001	Bolton	E08000001	Bolton	E02000994	Halliwell & Brownlow Fold
E12000002	North West	E08000001	Bolton	E08000001	Bolton	E02000995	Doffcocker & Moss Bank
E12000002	North West	E08000001	Bolton	E08000001	Bolton	E02000996	Breightmet North
E12000002	North West	E08000001	Bolton	E08000001	Bolton	E02000997	Horwich East
E12000002	North West	E08000001	Bolton	E08000001	Bolton	E02000998	Gilnow & Victory
E12000002	North West	E08000001	Bolton	E08000001	Bolton	E02000999	Central Bolton
E12000002	North West	E08000001	Bolton	E08000001	Bolton	E02001000	Tonge
E12000002	North West	E08000001	Bolton	E08000001	Bolton	E02001001	Heaton & Deane
E12000002	North West	E08000001	Bolton	E08000001	Bolton	E02001002	Breightmet South & Darcy Lever
E12000002	North West	E08000001	Bolton	E08000001	Bolton	E02001003	Lostock & Ladybridge
E12000002	North West	E08000001	Bolton	E08000001	Bolton	E02001004	Rumworth North
E12000002	North West	E08000001	Bolton	E08000001	Bolton	E02001005	Springfield & Great Lever
E12000002	North West	E08000001	Bolton	E08000001	Bolton	E02001006	Rumworth South
E12000002	North West	E08000001	Bolton	E08000001	Bolton	E02001007	Little Lever
E12000002	North West	E08000001	Bolton	E08000001	Bolton	E02001008	Lever Edge
E12000002	North West	E08000001	Bolton	E08000001	Bolton	E02001009	Daubhill & Fernhill Gate
E12000002	North West	E08000001	Bolton	E08000001	Bolton	E02001010	Farnworth North
E12000002	North West	E08000001	Bolton	E08000001	Bolton	E02001011	Westhoughton East
E12000002	North West	E08000001	Bolton	E08000001	Bolton	E02001012	Harper Green
E12000002	North West	E08000001	Bolton	E08000001	Bolton	E02001013	Over Hulton
E12000002	North West	E08000001	Bolton	E08000001	Bolton	E02001014	Westhoughton West
E12000002	North West	E08000001	Bolton	E08000001	Bolton	E02001015	Farnworth South
E12000002	North West	E08000001	Bolton	E08000001	Bolton	E02001016	Highfield & New Bury
E12000002	North West	E08000001	Bolton	E08000001	Bolton	E02001017	Kearsley & Stoneclough
E12000002	North West	E08000001	Bolton	E08000001	Bolton	E02001018	Westhoughton Daisy Hill
E12000002	North West	E08000002	Bury	E08000002	Bury	E02001019	Ramsbottom
E12000002	North West	E08000002	Bury	E08000002	Bury	E02001020	Summerseat
E12000002	North West	E08000002	Bury	E08000002	Bury	E02001021	Nuttall & Tottington
E12000002	North West	E08000002	Bury	E08000002	Bury	E02001022	Walmersley & Limefield
E12000002	North West	E08000002	Bury	E08000002	Bury	E02001023	Higher Woodhill
E12000002	North West	E08000002	Bury	E08000002	Bury	E02001024	Walshaw & Woolfold
E12000002	North West	E08000002	Bury	E08000002	Bury	E02001025	Fairfield & Jericho
E12000002	North West	E08000002	Bury	E08000002	Bury	E02001026	Fernhill & Pimhole
E12000002	North West	E08000002	Bury	E08000002	Bury	E02001027	Whitehead Park
E12000002	North West	E08000002	Bury	E08000002	Bury	E02001028	Elton Vale
E12000002	North West	E08000002	Bury	E08000002	Bury	E02001029	Buckley Wells & Fishpool
E12000002	North West	E08000002	Bury	E08000002	Bury	E02001030	Ainsworth & Bradley Fold
E12000002	North West	E08000002	Bury	E08000002	Bury	E02001031	Redvales & Hollins
E12000002	North West	E08000002	Bury	E08000002	Bury	E02001032	Black Lane
E12000002	North West	E08000002	Bury	E08000002	Bury	E02001033	Bank Top & Radcliffe Ees
E12000002	North West	E08000002	Bury	E08000002	Bury	E02001034	Radcliffe
E12000002	North West	E08000002	Bury	E08000002	Bury	E02001035	Unsworth
E12000002	North West	E08000002	Bury	E08000002	Bury	E02001036	Outwood Gate
E12000002	North West	E08000002	Bury	E08000002	Bury	E02001037	Whitefield West & Park Lane
E12000002	North West	E08000002	Bury	E08000002	Bury	E02001038	Whitefield East
E12000002	North West	E08000002	Bury	E08000002	Bury	E02001039	Besses
E12000002	North West	E08000002	Bury	E08000002	Bury	E02001040	Kirkhams & Holyrood
E12000002	North West	E08000002	Bury	E08000002	Bury	E02001041	Prestwich East
E12000002	North West	E08000002	Bury	E08000002	Bury	E02001042	Prestwich Central
E12000002	North West	E08000002	Bury	E08000002	Bury	E02001043	Prestwich Clough & Rainsough
E12000002	North West	E08000002	Bury	E08000002	Bury	E02001044	Sedgley Park
E12000002	North West	E08000003	Manchester	E08000003	Manchester	E02001045	Boothroyden & Higher Blackley
E12000002	North West	E08000003	Manchester	E08000003	Manchester	E02001046	Blackley
E12000002	North West	E08000003	Manchester	E08000003	Manchester	E02001047	Charlestown
E12000002	North West	E08000003	Manchester	E08000003	Manchester	E02001048	Crumpsall North & Heaton Park
E12000002	North West	E08000003	Manchester	E08000003	Manchester	E02001049	New Moston
E12000002	North West	E08000003	Manchester	E08000003	Manchester	E02001050	Hapurhey North
E12000002	North West	E08000003	Manchester	E08000003	Manchester	E02001051	Moston West
E12000002	North West	E08000003	Manchester	E08000003	Manchester	E02001052	Crumpsall South
E12000002	North West	E08000003	Manchester	E08000003	Manchester	E02001053	Hapurhey South & Monsall
E12000002	North West	E08000003	Manchester	E08000003	Manchester	E02001055	Newton Heath
E12000002	North West	E08000003	Manchester	E08000003	Manchester	E02001056	Clayton Vale
E12000002	North West	E08000003	Manchester	E08000003	Manchester	E02001057	New Islington & Miles Platting
E12000002	North West	E08000003	Manchester	E08000003	Manchester	E02001059	Beswick, Eastlands & Openshaw Park
E12000002	North West	E08000003	Manchester	E08000003	Manchester	E02001061	Openshaw & Gorton North
E12000002	North West	E08000003	Manchester	E08000003	Manchester	E02001062	Ardwick
E12000002	North West	E08000003	Manchester	E08000003	Manchester	E02001063	Hulme & University
E12000002	North West	E08000003	Manchester	E08000003	Manchester	E02001064	Belle Vue & West Gorton
E12000002	North West	E08000003	Manchester	E08000003	Manchester	E02001065	Abbey Hey
E12000002	North West	E08000003	Manchester	E08000003	Manchester	E02001066	Victoria Park
E12000002	North West	E08000003	Manchester	E08000003	Manchester	E02001067	Gorton South
E12000002	North West	E08000003	Manchester	E08000003	Manchester	E02001068	Moss Side West
E12000002	North West	E08000003	Manchester	E08000003	Manchester	E02001069	Rusholme West & Moss Side East
E12000002	North West	E08000003	Manchester	E08000003	Manchester	E02001070	Rusholme East
E12000002	North West	E08000003	Manchester	E08000003	Manchester	E02001071	Levenshulme North
E12000002	North West	E08000003	Manchester	E08000003	Manchester	E02001072	Whalley Range North
E12000002	North West	E08000003	Manchester	E08000003	Manchester	E02001073	Chorlton North
E12000002	North West	E08000003	Manchester	E08000003	Manchester	E02001074	Fallowfield West & Whalley Range South
E12000002	North West	E08000003	Manchester	E08000003	Manchester	E02001075	Levenshulme Central
E12000002	North West	E08000003	Manchester	E08000003	Manchester	E02001076	Fallowfield Central
E12000002	North West	E08000003	Manchester	E08000003	Manchester	E02001077	Chorlton South
E12000002	North West	E08000003	Manchester	E08000003	Manchester	E02001078	Levenshulme South & Burnage North
E12000002	North West	E08000003	Manchester	E08000003	Manchester	E02001079	Withington North & Old Moat
E12000002	North West	E08000003	Manchester	E08000003	Manchester	E02001080	Ladybarn
E12000002	North West	E08000003	Manchester	E08000003	Manchester	E02001081	Beech Road & Chorlton Meadows
E12000002	North West	E08000003	Manchester	E08000003	Manchester	E02001082	Withington West
E12000002	North West	E08000003	Manchester	E08000003	Manchester	E02001083	West Didsbury
E12000002	North West	E08000003	Manchester	E08000003	Manchester	E02001084	Withington East
E12000002	North West	E08000003	Manchester	E08000003	Manchester	E02001085	Burnage South
E12000002	North West	E08000003	Manchester	E08000003	Manchester	E02001086	Merseybank & Barlow Moor
E12000002	North West	E08000003	Manchester	E08000003	Manchester	E02001087	Didsbury Village
E12000002	North West	E08000003	Manchester	E08000003	Manchester	E02001088	Northern Moor
E12000002	North West	E08000003	Manchester	E08000003	Manchester	E02001089	East Didsbury
E12000002	North West	E08000003	Manchester	E08000003	Manchester	E02001090	Northenden
E12000002	North West	E08000003	Manchester	E08000003	Manchester	E02001091	Baguley West & Brooklands
E12000002	North West	E08000003	Manchester	E08000003	Manchester	E02001092	Baguley East & Wythenshawe Park
E12000002	North West	E08000003	Manchester	E08000003	Manchester	E02001093	Benchill North & Sharston
E12000002	North West	E08000003	Manchester	E08000003	Manchester	E02001094	Benchill South & Wythenshawe Central
E12000002	North West	E08000003	Manchester	E08000003	Manchester	E02001095	Newall Green
E12000002	North West	E08000003	Manchester	E08000003	Manchester	E02001096	Wythenshawe East & Peel Hall
E12000002	North West	E08000003	Manchester	E08000003	Manchester	E02001097	Woodhouse Park & Airport
E12000002	North West	E08000004	Oldham	E08000004	Oldham	E02001098	Shaw & Crompton
E12000002	North West	E08000004	Oldham	E08000004	Oldham	E02001099	Wood End
E12000002	North West	E08000004	Oldham	E08000004	Oldham	E02001100	Clough & Shaw Side
E12000002	North West	E08000004	Oldham	E08000004	Oldham	E02001101	Royton North
E12000002	North West	E08000004	Oldham	E08000004	Oldham	E02001102	Royton East & Cowlishaw
E12000002	North West	E08000004	Oldham	E08000004	Oldham	E02001103	Diggle, Delph & Denshaw
E12000002	North West	E08000004	Oldham	E08000004	Oldham	E02001104	Moorside & Sholver
E12000002	North West	E08000004	Oldham	E08000004	Oldham	E02001105	Royton South West
E12000002	North West	E08000004	Oldham	E08000004	Oldham	E02001106	Royton South East
E12000002	North West	E08000004	Oldham	E08000004	Oldham	E02001107	Chadderton North
E12000002	North West	E08000004	Oldham	E08000004	Oldham	E02001108	Derker
E12000002	North West	E08000004	Oldham	E08000004	Oldham	E02001109	Waterhead
E12000002	North West	E08000004	Oldham	E08000004	Oldham	E02001110	New Delph, Dobcross & Austerlands
E12000002	North West	E08000004	Oldham	E08000004	Oldham	E02001111	Oldham Town North
E12000002	North West	E08000004	Oldham	E08000004	Oldham	E02001112	Middleton Junction
E12000002	North West	E08000004	Oldham	E08000004	Oldham	E02001113	Busk
E12000002	North West	E08000004	Oldham	E08000004	Oldham	E02001114	Chadderton Central
E12000002	North West	E08000004	Oldham	E08000004	Oldham	E02001115	Lees & Hey
E12000002	North West	E08000004	Oldham	E08000004	Oldham	E02001116	Salem
E12000002	North West	E08000004	Oldham	E08000004	Oldham	E02001117	Greenfield & Uppermill
E12000002	North West	E08000004	Oldham	E08000004	Oldham	E02001118	Springhead & Grasscroft
E12000002	North West	E08000004	Oldham	E08000004	Oldham	E02001119	Alexandra Park
E12000002	North West	E08000004	Oldham	E08000004	Oldham	E02001121	Oldham Town South
E12000002	North West	E08000004	Oldham	E08000004	Oldham	E02001123	Alt
E12000002	North West	E08000004	Oldham	E08000004	Oldham	E02001124	Chadderton South East
E12000002	North West	E08000004	Oldham	E08000004	Oldham	E02001125	Chadderton South West
E12000002	North West	E08000004	Oldham	E08000004	Oldham	E02001126	Hathershaw
E12000002	North West	E08000004	Oldham	E08000004	Oldham	E02001127	Lime Side & Garden Suburb
E12000002	North West	E08000004	Oldham	E08000004	Oldham	E02001128	Failsworth East
E12000002	North West	E08000004	Oldham	E08000004	Oldham	E02001129	Failsworth West
E12000002	North West	E08000004	Oldham	E08000004	Oldham	E02001130	Holt Lane End & Bardsley
E12000002	North West	E08000004	Oldham	E08000004	Oldham	E02001131	Failsworth South
E12000002	North West	E08000005	Rochdale	E08000005	Rochdale	E02001132	Littleborough North & Calderbook
E12000002	North West	E08000005	Rochdale	E08000005	Rochdale	E02001133	Littleborough West & Wardle
E12000002	North West	E08000005	Rochdale	E08000005	Rochdale	E02001134	Littleborough South & Smithy Bridge
E12000002	North West	E08000005	Rochdale	E08000005	Rochdale	E02001135	Hurstead & Smallbridge
E12000002	North West	E08000005	Rochdale	E08000005	Rochdale	E02001136	Healey, Skye & Shawclough
E12000002	North West	E08000005	Rochdale	E08000005	Rochdale	E02001137	Hooley Bridge & Norden West
E12000002	North West	E08000005	Rochdale	E08000005	Rochdale	E02001138	Norden East & Bagslate Moor
E12000002	North West	E08000005	Rochdale	E08000005	Rochdale	E02001139	Wardleworth & Newbold Brow
E12000002	North West	E08000005	Rochdale	E08000005	Rochdale	E02001140	Spotland Bridge
E12000002	North West	E08000005	Rochdale	E08000005	Rochdale	E02001141	Central Rochdale & Mandale Park
E12000002	North West	E08000005	Rochdale	E08000005	Rochdale	E02001142	Springfield Park
E12000002	North West	E08000005	Rochdale	E08000005	Rochdale	E02001143	Kingsway
E12000002	North West	E08000005	Rochdale	E08000005	Rochdale	E02001144	Milnrow West
E12000002	North West	E08000005	Rochdale	E08000005	Rochdale	E02001145	Milnrow East & Newhey
E12000002	North West	E08000005	Rochdale	E08000005	Rochdale	E02001146	Deeplish
E12000002	North West	E08000005	Rochdale	E08000005	Rochdale	E02001147	Balderstone & Kirkholt
E12000002	North West	E08000005	Rochdale	E08000005	Rochdale	E02001148	Castleton & Trub
E12000002	North West	E08000005	Rochdale	E08000005	Rochdale	E02001149	Heywood Town
E12000002	North West	E08000005	Rochdale	E08000005	Rochdale	E02001150	Heywood Heap Bridge & Darnhill
E12000002	North West	E08000005	Rochdale	E08000005	Rochdale	E02001151	Heywood Hopwood & Siddal Moor
E12000002	North West	E08000005	Rochdale	E08000005	Rochdale	E02001152	North Middleton & Stakehill
E12000002	North West	E08000005	Rochdale	E08000005	Rochdale	E02001153	Langley & Wood Side
E12000002	North West	E08000005	Rochdale	E08000005	Rochdale	E02001154	Middleton East
E12000002	North West	E08000005	Rochdale	E08000005	Rochdale	E02001155	Middleton Town & Rhodes
E12000002	North West	E08000005	Rochdale	E08000005	Rochdale	E02001156	Alkrington
E12000002	North West	E08000006	Salford	E08000006	Salford	E02001157	Little Hulton North
E12000002	North West	E08000006	Salford	E08000006	Salford	E02001158	Walkden North West
E12000002	North West	E08000006	Salford	E08000006	Salford	E02001159	Walkden North East
E12000002	North West	E08000006	Salford	E08000006	Salford	E02001160	Little Hulton South
E12000002	North West	E08000006	Salford	E08000006	Salford	E02001161	Clifton
E12000002	North West	E08000006	Salford	E08000006	Salford	E02001162	Swinton Newtown
E12000002	North West	E08000006	Salford	E08000006	Salford	E02001163	Walkden South
E12000002	North West	E08000006	Salford	E08000006	Salford	E02001164	Clifton Green & Pendlebury East
E12000002	North West	E08000006	Salford	E08000006	Salford	E02001165	Swinton West
E12000002	North West	E08000006	Salford	E08000006	Salford	E02001166	Broughton Park
E12000002	North West	E08000006	Salford	E08000006	Salford	E02001167	Kersal Dale
E12000002	North West	E08000006	Salford	E08000006	Salford	E02001168	Swinton Worsley Road
E12000002	North West	E08000006	Salford	E08000006	Salford	E02001169	Ellenbrook & Boothstown
E12000002	North West	E08000006	Salford	E08000006	Salford	E02001170	Worsley
E12000002	North West	E08000006	Salford	E08000006	Salford	E02001171	Swinton South East & Pendlebury West
E12000002	North West	E08000006	Salford	E08000006	Salford	E02001172	Higher Broughton
E12000002	North West	E08000006	Salford	E08000006	Salford	E02001173	Cromwell Road & Broad Street
E12000002	North West	E08000006	Salford	E08000006	Salford	E02001174	Lightoaks
E12000002	North West	E08000006	Salford	E08000006	Salford	E02001175	Winton & Westwood
E12000002	North West	E08000006	Salford	E08000006	Salford	E02001176	Eccles
E12000002	North West	E08000006	Salford	E08000006	Salford	E02001177	Weaste & Seedley
E12000002	North West	E08000006	Salford	E08000006	Salford	E02001178	Salford Central & University
E12000002	North West	E08000006	Salford	E08000006	Salford	E02001179	Langworthy Buile Hill
E12000002	North West	E08000006	Salford	E08000006	Salford	E02001180	Pendleton
E12000002	North West	E08000006	Salford	E08000006	Salford	E02001181	Peel Green
E12000002	North West	E08000006	Salford	E08000006	Salford	E02001182	Barton upon Irwell
E12000002	North West	E08000006	Salford	E08000006	Salford	E02001183	Patricroft
E12000002	North West	E08000006	Salford	E08000006	Salford	E02001184	Ordsall & Salford Quays
E12000002	North West	E08000006	Salford	E08000006	Salford	E02001185	Higher Irlam
E12000002	North West	E08000006	Salford	E08000006	Salford	E02001186	Lower Irlam & Cadishead
E12000002	North West	E08000007	Stockport	E08000007	Stockport	E02001187	Reddish Vale View
E12000002	North West	E08000007	Stockport	E08000007	Stockport	E02001188	North Reddish
E12000002	North West	E08000007	Stockport	E08000007	Stockport	E02001189	Central Reddish
E12000002	North West	E08000007	Stockport	E08000007	Stockport	E02001190	Brinnington
E12000002	North West	E08000007	Stockport	E08000007	Stockport	E02001191	Woodley
E12000002	North West	E08000007	Stockport	E08000007	Stockport	E02001192	Heaton Chapel & Shaw Road
E12000002	North West	E08000007	Stockport	E08000007	Stockport	E02001193	South Reddish & Heaton Norris
E12000002	North West	E08000007	Stockport	E08000007	Stockport	E02001194	Heaton Moor
E12000002	North West	E08000007	Stockport	E08000007	Stockport	E02001195	Bredbury
E12000002	North West	E08000007	Stockport	E08000007	Stockport	E02001196	Romiley & Compstall
E12000002	North West	E08000007	Stockport	E08000007	Stockport	E02001197	Norris Bank
E12000002	North West	E08000007	Stockport	E08000007	Stockport	E02001198	Bredbury Green
E12000002	North West	E08000007	Stockport	E08000007	Stockport	E02001199	Heaton Mersey
E12000002	North West	E08000007	Stockport	E08000007	Stockport	E02001200	Central Stockport, Portwood & Shaw Heath
E12000002	North West	E08000007	Stockport	E08000007	Stockport	E02001201	Woodbank Park
E12000002	North West	E08000007	Stockport	E08000007	Stockport	E02001202	Edgeley
E12000002	North West	E08000007	Stockport	E08000007	Stockport	E02001203	Marple Bridge & Mellor
E12000002	North West	E08000007	Stockport	E08000007	Stockport	E02001204	Cheadle Heath
E12000002	North West	E08000007	Stockport	E08000007	Stockport	E02001205	Heaviley
E12000002	North West	E08000007	Stockport	E08000007	Stockport	E02001206	Marple & Rose Hill
E12000002	North West	E08000007	Stockport	E08000007	Stockport	E02001207	Offerton East & Bosden Farm
E12000002	North West	E08000007	Stockport	E08000007	Stockport	E02001208	Cheadle East
E12000002	North West	E08000007	Stockport	E08000007	Stockport	E02001209	Davenport
E12000002	North West	E08000007	Stockport	E08000007	Stockport	E02001210	Offerton West
E12000002	North West	E08000007	Stockport	E08000007	Stockport	E02001211	Gatley North
E12000002	North West	E08000007	Stockport	E08000007	Stockport	E02001212	Adswood
E12000002	North West	E08000007	Stockport	E08000007	Stockport	E02001213	Woodsmoor & Mile End
E12000002	North West	E08000007	Stockport	E08000007	Stockport	E02001214	Gatley South & Cheadle West
E12000002	North West	E08000007	Stockport	E08000007	Stockport	E02001215	Marple & Hawk Green
E12000002	North West	E08000007	Stockport	E08000007	Stockport	E02001216	Cheadle Hulme Orrishmere
E12000002	North West	E08000007	Stockport	E08000007	Stockport	E02001217	Hazel Grove North
E12000002	North West	E08000007	Stockport	E08000007	Stockport	E02001218	Bramhall North West
E12000002	North West	E08000007	Stockport	E08000007	Stockport	E02001219	Hazel Grove West
E12000002	North West	E08000007	Stockport	E08000007	Stockport	E02001220	Cheadle Hulme West
E12000002	North West	E08000007	Stockport	E08000007	Stockport	E02001221	Hazel Grove East & South
E12000002	North West	E08000007	Stockport	E08000007	Stockport	E02001222	Heald Green West
E12000002	North West	E08000007	Stockport	E08000007	Stockport	E02001223	Bramhall North East
E12000002	North West	E08000007	Stockport	E08000007	Stockport	E02001224	High Lane
E12000002	North West	E08000007	Stockport	E08000007	Stockport	E02001225	Cheadle Hulme South East
E12000002	North West	E08000007	Stockport	E08000007	Stockport	E02001226	Heald Green East
E12000002	North West	E08000007	Stockport	E08000007	Stockport	E02001227	Bramhall West
E12000002	North West	E08000007	Stockport	E08000007	Stockport	E02001228	Bramhall South & Woodford
E12000002	North West	E08000008	Tameside	E08000008	Tameside	E02001229	Mossley
E12000002	North West	E08000008	Tameside	E08000008	Tameside	E02001230	Ashton North
E12000002	North West	E08000008	Tameside	E08000008	Tameside	E02001231	Carrbrook & Micklehurst
E12000002	North West	E08000008	Tameside	E08000008	Tameside	E02001232	Hurst Cross
E12000002	North West	E08000008	Tameside	E08000008	Tameside	E02001233	Ashton Waterloo
E12000002	North West	E08000008	Tameside	E08000008	Tameside	E02001234	Smallshaw
E12000002	North West	E08000008	Tameside	E08000008	Tameside	E02001235	Ashton East
E12000002	North West	E08000008	Tameside	E08000008	Tameside	E02001236	Stalybridge North
E12000002	North West	E08000008	Tameside	E08000008	Tameside	E02001237	Stalybridge East & Swineshaw
E12000002	North West	E08000008	Tameside	E08000008	Tameside	E02001238	Droylsden East
E12000002	North West	E08000008	Tameside	E08000008	Tameside	E02001239	Droylsden Central
E12000002	North West	E08000008	Tameside	E08000008	Tameside	E02001240	Droylsden West
E12000002	North West	E08000008	Tameside	E08000008	Tameside	E02001241	Ashton Central
E12000002	North West	E08000008	Tameside	E08000008	Tameside	E02001242	Audenshaw
E12000002	North West	E08000008	Tameside	E08000008	Tameside	E02001243	Stalybridge South
E12000002	North West	E08000008	Tameside	E08000008	Tameside	E02001244	Dukinfield East & Hough Hill
E12000002	North West	E08000008	Tameside	E08000008	Tameside	E02001245	Dukinfield West
E12000002	North West	E08000008	Tameside	E08000008	Tameside	E02001246	Newtonmoor
E12000002	North West	E08000008	Tameside	E08000008	Tameside	E02001247	Guide Bridge
E12000002	North West	E08000008	Tameside	E08000008	Tameside	E02001248	Hyde North
E12000002	North West	E08000008	Tameside	E08000008	Tameside	E02001249	Denton North
E12000002	North West	E08000008	Tameside	E08000008	Tameside	E02001250	Godley
E12000002	North West	E08000008	Tameside	E08000008	Tameside	E02001251	Mottram, Hollingworth & Broadbottom
E12000002	North West	E08000008	Tameside	E08000008	Tameside	E02001252	Dane Bank
E12000002	North West	E08000008	Tameside	E08000008	Tameside	E02001253	Denton West
E12000002	North West	E08000008	Tameside	E08000008	Tameside	E02001254	Denton East
E12000002	North West	E08000008	Tameside	E08000008	Tameside	E02001255	Hattersley
E12000002	North West	E08000008	Tameside	E08000008	Tameside	E02001256	Hyde South
E12000002	North West	E08000008	Tameside	E08000008	Tameside	E02001257	Denton South
E12000002	North West	E08000008	Tameside	E08000008	Tameside	E02001258	Cheetham Fold & Gee Cross
E12000002	North West	E08000009	Trafford	E08000009	Trafford	E02001259	Old Trafford
E12000002	North West	E08000009	Trafford	E08000009	Trafford	E02001260	Trafford Park West & Kingsway Park
E12000002	North West	E08000009	Trafford	E08000009	Trafford	E02001261	Gorse Hill
E12000002	North West	E08000009	Trafford	E08000009	Trafford	E02001262	Firswood
E12000002	North West	E08000009	Trafford	E08000009	Trafford	E02001263	Davyhulme
E12000002	North West	E08000009	Trafford	E08000009	Trafford	E02001264	Trafford Park East & Sevenways
E12000002	North West	E08000009	Trafford	E08000009	Trafford	E02001265	Flixton & Moorside
E12000002	North West	E08000009	Trafford	E08000009	Trafford	E02001266	Lostock & Stretford Meadows
E12000002	North West	E08000009	Trafford	E08000009	Trafford	E02001267	Urmston East
E12000002	North West	E08000009	Trafford	E08000009	Trafford	E02001268	Urmston West
E12000002	North West	E08000009	Trafford	E08000009	Trafford	E02001269	Stretford East
E12000002	North West	E08000009	Trafford	E08000009	Trafford	E02001270	Sale North
E12000002	North West	E08000009	Trafford	E08000009	Trafford	E02001271	Ashton upon Mersey North
E12000002	North West	E08000009	Trafford	E08000009	Trafford	E02001272	Sale East
E12000002	North West	E08000009	Trafford	E08000009	Trafford	E02001273	Sale Central
E12000002	North West	E08000009	Trafford	E08000009	Trafford	E02001274	Ashton upon Mersey South
E12000002	North West	E08000009	Trafford	E08000009	Trafford	E02001275	Partington
E12000002	North West	E08000009	Trafford	E08000009	Trafford	E02001276	Sale Moor
E12000002	North West	E08000009	Trafford	E08000009	Trafford	E02001277	Broadheath & Firsway
E12000002	North West	E08000009	Trafford	E08000009	Trafford	E02001278	West Timperley
E12000002	North West	E08000009	Trafford	E08000009	Trafford	E02001279	Timperley North
E12000002	North West	E08000009	Trafford	E08000009	Trafford	E02001280	Timperley East
E12000002	North West	E08000009	Trafford	E08000009	Trafford	E02001281	Timperley South
E12000002	North West	E08000009	Trafford	E08000009	Trafford	E02001282	Altrincham East
E12000002	North West	E08000009	Trafford	E08000009	Trafford	E02001283	Altrincham West, Dunham & Warburton
E12000002	North West	E08000009	Trafford	E08000009	Trafford	E02001284	Hale
E12000002	North West	E08000009	Trafford	E08000009	Trafford	E02001285	Bowdon
E12000002	North West	E08000009	Trafford	E08000009	Trafford	E02001286	Hale Barns
E12000002	North West	E08000010	Wigan	E08000010	Wigan	E02001287	Standish North
E12000002	North West	E08000010	Wigan	E08000010	Wigan	E02001288	Standish South
E12000002	North West	E08000010	Wigan	E08000010	Wigan	E02001289	Shevington
E12000002	North West	E08000010	Wigan	E08000010	Wigan	E02001290	Aspull & Red Rock
E12000002	North West	E08000010	Wigan	E08000010	Wigan	E02001291	Beech Hill
E12000002	North West	E08000010	Wigan	E08000010	Wigan	E02001292	Wigan Marylebone & Bottling Wood
E12000002	North West	E08000010	Wigan	E08000010	Wigan	E02001293	New Springs
E12000002	North West	E08000010	Wigan	E08000010	Wigan	E02001294	Wigan Central
E12000002	North West	E08000010	Wigan	E08000010	Wigan	E02001295	Wigan East
E12000002	North West	E08000010	Wigan	E08000010	Wigan	E02001296	Laithwaite & Marsh Green
E12000002	North West	E08000010	Wigan	E08000010	Wigan	E02001297	Pemberton North
E12000002	North West	E08000010	Wigan	E08000010	Wigan	E02001298	Ince-in-Makerfield
E12000002	North West	E08000010	Wigan	E08000010	Wigan	E02001299	Hindley West
E12000002	North West	E08000010	Wigan	E08000010	Wigan	E02001300	Pemberton South
E12000002	North West	E08000010	Wigan	E08000010	Wigan	E02001301	Wigan South
E12000002	North West	E08000010	Wigan	E08000010	Wigan	E02001302	Hindley East
E12000002	North West	E08000010	Wigan	E08000010	Wigan	E02001303	Atherton North
E12000002	North West	E08000010	Wigan	E08000010	Wigan	E02001304	Orrell & Longshaw
E12000002	North West	E08000010	Wigan	E08000010	Wigan	E02001305	Hindley Green
E12000002	North West	E08000010	Wigan	E08000010	Wigan	E02001306	Worsley Mesnes & Hawkley
E12000002	North West	E08000010	Wigan	E08000010	Wigan	E02001307	Winstanley
E12000002	North West	E08000010	Wigan	E08000010	Wigan	E02001308	Atherton South East & Tyldesley West
E12000002	North West	E08000010	Wigan	E08000010	Wigan	E02001309	Atherton South West
E12000002	North West	E08000010	Wigan	E08000010	Wigan	E02001310	Platt Bridge & Spring View
E12000002	North West	E08000010	Wigan	E08000010	Wigan	E02001311	Tyldesley North
E12000002	North West	E08000010	Wigan	E08000010	Wigan	E02001312	Abram & Bickershaw
E12000002	North West	E08000010	Wigan	E08000010	Wigan	E02001313	Leigh North
E12000002	North West	E08000010	Wigan	E08000010	Wigan	E02001314	Tyldesley South
E12000002	North West	E08000010	Wigan	E08000010	Wigan	E02001315	Astley, Blackmoor & Mosley Common
E12000002	North West	E08000010	Wigan	E08000010	Wigan	E02001316	Leigh Central
E12000002	North West	E08000010	Wigan	E08000010	Wigan	E02001317	Leigh East & Higher Folds
E12000002	North West	E08000010	Wigan	E08000010	Wigan	E02001318	Ashton-in-Makerfield North
E12000002	North West	E08000010	Wigan	E08000010	Wigan	E02001319	Leigh West
E12000002	North West	E08000010	Wigan	E08000010	Wigan	E02001320	Leigh South East
E12000002	North West	E08000010	Wigan	E08000010	Wigan	E02001321	Ashton-in-Makerfield East
E12000002	North West	E08000010	Wigan	E08000010	Wigan	E02001322	Ashton-in-Makerfield West
E12000002	North West	E08000010	Wigan	E08000010	Wigan	E02001323	Leigh South
E12000002	North West	E08000010	Wigan	E08000010	Wigan	E02001324	Golborne
E12000002	North West	E08000010	Wigan	E08000010	Wigan	E02001325	Lowton
E12000002	North West	E08000010	Wigan	E08000010	Wigan	E02001326	Lowton Common
E12000002	North West	E08000011	Knowsley	E08000011	Knowsley	E02001327	Kirkby North East
E12000002	North West	E08000011	Knowsley	E08000011	Knowsley	E02001328	Kirkby North West
E12000002	North West	E08000011	Knowsley	E08000011	Knowsley	E02001329	Kirkby South East
E12000002	North West	E08000011	Knowsley	E08000011	Knowsley	E02001330	Kirkby South West & Field Lane
E12000002	North West	E08000011	Knowsley	E08000011	Knowsley	E02001331	Knowsley Village & Southdene
E12000002	North West	E08000011	Knowsley	E08000011	Knowsley	E02001332	Stockbridge Village
E12000002	North West	E08000011	Knowsley	E08000011	Knowsley	E02001333	Prescot
E12000002	North West	E08000011	Knowsley	E08000011	Knowsley	E02001334	Page Moss & Fincham
E12000002	North West	E08000011	Knowsley	E08000011	Knowsley	E02001335	Whiston North
E12000002	North West	E08000011	Knowsley	E08000011	Knowsley	E02001336	Longview & Knowsley Park
E12000002	North West	E08000011	Knowsley	E08000011	Knowsley	E02001337	Mosscroft & Bakers Green
E12000002	North West	E08000011	Knowsley	E08000011	Knowsley	E02001338	Huyton Farm
E12000002	North West	E08000011	Knowsley	E08000011	Knowsley	E02001339	Whiston South
E12000002	North West	E08000011	Knowsley	E08000011	Knowsley	E02001340	Court Hey & Swanside
E12000002	North West	E08000011	Knowsley	E08000011	Knowsley	E02001341	Huyton East
E12000002	North West	E08000011	Knowsley	E08000011	Knowsley	E02001342	Huyton West & Roby
E12000002	North West	E08000011	Knowsley	E08000011	Knowsley	E02001343	Halsnead, Cronton & Halewood East
E12000002	North West	E08000011	Knowsley	E08000011	Knowsley	E02001344	Halewood North
E12000002	North West	E08000011	Knowsley	E08000011	Knowsley	E02001345	Halewood Central
E12000002	North West	E08000011	Knowsley	E08000011	Knowsley	E02001346	Halewood South
E12000002	North West	E08000012	Liverpool	E08000012	Liverpool	E02001347	Fazakerley North
E12000002	North West	E08000012	Liverpool	E08000012	Liverpool	E02001348	Walton Vale
E12000002	North West	E08000012	Liverpool	E08000012	Liverpool	E02001349	Orrell Park
E12000002	North West	E08000012	Liverpool	E08000012	Liverpool	E02001350	Croxteth West & Gillmoss
E12000002	North West	E08000012	Liverpool	E08000012	Liverpool	E02001351	Fazakerley South
E12000002	North West	E08000012	Liverpool	E08000012	Liverpool	E02001352	Walton North
E12000002	North West	E08000012	Liverpool	E08000012	Liverpool	E02001353	Croxteth East
E12000002	North West	E08000012	Liverpool	E08000012	Liverpool	E02001354	Walton East
E12000002	North West	E08000012	Liverpool	E08000012	Liverpool	E02001355	Walton Hall
E12000002	North West	E08000012	Liverpool	E08000012	Liverpool	E02001356	Norris Green East
E12000002	North West	E08000012	Liverpool	E08000012	Liverpool	E02001357	Norris Green West
E12000002	North West	E08000012	Liverpool	E08000012	Liverpool	E02001358	Walton South
E12000002	North West	E08000012	Liverpool	E08000012	Liverpool	E02001359	Croxteth Park
E12000002	North West	E08000012	Liverpool	E08000012	Liverpool	E02001360	Kirkdale North
E12000002	North West	E08000012	Liverpool	E08000012	Liverpool	E02001361	Anfield North
E12000002	North West	E08000012	Liverpool	E08000012	Liverpool	E02001362	Muirhead Avenue
E12000002	North West	E08000012	Liverpool	E08000012	Liverpool	E02001363	Yewtree
E12000002	North West	E08000012	Liverpool	E08000012	Liverpool	E02001364	Anfield West
E12000002	North West	E08000012	Liverpool	E08000012	Liverpool	E02001365	Anfield East
E12000002	North West	E08000012	Liverpool	E08000012	Liverpool	E02001366	Tuebrook
E12000002	North West	E08000012	Liverpool	E08000012	Liverpool	E02001367	Sandfield Park & Holly Lodge
E12000002	North West	E08000012	Liverpool	E08000012	Liverpool	E02001368	Kirkdale South & Vauxhall
E12000002	North West	E08000012	Liverpool	E08000012	Liverpool	E02001369	Everton West
E12000002	North West	E08000012	Liverpool	E08000012	Liverpool	E02001370	Everton East
E12000002	North West	E08000012	Liverpool	E08000012	Liverpool	E02001371	Knotty Ash
E12000002	North West	E08000012	Liverpool	E08000012	Liverpool	E02001372	Dovecot
E12000002	North West	E08000012	Liverpool	E08000012	Liverpool	E02001373	Fairfield East
E12000002	North West	E08000012	Liverpool	E08000012	Liverpool	E02001374	Fairfield West & Newsham Park
E12000002	North West	E08000012	Liverpool	E08000012	Liverpool	E02001375	Stoneycroft
E12000002	North West	E08000012	Liverpool	E08000012	Liverpool	E02001376	Kensington
E12000002	North West	E08000012	Liverpool	E08000012	Liverpool	E02001377	Edge Hill
E12000002	North West	E08000012	Liverpool	E08000012	Liverpool	E02001378	Wavertree East
E12000002	North West	E08000012	Liverpool	E08000012	Liverpool	E02001380	Broad Green
E12000002	North West	E08000012	Liverpool	E08000012	Liverpool	E02001381	Wavertree West
E12000002	North West	E08000012	Liverpool	E08000012	Liverpool	E02001382	Childwall East
E12000002	North West	E08000012	Liverpool	E08000012	Liverpool	E02001383	Chinatown, St James & Georgian Quarter
E12000002	North West	E08000012	Liverpool	E08000012	Liverpool	E02001384	Wavertree South
E12000002	North West	E08000012	Liverpool	E08000012	Liverpool	E02001385	Toxteth Park
E12000002	North West	E08000012	Liverpool	E08000012	Liverpool	E02001386	Belle Vale
E12000002	North West	E08000012	Liverpool	E08000012	Liverpool	E02001387	Childwall West & Wavertree Green
E12000002	North West	E08000012	Liverpool	E08000012	Liverpool	E02001388	Wavertree Penny Lane
E12000002	North West	E08000012	Liverpool	E08000012	Liverpool	E02001389	Princes Park
E12000002	North West	E08000012	Liverpool	E08000012	Liverpool	E02001390	Toxteth
E12000002	North West	E08000012	Liverpool	E08000012	Liverpool	E02001391	Netherley
E12000002	North West	E08000012	Liverpool	E08000012	Liverpool	E02001392	Gateacre
E12000002	North West	E08000012	Liverpool	E08000012	Liverpool	E02001393	Calderstones
E12000002	North West	E08000012	Liverpool	E08000012	Liverpool	E02001394	Mossley Hill West & Sefton Park
E12000002	North West	E08000012	Liverpool	E08000012	Liverpool	E02001395	Mossley Hill East
E12000002	North West	E08000012	Liverpool	E08000012	Liverpool	E02001396	Dingle
E12000002	North West	E08000012	Liverpool	E08000012	Liverpool	E02001397	Woolton
E12000002	North West	E08000012	Liverpool	E08000012	Liverpool	E02001398	St Michael's & Otterspool
E12000002	North West	E08000012	Liverpool	E08000012	Liverpool	E02001399	West Allerton
E12000002	North West	E08000012	Liverpool	E08000012	Liverpool	E02001400	Allerton
E12000002	North West	E08000012	Liverpool	E08000012	Liverpool	E02001401	Hunts Cross
E12000002	North West	E08000012	Liverpool	E08000012	Liverpool	E02001402	Aigburth & Grassendale
E12000002	North West	E08000012	Liverpool	E08000012	Liverpool	E02001403	Garston
E12000002	North West	E08000012	Liverpool	E08000012	Liverpool	E02001404	Speke West & Airport
E12000002	North West	E08000012	Liverpool	E08000012	Liverpool	E02001405	Speke East
E12000002	North West	E08000013	St. Helens	E08000013	St. Helens	E02001406	Rainford
E12000002	North West	E08000013	St. Helens	E08000013	St. Helens	E02001407	Billinge
E12000002	North West	E08000013	St. Helens	E08000013	St. Helens	E02001408	Garswood
E12000002	North West	E08000013	St. Helens	E08000013	St. Helens	E02001409	Moss Bank
E12000002	North West	E08000013	St. Helens	E08000013	St. Helens	E02001410	Haydock East
E12000002	North West	E08000013	St. Helens	E08000013	St. Helens	E02001411	Haydock West
E12000002	North West	E08000013	St. Helens	E08000013	St. Helens	E02001412	Windle & Dunton's Green
E12000002	North West	E08000013	St. Helens	E08000013	St. Helens	E02001413	Blackbrook
E12000002	North West	E08000013	St. Helens	E08000013	St. Helens	E02001414	Eccleston
E12000002	North West	E08000013	St. Helens	E08000013	St. Helens	E02001415	Earlestown North
E12000002	North West	E08000013	St. Helens	E08000013	St. Helens	E02001416	Broad Oak
E12000002	North West	E08000013	St. Helens	E08000013	St. Helens	E02001417	Town Centre West
E12000002	North West	E08000013	St. Helens	E08000013	St. Helens	E02001418	Earlestown South
E12000002	North West	E08000013	St. Helens	E08000013	St. Helens	E02001419	Town Centre East & Fingerpost
E12000002	North West	E08000013	St. Helens	E08000013	St. Helens	E02001420	Newton-le-Willows
E12000002	North West	E08000013	St. Helens	E08000013	St. Helens	E02001421	West Park
E12000002	North West	E08000013	St. Helens	E08000013	St. Helens	E02001422	Derbyshire Hill
E12000002	North West	E08000013	St. Helens	E08000013	St. Helens	E02001423	Eccleston Park
E12000002	North West	E08000013	St. Helens	E08000013	St. Helens	E02001424	Thatto Heath & Lea Green
E12000002	North West	E08000013	St. Helens	E08000013	St. Helens	E02001425	Sutton Leach
E12000002	North West	E08000013	St. Helens	E08000013	St. Helens	E02001426	Rainhill North
E12000002	North West	E08000013	St. Helens	E08000013	St. Helens	E02001427	Bold & Clock Face
E12000002	North West	E08000013	St. Helens	E08000013	St. Helens	E02001428	Rainhill South
E12000002	North West	E08000014	Sefton	E08000014	Sefton	E02001429	Crossens
E12000002	North West	E08000014	Sefton	E08000014	Sefton	E02001430	Marshside
E12000002	North West	E08000014	Sefton	E08000014	Sefton	E02001431	Hesketh Park
E12000002	North West	E08000014	Sefton	E08000014	Sefton	E02001432	Southport Waterfront
E12000002	North West	E08000014	Sefton	E08000014	Sefton	E02001433	Southport High Park
E12000002	North West	E08000014	Sefton	E08000014	Sefton	E02001434	Meols Cop
E12000002	North West	E08000014	Sefton	E08000014	Sefton	E02001435	Southport South
E12000002	North West	E08000014	Sefton	E08000014	Sefton	E02001436	Southport Kew
E12000002	North West	E08000014	Sefton	E08000014	Sefton	E02001437	Birkdale
E12000002	North West	E08000014	Sefton	E08000014	Sefton	E02001438	Hillside
E12000002	North West	E08000014	Sefton	E08000014	Sefton	E02001439	Ainsdale East
E12000002	North West	E08000014	Sefton	E08000014	Sefton	E02001440	Ainsdale West
E12000002	North West	E08000014	Sefton	E08000014	Sefton	E02001441	Formby West & Freshfield North
E12000002	North West	E08000014	Sefton	E08000014	Sefton	E02001442	Formby Central & Freshfield South
E12000002	North West	E08000014	Sefton	E08000014	Sefton	E02001443	Formby South West
E12000002	North West	E08000014	Sefton	E08000014	Sefton	E02001444	Formby South East & Ince Blundell
E12000002	North West	E08000014	Sefton	E08000014	Sefton	E02001445	Maghull North West & Lydiate
E12000002	North West	E08000014	Sefton	E08000014	Sefton	E02001446	Maghull North East
E12000002	North West	E08000014	Sefton	E08000014	Sefton	E02001447	Maghull South East
E12000002	North West	E08000014	Sefton	E08000014	Sefton	E02001448	Maghull South West
E12000002	North West	E08000014	Sefton	E08000014	Sefton	E02001449	Hightown & Thornton
E12000002	North West	E08000014	Sefton	E08000014	Sefton	E02001450	Blundellsands
E12000002	North West	E08000014	Sefton	E08000014	Sefton	E02001451	Netherton North
E12000002	North West	E08000014	Sefton	E08000014	Sefton	E02001452	Ford
E12000002	North West	E08000014	Sefton	E08000014	Sefton	E02001453	Crosby East
E12000002	North West	E08000014	Sefton	E08000014	Sefton	E02001454	Aintree East & Waddicar
E12000002	North West	E08000014	Sefton	E08000014	Sefton	E02001455	Aintree West & Old Roan
E12000002	North West	E08000014	Sefton	E08000014	Sefton	E02001456	Brighton le Sands & Crosby West
E12000002	North West	E08000014	Sefton	E08000014	Sefton	E02001457	Netherton South
E12000002	North West	E08000014	Sefton	E08000014	Sefton	E02001458	Waterloo
E12000002	North West	E08000014	Sefton	E08000014	Sefton	E02001459	Litherland North
E12000002	North West	E08000014	Sefton	E08000014	Sefton	E02001460	Seaforth North
E12000002	North West	E08000014	Sefton	E08000014	Sefton	E02001461	Litherland South
E12000002	North West	E08000014	Sefton	E08000014	Sefton	E02001462	Seaforth South
E12000002	North West	E08000014	Sefton	E08000014	Sefton	E02001463	Orrell
E12000002	North West	E08000014	Sefton	E08000014	Sefton	E02001464	Bootle North
E12000002	North West	E08000014	Sefton	E08000014	Sefton	E02001465	Bootle South
E12000002	North West	E08000014	Sefton	E08000014	Sefton	E02001466	Bootle East
E12000002	North West	E08000015	Wirral	E08000015	Wirral	E02001467	New Brighton
E12000002	North West	E08000015	Wirral	E08000015	Wirral	E02001468	Wallasey East
E12000002	North West	E08000015	Wirral	E08000015	Wirral	E02001469	Wallasey Village
E12000002	North West	E08000015	Wirral	E08000015	Wirral	E02001470	Wallasey Central
E12000002	North West	E08000015	Wirral	E08000015	Wirral	E02001471	Egremont
E12000002	North West	E08000015	Wirral	E08000015	Wirral	E02001472	Leasowe
E12000002	North West	E08000015	Wirral	E08000015	Wirral	E02001473	Liscard
E12000002	North West	E08000015	Wirral	E08000015	Wirral	E02001474	Seacombe
E12000002	North West	E08000015	Wirral	E08000015	Wirral	E02001475	Leasowe South & Moreton East
E12000002	North West	E08000015	Wirral	E08000015	Wirral	E02001476	Poulton
E12000002	North West	E08000015	Wirral	E08000015	Wirral	E02001477	Bidston Hill
E12000002	North West	E08000015	Wirral	E08000015	Wirral	E02001478	Moreton West
E12000002	North West	E08000015	Wirral	E08000015	Wirral	E02001479	Great Meols
E12000002	North West	E08000015	Wirral	E08000015	Wirral	E02001480	Hoylake
E12000002	North West	E08000015	Wirral	E08000015	Wirral	E02001481	Claughton North
E12000002	North West	E08000015	Wirral	E08000015	Wirral	E02001482	Birkenhead Central
E12000002	North West	E08000015	Wirral	E08000015	Wirral	E02001483	Saughall Massie
E12000002	North West	E08000015	Wirral	E08000015	Wirral	E02001484	Upton West
E12000002	North West	E08000015	Wirral	E08000015	Wirral	E02001485	Noctorum North & Upton East
E12000002	North West	E08000015	Wirral	E08000015	Wirral	E02001486	Claughton South & Oxton North
E12000002	North West	E08000015	Wirral	E08000015	Wirral	E02001487	Birkenhead South
E12000002	North West	E08000015	Wirral	E08000015	Wirral	E02001488	Oxton South
E12000002	North West	E08000015	Wirral	E08000015	Wirral	E02001489	Greasby
E12000002	North West	E08000015	Wirral	E08000015	Wirral	E02001490	Noctorum South
E12000002	North West	E08000015	Wirral	E08000015	Wirral	E02001491	Woodchurch
E12000002	North West	E08000015	Wirral	E08000015	Wirral	E02001492	West Kirby
E12000002	North West	E08000015	Wirral	E08000015	Wirral	E02001493	Tranmere
E12000002	North West	E08000015	Wirral	E08000015	Wirral	E02001494	Caldy & Newton
E12000002	North West	E08000015	Wirral	E08000015	Wirral	E02001495	Egerton Park
E12000002	North West	E08000015	Wirral	E08000015	Wirral	E02001496	Prenton
E12000002	North West	E08000015	Wirral	E08000015	Wirral	E02001497	Bebington New Ferry
E12000002	North West	E08000015	Wirral	E08000015	Wirral	E02001498	Woodhey
E12000002	North West	E08000015	Wirral	E08000015	Wirral	E02001499	Thursaston & Irby
E12000002	North West	E08000015	Wirral	E08000015	Wirral	E02001500	Pensby & Thingwall
E12000002	North West	E08000015	Wirral	E08000015	Wirral	E02001501	Higher Bebington
E12000002	North West	E08000015	Wirral	E08000015	Wirral	E02001502	Lower Bebington & Bromborough Pool
E12000002	North West	E08000015	Wirral	E08000015	Wirral	E02001503	Heswall
E12000002	North West	E08000015	Wirral	E08000015	Wirral	E02001504	Poulton, Raby Mere & Thornton Hough
E12000002	North West	E08000015	Wirral	E08000015	Wirral	E02001505	Bromborough North
E12000002	North West	E08000015	Wirral	E08000015	Wirral	E02001506	Gayton & Lower Heswall
E12000002	North West	E08000015	Wirral	E08000015	Wirral	E02001507	Bromborough South
E12000002	North West	E08000015	Wirral	E08000015	Wirral	E02001508	Eastham
E12000003	Yorkshire and The Humber	E08000016	Barnsley	E08000016	Barnsley	E02001509	Royston West
E12000003	Yorkshire and The Humber	E08000016	Barnsley	E08000016	Barnsley	E02001510	Royston East & Carlton
E12000003	Yorkshire and The Humber	E08000016	Barnsley	E08000016	Barnsley	E02001511	Shafton & Upper Cudworth
E12000003	Yorkshire and The Humber	E08000016	Barnsley	E08000016	Barnsley	E02001512	Mapplewell & Staincross
E12000003	Yorkshire and The Humber	E08000016	Barnsley	E08000016	Barnsley	E02001513	Darton & Kexborough
E12000003	Yorkshire and The Humber	E08000016	Barnsley	E08000016	Barnsley	E02001514	Grimethorpe & Brierley
E12000003	Yorkshire and The Humber	E08000016	Barnsley	E08000016	Barnsley	E02001515	Athersley
E12000003	Yorkshire and The Humber	E08000016	Barnsley	E08000016	Barnsley	E02001516	Cudworth Village
E12000003	Yorkshire and The Humber	E08000016	Barnsley	E08000016	Barnsley	E02001517	Monk Bretton
E12000003	Yorkshire and The Humber	E08000016	Barnsley	E08000016	Barnsley	E02001518	Honeywell
E12000003	Yorkshire and The Humber	E08000016	Barnsley	E08000016	Barnsley	E02001519	Lundwood
E12000003	Yorkshire and The Humber	E08000016	Barnsley	E08000016	Barnsley	E02001520	Wilthorpe & Barugh Green
E12000003	Yorkshire and The Humber	E08000016	Barnsley	E08000016	Barnsley	E02001521	Barnsley Town & Park Road
E12000003	Yorkshire and The Humber	E08000016	Barnsley	E08000016	Barnsley	E02001522	Thurnscoe
E12000003	Yorkshire and The Humber	E08000016	Barnsley	E08000016	Barnsley	E02001523	Ardsley & Stairfoot
E12000003	Yorkshire and The Humber	E08000016	Barnsley	E08000016	Barnsley	E02001524	Silkstone, Hoylandswaine & Cawthorne
E12000003	Yorkshire and The Humber	E08000016	Barnsley	E08000016	Barnsley	E02001525	Worsbrough Common
E12000003	Yorkshire and The Humber	E08000016	Barnsley	E08000016	Barnsley	E02001526	Kendray
E12000003	Yorkshire and The Humber	E08000016	Barnsley	E08000016	Barnsley	E02001527	Dodworth
E12000003	Yorkshire and The Humber	E08000016	Barnsley	E08000016	Barnsley	E02001528	Darfield & Great Houghton
E12000003	Yorkshire and The Humber	E08000016	Barnsley	E08000016	Barnsley	E02001529	Worsbrough
E12000003	Yorkshire and The Humber	E08000016	Barnsley	E08000016	Barnsley	E02001530	Goldthorpe
E12000003	Yorkshire and The Humber	E08000016	Barnsley	E08000016	Barnsley	E02001531	Wombwell North
E12000003	Yorkshire and The Humber	E08000016	Barnsley	E08000016	Barnsley	E02001532	Penistone
E12000003	Yorkshire and The Humber	E08000016	Barnsley	E08000016	Barnsley	E02001533	Bolton-upon-Dearne
E12000003	Yorkshire and The Humber	E08000016	Barnsley	E08000016	Barnsley	E02001534	Wombwell South
E12000003	Yorkshire and The Humber	E08000016	Barnsley	E08000016	Barnsley	E02001535	Ingbirchworth, Dunford Bridge & Thurgoland
E12000003	Yorkshire and The Humber	E08000016	Barnsley	E08000016	Barnsley	E02001536	Birdwell
E12000003	Yorkshire and The Humber	E08000016	Barnsley	E08000016	Barnsley	E02001537	Elsecar
E12000003	Yorkshire and The Humber	E08000016	Barnsley	E08000016	Barnsley	E02001538	Hoyland
E12000003	Yorkshire and The Humber	E08000017	Doncaster	E08000017	Doncaster	E02001539	Moorends
E12000003	Yorkshire and The Humber	E08000017	Doncaster	E08000017	Doncaster	E02001540	Askern, Campsall & Norton
E12000003	Yorkshire and The Humber	E08000017	Doncaster	E08000017	Doncaster	E02001541	Thorne
E12000003	Yorkshire and The Humber	E08000017	Doncaster	E08000017	Doncaster	E02001542	Stainforth
E12000003	Yorkshire and The Humber	E08000017	Doncaster	E08000017	Doncaster	E02001543	Carcroft
E12000003	Yorkshire and The Humber	E08000017	Doncaster	E08000017	Doncaster	E02001544	Hatfield West
E12000003	Yorkshire and The Humber	E08000017	Doncaster	E08000017	Doncaster	E02001545	Kirk Sandall & Barnby Dun
E12000003	Yorkshire and The Humber	E08000017	Doncaster	E08000017	Doncaster	E02001546	Hatfield East
E12000003	Yorkshire and The Humber	E08000017	Doncaster	E08000017	Doncaster	E02001547	Adwick le Street & Woodlands
E12000003	Yorkshire and The Humber	E08000017	Doncaster	E08000017	Doncaster	E02001548	Bentley & Toll Bar
E12000003	Yorkshire and The Humber	E08000017	Doncaster	E08000017	Doncaster	E02001549	Edenthorpe & Mere Lane
E12000003	Yorkshire and The Humber	E08000017	Doncaster	E08000017	Doncaster	E02001550	Scawthorpe
E12000003	Yorkshire and The Humber	E08000017	Doncaster	E08000017	Doncaster	E02001551	Bentley Rise
E12000003	Yorkshire and The Humber	E08000017	Doncaster	E08000017	Doncaster	E02001552	Armthorpe North
E12000003	Yorkshire and The Humber	E08000017	Doncaster	E08000017	Doncaster	E02001553	Wheatley Hills
E12000003	Yorkshire and The Humber	E08000017	Doncaster	E08000017	Doncaster	E02001554	Cusworth
E12000003	Yorkshire and The Humber	E08000017	Doncaster	E08000017	Doncaster	E02001555	Armthorpe South
E12000003	Yorkshire and The Humber	E08000017	Doncaster	E08000017	Doncaster	E02001556	Intake
E12000003	Yorkshire and The Humber	E08000017	Doncaster	E08000017	Doncaster	E02001557	Belle Vue & Town Fields
E12000003	Yorkshire and The Humber	E08000017	Doncaster	E08000017	Doncaster	E02001558	Cadeby, Hickleton & Hampole
E12000003	Yorkshire and The Humber	E08000017	Doncaster	E08000017	Doncaster	E02001559	Sprotbrough
E12000003	Yorkshire and The Humber	E08000017	Doncaster	E08000017	Doncaster	E02001560	Central Doncaster & Hyde Park
E12000003	Yorkshire and The Humber	E08000017	Doncaster	E08000017	Doncaster	E02001561	Hexthorpe & Balby North
E12000003	Yorkshire and The Humber	E08000017	Doncaster	E08000017	Doncaster	E02001562	Cantley Park
E12000003	Yorkshire and The Humber	E08000017	Doncaster	E08000017	Doncaster	E02001563	Bessacarr Bawtry Road
E12000003	Yorkshire and The Humber	E08000017	Doncaster	E08000017	Doncaster	E02001564	Old Cantley, Auckley & Finningley
E12000003	Yorkshire and The Humber	E08000017	Doncaster	E08000017	Doncaster	E02001565	Bessacarr Grange & Lakeside
E12000003	Yorkshire and The Humber	E08000017	Doncaster	E08000017	Doncaster	E02001566	Balby Carr
E12000003	Yorkshire and The Humber	E08000017	Doncaster	E08000017	Doncaster	E02001567	Balby South
E12000003	Yorkshire and The Humber	E08000017	Doncaster	E08000017	Doncaster	E02001568	Mexborough East
E12000003	Yorkshire and The Humber	E08000017	Doncaster	E08000017	Doncaster	E02001569	Mexborough West
E12000003	Yorkshire and The Humber	E08000017	Doncaster	E08000017	Doncaster	E02001570	Conisbrough North
E12000003	Yorkshire and The Humber	E08000017	Doncaster	E08000017	Doncaster	E02001571	Warmsworth, Braithwell & Stainton
E12000003	Yorkshire and The Humber	E08000017	Doncaster	E08000017	Doncaster	E02001572	Edlington
E12000003	Yorkshire and The Humber	E08000017	Doncaster	E08000017	Doncaster	E02001573	Conisbrough South
E12000003	Yorkshire and The Humber	E08000017	Doncaster	E08000017	Doncaster	E02001574	Rossington
E12000003	Yorkshire and The Humber	E08000017	Doncaster	E08000017	Doncaster	E02001575	New Rossington
E12000003	Yorkshire and The Humber	E08000017	Doncaster	E08000017	Doncaster	E02001576	Bawtry, Austerfield & Hayfield
E12000003	Yorkshire and The Humber	E08000017	Doncaster	E08000017	Doncaster	E02001577	Tickhill & Wadworth
E12000003	Yorkshire and The Humber	E08000018	Rotherham	E08000018	Rotherham	E02001578	Brampton & West Melton
E12000003	Yorkshire and The Humber	E08000018	Rotherham	E08000018	Rotherham	E02001579	Wath upon Dearne
E12000003	Yorkshire and The Humber	E08000018	Rotherham	E08000018	Rotherham	E02001580	Swinton North
E12000003	Yorkshire and The Humber	E08000018	Rotherham	E08000018	Rotherham	E02001581	Swinton South
E12000003	Yorkshire and The Humber	E08000018	Rotherham	E08000018	Rotherham	E02001582	Rawmarsh North West
E12000003	Yorkshire and The Humber	E08000018	Rotherham	E08000018	Rotherham	E02001583	Rawmarsh North East
E12000003	Yorkshire and The Humber	E08000018	Rotherham	E08000018	Rotherham	E02001584	Thorpe Hesley
E12000003	Yorkshire and The Humber	E08000018	Rotherham	E08000018	Rotherham	E02001585	Rawmarsh South
E12000003	Yorkshire and The Humber	E08000018	Rotherham	E08000018	Rotherham	E02001586	Greasborough
E12000003	Yorkshire and The Humber	E08000018	Rotherham	E08000018	Rotherham	E02001587	Thrybergh & Hooton Roberts
E12000003	Yorkshire and The Humber	E08000018	Rotherham	E08000018	Rotherham	E02001588	Kimberworth Park
E12000003	Yorkshire and The Humber	E08000018	Rotherham	E08000018	Rotherham	E02001589	Ravenfield & Bramley North
E12000003	Yorkshire and The Humber	E08000018	Rotherham	E08000018	Rotherham	E02001590	East Herringthorpe
E12000003	Yorkshire and The Humber	E08000018	Rotherham	E08000018	Rotherham	E02001591	Eastwood & East Dene
E12000003	Yorkshire and The Humber	E08000018	Rotherham	E08000018	Rotherham	E02001592	Kimberworth
E12000003	Yorkshire and The Humber	E08000018	Rotherham	E08000018	Rotherham	E02001593	Masbrough & Bradgate
E12000003	Yorkshire and The Humber	E08000018	Rotherham	E08000018	Rotherham	E02001594	Rotherham Central
E12000003	Yorkshire and The Humber	E08000018	Rotherham	E08000018	Rotherham	E02001595	Maltby West & Hellaby
E12000003	Yorkshire and The Humber	E08000018	Rotherham	E08000018	Rotherham	E02001596	Wickersley North
E12000003	Yorkshire and The Humber	E08000018	Rotherham	E08000018	Rotherham	E02001597	Maltby East
E12000003	Yorkshire and The Humber	E08000018	Rotherham	E08000018	Rotherham	E02001598	Herringthorpe
E12000003	Yorkshire and The Humber	E08000018	Rotherham	E08000018	Rotherham	E02001599	Wickersley South & Bramley South
E12000003	Yorkshire and The Humber	E08000018	Rotherham	E08000018	Rotherham	E02001600	Rotherham South
E12000003	Yorkshire and The Humber	E08000018	Rotherham	E08000018	Rotherham	E02001601	Whiston
E12000003	Yorkshire and The Humber	E08000018	Rotherham	E08000018	Rotherham	E02001602	Brinsworth
E12000003	Yorkshire and The Humber	E08000018	Rotherham	E08000018	Rotherham	E02001603	Thurcroft
E12000003	Yorkshire and The Humber	E08000018	Rotherham	E08000018	Rotherham	E02001604	Catcliffe, Treeton & Waverley
E12000003	Yorkshire and The Humber	E08000018	Rotherham	E08000018	Rotherham	E02001605	Laughton & Throapham
E12000003	Yorkshire and The Humber	E08000018	Rotherham	E08000018	Rotherham	E02001606	Dinnington
E12000003	Yorkshire and The Humber	E08000018	Rotherham	E08000018	Rotherham	E02001607	Aston
E12000003	Yorkshire and The Humber	E08000018	Rotherham	E08000018	Rotherham	E02001608	Swallownest & Wales
E12000003	Yorkshire and The Humber	E08000018	Rotherham	E08000018	Rotherham	E02001609	Anston & Woodsetts
E12000003	Yorkshire and The Humber	E08000018	Rotherham	E08000018	Rotherham	E02001610	Kiveton, Todwick & Harthill
E12000003	Yorkshire and The Humber	E08000019	Sheffield	E08000019	Sheffield	E02001611	Stocksbridge
E12000003	Yorkshire and The Humber	E08000019	Sheffield	E08000019	Sheffield	E02001612	Deepcar & Bolsterstone
E12000003	Yorkshire and The Humber	E08000019	Sheffield	E08000019	Sheffield	E02001613	High Green & Burncross
E12000003	Yorkshire and The Humber	E08000019	Sheffield	E08000019	Sheffield	E02001614	Chapeltown
E12000003	Yorkshire and The Humber	E08000019	Sheffield	E08000019	Sheffield	E02001615	Grenoside & Ecclesfield North
E12000003	Yorkshire and The Humber	E08000019	Sheffield	E08000019	Sheffield	E02001616	Ecclesfield South
E12000003	Yorkshire and The Humber	E08000019	Sheffield	E08000019	Sheffield	E02001617	Shiregreen North
E12000003	Yorkshire and The Humber	E08000019	Sheffield	E08000019	Sheffield	E02001618	Oughtibridge & Bradfield
E12000003	Yorkshire and The Humber	E08000019	Sheffield	E08000019	Sheffield	E02001619	Parson Cross
E12000003	Yorkshire and The Humber	E08000019	Sheffield	E08000019	Sheffield	E02001620	Shiregreen South
E12000003	Yorkshire and The Humber	E08000019	Sheffield	E08000019	Sheffield	E02001621	Sheffield Lane Top & Longley Park
E12000003	Yorkshire and The Humber	E08000019	Sheffield	E08000019	Sheffield	E02001622	Southey Green West
E12000003	Yorkshire and The Humber	E08000019	Sheffield	E08000019	Sheffield	E02001623	Firth Park
E12000003	Yorkshire and The Humber	E08000019	Sheffield	E08000019	Sheffield	E02001624	Brightside & Wincobank
E12000003	Yorkshire and The Humber	E08000019	Sheffield	E08000019	Sheffield	E02001625	Southey Green East
E12000003	Yorkshire and The Humber	E08000019	Sheffield	E08000019	Sheffield	E02001626	Wadsley & Marlcliffe
E12000003	Yorkshire and The Humber	E08000019	Sheffield	E08000019	Sheffield	E02001627	Hillsborough, Owlerton & Wadsley Bridge
E12000003	Yorkshire and The Humber	E08000019	Sheffield	E08000019	Sheffield	E02001628	Tinsley & Carbrook
E12000003	Yorkshire and The Humber	E08000019	Sheffield	E08000019	Sheffield	E02001629	Shirecliffe & Parkwood Springs
E12000003	Yorkshire and The Humber	E08000019	Sheffield	E08000019	Sheffield	E02001630	Crabtree & Fir Vale
E12000003	Yorkshire and The Humber	E08000019	Sheffield	E08000019	Sheffield	E02001631	Malin Bridge & Wisewood
E12000003	Yorkshire and The Humber	E08000019	Sheffield	E08000019	Sheffield	E02001632	Burngreave & Grimesthorpe
E12000003	Yorkshire and The Humber	E08000019	Sheffield	E08000019	Sheffield	E02001633	Upper Stannington & Loxley
E12000003	Yorkshire and The Humber	E08000019	Sheffield	E08000019	Sheffield	E02001634	Walkley
E12000003	Yorkshire and The Humber	E08000019	Sheffield	E08000019	Sheffield	E02001635	Lower Stannington
E12000003	Yorkshire and The Humber	E08000019	Sheffield	E08000019	Sheffield	E02001636	Upperthorpe, Netherthorpe & Langsett
E12000003	Yorkshire and The Humber	E08000019	Sheffield	E08000019	Sheffield	E02001637	Darnall
E12000003	Yorkshire and The Humber	E08000019	Sheffield	E08000019	Sheffield	E02001638	Springvale & Steel Bank
E12000003	Yorkshire and The Humber	E08000019	Sheffield	E08000019	Sheffield	E02001639	Crookes
E12000003	Yorkshire and The Humber	E08000019	Sheffield	E08000019	Sheffield	E02001640	Broomhill & Lower Crookesmoor
E12000003	Yorkshire and The Humber	E08000019	Sheffield	E08000019	Sheffield	E02001642	Littledale & Handsworth North
E12000003	Yorkshire and The Humber	E08000019	Sheffield	E08000019	Sheffield	E02001643	Sandygate & Crosspool
E12000003	Yorkshire and The Humber	E08000019	Sheffield	E08000019	Sheffield	E02001646	Broomhall
E12000003	Yorkshire and The Humber	E08000019	Sheffield	E08000019	Sheffield	E02001647	Handsworth South
E12000003	Yorkshire and The Humber	E08000019	Sheffield	E08000019	Sheffield	E02001648	Endcliffe & Ranmoor
E12000003	Yorkshire and The Humber	E08000019	Sheffield	E08000019	Sheffield	E02001649	Woodthorpe
E12000003	Yorkshire and The Humber	E08000019	Sheffield	E08000019	Sheffield	E02001650	Sharrow
E12000003	Yorkshire and The Humber	E08000019	Sheffield	E08000019	Sheffield	E02001651	Fulwood & Lodge Moor
E12000003	Yorkshire and The Humber	E08000019	Sheffield	E08000019	Sheffield	E02001652	Highfield & Lowfield
E12000003	Yorkshire and The Humber	E08000019	Sheffield	E08000019	Sheffield	E02001653	Norfolk Park
E12000003	Yorkshire and The Humber	E08000019	Sheffield	E08000019	Sheffield	E02001654	Woodhouse Mill
E12000003	Yorkshire and The Humber	E08000019	Sheffield	E08000019	Sheffield	E02001655	Richmond & Stradbroke
E12000003	Yorkshire and The Humber	E08000019	Sheffield	E08000019	Sheffield	E02001656	Brincliffe & Sharrow Vale
E12000003	Yorkshire and The Humber	E08000019	Sheffield	E08000019	Sheffield	E02001657	Ecclesall & Greystones
E12000003	Yorkshire and The Humber	E08000019	Sheffield	E08000019	Sheffield	E02001658	Arbourthorne
E12000003	Yorkshire and The Humber	E08000019	Sheffield	E08000019	Sheffield	E02001659	Woodhouse West
E12000003	Yorkshire and The Humber	E08000019	Sheffield	E08000019	Sheffield	E02001660	Nether Edge
E12000003	Yorkshire and The Humber	E08000019	Sheffield	E08000019	Sheffield	E02001661	Heeley & Newfield Green
E12000003	Yorkshire and The Humber	E08000019	Sheffield	E08000019	Sheffield	E02001662	Intake
E12000003	Yorkshire and The Humber	E08000019	Sheffield	E08000019	Sheffield	E02001663	Meersbrook
E12000003	Yorkshire and The Humber	E08000019	Sheffield	E08000019	Sheffield	E02001664	Gleadless
E12000003	Yorkshire and The Humber	E08000019	Sheffield	E08000019	Sheffield	E02001665	Bents Green & Millhouses
E12000003	Yorkshire and The Humber	E08000019	Sheffield	E08000019	Sheffield	E02001666	Beighton
E12000003	Yorkshire and The Humber	E08000019	Sheffield	E08000019	Sheffield	E02001669	Woodseats
E12000003	Yorkshire and The Humber	E08000019	Sheffield	E08000019	Sheffield	E02001670	Herdings & Gleadless Valley
E12000003	Yorkshire and The Humber	E08000019	Sheffield	E08000019	Sheffield	E02001671	Hackenthorpe
E12000003	Yorkshire and The Humber	E08000019	Sheffield	E08000019	Sheffield	E02001672	Charnock & Basegreen
E12000003	Yorkshire and The Humber	E08000019	Sheffield	E08000019	Sheffield	E02001673	Sothall
E12000003	Yorkshire and The Humber	E08000019	Sheffield	E08000019	Sheffield	E02001674	Norton & Norton Lees
E12000003	Yorkshire and The Humber	E08000019	Sheffield	E08000019	Sheffield	E02001675	Westfield & Waterthorpe
E12000003	Yorkshire and The Humber	E08000019	Sheffield	E08000019	Sheffield	E02001676	Beauchief
E12000003	Yorkshire and The Humber	E08000019	Sheffield	E08000019	Sheffield	E02001678	Dore & Whirlow
E12000003	Yorkshire and The Humber	E08000019	Sheffield	E08000019	Sheffield	E02001679	Greenhill & Lowedges
E12000003	Yorkshire and The Humber	E08000019	Sheffield	E08000019	Sheffield	E02001680	Batemoor & Jordanthorpe
E12000003	Yorkshire and The Humber	E08000019	Sheffield	E08000019	Sheffield	E02001681	Totley & Bradway
E12000001	North East	E08000037	Gateshead	E08000037	Gateshead	E02001682	Ryton
E12000001	North East	E08000037	Gateshead	E08000037	Gateshead	E02001683	Crawcrook & Greenside
E12000001	North East	E08000037	Gateshead	E08000037	Gateshead	E02001684	Pelaw, Felling Shore & Bill Quay
E12000001	North East	E08000037	Gateshead	E08000037	Gateshead	E02001685	Blaydon South
E12000001	North East	E08000037	Gateshead	E08000037	Gateshead	E02001686	Blaydon North & Winlaton Mill
E12000001	North East	E08000037	Gateshead	E08000037	Gateshead	E02001688	Dunston & Teams
E12000001	North East	E08000037	Gateshead	E08000037	Gateshead	E02001689	Bensham North
E12000001	North East	E08000037	Gateshead	E08000037	Gateshead	E02001690	Swalwell
E12000001	North East	E08000037	Gateshead	E08000037	Gateshead	E02001691	Bensham South & Saltwell
E12000001	North East	E08000037	Gateshead	E08000037	Gateshead	E02001692	Mount Pleasant & Deckham East
E12000001	North East	E08000037	Gateshead	E08000037	Gateshead	E02001693	Felling South
E12000001	North East	E08000037	Gateshead	E08000037	Gateshead	E02001694	Dunston Hill
E12000001	North East	E08000037	Gateshead	E08000037	Gateshead	E02001695	Wardley
E12000001	North East	E08000037	Gateshead	E08000037	Gateshead	E02001696	Heworth
E12000001	North East	E08000037	Gateshead	E08000037	Gateshead	E02001697	Low Fell East
E12000001	North East	E08000037	Gateshead	E08000037	Gateshead	E02001698	Whickham
E12000001	North East	E08000037	Gateshead	E08000037	Gateshead	E02001699	Windy Nook & Whitehills
E12000001	North East	E08000037	Gateshead	E08000037	Gateshead	E02001700	Sunniside & Lobley Hill
E12000001	North East	E08000037	Gateshead	E08000037	Gateshead	E02001701	Low Fell West
E12000001	North East	E08000037	Gateshead	E08000037	Gateshead	E02001702	Beacon Lough & Wrekenton
E12000001	North East	E08000037	Gateshead	E08000037	Gateshead	E02001703	Rowlands Gill & Lockhaugh
E12000001	North East	E08000037	Gateshead	E08000037	Gateshead	E02001704	Easedale Gardens
E12000001	North East	E08000037	Gateshead	E08000037	Gateshead	E02001705	Chopwell & High Spen
E12000001	North East	E08000037	Gateshead	E08000037	Gateshead	E02001706	Birtley North & Kibblesworth
E12000001	North East	E08000037	Gateshead	E08000037	Gateshead	E02001707	Birtley South
E12000001	North East	E08000021	Newcastle upon Tyne	E08000021	Newcastle upon Tyne	E02001708	Kingston Park & Dinnington
E12000001	North East	E08000021	Newcastle upon Tyne	E08000021	Newcastle upon Tyne	E02001709	North Gosforth
E12000001	North East	E08000021	Newcastle upon Tyne	E08000021	Newcastle upon Tyne	E02001710	Fawdon South
E12000001	North East	E08000021	Newcastle upon Tyne	E08000021	Newcastle upon Tyne	E02001711	Woolsington & Airport
E12000001	North East	E08000021	Newcastle upon Tyne	E08000021	Newcastle upon Tyne	E02001712	South Gosforth
E12000001	North East	E08000021	Newcastle upon Tyne	E08000021	Newcastle upon Tyne	E02001713	Coxlodge & West Gosforth
E12000001	North East	E08000021	Newcastle upon Tyne	E08000021	Newcastle upon Tyne	E02001714	High Heaton
E12000001	North East	E08000021	Newcastle upon Tyne	E08000021	Newcastle upon Tyne	E02001715	Kenton
E12000001	North East	E08000021	Newcastle upon Tyne	E08000021	Newcastle upon Tyne	E02001718	Blakelaw
E12000001	North East	E08000021	Newcastle upon Tyne	E08000021	Newcastle upon Tyne	E02001719	North Heaton
E12000001	North East	E08000021	Newcastle upon Tyne	E08000021	Newcastle upon Tyne	E02001720	North Jesmond
E12000001	North East	E08000021	Newcastle upon Tyne	E08000021	Newcastle upon Tyne	E02001721	Throckley & Newburn
E12000001	North East	E08000021	Newcastle upon Tyne	E08000021	Newcastle upon Tyne	E02001722	Denton
E12000001	North East	E08000021	Newcastle upon Tyne	E08000021	Newcastle upon Tyne	E02001723	Cowgate
E12000001	North East	E08000021	Newcastle upon Tyne	E08000021	Newcastle upon Tyne	E02001724	South Jesmond & Sandyford
E12000001	North East	E08000021	Newcastle upon Tyne	E08000021	Newcastle upon Tyne	E02001725	Heaton South
E12000001	North East	E08000021	Newcastle upon Tyne	E08000021	Newcastle upon Tyne	E02001726	Fenham
E12000001	North East	E08000021	Newcastle upon Tyne	E08000021	Newcastle upon Tyne	E02001727	Walkergate
E12000001	North East	E08000021	Newcastle upon Tyne	E08000021	Newcastle upon Tyne	E02001728	Lemington
E12000001	North East	E08000021	Newcastle upon Tyne	E08000021	Newcastle upon Tyne	E02001729	Nunsmoor
E12000001	North East	E08000021	Newcastle upon Tyne	E08000021	Newcastle upon Tyne	E02001730	Shieldfield & Heaton Park
E12000001	North East	E08000021	Newcastle upon Tyne	E08000021	Newcastle upon Tyne	E02001731	City Centre & Arthur's Hill
E12000001	North East	E08000021	Newcastle upon Tyne	E08000021	Newcastle upon Tyne	E02001732	Scotswood
E12000001	North East	E08000021	Newcastle upon Tyne	E08000021	Newcastle upon Tyne	E02001733	Byker
E12000001	North East	E08000021	Newcastle upon Tyne	E08000021	Newcastle upon Tyne	E02001734	Benwell
E12000001	North East	E08000021	Newcastle upon Tyne	E08000021	Newcastle upon Tyne	E02001735	Walker North
E12000001	North East	E08000021	Newcastle upon Tyne	E08000021	Newcastle upon Tyne	E02001736	Elswick
E12000001	North East	E08000021	Newcastle upon Tyne	E08000021	Newcastle upon Tyne	E02001737	Walker South
E12000001	North East	E08000022	North Tyneside	E08000022	North Tyneside	E02001738	Whitley Bay North
E12000001	North East	E08000022	North Tyneside	E08000022	North Tyneside	E02001739	Fordley
E12000001	North East	E08000022	North Tyneside	E08000022	North Tyneside	E02001740	Whitley Sands
E12000001	North East	E08000022	North Tyneside	E08000022	North Tyneside	E02001741	Wideopen & Seaton Burn
E12000001	North East	E08000022	North Tyneside	E08000022	North Tyneside	E02001742	West Monkseaton
E12000001	North East	E08000022	North Tyneside	E08000022	North Tyneside	E02001743	Whitley Bay Promenade
E12000001	North East	E08000022	North Tyneside	E08000022	North Tyneside	E02001744	Shiremoor North & South Wellfield
E12000001	North East	E08000022	North Tyneside	E08000022	North Tyneside	E02001745	Killingworth West & Camperdown
E12000001	North East	E08000022	North Tyneside	E08000022	North Tyneside	E02001746	Monkseaton
E12000001	North East	E08000022	North Tyneside	E08000022	North Tyneside	E02001747	Cullercoats
E12000001	North East	E08000022	North Tyneside	E08000022	North Tyneside	E02001748	Shiremoor South & West Allotment
E12000001	North East	E08000022	North Tyneside	E08000022	North Tyneside	E02001749	Killingworth East
E12000001	North East	E08000022	North Tyneside	E08000022	North Tyneside	E02001750	Preston Grange
E12000001	North East	E08000022	North Tyneside	E08000022	North Tyneside	E02001751	Forest Hall & West Moor
E12000001	North East	E08000022	North Tyneside	E08000022	North Tyneside	E02001752	New York
E12000001	North East	E08000022	North Tyneside	E08000022	North Tyneside	E02001753	Tynemouth Priory
E12000001	North East	E08000022	North Tyneside	E08000022	North Tyneside	E02001754	Tynemouth West
E12000001	North East	E08000022	North Tyneside	E08000022	North Tyneside	E02001755	Holystone & Benton
E12000001	North East	E08000022	North Tyneside	E08000022	North Tyneside	E02001756	Longbenton
E12000001	North East	E08000022	North Tyneside	E08000022	North Tyneside	E02001757	Preston Billy Mill
E12000001	North East	E08000022	North Tyneside	E08000022	North Tyneside	E02001758	Battle Hill East
E12000001	North East	E08000022	North Tyneside	E08000022	North Tyneside	E02001759	North Shields
E12000001	North East	E08000022	North Tyneside	E08000022	North Tyneside	E02001760	Chirton
E12000001	North East	E08000022	North Tyneside	E08000022	North Tyneside	E02001761	Battle Hill West
E12000001	North East	E08000022	North Tyneside	E08000022	North Tyneside	E02001762	East Benton
E12000001	North East	E08000022	North Tyneside	E08000022	North Tyneside	E02001763	Howdon
E12000001	North East	E08000022	North Tyneside	E08000022	North Tyneside	E02001764	Percy Main
E12000001	North East	E08000022	North Tyneside	E08000022	North Tyneside	E02001765	Willington Quay
E12000001	North East	E08000022	North Tyneside	E08000022	North Tyneside	E02001766	Wallsend East
E12000001	North East	E08000022	North Tyneside	E08000022	North Tyneside	E02001767	Wallsend West
E12000001	North East	E08000023	South Tyneside	E08000023	South Tyneside	E02001768	South Shields East
E12000001	North East	E08000023	South Tyneside	E08000023	South Tyneside	E02001769	South Shields West
E12000001	North East	E08000023	South Tyneside	E08000023	South Tyneside	E02001770	Westoe
E12000001	North East	E08000023	South Tyneside	E08000023	South Tyneside	E02001771	Horsley Hill
E12000001	North East	E08000023	South Tyneside	E08000023	South Tyneside	E02001772	West Park
E12000001	North East	E08000023	South Tyneside	E08000023	South Tyneside	E02001773	Harton West
E12000001	North East	E08000023	South Tyneside	E08000023	South Tyneside	E02001774	Jarrow Town
E12000001	North East	E08000023	South Tyneside	E08000023	South Tyneside	E02001775	Harton East
E12000001	North East	E08000023	South Tyneside	E08000023	South Tyneside	E02001776	Hebburn North
E12000001	North East	E08000023	South Tyneside	E08000023	South Tyneside	E02001777	Hebburn West
E12000001	North East	E08000023	South Tyneside	E08000023	South Tyneside	E02001778	West Harton
E12000001	North East	E08000023	South Tyneside	E08000023	South Tyneside	E02001779	Simonside
E12000001	North East	E08000023	South Tyneside	E08000023	South Tyneside	E02001780	Cleadon Park
E12000001	North East	E08000023	South Tyneside	E08000023	South Tyneside	E02001781	Brockley Whins
E12000001	North East	E08000023	South Tyneside	E08000023	South Tyneside	E02001782	Hebburn South
E12000001	North East	E08000023	South Tyneside	E08000023	South Tyneside	E02001783	Biddick Hill
E12000001	North East	E08000023	South Tyneside	E08000023	South Tyneside	E02001784	Primrose
E12000001	North East	E08000023	South Tyneside	E08000023	South Tyneside	E02001785	Whitburn & Marsden
E12000001	North East	E08000023	South Tyneside	E08000023	South Tyneside	E02001786	Whiteleas
E12000001	North East	E08000023	South Tyneside	E08000023	South Tyneside	E02001787	Fellgate & Hedworth
E12000001	North East	E08000023	South Tyneside	E08000023	South Tyneside	E02001788	Boldon Colliery
E12000001	North East	E08000023	South Tyneside	E08000023	South Tyneside	E02001789	Cleadon & East Boldon
E12000001	North East	E08000023	South Tyneside	E08000023	South Tyneside	E02001790	West Boldon
E12000001	North East	E08000024	Sunderland	E08000024	Sunderland	E02001791	Fulwell
E12000001	North East	E08000024	Sunderland	E08000024	Sunderland	E02001792	Seaburn
E12000001	North East	E08000024	Sunderland	E08000024	Sunderland	E02001793	Town End Farm
E12000001	North East	E08000024	Sunderland	E08000024	Sunderland	E02001794	Hylton Red House & Marley Pots
E12000001	North East	E08000024	Sunderland	E08000024	Sunderland	E02001795	Southwick
E12000001	North East	E08000024	Sunderland	E08000024	Sunderland	E02001796	Monkwearmouth
E12000001	North East	E08000024	Sunderland	E08000024	Sunderland	E02001797	Springwell & Usworth
E12000001	North East	E08000024	Sunderland	E08000024	Sunderland	E02001798	North Hylton
E12000001	North East	E08000024	Sunderland	E08000024	Sunderland	E02001799	Concord and Sulgrave
E12000001	North East	E08000024	Sunderland	E08000024	Sunderland	E02001800	Albany and Blackfell
E12000001	North East	E08000024	Sunderland	E08000024	Sunderland	E02001801	Millfield
E12000001	North East	E08000024	Sunderland	E08000024	Sunderland	E02001802	Pallion North
E12000001	North East	E08000024	Sunderland	E08000024	Sunderland	E02001803	Sunderland Central & Deptford
E12000001	North East	E08000024	Sunderland	E08000024	Sunderland	E02001804	South Hylton
E12000001	North East	E08000024	Sunderland	E08000024	Sunderland	E02001805	Pallion South & High Barnes
E12000001	North East	E08000024	Sunderland	E08000024	Sunderland	E02001806	Hendon & Docks
E12000001	North East	E08000024	Sunderland	E08000024	Sunderland	E02001807	Columbia, Barmston & Teal Farm
E12000001	North East	E08000024	Sunderland	E08000024	Sunderland	E02001808	Barnes Park
E12000001	North East	E08000024	Sunderland	E08000024	Sunderland	E02001809	Washington Town Centre & Biddick
E12000001	North East	E08000024	Sunderland	E08000024	Sunderland	E02001810	Oxclose and Lambton
E12000001	North East	E08000024	Sunderland	E08000024	Sunderland	E02001811	Pennywell and Grindon
E12000001	North East	E08000024	Sunderland	E08000024	Sunderland	E02001812	Hill View & Tunstall
E12000001	North East	E08000024	Sunderland	E08000024	Sunderland	E02001813	Thorney Close & Plains Farm
E12000001	North East	E08000024	Sunderland	E08000024	Sunderland	E02001814	Grangetown
E12000001	North East	E08000024	Sunderland	E08000024	Sunderland	E02001815	Harraton, Rickleton & Fatfield
E12000001	North East	E08000024	Sunderland	E08000024	Sunderland	E02001816	Lakeside & Farrington
E12000001	North East	E08000024	Sunderland	E08000024	Sunderland	E02001817	Silksworth
E12000001	North East	E08000024	Sunderland	E08000024	Sunderland	E02001818	Ryhope
E12000001	North East	E08000024	Sunderland	E08000024	Sunderland	E02001819	Herrington & Doxford
E12000001	North East	E08000024	Sunderland	E08000024	Sunderland	E02001820	Shiney Row
E12000001	North East	E08000024	Sunderland	E08000024	Sunderland	E02001821	Hall Farm
E12000001	North East	E08000024	Sunderland	E08000024	Sunderland	E02001822	Newbottle & Penshaw
E12000001	North East	E08000024	Sunderland	E08000024	Sunderland	E02001823	Houghton West
E12000001	North East	E08000024	Sunderland	E08000024	Sunderland	E02001824	Houghton Town
E12000001	North East	E08000024	Sunderland	E08000024	Sunderland	E02001825	Hetton-le-Hole North
E12000001	North East	E08000024	Sunderland	E08000024	Sunderland	E02001826	Hetton-le-Hole South
E12000005	West Midlands	E08000025	Birmingham	E08000025	Birmingham	E02001827	Hill Hook
E12000005	West Midlands	E08000025	Birmingham	E08000025	Birmingham	E02001828	Four Oaks
E12000005	West Midlands	E08000025	Birmingham	E08000025	Birmingham	E02001829	Little Sutton & Roughley
E12000005	West Midlands	E08000025	Birmingham	E08000025	Birmingham	E02001830	Sutton Coldfield North & Park
E12000005	West Midlands	E08000025	Birmingham	E08000025	Birmingham	E02001831	Reddicap Heath
E12000005	West Midlands	E08000025	Birmingham	E08000025	Birmingham	E02001832	Rectory Park & New Hall Valley
E12000005	West Midlands	E08000025	Birmingham	E08000025	Birmingham	E02001833	Kingstanding North
E12000005	West Midlands	E08000025	Birmingham	E08000025	Birmingham	E02001834	Old Oscott
E12000005	West Midlands	E08000025	Birmingham	E08000025	Birmingham	E02001835	Sutton Coldfield South & Central
E12000005	West Midlands	E08000025	Birmingham	E08000025	Birmingham	E02001836	New Oscott
E12000005	West Midlands	E08000025	Birmingham	E08000025	Birmingham	E02001837	Kingstanding South East
E12000005	West Midlands	E08000025	Birmingham	E08000025	Birmingham	E02001838	Walmley
E12000005	West Midlands	E08000025	Birmingham	E08000025	Birmingham	E02001839	Queslett
E12000005	West Midlands	E08000025	Birmingham	E08000025	Birmingham	E02001840	Perry Common - College Road
E12000005	West Midlands	E08000025	Birmingham	E08000025	Birmingham	E02001841	Wylde Green
E12000005	West Midlands	E08000025	Birmingham	E08000025	Birmingham	E02001842	Perry Beeches West
E12000005	West Midlands	E08000025	Birmingham	E08000025	Birmingham	E02001843	Kingstanding South West
E12000005	West Midlands	E08000025	Birmingham	E08000025	Birmingham	E02001844	Chester Road
E12000005	West Midlands	E08000025	Birmingham	E08000025	Birmingham	E02001845	Perry Beeches East
E12000005	West Midlands	E08000025	Birmingham	E08000025	Birmingham	E02001846	Short Heath
E12000005	West Midlands	E08000025	Birmingham	E08000025	Birmingham	E02001847	Minworth
E12000005	West Midlands	E08000025	Birmingham	E08000025	Birmingham	E02001848	Upper Witton
E12000005	West Midlands	E08000025	Birmingham	E08000025	Birmingham	E02001849	Erdington Town
E12000005	West Midlands	E08000025	Birmingham	E08000025	Birmingham	E02001850	Perry Barr & South Hamstead
E12000005	West Midlands	E08000025	Birmingham	E08000025	Birmingham	E02001851	Pype Hayes Park
E12000005	West Midlands	E08000025	Birmingham	E08000025	Birmingham	E02001852	Stockland Green - Marsh Hill
E12000005	West Midlands	E08000025	Birmingham	E08000025	Birmingham	E02001854	Birches Green
E12000005	West Midlands	E08000025	Birmingham	E08000025	Birmingham	E02001855	Castle Vale
E12000005	West Midlands	E08000025	Birmingham	E08000025	Birmingham	E02001856	Brookvale
E12000005	West Midlands	E08000025	Birmingham	E08000025	Birmingham	E02001857	Gravelly Hill & South Erdington
E12000005	West Midlands	E08000025	Birmingham	E08000025	Birmingham	E02001858	Handsworth East
E12000005	West Midlands	E08000025	Birmingham	E08000025	Birmingham	E02001859	Birchfield East
E12000005	West Midlands	E08000025	Birmingham	E08000025	Birmingham	E02001860	Handsworth West
E12000005	West Midlands	E08000025	Birmingham	E08000025	Birmingham	E02001861	Birchfield West
E12000005	West Midlands	E08000025	Birmingham	E08000025	Birmingham	E02001862	Middlemore
E12000005	West Midlands	E08000025	Birmingham	E08000025	Birmingham	E02001863	Aston Park
E12000005	West Midlands	E08000025	Birmingham	E08000025	Birmingham	E02001864	Bromford
E12000005	West Midlands	E08000025	Birmingham	E08000025	Birmingham	E02001865	Handsworth South
E12000005	West Midlands	E08000025	Birmingham	E08000025	Birmingham	E02001866	Lozells West
E12000005	West Midlands	E08000025	Birmingham	E08000025	Birmingham	E02001867	Lozells East
E12000005	West Midlands	E08000025	Birmingham	E08000025	Birmingham	E02001868	Hodge Hill
E12000005	West Midlands	E08000025	Birmingham	E08000025	Birmingham	E02001869	Nechells
E12000005	West Midlands	E08000025	Birmingham	E08000025	Birmingham	E02001870	Ward End & Bromford West
E12000005	West Midlands	E08000025	Birmingham	E08000025	Birmingham	E02001871	Buckland End
E12000005	West Midlands	E08000025	Birmingham	E08000025	Birmingham	E02001872	Shard End & Kingfisher
E12000005	West Midlands	E08000025	Birmingham	E08000025	Birmingham	E02001873	Winson Green & Gib Heath
E12000005	West Midlands	E08000025	Birmingham	E08000025	Birmingham	E02001874	Washwood Heath
E12000005	West Midlands	E08000025	Birmingham	E08000025	Birmingham	E02001875	Hockley & Jewellery Quarter
E12000005	West Midlands	E08000025	Birmingham	E08000025	Birmingham	E02001876	North Central & Dartmouth Circus
E12000005	West Midlands	E08000025	Birmingham	E08000025	Birmingham	E02001877	Saltley East
E12000005	West Midlands	E08000025	Birmingham	E08000025	Birmingham	E02001878	Saltley West
E12000005	West Midlands	E08000025	Birmingham	E08000025	Birmingham	E02001879	Summerfield
E12000005	West Midlands	E08000025	Birmingham	E08000025	Birmingham	E02001880	Glebe Farm
E12000005	West Midlands	E08000025	Birmingham	E08000025	Birmingham	E02001881	Belchers Lane & Eastfield Road
E12000005	West Midlands	E08000025	Birmingham	E08000025	Birmingham	E02001882	Stetchford
E12000005	West Midlands	E08000025	Birmingham	E08000025	Birmingham	E02001883	Kitts Green
E12000005	West Midlands	E08000025	Birmingham	E08000025	Birmingham	E02001884	Bordesley Green North
E12000005	West Midlands	E08000025	Birmingham	E08000025	Birmingham	E02001886	Rotton Park
E12000005	West Midlands	E08000025	Birmingham	E08000025	Birmingham	E02001888	Kent's Moat
E12000005	West Midlands	E08000025	Birmingham	E08000025	Birmingham	E02001889	Little Bromwich
E12000005	West Midlands	E08000025	Birmingham	E08000025	Birmingham	E02001890	Edgbaston North
E12000005	West Midlands	E08000025	Birmingham	E08000025	Birmingham	E02001892	Yardley Fields
E12000005	West Midlands	E08000025	Birmingham	E08000025	Birmingham	E02001893	Yardley
E12000005	West Midlands	E08000025	Birmingham	E08000025	Birmingham	E02001895	Sheldon North
E12000005	West Midlands	E08000025	Birmingham	E08000025	Birmingham	E02001896	Small Heath Park
E12000005	West Midlands	E08000025	Birmingham	E08000025	Birmingham	E02001897	Sparkbrook North
E12000005	West Midlands	E08000025	Birmingham	E08000025	Birmingham	E02001898	Lyndon Green
E12000005	West Midlands	E08000025	Birmingham	E08000025	Birmingham	E02001899	Harborne West
E12000005	West Midlands	E08000025	Birmingham	E08000025	Birmingham	E02001900	Five Ways South & Calthorpe Park
E12000005	West Midlands	E08000025	Birmingham	E08000025	Birmingham	E02001901	Harborne East
E12000005	West Midlands	E08000025	Birmingham	E08000025	Birmingham	E02001902	Yardley South
E12000005	West Midlands	E08000025	Birmingham	E08000025	Birmingham	E02001903	Sparkbrook South
E12000005	West Midlands	E08000025	Birmingham	E08000025	Birmingham	E02001904	Hay Mills & Tyseley
E12000005	West Midlands	E08000025	Birmingham	E08000025	Birmingham	E02001905	Edgbaston South & University
E12000005	West Midlands	E08000025	Birmingham	E08000025	Birmingham	E02001906	Quinton Ridgacre
E12000005	West Midlands	E08000025	Birmingham	E08000025	Birmingham	E02001907	Sheldon South
E12000005	West Midlands	E08000025	Birmingham	E08000025	Birmingham	E02001908	Sparkhill North
E12000005	West Midlands	E08000025	Birmingham	E08000025	Birmingham	E02001909	Balsall Heath East
E12000005	West Midlands	E08000025	Birmingham	E08000025	Birmingham	E02001910	Balsall Heath West & Kingswood Road
E12000005	West Midlands	E08000025	Birmingham	E08000025	Birmingham	E02001911	Quinton East
E12000005	West Midlands	E08000025	Birmingham	E08000025	Birmingham	E02001913	Metchley
E12000005	West Midlands	E08000025	Birmingham	E08000025	Birmingham	E02001914	Moor Green & Cannon Hill
E12000005	West Midlands	E08000025	Birmingham	E08000025	Birmingham	E02001915	Acocks Green East
E12000005	West Midlands	E08000025	Birmingham	E08000025	Birmingham	E02001916	Acocks Green West
E12000005	West Midlands	E08000025	Birmingham	E08000025	Birmingham	E02001918	Moseley Village
E12000005	West Midlands	E08000025	Birmingham	E08000025	Birmingham	E02001919	Moseley
E12000005	West Midlands	E08000025	Birmingham	E08000025	Birmingham	E02001920	Woodgate Valley
E12000005	West Midlands	E08000025	Birmingham	E08000025	Birmingham	E02001921	California
E12000005	West Midlands	E08000025	Birmingham	E08000025	Birmingham	E02001922	Selly Oak
E12000005	West Midlands	E08000025	Birmingham	E08000025	Birmingham	E02001923	Springfield & Hall Green West
E12000005	West Midlands	E08000025	Birmingham	E08000025	Birmingham	E02001924	Hall Green East
E12000005	West Midlands	E08000025	Birmingham	E08000025	Birmingham	E02001925	Selly Oak Park & Lodge Hill
E12000005	West Midlands	E08000025	Birmingham	E08000025	Birmingham	E02001926	Stirchley North & Selly Park
E12000005	West Midlands	E08000025	Birmingham	E08000025	Birmingham	E02001927	Weoley Castle
E12000005	West Midlands	E08000025	Birmingham	E08000025	Birmingham	E02001928	Woodgate
E12000005	West Midlands	E08000025	Birmingham	E08000025	Birmingham	E02001929	Fox Hollies
E12000005	West Midlands	E08000025	Birmingham	E08000025	Birmingham	E02001930	Kings Heath
E12000005	West Midlands	E08000025	Birmingham	E08000025	Birmingham	E02001931	Wake Green East & Moseley Bog
E12000005	West Midlands	E08000025	Birmingham	E08000025	Birmingham	E02001932	Bartley Green & Shenley Fields
E12000005	West Midlands	E08000025	Birmingham	E08000025	Birmingham	E02001933	Kings Heath Park & Stirchley East
E12000005	West Midlands	E08000025	Birmingham	E08000025	Birmingham	E02001934	Hall Green Central
E12000005	West Midlands	E08000025	Birmingham	E08000025	Birmingham	E02001935	Shenley Lane
E12000005	West Midlands	E08000025	Birmingham	E08000025	Birmingham	E02001936	Brandwood North
E12000005	West Midlands	E08000025	Birmingham	E08000025	Birmingham	E02001937	Billesley Common
E12000005	West Midlands	E08000025	Birmingham	E08000025	Birmingham	E02001938	Bournville East & Stirchley West
E12000005	West Midlands	E08000025	Birmingham	E08000025	Birmingham	E02001939	Bournville West
E12000005	West Midlands	E08000025	Birmingham	E08000025	Birmingham	E02001941	Yardley Wood West
E12000005	West Midlands	E08000025	Birmingham	E08000025	Birmingham	E02001942	Cotteridge
E12000005	West Midlands	E08000025	Birmingham	E08000025	Birmingham	E02001943	Brandwood East
E12000005	West Midlands	E08000025	Birmingham	E08000025	Birmingham	E02001944	Brandwood End
E12000005	West Midlands	E08000025	Birmingham	E08000025	Birmingham	E02001945	Allens Cross
E12000005	West Midlands	E08000025	Birmingham	E08000025	Birmingham	E02001946	Northfield Victoria Common
E12000005	West Midlands	E08000025	Birmingham	E08000025	Birmingham	E02001947	Druids Heath
E12000005	West Midlands	E08000025	Birmingham	E08000025	Birmingham	E02001948	Highter's Heath & Maypole
E12000005	West Midlands	E08000025	Birmingham	E08000025	Birmingham	E02001949	Lifford & Walkers Heath
E12000005	West Midlands	E08000025	Birmingham	E08000025	Birmingham	E02001950	Longbridge North
E12000005	West Midlands	E08000025	Birmingham	E08000025	Birmingham	E02001951	Frankley
E12000005	West Midlands	E08000025	Birmingham	E08000025	Birmingham	E02001952	Turves Green
E12000005	West Midlands	E08000025	Birmingham	E08000025	Birmingham	E02001953	King's Norton
E12000005	West Midlands	E08000025	Birmingham	E08000025	Birmingham	E02001954	Hawkesley
E12000005	West Midlands	E08000025	Birmingham	E08000025	Birmingham	E02001955	Longbridge South
E12000005	West Midlands	E08000025	Birmingham	E08000025	Birmingham	E02001956	Rubery East
E12000005	West Midlands	E08000025	Birmingham	E08000025	Birmingham	E02001957	West Heath
E12000005	West Midlands	E08000026	Coventry	E08000026	Coventry	E02001958	Longford
E12000005	West Midlands	E08000026	Coventry	E08000026	Coventry	E02001959	Keresley
E12000005	West Midlands	E08000026	Coventry	E08000026	Coventry	E02001961	Bell Green
E12000005	West Midlands	E08000026	Coventry	E08000026	Coventry	E02001962	Little Heath
E12000005	West Midlands	E08000026	Coventry	E08000026	Coventry	E02001963	Whitmore Park
E12000005	West Midlands	E08000026	Coventry	E08000026	Coventry	E02001964	Henley Green & Wood End
E12000005	West Midlands	E08000026	Coventry	E08000026	Coventry	E02001965	Walsgrave & Woodway Park
E12000005	West Midlands	E08000026	Coventry	E08000026	Coventry	E02001966	Foleshill West
E12000005	West Midlands	E08000026	Coventry	E08000026	Coventry	E02001967	Brownshill Green
E12000005	West Midlands	E08000026	Coventry	E08000026	Coventry	E02001968	Radford East
E12000005	West Midlands	E08000026	Coventry	E08000026	Coventry	E02001969	Radford West
E12000005	West Midlands	E08000026	Coventry	E08000026	Coventry	E02001970	Wyken Croft
E12000005	West Midlands	E08000026	Coventry	E08000026	Coventry	E02001971	Coundon
E12000005	West Midlands	E08000026	Coventry	E08000026	Coventry	E02001972	Foleshill East
E12000005	West Midlands	E08000026	Coventry	E08000026	Coventry	E02001973	Stoke Heath
E12000005	West Midlands	E08000026	Coventry	E08000026	Coventry	E02001974	Sherbourne
E12000005	West Midlands	E08000026	Coventry	E08000026	Coventry	E02001975	Ravensdale
E12000005	West Midlands	E08000026	Coventry	E08000026	Coventry	E02001976	Clifford Park
E12000005	West Midlands	E08000026	Coventry	E08000026	Coventry	E02001977	Naul's Mill & Bishopsgate Green
E12000005	West Midlands	E08000026	Coventry	E08000026	Coventry	E02001978	Barras Heath
E12000005	West Midlands	E08000026	Coventry	E08000026	Coventry	E02001979	Allesley Park
E12000005	West Midlands	E08000026	Coventry	E08000026	Coventry	E02001980	Allesley Green & Lower Eastern Green
E12000005	West Midlands	E08000026	Coventry	E08000026	Coventry	E02001981	Hillfields
E12000005	West Midlands	E08000026	Coventry	E08000026	Coventry	E02001982	Eastern Green & Tanyard Farm
E12000005	West Midlands	E08000026	Coventry	E08000026	Coventry	E02001983	Whoberley
E12000005	West Midlands	E08000026	Coventry	E08000026	Coventry	E02001984	Copsewood
E12000005	West Midlands	E08000026	Coventry	E08000026	Coventry	E02001985	Lower Stoke & Gosford Park
E12000005	West Midlands	E08000026	Coventry	E08000026	Coventry	E02001986	Tile Hill
E12000005	West Midlands	E08000026	Coventry	E08000026	Coventry	E02001987	Chapelfields
E12000005	West Midlands	E08000026	Coventry	E08000026	Coventry	E02001988	Central Coventry
E12000005	West Midlands	E08000026	Coventry	E08000026	Coventry	E02001989	Earl Place & Lime Tree Park
E12000005	West Midlands	E08000026	Coventry	E08000026	Coventry	E02001990	Binley
E12000005	West Midlands	E08000026	Coventry	E08000026	Coventry	E02001991	Earlsdon & Canley Gardens
E12000005	West Midlands	E08000026	Coventry	E08000026	Coventry	E02001992	Ernesford Grange & Stoke Aldermoor
E12000005	West Midlands	E08000026	Coventry	E08000026	Coventry	E02001993	Canley & Westwood Heath
E12000005	West Midlands	E08000026	Coventry	E08000026	Coventry	E02001994	Cheylesmore Daventry Road
E12000005	West Midlands	E08000026	Coventry	E08000026	Coventry	E02001995	Whitley & Tollbar End
E12000005	West Midlands	E08000026	Coventry	E08000026	Coventry	E02001996	Willenhall
E12000005	West Midlands	E08000026	Coventry	E08000026	Coventry	E02001997	Stivichall & Finham
E12000005	West Midlands	E08000026	Coventry	E08000026	Coventry	E02001998	Finham Park
E12000005	West Midlands	E08000026	Coventry	E08000026	Coventry	E02001999	Cannon Park & University
E12000005	West Midlands	E08000027	Dudley	E08000027	Dudley	E02002000	Coseley Wallbrook
E12000005	West Midlands	E08000027	Dudley	E08000027	Dudley	E02002001	Sedgeley East
E12000005	West Midlands	E08000027	Dudley	E08000027	Dudley	E02002002	Sedgeley West
E12000005	West Midlands	E08000027	Dudley	E08000027	Dudley	E02002003	West Coseley
E12000005	West Midlands	E08000027	Dudley	E08000027	Dudley	E02002004	Woodsetton
E12000005	West Midlands	E08000027	Dudley	E08000027	Dudley	E02002005	Dudley Priory & Wrens Nest
E12000005	West Midlands	E08000027	Dudley	E08000027	Dudley	E02002006	Upper Gornal & Ruiton
E12000005	West Midlands	E08000027	Dudley	E08000027	Dudley	E02002007	Lower Gornal & The Straits
E12000005	West Midlands	E08000027	Dudley	E08000027	Dudley	E02002008	Dibdale
E12000005	West Midlands	E08000027	Dudley	E08000027	Dudley	E02002009	Kates Hill
E12000005	West Midlands	E08000027	Dudley	E08000027	Dudley	E02002010	New Dock & Eve Hill
E12000005	West Midlands	E08000027	Dudley	E08000027	Dudley	E02002011	Kingswinford North
E12000005	West Midlands	E08000027	Dudley	E08000027	Dudley	E02002012	Russell's Hall
E12000005	West Midlands	E08000027	Dudley	E08000027	Dudley	E02002013	Wall Heath
E12000005	West Midlands	E08000027	Dudley	E08000027	Dudley	E02002014	Dixons Green
E12000005	West Midlands	E08000027	Dudley	E08000027	Dudley	E02002015	Pensett & Kingswinford East
E12000005	West Midlands	E08000027	Dudley	E08000027	Dudley	E02002016	Brockmoor & Woodside
E12000005	West Midlands	E08000027	Dudley	E08000027	Dudley	E02002017	Netherton
E12000005	West Midlands	E08000027	Dudley	E08000027	Dudley	E02002018	Kingswinford South
E12000005	West Midlands	E08000027	Dudley	E08000027	Dudley	E02002019	Dudley Wood & Saltwells
E12000005	West Midlands	E08000027	Dudley	E08000027	Dudley	E02002020	Wordsley & Buckpool
E12000005	West Midlands	E08000027	Dudley	E08000027	Dudley	E02002021	Brierley Hill
E12000005	West Midlands	E08000027	Dudley	E08000027	Dudley	E02002022	Hawbush
E12000005	West Midlands	E08000027	Dudley	E08000027	Dudley	E02002023	Ashwood
E12000005	West Midlands	E08000027	Dudley	E08000027	Dudley	E02002024	Quarry Bank
E12000005	West Midlands	E08000027	Dudley	E08000027	Dudley	E02002025	Shell Corner & Hurst Green
E12000005	West Midlands	E08000027	Dudley	E08000027	Dudley	E02002026	Amblecote East
E12000005	West Midlands	E08000027	Dudley	E08000027	Dudley	E02002027	Withymoor Village
E12000005	West Midlands	E08000027	Dudley	E08000027	Dudley	E02002028	Wollaston
E12000005	West Midlands	E08000027	Dudley	E08000027	Dudley	E02002029	Quinton West
E12000005	West Midlands	E08000027	Dudley	E08000027	Dudley	E02002030	Amblecote West & Stambermill
E12000005	West Midlands	E08000027	Dudley	E08000027	Dudley	E02002031	Cradley West & Hayes Lane
E12000005	West Midlands	E08000027	Dudley	E08000027	Dudley	E02002032	Cradley East
E12000005	West Midlands	E08000027	Dudley	E08000027	Dudley	E02002033	Hawne
E12000005	West Midlands	E08000027	Dudley	E08000027	Dudley	E02002034	Stourbridge Town & Old Quarter
E12000005	West Midlands	E08000027	Dudley	E08000027	Dudley	E02002035	Halesowen East
E12000005	West Midlands	E08000027	Dudley	E08000027	Dudley	E02002036	Lye & Wynall
E12000005	West Midlands	E08000027	Dudley	E08000027	Dudley	E02002037	Norton North
E12000005	West Midlands	E08000027	Dudley	E08000027	Dudley	E02002038	Halesowen Town
E12000005	West Midlands	E08000027	Dudley	E08000027	Dudley	E02002039	Oldswinford & Pedmore
E12000005	West Midlands	E08000027	Dudley	E08000027	Dudley	E02002040	Norton South
E12000005	West Midlands	E08000027	Dudley	E08000027	Dudley	E02002041	Pedmore Fields
E12000005	West Midlands	E08000027	Dudley	E08000027	Dudley	E02002042	Hayley Green
E12000005	West Midlands	E08000028	Sandwell	E08000028	Sandwell	E02002043	Wood Green & Old Park
E12000005	West Midlands	E08000028	Sandwell	E08000028	Sandwell	E02002044	Yew Tree & Tamebridge
E12000005	West Midlands	E08000028	Sandwell	E08000028	Sandwell	E02002045	Woods & Mesty Croft
E12000005	West Midlands	E08000028	Sandwell	E08000028	Sandwell	E02002046	Friar Park
E12000005	West Midlands	E08000028	Sandwell	E08000028	Sandwell	E02002047	Wednesbury
E12000005	West Midlands	E08000028	Sandwell	E08000028	Sandwell	E02002048	Great Barr
E12000005	West Midlands	E08000028	Sandwell	E08000028	Sandwell	E02002049	Princes End & Willingsworth
E12000005	West Midlands	E08000028	Sandwell	E08000028	Sandwell	E02002051	Ocker Hill
E12000005	West Midlands	E08000028	Sandwell	E08000028	Sandwell	E02002052	Stone Cross & Hateley Heath
E12000005	West Midlands	E08000028	Sandwell	E08000028	Sandwell	E02002053	Hamstead East
E12000005	West Midlands	E08000028	Sandwell	E08000028	Sandwell	E02002054	Hamstead West
E12000005	West Midlands	E08000028	Sandwell	E08000028	Sandwell	E02002055	Wednesbury South
E12000005	West Midlands	E08000028	Sandwell	E08000028	Sandwell	E02002056	Tibbington
[truncated: 4,792 more rows]
