# Supplementary material for: Variation in COVID-19 booster uptake in England: An ecological study
Source: PLoS One. 2022 Jun 29;17(6):e0270624. doi: 10.1371/journal.pone.0270624 (PMC9242486; doi:10.1371/journal.pone.0270624)
Supplement: S3 File — A zip file containing most of the data files. (ZIP) [file pone.0270624.s003.zip › data1/lsoapop_2019.csv]

LSOA Code	All Ages
E01011949	1954
E01011950	1257
E01011951	1209
E01011952	1740
E01011953	2033
E01011954	2210
E01011955	1361
E01011957	1299
E01011959	2516
E01011960	1303
E01011961	1367
E01011962	1453
E01011963	1318
E01011964	1379
E01011965	1529
E01011966	1303
E01011967	1640
E01011968	1931
E01011969	1293
E01011970	1108
E01011971	1396
E01011973	1227
E01011974	1769
E01011975	1314
E01011976	967
E01011977	1656
E01011978	1561
E01011979	1713
E01011980	1624
E01011981	1712
E01011982	1343
E01011983	1643
E01011984	1164
E01011985	1275
E01011986	1166
E01011987	1397
E01011988	1922
E01011989	1879
E01011990	1811
E01011991	1754
E01011992	1619
E01011993	1801
E01011994	1502
E01011995	1318
E01011996	1433
E01011997	1967
E01011998	1984
E01011999	1972
E01012000	1530
E01012001	2394
E01012002	1373
E01012003	1576
E01012005	1919
E01032540	986
E01032541	2159
E01033465	1915
E01033466	2380
E01033467	2339
E01012007	1398
E01012008	1351
E01012009	1837
E01012010	1406
E01012011	1932
E01012012	1738
E01012013	1375
E01012014	1688
E01012015	1396
E01012016	1723
E01012017	1476
E01012018	1498
E01012019	1252
E01012020	1534
E01012021	1402
E01012022	1876
E01012023	1359
E01012024	1491
E01012025	1202
E01012026	1744
E01012027	1975
E01012030	1511
E01012031	1529
E01012032	1639
E01012033	1220
E01012034	1347
E01012035	1282
E01012036	1809
E01012037	1691
E01012038	1792
E01012039	1676
E01012040	1725
E01012041	971
E01012042	1332
E01012043	1331
E01012044	1551
E01012045	1471
E01012046	1811
E01012047	1579
E01012048	1677
E01012049	1321
E01012050	1521
E01012051	1375
E01012052	1178
E01012053	1636
E01012054	1737
E01012055	1878
E01012056	2635
E01012057	1902
E01012058	1384
E01012059	1684
E01012060	1635
E01012061	1241
E01012062	1517
E01012063	1347
E01012064	2478
E01012065	1845
E01012066	1916
E01012067	1537
E01012068	2726
E01012071	1348
E01012073	1323
E01012074	1507
E01012075	1497
E01012076	1442
E01012077	1426
E01012078	1456
E01012079	1434
E01012080	1247
E01012081	1782
E01012082	1489
E01012083	1598
E01012084	1620
E01012085	1397
E01012088	1534
E01012089	1454
E01012090	1453
E01012091	1719
E01012092	2307
E01012093	2258
E01012094	2963
E01032552	1651
E01032553	1925
E01032593	2219
E01033468	2998
E01033469	1843
E01012095	1322
E01012096	1397
E01012097	1133
E01012098	1566
E01012099	1485
E01012100	1645
E01012101	1507
E01012102	2314
E01012105	1384
E01012106	1333
E01012107	1355
E01012108	1416
E01012109	1397
E01012110	1371
E01012111	1243
E01012112	1540
E01012113	1444
E01012114	1539
E01012117	1878
E01012118	1378
E01012119	2052
E01012120	1284
E01012121	1347
E01012124	1517
E01012127	1189
E01012128	1259
E01012129	2386
E01012130	1213
E01012131	1408
E01012132	1879
E01012134	1429
E01012136	1438
E01012137	1331
E01012138	2826
E01012139	1760
E01012140	1337
E01012141	978
E01012142	1664
E01012143	1475
E01012144	1330
E01012145	1403
E01012146	1186
E01012147	1738
E01012148	1532
E01012149	1198
E01012150	1528
E01012151	1464
E01012152	1596
E01012154	1145
E01012155	1682
E01012156	1614
E01012157	1604
E01012158	1442
E01012159	1522
E01012160	1580
E01012161	1568
E01012162	1340
E01012163	2405
E01012164	1551
E01012165	2439
E01012167	1843
E01012168	1964
E01012170	1365
E01012171	1424
E01012172	1361
E01012173	1106
E01012174	1012
E01012175	1452
E01012176	1361
E01012177	1407
E01012178	1354
E01012179	2030
E01012180	1706
E01012181	1693
E01012182	1362
E01012183	1530
E01012184	1437
E01012185	1404
E01012186	1575
E01032548	1595
E01032549	2192
E01032560	1094
E01032561	1562
E01032594	1428
E01033470	1724
E01033471	2188
E01033472	2452
E01033473	2243
E01012187	1302
E01012188	1147
E01012189	1369
E01012190	1372
E01012191	1583
E01012192	1466
E01012193	1557
E01012194	1462
E01012195	1546
E01012196	1559
E01012197	2062
E01012198	1399
E01012199	1329
E01012200	2085
E01012201	2032
E01012202	1480
E01012203	1859
E01012204	1221
E01012205	1373
E01012206	1422
E01012207	1939
E01012208	1611
E01012209	1622
E01012210	1456
E01012211	1801
E01012212	1434
E01012213	1344
E01012214	1612
E01012215	1290
E01012216	1278
E01012217	1531
E01012218	1482
E01012219	1711
E01012223	1549
E01012224	1691
E01012225	1442
E01012226	1308
E01012227	1453
E01012228	1288
E01012230	1498
E01012231	1943
E01012232	1328
E01012233	1620
E01012234	1557
E01012235	1916
E01012236	1286
E01012237	1287
E01012238	1570
E01012239	2591
E01012240	1722
E01012241	1363
E01012242	1405
E01012243	1512
E01012244	1321
E01012245	1503
E01012246	1360
E01012247	1271
E01012248	1339
E01012249	1575
E01012250	1619
E01012251	1549
E01012252	1532
E01012253	1300
E01012254	1411
E01012255	1347
E01012256	1277
E01012257	1436
E01012258	2390
E01012259	1642
E01012260	1702
E01012261	1421
E01012262	2962
E01012264	3391
E01012266	2566
E01012267	1810
E01012268	1654
E01012269	1649
E01012270	1346
E01012271	1499
E01012272	1022
E01012273	1606
E01012274	1269
E01012275	1545
E01012276	1760
E01012277	1691
E01012278	1272
E01012279	1754
E01012280	1500
E01012281	1254
E01012282	1241
E01012283	1228
E01012284	1537
E01012285	1274
E01012286	1437
E01012287	3048
E01012288	1400
E01012289	1268
E01012290	1662
E01012291	1991
E01012292	2296
E01012294	1264
E01012295	1301
E01012296	1316
E01012297	2422
E01012298	1331
E01012299	1520
E01012300	1503
E01012301	1320
E01012302	1331
E01012303	1870
E01032542	1852
E01032543	2169
E01032544	2086
E01033474	2372
E01033475	1920
E01033476	1741
E01033477	3114
E01033478	3960
E01033479	1852
E01033480	2112
E01012304	1043
E01012305	1175
E01012306	1491
E01012307	2111
E01012309	1933
E01012310	2090
E01012311	1518
E01012312	1409
E01012313	1381
E01012314	1398
E01012315	1652
E01012316	2632
E01012317	1354
E01012318	2432
E01012319	2721
E01012323	1416
E01012324	1307
E01012325	1375
E01012326	1191
E01012327	1534
E01012328	1511
E01012329	1655
E01012330	1021
E01012331	1118
E01012332	1437
E01012333	1443
E01012334	2524
E01012335	1347
E01012336	1620
E01012337	1813
E01012338	2139
E01012339	1795
E01012340	2265
E01012341	1797
E01012342	2522
E01012343	2558
E01012344	1358
E01012345	1482
E01012346	2019
E01012347	1651
E01012348	2135
E01012349	1506
E01012350	1444
E01012351	1382
E01012352	1508
E01012353	1562
E01012354	1551
E01012355	1558
E01012356	1746
E01012357	1417
E01012358	1609
E01012359	1641
E01012360	1716
E01012361	1795
E01012362	1253
E01012363	1196
E01012364	1409
E01012365	1216
E01012366	2056
E01032545	1705
E01032546	1659
E01033481	1707
E01033482	1523
E01033483	1066
E01033484	1205
E01012367	1894
E01012368	1980
E01012369	1685
E01012370	1835
E01012371	1187
E01012372	1108
E01012373	1224
E01012374	2820
E01012375	1576
E01012376	2801
E01012377	1935
E01012378	1520
E01012379	1550
E01012380	1430
E01012381	1728
E01012382	1786
E01012383	1611
E01012384	1578
E01012385	1837
E01012386	2265
E01012387	1094
E01012388	1826
E01012389	1658
E01012390	1593
E01012391	2233
E01012392	2890
E01012393	2902
E01012394	1808
E01012395	1552
E01012396	1481
E01012397	1697
E01012398	1230
E01012399	1452
E01012400	1133
E01012401	1828
E01012402	1571
E01012403	1787
E01012404	1419
E01012405	2050
E01012406	1516
E01012407	1564
E01012408	1998
E01012409	1343
E01012410	1145
E01012411	1297
E01012412	1565
E01012413	1519
E01012414	1132
E01012415	1249
E01012416	1818
E01012417	1243
E01012418	1392
E01012419	1049
E01012420	1521
E01012421	1236
E01012422	1533
E01012423	1319
E01012424	1882
E01012425	1619
E01012426	1329
E01012427	1960
E01012428	2269
E01012429	1397
E01012430	1711
E01012431	2142
E01012432	1358
E01012433	1467
E01012434	1525
E01012435	2065
E01012436	1317
E01012437	1272
E01012438	1166
E01012439	1557
E01012440	1224
E01012441	2435
E01012442	1612
E01012443	1603
E01012444	1258
E01012445	1249
E01012446	1251
E01012447	1358
E01012448	1589
E01012449	1313
E01012450	1378
E01012451	1595
E01012452	1694
E01012453	1860
E01012454	2576
E01012455	2244
E01012457	1659
E01012458	2833
E01012459	1460
E01012460	1364
E01012461	1194
E01012462	1183
E01012463	1055
E01012464	1357
E01012465	1189
E01012466	1459
E01012467	1190
E01012468	2506
E01012469	1535
E01012470	1113
E01012471	2331
E01012472	1849
E01012473	1512
E01012474	1432
E01012475	1495
E01012476	1587
E01012477	1543
E01012478	2071
E01012479	1711
E01012480	2341
E01012481	1553
E01012482	1599
E01012483	1713
E01012485	1488
E01012486	1494
E01012487	1550
E01012488	1828
E01012489	1854
E01012490	1396
E01012491	1336
E01012492	1392
E01012493	1649
E01012494	1650
E01012495	1660
E01012496	1399
E01012497	1228
E01012498	1520
E01012499	1868
E01012500	1350
E01012501	1360
E01012502	1606
E01012503	1432
E01012504	2981
E01012505	1452
E01012506	1615
E01012507	1922
E01012508	1730
E01012509	2280
E01012510	2211
E01012511	1655
E01012512	1492
E01012513	2018
E01012514	1644
E01012515	1570
E01012516	1349
E01012517	2230
E01012518	2479
E01012519	1419
E01012520	1564
E01012521	1532
E01012522	1316
E01012523	1416
E01012524	1392
E01012525	1425
E01012526	1818
E01012527	1426
E01012528	1166
E01012529	1411
E01012530	1332
E01012531	1524
E01012532	1377
E01012533	1574
E01012534	1609
E01012535	1822
E01012536	1441
E01012537	1544
E01012538	1343
E01012539	1529
E01012540	1280
E01012541	1241
E01012542	1352
E01012543	1425
E01012544	1372
E01012545	1754
E01012546	1663
E01012547	1666
E01012548	1742
E01012549	1622
E01012550	1653
E01012551	1526
E01012552	1390
E01012553	1209
E01012554	2012
E01012555	1349
E01012556	1438
E01012557	1468
E01012558	1730
E01012559	1515
E01012560	1444
E01012561	1471
E01012562	2185
E01012563	1647
E01012564	1335
E01012565	2965
E01012566	2280
E01012567	2134
E01012568	4482
E01012569	1797
E01012570	1141
E01033299	2825
E01033300	1500
E01033302	1803
E01033303	1238
E01012571	1801
E01012572	1519
E01012573	1681
E01012574	1416
E01012575	1283
E01012576	1928
E01012577	2021
E01012578	1921
E01012579	1628
E01012580	2053
E01012581	1246
E01012582	1650
E01012583	1691
E01012584	1668
E01012585	1630
E01012586	1617
E01012587	2142
E01012588	2162
E01012589	1302
E01012590	1334
E01012591	1464
E01012592	1870
E01012593	1667
E01012594	1473
E01012595	2366
E01012596	1903
E01012597	1697
E01012598	3000
E01012599	1323
E01012600	1398
E01012601	1529
E01012602	1554
E01012603	1649
E01012604	1595
E01012605	2308
E01012606	1595
E01012607	1467
E01012608	2348
E01012609	1501
E01012610	1204
E01012611	1018
E01012612	1344
E01012613	1485
E01012614	1572
E01012615	1407
E01012616	1635
E01012617	1264
E01012618	1492
E01012619	1409
E01012620	1352
E01012621	1395
E01012622	1615
E01012623	1459
E01012624	1372
E01012625	1748
E01012628	1187
E01012629	1258
E01012630	2330
E01012631	1404
E01012632	2010
E01012633	1581
E01012634	1420
E01012635	1819
E01012636	1642
E01012637	1661
E01012638	1627
E01012639	1867
E01012640	1811
E01012641	1820
E01012642	1811
E01012643	1678
E01012644	2473
E01012645	1998
E01012646	1559
E01012647	1599
E01012648	1119
E01012649	1476
E01012650	1290
E01012651	1670
E01012652	1457
E01012653	1473
E01012654	1734
E01012655	2091
E01012656	1786
E01012657	2168
E01012658	1796
E01012659	1381
E01012660	1026
E01012661	1387
E01032485	1825
E01032486	1291
E01012662	1393
E01012663	1562
E01012664	1639
E01012665	1681
E01012666	1384
E01012667	1521
E01012668	1570
E01012669	1867
E01012670	1362
E01012671	1430
E01012672	1463
E01012673	1406
E01012674	1760
E01012675	1613
E01012676	1396
E01012677	1362
E01012678	1177
E01012679	1460
E01012680	1381
E01012681	1525
E01012682	1424
E01012683	1384
E01012684	1435
E01012685	1464
E01012686	1427
E01012687	1420
E01012688	1099
E01012689	1245
E01012690	1605
E01012691	1966
E01012692	1665
E01012693	1527
E01012694	1274
E01012695	1281
E01012696	1495
E01012697	1354
E01012698	1593
E01012699	1707
E01012700	1754
E01012701	1551
E01012702	1426
E01012703	1514
E01012704	1953
E01012705	1592
E01012706	1505
E01012707	1189
E01012708	1248
E01012709	1577
E01012710	1233
E01012711	1384
E01012712	1607
E01012713	1857
E01012714	1613
E01012715	1473
E01012716	1402
E01012717	1589
E01012718	1601
E01012719	1427
E01012720	1702
E01012721	1769
E01012722	1272
E01012723	1461
E01012724	1450
E01012725	1439
E01012726	1673
E01012727	1551
E01012728	1499
E01012729	1551
E01012730	1848
E01012731	1470
E01012732	1663
E01012733	1073
E01012734	1386
E01012735	1274
E01012736	1261
E01012737	1565
E01012738	1311
E01012739	1408
E01012740	1421
E01012741	1306
E01012742	1046
E01012743	1678
E01012744	1605
E01012745	1608
E01012746	1765
E01012747	1463
E01012748	1488
E01012749	1601
E01012750	1672
E01012751	1394
E01012752	1262
E01012753	1126
E01012754	1195
E01012755	1378
E01012756	1465
E01012757	1467
E01012758	1459
E01012759	1596
E01012760	1542
E01012761	1919
E01012762	1465
E01012763	1922
E01012764	1114
E01012765	1352
E01012766	1350
E01012767	1638
E01012768	1258
E01012769	1229
E01012770	1470
E01012771	1417
E01012772	1529
E01012773	1539
E01012774	1477
E01012775	1504
E01012776	1331
E01012777	1518
E01012778	1453
E01012779	1323
E01012780	1863
E01012781	1239
E01012782	1418
E01012783	1211
E01012784	2060
E01012785	1273
E01012786	1135
E01012787	1445
E01012788	1436
E01012789	1300
E01012790	1239
E01012791	1550
E01012792	1442
E01012793	1320
E01012794	1544
E01012795	2028
E01012796	1255
E01012797	1291
E01012798	1601
E01012799	1185
E01012800	1365
E01012801	1403
E01012802	1276
E01012803	1388
E01012804	1563
E01012805	1411
E01012806	1474
E01012807	1316
E01012808	1666
E01012809	1853
E01012810	1804
E01012811	1619
E01012812	1342
E01012813	1547
E01012814	1419
E01012815	1516
E01012816	1402
E01012817	1391
E01012818	1195
E01012819	1355
E01012820	1317
E01012821	1576
E01012822	1433
E01012823	777
E01012824	1971
E01012825	1376
E01012826	1496
E01012827	1545
E01012828	1421
E01012829	1792
E01012830	1349
E01012832	1593
E01012833	1516
E01012834	1670
E01012835	990
E01012836	1404
E01012837	1655
E01012838	1558
E01012839	1265
E01012840	1534
E01012841	1567
E01012842	1601
E01012843	1512
E01012844	1309
E01012845	1545
E01012846	1360
E01012847	1347
E01012848	2166
E01012849	1575
E01012850	1944
E01012851	2492
E01012852	1792
E01012854	2231
E01012855	1850
E01012856	1744
E01012857	1759
E01012858	1900
E01012859	1495
E01012860	2496
E01012862	1250
E01012863	2131
E01012864	1814
E01012865	1214
E01012866	1581
E01012867	1968
E01012868	1707
E01012869	1811
E01012870	1689
E01012871	1788
E01012872	1797
E01012873	1504
E01012874	1578
E01012875	1616
E01012876	1770
E01012877	1617
E01012878	1692
E01012879	1402
E01012880	1666
E01012881	1544
E01012882	1506
E01012883	1432
E01012884	1742
E01012886	1470
E01012887	1445
E01012888	1522
E01012889	1521
E01012891	2320
E01012892	2072
E01012893	1560
E01012894	1858
E01012895	1597
E01012896	2011
E01012897	679
E01012898	1697
E01012899	1468
E01012900	1671
E01012901	1382
E01012902	1380
E01012903	1561
E01012904	1324
E01012905	1247
E01012906	1644
E01012907	1357
E01012908	1103
E01012909	1166
E01012910	1152
E01012911	1076
E01012912	1636
E01012913	2152
E01012914	2486
E01012915	1382
E01012916	1492
E01012917	1633
E01012918	1557
E01032595	1704
E01033104	1714
E01033105	1456
E01033106	2655
E01033107	1527
E01033108	3292
E01033109	1505
E01033110	2085
E01012919	1315
E01012920	1472
E01012921	1154
E01012922	1524
E01012923	1580
E01012924	1679
E01012925	1263
E01012926	2468
E01012927	1540
E01012928	1749
E01012929	1911
E01012930	1405
E01012931	1552
E01012932	1835
E01012933	1062
E01012934	1575
E01012935	1295
E01012936	1317
E01012937	2093
E01012938	2406
E01012939	1865
E01012940	1676
E01012941	1360
E01012942	1147
E01012943	1741
E01012944	1527
E01012945	1500
E01012946	1692
E01012947	1463
E01012948	1325
E01012949	1317
E01012950	1380
E01012951	1218
E01012952	1421
E01012953	1241
E01012954	1187
E01012955	1572
E01012956	1202
E01012957	1878
E01012958	993
E01012959	1471
E01012960	1722
E01012961	1832
E01012962	1198
E01012963	1566
E01012964	1681
E01012965	945
E01012966	1206
E01012967	1536
E01012968	1654
E01012969	1724
E01012970	1714
E01012972	1600
E01012973	2746
E01012974	1554
E01012975	1463
E01012976	1409
E01012977	2711
E01012978	1554
E01012979	1599
E01012980	1816
E01012981	1373
E01012982	1557
E01012983	1676
E01012984	1865
E01012985	1663
E01012986	1606
E01012987	1699
E01012988	1612
E01012989	1792
E01012990	1395
E01012991	1527
E01012992	1366
E01012993	1458
E01012994	1875
E01012995	2056
E01012996	1761
E01012997	2024
E01012998	2310
E01012999	1984
E01013000	2193
E01013001	1824
E01013002	1842
E01013003	1455
E01013004	1792
E01013005	1670
E01013006	1525
E01013007	1490
E01013008	1382
E01013009	1623
E01013010	1441
E01013011	1543
E01013012	1632
E01013013	1442
E01013014	1434
E01013015	1747
E01013016	1748
E01013017	1676
E01013018	2019
E01013019	1379
E01013020	1854
E01013021	1410
E01013022	1860
E01013023	1738
E01013024	1841
E01013025	1447
E01013026	1665
E01013027	1654
E01013028	1472
E01013029	1449
E01013030	1383
E01013031	1453
E01013032	1368
E01013033	1599
E01013034	1877
E01013035	1474
E01013036	1467
E01013037	1389
E01013038	1425
E01013039	1703
E01013040	2289
E01013041	1762
E01013042	1654
E01013043	1311
E01013044	1827
E01013045	1676
E01013046	1669
E01013047	1590
E01013048	2239
E01013049	1690
E01013050	1726
E01013051	1630
E01013052	2478
E01013053	1472
E01013054	2136
E01013055	1468
E01013056	1694
E01013057	1653
E01013058	1368
E01013059	1681
E01013060	1909
E01013061	1617
E01013062	1627
E01013063	1526
E01013064	1400
E01013065	1617
E01013066	1616
E01013067	1488
E01013068	2125
E01013069	1539
E01013070	1488
E01013071	1672
E01013072	1758
E01013073	1725
E01013074	1554
E01013075	1287
E01013076	1432
E01013077	1939
E01013078	1380
E01013079	1504
E01013080	1342
E01013081	1584
E01013082	1748
E01013083	1560
E01013084	1420
E01013085	1639
E01013086	1495
E01013087	1378
E01013088	1628
E01013089	1744
E01013090	1396
E01013091	1549
E01013092	2519
E01013093	1642
E01013094	1400
E01013095	1543
E01013096	1870
E01013097	1367
E01013098	2239
E01013099	1406
E01013100	1588
E01013101	1729
E01013102	1430
E01013103	1351
E01013104	1098
E01013105	1477
E01013106	1279
E01013107	2075
E01013108	1506
E01013110	1574
E01013111	1428
E01013112	1452
E01013113	1518
E01013114	1461
E01013115	1435
E01013116	1685
E01013117	1533
E01013118	1460
E01013119	1508
E01013120	2049
E01013121	2010
E01013122	1415
E01013123	2085
E01013124	2361
E01013125	1795
E01013126	2219
E01013127	1570
E01032596	1442
E01033495	1768
E01033496	1602
E01013128	1291
E01013129	1472
E01013130	1375
E01013131	1540
E01013132	1424
E01013133	1418
E01013134	1446
E01013135	1542
E01013136	1447
E01013137	820
E01013138	1412
E01013139	1518
E01013140	1498
E01013141	1744
E01013142	1731
E01013143	1410
E01013144	1505
E01013145	1245
E01013146	1752
E01013147	1362
E01013148	1301
E01013149	1052
E01013150	1235
E01013151	1214
E01013152	1564
E01013153	1284
E01013154	1301
E01013155	1342
E01013156	1323
E01013157	1723
E01013158	1254
E01013159	1554
E01013160	1392
E01013161	1466
E01013162	1622
E01013163	1253
E01013164	2014
E01013165	1352
E01013166	1446
E01013167	1758
E01013168	2290
E01013169	1006
E01013170	1391
E01013171	1843
E01013172	1471
E01013173	1346
E01013174	1591
E01013175	1708
E01013176	1382
E01013177	1380
E01013178	1424
E01013179	1507
E01013180	1496
E01013181	1560
E01013182	1442
E01013183	1461
E01013184	1473
E01013185	1476
E01013186	1595
E01013187	1368
E01013188	1516
E01013189	1571
E01013190	3760
E01013191	1479
E01013192	1490
E01013193	1552
E01013194	1463
E01013195	1438
E01013196	1334
E01013197	1241
E01013198	1411
E01013199	1168
E01013200	1175
E01013201	1546
E01013202	1573
E01013203	1658
E01013204	1414
E01013205	1401
E01013206	1366
E01013207	1311
E01013208	1514
E01013209	1437
E01013210	1468
E01013211	1457
E01013212	1410
E01013213	1174
E01013214	1361
E01013215	1586
E01013216	1217
E01013217	1404
E01013218	1340
E01013219	1401
E01013220	1580
E01013221	1801
E01013222	1568
E01013223	3057
E01013224	2037
E01013225	1108
E01013226	1454
E01013227	1573
E01013228	1567
E01013229	1554
E01013231	1513
E01013233	1351
E01013234	1439
E01033414	2713
E01013236	1611
E01013237	1812
E01013238	1654
E01013239	1672
E01013240	3868
E01013241	1535
E01013242	1833
E01013243	2377
E01013244	1941
E01013245	1522
E01013246	1641
E01013247	1747
E01013248	1822
E01013249	1680
E01013250	1692
E01013251	1879
E01013252	1734
E01013253	1987
E01013254	1782
E01013255	1821
E01013256	2466
E01013257	1907
E01013258	1717
E01013259	1977
E01013260	1393
E01013261	1412
E01013262	1264
E01013263	1404
E01013264	1743
E01013265	1594
E01013266	1872
E01013267	1219
E01013268	1232
E01013269	1627
E01013270	1947
E01013271	2092
E01013272	1684
E01013273	1691
E01013274	2039
E01013275	1512
E01013276	1605
E01013277	1433
E01013278	1598
E01013279	1571
E01013280	1499
E01013281	1381
E01013282	1495
E01013283	1559
E01013284	1591
E01013285	1241
E01013286	2350
E01013287	1476
E01013288	1502
E01013289	1716
E01013290	1656
E01013291	1597
E01013292	1726
E01013293	1462
E01013294	1650
E01013295	1384
E01013296	2002
E01013297	2670
E01013298	1685
E01013299	1674
E01013300	1922
E01013301	1660
E01013302	1549
E01013303	1275
E01013304	1571
E01013305	1656
E01013306	1623
E01013307	1806
E01013308	1890
E01013309	1637
E01013310	1456
E01013311	1911
E01013312	1745
E01013313	1602
E01013314	1477
E01013315	1450
E01013316	1448
E01013317	1418
E01013318	1531
E01013319	2302
E01013320	1386
E01013321	1673
E01013322	2043
E01013323	1615
E01013324	1512
E01013325	1496
E01013326	1587
E01013327	1328
E01013328	1297
E01013329	1903
E01013330	2213
E01013331	1758
E01013332	2044
E01013333	1809
E01013334	1617
E01033296	1333
E01033297	1824
E01013335	1622
E01013336	1494
E01013337	1663
E01013338	2335
E01013339	1553
E01013340	1329
E01013341	1331
E01013342	1490
E01013343	2067
E01013344	1600
E01013345	1847
E01013346	1754
E01013347	1650
E01013348	2528
E01013349	1427
E01013350	1678
E01013351	1911
E01013352	1705
E01013353	1623
E01013354	1302
E01013355	1777
E01013356	1403
E01013357	2270
E01013358	1554
E01013359	1611
E01013360	1909
E01013361	1918
E01013362	2045
E01013363	3574
E01013364	2127
E01013365	2935
E01013366	1946
E01013368	2433
E01013369	2105
E01013370	1583
E01013371	1419
E01013372	1612
E01013373	1518
E01013374	1511
E01013375	1231
E01013376	1412
E01013377	1557
E01013378	5343
E01013379	1492
E01013380	1896
E01013381	1722
E01013382	1753
E01013383	2935
E01013384	1744
E01013385	1433
E01013386	1795
E01013387	1445
E01013388	1041
E01013389	1074
E01013390	1556
E01013391	2294
E01013392	1802
E01013393	1545
E01013394	1447
E01013395	1545
E01013396	1596
E01013397	1570
E01013398	1814
E01013399	1825
E01013400	2234
E01013401	1758
E01013402	1964
E01013403	1969
E01013404	1585
E01013405	1374
E01013406	2152
E01013407	1498
E01013408	1279
E01013409	1821
E01013410	1390
E01013411	1525
E01013412	2074
E01013413	1704
E01013414	1903
E01013416	1669
E01013417	1965
E01013418	1594
E01013419	2508
E01013420	2211
E01013421	1605
E01013422	1753
E01013423	1252
E01013424	1317
E01013425	1577
E01013426	1587
E01013427	1429
E01013428	1694
E01013429	1909
E01013430	1531
E01013431	1966
E01013432	2168
E01013433	1385
E01013434	1500
E01013435	1408
E01013436	1786
E01013437	1342
E01013438	1966
E01013439	1355
E01013440	1864
E01013441	1628
E01013442	1441
E01013443	1672
E01013444	1480
E01013445	1608
E01013446	1675
E01013447	1536
E01013448	1425
E01013449	1626
E01013450	1312
E01013451	1231
E01013452	1632
E01033067	1937
E01033068	1258
E01033069	1139
E01033070	3421
E01013453	2449
E01013454	1410
E01013455	1902
E01013456	2029
E01013457	1874
E01013458	1762
E01013459	2132
E01013460	2007
E01013461	1679
E01013462	1526
E01013463	1516
E01013464	1326
E01013465	1648
E01013466	1473
E01013467	1385
E01013468	1559
E01013469	1273
E01013470	1399
E01013471	1955
E01013472	2283
E01013473	1571
E01013474	1571
E01013475	1643
E01013476	1438
E01013477	1692
E01013479	3287
E01013480	2526
E01013481	2022
E01013483	2193
E01013484	2112
E01013485	2259
E01013486	2270
E01013487	2746
E01013488	1533
E01013489	1483
E01013490	1506
E01013491	1710
E01013492	1527
E01013493	1481
E01013494	1835
E01013495	1777
E01013496	1471
E01013497	1546
E01013498	1432
E01013499	1458
E01013500	1626
E01013501	1352
E01013502	1364
E01013503	1467
E01013504	1950
E01013505	1414
E01013506	1529
E01013507	1432
E01013508	1269
E01013509	1546
E01013510	1516
E01013511	1486
E01013512	1426
E01013513	1417
E01013514	1555
E01013515	1934
E01013517	1350
E01013518	1486
E01013519	1598
E01013520	1834
E01013521	1295
E01013522	1894
E01013523	1978
E01013524	2586
E01013525	2014
E01013526	1548
E01013527	1495
E01013528	1621
E01013529	2412
E01013530	1541
E01013531	1415
E01013532	1520
E01013533	1619
E01013534	1612
E01013535	1669
E01013536	1678
E01013537	1602
E01013538	1414
E01013539	2534
E01013540	1585
E01013541	1665
E01013542	2298
E01013543	1737
E01013544	1808
E01013545	1759
E01013546	1613
E01013547	1808
E01013548	1698
E01013549	1395
E01013550	1203
E01013551	1665
E01013552	1653
E01013553	1564
E01013554	1669
E01013555	2413
E01013556	1347
E01013557	1297
E01013558	2591
E01013559	1337
E01013560	1406
E01013561	1496
E01013562	1226
E01013563	1287
E01013564	1860
E01013565	1929
E01013566	2426
E01013567	2464
E01013568	2456
E01013569	1737
E01013570	2385
E01013571	2161
E01013572	1947
E01013573	2201
E01013574	1290
E01013575	1358
E01013576	1406
E01013577	1435
E01013578	1347
E01013579	1344
E01013580	1387
E01013581	1481
E01013582	1501
E01013583	1829
E01013584	1945
E01013585	1795
E01013586	1604
E01013587	1609
E01013588	1488
E01013589	1350
E01013590	2260
E01013591	2284
E01013592	1363
E01013593	1311
E01013594	1267
E01013595	2415
E01013596	1459
E01013597	1468
E01013598	1487
E01013599	1391
E01033166	1403
E01033167	1298
E01033168	1393
E01033169	1827
E01033170	1229
E01033171	1722
E01033172	1796
E01013600	1995
E01013601	1667
E01013602	2018
E01013603	1852
E01013604	1867
E01013605	1887
E01013606	1783
E01013607	4103
E01013608	1497
E01013609	1475
E01013610	1694
E01013611	1495
E01013612	1731
E01013613	1840
E01013614	1548
E01013615	1519
E01013616	1601
E01013617	2624
E01013618	1470
E01013619	1718
E01013620	1771
E01013621	2057
E01013622	1529
E01013623	2098
E01013624	1549
E01013625	2086
E01013626	1853
E01013627	1315
E01013628	1629
E01013629	1640
E01013630	1983
E01013631	1515
E01013632	1786
E01013633	1636
E01013634	1472
E01013635	1477
E01013636	1298
E01013637	2080
E01013638	1711
E01013639	1446
E01013640	1995
E01013641	1633
E01013642	2040
E01013643	1921
E01013646	3569
E01013647	3045
E01013648	4488
E01013649	1323
E01013650	1849
E01013651	1773
E01013652	1967
E01013653	2374
E01013654	2476
E01013655	2363
E01013656	2062
E01013657	1862
E01013658	2320
E01013659	2064
E01013660	1940
E01013661	1948
E01013662	1767
E01013663	1815
E01013664	1908
E01013665	2018
E01013666	1580
E01013667	1587
E01013668	1461
E01013669	1307
E01013670	2021
E01013671	1888
E01013672	1522
E01013673	1507
E01013674	1515
E01013675	1575
E01013676	1980
E01013677	1453
E01013678	1664
E01013679	1458
E01013680	2293
E01013681	2064
E01013682	1902
E01013683	2341
E01013684	2278
E01013685	1381
E01013686	1696
E01013687	1507
E01013688	1718
E01013689	2186
E01013690	2126
E01013691	1631
E01013692	1368
E01013693	1426
E01013694	2006
E01013695	2546
E01013696	2341
E01013697	3576
E01013698	1650
E01013699	1817
E01013700	1551
E01013702	1554
E01013703	1237
E01013704	1353
E01013705	1437
E01013706	1610
E01013707	1503
E01013709	1563
E01013710	1465
E01013711	1639
E01013712	1328
E01013713	1710
E01013714	1642
E01013715	1263
E01013716	2753
E01013717	1524
E01013718	1649
E01013719	1577
E01013720	1445
E01013721	1585
E01013722	1749
E01013723	1427
E01013725	1437
E01013726	1893
E01013727	1462
E01013728	1707
E01013729	1221
E01013730	1529
E01013731	1611
E01013732	2257
E01013733	1946
E01013734	1345
E01013735	1161
E01013736	1954
E01013737	1321
E01013738	1428
E01013739	1463
E01013740	1436
E01013741	1653
E01013742	1666
E01013743	1728
E01013744	1738
E01013745	1673
E01013746	1703
E01013747	1943
E01013748	1884
E01013749	1565
E01013750	1394
E01013751	1958
E01013752	1468
E01013753	1718
E01013754	2250
E01013755	2385
E01013756	2044
E01013757	1723
E01013758	1525
E01013759	1844
E01013760	2351
E01013761	2003
E01013762	1778
E01013763	2306
E01013764	1598
E01013765	1878
E01013766	1827
E01013767	1581
E01013768	1665
E01013770	1378
E01013771	1549
E01013772	1628
E01013773	1379
E01013774	1866
E01013775	3357
E01013776	2666
E01013777	1947
E01013778	3526
E01013779	2117
E01013780	1501
E01013781	1626
E01013782	1497
E01013783	1418
E01013784	1440
E01013785	1462
E01013786	1551
E01032597	1523
E01032599	1516
E01032602	1752
E01032862	1989
E01032863	2516
E01032865	2154
E01032867	4291
E01032868	3263
E01032872	1699
E01032873	2322
E01032875	2501
E01013787	1317
E01013788	2498
E01013789	1386
E01013790	2261
E01013791	1167
E01013792	1745
E01013793	1493
E01013794	1348
E01013795	1059
E01013796	1685
E01013797	1766
E01013798	1434
E01013799	1665
E01013800	1542
E01013801	3765
E01013802	2561
E01013803	2215
E01013804	1598
E01013805	1358
E01013806	2011
E01013807	1363
E01013808	1479
E01013809	1211
E01013810	1892
E01013811	1608
E01013812	1855
E01013813	3758
E01013814	2639
E01013815	1920
E01013816	4703
E01013817	1951
E01013818	1813
E01013819	1886
E01013820	1880
E01013821	1698
E01013822	1878
E01013823	1918
E01013824	1676
E01013825	1928
E01013826	2153
E01013827	1465
E01013828	1800
E01013829	1653
E01013830	1680
E01013831	1517
E01013832	2013
E01013833	1313
E01013834	1637
E01013835	1636
E01013836	2065
E01013837	2106
E01013838	1681
E01013839	1988
E01013840	2303
E01013841	1663
E01013842	1962
E01013843	1968
E01013844	1669
E01013845	1962
E01013846	1883
E01013847	1369
E01013849	1557
E01013850	1395
E01013851	1649
E01013852	1498
E01013853	1466
E01013854	1354
E01013855	1733
E01013856	1654
E01013858	1508
E01013859	1429
E01013860	1501
E01013861	1559
E01013862	1606
E01013863	1459
E01013864	2134
E01013865	1633
E01013866	1460
E01013867	1636
E01013868	1608
E01013870	2052
E01013871	1694
E01013872	1914
E01013873	2122
E01013874	1530
E01013875	1248
E01013876	1838
E01013877	1530
E01013878	1349
E01013879	1275
E01013880	1552
E01013881	1503
E01013882	1455
E01013883	1503
E01013884	1322
E01013885	1741
E01013886	1452
E01013887	1489
E01013888	1509
E01013889	1584
E01013890	1468
E01013891	1710
E01013892	1349
E01013893	1503
E01013894	1403
E01013895	1441
E01013896	1289
E01013897	1531
E01013898	2180
E01013899	1270
E01013900	1533
E01013901	1526
E01013902	1911
E01013903	1219
E01013904	1594
E01013905	1539
E01013906	1585
E01013907	1533
E01013908	1633
E01013909	1482
E01013910	1459
E01013911	1397
E01013912	1578
E01013913	1640
E01013914	1730
E01013915	1499
E01013916	1565
E01013917	1756
E01013918	2015
E01013919	2106
E01013920	2402
E01013921	2399
E01013924	1386
E01013926	1637
E01013928	1880
E01013929	1987
E01013930	2080
E01013931	1883
E01013932	2279
E01013933	1899
E01013934	1628
E01013935	1500
E01013936	2154
E01013937	1786
E01013938	1427
[truncated: 32,754 more rows]
