# Supplementary material for: Variation in COVID-19 booster uptake in England: An ecological study
Source: PLoS One. 2022 Jun 29;17(6):e0270624. doi: 10.1371/journal.pone.0270624 (PMC9242486; doi:10.1371/journal.pone.0270624)
Supplement: S3 File — A zip file containing most of the data files. (ZIP) [file pone.0270624.s003.zip › data1/malepop1.csv]

MSOA Code	MSOA Name	LA Code (2019 boundaries)	LA name (2019 boundaries)	LA Code (2020 boundaries)	LA name (2020 boundaries)	All Ages
E02002483	Hartlepool 001	E06000001	Hartlepool	E06000001	Hartlepool	4998
E02002484	Hartlepool 002	E06000001	Hartlepool	E06000001	Hartlepool	5154
E02002485	Hartlepool 003	E06000001	Hartlepool	E06000001	Hartlepool	3880
E02002487	Hartlepool 005	E06000001	Hartlepool	E06000001	Hartlepool	2750
E02002488	Hartlepool 006	E06000001	Hartlepool	E06000001	Hartlepool	2883
E02002489	Hartlepool 007	E06000001	Hartlepool	E06000001	Hartlepool	3991
E02002490	Hartlepool 008	E06000001	Hartlepool	E06000001	Hartlepool	3060
E02002491	Hartlepool 009	E06000001	Hartlepool	E06000001	Hartlepool	3131
E02002492	Hartlepool 010	E06000001	Hartlepool	E06000001	Hartlepool	3279
E02002493	Hartlepool 011	E06000001	Hartlepool	E06000001	Hartlepool	3223
E02002494	Hartlepool 012	E06000001	Hartlepool	E06000001	Hartlepool	3656
E02006909	Hartlepool 014	E06000001	Hartlepool	E06000001	Hartlepool	5828
E02002496	Middlesbrough 001	E06000002	Middlesbrough	E06000002	Middlesbrough	7584
E02002497	Middlesbrough 002	E06000002	Middlesbrough	E06000002	Middlesbrough	2919
E02002498	Middlesbrough 003	E06000002	Middlesbrough	E06000002	Middlesbrough	5325
E02002499	Middlesbrough 004	E06000002	Middlesbrough	E06000002	Middlesbrough	3404
E02002500	Middlesbrough 005	E06000002	Middlesbrough	E06000002	Middlesbrough	3037
E02002501	Middlesbrough 006	E06000002	Middlesbrough	E06000002	Middlesbrough	2697
E02002502	Middlesbrough 007	E06000002	Middlesbrough	E06000002	Middlesbrough	4499
E02002503	Middlesbrough 008	E06000002	Middlesbrough	E06000002	Middlesbrough	3214
E02002504	Middlesbrough 009	E06000002	Middlesbrough	E06000002	Middlesbrough	4939
E02002505	Middlesbrough 010	E06000002	Middlesbrough	E06000002	Middlesbrough	2802
E02002506	Middlesbrough 011	E06000002	Middlesbrough	E06000002	Middlesbrough	2710
E02002507	Middlesbrough 012	E06000002	Middlesbrough	E06000002	Middlesbrough	2941
E02002508	Middlesbrough 013	E06000002	Middlesbrough	E06000002	Middlesbrough	2356
E02002509	Middlesbrough 014	E06000002	Middlesbrough	E06000002	Middlesbrough	2618
E02002510	Middlesbrough 015	E06000002	Middlesbrough	E06000002	Middlesbrough	2820
E02002512	Middlesbrough 017	E06000002	Middlesbrough	E06000002	Middlesbrough	2548
E02002513	Middlesbrough 018	E06000002	Middlesbrough	E06000002	Middlesbrough	4358
E02002514	Middlesbrough 019	E06000002	Middlesbrough	E06000002	Middlesbrough	4022
E02006811	Middlesbrough 020	E06000002	Middlesbrough	E06000002	Middlesbrough	4926
E02002515	Redcar and Cleveland 001	E06000003	Redcar and Cleveland	E06000003	Redcar and Cleveland	3422
E02002516	Redcar and Cleveland 002	E06000003	Redcar and Cleveland	E06000003	Redcar and Cleveland	2809
E02002517	Redcar and Cleveland 003	E06000003	Redcar and Cleveland	E06000003	Redcar and Cleveland	2554
E02002518	Redcar and Cleveland 004	E06000003	Redcar and Cleveland	E06000003	Redcar and Cleveland	5236
E02002519	Redcar and Cleveland 005	E06000003	Redcar and Cleveland	E06000003	Redcar and Cleveland	3602
E02002520	Redcar and Cleveland 006	E06000003	Redcar and Cleveland	E06000003	Redcar and Cleveland	6262
E02002521	Redcar and Cleveland 007	E06000003	Redcar and Cleveland	E06000003	Redcar and Cleveland	2995
E02002523	Redcar and Cleveland 009	E06000003	Redcar and Cleveland	E06000003	Redcar and Cleveland	3147
E02002524	Redcar and Cleveland 010	E06000003	Redcar and Cleveland	E06000003	Redcar and Cleveland	2684
E02002525	Redcar and Cleveland 011	E06000003	Redcar and Cleveland	E06000003	Redcar and Cleveland	3926
E02002526	Redcar and Cleveland 012	E06000003	Redcar and Cleveland	E06000003	Redcar and Cleveland	3793
E02002527	Redcar and Cleveland 013	E06000003	Redcar and Cleveland	E06000003	Redcar and Cleveland	2551
E02002529	Redcar and Cleveland 015	E06000003	Redcar and Cleveland	E06000003	Redcar and Cleveland	2928
E02002530	Redcar and Cleveland 016	E06000003	Redcar and Cleveland	E06000003	Redcar and Cleveland	3175
E02002532	Redcar and Cleveland 018	E06000003	Redcar and Cleveland	E06000003	Redcar and Cleveland	3228
E02002533	Redcar and Cleveland 019	E06000003	Redcar and Cleveland	E06000003	Redcar and Cleveland	2994
E02002534	Redcar and Cleveland 020	E06000003	Redcar and Cleveland	E06000003	Redcar and Cleveland	2744
E02006812	Redcar and Cleveland 021	E06000003	Redcar and Cleveland	E06000003	Redcar and Cleveland	3615
E02006910	Redcar and Cleveland 022	E06000003	Redcar and Cleveland	E06000003	Redcar and Cleveland	4914
E02002535	Stockton-on-Tees 001	E06000004	Stockton-on-Tees	E06000004	Stockton-on-Tees	4597
E02002536	Stockton-on-Tees 002	E06000004	Stockton-on-Tees	E06000004	Stockton-on-Tees	4703
E02002537	Stockton-on-Tees 003	E06000004	Stockton-on-Tees	E06000004	Stockton-on-Tees	4124
E02002538	Stockton-on-Tees 004	E06000004	Stockton-on-Tees	E06000004	Stockton-on-Tees	2833
E02002539	Stockton-on-Tees 005	E06000004	Stockton-on-Tees	E06000004	Stockton-on-Tees	4596
E02002540	Stockton-on-Tees 006	E06000004	Stockton-on-Tees	E06000004	Stockton-on-Tees	2891
E02002541	Stockton-on-Tees 007	E06000004	Stockton-on-Tees	E06000004	Stockton-on-Tees	3107
E02002542	Stockton-on-Tees 008	E06000004	Stockton-on-Tees	E06000004	Stockton-on-Tees	3922
E02002543	Stockton-on-Tees 009	E06000004	Stockton-on-Tees	E06000004	Stockton-on-Tees	4312
E02002544	Stockton-on-Tees 010	E06000004	Stockton-on-Tees	E06000004	Stockton-on-Tees	4846
E02002545	Stockton-on-Tees 011	E06000004	Stockton-on-Tees	E06000004	Stockton-on-Tees	2508
E02002546	Stockton-on-Tees 012	E06000004	Stockton-on-Tees	E06000004	Stockton-on-Tees	3749
E02002547	Stockton-on-Tees 013	E06000004	Stockton-on-Tees	E06000004	Stockton-on-Tees	2958
E02002548	Stockton-on-Tees 014	E06000004	Stockton-on-Tees	E06000004	Stockton-on-Tees	7251
E02002549	Stockton-on-Tees 015	E06000004	Stockton-on-Tees	E06000004	Stockton-on-Tees	3499
E02002550	Stockton-on-Tees 016	E06000004	Stockton-on-Tees	E06000004	Stockton-on-Tees	3045
E02002551	Stockton-on-Tees 017	E06000004	Stockton-on-Tees	E06000004	Stockton-on-Tees	3785
E02002552	Stockton-on-Tees 018	E06000004	Stockton-on-Tees	E06000004	Stockton-on-Tees	3528
E02002553	Stockton-on-Tees 019	E06000004	Stockton-on-Tees	E06000004	Stockton-on-Tees	2879
E02002554	Stockton-on-Tees 020	E06000004	Stockton-on-Tees	E06000004	Stockton-on-Tees	2492
E02002555	Stockton-on-Tees 021	E06000004	Stockton-on-Tees	E06000004	Stockton-on-Tees	4971
E02002556	Stockton-on-Tees 022	E06000004	Stockton-on-Tees	E06000004	Stockton-on-Tees	3509
E02002557	Stockton-on-Tees 023	E06000004	Stockton-on-Tees	E06000004	Stockton-on-Tees	8134
E02002558	Stockton-on-Tees 024	E06000004	Stockton-on-Tees	E06000004	Stockton-on-Tees	5354
E02002559	Darlington 001	E06000005	Darlington	E06000005	Darlington	4436
E02002560	Darlington 002	E06000005	Darlington	E06000005	Darlington	2949
E02002561	Darlington 003	E06000005	Darlington	E06000005	Darlington	2585
E02002562	Darlington 004	E06000005	Darlington	E06000005	Darlington	2982
E02002563	Darlington 005	E06000005	Darlington	E06000005	Darlington	2590
E02002564	Darlington 006	E06000005	Darlington	E06000005	Darlington	4603
E02002565	Darlington 007	E06000005	Darlington	E06000005	Darlington	2431
E02002566	Darlington 008	E06000005	Darlington	E06000005	Darlington	3694
E02002567	Darlington 009	E06000005	Darlington	E06000005	Darlington	4192
E02002568	Darlington 010	E06000005	Darlington	E06000005	Darlington	2972
E02002569	Darlington 011	E06000005	Darlington	E06000005	Darlington	4251
E02002570	Darlington 012	E06000005	Darlington	E06000005	Darlington	3812
E02002571	Darlington 013	E06000005	Darlington	E06000005	Darlington	3180
E02002572	Darlington 014	E06000005	Darlington	E06000005	Darlington	3140
E02002573	Darlington 015	E06000005	Darlington	E06000005	Darlington	4248
E02002574	Halton 001	E06000006	Halton	E06000006	Halton	4265
E02002575	Halton 002	E06000006	Halton	E06000006	Halton	4941
E02002576	Halton 003	E06000006	Halton	E06000006	Halton	3635
E02002577	Halton 004	E06000006	Halton	E06000006	Halton	3663
E02002578	Halton 005	E06000006	Halton	E06000006	Halton	4063
E02002579	Halton 006	E06000006	Halton	E06000006	Halton	3793
E02002580	Halton 007	E06000006	Halton	E06000006	Halton	3980
E02002581	Halton 008	E06000006	Halton	E06000006	Halton	3546
E02002582	Halton 009	E06000006	Halton	E06000006	Halton	4295
E02002583	Halton 010	E06000006	Halton	E06000006	Halton	3620
E02002584	Halton 011	E06000006	Halton	E06000006	Halton	3558
E02002585	Halton 012	E06000006	Halton	E06000006	Halton	5361
E02002586	Halton 013	E06000006	Halton	E06000006	Halton	4801
E02002587	Halton 014	E06000006	Halton	E06000006	Halton	3113
E02002588	Halton 015	E06000006	Halton	E06000006	Halton	3453
E02002589	Halton 016	E06000006	Halton	E06000006	Halton	2995
E02002590	Warrington 001	E06000007	Warrington	E06000007	Warrington	4135
E02002591	Warrington 002	E06000007	Warrington	E06000007	Warrington	3090
E02002592	Warrington 003	E06000007	Warrington	E06000007	Warrington	3066
E02002593	Warrington 004	E06000007	Warrington	E06000007	Warrington	2457
E02002594	Warrington 005	E06000007	Warrington	E06000007	Warrington	2651
E02002595	Warrington 006	E06000007	Warrington	E06000007	Warrington	4063
E02002596	Warrington 007	E06000007	Warrington	E06000007	Warrington	3906
E02002597	Warrington 008	E06000007	Warrington	E06000007	Warrington	4450
E02002598	Warrington 009	E06000007	Warrington	E06000007	Warrington	5151
E02002599	Warrington 010	E06000007	Warrington	E06000007	Warrington	5537
E02002600	Warrington 011	E06000007	Warrington	E06000007	Warrington	4381
E02002601	Warrington 012	E06000007	Warrington	E06000007	Warrington	4288
E02002602	Warrington 013	E06000007	Warrington	E06000007	Warrington	4203
E02002603	Warrington 014	E06000007	Warrington	E06000007	Warrington	3394
E02002604	Warrington 015	E06000007	Warrington	E06000007	Warrington	3636
E02002605	Warrington 016	E06000007	Warrington	E06000007	Warrington	4442
E02002606	Warrington 017	E06000007	Warrington	E06000007	Warrington	6175
E02002607	Warrington 018	E06000007	Warrington	E06000007	Warrington	6133
E02002608	Warrington 019	E06000007	Warrington	E06000007	Warrington	3920
E02002609	Warrington 020	E06000007	Warrington	E06000007	Warrington	4857
E02002610	Warrington 021	E06000007	Warrington	E06000007	Warrington	6136
E02002611	Warrington 022	E06000007	Warrington	E06000007	Warrington	3737
E02002612	Warrington 023	E06000007	Warrington	E06000007	Warrington	4410
E02002613	Warrington 024	E06000007	Warrington	E06000007	Warrington	3386
E02002614	Warrington 025	E06000007	Warrington	E06000007	Warrington	2758
E02002615	Blackburn with Darwen 001	E06000008	Blackburn with Darwen	E06000008	Blackburn with Darwen	5084
E02002616	Blackburn with Darwen 002	E06000008	Blackburn with Darwen	E06000008	Blackburn with Darwen	4295
E02002617	Blackburn with Darwen 003	E06000008	Blackburn with Darwen	E06000008	Blackburn with Darwen	4620
E02002618	Blackburn with Darwen 004	E06000008	Blackburn with Darwen	E06000008	Blackburn with Darwen	3715
E02002619	Blackburn with Darwen 005	E06000008	Blackburn with Darwen	E06000008	Blackburn with Darwen	4689
E02002620	Blackburn with Darwen 006	E06000008	Blackburn with Darwen	E06000008	Blackburn with Darwen	4732
E02002621	Blackburn with Darwen 007	E06000008	Blackburn with Darwen	E06000008	Blackburn with Darwen	4379
E02002622	Blackburn with Darwen 008	E06000008	Blackburn with Darwen	E06000008	Blackburn with Darwen	5541
E02002623	Blackburn with Darwen 009	E06000008	Blackburn with Darwen	E06000008	Blackburn with Darwen	5314
E02002624	Blackburn with Darwen 010	E06000008	Blackburn with Darwen	E06000008	Blackburn with Darwen	4092
E02002625	Blackburn with Darwen 011	E06000008	Blackburn with Darwen	E06000008	Blackburn with Darwen	4733
E02002626	Blackburn with Darwen 012	E06000008	Blackburn with Darwen	E06000008	Blackburn with Darwen	3458
E02002627	Blackburn with Darwen 013	E06000008	Blackburn with Darwen	E06000008	Blackburn with Darwen	3871
E02002628	Blackburn with Darwen 014	E06000008	Blackburn with Darwen	E06000008	Blackburn with Darwen	3292
E02002629	Blackburn with Darwen 015	E06000008	Blackburn with Darwen	E06000008	Blackburn with Darwen	2804
E02002630	Blackburn with Darwen 016	E06000008	Blackburn with Darwen	E06000008	Blackburn with Darwen	3131
E02002631	Blackburn with Darwen 017	E06000008	Blackburn with Darwen	E06000008	Blackburn with Darwen	4264
E02002632	Blackburn with Darwen 018	E06000008	Blackburn with Darwen	E06000008	Blackburn with Darwen	3066
E02002633	Blackpool 001	E06000009	Blackpool	E06000009	Blackpool	3669
E02002634	Blackpool 002	E06000009	Blackpool	E06000009	Blackpool	3829
E02002635	Blackpool 003	E06000009	Blackpool	E06000009	Blackpool	3924
E02002636	Blackpool 004	E06000009	Blackpool	E06000009	Blackpool	4021
E02002637	Blackpool 005	E06000009	Blackpool	E06000009	Blackpool	2984
E02002638	Blackpool 006	E06000009	Blackpool	E06000009	Blackpool	3389
E02002639	Blackpool 007	E06000009	Blackpool	E06000009	Blackpool	3020
E02002640	Blackpool 008	E06000009	Blackpool	E06000009	Blackpool	3442
E02002641	Blackpool 009	E06000009	Blackpool	E06000009	Blackpool	3866
E02002642	Blackpool 010	E06000009	Blackpool	E06000009	Blackpool	3832
E02002643	Blackpool 011	E06000009	Blackpool	E06000009	Blackpool	3817
E02002644	Blackpool 012	E06000009	Blackpool	E06000009	Blackpool	3742
E02002645	Blackpool 013	E06000009	Blackpool	E06000009	Blackpool	3317
E02002646	Blackpool 014	E06000009	Blackpool	E06000009	Blackpool	3293
E02002647	Blackpool 015	E06000009	Blackpool	E06000009	Blackpool	3858
E02002648	Blackpool 016	E06000009	Blackpool	E06000009	Blackpool	3479
E02002649	Blackpool 017	E06000009	Blackpool	E06000009	Blackpool	4058
E02002650	Blackpool 018	E06000009	Blackpool	E06000009	Blackpool	3843
E02002651	Blackpool 019	E06000009	Blackpool	E06000009	Blackpool	3745
E02002652	Kingston upon Hull 001	E06000010	Kingston upon Hull City of	E06000010	Kingston upon Hull City of	7280
E02002653	Kingston upon Hull 002	E06000010	Kingston upon Hull City of	E06000010	Kingston upon Hull City of	3903
E02002654	Kingston upon Hull 003	E06000010	Kingston upon Hull City of	E06000010	Kingston upon Hull City of	3842
E02002655	Kingston upon Hull 004	E06000010	Kingston upon Hull City of	E06000010	Kingston upon Hull City of	4199
E02002656	Kingston upon Hull 005	E06000010	Kingston upon Hull City of	E06000010	Kingston upon Hull City of	2435
E02002657	Kingston upon Hull 006	E06000010	Kingston upon Hull City of	E06000010	Kingston upon Hull City of	3482
E02002658	Kingston upon Hull 007	E06000010	Kingston upon Hull City of	E06000010	Kingston upon Hull City of	3056
E02002659	Kingston upon Hull 008	E06000010	Kingston upon Hull City of	E06000010	Kingston upon Hull City of	5203
E02002660	Kingston upon Hull 009	E06000010	Kingston upon Hull City of	E06000010	Kingston upon Hull City of	3356
E02002661	Kingston upon Hull 010	E06000010	Kingston upon Hull City of	E06000010	Kingston upon Hull City of	3953
E02002662	Kingston upon Hull 011	E06000010	Kingston upon Hull City of	E06000010	Kingston upon Hull City of	3253
E02002663	Kingston upon Hull 012	E06000010	Kingston upon Hull City of	E06000010	Kingston upon Hull City of	3623
E02002664	Kingston upon Hull 013	E06000010	Kingston upon Hull City of	E06000010	Kingston upon Hull City of	3487
E02002665	Kingston upon Hull 014	E06000010	Kingston upon Hull City of	E06000010	Kingston upon Hull City of	3964
E02002666	Kingston upon Hull 015	E06000010	Kingston upon Hull City of	E06000010	Kingston upon Hull City of	5114
E02002667	Kingston upon Hull 016	E06000010	Kingston upon Hull City of	E06000010	Kingston upon Hull City of	3592
E02002668	Kingston upon Hull 017	E06000010	Kingston upon Hull City of	E06000010	Kingston upon Hull City of	3938
E02002669	Kingston upon Hull 018	E06000010	Kingston upon Hull City of	E06000010	Kingston upon Hull City of	4390
E02002670	Kingston upon Hull 019	E06000010	Kingston upon Hull City of	E06000010	Kingston upon Hull City of	3832
E02002671	Kingston upon Hull 020	E06000010	Kingston upon Hull City of	E06000010	Kingston upon Hull City of	4947
E02002672	Kingston upon Hull 021	E06000010	Kingston upon Hull City of	E06000010	Kingston upon Hull City of	3524
E02002673	Kingston upon Hull 022	E06000010	Kingston upon Hull City of	E06000010	Kingston upon Hull City of	3731
E02002674	Kingston upon Hull 023	E06000010	Kingston upon Hull City of	E06000010	Kingston upon Hull City of	3223
E02002675	Kingston upon Hull 024	E06000010	Kingston upon Hull City of	E06000010	Kingston upon Hull City of	5097
E02002676	Kingston upon Hull 025	E06000010	Kingston upon Hull City of	E06000010	Kingston upon Hull City of	3702
E02002677	Kingston upon Hull 026	E06000010	Kingston upon Hull City of	E06000010	Kingston upon Hull City of	4475
E02002678	Kingston upon Hull 027	E06000010	Kingston upon Hull City of	E06000010	Kingston upon Hull City of	4127
E02002679	Kingston upon Hull 028	E06000010	Kingston upon Hull City of	E06000010	Kingston upon Hull City of	3650
E02002680	Kingston upon Hull 029	E06000010	Kingston upon Hull City of	E06000010	Kingston upon Hull City of	5647
E02002681	Kingston upon Hull 030	E06000010	Kingston upon Hull City of	E06000010	Kingston upon Hull City of	4706
E02002682	Kingston upon Hull 031	E06000010	Kingston upon Hull City of	E06000010	Kingston upon Hull City of	4602
E02006813	Kingston upon Hull 033	E06000010	Kingston upon Hull City of	E06000010	Kingston upon Hull City of	3729
E02002684	East Riding of Yorkshire 001	E06000011	East Riding of Yorkshire	E06000011	East Riding of Yorkshire	4716
E02002685	East Riding of Yorkshire 002	E06000011	East Riding of Yorkshire	E06000011	East Riding of Yorkshire	3761
E02002686	East Riding of Yorkshire 003	E06000011	East Riding of Yorkshire	E06000011	East Riding of Yorkshire	3896
E02002687	East Riding of Yorkshire 004	E06000011	East Riding of Yorkshire	E06000011	East Riding of Yorkshire	2945
E02002688	East Riding of Yorkshire 005	E06000011	East Riding of Yorkshire	E06000011	East Riding of Yorkshire	2822
E02002689	East Riding of Yorkshire 006	E06000011	East Riding of Yorkshire	E06000011	East Riding of Yorkshire	2740
E02002691	East Riding of Yorkshire 008	E06000011	East Riding of Yorkshire	E06000011	East Riding of Yorkshire	4045
E02002692	East Riding of Yorkshire 009	E06000011	East Riding of Yorkshire	E06000011	East Riding of Yorkshire	4679
E02002693	East Riding of Yorkshire 010	E06000011	East Riding of Yorkshire	E06000011	East Riding of Yorkshire	3563
E02002694	East Riding of Yorkshire 011	E06000011	East Riding of Yorkshire	E06000011	East Riding of Yorkshire	5861
E02002695	East Riding of Yorkshire 012	E06000011	East Riding of Yorkshire	E06000011	East Riding of Yorkshire	3995
E02002696	East Riding of Yorkshire 013	E06000011	East Riding of Yorkshire	E06000011	East Riding of Yorkshire	2994
E02002697	East Riding of Yorkshire 014	E06000011	East Riding of Yorkshire	E06000011	East Riding of Yorkshire	3818
E02002698	East Riding of Yorkshire 015	E06000011	East Riding of Yorkshire	E06000011	East Riding of Yorkshire	4168
E02002699	East Riding of Yorkshire 016	E06000011	East Riding of Yorkshire	E06000011	East Riding of Yorkshire	4617
E02002700	East Riding of Yorkshire 017	E06000011	East Riding of Yorkshire	E06000011	East Riding of Yorkshire	2995
E02002701	East Riding of Yorkshire 018	E06000011	East Riding of Yorkshire	E06000011	East Riding of Yorkshire	4121
E02002702	East Riding of Yorkshire 019	E06000011	East Riding of Yorkshire	E06000011	East Riding of Yorkshire	4788
E02002703	East Riding of Yorkshire 020	E06000011	East Riding of Yorkshire	E06000011	East Riding of Yorkshire	4336
E02002704	East Riding of Yorkshire 021	E06000011	East Riding of Yorkshire	E06000011	East Riding of Yorkshire	3479
E02002705	East Riding of Yorkshire 022	E06000011	East Riding of Yorkshire	E06000011	East Riding of Yorkshire	3068
E02002706	East Riding of Yorkshire 023	E06000011	East Riding of Yorkshire	E06000011	East Riding of Yorkshire	3524
E02002707	East Riding of Yorkshire 024	E06000011	East Riding of Yorkshire	E06000011	East Riding of Yorkshire	3887
E02002708	East Riding of Yorkshire 025	E06000011	East Riding of Yorkshire	E06000011	East Riding of Yorkshire	3228
E02002709	East Riding of Yorkshire 026	E06000011	East Riding of Yorkshire	E06000011	East Riding of Yorkshire	4033
E02002710	East Riding of Yorkshire 027	E06000011	East Riding of Yorkshire	E06000011	East Riding of Yorkshire	3566
E02002711	East Riding of Yorkshire 028	E06000011	East Riding of Yorkshire	E06000011	East Riding of Yorkshire	3792
E02002712	East Riding of Yorkshire 029	E06000011	East Riding of Yorkshire	E06000011	East Riding of Yorkshire	3670
E02002714	East Riding of Yorkshire 031	E06000011	East Riding of Yorkshire	E06000011	East Riding of Yorkshire	3949
E02002715	East Riding of Yorkshire 032	E06000011	East Riding of Yorkshire	E06000011	East Riding of Yorkshire	6633
E02002716	East Riding of Yorkshire 033	E06000011	East Riding of Yorkshire	E06000011	East Riding of Yorkshire	4224
E02002717	East Riding of Yorkshire 034	E06000011	East Riding of Yorkshire	E06000011	East Riding of Yorkshire	3818
E02002718	East Riding of Yorkshire 035	E06000011	East Riding of Yorkshire	E06000011	East Riding of Yorkshire	3893
E02002719	East Riding of Yorkshire 036	E06000011	East Riding of Yorkshire	E06000011	East Riding of Yorkshire	3044
E02002720	East Riding of Yorkshire 037	E06000011	East Riding of Yorkshire	E06000011	East Riding of Yorkshire	3760
E02002721	East Riding of Yorkshire 038	E06000011	East Riding of Yorkshire	E06000011	East Riding of Yorkshire	3219
E02002722	East Riding of Yorkshire 039	E06000011	East Riding of Yorkshire	E06000011	East Riding of Yorkshire	4314
E02002723	East Riding of Yorkshire 040	E06000011	East Riding of Yorkshire	E06000011	East Riding of Yorkshire	4428
E02002724	East Riding of Yorkshire 041	E06000011	East Riding of Yorkshire	E06000011	East Riding of Yorkshire	4939
E02002725	East Riding of Yorkshire 042	E06000011	East Riding of Yorkshire	E06000011	East Riding of Yorkshire	3295
E02006814	East Riding of Yorkshire 043	E06000011	East Riding of Yorkshire	E06000011	East Riding of Yorkshire	3929
E02006891	East Riding of Yorkshire 044	E06000011	East Riding of Yorkshire	E06000011	East Riding of Yorkshire	3681
E02006892	East Riding of Yorkshire 045	E06000011	East Riding of Yorkshire	E06000011	East Riding of Yorkshire	3025
E02002726	North East Lincolnshire 001	E06000012	North East Lincolnshire	E06000012	North East Lincolnshire	5145
E02002727	North East Lincolnshire 002	E06000012	North East Lincolnshire	E06000012	North East Lincolnshire	2920
E02002728	North East Lincolnshire 003	E06000012	North East Lincolnshire	E06000012	North East Lincolnshire	3867
E02002729	North East Lincolnshire 004	E06000012	North East Lincolnshire	E06000012	North East Lincolnshire	2874
E02002730	North East Lincolnshire 005	E06000012	North East Lincolnshire	E06000012	North East Lincolnshire	3757
E02002731	North East Lincolnshire 006	E06000012	North East Lincolnshire	E06000012	North East Lincolnshire	3002
E02002732	North East Lincolnshire 007	E06000012	North East Lincolnshire	E06000012	North East Lincolnshire	3944
E02002733	North East Lincolnshire 008	E06000012	North East Lincolnshire	E06000012	North East Lincolnshire	2806
E02002734	North East Lincolnshire 009	E06000012	North East Lincolnshire	E06000012	North East Lincolnshire	2561
E02002735	North East Lincolnshire 010	E06000012	North East Lincolnshire	E06000012	North East Lincolnshire	2540
E02002736	North East Lincolnshire 011	E06000012	North East Lincolnshire	E06000012	North East Lincolnshire	3144
E02002737	North East Lincolnshire 012	E06000012	North East Lincolnshire	E06000012	North East Lincolnshire	3534
E02002738	North East Lincolnshire 013	E06000012	North East Lincolnshire	E06000012	North East Lincolnshire	3362
E02002739	North East Lincolnshire 014	E06000012	North East Lincolnshire	E06000012	North East Lincolnshire	2766
E02002740	North East Lincolnshire 015	E06000012	North East Lincolnshire	E06000012	North East Lincolnshire	2726
E02002741	North East Lincolnshire 016	E06000012	North East Lincolnshire	E06000012	North East Lincolnshire	4471
E02002742	North East Lincolnshire 017	E06000012	North East Lincolnshire	E06000012	North East Lincolnshire	2763
E02002743	North East Lincolnshire 018	E06000012	North East Lincolnshire	E06000012	North East Lincolnshire	2566
E02002744	North East Lincolnshire 019	E06000012	North East Lincolnshire	E06000012	North East Lincolnshire	3439
E02002745	North East Lincolnshire 020	E06000012	North East Lincolnshire	E06000012	North East Lincolnshire	3506
E02002746	North East Lincolnshire 021	E06000012	North East Lincolnshire	E06000012	North East Lincolnshire	4737
E02002747	North East Lincolnshire 022	E06000012	North East Lincolnshire	E06000012	North East Lincolnshire	4095
E02002748	North East Lincolnshire 023	E06000012	North East Lincolnshire	E06000012	North East Lincolnshire	3731
E02002749	North Lincolnshire 001	E06000013	North Lincolnshire	E06000013	North Lincolnshire	5679
E02002750	North Lincolnshire 002	E06000013	North Lincolnshire	E06000013	North Lincolnshire	3107
E02002751	North Lincolnshire 003	E06000013	North Lincolnshire	E06000013	North Lincolnshire	3155
E02002752	North Lincolnshire 004	E06000013	North Lincolnshire	E06000013	North Lincolnshire	3558
E02002753	North Lincolnshire 005	E06000013	North Lincolnshire	E06000013	North Lincolnshire	4194
E02002754	North Lincolnshire 006	E06000013	North Lincolnshire	E06000013	North Lincolnshire	4198
E02002755	North Lincolnshire 007	E06000013	North Lincolnshire	E06000013	North Lincolnshire	4205
E02002756	North Lincolnshire 008	E06000013	North Lincolnshire	E06000013	North Lincolnshire	5089
E02002757	North Lincolnshire 009	E06000013	North Lincolnshire	E06000013	North Lincolnshire	3236
E02002758	North Lincolnshire 010	E06000013	North Lincolnshire	E06000013	North Lincolnshire	3107
E02002759	North Lincolnshire 011	E06000013	North Lincolnshire	E06000013	North Lincolnshire	4687
E02002760	North Lincolnshire 012	E06000013	North Lincolnshire	E06000013	North Lincolnshire	2919
E02002761	North Lincolnshire 013	E06000013	North Lincolnshire	E06000013	North Lincolnshire	3221
E02002762	North Lincolnshire 014	E06000013	North Lincolnshire	E06000013	North Lincolnshire	3262
E02002763	North Lincolnshire 015	E06000013	North Lincolnshire	E06000013	North Lincolnshire	4282
E02002764	North Lincolnshire 016	E06000013	North Lincolnshire	E06000013	North Lincolnshire	2914
E02002765	North Lincolnshire 017	E06000013	North Lincolnshire	E06000013	North Lincolnshire	3101
E02002766	North Lincolnshire 018	E06000013	North Lincolnshire	E06000013	North Lincolnshire	4407
E02002767	North Lincolnshire 019	E06000013	North Lincolnshire	E06000013	North Lincolnshire	3232
E02002768	North Lincolnshire 020	E06000013	North Lincolnshire	E06000013	North Lincolnshire	3749
E02002769	North Lincolnshire 021	E06000013	North Lincolnshire	E06000013	North Lincolnshire	2792
E02002770	North Lincolnshire 022	E06000013	North Lincolnshire	E06000013	North Lincolnshire	3539
E02002771	North Lincolnshire 023	E06000013	North Lincolnshire	E06000013	North Lincolnshire	3609
E02002772	York 001	E06000014	York	E06000014	York	3462
E02002773	York 002	E06000014	York	E06000014	York	2713
E02002774	York 003	E06000014	York	E06000014	York	2858
E02002775	York 004	E06000014	York	E06000014	York	2671
E02002776	York 005	E06000014	York	E06000014	York	3378
E02002777	York 006	E06000014	York	E06000014	York	4155
E02002778	York 007	E06000014	York	E06000014	York	4258
E02002779	York 008	E06000014	York	E06000014	York	4752
E02002780	York 009	E06000014	York	E06000014	York	4186
E02002781	York 010	E06000014	York	E06000014	York	5591
E02002782	York 011	E06000014	York	E06000014	York	2933
E02002783	York 012	E06000014	York	E06000014	York	5285
E02002784	York 013	E06000014	York	E06000014	York	7054
E02002785	York 014	E06000014	York	E06000014	York	4166
E02002786	York 015	E06000014	York	E06000014	York	5691
E02002787	York 016	E06000014	York	E06000014	York	4568
E02002788	York 017	E06000014	York	E06000014	York	4678
E02002789	York 018	E06000014	York	E06000014	York	4540
E02002790	York 019	E06000014	York	E06000014	York	6531
E02002791	York 020	E06000014	York	E06000014	York	3092
E02002792	York 021	E06000014	York	E06000014	York	3811
E02002793	York 022	E06000014	York	E06000014	York	4522
E02002794	York 023	E06000014	York	E06000014	York	4237
E02002795	York 024	E06000014	York	E06000014	York	4080
E02002796	Derby 001	E06000015	Derby	E06000015	Derby	2914
E02002797	Derby 002	E06000015	Derby	E06000015	Derby	3531
E02002798	Derby 003	E06000015	Derby	E06000015	Derby	4682
E02002799	Derby 004	E06000015	Derby	E06000015	Derby	2877
E02002800	Derby 005	E06000015	Derby	E06000015	Derby	3393
E02002801	Derby 006	E06000015	Derby	E06000015	Derby	3675
E02002802	Derby 007	E06000015	Derby	E06000015	Derby	3850
E02002803	Derby 008	E06000015	Derby	E06000015	Derby	4464
E02002804	Derby 009	E06000015	Derby	E06000015	Derby	4153
E02002805	Derby 010	E06000015	Derby	E06000015	Derby	2663
E02002806	Derby 011	E06000015	Derby	E06000015	Derby	3382
E02002807	Derby 012	E06000015	Derby	E06000015	Derby	4232
E02002808	Derby 013	E06000015	Derby	E06000015	Derby	7073
E02002809	Derby 014	E06000015	Derby	E06000015	Derby	3216
E02002810	Derby 015	E06000015	Derby	E06000015	Derby	4055
E02002811	Derby 016	E06000015	Derby	E06000015	Derby	6111
E02002812	Derby 017	E06000015	Derby	E06000015	Derby	3698
E02002813	Derby 018	E06000015	Derby	E06000015	Derby	6129
E02002814	Derby 019	E06000015	Derby	E06000015	Derby	3314
E02002815	Derby 020	E06000015	Derby	E06000015	Derby	4473
E02002816	Derby 021	E06000015	Derby	E06000015	Derby	4598
E02002817	Derby 022	E06000015	Derby	E06000015	Derby	2941
E02002818	Derby 023	E06000015	Derby	E06000015	Derby	4291
E02002819	Derby 024	E06000015	Derby	E06000015	Derby	4047
E02002820	Derby 025	E06000015	Derby	E06000015	Derby	4796
E02002821	Derby 026	E06000015	Derby	E06000015	Derby	5833
E02002822	Derby 027	E06000015	Derby	E06000015	Derby	3287
E02002823	Derby 028	E06000015	Derby	E06000015	Derby	3513
E02002824	Derby 029	E06000015	Derby	E06000015	Derby	4790
E02002825	Derby 030	E06000015	Derby	E06000015	Derby	4259
E02002826	Derby 031	E06000015	Derby	E06000015	Derby	3341
E02002827	Leicester 001	E06000016	Leicester	E06000016	Leicester	3175
E02002828	Leicester 002	E06000016	Leicester	E06000016	Leicester	3825
E02002829	Leicester 003	E06000016	Leicester	E06000016	Leicester	5553
E02002830	Leicester 004	E06000016	Leicester	E06000016	Leicester	5038
E02002831	Leicester 005	E06000016	Leicester	E06000016	Leicester	3422
E02002832	Leicester 006	E06000016	Leicester	E06000016	Leicester	4476
E02002833	Leicester 007	E06000016	Leicester	E06000016	Leicester	4128
E02002834	Leicester 008	E06000016	Leicester	E06000016	Leicester	5772
E02002835	Leicester 009	E06000016	Leicester	E06000016	Leicester	7300
E02002836	Leicester 010	E06000016	Leicester	E06000016	Leicester	4625
E02002837	Leicester 011	E06000016	Leicester	E06000016	Leicester	4242
E02002838	Leicester 012	E06000016	Leicester	E06000016	Leicester	3843
E02002839	Leicester 013	E06000016	Leicester	E06000016	Leicester	3830
E02002842	Leicester 016	E06000016	Leicester	E06000016	Leicester	4508
E02002843	Leicester 017	E06000016	Leicester	E06000016	Leicester	7134
E02002844	Leicester 018	E06000016	Leicester	E06000016	Leicester	5882
E02002845	Leicester 019	E06000016	Leicester	E06000016	Leicester	5432
E02002846	Leicester 020	E06000016	Leicester	E06000016	Leicester	3559
E02002847	Leicester 021	E06000016	Leicester	E06000016	Leicester	5084
E02002848	Leicester 022	E06000016	Leicester	E06000016	Leicester	5870
E02002849	Leicester 023	E06000016	Leicester	E06000016	Leicester	7948
E02002851	Leicester 025	E06000016	Leicester	E06000016	Leicester	4103
E02002852	Leicester 026	E06000016	Leicester	E06000016	Leicester	3357
E02002853	Leicester 027	E06000016	Leicester	E06000016	Leicester	6716
E02002854	Leicester 028	E06000016	Leicester	E06000016	Leicester	4084
E02002855	Leicester 029	E06000016	Leicester	E06000016	Leicester	4209
E02002856	Leicester 030	E06000016	Leicester	E06000016	Leicester	6080
E02002857	Leicester 031	E06000016	Leicester	E06000016	Leicester	3323
E02002858	Leicester 032	E06000016	Leicester	E06000016	Leicester	3448
E02002860	Leicester 034	E06000016	Leicester	E06000016	Leicester	3957
E02002861	Leicester 035	E06000016	Leicester	E06000016	Leicester	3607
E02002862	Leicester 036	E06000016	Leicester	E06000016	Leicester	3789
E02006815	Leicester 037	E06000016	Leicester	E06000016	Leicester	5027
E02006817	Leicester 038	E06000016	Leicester	E06000016	Leicester	4367
E02006819	Leicester 039	E06000016	Leicester	E06000016	Leicester	3932
E02006850	Leicester 040	E06000016	Leicester	E06000016	Leicester	7157
E02006851	Leicester 041	E06000016	Leicester	E06000016	Leicester	5961
E02002863	Rutland 001	E06000017	Rutland	E06000017	Rutland	4571
E02002864	Rutland 002	E06000017	Rutland	E06000017	Rutland	3846
E02002865	Rutland 003	E06000017	Rutland	E06000017	Rutland	3814
E02002866	Rutland 004	E06000017	Rutland	E06000017	Rutland	3749
E02002867	Rutland 005	E06000017	Rutland	E06000017	Rutland	4360
E02002868	Nottingham 001	E06000018	Nottingham	E06000018	Nottingham	2768
E02002869	Nottingham 002	E06000018	Nottingham	E06000018	Nottingham	3499
E02002871	Nottingham 004	E06000018	Nottingham	E06000018	Nottingham	3737
E02002872	Nottingham 005	E06000018	Nottingham	E06000018	Nottingham	4281
E02002873	Nottingham 006	E06000018	Nottingham	E06000018	Nottingham	4535
E02002874	Nottingham 007	E06000018	Nottingham	E06000018	Nottingham	4164
E02002875	Nottingham 008	E06000018	Nottingham	E06000018	Nottingham	4149
E02002876	Nottingham 009	E06000018	Nottingham	E06000018	Nottingham	4106
E02002877	Nottingham 010	E06000018	Nottingham	E06000018	Nottingham	3898
E02002878	Nottingham 011	E06000018	Nottingham	E06000018	Nottingham	4592
E02002879	Nottingham 012	E06000018	Nottingham	E06000018	Nottingham	4832
E02002880	Nottingham 013	E06000018	Nottingham	E06000018	Nottingham	4389
E02002881	Nottingham 014	E06000018	Nottingham	E06000018	Nottingham	3182
E02002882	Nottingham 015	E06000018	Nottingham	E06000018	Nottingham	4366
E02002883	Nottingham 016	E06000018	Nottingham	E06000018	Nottingham	4075
E02002884	Nottingham 017	E06000018	Nottingham	E06000018	Nottingham	3737
E02002885	Nottingham 018	E06000018	Nottingham	E06000018	Nottingham	4817
E02002886	Nottingham 019	E06000018	Nottingham	E06000018	Nottingham	4967
E02002887	Nottingham 020	E06000018	Nottingham	E06000018	Nottingham	3072
E02002888	Nottingham 021	E06000018	Nottingham	E06000018	Nottingham	3763
E02002889	Nottingham 022	E06000018	Nottingham	E06000018	Nottingham	6622
E02002890	Nottingham 023	E06000018	Nottingham	E06000018	Nottingham	7466
E02002891	Nottingham 024	E06000018	Nottingham	E06000018	Nottingham	4016
E02002892	Nottingham 025	E06000018	Nottingham	E06000018	Nottingham	2917
E02002893	Nottingham 026	E06000018	Nottingham	E06000018	Nottingham	8705
E02002894	Nottingham 027	E06000018	Nottingham	E06000018	Nottingham	3528
E02002895	Nottingham 028	E06000018	Nottingham	E06000018	Nottingham	4642
E02002896	Nottingham 029	E06000018	Nottingham	E06000018	Nottingham	5639
E02002897	Nottingham 030	E06000018	Nottingham	E06000018	Nottingham	4032
E02002898	Nottingham 031	E06000018	Nottingham	E06000018	Nottingham	6192
E02002899	Nottingham 032	E06000018	Nottingham	E06000018	Nottingham	5937
E02002901	Nottingham 034	E06000018	Nottingham	E06000018	Nottingham	3083
E02002902	Nottingham 035	E06000018	Nottingham	E06000018	Nottingham	4568
E02002903	Nottingham 036	E06000018	Nottingham	E06000018	Nottingham	3042
E02002904	Nottingham 037	E06000018	Nottingham	E06000018	Nottingham	2958
E02006834	Nottingham 038	E06000018	Nottingham	E06000018	Nottingham	3598
E02006904	Nottingham 039	E06000018	Nottingham	E06000018	Nottingham	7044
E02006905	Nottingham 040	E06000018	Nottingham	E06000018	Nottingham	4092
E02002905	Herefordshire 001	E06000019	Herefordshire County of	E06000019	Herefordshire County of	3237
E02002906	Herefordshire 002	E06000019	Herefordshire County of	E06000019	Herefordshire County of	2997
E02002907	Herefordshire 003	E06000019	Herefordshire County of	E06000019	Herefordshire County of	3156
E02002908	Herefordshire 004	E06000019	Herefordshire County of	E06000019	Herefordshire County of	4415
E02002909	Herefordshire 005	E06000019	Herefordshire County of	E06000019	Herefordshire County of	5285
E02002910	Herefordshire 006	E06000019	Herefordshire County of	E06000019	Herefordshire County of	4053
E02002911	Herefordshire 007	E06000019	Herefordshire County of	E06000019	Herefordshire County of	4809
E02002912	Herefordshire 008	E06000019	Herefordshire County of	E06000019	Herefordshire County of	3874
E02002913	Herefordshire 009	E06000019	Herefordshire County of	E06000019	Herefordshire County of	2897
E02002914	Herefordshire 010	E06000019	Herefordshire County of	E06000019	Herefordshire County of	4602
E02002915	Herefordshire 011	E06000019	Herefordshire County of	E06000019	Herefordshire County of	3722
E02002916	Herefordshire 012	E06000019	Herefordshire County of	E06000019	Herefordshire County of	5163
E02002917	Herefordshire 013	E06000019	Herefordshire County of	E06000019	Herefordshire County of	3593
E02002918	Herefordshire 014	E06000019	Herefordshire County of	E06000019	Herefordshire County of	2854
E02002919	Herefordshire 015	E06000019	Herefordshire County of	E06000019	Herefordshire County of	4883
E02002920	Herefordshire 016	E06000019	Herefordshire County of	E06000019	Herefordshire County of	3390
E02002921	Herefordshire 017	E06000019	Herefordshire County of	E06000019	Herefordshire County of	4063
E02002922	Herefordshire 018	E06000019	Herefordshire County of	E06000019	Herefordshire County of	3437
E02002923	Herefordshire 019	E06000019	Herefordshire County of	E06000019	Herefordshire County of	4907
E02002924	Herefordshire 020	E06000019	Herefordshire County of	E06000019	Herefordshire County of	3077
E02002925	Herefordshire 021	E06000019	Herefordshire County of	E06000019	Herefordshire County of	5603
E02002926	Herefordshire 022	E06000019	Herefordshire County of	E06000019	Herefordshire County of	5488
E02002927	Herefordshire 023	E06000019	Herefordshire County of	E06000019	Herefordshire County of	5981
E02002928	Telford and Wrekin 001	E06000020	Telford and Wrekin	E06000020	Telford and Wrekin	2986
E02002929	Telford and Wrekin 002	E06000020	Telford and Wrekin	E06000020	Telford and Wrekin	3106
E02002930	Telford and Wrekin 003	E06000020	Telford and Wrekin	E06000020	Telford and Wrekin	3102
E02002931	Telford and Wrekin 004	E06000020	Telford and Wrekin	E06000020	Telford and Wrekin	3297
E02002932	Telford and Wrekin 005	E06000020	Telford and Wrekin	E06000020	Telford and Wrekin	4674
E02002933	Telford and Wrekin 006	E06000020	Telford and Wrekin	E06000020	Telford and Wrekin	3810
E02002934	Telford and Wrekin 007	E06000020	Telford and Wrekin	E06000020	Telford and Wrekin	2931
E02002935	Telford and Wrekin 008	E06000020	Telford and Wrekin	E06000020	Telford and Wrekin	3231
E02002936	Telford and Wrekin 009	E06000020	Telford and Wrekin	E06000020	Telford and Wrekin	5244
E02002937	Telford and Wrekin 010	E06000020	Telford and Wrekin	E06000020	Telford and Wrekin	5024
E02002938	Telford and Wrekin 011	E06000020	Telford and Wrekin	E06000020	Telford and Wrekin	3661
E02002939	Telford and Wrekin 012	E06000020	Telford and Wrekin	E06000020	Telford and Wrekin	3426
E02002940	Telford and Wrekin 013	E06000020	Telford and Wrekin	E06000020	Telford and Wrekin	2882
E02002941	Telford and Wrekin 014	E06000020	Telford and Wrekin	E06000020	Telford and Wrekin	5200
E02002942	Telford and Wrekin 015	E06000020	Telford and Wrekin	E06000020	Telford and Wrekin	3725
E02002943	Telford and Wrekin 016	E06000020	Telford and Wrekin	E06000020	Telford and Wrekin	7325
E02002944	Telford and Wrekin 017	E06000020	Telford and Wrekin	E06000020	Telford and Wrekin	4103
E02002945	Telford and Wrekin 018	E06000020	Telford and Wrekin	E06000020	Telford and Wrekin	4949
E02002946	Telford and Wrekin 019	E06000020	Telford and Wrekin	E06000020	Telford and Wrekin	3835
E02002947	Telford and Wrekin 020	E06000020	Telford and Wrekin	E06000020	Telford and Wrekin	3609
E02002948	Telford and Wrekin 021	E06000020	Telford and Wrekin	E06000020	Telford and Wrekin	3666
E02002949	Telford and Wrekin 022	E06000020	Telford and Wrekin	E06000020	Telford and Wrekin	2683
E02002950	Telford and Wrekin 023	E06000020	Telford and Wrekin	E06000020	Telford and Wrekin	2786
E02002951	Stoke-on-Trent 001	E06000021	Stoke-on-Trent	E06000021	Stoke-on-Trent	3694
E02002952	Stoke-on-Trent 002	E06000021	Stoke-on-Trent	E06000021	Stoke-on-Trent	3632
E02002953	Stoke-on-Trent 003	E06000021	Stoke-on-Trent	E06000021	Stoke-on-Trent	3541
E02002954	Stoke-on-Trent 004	E06000021	Stoke-on-Trent	E06000021	Stoke-on-Trent	4054
E02002955	Stoke-on-Trent 005	E06000021	Stoke-on-Trent	E06000021	Stoke-on-Trent	3874
E02002956	Stoke-on-Trent 006	E06000021	Stoke-on-Trent	E06000021	Stoke-on-Trent	4673
E02002957	Stoke-on-Trent 007	E06000021	Stoke-on-Trent	E06000021	Stoke-on-Trent	4693
E02002958	Stoke-on-Trent 008	E06000021	Stoke-on-Trent	E06000021	Stoke-on-Trent	3997
E02002959	Stoke-on-Trent 009	E06000021	Stoke-on-Trent	E06000021	Stoke-on-Trent	4909
E02002960	Stoke-on-Trent 010	E06000021	Stoke-on-Trent	E06000021	Stoke-on-Trent	2904
E02002961	Stoke-on-Trent 011	E06000021	Stoke-on-Trent	E06000021	Stoke-on-Trent	3701
E02002962	Stoke-on-Trent 012	E06000021	Stoke-on-Trent	E06000021	Stoke-on-Trent	3483
E02002963	Stoke-on-Trent 013	E06000021	Stoke-on-Trent	E06000021	Stoke-on-Trent	3786
E02002964	Stoke-on-Trent 014	E06000021	Stoke-on-Trent	E06000021	Stoke-on-Trent	4184
E02002965	Stoke-on-Trent 015	E06000021	Stoke-on-Trent	E06000021	Stoke-on-Trent	4743
E02002966	Stoke-on-Trent 016	E06000021	Stoke-on-Trent	E06000021	Stoke-on-Trent	5820
E02002967	Stoke-on-Trent 017	E06000021	Stoke-on-Trent	E06000021	Stoke-on-Trent	4977
E02002968	Stoke-on-Trent 018	E06000021	Stoke-on-Trent	E06000021	Stoke-on-Trent	4730
E02002969	Stoke-on-Trent 019	E06000021	Stoke-on-Trent	E06000021	Stoke-on-Trent	5023
E02002970	Stoke-on-Trent 020	E06000021	Stoke-on-Trent	E06000021	Stoke-on-Trent	4108
E02002971	Stoke-on-Trent 021	E06000021	Stoke-on-Trent	E06000021	Stoke-on-Trent	2470
E02002972	Stoke-on-Trent 022	E06000021	Stoke-on-Trent	E06000021	Stoke-on-Trent	3063
E02002973	Stoke-on-Trent 023	E06000021	Stoke-on-Trent	E06000021	Stoke-on-Trent	4192
E02002974	Stoke-on-Trent 024	E06000021	Stoke-on-Trent	E06000021	Stoke-on-Trent	2928
E02002975	Stoke-on-Trent 025	E06000021	Stoke-on-Trent	E06000021	Stoke-on-Trent	3520
E02002976	Stoke-on-Trent 026	E06000021	Stoke-on-Trent	E06000021	Stoke-on-Trent	2909
E02002977	Stoke-on-Trent 027	E06000021	Stoke-on-Trent	E06000021	Stoke-on-Trent	2799
E02002978	Stoke-on-Trent 028	E06000021	Stoke-on-Trent	E06000021	Stoke-on-Trent	3414
E02002979	Stoke-on-Trent 029	E06000021	Stoke-on-Trent	E06000021	Stoke-on-Trent	3063
E02002980	Stoke-on-Trent 030	E06000021	Stoke-on-Trent	E06000021	Stoke-on-Trent	2907
E02002981	Stoke-on-Trent 031	E06000021	Stoke-on-Trent	E06000021	Stoke-on-Trent	4149
E02002982	Stoke-on-Trent 032	E06000021	Stoke-on-Trent	E06000021	Stoke-on-Trent	4023
E02002983	Stoke-on-Trent 033	E06000021	Stoke-on-Trent	E06000021	Stoke-on-Trent	2509
E02002984	Stoke-on-Trent 034	E06000021	Stoke-on-Trent	E06000021	Stoke-on-Trent	2633
E02002985	Bath and North East Somerset 001	E06000022	Bath and North East Somerset	E06000022	Bath and North East Somerset	3103
E02002986	Bath and North East Somerset 002	E06000022	Bath and North East Somerset	E06000022	Bath and North East Somerset	2979
E02002987	Bath and North East Somerset 003	E06000022	Bath and North East Somerset	E06000022	Bath and North East Somerset	2847
E02002988	Bath and North East Somerset 004	E06000022	Bath and North East Somerset	E06000022	Bath and North East Somerset	2787
E02002989	Bath and North East Somerset 005	E06000022	Bath and North East Somerset	E06000022	Bath and North East Somerset	2816
E02002990	Bath and North East Somerset 006	E06000022	Bath and North East Somerset	E06000022	Bath and North East Somerset	3105
E02002991	Bath and North East Somerset 007	E06000022	Bath and North East Somerset	E06000022	Bath and North East Somerset	5590
E02002992	Bath and North East Somerset 008	E06000022	Bath and North East Somerset	E06000022	Bath and North East Somerset	2864
E02002993	Bath and North East Somerset 009	E06000022	Bath and North East Somerset	E06000022	Bath and North East Somerset	3327
E02002994	Bath and North East Somerset 010	E06000022	Bath and North East Somerset	E06000022	Bath and North East Somerset	5137
E02002995	Bath and North East Somerset 011	E06000022	Bath and North East Somerset	E06000022	Bath and North East Somerset	2881
E02002996	Bath and North East Somerset 012	E06000022	Bath and North East Somerset	E06000022	Bath and North East Somerset	6776
E02002997	Bath and North East Somerset 013	E06000022	Bath and North East Somerset	E06000022	Bath and North East Somerset	3842
E02002998	Bath and North East Somerset 014	E06000022	Bath and North East Somerset	E06000022	Bath and North East Somerset	3035
E02002999	Bath and North East Somerset 015	E06000022	Bath and North East Somerset	E06000022	Bath and North East Somerset	2738
E02003000	Bath and North East Somerset 016	E06000022	Bath and North East Somerset	E06000022	Bath and North East Somerset	4776
E02003001	Bath and North East Somerset 017	E06000022	Bath and North East Somerset	E06000022	Bath and North East Somerset	2731
E02003002	Bath and North East Somerset 018	E06000022	Bath and North East Somerset	E06000022	Bath and North East Somerset	2854
E02003003	Bath and North East Somerset 019	E06000022	Bath and North East Somerset	E06000022	Bath and North East Somerset	2942
E02003004	Bath and North East Somerset 020	E06000022	Bath and North East Somerset	E06000022	Bath and North East Somerset	3398
E02003005	Bath and North East Somerset 021	E06000022	Bath and North East Somerset	E06000022	Bath and North East Somerset	3246
E02003006	Bath and North East Somerset 022	E06000022	Bath and North East Somerset	E06000022	Bath and North East Somerset	4857
E02003007	Bath and North East Somerset 023	E06000022	Bath and North East Somerset	E06000022	Bath and North East Somerset	4663
E02003008	Bath and North East Somerset 024	E06000022	Bath and North East Somerset	E06000022	Bath and North East Somerset	3076
E02003009	Bath and North East Somerset 025	E06000022	Bath and North East Somerset	E06000022	Bath and North East Somerset	3141
E02003010	Bath and North East Somerset 026	E06000022	Bath and North East Somerset	E06000022	Bath and North East Somerset	3436
E02003011	Bath and North East Somerset 027	E06000022	Bath and North East Somerset	E06000022	Bath and North East Somerset	2867
E02003012	Bristol 001	E06000023	Bristol City of	E06000023	Bristol City of	5591
E02003013	Bristol 002	E06000023	Bristol City of	E06000023	Bristol City of	5873
E02003014	Bristol 003	E06000023	Bristol City of	E06000023	Bristol City of	4001
E02003015	Bristol 004	E06000023	Bristol City of	E06000023	Bristol City of	3339
E02003016	Bristol 005	E06000023	Bristol City of	E06000023	Bristol City of	4306
E02003017	Bristol 006	E06000023	Bristol City of	E06000023	Bristol City of	2873
E02003018	Bristol 007	E06000023	Bristol City of	E06000023	Bristol City of	2922
E02003019	Bristol 008	E06000023	Bristol City of	E06000023	Bristol City of	4877
E02003020	Bristol 009	E06000023	Bristol City of	E06000023	Bristol City of	2956
E02003021	Bristol 010	E06000023	Bristol City of	E06000023	Bristol City of	3900
E02003022	Bristol 011	E06000023	Bristol City of	E06000023	Bristol City of	2890
E02003023	Bristol 012	E06000023	Bristol City of	E06000023	Bristol City of	3240
E02003024	Bristol 013	E06000023	Bristol City of	E06000023	Bristol City of	4777
E02003025	Bristol 014	E06000023	Bristol City of	E06000023	Bristol City of	3846
E02003026	Bristol 015	E06000023	Bristol City of	E06000023	Bristol City of	4452
E02003027	Bristol 016	E06000023	Bristol City of	E06000023	Bristol City of	6452
E02003028	Bristol 017	E06000023	Bristol City of	E06000023	Bristol City of	4195
E02003029	Bristol 018	E06000023	Bristol City of	E06000023	Bristol City of	3091
E02003030	Bristol 019	E06000023	Bristol City of	E06000023	Bristol City of	4082
E02003031	Bristol 020	E06000023	Bristol City of	E06000023	Bristol City of	5466
E02003032	Bristol 021	E06000023	Bristol City of	E06000023	Bristol City of	4129
E02003033	Bristol 022	E06000023	Bristol City of	E06000023	Bristol City of	4457
E02003034	Bristol 023	E06000023	Bristol City of	E06000023	Bristol City of	7014
E02003036	Bristol 025	E06000023	Bristol City of	E06000023	Bristol City of	5414
E02003037	Bristol 026	E06000023	Bristol City of	E06000023	Bristol City of	4452
E02003038	Bristol 027	E06000023	Bristol City of	E06000023	Bristol City of	3266
E02003039	Bristol 028	E06000023	Bristol City of	E06000023	Bristol City of	4350
E02003040	Bristol 029	E06000023	Bristol City of	E06000023	Bristol City of	5110
E02003041	Bristol 030	E06000023	Bristol City of	E06000023	Bristol City of	3165
E02003043	Bristol 032	E06000023	Bristol City of	E06000023	Bristol City of	9876
E02003044	Bristol 033	E06000023	Bristol City of	E06000023	Bristol City of	2872
E02003045	Bristol 034	E06000023	Bristol City of	E06000023	Bristol City of	3662
E02003046	Bristol 035	E06000023	Bristol City of	E06000023	Bristol City of	4869
E02003047	Bristol 036	E06000023	Bristol City of	E06000023	Bristol City of	5659
E02003048	Bristol 037	E06000023	Bristol City of	E06000023	Bristol City of	3695
E02003049	Bristol 038	E06000023	Bristol City of	E06000023	Bristol City of	3894
E02003050	Bristol 039	E06000023	Bristol City of	E06000023	Bristol City of	5222
E02003051	Bristol 040	E06000023	Bristol City of	E06000023	Bristol City of	3717
E02003052	Bristol 041	E06000023	Bristol City of	E06000023	Bristol City of	3328
E02003053	Bristol 042	E06000023	Bristol City of	E06000023	Bristol City of	4025
E02003054	Bristol 043	E06000023	Bristol City of	E06000023	Bristol City of	3276
E02003055	Bristol 044	E06000023	Bristol City of	E06000023	Bristol City of	4059
E02003056	Bristol 045	E06000023	Bristol City of	E06000023	Bristol City of	3644
E02003057	Bristol 046	E06000023	Bristol City of	E06000023	Bristol City of	2911
E02003058	Bristol 047	E06000023	Bristol City of	E06000023	Bristol City of	4390
E02003059	Bristol 048	E06000023	Bristol City of	E06000023	Bristol City of	2972
E02003060	Bristol 049	E06000023	Bristol City of	E06000023	Bristol City of	5173
E02003061	Bristol 050	E06000023	Bristol City of	E06000023	Bristol City of	2837
E02003062	Bristol 051	E06000023	Bristol City of	E06000023	Bristol City of	2888
E02003063	Bristol 052	E06000023	Bristol City of	E06000023	Bristol City of	3410
E02003064	Bristol 053	E06000023	Bristol City of	E06000023	Bristol City of	3321
E02006887	Bristol 054	E06000023	Bristol City of	E06000023	Bristol City of	5461
E02006888	Bristol 055	E06000023	Bristol City of	E06000023	Bristol City of	3824
E02006889	Bristol 056	E06000023	Bristol City of	E06000023	Bristol City of	4234
E02006890	Bristol 057	E06000023	Bristol City of	E06000023	Bristol City of	4466
E02003065	North Somerset 001	E06000024	North Somerset	E06000024	North Somerset	4918
E02003066	North Somerset 002	E06000024	North Somerset	E06000024	North Somerset	3029
E02003067	North Somerset 003	E06000024	North Somerset	E06000024	North Somerset	3832
E02003068	North Somerset 004	E06000024	North Somerset	E06000024	North Somerset	3116
E02003069	North Somerset 005	E06000024	North Somerset	E06000024	North Somerset	2687
E02003070	North Somerset 006	E06000024	North Somerset	E06000024	North Somerset	6757
E02003071	North Somerset 007	E06000024	North Somerset	E06000024	North Somerset	3815
E02003072	North Somerset 008	E06000024	North Somerset	E06000024	North Somerset	4356
E02003073	North Somerset 009	E06000024	North Somerset	E06000024	North Somerset	3163
E02003074	North Somerset 010	E06000024	North Somerset	E06000024	North Somerset	3700
E02003075	North Somerset 011	E06000024	North Somerset	E06000024	North Somerset	2961
E02003076	North Somerset 012	E06000024	North Somerset	E06000024	North Somerset	4628
E02003077	North Somerset 013	E06000024	North Somerset	E06000024	North Somerset	3003
E02003078	North Somerset 014	E06000024	North Somerset	E06000024	North Somerset	3403
E02003079	North Somerset 015	E06000024	North Somerset	E06000024	North Somerset	4567
E02003080	North Somerset 016	E06000024	North Somerset	E06000024	North Somerset	4114
E02003081	North Somerset 017	E06000024	North Somerset	E06000024	North Somerset	4643
E02003082	North Somerset 018	E06000024	North Somerset	E06000024	North Somerset	4617
E02003084	North Somerset 020	E06000024	North Somerset	E06000024	North Somerset	5290
E02003085	North Somerset 021	E06000024	North Somerset	E06000024	North Somerset	3780
E02003086	North Somerset 022	E06000024	North Somerset	E06000024	North Somerset	2976
E02003087	North Somerset 023	E06000024	North Somerset	E06000024	North Somerset	4960
E02003088	North Somerset 024	E06000024	North Somerset	E06000024	North Somerset	4050
E02003089	North Somerset 025	E06000024	North Somerset	E06000024	North Somerset	2875
E02006845	North Somerset 026	E06000024	North Somerset	E06000024	North Somerset	4835
E02006846	North Somerset 027	E06000024	North Somerset	E06000024	North Somerset	4526
E02003090	South Gloucestershire 001	E06000025	South Gloucestershire	E06000025	South Gloucestershire	3761
E02003091	South Gloucestershire 002	E06000025	South Gloucestershire	E06000025	South Gloucestershire	3238
E02003092	South Gloucestershire 003	E06000025	South Gloucestershire	E06000025	South Gloucestershire	4289
E02003093	South Gloucestershire 004	E06000025	South Gloucestershire	E06000025	South Gloucestershire	3138
E02003094	South Gloucestershire 005	E06000025	South Gloucestershire	E06000025	South Gloucestershire	4471
E02003095	South Gloucestershire 006	E06000025	South Gloucestershire	E06000025	South Gloucestershire	3740
E02003096	South Gloucestershire 007	E06000025	South Gloucestershire	E06000025	South Gloucestershire	3088
E02003097	South Gloucestershire 008	E06000025	South Gloucestershire	E06000025	South Gloucestershire	3029
E02003098	South Gloucestershire 009	E06000025	South Gloucestershire	E06000025	South Gloucestershire	5220
E02003099	South Gloucestershire 010	E06000025	South Gloucestershire	E06000025	South Gloucestershire	3628
E02003100	South Gloucestershire 011	E06000025	South Gloucestershire	E06000025	South Gloucestershire	6897
E02003101	South Gloucestershire 012	E06000025	South Gloucestershire	E06000025	South Gloucestershire	5652
E02003102	South Gloucestershire 013	E06000025	South Gloucestershire	E06000025	South Gloucestershire	3495
E02003103	South Gloucestershire 014	E06000025	South Gloucestershire	E06000025	South Gloucestershire	3609
E02003104	South Gloucestershire 015	E06000025	South Gloucestershire	E06000025	South Gloucestershire	3750
E02003105	South Gloucestershire 016	E06000025	South Gloucestershire	E06000025	South Gloucestershire	3036
E02003106	South Gloucestershire 017	E06000025	South Gloucestershire	E06000025	South Gloucestershire	8337
E02003107	South Gloucestershire 018	E06000025	South Gloucestershire	E06000025	South Gloucestershire	5945
E02003108	South Gloucestershire 019	E06000025	South Gloucestershire	E06000025	South Gloucestershire	5771
E02003109	South Gloucestershire 020	E06000025	South Gloucestershire	E06000025	South Gloucestershire	2992
E02003110	South Gloucestershire 021	E06000025	South Gloucestershire	E06000025	South Gloucestershire	6006
E02003111	South Gloucestershire 022	E06000025	South Gloucestershire	E06000025	South Gloucestershire	3237
E02003112	South Gloucestershire 023	E06000025	South Gloucestershire	E06000025	South Gloucestershire	3294
E02003113	South Gloucestershire 024	E06000025	South Gloucestershire	E06000025	South Gloucestershire	5283
E02003114	South Gloucestershire 025	E06000025	South Gloucestershire	E06000025	South Gloucestershire	3457
E02003115	South Gloucestershire 026	E06000025	South Gloucestershire	E06000025	South Gloucestershire	4922
E02003116	South Gloucestershire 027	E06000025	South Gloucestershire	E06000025	South Gloucestershire	3722
E02003117	South Gloucestershire 028	E06000025	South Gloucestershire	E06000025	South Gloucestershire	4641
E02003118	South Gloucestershire 029	E06000025	South Gloucestershire	E06000025	South Gloucestershire	4995
E02003119	South Gloucestershire 030	E06000025	South Gloucestershire	E06000025	South Gloucestershire	5188
E02003120	South Gloucestershire 031	E06000025	South Gloucestershire	E06000025	South Gloucestershire	4511
E02003121	South Gloucestershire 032	E06000025	South Gloucestershire	E06000025	South Gloucestershire	4892
E02003122	Plymouth 001	E06000026	Plymouth	E06000026	Plymouth	3393
E02003123	Plymouth 002	E06000026	Plymouth	E06000026	Plymouth	4166
E02003124	Plymouth 003	E06000026	Plymouth	E06000026	Plymouth	3938
E02003125	Plymouth 004	E06000026	Plymouth	E06000026	Plymouth	3032
E02003126	Plymouth 005	E06000026	Plymouth	E06000026	Plymouth	3818
E02003127	Plymouth 006	E06000026	Plymouth	E06000026	Plymouth	3537
E02003128	Plymouth 007	E06000026	Plymouth	E06000026	Plymouth	4311
E02003129	Plymouth 008	E06000026	Plymouth	E06000026	Plymouth	2930
E02003130	Plymouth 009	E06000026	Plymouth	E06000026	Plymouth	5134
E02003131	Plymouth 010	E06000026	Plymouth	E06000026	Plymouth	3480
E02003132	Plymouth 011	E06000026	Plymouth	E06000026	Plymouth	4449
E02003133	Plymouth 012	E06000026	Plymouth	E06000026	Plymouth	3472
E02003134	Plymouth 013	E06000026	Plymouth	E06000026	Plymouth	3377
E02003135	Plymouth 014	E06000026	Plymouth	E06000026	Plymouth	3892
E02003136	Plymouth 015	E06000026	Plymouth	E06000026	Plymouth	3659
E02003137	Plymouth 016	E06000026	Plymouth	E06000026	Plymouth	3755
E02003138	Plymouth 017	E06000026	Plymouth	E06000026	Plymouth	3710
E02003139	Plymouth 018	E06000026	Plymouth	E06000026	Plymouth	3256
E02003140	Plymouth 019	E06000026	Plymouth	E06000026	Plymouth	3746
E02003141	Plymouth 020	E06000026	Plymouth	E06000026	Plymouth	4173
E02003142	Plymouth 021	E06000026	Plymouth	E06000026	Plymouth	4489
E02003143	Plymouth 022	E06000026	Plymouth	E06000026	Plymouth	3622
E02003144	Plymouth 023	E06000026	Plymouth	E06000026	Plymouth	4806
E02003145	Plymouth 024	E06000026	Plymouth	E06000026	Plymouth	3470
E02003146	Plymouth 025	E06000026	Plymouth	E06000026	Plymouth	4609
E02003147	Plymouth 026	E06000026	Plymouth	E06000026	Plymouth	4737
E02003148	Plymouth 027	E06000026	Plymouth	E06000026	Plymouth	5398
E02003149	Plymouth 028	E06000026	Plymouth	E06000026	Plymouth	5000
E02003150	Plymouth 029	E06000026	Plymouth	E06000026	Plymouth	6665
E02003151	Plymouth 030	E06000026	Plymouth	E06000026	Plymouth	3690
E02003152	Plymouth 031	E06000026	Plymouth	E06000026	Plymouth	5025
E02003153	Plymouth 032	E06000026	Plymouth	E06000026	Plymouth	3567
E02003154	Torbay 001	E06000027	Torbay	E06000027	Torbay	3468
E02003155	Torbay 002	E06000027	Torbay	E06000027	Torbay	2866
E02003156	Torbay 003	E06000027	Torbay	E06000027	Torbay	5159
E02003157	Torbay 004	E06000027	Torbay	E06000027	Torbay	3235
E02003158	Torbay 005	E06000027	Torbay	E06000027	Torbay	2621
E02003159	Torbay 006	E06000027	Torbay	E06000027	Torbay	2850
E02003161	Torbay 008	E06000027	Torbay	E06000027	Torbay	4035
E02003163	Torbay 010	E06000027	Torbay	E06000027	Torbay	3941
E02003164	Torbay 011	E06000027	Torbay	E06000027	Torbay	4202
E02003165	Torbay 012	E06000027	Torbay	E06000027	Torbay	3457
E02003166	Torbay 013	E06000027	Torbay	E06000027	Torbay	5804
E02003167	Torbay 014	E06000027	Torbay	E06000027	Torbay	4662
E02003168	Torbay 015	E06000027	Torbay	E06000027	Torbay	3354
E02003169	Torbay 016	E06000027	Torbay	E06000027	Torbay	3330
E02003170	Torbay 017	E06000027	Torbay	E06000027	Torbay	4578
E02003171	Torbay 018	E06000027	Torbay	E06000027	Torbay	3623
E02006840	Torbay 019	E06000027	Torbay	E06000027	Torbay	5236
E02003212	Swindon 001	E06000030	Swindon	E06000030	Swindon	3982
E02003214	Swindon 003	E06000030	Swindon	E06000030	Swindon	2956
E02003215	Swindon 004	E06000030	Swindon	E06000030	Swindon	3238
E02003216	Swindon 005	E06000030	Swindon	E06000030	Swindon	4493
E02003217	Swindon 006	E06000030	Swindon	E06000030	Swindon	3498
E02003218	Swindon 007	E06000030	Swindon	E06000030	Swindon	3072
E02003219	Swindon 008	E06000030	Swindon	E06000030	Swindon	4584
E02003220	Swindon 009	E06000030	Swindon	E06000030	Swindon	4930
E02003221	Swindon 010	E06000030	Swindon	E06000030	Swindon	3678
E02003222	Swindon 011	E06000030	Swindon	E06000030	Swindon	2867
E02003223	Swindon 012	E06000030	Swindon	E06000030	Swindon	5469
E02003224	Swindon 013	E06000030	Swindon	E06000030	Swindon	4079
E02003225	Swindon 014	E06000030	Swindon	E06000030	Swindon	2973
E02003226	Swindon 015	E06000030	Swindon	E06000030	Swindon	5622
E02003227	Swindon 016	E06000030	Swindon	E06000030	Swindon	3338
E02003228	Swindon 017	E06000030	Swindon	E06000030	Swindon	3888
E02003229	Swindon 018	E06000030	Swindon	E06000030	Swindon	2599
E02003230	Swindon 019	E06000030	Swindon	E06000030	Swindon	4741
E02003231	Swindon 020	E06000030	Swindon	E06000030	Swindon	4211
E02003232	Swindon 021	E06000030	Swindon	E06000030	Swindon	4498
E02003233	Swindon 022	E06000030	Swindon	E06000030	Swindon	4205
E02003234	Swindon 023	E06000030	Swindon	E06000030	Swindon	3903
E02003235	Swindon 024	E06000030	Swindon	E06000030	Swindon	4557
E02003236	Swindon 025	E06000030	Swindon	E06000030	Swindon	5734
E02006847	Swindon 026	E06000030	Swindon	E06000030	Swindon	4908
E02006848	Swindon 027	E06000030	Swindon	E06000030	Swindon	4258
E02006849	Swindon 028	E06000030	Swindon	E06000030	Swindon	4766
E02003237	Peterborough 001	E06000031	Peterborough	E06000031	Peterborough	2790
E02003238	Peterborough 002	E06000031	Peterborough	E06000031	Peterborough	2743
E02003239	Peterborough 003	E06000031	Peterborough	E06000031	Peterborough	3620
E02003240	Peterborough 004	E06000031	Peterborough	E06000031	Peterborough	3579
E02003241	Peterborough 005	E06000031	Peterborough	E06000031	Peterborough	3177
E02003242	Peterborough 006	E06000031	Peterborough	E06000031	Peterborough	3822
E02003243	Peterborough 007	E06000031	Peterborough	E06000031	Peterborough	5220
E02003244	Peterborough 008	E06000031	Peterborough	E06000031	Peterborough	4692
E02003245	Peterborough 009	E06000031	Peterborough	E06000031	Peterborough	3926
E02003246	Peterborough 010	E06000031	Peterborough	E06000031	Peterborough	5419
E02003247	Peterborough 011	E06000031	Peterborough	E06000031	Peterborough	4181
E02003248	Peterborough 012	E06000031	Peterborough	E06000031	Peterborough	5807
E02003249	Peterborough 013	E06000031	Peterborough	E06000031	Peterborough	6120
E02003250	Peterborough 014	E06000031	Peterborough	E06000031	Peterborough	6674
E02003251	Peterborough 015	E06000031	Peterborough	E06000031	Peterborough	3539
E02003252	Peterborough 016	E06000031	Peterborough	E06000031	Peterborough	6520
E02003253	Peterborough 017	E06000031	Peterborough	E06000031	Peterborough	4855
E02003254	Peterborough 018	E06000031	Peterborough	E06000031	Peterborough	4176
E02003255	Peterborough 019	E06000031	Peterborough	E06000031	Peterborough	5814
E02003257	Peterborough 021	E06000031	Peterborough	E06000031	Peterborough	4408
E02006877	Peterborough 022	E06000031	Peterborough	E06000031	Peterborough	4789
E02006878	Peterborough 023	E06000031	Peterborough	E06000031	Peterborough	5737
E02003258	Luton 001	E06000032	Luton	E06000032	Luton	4117
E02003259	Luton 002	E06000032	Luton	E06000032	Luton	3096
E02003260	Luton 003	E06000032	Luton	E06000032	Luton	3977
E02003261	Luton 004	E06000032	Luton	E06000032	Luton	2892
E02003262	Luton 005	E06000032	Luton	E06000032	Luton	4879
E02003263	Luton 006	E06000032	Luton	E06000032	Luton	5993
E02003264	Luton 007	E06000032	Luton	E06000032	Luton	4621
E02003265	Luton 008	E06000032	Luton	E06000032	Luton	3897
E02003266	Luton 009	E06000032	Luton	E06000032	Luton	4429
E02003267	Luton 010	E06000032	Luton	E06000032	Luton	7053
E02003268	Luton 011	E06000032	Luton	E06000032	Luton	5976
E02003269	Luton 012	E06000032	Luton	E06000032	Luton	5139
E02003270	Luton 013	E06000032	Luton	E06000032	Luton	4048
E02003271	Luton 014	E06000032	Luton	E06000032	Luton	4935
E02003272	Luton 015	E06000032	Luton	E06000032	Luton	5291
E02003273	Luton 016	E06000032	Luton	E06000032	Luton	5441
E02003274	Luton 017	E06000032	Luton	E06000032	Luton	5748
E02003275	Luton 018	E06000032	Luton	E06000032	Luton	8673
E02003276	Luton 019	E06000032	Luton	E06000032	Luton	4904
E02003277	Luton 020	E06000032	Luton	E06000032	Luton	5500
E02003278	Luton 021	E06000032	Luton	E06000032	Luton	7696
E02003279	Southend-on-Sea 001	E06000033	Southend-on-Sea	E06000033	Southend-on-Sea	4685
E02003280	Southend-on-Sea 002	E06000033	Southend-on-Sea	E06000033	Southend-on-Sea	5083
E02003281	Southend-on-Sea 003	E06000033	Southend-on-Sea	E06000033	Southend-on-Sea	4652
E02003282	Southend-on-Sea 004	E06000033	Southend-on-Sea	E06000033	Southend-on-Sea	5262
E02003283	Southend-on-Sea 005	E06000033	Southend-on-Sea	E06000033	Southend-on-Sea	5417
E02003284	Southend-on-Sea 006	E06000033	Southend-on-Sea	E06000033	Southend-on-Sea	5505
E02003285	Southend-on-Sea 007	E06000033	Southend-on-Sea	E06000033	Southend-on-Sea	5495
E02003286	Southend-on-Sea 008	E06000033	Southend-on-Sea	E06000033	Southend-on-Sea	4585
E02003287	Southend-on-Sea 009	E06000033	Southend-on-Sea	E06000033	Southend-on-Sea	4867
E02003288	Southend-on-Sea 010	E06000033	Southend-on-Sea	E06000033	Southend-on-Sea	6402
E02003289	Southend-on-Sea 011	E06000033	Southend-on-Sea	E06000033	Southend-on-Sea	5107
E02003290	Southend-on-Sea 012	E06000033	Southend-on-Sea	E06000033	Southend-on-Sea	5251
E02003291	Southend-on-Sea 013	E06000033	Southend-on-Sea	E06000033	Southend-on-Sea	5827
E02003292	Southend-on-Sea 014	E06000033	Southend-on-Sea	E06000033	Southend-on-Sea	6212
E02003293	Southend-on-Sea 015	E06000033	Southend-on-Sea	E06000033	Southend-on-Sea	5967
E02003294	Southend-on-Sea 016	E06000033	Southend-on-Sea	E06000033	Southend-on-Sea	4477
E02003295	Southend-on-Sea 017	E06000033	Southend-on-Sea	E06000033	Southend-on-Sea	5035
E02003296	Thurrock 001	E06000034	Thurrock	E06000034	Thurrock	3286
E02003297	Thurrock 002	E06000034	Thurrock	E06000034	Thurrock	3408
E02003298	Thurrock 003	E06000034	Thurrock	E06000034	Thurrock	3291
E02003299	Thurrock 004	E06000034	Thurrock	E06000034	Thurrock	2864
E02003300	Thurrock 005	E06000034	Thurrock	E06000034	Thurrock	4164
E02003301	Thurrock 006	E06000034	Thurrock	E06000034	Thurrock	5818
E02003302	Thurrock 007	E06000034	Thurrock	E06000034	Thurrock	5346
E02003303	Thurrock 008	E06000034	Thurrock	E06000034	Thurrock	4456
E02003304	Thurrock 009	E06000034	Thurrock	E06000034	Thurrock	4805
E02003305	Thurrock 010	E06000034	Thurrock	E06000034	Thurrock	3319
E02003307	Thurrock 012	E06000034	Thurrock	E06000034	Thurrock	4933
E02003308	Thurrock 013	E06000034	Thurrock	E06000034	Thurrock	3471
E02003309	Thurrock 014	E06000034	Thurrock	E06000034	Thurrock	3746
E02003310	Thurrock 015	E06000034	Thurrock	E06000034	Thurrock	7866
E02003311	Thurrock 016	E06000034	Thurrock	E06000034	Thurrock	4781
E02003312	Thurrock 017	E06000034	Thurrock	E06000034	Thurrock	5094
E02003313	Thurrock 018	E06000034	Thurrock	E06000034	Thurrock	7054
E02006859	Thurrock 019	E06000034	Thurrock	E06000034	Thurrock	4201
E02006926	Thurrock 020	E06000034	Thurrock	E06000034	Thurrock	4137
E02003314	Medway 001	E06000035	Medway	E06000035	Medway	3130
E02003315	Medway 002	E06000035	Medway	E06000035	Medway	2858
E02003316	Medway 003	E06000035	Medway	E06000035	Medway	5294
E02003317	Medway 004	E06000035	Medway	E06000035	Medway	3359
E02003318	Medway 005	E06000035	Medway	E06000035	Medway	2908
E02003319	Medway 006	E06000035	Medway	E06000035	Medway	4184
E02003320	Medway 007	E06000035	Medway	E06000035	Medway	4961
E02003321	Medway 008	E06000035	Medway	E06000035	Medway	3179
E02003322	Medway 009	E06000035	Medway	E06000035	Medway	4341
E02003323	Medway 010	E06000035	Medway	E06000035	Medway	3827
E02003324	Medway 011	E06000035	Medway	E06000035	Medway	4793
E02003325	Medway 012	E06000035	Medway	E06000035	Medway	4042
E02003326	Medway 013	E06000035	Medway	E06000035	Medway	3924
E02003327	Medway 014	E06000035	Medway	E06000035	Medway	3739
E02003328	Medway 015	E06000035	Medway	E06000035	Medway	4978
E02003329	Medway 016	E06000035	Medway	E06000035	Medway	3600
E02003330	Medway 017	E06000035	Medway	E06000035	Medway	3272
E02003331	Medway 018	E06000035	Medway	E06000035	Medway	4274
E02003332	Medway 019	E06000035	Medway	E06000035	Medway	3084
E02003333	Medway 020	E06000035	Medway	E06000035	Medway	3911
E02003334	Medway 021	E06000035	Medway	E06000035	Medway	3086
E02003335	Medway 022	E06000035	Medway	E06000035	Medway	3797
E02003336	Medway 023	E06000035	Medway	E06000035	Medway	2962
E02003337	Medway 024	E06000035	Medway	E06000035	Medway	3875
E02003338	Medway 025	E06000035	Medway	E06000035	Medway	3443
E02003339	Medway 026	E06000035	Medway	E06000035	Medway	3171
E02003340	Medway 027	E06000035	Medway	E06000035	Medway	3912
E02003341	Medway 028	E06000035	Medway	E06000035	Medway	3252
E02003342	Medway 029	E06000035	Medway	E06000035	Medway	3092
E02003343	Medway 030	E06000035	Medway	E06000035	Medway	2848
E02003344	Medway 031	E06000035	Medway	E06000035	Medway	3486
E02003345	Medway 032	E06000035	Medway	E06000035	Medway	2961
E02003346	Medway 033	E06000035	Medway	E06000035	Medway	3337
E02003347	Medway 034	E06000035	Medway	E06000035	Medway	3022
E02003348	Medway 035	E06000035	Medway	E06000035	Medway	3797
E02003349	Medway 036	E06000035	Medway	E06000035	Medway	3454
E02003350	Medway 037	E06000035	Medway	E06000035	Medway	3080
E02003351	Medway 038	E06000035	Medway	E06000035	Medway	3819
E02003352	Bracknell Forest 001	E06000036	Bracknell Forest	E06000036	Bracknell Forest	2845
E02003353	Bracknell Forest 002	E06000036	Bracknell Forest	E06000036	Bracknell Forest	5105
E02003354	Bracknell Forest 003	E06000036	Bracknell Forest	E06000036	Bracknell Forest	4981
E02003355	Bracknell Forest 004	E06000036	Bracknell Forest	E06000036	Bracknell Forest	3350
E02003356	Bracknell Forest 005	E06000036	Bracknell Forest	E06000036	Bracknell Forest	3452
E02003357	Bracknell Forest 006	E06000036	Bracknell Forest	E06000036	Bracknell Forest	5138
E02003358	Bracknell Forest 007	E06000036	Bracknell Forest	E06000036	Bracknell Forest	5595
E02003359	Bracknell Forest 008	E06000036	Bracknell Forest	E06000036	Bracknell Forest	3218
E02003360	Bracknell Forest 009	E06000036	Bracknell Forest	E06000036	Bracknell Forest	5823
E02003361	Bracknell Forest 010	E06000036	Bracknell Forest	E06000036	Bracknell Forest	3643
E02003362	Bracknell Forest 011	E06000036	Bracknell Forest	E06000036	Bracknell Forest	3405
E02003363	Bracknell Forest 012	E06000036	Bracknell Forest	E06000036	Bracknell Forest	3600
E02003364	Bracknell Forest 013	E06000036	Bracknell Forest	E06000036	Bracknell Forest	3313
E02003365	Bracknell Forest 014	E06000036	Bracknell Forest	E06000036	Bracknell Forest	3393
E02003366	Bracknell Forest 015	E06000036	Bracknell Forest	E06000036	Bracknell Forest	3980
E02003367	West Berkshire 001	E06000037	West Berkshire	E06000037	West Berkshire	3256
E02003368	West Berkshire 002	E06000037	West Berkshire	E06000037	West Berkshire	2826
E02003369	West Berkshire 003	E06000037	West Berkshire	E06000037	West Berkshire	3245
E02003370	West Berkshire 004	E06000037	West Berkshire	E06000037	West Berkshire	3205
E02003371	West Berkshire 005	E06000037	West Berkshire	E06000037	West Berkshire	2778
E02003372	West Berkshire 006	E06000037	West Berkshire	E06000037	West Berkshire	3724
E02003373	West Berkshire 007	E06000037	West Berkshire	E06000037	West Berkshire	4138
E02003374	West Berkshire 008	E06000037	West Berkshire	E06000037	West Berkshire	2710
E02003375	West Berkshire 009	E06000037	West Berkshire	E06000037	West Berkshire	2899
E02003376	West Berkshire 010	E06000037	West Berkshire	E06000037	West Berkshire	2834
E02003377	West Berkshire 011	E06000037	West Berkshire	E06000037	West Berkshire	5284
E02003378	West Berkshire 012	E06000037	West Berkshire	E06000037	West Berkshire	3826
E02003379	West Berkshire 013	E06000037	West Berkshire	E06000037	West Berkshire	3468
E02003380	West Berkshire 014	E06000037	West Berkshire	E06000037	West Berkshire	3921
E02003381	West Berkshire 015	E06000037	West Berkshire	E06000037	West Berkshire	2967
E02003382	West Berkshire 016	E06000037	West Berkshire	E06000037	West Berkshire	3919
E02003383	West Berkshire 017	E06000037	West Berkshire	E06000037	West Berkshire	3355
E02003384	West Berkshire 018	E06000037	West Berkshire	E06000037	West Berkshire	3216
E02003385	West Berkshire 019	E06000037	West Berkshire	E06000037	West Berkshire	5183
E02003386	West Berkshire 020	E06000037	West Berkshire	E06000037	West Berkshire	4121
E02003387	West Berkshire 021	E06000037	West Berkshire	E06000037	West Berkshire	4669
E02003388	West Berkshire 022	E06000037	West Berkshire	E06000037	West Berkshire	2888
E02003389	Reading 001	E06000038	Reading	E06000038	Reading	3653
E02003390	Reading 002	E06000038	Reading	E06000038	Reading	3495
E02003391	Reading 003	E06000038	Reading	E06000038	Reading	3819
E02003392	Reading 004	E06000038	Reading	E06000038	Reading	3980
E02003393	Reading 005	E06000038	Reading	E06000038	Reading	3590
E02003394	Reading 006	E06000038	Reading	E06000038	Reading	3949
E02003395	Reading 007	E06000038	Reading	E06000038	Reading	5239
E02003396	Reading 008	E06000038	Reading	E06000038	Reading	4780
E02003397	Reading 009	E06000038	Reading	E06000038	Reading	3549
E02003398	Reading 010	E06000038	Reading	E06000038	Reading	5491
E02003399	Reading 011	E06000038	Reading	E06000038	Reading	7802
E02003400	Reading 012	E06000038	Reading	E06000038	Reading	4111
E02003401	Reading 013	E06000038	Reading	E06000038	Reading	4447
E02003402	Reading 014	E06000038	Reading	E06000038	Reading	5549
E02003403	Reading 015	E06000038	Reading	E06000038	Reading	4147
E02003404	Reading 016	E06000038	Reading	E06000038	Reading	4945
E02003405	Reading 017	E06000038	Reading	E06000038	Reading	5783
E02003406	Reading 018	E06000038	Reading	E06000038	Reading	3537
E02003407	Slough 001	E06000039	Slough	E06000039	Slough	4941
E02003408	Slough 002	E06000039	Slough	E06000039	Slough	5694
E02003409	Slough 003	E06000039	Slough	E06000039	Slough	4953
E02003410	Slough 004	E06000039	Slough	E06000039	Slough	5856
E02003411	Slough 005	E06000039	Slough	E06000039	Slough	5662
E02003412	Slough 006	E06000039	Slough	E06000039	Slough	4921
E02003413	Slough 007	E06000039	Slough	E06000039	Slough	6784
E02003414	Slough 008	E06000039	Slough	E06000039	Slough	6679
E02003415	Slough 009	E06000039	Slough	E06000039	Slough	6737
E02003416	Slough 010	E06000039	Slough	E06000039	Slough	4734
E02003417	Slough 011	E06000039	Slough	E06000039	Slough	5800
E02003418	Slough 012	E06000039	Slough	E06000039	Slough	5036
E02003419	Slough 013	E06000039	Slough	E06000039	Slough	4443
E02003420	Slough 014	E06000039	Slough	E06000039	Slough	3392
E02003421	Windsor and Maidenhead 001	E06000040	Windsor and Maidenhead	E06000040	Windsor and Maidenhead	2781
E02003422	Windsor and Maidenhead 002	E06000040	Windsor and Maidenhead	E06000040	Windsor and Maidenhead	5626
E02003423	Windsor and Maidenhead 003	E06000040	Windsor and Maidenhead	E06000040	Windsor and Maidenhead	3182
E02003424	Windsor and Maidenhead 004	E06000040	Windsor and Maidenhead	E06000040	Windsor and Maidenhead	4465
E02003425	Windsor and Maidenhead 005	E06000040	Windsor and Maidenhead	E06000040	Windsor and Maidenhead	6557
E02003426	Windsor and Maidenhead 006	E06000040	Windsor and Maidenhead	E06000040	Windsor and Maidenhead	4804
E02003427	Windsor and Maidenhead 007	E06000040	Windsor and Maidenhead	E06000040	Windsor and Maidenhead	4102
E02003428	Windsor and Maidenhead 008	E06000040	Windsor and Maidenhead	E06000040	Windsor and Maidenhead	4506
E02003429	Windsor and Maidenhead 009	E06000040	Windsor and Maidenhead	E06000040	Windsor and Maidenhead	3857
E02003430	Windsor and Maidenhead 010	E06000040	Windsor and Maidenhead	E06000040	Windsor and Maidenhead	4088
E02003431	Windsor and Maidenhead 011	E06000040	Windsor and Maidenhead	E06000040	Windsor and Maidenhead	3354
E02003432	Windsor and Maidenhead 012	E06000040	Windsor and Maidenhead	E06000040	Windsor and Maidenhead	3513
E02003433	Windsor and Maidenhead 013	E06000040	Windsor and Maidenhead	E06000040	Windsor and Maidenhead	3289
E02003434	Windsor and Maidenhead 014	E06000040	Windsor and Maidenhead	E06000040	Windsor and Maidenhead	4433
E02003435	Windsor and Maidenhead 015	E06000040	Windsor and Maidenhead	E06000040	Windsor and Maidenhead	3541
E02003436	Windsor and Maidenhead 016	E06000040	Windsor and Maidenhead	E06000040	Windsor and Maidenhead	4277
E02003437	Windsor and Maidenhead 017	E06000040	Windsor and Maidenhead	E06000040	Windsor and Maidenhead	3679
E02003438	Windsor and Maidenhead 018	E06000040	Windsor and Maidenhead	E06000040	Windsor and Maidenhead	5164
E02003439	Wokingham 001	E06000041	Wokingham	E06000041	Wokingham	2804
E02003440	Wokingham 002	E06000041	Wokingham	E06000041	Wokingham	4576
E02003441	Wokingham 003	E06000041	Wokingham	E06000041	Wokingham	3784
E02003442	Wokingham 004	E06000041	Wokingham	E06000041	Wokingham	3847
E02003443	Wokingham 005	E06000041	Wokingham	E06000041	Wokingham	3539
E02003444	Wokingham 006	E06000041	Wokingham	E06000041	Wokingham	4862
E02003445	Wokingham 007	E06000041	Wokingham	E06000041	Wokingham	4378
E02003446	Wokingham 008	E06000041	Wokingham	E06000041	Wokingham	5083
E02003447	Wokingham 009	E06000041	Wokingham	E06000041	Wokingham	5067
E02003448	Wokingham 010	E06000041	Wokingham	E06000041	Wokingham	3684
E02003449	Wokingham 011	E06000041	Wokingham	E06000041	Wokingham	3972
E02003450	Wokingham 012	E06000041	Wokingham	E06000041	Wokingham	6078
E02003451	Wokingham 013	E06000041	Wokingham	E06000041	Wokingham	4290
E02003452	Wokingham 014	E06000041	Wokingham	E06000041	Wokingham	4146
E02003453	Wokingham 015	E06000041	Wokingham	E06000041	Wokingham	3288
E02003454	Wokingham 016	E06000041	Wokingham	E06000041	Wokingham	4156
E02003455	Wokingham 017	E06000041	Wokingham	E06000041	Wokingham	4149
E02003456	Wokingham 018	E06000041	Wokingham	E06000041	Wokingham	3524
E02003457	Wokingham 019	E06000041	Wokingham	E06000041	Wokingham	4963
E02003458	Wokingham 020	E06000041	Wokingham	E06000041	Wokingham	4128
E02003459	Milton Keynes 001	E06000042	Milton Keynes	E06000042	Milton Keynes	3986
E02003460	Milton Keynes 002	E06000042	Milton Keynes	E06000042	Milton Keynes	5320
E02003461	Milton Keynes 003	E06000042	Milton Keynes	E06000042	Milton Keynes	3432
E02003462	Milton Keynes 004	E06000042	Milton Keynes	E06000042	Milton Keynes	3669
E02003463	Milton Keynes 005	E06000042	Milton Keynes	E06000042	Milton Keynes	3202
E02003464	Milton Keynes 006	E06000042	Milton Keynes	E06000042	Milton Keynes	3276
E02003465	Milton Keynes 007	E06000042	Milton Keynes	E06000042	Milton Keynes	2977
E02003466	Milton Keynes 008	E06000042	Milton Keynes	E06000042	Milton Keynes	3854
E02003467	Milton Keynes 009	E06000042	Milton Keynes	E06000042	Milton Keynes	3193
E02003468	Milton Keynes 010	E06000042	Milton Keynes	E06000042	Milton Keynes	4019
E02003469	Milton Keynes 011	E06000042	Milton Keynes	E06000042	Milton Keynes	2792
E02003470	Milton Keynes 012	E06000042	Milton Keynes	E06000042	Milton Keynes	2889
E02003471	Milton Keynes 013	E06000042	Milton Keynes	E06000042	Milton Keynes	3342
E02003472	Milton Keynes 014	E06000042	Milton Keynes	E06000042	Milton Keynes	5439
E02003473	Milton Keynes 015	E06000042	Milton Keynes	E06000042	Milton Keynes	2793
E02003474	Milton Keynes 016	E06000042	Milton Keynes	E06000042	Milton Keynes	4495
E02003475	Milton Keynes 017	E06000042	Milton Keynes	E06000042	Milton Keynes	11289
E02003476	Milton Keynes 018	E06000042	Milton Keynes	E06000042	Milton Keynes	4617
E02003477	Milton Keynes 019	E06000042	Milton Keynes	E06000042	Milton Keynes	7808
E02003478	Milton Keynes 020	E06000042	Milton Keynes	E06000042	Milton Keynes	3353
E02003479	Milton Keynes 021	E06000042	Milton Keynes	E06000042	Milton Keynes	3787
E02003480	Milton Keynes 022	E06000042	Milton Keynes	E06000042	Milton Keynes	4021
E02003481	Milton Keynes 023	E06000042	Milton Keynes	E06000042	Milton Keynes	4007
E02003482	Milton Keynes 024	E06000042	Milton Keynes	E06000042	Milton Keynes	3280
E02003483	Milton Keynes 025	E06000042	Milton Keynes	E06000042	Milton Keynes	5429
E02003484	Milton Keynes 026	E06000042	Milton Keynes	E06000042	Milton Keynes	3482
E02003485	Milton Keynes 027	E06000042	Milton Keynes	E06000042	Milton Keynes	3870
E02003486	Milton Keynes 028	E06000042	Milton Keynes	E06000042	Milton Keynes	4670
E02003487	Milton Keynes 029	E06000042	Milton Keynes	E06000042	Milton Keynes	3464
E02003488	Milton Keynes 030	E06000042	Milton Keynes	E06000042	Milton Keynes	3791
E02003489	Milton Keynes 031	E06000042	Milton Keynes	E06000042	Milton Keynes	3509
E02003490	Milton Keynes 032	E06000042	Milton Keynes	E06000042	Milton Keynes	4367
E02003491	Brighton and Hove 001	E06000043	Brighton and Hove	E06000043	Brighton and Hove	3882
E02003492	Brighton and Hove 002	E06000043	Brighton and Hove	E06000043	Brighton and Hove	5571
E02003493	Brighton and Hove 003	E06000043	Brighton and Hove	E06000043	Brighton and Hove	4002
E02003494	Brighton and Hove 004	E06000043	Brighton and Hove	E06000043	Brighton and Hove	3213
E02003495	Brighton and Hove 005	E06000043	Brighton and Hove	E06000043	Brighton and Hove	3333
E02003496	Brighton and Hove 006	E06000043	Brighton and Hove	E06000043	Brighton and Hove	3628
E02003497	Brighton and Hove 007	E06000043	Brighton and Hove	E06000043	Brighton and Hove	3742
E02003498	Brighton and Hove 008	E06000043	Brighton and Hove	E06000043	Brighton and Hove	4481
E02003499	Brighton and Hove 009	E06000043	Brighton and Hove	E06000043	Brighton and Hove	3894
E02003500	Brighton and Hove 010	E06000043	Brighton and Hove	E06000043	Brighton and Hove	3994
E02003501	Brighton and Hove 011	E06000043	Brighton and Hove	E06000043	Brighton and Hove	4479
E02003502	Brighton and Hove 012	E06000043	Brighton and Hove	E06000043	Brighton and Hove	3777
E02003503	Brighton and Hove 013	E06000043	Brighton and Hove	E06000043	Brighton and Hove	4339
E02003504	Brighton and Hove 014	E06000043	Brighton and Hove	E06000043	Brighton and Hove	4552
E02003505	Brighton and Hove 015	E06000043	Brighton and Hove	E06000043	Brighton and Hove	5152
E02003506	Brighton and Hove 016	E06000043	Brighton and Hove	E06000043	Brighton and Hove	3456
E02003507	Brighton and Hove 017	E06000043	Brighton and Hove	E06000043	Brighton and Hove	4767
E02003508	Brighton and Hove 018	E06000043	Brighton and Hove	E06000043	Brighton and Hove	4928
E02003509	Brighton and Hove 019	E06000043	Brighton and Hove	E06000043	Brighton and Hove	4842
E02003510	Brighton and Hove 020	E06000043	Brighton and Hove	E06000043	Brighton and Hove	4528
E02003511	Brighton and Hove 021	E06000043	Brighton and Hove	E06000043	Brighton and Hove	4033
E02003512	Brighton and Hove 022	E06000043	Brighton and Hove	E06000043	Brighton and Hove	5031
E02003513	Brighton and Hove 023	E06000043	Brighton and Hove	E06000043	Brighton and Hove	3181
E02003514	Brighton and Hove 024	E06000043	Brighton and Hove	E06000043	Brighton and Hove	5249
E02003515	Brighton and Hove 025	E06000043	Brighton and Hove	E06000043	Brighton and Hove	4407
E02003516	Brighton and Hove 026	E06000043	Brighton and Hove	E06000043	Brighton and Hove	4819
E02003517	Brighton and Hove 027	E06000043	Brighton and Hove	E06000043	Brighton and Hove	6850
E02003518	Brighton and Hove 028	E06000043	Brighton and Hove	E06000043	Brighton and Hove	4098
E02003519	Brighton and Hove 029	E06000043	Brighton and Hove	E06000043	Brighton and Hove	5527
E02003520	Brighton and Hove 030	E06000043	Brighton and Hove	E06000043	Brighton and Hove	5074
E02003521	Brighton and Hove 031	E06000043	Brighton and Hove	E06000043	Brighton and Hove	4457
E02003522	Brighton and Hove 032	E06000043	Brighton and Hove	E06000043	Brighton and Hove	3920
E02003523	Brighton and Hove 033	E06000043	Brighton and Hove	E06000043	Brighton and Hove	4947
E02003524	Portsmouth 001	E06000044	Portsmouth	E06000044	Portsmouth	3921
E02003525	Portsmouth 002	E06000044	Portsmouth	E06000044	Portsmouth	3065
E02003526	Portsmouth 003	E06000044	Portsmouth	E06000044	Portsmouth	3252
E02003527	Portsmouth 004	E06000044	Portsmouth	E06000044	Portsmouth	3181
E02003529	Portsmouth 006	E06000044	Portsmouth	E06000044	Portsmouth	3960
E02003530	Portsmouth 007	E06000044	Portsmouth	E06000044	Portsmouth	3753
E02003531	Portsmouth 008	E06000044	Portsmouth	E06000044	Portsmouth	3870
E02003532	Portsmouth 009	E06000044	Portsmouth	E06000044	Portsmouth	3793
E02003533	Portsmouth 010	E06000044	Portsmouth	E06000044	Portsmouth	2883
E02003534	Portsmouth 011	E06000044	Portsmouth	E06000044	Portsmouth	4585
E02003535	Portsmouth 012	E06000044	Portsmouth	E06000044	Portsmouth	4995
E02003536	Portsmouth 013	E06000044	Portsmouth	E06000044	Portsmouth	4000
E02003537	Portsmouth 014	E06000044	Portsmouth	E06000044	Portsmouth	5214
E02003538	Portsmouth 015	E06000044	Portsmouth	E06000044	Portsmouth	5536
E02003539	Portsmouth 016	E06000044	Portsmouth	E06000044	Portsmouth	9087
E02003540	Portsmouth 017	E06000044	Portsmouth	E06000044	Portsmouth	4862
E02003541	Portsmouth 018	E06000044	Portsmouth	E06000044	Portsmouth	6527
E02003542	Portsmouth 019	E06000044	Portsmouth	E06000044	Portsmouth	4934
E02003543	Portsmouth 020	E06000044	Portsmouth	E06000044	Portsmouth	4824
E02003544	Portsmouth 021	E06000044	Portsmouth	E06000044	Portsmouth	3146
E02003545	Portsmouth 022	E06000044	Portsmouth	E06000044	Portsmouth	3932
E02003546	Portsmouth 023	E06000044	Portsmouth	E06000044	Portsmouth	4293
E02003547	Portsmouth 024	E06000044	Portsmouth	E06000044	Portsmouth	5102
E02003548	Portsmouth 025	E06000044	Portsmouth	E06000044	Portsmouth	3648
E02006821	Portsmouth 026	E06000044	Portsmouth	E06000044	Portsmouth	3236
E02003549	Southampton 001	E06000045	Southampton	E06000045	Southampton	4542
E02003550	Southampton 002	E06000045	Southampton	E06000045	Southampton	3766
E02003551	Southampton 003	E06000045	Southampton	E06000045	Southampton	3604
E02003552	Southampton 004	E06000045	Southampton	E06000045	Southampton	2913
E02003553	Southampton 005	E06000045	Southampton	E06000045	Southampton	4217
E02003554	Southampton 006	E06000045	Southampton	E06000045	Southampton	3127
E02003555	Southampton 007	E06000045	Southampton	E06000045	Southampton	4085
E02003556	Southampton 008	E06000045	Southampton	E06000045	Southampton	2939
E02003557	Southampton 009	E06000045	Southampton	E06000045	Southampton	3795
E02003558	Southampton 010	E06000045	Southampton	E06000045	Southampton	3545
E02003559	Southampton 011	E06000045	Southampton	E06000045	Southampton	3901
E02003560	Southampton 012	E06000045	Southampton	E06000045	Southampton	3688
E02003561	Southampton 013	E06000045	Southampton	E06000045	Southampton	4571
E02003562	Southampton 014	E06000045	Southampton	E06000045	Southampton	4401
E02003563	Southampton 015	E06000045	Southampton	E06000045	Southampton	3906
E02003564	Southampton 016	E06000045	Southampton	E06000045	Southampton	3710
E02003565	Southampton 017	E06000045	Southampton	E06000045	Southampton	4073
E02003566	Southampton 018	E06000045	Southampton	E06000045	Southampton	2965
E02003567	Southampton 019	E06000045	Southampton	E06000045	Southampton	3774
E02003568	Southampton 020	E06000045	Southampton	E06000045	Southampton	4949
E02003569	Southampton 021	E06000045	Southampton	E06000045	Southampton	4213
E02003570	Southampton 022	E06000045	Southampton	E06000045	Southampton	6622
E02003571	Southampton 023	E06000045	Southampton	E06000045	Southampton	5769
E02003572	Southampton 024	E06000045	Southampton	E06000045	Southampton	3054
E02003573	Southampton 025	E06000045	Southampton	E06000045	Southampton	3635
E02003574	Southampton 026	E06000045	Southampton	E06000045	Southampton	3684
E02003575	Southampton 027	E06000045	Southampton	E06000045	Southampton	3227
E02003576	Southampton 028	E06000045	Southampton	E06000045	Southampton	4120
E02003577	Southampton 029	E06000045	Southampton	E06000045	Southampton	7979
E02003578	Southampton 030	E06000045	Southampton	E06000045	Southampton	3014
E02003579	Southampton 031	E06000045	Southampton	E06000045	Southampton	4442
E02003580	Southampton 032	E06000045	Southampton	E06000045	Southampton	2911
E02003581	Isle of Wight 001	E06000046	Isle of Wight	E06000046	Isle of Wight	3865
E02003582	Isle of Wight 002	E06000046	Isle of Wight	E06000046	Isle of Wight	4167
E02003583	Isle of Wight 003	E06000046	Isle of Wight	E06000046	Isle of Wight	3593
E02003584	Isle of Wight 004	E06000046	Isle of Wight	E06000046	Isle of Wight	3228
E02003585	Isle of Wight 005	E06000046	Isle of Wight	E06000046	Isle of Wight	3192
E02003586	Isle of Wight 006	E06000046	Isle of Wight	E06000046	Isle of Wight	3778
E02003587	Isle of Wight 007	E06000046	Isle of Wight	E06000046	Isle of Wight	4207
E02003588	Isle of Wight 008	E06000046	Isle of Wight	E06000046	Isle of Wight	4314
E02003589	Isle of Wight 009	E06000046	Isle of Wight	E06000046	Isle of Wight	4339
E02003590	Isle of Wight 010	E06000046	Isle of Wight	E06000046	Isle of Wight	3572
E02003591	Isle of Wight 011	E06000046	Isle of Wight	E06000046	Isle of Wight	4672
E02003592	Isle of Wight 012	E06000046	Isle of Wight	E06000046	Isle of Wight	4547
E02003593	Isle of Wight 013	E06000046	Isle of Wight	E06000046	Isle of Wight	2567
E02003594	Isle of Wight 014	E06000046	Isle of Wight	E06000046	Isle of Wight	4612
E02003595	Isle of Wight 015	E06000046	Isle of Wight	E06000046	Isle of Wight	3815
E02003596	Isle of Wight 016	E06000046	Isle of Wight	E06000046	Isle of Wight	4408
E02003597	Isle of Wight 017	E06000046	Isle of Wight	E06000046	Isle of Wight	2834
E02003598	Isle of Wight 018	E06000046	Isle of Wight	E06000046	Isle of Wight	3761
E02004290	County Durham 002	E06000047	County Durham	E06000047	County Durham	2894
E02004291	County Durham 005	E06000047	County Durham	E06000047	County Durham	3500
E02004292	County Durham 007	E06000047	County Durham	E06000047	County Durham	3826
E02004293	County Durham 011	E06000047	County Durham	E06000047	County Durham	4739
E02004294	County Durham 013	E06000047	County Durham	E06000047	County Durham	4113
E02004295	County Durham 015	E06000047	County Durham	E06000047	County Durham	3459
E02004296	County Durham 019	E06000047	County Durham	E06000047	County Durham	4176
E02004297	County Durham 001	E06000047	County Durham	E06000047	County Durham	3997
E02004298	County Durham 003	E06000047	County Durham	E06000047	County Durham	4905
E02004299	County Durham 004	E06000047	County Durham	E06000047	County Durham	4258
E02004300	County Durham 006	E06000047	County Durham	E06000047	County Durham	3781
E02004301	County Durham 008	E06000047	County Durham	E06000047	County Durham	4737
E02004302	County Durham 009	E06000047	County Durham	E06000047	County Durham	3899
E02004303	County Durham 010	E06000047	County Durham	E06000047	County Durham	5565
E02004304	County Durham 012	E06000047	County Durham	E06000047	County Durham	4520
E02004305	County Durham 014	E06000047	County Durham	E06000047	County Durham	4838
E02004306	County Durham 020	E06000047	County Durham	E06000047	County Durham	2889
E02004307	County Durham 024	E06000047	County Durham	E06000047	County Durham	3159
E02004308	County Durham 022	E06000047	County Durham	E06000047	County Durham	4324
E02004309	County Durham 023	E06000047	County Durham	E06000047	County Durham	3001
E02004310	County Durham 026	E06000047	County Durham	E06000047	County Durham	3948
E02004311	County Durham 027	E06000047	County Durham	E06000047	County Durham	4486
E02004312	County Durham 028	E06000047	County Durham	E06000047	County Durham	3595
E02004313	County Durham 029	E06000047	County Durham	E06000047	County Durham	3977
E02004314	County Durham 030	E06000047	County Durham	E06000047	County Durham	7696
E02004315	County Durham 033	E06000047	County Durham	E06000047	County Durham	7193
E02004316	County Durham 031	E06000047	County Durham	E06000047	County Durham	3041
E02004317	County Durham 038	E06000047	County Durham	E06000047	County Durham	3685
E02004318	County Durham 041	E06000047	County Durham	E06000047	County Durham	3249
E02004319	County Durham 044	E06000047	County Durham	E06000047	County Durham	3814
E02004320	County Durham 016	E06000047	County Durham	E06000047	County Durham	4488
E02004321	County Durham 017	E06000047	County Durham	E06000047	County Durham	4308
E02004322	County Durham 018	E06000047	County Durham	E06000047	County Durham	4046
E02004323	County Durham 021	E06000047	County Durham	E06000047	County Durham	4019
E02004324	County Durham 025	E06000047	County Durham	E06000047	County Durham	2876
E02004325	County Durham 032	E06000047	County Durham	E06000047	County Durham	4121
E02004326	County Durham 034	E06000047	County Durham	E06000047	County Durham	3374
E02004327	County Durham 036	E06000047	County Durham	E06000047	County Durham	2862
E02004328	County Durham 035	E06000047	County Durham	E06000047	County Durham	3470
E02004329	County Durham 037	E06000047	County Durham	E06000047	County Durham	3196
E02004330	County Durham 039	E06000047	County Durham	E06000047	County Durham	2770
E02004331	County Durham 040	E06000047	County Durham	E06000047	County Durham	3665
E02004332	County Durham 043	E06000047	County Durham	E06000047	County Durham	3633
E02004333	County Durham 047	E06000047	County Durham	E06000047	County Durham	3477
E02004334	County Durham 048	E06000047	County Durham	E06000047	County Durham	3516
E02004335	County Durham 049	E06000047	County Durham	E06000047	County Durham	3563
E02004336	County Durham 050	E06000047	County Durham	E06000047	County Durham	3309
E02004337	County Durham 052	E06000047	County Durham	E06000047	County Durham	4976
E02004338	County Durham 053	E06000047	County Durham	E06000047	County Durham	3482
E02004339	County Durham 054	E06000047	County Durham	E06000047	County Durham	3312
E02004340	County Durham 059	E06000047	County Durham	E06000047	County Durham	5184
E02004341	County Durham 060	E06000047	County Durham	E06000047	County Durham	4213
E02004342	County Durham 061	E06000047	County Durham	E06000047	County Durham	2836
E02004343	County Durham 062	E06000047	County Durham	E06000047	County Durham	2637
E02004344	County Durham 063	E06000047	County Durham	E06000047	County Durham	3409
E02004345	County Durham 064	E06000047	County Durham	E06000047	County Durham	6248
E02004346	County Durham 065	E06000047	County Durham	E06000047	County Durham	2573
E02004347	County Durham 066	E06000047	County Durham	E06000047	County Durham	3728
E02004348	County Durham 042	E06000047	County Durham	E06000047	County Durham	3935
E02004349	County Durham 045	E06000047	County Durham	E06000047	County Durham	4566
E02004350	County Durham 046	E06000047	County Durham	E06000047	County Durham	4715
E02004351	County Durham 051	E06000047	County Durham	E06000047	County Durham	3695
E02004352	County Durham 055	E06000047	County Durham	E06000047	County Durham	3928
E02004353	County Durham 056	E06000047	County Durham	E06000047	County Durham	3547
E02004354	County Durham 057	E06000047	County Durham	E06000047	County Durham	4454
E02004355	County Durham 058	E06000047	County Durham	E06000047	County Durham	3486
E02003811	Cheshire East 022	E06000049	Cheshire East	E06000049	Cheshire East	3349
E02003812	Cheshire East 023	E06000049	Cheshire East	E06000049	Cheshire East	2942
E02003813	Cheshire East 024	E06000049	Cheshire East	E06000049	Cheshire East	2947
E02003814	Cheshire East 025	E06000049	Cheshire East	E06000049	Cheshire East	3919
E02003815	Cheshire East 026	E06000049	Cheshire East	E06000049	Cheshire East	3489
E02003816	Cheshire East 027	E06000049	Cheshire East	E06000049	Cheshire East	3582
E02003817	Cheshire East 028	E06000049	Cheshire East	E06000049	Cheshire East	3315
E02003818	Cheshire East 029	E06000049	Cheshire East	E06000049	Cheshire East	2673
E02003819	Cheshire East 030	E06000049	Cheshire East	E06000049	Cheshire East	2986
E02003820	Cheshire East 031	E06000049	Cheshire East	E06000049	Cheshire East	4513
E02003821	Cheshire East 032	E06000049	Cheshire East	E06000049	Cheshire East	2633
E02003822	Cheshire East 033	E06000049	Cheshire East	E06000049	Cheshire East	5337
E02003823	Cheshire East 040	E06000049	Cheshire East	E06000049	Cheshire East	3158
E02003824	Cheshire East 042	E06000049	Cheshire East	E06000049	Cheshire East	2740
E02003825	Cheshire East 034	E06000049	Cheshire East	E06000049	Cheshire East	3209
E02003826	Cheshire East 035	E06000049	Cheshire East	E06000049	Cheshire East	4006
E02003827	Cheshire East 036	E06000049	Cheshire East	E06000049	Cheshire East	4873
E02003828	Cheshire East 037	E06000049	Cheshire East	E06000049	Cheshire East	3341
E02003829	Cheshire East 038	E06000049	Cheshire East	E06000049	Cheshire East	2890
E02003830	Cheshire East 039	E06000049	Cheshire East	E06000049	Cheshire East	4081
E02003831	Cheshire East 041	E06000049	Cheshire East	E06000049	Cheshire East	4671
E02003832	Cheshire East 043	E06000049	Cheshire East	E06000049	Cheshire East	3528
E02003833	Cheshire East 044	E06000049	Cheshire East	E06000049	Cheshire East	2968
E02003834	Cheshire East 045	E06000049	Cheshire East	E06000049	Cheshire East	3708
E02003835	Cheshire East 046	E06000049	Cheshire East	E06000049	Cheshire East	3826
E02003836	Cheshire East 047	E06000049	Cheshire East	E06000049	Cheshire East	3386
E02003837	Cheshire East 049	E06000049	Cheshire East	E06000049	Cheshire East	7039
E02003838	Cheshire East 048	E06000049	Cheshire East	E06000049	Cheshire East	3306
E02003839	Cheshire East 050	E06000049	Cheshire East	E06000049	Cheshire East	3319
E02003840	Cheshire East 051	E06000049	Cheshire East	E06000049	Cheshire East	5207
E02003853	Cheshire East 001	E06000049	Cheshire East	E06000049	Cheshire East	3002
E02003854	Cheshire East 002	E06000049	Cheshire East	E06000049	Cheshire East	2968
E02003855	Cheshire East 003	E06000049	Cheshire East	E06000049	Cheshire East	3085
E02003856	Cheshire East 004	E06000049	Cheshire East	E06000049	Cheshire East	5390
E02003857	Cheshire East 005	E06000049	Cheshire East	E06000049	Cheshire East	3241
E02003858	Cheshire East 006	E06000049	Cheshire East	E06000049	Cheshire East	3425
E02003859	Cheshire East 007	E06000049	Cheshire East	E06000049	Cheshire East	5644
E02003860	Cheshire East 008	E06000049	Cheshire East	E06000049	Cheshire East	3528
E02003861	Cheshire East 009	E06000049	Cheshire East	E06000049	Cheshire East	3077
E02003862	Cheshire East 011	E06000049	Cheshire East	E06000049	Cheshire East	2422
E02003863	Cheshire East 010	E06000049	Cheshire East	E06000049	Cheshire East	3242
E02003864	Cheshire East 012	E06000049	Cheshire East	E06000049	Cheshire East	4020
E02003865	Cheshire East 013	E06000049	Cheshire East	E06000049	Cheshire East	3923
E02003866	Cheshire East 014	E06000049	Cheshire East	E06000049	Cheshire East	2955
E02003867	Cheshire East 015	E06000049	Cheshire East	E06000049	Cheshire East	3580
E02003868	Cheshire East 016	E06000049	Cheshire East	E06000049	Cheshire East	4115
E02003869	Cheshire East 017	E06000049	Cheshire East	E06000049	Cheshire East	3464
E02003870	Cheshire East 018	E06000049	Cheshire East	E06000049	Cheshire East	5219
E02003871	Cheshire East 019	E06000049	Cheshire East	E06000049	Cheshire East	3240
E02003872	Cheshire East 020	E06000049	Cheshire East	E06000049	Cheshire East	4698
E02003873	Cheshire East 021	E06000049	Cheshire East	E06000049	Cheshire East	2917
E02003794	Cheshire West and Chester 022	E06000050	Cheshire West and Chester	E06000050	Cheshire West and Chester	4179
E02003795	Cheshire West and Chester 025	E06000050	Cheshire West and Chester	E06000050	Cheshire West and Chester	2843
E02003796	Cheshire West and Chester 027	E06000050	Cheshire West and Chester	E06000050	Cheshire West and Chester	3412
E02003797	Cheshire West and Chester 028	E06000050	Cheshire West and Chester	E06000050	Cheshire West and Chester	5038
E02003798	Cheshire West and Chester 029	E06000050	Cheshire West and Chester	E06000050	Cheshire West and Chester	2897
E02003799	Cheshire West and Chester 031	E06000050	Cheshire West and Chester	E06000050	Cheshire West and Chester	3467
E02003800	Cheshire West and Chester 030	E06000050	Cheshire West and Chester	E06000050	Cheshire West and Chester	3272
E02003801	Cheshire West and Chester 032	E06000050	Cheshire West and Chester	E06000050	Cheshire West and Chester	3334
E02003802	Cheshire West and Chester 033	E06000050	Cheshire West and Chester	E06000050	Cheshire West and Chester	4583
E02003803	Cheshire West and Chester 034	E06000050	Cheshire West and Chester	E06000050	Cheshire West and Chester	4747
E02003804	Cheshire West and Chester 036	E06000050	Cheshire West and Chester	E06000050	Cheshire West and Chester	3237
E02003805	Cheshire West and Chester 039	E06000050	Cheshire West and Chester	E06000050	Cheshire West and Chester	3054
E02003806	Cheshire West and Chester 041	E06000050	Cheshire West and Chester	E06000050	Cheshire West and Chester	3719
E02003807	Cheshire West and Chester 043	E06000050	Cheshire West and Chester	E06000050	Cheshire West and Chester	3880
E02003808	Cheshire West and Chester 044	E06000050	Cheshire West and Chester	E06000050	Cheshire West and Chester	3152
E02003809	Cheshire West and Chester 046	E06000050	Cheshire West and Chester	E06000050	Cheshire West and Chester	3874
E02003810	Cheshire West and Chester 047	E06000050	Cheshire West and Chester	E06000050	Cheshire West and Chester	4386
E02003841	Cheshire West and Chester 001	E06000050	Cheshire West and Chester	E06000050	Cheshire West and Chester	3796
E02003842	Cheshire West and Chester 004	E06000050	Cheshire West and Chester	E06000050	Cheshire West and Chester	2562
E02003843	Cheshire West and Chester 005	E06000050	Cheshire West and Chester	E06000050	Cheshire West and Chester	2896
E02003844	Cheshire West and Chester 006	E06000050	Cheshire West and Chester	E06000050	Cheshire West and Chester	3172
E02003845	Cheshire West and Chester 007	E06000050	Cheshire West and Chester	E06000050	Cheshire West and Chester	4764
E02003846	Cheshire West and Chester 008	E06000050	Cheshire West and Chester	E06000050	Cheshire West and Chester	3217
E02003847	Cheshire West and Chester 009	E06000050	Cheshire West and Chester	E06000050	Cheshire West and Chester	4643
E02003848	Cheshire West and Chester 010	E06000050	Cheshire West and Chester	E06000050	Cheshire West and Chester	2433
E02003849	Cheshire West and Chester 011	E06000050	Cheshire West and Chester	E06000050	Cheshire West and Chester	3782
E02003850	Cheshire West and Chester 013	E06000050	Cheshire West and Chester	E06000050	Cheshire West and Chester	2449
E02003851	Cheshire West and Chester 014	E06000050	Cheshire West and Chester	E06000050	Cheshire West and Chester	2734
E02003852	Cheshire West and Chester 016	E06000050	Cheshire West and Chester	E06000050	Cheshire West and Chester	3121
E02003874	Cheshire West and Chester 002	E06000050	Cheshire West and Chester	E06000050	Cheshire West and Chester	4424
E02003875	Cheshire West and Chester 003	E06000050	Cheshire West and Chester	E06000050	Cheshire West and Chester	3095
E02003876	Cheshire West and Chester 012	E06000050	Cheshire West and Chester	E06000050	Cheshire West and Chester	2696
E02003877	Cheshire West and Chester 015	E06000050	Cheshire West and Chester	E06000050	Cheshire West and Chester	4560
E02003878	Cheshire West and Chester 017	E06000050	Cheshire West and Chester	E06000050	Cheshire West and Chester	4274
E02003879	Cheshire West and Chester 018	E06000050	Cheshire West and Chester	E06000050	Cheshire West and Chester	4345
E02003880	Cheshire West and Chester 019	E06000050	Cheshire West and Chester	E06000050	Cheshire West and Chester	3041
E02003881	Cheshire West and Chester 020	E06000050	Cheshire West and Chester	E06000050	Cheshire West and Chester	2985
E02003882	Cheshire West and Chester 021	E06000050	Cheshire West and Chester	E06000050	Cheshire West and Chester	4634
E02003883	Cheshire West and Chester 023	E06000050	Cheshire West and Chester	E06000050	Cheshire West and Chester	5214
E02003884	Cheshire West and Chester 024	E06000050	Cheshire West and Chester	E06000050	Cheshire West and Chester	4166
E02003885	Cheshire West and Chester 026	E06000050	Cheshire West and Chester	E06000050	Cheshire West and Chester	2947
E02003886	Cheshire West and Chester 035	E06000050	Cheshire West and Chester	E06000050	Cheshire West and Chester	3190
E02003887	Cheshire West and Chester 037	E06000050	Cheshire West and Chester	E06000050	Cheshire West and Chester	3147
E02003888	Cheshire West and Chester 038	E06000050	Cheshire West and Chester	E06000050	Cheshire West and Chester	3096
E02003889	Cheshire West and Chester 040	E06000050	Cheshire West and Chester	E06000050	Cheshire West and Chester	2791
E02003890	Cheshire West and Chester 042	E06000050	Cheshire West and Chester	E06000050	Cheshire West and Chester	3122
E02003891	Cheshire West and Chester 045	E06000050	Cheshire West and Chester	E06000050	Cheshire West and Chester	2898
E02006008	Shropshire 025	E06000051	Shropshire	E06000051	Shropshire	4588
E02006009	Shropshire 027	E06000051	Shropshire	E06000051	Shropshire	3762
E02006010	Shropshire 029	E06000051	Shropshire	E06000051	Shropshire	5814
E02006011	Shropshire 031	E06000051	Shropshire	E06000051	Shropshire	2921
E02006012	Shropshire 033	E06000051	Shropshire	E06000051	Shropshire	3084
E02006013	Shropshire 034	E06000051	Shropshire	E06000051	Shropshire	3869
E02006014	Shropshire 035	E06000051	Shropshire	E06000051	Shropshire	4840
E02006015	Shropshire 001	E06000051	Shropshire	E06000051	Shropshire	5151
E02006016	Shropshire 002	E06000051	Shropshire	E06000051	Shropshire	4102
E02006017	Shropshire 004	E06000051	Shropshire	E06000051	Shropshire	4069
E02006018	Shropshire 005	E06000051	Shropshire	E06000051	Shropshire	6090
E02006019	Shropshire 008	E06000051	Shropshire	E06000051	Shropshire	3076
E02006020	Shropshire 009	E06000051	Shropshire	E06000051	Shropshire	4464
E02006021	Shropshire 010	E06000051	Shropshire	E06000051	Shropshire	4217
E02006022	Shropshire 013	E06000051	Shropshire	E06000051	Shropshire	3248
E02006023	Shropshire 003	E06000051	Shropshire	E06000051	Shropshire	4749
E02006024	Shropshire 006	E06000051	Shropshire	E06000051	Shropshire	4868
E02006025	Shropshire 007	E06000051	Shropshire	E06000051	Shropshire	5015
E02006026	Shropshire 011	E06000051	Shropshire	E06000051	Shropshire	3523
E02006027	Shropshire 012	E06000051	Shropshire	E06000051	Shropshire	2767
E02006028	Shropshire 014	E06000051	Shropshire	E06000051	Shropshire	4531
E02006029	Shropshire 015	E06000051	Shropshire	E06000051	Shropshire	4001
E02006030	Shropshire 016	E06000051	Shropshire	E06000051	Shropshire	4102
E02006031	Shropshire 017	E06000051	Shropshire	E06000051	Shropshire	4177
E02006032	Shropshire 018	E06000051	Shropshire	E06000051	Shropshire	4343
E02006033	Shropshire 019	E06000051	Shropshire	E06000051	Shropshire	4523
E02006034	Shropshire 020	E06000051	Shropshire	E06000051	Shropshire	5055
E02006035	Shropshire 021	E06000051	Shropshire	E06000051	Shropshire	2748
E02006036	Shropshire 022	E06000051	Shropshire	E06000051	Shropshire	3105
E02006037	Shropshire 023	E06000051	Shropshire	E06000051	Shropshire	5078
E02006038	Shropshire 024	E06000051	Shropshire	E06000051	Shropshire	4054
E02006039	Shropshire 026	E06000051	Shropshire	E06000051	Shropshire	4000
E02006040	Shropshire 028	E06000051	Shropshire	E06000051	Shropshire	3879
E02006041	Shropshire 030	E06000051	Shropshire	E06000051	Shropshire	2954
E02006042	Shropshire 032	E06000051	Shropshire	E06000051	Shropshire	2891
E02006043	Shropshire 036	E06000051	Shropshire	E06000051	Shropshire	3433
E02006044	Shropshire 037	E06000051	Shropshire	E06000051	Shropshire	3166
E02006045	Shropshire 038	E06000051	Shropshire	E06000051	Shropshire	5321
E02006046	Shropshire 039	E06000051	Shropshire	E06000051	Shropshire	4577
E02003892	Cornwall 010	E06000052	Cornwall	E06000052	Cornwall	3183
E02003893	Cornwall 012	E06000052	Cornwall	E06000052	Cornwall	3279
E02003894	Cornwall 013	E06000052	Cornwall	E06000052	Cornwall	4125
E02003895	Cornwall 016	E06000052	Cornwall	E06000052	Cornwall	4325
E02003896	Cornwall 017	E06000052	Cornwall	E06000052	Cornwall	2843
E02003897	Cornwall 022	E06000052	Cornwall	E06000052	Cornwall	2707
E02003898	Cornwall 023	E06000052	Cornwall	E06000052	Cornwall	3235
E02003899	Cornwall 025	E06000052	Cornwall	E06000052	Cornwall	2634
E02003900	Cornwall 026	E06000052	Cornwall	E06000052	Cornwall	3478
E02003901	Cornwall 028	E06000052	Cornwall	E06000052	Cornwall	3844
E02003902	Cornwall 029	E06000052	Cornwall	E06000052	Cornwall	2477
E02003903	Cornwall 034	E06000052	Cornwall	E06000052	Cornwall	3105
E02003904	Cornwall 037	E06000052	Cornwall	E06000052	Cornwall	2504
E02003905	Cornwall 032	E06000052	Cornwall	E06000052	Cornwall	3289
E02003906	Cornwall 033	E06000052	Cornwall	E06000052	Cornwall	2895
E02003907	Cornwall 040	E06000052	Cornwall	E06000052	Cornwall	3966
E02003908	Cornwall 042	E06000052	Cornwall	E06000052	Cornwall	4067
E02003909	Cornwall 043	E06000052	Cornwall	E06000052	Cornwall	5006
E02003910	Cornwall 044	E06000052	Cornwall	E06000052	Cornwall	3097
E02003911	Cornwall 047	E06000052	Cornwall	E06000052	Cornwall	4407
E02003912	Cornwall 048	E06000052	Cornwall	E06000052	Cornwall	3876
E02003913	Cornwall 056	E06000052	Cornwall	E06000052	Cornwall	3033
E02003914	Cornwall 060	E06000052	Cornwall	E06000052	Cornwall	4065
E02003915	Cornwall 062	E06000052	Cornwall	E06000052	Cornwall	3693
E02003916	Cornwall 063	E06000052	Cornwall	E06000052	Cornwall	3225
E02003917	Cornwall 064	E06000052	Cornwall	E06000052	Cornwall	3945
E02003918	Cornwall 045	E06000052	Cornwall	E06000052	Cornwall	3435
E02003919	Cornwall 046	E06000052	Cornwall	E06000052	Cornwall	3575
E02003920	Cornwall 049	E06000052	Cornwall	E06000052	Cornwall	3978
E02003921	Cornwall 050	E06000052	Cornwall	E06000052	Cornwall	2915
E02003922	Cornwall 051	E06000052	Cornwall	E06000052	Cornwall	4349
E02003923	Cornwall 052	E06000052	Cornwall	E06000052	Cornwall	4279
E02003924	Cornwall 053	E06000052	Cornwall	E06000052	Cornwall	3301
E02003925	Cornwall 055	E06000052	Cornwall	E06000052	Cornwall	3619
E02003926	Cornwall 059	E06000052	Cornwall	E06000052	Cornwall	4116
E02003927	Cornwall 066	E06000052	Cornwall	E06000052	Cornwall	5669
E02003928	Cornwall 071	E06000052	Cornwall	E06000052	Cornwall	5867
E02003929	Cornwall 072	E06000052	Cornwall	E06000052	Cornwall	3405
E02003930	Cornwall 073	E06000052	Cornwall	E06000052	Cornwall	5074
E02003931	Cornwall 001	E06000052	Cornwall	E06000052	Cornwall	5163
E02003932	Cornwall 002	E06000052	Cornwall	E06000052	Cornwall	3747
E02003933	Cornwall 003	E06000052	Cornwall	E06000052	Cornwall	3527
E02003934	Cornwall 004	E06000052	Cornwall	E06000052	Cornwall	3559
E02003935	Cornwall 005	E06000052	Cornwall	E06000052	Cornwall	5432
E02003936	Cornwall 006	E06000052	Cornwall	E06000052	Cornwall	4216
E02003937	Cornwall 007	E06000052	Cornwall	E06000052	Cornwall	2720
E02003938	Cornwall 008	E06000052	Cornwall	E06000052	Cornwall	3481
E02003939	Cornwall 009	E06000052	Cornwall	E06000052	Cornwall	3239
E02003940	Cornwall 011	E06000052	Cornwall	E06000052	Cornwall	2995
E02003941	Cornwall 014	E06000052	Cornwall	E06000052	Cornwall	4164
E02003942	Cornwall 015	E06000052	Cornwall	E06000052	Cornwall	3894
E02003943	Cornwall 054	E06000052	Cornwall	E06000052	Cornwall	3258
E02003944	Cornwall 057	E06000052	Cornwall	E06000052	Cornwall	4851
E02003945	Cornwall 058	E06000052	Cornwall	E06000052	Cornwall	2910
E02003946	Cornwall 061	E06000052	Cornwall	E06000052	Cornwall	4674
E02003947	Cornwall 065	E06000052	Cornwall	E06000052	Cornwall	3199
E02003948	Cornwall 067	E06000052	Cornwall	E06000052	Cornwall	3936
E02003949	Cornwall 068	E06000052	Cornwall	E06000052	Cornwall	3174
E02003950	Cornwall 069	E06000052	Cornwall	E06000052	Cornwall	2703
E02003951	Cornwall 070	E06000052	Cornwall	E06000052	Cornwall	2845
E02003952	Cornwall 018	E06000052	Cornwall	E06000052	Cornwall	4285
E02003953	Cornwall 019	E06000052	Cornwall	E06000052	Cornwall	5599
E02003954	Cornwall 020	E06000052	Cornwall	E06000052	Cornwall	3614
E02003955	Cornwall 021	E06000052	Cornwall	E06000052	Cornwall	4799
E02003956	Cornwall 024	E06000052	Cornwall	E06000052	Cornwall	3892
E02003957	Cornwall 027	E06000052	Cornwall	E06000052	Cornwall	5449
E02003958	Cornwall 030	E06000052	Cornwall	E06000052	Cornwall	4144
E02003959	Cornwall 031	E06000052	Cornwall	E06000052	Cornwall	3444
E02003960	Cornwall 035	E06000052	Cornwall	E06000052	Cornwall	2852
E02003961	Cornwall 036	E06000052	Cornwall	E06000052	Cornwall	4772
E02003962	Cornwall 038	E06000052	Cornwall	E06000052	Cornwall	3587
E02003963	Cornwall 039	E06000052	Cornwall	E06000052	Cornwall	4915
E02003964	Cornwall 041	E06000052	Cornwall	E06000052	Cornwall	3807
E02006781	Isles of Scilly 001	E06000053	Isles of Scilly	E06000053	Isles of Scilly	1089
E02006634	Wiltshire 012	E06000054	Wiltshire	E06000054	Wiltshire	4163
E02006635	Wiltshire 019	E06000054	Wiltshire	E06000054	Wiltshire	4019
E02006636	Wiltshire 024	E06000054	Wiltshire	E06000054	Wiltshire	3405
E02006637	Wiltshire 025	E06000054	Wiltshire	E06000054	Wiltshire	5337
E02006638	Wiltshire 026	E06000054	Wiltshire	E06000054	Wiltshire	3028
E02006639	Wiltshire 028	E06000054	Wiltshire	E06000054	Wiltshire	4408
E02006640	Wiltshire 029	E06000054	Wiltshire	E06000054	Wiltshire	3693
E02006641	Wiltshire 034	E06000054	Wiltshire	E06000054	Wiltshire	3938
E02006642	Wiltshire 038	E06000054	Wiltshire	E06000054	Wiltshire	2766
E02006643	Wiltshire 041	E06000054	Wiltshire	E06000054	Wiltshire	10231
E02006644	Wiltshire 001	E06000054	Wiltshire	E06000054	Wiltshire	3189
E02006645	Wiltshire 002	E06000054	Wiltshire	E06000054	Wiltshire	3910
E02006646	Wiltshire 003	E06000054	Wiltshire	E06000054	Wiltshire	3761
E02006647	Wiltshire 004	E06000054	Wiltshire	E06000054	Wiltshire	2954
E02006648	Wiltshire 005	E06000054	Wiltshire	E06000054	Wiltshire	3026
E02006649	Wiltshire 006	E06000054	Wiltshire	E06000054	Wiltshire	3660
E02006650	Wiltshire 007	E06000054	Wiltshire	E06000054	Wiltshire	6595
E02006651	Wiltshire 008	E06000054	Wiltshire	E06000054	Wiltshire	3772
E02006652	Wiltshire 009	E06000054	Wiltshire	E06000054	Wiltshire	4747
E02006653	Wiltshire 010	E06000054	Wiltshire	E06000054	Wiltshire	4838
E02006654	Wiltshire 011	E06000054	Wiltshire	E06000054	Wiltshire	4624
E02006655	Wiltshire 013	E06000054	Wiltshire	E06000054	Wiltshire	3639
E02006656	Wiltshire 014	E06000054	Wiltshire	E06000054	Wiltshire	3405
E02006657	Wiltshire 015	E06000054	Wiltshire	E06000054	Wiltshire	5234
E02006658	Wiltshire 016	E06000054	Wiltshire	E06000054	Wiltshire	3630
E02006659	Wiltshire 017	E06000054	Wiltshire	E06000054	Wiltshire	4035
E02006660	Wiltshire 018	E06000054	Wiltshire	E06000054	Wiltshire	6453
E02006661	Wiltshire 045	E06000054	Wiltshire	E06000054	Wiltshire	5904
E02006662	Wiltshire 046	E06000054	Wiltshire	E06000054	Wiltshire	3133
E02006663	Wiltshire 048	E06000054	Wiltshire	E06000054	Wiltshire	6089
E02006664	Wiltshire 049	E06000054	Wiltshire	E06000054	Wiltshire	3117
E02006665	Wiltshire 050	E06000054	Wiltshire	E06000054	Wiltshire	3294
E02006666	Wiltshire 051	E06000054	Wiltshire	E06000054	Wiltshire	3188
E02006667	Wiltshire 052	E06000054	Wiltshire	E06000054	Wiltshire	3296
E02006668	Wiltshire 053	E06000054	Wiltshire	E06000054	Wiltshire	2774
E02006669	Wiltshire 054	E06000054	Wiltshire	E06000054	Wiltshire	4915
E02006670	Wiltshire 055	E06000054	Wiltshire	E06000054	Wiltshire	3397
E02006671	Wiltshire 056	E06000054	Wiltshire	E06000054	Wiltshire	2987
E02006672	Wiltshire 057	E06000054	Wiltshire	E06000054	Wiltshire	4212
E02006673	Wiltshire 058	E06000054	Wiltshire	E06000054	Wiltshire	2420
E02006674	Wiltshire 059	E06000054	Wiltshire	E06000054	Wiltshire	2863
E02006675	Wiltshire 060	E06000054	Wiltshire	E06000054	Wiltshire	3834
E02006676	Wiltshire 061	E06000054	Wiltshire	E06000054	Wiltshire	3069
E02006677	Wiltshire 062	E06000054	Wiltshire	E06000054	Wiltshire	3915
E02006678	Wiltshire 020	E06000054	Wiltshire	E06000054	Wiltshire	3715
E02006679	Wiltshire 021	E06000054	Wiltshire	E06000054	Wiltshire	5561
E02006680	Wiltshire 022	E06000054	Wiltshire	E06000054	Wiltshire	3629
E02006681	Wiltshire 023	E06000054	Wiltshire	E06000054	Wiltshire	2862
E02006682	Wiltshire 027	E06000054	Wiltshire	E06000054	Wiltshire	4711
E02006683	Wiltshire 030	E06000054	Wiltshire	E06000054	Wiltshire	4140
E02006684	Wiltshire 031	E06000054	Wiltshire	E06000054	Wiltshire	3337
E02006685	Wiltshire 032	E06000054	Wiltshire	E06000054	Wiltshire	5077
E02006686	Wiltshire 033	E06000054	Wiltshire	E06000054	Wiltshire	2691
E02006687	Wiltshire 035	E06000054	Wiltshire	E06000054	Wiltshire	3773
E02006688	Wiltshire 036	E06000054	Wiltshire	E06000054	Wiltshire	2769
E02006689	Wiltshire 037	E06000054	Wiltshire	E06000054	Wiltshire	3393
E02006690	Wiltshire 039	E06000054	Wiltshire	E06000054	Wiltshire	3188
E02006691	Wiltshire 040	E06000054	Wiltshire	E06000054	Wiltshire	7083
E02006692	Wiltshire 042	E06000054	Wiltshire	E06000054	Wiltshire	2897
E02006693	Wiltshire 043	E06000054	Wiltshire	E06000054	Wiltshire	2813
E02006694	Wiltshire 044	E06000054	Wiltshire	E06000054	Wiltshire	3022
E02006695	Wiltshire 047	E06000054	Wiltshire	E06000054	Wiltshire	3128
E02003616	Bedford 001	E06000055	Bedford	E06000055	Bedford	2689
E02003617	Bedford 002	E06000055	Bedford	E06000055	Bedford	4333
E02003618	Bedford 003	E06000055	Bedford	E06000055	Bedford	4154
E02003619	Bedford 004	E06000055	Bedford	E06000055	Bedford	5755
E02003620	Bedford 005	E06000055	Bedford	E06000055	Bedford	3908
E02003621	Bedford 006	E06000055	Bedford	E06000055	Bedford	3751
E02003622	Bedford 007	E06000055	Bedford	E06000055	Bedford	4343
E02003623	Bedford 008	E06000055	Bedford	E06000055	Bedford	5155
E02003624	Bedford 009	E06000055	Bedford	E06000055	Bedford	2995
E02003625	Bedford 010	E06000055	Bedford	E06000055	Bedford	4589
E02003626	Bedford 011	E06000055	Bedford	E06000055	Bedford	2631
E02003627	Bedford 012	E06000055	Bedford	E06000055	Bedford	5288
E02003628	Bedford 013	E06000055	Bedford	E06000055	Bedford	4759
E02003629	Bedford 014	E06000055	Bedford	E06000055	Bedford	5009
E02003630	Bedford 015	E06000055	Bedford	E06000055	Bedford	5445
E02003631	Bedford 016	E06000055	Bedford	E06000055	Bedford	2711
E02003632	Bedford 017	E06000055	Bedford	E06000055	Bedford	2945
E02003633	Bedford 018	E06000055	Bedford	E06000055	Bedford	4720
E02003634	Bedford 019	E06000055	Bedford	E06000055	Bedford	6281
E02003635	Bedford 020	E06000055	Bedford	E06000055	Bedford	3760
E02003599	Central Bedfordshire 001	E06000056	Central Bedfordshire	E06000056	Central Bedfordshire	3010
E02003600	Central Bedfordshire 002	E06000056	Central Bedfordshire	E06000056	Central Bedfordshire	3311
E02003601	Central Bedfordshire 003	E06000056	Central Bedfordshire	E06000056	Central Bedfordshire	3815
E02003602	Central Bedfordshire 004	E06000056	Central Bedfordshire	E06000056	Central Bedfordshire	3055
E02003603	Central Bedfordshire 005	E06000056	Central Bedfordshire	E06000056	Central Bedfordshire	5430
E02003604	Central Bedfordshire 006	E06000056	Central Bedfordshire	E06000056	Central Bedfordshire	5138
E02003605	Central Bedfordshire 007	E06000056	Central Bedfordshire	E06000056	Central Bedfordshire	4813
E02003606	Central Bedfordshire 008	E06000056	Central Bedfordshire	E06000056	Central Bedfordshire	4018
E02003607	Central Bedfordshire 009	E06000056	Central Bedfordshire	E06000056	Central Bedfordshire	5226
E02003608	Central Bedfordshire 010	E06000056	Central Bedfordshire	E06000056	Central Bedfordshire	5829
E02003609	Central Bedfordshire 011	E06000056	Central Bedfordshire	E06000056	Central Bedfordshire	5851
E02003610	Central Bedfordshire 012	E06000056	Central Bedfordshire	E06000056	Central Bedfordshire	4258
E02003611	Central Bedfordshire 013	E06000056	Central Bedfordshire	E06000056	Central Bedfordshire	4829
E02003612	Central Bedfordshire 014	E06000056	Central Bedfordshire	E06000056	Central Bedfordshire	6075
E02003613	Central Bedfordshire 015	E06000056	Central Bedfordshire	E06000056	Central Bedfordshire	2966
E02003614	Central Bedfordshire 016	E06000056	Central Bedfordshire	E06000056	Central Bedfordshire	3942
E02003615	Central Bedfordshire 017	E06000056	Central Bedfordshire	E06000056	Central Bedfordshire	4913
E02003636	Central Bedfordshire 018	E06000056	Central Bedfordshire	E06000056	Central Bedfordshire	3634
E02003637	Central Bedfordshire 019	E06000056	Central Bedfordshire	E06000056	Central Bedfordshire	5055
E02003638	Central Bedfordshire 020	E06000056	Central Bedfordshire	E06000056	Central Bedfordshire	3766
E02003639	Central Bedfordshire 021	E06000056	Central Bedfordshire	E06000056	Central Bedfordshire	4730
E02003640	Central Bedfordshire 022	E06000056	Central Bedfordshire	E06000056	Central Bedfordshire	3188
E02003641	Central Bedfordshire 023	E06000056	Central Bedfordshire	E06000056	Central Bedfordshire	2773
E02003642	Central Bedfordshire 025	E06000056	Central Bedfordshire	E06000056	Central Bedfordshire	4790
E02003643	Central Bedfordshire 024	E06000056	Central Bedfordshire	E06000056	Central Bedfordshire	6675
E02003644	Central Bedfordshire 026	E06000056	Central Bedfordshire	E06000056	Central Bedfordshire	4758
E02003645	Central Bedfordshire 027	E06000056	Central Bedfordshire	E06000056	Central Bedfordshire	3584
E02003646	Central Bedfordshire 028	E06000056	Central Bedfordshire	E06000056	Central Bedfordshire	5128
E02003647	Central Bedfordshire 029	E06000056	Central Bedfordshire	E06000056	Central Bedfordshire	5068
E02003648	Central Bedfordshire 030	E06000056	Central Bedfordshire	E06000056	Central Bedfordshire	2800
E02003649	Central Bedfordshire 031	E06000056	Central Bedfordshire	E06000056	Central Bedfordshire	3388
E02003650	Central Bedfordshire 032	E06000056	Central Bedfordshire	E06000056	Central Bedfordshire	3453
E02003651	Central Bedfordshire 033	E06000056	Central Bedfordshire	E06000056	Central Bedfordshire	3234
E02005702	Northumberland 004	E06000057	Northumberland	E06000057	Northumberland	3263
E02005703	Northumberland 005	E06000057	Northumberland	E06000057	Northumberland	3222
E02005704	Northumberland 006	E06000057	Northumberland	E06000057	Northumberland	6130
E02005705	Northumberland 007	E06000057	Northumberland	E06000057	Northumberland	3763
E02005706	Northumberland 001	E06000057	Northumberland	E06000057	Northumberland	4630
E02005707	Northumberland 002	E06000057	Northumberland	E06000057	Northumberland	3471
E02005708	Northumberland 003	E06000057	Northumberland	E06000057	Northumberland	5147
E02005709	Northumberland 022	E06000057	Northumberland	E06000057	Northumberland	3393
E02005710	Northumberland 023	E06000057	Northumberland	E06000057	Northumberland	4713
E02005711	Northumberland 024	E06000057	Northumberland	E06000057	Northumberland	3940
E02005712	Northumberland 025	E06000057	Northumberland	E06000057	Northumberland	4170
E02005713	Northumberland 026	E06000057	Northumberland	E06000057	Northumberland	3123
E02005714	Northumberland 027	E06000057	Northumberland	E06000057	Northumberland	2564
E02005715	Northumberland 029	E06000057	Northumberland	E06000057	Northumberland	4138
E02005716	Northumberland 028	E06000057	Northumberland	E06000057	Northumberland	4249
E02005717	Northumberland 030	E06000057	Northumberland	E06000057	Northumberland	3660
E02005718	Northumberland 031	E06000057	Northumberland	E06000057	Northumberland	3119
E02005719	Northumberland 032	E06000057	Northumberland	E06000057	Northumberland	4217
E02005720	Northumberland 008	E06000057	Northumberland	E06000057	Northumberland	6467
E02005721	Northumberland 011	E06000057	Northumberland	E06000057	Northumberland	2735
E02005722	Northumberland 015	E06000057	Northumberland	E06000057	Northumberland	4013
E02005723	Northumberland 016	E06000057	Northumberland	E06000057	Northumberland	2879
E02005724	Northumberland 018	E06000057	Northumberland	E06000057	Northumberland	3264
E02005725	Northumberland 033	E06000057	Northumberland	E06000057	Northumberland	3248
E02005726	Northumberland 034	E06000057	Northumberland	E06000057	Northumberland	3915
E02005727	Northumberland 019	E06000057	Northumberland	E06000057	Northumberland	3156
E02005728	Northumberland 037	E06000057	Northumberland	E06000057	Northumberland	3525
E02005729	Northumberland 036	E06000057	Northumberland	E06000057	Northumberland	2743
E02005730	Northumberland 035	E06000057	Northumberland	E06000057	Northumberland	6261
E02005731	Northumberland 038	E06000057	Northumberland	E06000057	Northumberland	5354
E02005732	Northumberland 039	E06000057	Northumberland	E06000057	Northumberland	4417
E02005733	Northumberland 040	E06000057	Northumberland	E06000057	Northumberland	4208
E02005734	Northumberland 009	E06000057	Northumberland	E06000057	Northumberland	2975
E02005735	Northumberland 010	E06000057	Northumberland	E06000057	Northumberland	3865
E02005736	Northumberland 013	E06000057	Northumberland	E06000057	Northumberland	4052
E02005737	Northumberland 012	E06000057	Northumberland	E06000057	Northumberland	3514
E02005738	Northumberland 014	E06000057	Northumberland	E06000057	Northumberland	2388
E02005739	Northumberland 017	E06000057	Northumberland	E06000057	Northumberland	4424
E02005740	Northumberland 020	E06000057	Northumberland	E06000057	Northumberland	5076
E02005741	Northumberland 021	E06000057	Northumberland	E06000057	Northumberland	4071
E02003172	Bournemouth 001	E06000058	Bournemouth Christchurch and Poole	E06000058	Bournemouth Christchurch and Poole	3181
E02003173	Bournemouth 002	E06000058	Bournemouth Christchurch and Poole	E06000058	Bournemouth Christchurch and Poole	3033
E02003174	Bournemouth 003	E06000058	Bournemouth Christchurch and Poole	E06000058	Bournemouth Christchurch and Poole	3881
E02003175	Bournemouth 004	E06000058	Bournemouth Christchurch and Poole	E06000058	Bournemouth Christchurch and Poole	4403
E02003176	Bournemouth 005	E06000058	Bournemouth Christchurch and Poole	E06000058	Bournemouth Christchurch and Poole	3613
E02003177	Bournemouth 006	E06000058	Bournemouth Christchurch and Poole	E06000058	Bournemouth Christchurch and Poole	4020
E02003178	Bournemouth 007	E06000058	Bournemouth Christchurch and Poole	E06000058	Bournemouth Christchurch and Poole	4147
E02003179	Bournemouth 008	E06000058	Bournemouth Christchurch and Poole	E06000058	Bournemouth Christchurch and Poole	3203
E02003180	Bournemouth 009	E06000058	Bournemouth Christchurch and Poole	E06000058	Bournemouth Christchurch and Poole	4807
E02003181	Bournemouth 010	E06000058	Bournemouth Christchurch and Poole	E06000058	Bournemouth Christchurch and Poole	4245
E02003182	Bournemouth 011	E06000058	Bournemouth Christchurch and Poole	E06000058	Bournemouth Christchurch and Poole	3235
E02003183	Bournemouth 012	E06000058	Bournemouth Christchurch and Poole	E06000058	Bournemouth Christchurch and Poole	3361
E02003184	Bournemouth 013	E06000058	Bournemouth Christchurch and Poole	E06000058	Bournemouth Christchurch and Poole	4159
E02003185	Bournemouth 014	E06000058	Bournemouth Christchurch and Poole	E06000058	Bournemouth Christchurch and Poole	3692
E02003186	Bournemouth 015	E06000058	Bournemouth Christchurch and Poole	E06000058	Bournemouth Christchurch and Poole	4784
E02003187	Bournemouth 016	E06000058	Bournemouth Christchurch and Poole	E06000058	Bournemouth Christchurch and Poole	4789
E02003188	Bournemouth 017	E06000058	Bournemouth Christchurch and Poole	E06000058	Bournemouth Christchurch and Poole	7146
E02003189	Bournemouth 018	E06000058	Bournemouth Christchurch and Poole	E06000058	Bournemouth Christchurch and Poole	4208
E02003190	Bournemouth 019	E06000058	Bournemouth Christchurch and Poole	E06000058	Bournemouth Christchurch and Poole	5641
E02003191	Bournemouth 020	E06000058	Bournemouth Christchurch and Poole	E06000058	Bournemouth Christchurch and Poole	3960
E02003192	Bournemouth 021	E06000058	Bournemouth Christchurch and Poole	E06000058	Bournemouth Christchurch and Poole	7013
E02003194	Poole 001	E06000058	Bournemouth Christchurch and Poole	E06000058	Bournemouth Christchurch and Poole	2988
E02003195	Poole 002	E06000058	Bournemouth Christchurch and Poole	E06000058	Bournemouth Christchurch and Poole	2646
E02003196	Poole 003	E06000058	Bournemouth Christchurch and Poole	E06000058	Bournemouth Christchurch and Poole	4833
E02003197	Poole 004	E06000058	Bournemouth Christchurch and Poole	E06000058	Bournemouth Christchurch and Poole	3259
E02003198	Poole 005	E06000058	Bournemouth Christchurch and Poole	E06000058	Bournemouth Christchurch and Poole	3627
E02003199	Poole 006	E06000058	Bournemouth Christchurch and Poole	E06000058	Bournemouth Christchurch and Poole	4407
E02003200	Poole 007	E06000058	Bournemouth Christchurch and Poole	E06000058	Bournemouth Christchurch and Poole	5110
E02003201	Poole 008	E06000058	Bournemouth Christchurch and Poole	E06000058	Bournemouth Christchurch and Poole	5445
E02003202	Poole 009	E06000058	Bournemouth Christchurch and Poole	E06000058	Bournemouth Christchurch and Poole	3098
E02003203	Poole 010	E06000058	Bournemouth Christchurch and Poole	E06000058	Bournemouth Christchurch and Poole	3773
E02003204	Poole 011	E06000058	Bournemouth Christchurch and Poole	E06000058	Bournemouth Christchurch and Poole	4412
E02003205	Poole 012	E06000058	Bournemouth Christchurch and Poole	E06000058	Bournemouth Christchurch and Poole	4116
E02003206	Poole 013	E06000058	Bournemouth Christchurch and Poole	E06000058	Bournemouth Christchurch and Poole	5061
E02003207	Poole 014	E06000058	Bournemouth Christchurch and Poole	E06000058	Bournemouth Christchurch and Poole	3561
E02003208	Poole 015	E06000058	Bournemouth Christchurch and Poole	E06000058	Bournemouth Christchurch and Poole	5877
E02003209	Poole 016	E06000058	Bournemouth Christchurch and Poole	E06000058	Bournemouth Christchurch and Poole	3172
E02003210	Poole 017	E06000058	Bournemouth Christchurch and Poole	E06000058	Bournemouth Christchurch and Poole	4715
E02003211	Poole 018	E06000058	Bournemouth Christchurch and Poole	E06000058	Bournemouth Christchurch and Poole	4452
E02004236	Christchurch 001	E06000058	Bournemouth Christchurch and Poole	E06000058	Bournemouth Christchurch and Poole	2997
E02004237	Christchurch 002	E06000058	Bournemouth Christchurch and Poole	E06000058	Bournemouth Christchurch and Poole	4052
E02004238	Christchurch 003	E06000058	Bournemouth Christchurch and Poole	E06000058	Bournemouth Christchurch and Poole	3519
E02004239	Christchurch 004	E06000058	Bournemouth Christchurch and Poole	E06000058	Bournemouth Christchurch and Poole	2870
E02004240	Christchurch 005	E06000058	Bournemouth Christchurch and Poole	E06000058	Bournemouth Christchurch and Poole	3180
E02004241	Christchurch 006	E06000058	Bournemouth Christchurch and Poole	E06000058	Bournemouth Christchurch and Poole	4667
E02004242	Christchurch 007	E06000058	Bournemouth Christchurch and Poole	E06000058	Bournemouth Christchurch and Poole	3046
E02006883	Bournemouth 023	E06000058	Bournemouth Christchurch and Poole	E06000058	Bournemouth Christchurch and Poole	2943
E02006885	Bournemouth 024	E06000058	Bournemouth Christchurch and Poole	E06000058	Bournemouth Christchurch and Poole	4265
E02004243	East Dorset 001	E06000059	Dorset	E06000059	Dorset	3241
E02004244	East Dorset 002	E06000059	Dorset	E06000059	Dorset	3610
E02004245	East Dorset 003	E06000059	Dorset	E06000059	Dorset	3733
E02004246	East Dorset 004	E06000059	Dorset	E06000059	Dorset	3566
E02004247	East Dorset 005	E06000059	Dorset	E06000059	Dorset	3037
E02004248	East Dorset 006	E06000059	Dorset	E06000059	Dorset	3632
E02004249	East Dorset 007	E06000059	Dorset	E06000059	Dorset	2777
E02004250	East Dorset 008	E06000059	Dorset	E06000059	Dorset	3803
E02004251	East Dorset 009	E06000059	Dorset	E06000059	Dorset	3098
E02004252	East Dorset 010	E06000059	Dorset	E06000059	Dorset	3630
E02004253	East Dorset 011	E06000059	Dorset	E06000059	Dorset	4669
E02004254	East Dorset 012	E06000059	Dorset	E06000059	Dorset	4968
E02004255	North Dorset 001	E06000059	Dorset	E06000059	Dorset	3742
E02004256	North Dorset 002	E06000059	Dorset	E06000059	Dorset	4489
E02004257	North Dorset 003	E06000059	Dorset	E06000059	Dorset	4365
E02004258	North Dorset 004	E06000059	Dorset	E06000059	Dorset	4919
E02004259	North Dorset 005	E06000059	Dorset	E06000059	Dorset	3673
E02004260	North Dorset 006	E06000059	Dorset	E06000059	Dorset	4813
E02004261	North Dorset 007	E06000059	Dorset	E06000059	Dorset	5135
E02004262	North Dorset 008	E06000059	Dorset	E06000059	Dorset	4070
E02004263	Purbeck 001	E06000059	Dorset	E06000059	Dorset	2870
E02004264	Purbeck 002	E06000059	Dorset	E06000059	Dorset	4252
E02004265	Purbeck 003	E06000059	Dorset	E06000059	Dorset	4211
E02004266	Purbeck 004	E06000059	Dorset	E06000059	Dorset	4638
E02004267	Purbeck 005	E06000059	Dorset	E06000059	Dorset	2491
E02004268	Purbeck 006	E06000059	Dorset	E06000059	Dorset	4790
E02004269	West Dorset 001	E06000059	Dorset	E06000059	Dorset	4692
E02004270	West Dorset 002	E06000059	Dorset	E06000059	Dorset	3693
E02004271	West Dorset 003	E06000059	Dorset	E06000059	Dorset	4847
E02004272	West Dorset 004	E06000059	Dorset	E06000059	Dorset	5727
E02004273	West Dorset 005	E06000059	Dorset	E06000059	Dorset	3436
E02004274	West Dorset 006	E06000059	Dorset	E06000059	Dorset	3180
E02004275	West Dorset 007	E06000059	Dorset	E06000059	Dorset	3607
E02004276	West Dorset 008	E06000059	Dorset	E06000059	Dorset	2584
E02004277	West Dorset 009	E06000059	Dorset	E06000059	Dorset	6033
E02004278	West Dorset 010	E06000059	Dorset	E06000059	Dorset	4294
E02004279	West Dorset 011	E06000059	Dorset	E06000059	Dorset	3870
E02004280	West Dorset 012	E06000059	Dorset	E06000059	Dorset	3986
E02004281	Weymouth and Portland 001	E06000059	Dorset	E06000059	Dorset	3648
E02004282	Weymouth and Portland 002	E06000059	Dorset	E06000059	Dorset	4150
E02004283	Weymouth and Portland 003	E06000059	Dorset	E06000059	Dorset	4343
E02004284	Weymouth and Portland 004	E06000059	Dorset	E06000059	Dorset	5011
E02004285	Weymouth and Portland 005	E06000059	Dorset	E06000059	Dorset	3743
E02004286	Weymouth and Portland 006	E06000059	Dorset	E06000059	Dorset	2575
E02004287	Weymouth and Portland 007	E06000059	Dorset	E06000059	Dorset	2696
E02004288	Weymouth and Portland 008	E06000059	Dorset	E06000059	Dorset	3538
E02004289	Weymouth and Portland 009	E06000059	Dorset	E06000059	Dorset	3513
E02003652	Aylesbury Vale 001	E07000004	Aylesbury Vale	E06000060	Buckinghamshire	5492
E02003653	Aylesbury Vale 002	E07000004	Aylesbury Vale	E06000060	Buckinghamshire	3376
E02003654	Aylesbury Vale 003	E07000004	Aylesbury Vale	E06000060	Buckinghamshire	2908
E02003655	Aylesbury Vale 004	E07000004	Aylesbury Vale	E06000060	Buckinghamshire	4971
E02003656	Aylesbury Vale 005	E07000004	Aylesbury Vale	E06000060	Buckinghamshire	3056
E02003657	Aylesbury Vale 006	E07000004	Aylesbury Vale	E06000060	Buckinghamshire	3321
E02003658	Aylesbury Vale 007	E07000004	Aylesbury Vale	E06000060	Buckinghamshire	4274
E02003659	Aylesbury Vale 008	E07000004	Aylesbury Vale	E06000060	Buckinghamshire	4875
E02003660	Aylesbury Vale 009	E07000004	Aylesbury Vale	E06000060	Buckinghamshire	5068
E02003661	Aylesbury Vale 010	E07000004	Aylesbury Vale	E06000060	Buckinghamshire	3272
E02003662	Aylesbury Vale 011	E07000004	Aylesbury Vale	E06000060	Buckinghamshire	3350
E02003663	Aylesbury Vale 012	E07000004	Aylesbury Vale	E06000060	Buckinghamshire	6096
E02003664	Aylesbury Vale 013	E07000004	Aylesbury Vale	E06000060	Buckinghamshire	4412
E02003665	Aylesbury Vale 014	E07000004	Aylesbury Vale	E06000060	Buckinghamshire	3202
E02003666	Aylesbury Vale 015	E07000004	Aylesbury Vale	E06000060	Buckinghamshire	4294
E02003667	Aylesbury Vale 016	E07000004	Aylesbury Vale	E06000060	Buckinghamshire	4965
E02003668	Aylesbury Vale 017	E07000004	Aylesbury Vale	E06000060	Buckinghamshire	4471
E02003669	Aylesbury Vale 018	E07000004	Aylesbury Vale	E06000060	Buckinghamshire	4028
E02003670	Aylesbury Vale 019	E07000004	Aylesbury Vale	E06000060	Buckinghamshire	4960
E02003671	Aylesbury Vale 020	E07000004	Aylesbury Vale	E06000060	Buckinghamshire	2994
E02003672	Aylesbury Vale 021	E07000004	Aylesbury Vale	E06000060	Buckinghamshire	5228
E02003673	Aylesbury Vale 022	E07000004	Aylesbury Vale	E06000060	Buckinghamshire	4376
E02003674	Aylesbury Vale 023	E07000004	Aylesbury Vale	E06000060	Buckinghamshire	2626
E02003675	Aylesbury Vale 024	E07000004	Aylesbury Vale	E06000060	Buckinghamshire	4767
E02003676	Chiltern 001	E07000005	Chiltern	E06000060	Buckinghamshire	3966
E02003677	Chiltern 002	E07000005	Chiltern	E06000060	Buckinghamshire	4979
E02003678	Chiltern 003	E07000005	Chiltern	E06000060	Buckinghamshire	2809
E02003679	Chiltern 004	E07000005	Chiltern	E06000060	Buckinghamshire	3493
E02003680	Chiltern 005	E07000005	Chiltern	E06000060	Buckinghamshire	4693
E02003681	Chiltern 006	E07000005	Chiltern	E06000060	Buckinghamshire	5224
E02003682	Chiltern 007	E07000005	Chiltern	E06000060	Buckinghamshire	3752
E02003683	Chiltern 008	E07000005	Chiltern	E06000060	Buckinghamshire	3432
E02003685	Chiltern 010	E07000005	Chiltern	E06000060	Buckinghamshire	3831
E02003686	Chiltern 011	E07000005	Chiltern	E06000060	Buckinghamshire	3504
E02003687	Chiltern 012	E07000005	Chiltern	E06000060	Buckinghamshire	2740
E02006823	Chiltern 013	E07000005	Chiltern	E06000060	Buckinghamshire	4254
E02003688	South Bucks 001	E07000006	South Bucks	E06000060	Buckinghamshire	6182
E02003689	South Bucks 002	E07000006	South Bucks	E06000060	Buckinghamshire	4380
E02003690	South Bucks 003	E07000006	South Bucks	E06000060	Buckinghamshire	3332
E02003691	South Bucks 004	E07000006	South Bucks	E06000060	Buckinghamshire	3289
E02003692	South Bucks 005	E07000006	South Bucks	E06000060	Buckinghamshire	4377
E02003693	South Bucks 006	E07000006	South Bucks	E06000060	Buckinghamshire	3193
E02003694	South Bucks 007	E07000006	South Bucks	E06000060	Buckinghamshire	3784
E02003695	South Bucks 008	E07000006	South Bucks	E06000060	Buckinghamshire	5524
E02003696	Wycombe 001	E07000007	Wycombe	E06000060	Buckinghamshire	3730
E02003697	Wycombe 002	E07000007	Wycombe	E06000060	Buckinghamshire	2837
E02003698	Wycombe 003	E07000007	Wycombe	E06000060	Buckinghamshire	4034
E02003699	Wycombe 004	E07000007	Wycombe	E06000060	Buckinghamshire	2783
E02003701	Wycombe 006	E07000007	Wycombe	E06000060	Buckinghamshire	5650
E02003702	Wycombe 007	E07000007	Wycombe	E06000060	Buckinghamshire	4060
E02003703	Wycombe 008	E07000007	Wycombe	E06000060	Buckinghamshire	4330
E02003704	Wycombe 009	E07000007	Wycombe	E06000060	Buckinghamshire	2753
E02003705	Wycombe 010	E07000007	Wycombe	E06000060	Buckinghamshire	3533
E02003706	Wycombe 011	E07000007	Wycombe	E06000060	Buckinghamshire	3432
E02003707	Wycombe 012	E07000007	Wycombe	E06000060	Buckinghamshire	3470
E02003708	Wycombe 013	E07000007	Wycombe	E06000060	Buckinghamshire	5060
E02003709	Wycombe 014	E07000007	Wycombe	E06000060	Buckinghamshire	2776
E02003710	Wycombe 015	E07000007	Wycombe	E06000060	Buckinghamshire	5504
E02003711	Wycombe 016	E07000007	Wycombe	E06000060	Buckinghamshire	4820
E02003712	Wycombe 017	E07000007	Wycombe	E06000060	Buckinghamshire	3762
E02003713	Wycombe 018	E07000007	Wycombe	E06000060	Buckinghamshire	2820
E02003714	Wycombe 019	E07000007	Wycombe	E06000060	Buckinghamshire	3220
E02003715	Wycombe 020	E07000007	Wycombe	E06000060	Buckinghamshire	3151
E02003716	Wycombe 021	E07000007	Wycombe	E06000060	Buckinghamshire	2681
E02003717	Wycombe 022	E07000007	Wycombe	E06000060	Buckinghamshire	4190
E02003718	Wycombe 023	E07000007	Wycombe	E06000060	Buckinghamshire	2619
E02006824	Wycombe 024	E07000007	Wycombe	E06000060	Buckinghamshire	4473
E02003719	Cambridge 001	E07000008	Cambridge	E07000008	Cambridge	4166
E02003720	Cambridge 002	E07000008	Cambridge	E07000008	Cambridge	4343
E02003721	Cambridge 003	E07000008	Cambridge	E07000008	Cambridge	4518
E02003722	Cambridge 004	E07000008	Cambridge	E07000008	Cambridge	4075
E02003723	Cambridge 005	E07000008	Cambridge	E07000008	Cambridge	5294
E02003724	Cambridge 006	E07000008	Cambridge	E07000008	Cambridge	4675
E02003725	Cambridge 007	E07000008	Cambridge	E07000008	Cambridge	8341
E02003726	Cambridge 008	E07000008	Cambridge	E07000008	Cambridge	4343
E02003727	Cambridge 009	E07000008	Cambridge	E07000008	Cambridge	4348
E02003728	Cambridge 010	E07000008	Cambridge	E07000008	Cambridge	4538
E02003729	Cambridge 011	E07000008	Cambridge	E07000008	Cambridge	4014
E02003730	Cambridge 012	E07000008	Cambridge	E07000008	Cambridge	7065
E02003731	Cambridge 013	E07000008	Cambridge	E07000008	Cambridge	4545
E02003732	East Cambridgeshire 001	E07000009	East Cambridgeshire	E07000009	East Cambridgeshire	4802
E02003733	East Cambridgeshire 002	E07000009	East Cambridgeshire	E07000009	East Cambridgeshire	4180
E02003734	East Cambridgeshire 003	E07000009	East Cambridgeshire	E07000009	East Cambridgeshire	5959
E02003735	East Cambridgeshire 004	E07000009	East Cambridgeshire	E07000009	East Cambridgeshire	4501
E02003736	East Cambridgeshire 005	E07000009	East Cambridgeshire	E07000009	East Cambridgeshire	4995
E02003737	East Cambridgeshire 006	E07000009	East Cambridgeshire	E07000009	East Cambridgeshire	7294
E02003738	East Cambridgeshire 007	E07000009	East Cambridgeshire	E07000009	East Cambridgeshire	3040
E02003739	East Cambridgeshire 008	E07000009	East Cambridgeshire	E07000009	East Cambridgeshire	3103
E02003740	East Cambridgeshire 009	E07000009	East Cambridgeshire	E07000009	East Cambridgeshire	2920
E02006825	East Cambridgeshire 011	E07000009	East Cambridgeshire	E07000009	East Cambridgeshire	3313
E02003742	Fenland 001	E07000010	Fenland	E07000010	Fenland	3299
E02003743	Fenland 002	E07000010	Fenland	E07000010	Fenland	5714
E02003744	Fenland 003	E07000010	Fenland	E07000010	Fenland	7174
E02003745	Fenland 004	E07000010	Fenland	E07000010	Fenland	5082
E02003746	Fenland 005	E07000010	Fenland	E07000010	Fenland	4034
E02003747	Fenland 006	E07000010	Fenland	E07000010	Fenland	5718
E02003748	Fenland 007	E07000010	Fenland	E07000010	Fenland	3803
E02003749	Fenland 008	E07000010	Fenland	E07000010	Fenland	2980
E02003750	Fenland 009	E07000010	Fenland	E07000010	Fenland	3612
E02003751	Fenland 010	E07000010	Fenland	E07000010	Fenland	3471
E02003752	Fenland 011	E07000010	Fenland	E07000010	Fenland	5587
E02003753	Huntingdonshire 001	E07000011	Huntingdonshire	E07000011	Huntingdonshire	5571
E02003754	Huntingdonshire 002	E07000011	Huntingdonshire	E07000011	Huntingdonshire	2784
E02003755	Huntingdonshire 003	E07000011	Huntingdonshire	E07000011	Huntingdonshire	4086
E02003756	Huntingdonshire 004	E07000011	Huntingdonshire	E07000011	Huntingdonshire	3422
E02003757	Huntingdonshire 005	E07000011	Huntingdonshire	E07000011	Huntingdonshire	3185
E02003758	Huntingdonshire 006	E07000011	Huntingdonshire	E07000011	Huntingdonshire	4752
E02003759	Huntingdonshire 007	E07000011	Huntingdonshire	E07000011	Huntingdonshire	2940
E02003760	Huntingdonshire 008	E07000011	Huntingdonshire	E07000011	Huntingdonshire	4700
E02003761	Huntingdonshire 009	E07000011	Huntingdonshire	E07000011	Huntingdonshire	2924
E02003762	Huntingdonshire 010	E07000011	Huntingdonshire	E07000011	Huntingdonshire	4735
E02003763	Huntingdonshire 011	E07000011	Huntingdonshire	E07000011	Huntingdonshire	4795
E02003764	Huntingdonshire 012	E07000011	Huntingdonshire	E07000011	Huntingdonshire	5347
E02003765	Huntingdonshire 013	E07000011	Huntingdonshire	E07000011	Huntingdonshire	3654
E02003766	Huntingdonshire 014	E07000011	Huntingdonshire	E07000011	Huntingdonshire	3582
E02003767	Huntingdonshire 015	E07000011	Huntingdonshire	E07000011	Huntingdonshire	3254
E02003768	Huntingdonshire 016	E07000011	Huntingdonshire	E07000011	Huntingdonshire	4781
E02003769	Huntingdonshire 017	E07000011	Huntingdonshire	E07000011	Huntingdonshire	4428
E02003770	Huntingdonshire 018	E07000011	Huntingdonshire	E07000011	Huntingdonshire	5168
E02003771	Huntingdonshire 019	E07000011	Huntingdonshire	E07000011	Huntingdonshire	3203
E02003772	Huntingdonshire 020	E07000011	Huntingdonshire	E07000011	Huntingdonshire	3339
E02003773	Huntingdonshire 021	E07000011	Huntingdonshire	E07000011	Huntingdonshire	5317
E02003774	Huntingdonshire 022	E07000011	Huntingdonshire	E07000011	Huntingdonshire	2905
E02003775	South Cambridgeshire 001	E07000012	South Cambridgeshire	E07000012	South Cambridgeshire	3429
E02003776	South Cambridgeshire 002	E07000012	South Cambridgeshire	E07000012	South Cambridgeshire	3234
E02003777	South Cambridgeshire 003	E07000012	South Cambridgeshire	E07000012	South Cambridgeshire	4140
E02003778	South Cambridgeshire 004	E07000012	South Cambridgeshire	E07000012	South Cambridgeshire	3177
E02003779	South Cambridgeshire 005	E07000012	South Cambridgeshire	E07000012	South Cambridgeshire	2548
E02003780	South Cambridgeshire 006	E07000012	South Cambridgeshire	E07000012	South Cambridgeshire	6061
E02003781	South Cambridgeshire 007	E07000012	South Cambridgeshire	E07000012	South Cambridgeshire	3234
E02003783	South Cambridgeshire 009	E07000012	South Cambridgeshire	E07000012	South Cambridgeshire	3811
E02003784	South Cambridgeshire 010	E07000012	South Cambridgeshire	E07000012	South Cambridgeshire	4249
E02003785	South Cambridgeshire 011	E07000012	South Cambridgeshire	E07000012	South Cambridgeshire	4618
E02003786	South Cambridgeshire 012	E07000012	South Cambridgeshire	E07000012	South Cambridgeshire	3189
E02003787	South Cambridgeshire 013	E07000012	South Cambridgeshire	E07000012	South Cambridgeshire	3597
E02003788	South Cambridgeshire 014	E07000012	South Cambridgeshire	E07000012	South Cambridgeshire	3673
E02003789	South Cambridgeshire 015	E07000012	South Cambridgeshire	E07000012	South Cambridgeshire	3474
E02003790	South Cambridgeshire 016	E07000012	South Cambridgeshire	E07000012	South Cambridgeshire	4616
E02003791	South Cambridgeshire 017	E07000012	South Cambridgeshire	E07000012	South Cambridgeshire	3990
E02003792	South Cambridgeshire 018	E07000012	South Cambridgeshire	E07000012	South Cambridgeshire	4804
E02003793	South Cambridgeshire 019	E07000012	South Cambridgeshire	E07000012	South Cambridgeshire	3511
E02006873	South Cambridgeshire 020	E07000012	South Cambridgeshire	E07000012	South Cambridgeshire	4639
E02006874	South Cambridgeshire 021	E07000012	South Cambridgeshire	E07000012	South Cambridgeshire	4812
E02003965	Allerdale 001	E07000026	Allerdale	E07000026	Allerdale	5371
E02003966	Allerdale 002	E07000026	Allerdale	E07000026	Allerdale	3493
E02003967	Allerdale 003	E07000026	Allerdale	E07000026	Allerdale	4172
E02003968	Allerdale 004	E07000026	Allerdale	E07000026	Allerdale	4581
E02003969	Allerdale 005	E07000026	Allerdale	E07000026	Allerdale	3286
E02003970	Allerdale 006	E07000026	Allerdale	E07000026	Allerdale	3991
E02003971	Allerdale 007	E07000026	Allerdale	E07000026	Allerdale	3856
E02003972	Allerdale 008	E07000026	Allerdale	E07000026	Allerdale	4627
E02003973	Allerdale 009	E07000026	Allerdale	E07000026	Allerdale	4311
E02003974	Allerdale 010	E07000026	Allerdale	E07000026	Allerdale	3759
E02003975	Allerdale 011	E07000026	Allerdale	E07000026	Allerdale	3453
E02003976	Allerdale 012	E07000026	Allerdale	E07000026	Allerdale	3318
E02003977	Barrow-in-Furness 001	E07000027	Barrow-in-Furness	E07000027	Barrow-in-Furness	3116
E02003978	Barrow-in-Furness 002	E07000027	Barrow-in-Furness	E07000027	Barrow-in-Furness	2701
E02003979	Barrow-in-Furness 003	E07000027	Barrow-in-Furness	E07000027	Barrow-in-Furness	3600
E02003980	Barrow-in-Furness 004	E07000027	Barrow-in-Furness	E07000027	Barrow-in-Furness	3192
E02003981	Barrow-in-Furness 005	E07000027	Barrow-in-Furness	E07000027	Barrow-in-Furness	3296
E02003982	Barrow-in-Furness 006	E07000027	Barrow-in-Furness	E07000027	Barrow-in-Furness	3781
E02003983	Barrow-in-Furness 007	E07000027	Barrow-in-Furness	E07000027	Barrow-in-Furness	3679
E02003984	Barrow-in-Furness 008	E07000027	Barrow-in-Furness	E07000027	Barrow-in-Furness	3379
E02003985	Barrow-in-Furness 009	E07000027	Barrow-in-Furness	E07000027	Barrow-in-Furness	3298
E02003986	Barrow-in-Furness 010	E07000027	Barrow-in-Furness	E07000027	Barrow-in-Furness	3137
E02003987	Carlisle 001	E07000028	Carlisle	E07000028	Carlisle	2961
E02003988	Carlisle 002	E07000028	Carlisle	E07000028	Carlisle	3266
E02003989	Carlisle 003	E07000028	Carlisle	E07000028	Carlisle	3461
E02003990	Carlisle 004	E07000028	Carlisle	E07000028	Carlisle	5017
E02003991	Carlisle 005	E07000028	Carlisle	E07000028	Carlisle	3585
E02003992	Carlisle 006	E07000028	Carlisle	E07000028	Carlisle	4175
E02003993	Carlisle 007	E07000028	Carlisle	E07000028	Carlisle	4256
E02003994	Carlisle 008	E07000028	Carlisle	E07000028	Carlisle	3457
E02003995	Carlisle 009	E07000028	Carlisle	E07000028	Carlisle	4782
E02003996	Carlisle 010	E07000028	Carlisle	E07000028	Carlisle	4818
E02003997	Carlisle 011	E07000028	Carlisle	E07000028	Carlisle	4555
E02003998	Carlisle 012	E07000028	Carlisle	E07000028	Carlisle	3290
E02003999	Carlisle 013	E07000028	Carlisle	E07000028	Carlisle	5394
E02004000	Copeland 001	E07000029	Copeland	E07000029	Copeland	2527
E02004001	Copeland 002	E07000029	Copeland	E07000029	Copeland	2717
E02004002	Copeland 003	E07000029	Copeland	E07000029	Copeland	4986
E02004003	Copeland 004	E07000029	Copeland	E07000029	Copeland	5779
E02004004	Copeland 005	E07000029	Copeland	E07000029	Copeland	4883
E02004005	Copeland 006	E07000029	Copeland	E07000029	Copeland	3813
E02004006	Copeland 007	E07000029	Copeland	E07000029	Copeland	4425
E02004007	Copeland 008	E07000029	Copeland	E07000029	Copeland	4906
E02004008	Eden 001	E07000030	Eden	E07000030	Eden	3133
E02004009	Eden 002	E07000030	Eden	E07000030	Eden	3144
E02004010	Eden 003	E07000030	Eden	E07000030	Eden	3706
E02004011	Eden 004	E07000030	Eden	E07000030	Eden	4985
E02004012	Eden 005	E07000030	Eden	E07000030	Eden	2716
E02004013	Eden 006	E07000030	Eden	E07000030	Eden	4919
E02004014	Eden 007	E07000030	Eden	E07000030	Eden	3806
E02004015	South Lakeland 001	E07000031	South Lakeland	E07000031	South Lakeland	3159
E02004016	South Lakeland 002	E07000031	South Lakeland	E07000031	South Lakeland	4090
E02004017	South Lakeland 003	E07000031	South Lakeland	E07000031	South Lakeland	4291
E02004018	South Lakeland 004	E07000031	South Lakeland	E07000031	South Lakeland	4247
E02004019	South Lakeland 005	E07000031	South Lakeland	E07000031	South Lakeland	3902
E02004020	South Lakeland 006	E07000031	South Lakeland	E07000031	South Lakeland	4251
E02004021	South Lakeland 007	E07000031	South Lakeland	E07000031	South Lakeland	2713
E02004022	South Lakeland 008	E07000031	South Lakeland	E07000031	South Lakeland	2798
E02004023	South Lakeland 009	E07000031	South Lakeland	E07000031	South Lakeland	3037
E02004024	South Lakeland 010	E07000031	South Lakeland	E07000031	South Lakeland	3573
E02004025	South Lakeland 011	E07000031	South Lakeland	E07000031	South Lakeland	3864
E02004026	South Lakeland 012	E07000031	South Lakeland	E07000031	South Lakeland	4053
E02004027	South Lakeland 013	E07000031	South Lakeland	E07000031	South Lakeland	3847
E02004028	South Lakeland 014	E07000031	South Lakeland	E07000031	South Lakeland	3772
E02004029	Amber Valley 001	E07000032	Amber Valley	E07000032	Amber Valley	3467
E02004030	Amber Valley 002	E07000032	Amber Valley	E07000032	Amber Valley	2923
E02004031	Amber Valley 003	E07000032	Amber Valley	E07000032	Amber Valley	3852
E02004032	Amber Valley 004	E07000032	Amber Valley	E07000032	Amber Valley	4176
E02004033	Amber Valley 005	E07000032	Amber Valley	E07000032	Amber Valley	4426
E02004034	Amber Valley 006	E07000032	Amber Valley	E07000032	Amber Valley	3541
E02004035	Amber Valley 007	E07000032	Amber Valley	E07000032	Amber Valley	3329
E02004036	Amber Valley 008	E07000032	Amber Valley	E07000032	Amber Valley	5129
E02004037	Amber Valley 009	E07000032	Amber Valley	E07000032	Amber Valley	3956
E02004038	Amber Valley 010	E07000032	Amber Valley	E07000032	Amber Valley	3845
E02004039	Amber Valley 011	E07000032	Amber Valley	E07000032	Amber Valley	3991
E02004040	Amber Valley 012	E07000032	Amber Valley	E07000032	Amber Valley	4802
E02004041	Amber Valley 013	E07000032	Amber Valley	E07000032	Amber Valley	3717
E02004043	Amber Valley 015	E07000032	Amber Valley	E07000032	Amber Valley	3632
E02004044	Amber Valley 016	E07000032	Amber Valley	E07000032	Amber Valley	4174
E02006827	Amber Valley 017	E07000032	Amber Valley	E07000032	Amber Valley	3927
E02004045	Bolsover 001	E07000033	Bolsover	E07000033	Bolsover	4859
E02004046	Bolsover 002	E07000033	Bolsover	E07000033	Bolsover	3081
E02004047	Bolsover 003	E07000033	Bolsover	E07000033	Bolsover	3122
E02004048	Bolsover 004	E07000033	Bolsover	E07000033	Bolsover	3404
E02004049	Bolsover 005	E07000033	Bolsover	E07000033	Bolsover	3810
E02004050	Bolsover 006	E07000033	Bolsover	E07000033	Bolsover	3800
E02004051	Bolsover 007	E07000033	Bolsover	E07000033	Bolsover	5072
E02004052	Bolsover 008	E07000033	Bolsover	E07000033	Bolsover	4125
E02004053	Bolsover 009	E07000033	Bolsover	E07000033	Bolsover	3949
E02004054	Bolsover 010	E07000033	Bolsover	E07000033	Bolsover	4564
E02004055	Chesterfield 001	E07000034	Chesterfield	E07000034	Chesterfield	3535
E02004056	Chesterfield 002	E07000034	Chesterfield	E07000034	Chesterfield	3877
E02004057	Chesterfield 003	E07000034	Chesterfield	E07000034	Chesterfield	3928
E02004058	Chesterfield 004	E07000034	Chesterfield	E07000034	Chesterfield	3753
E02004059	Chesterfield 005	E07000034	Chesterfield	E07000034	Chesterfield	3488
E02004060	Chesterfield 006	E07000034	Chesterfield	E07000034	Chesterfield	3756
E02004061	Chesterfield 007	E07000034	Chesterfield	E07000034	Chesterfield	3843
E02004062	Chesterfield 008	E07000034	Chesterfield	E07000034	Chesterfield	3836
E02004063	Chesterfield 009	E07000034	Chesterfield	E07000034	Chesterfield	3843
E02004064	Chesterfield 010	E07000034	Chesterfield	E07000034	Chesterfield	4872
E02004065	Chesterfield 011	E07000034	Chesterfield	E07000034	Chesterfield	3911
E02004066	Chesterfield 012	E07000034	Chesterfield	E07000034	Chesterfield	5688
E02004067	Chesterfield 013	E07000034	Chesterfield	E07000034	Chesterfield	3154
E02004068	Derbyshire Dales 001	E07000035	Derbyshire Dales	E07000035	Derbyshire Dales	3602
E02004069	Derbyshire Dales 002	E07000035	Derbyshire Dales	E07000035	Derbyshire Dales	3088
E02004070	Derbyshire Dales 003	E07000035	Derbyshire Dales	E07000035	Derbyshire Dales	2915
E02004071	Derbyshire Dales 004	E07000035	Derbyshire Dales	E07000035	Derbyshire Dales	2426
E02004072	Derbyshire Dales 005	E07000035	Derbyshire Dales	E07000035	Derbyshire Dales	4536
E02004073	Derbyshire Dales 006	E07000035	Derbyshire Dales	E07000035	Derbyshire Dales	4567
E02004074	Derbyshire Dales 007	E07000035	Derbyshire Dales	E07000035	Derbyshire Dales	2991
E02004075	Derbyshire Dales 008	E07000035	Derbyshire Dales	E07000035	Derbyshire Dales	3596
E02004076	Derbyshire Dales 009	E07000035	Derbyshire Dales	E07000035	Derbyshire Dales	3616
E02004077	Derbyshire Dales 010	E07000035	Derbyshire Dales	E07000035	Derbyshire Dales	4301
E02004078	Erewash 001	E07000036	Erewash	E07000036	Erewash	3459
E02004080	Erewash 003	E07000036	Erewash	E07000036	Erewash	4870
E02004081	Erewash 004	E07000036	Erewash	E07000036	Erewash	2926
E02004082	Erewash 005	E07000036	Erewash	E07000036	Erewash	3063
E02004083	Erewash 006	E07000036	Erewash	E07000036	Erewash	4081
E02004084	Erewash 007	E07000036	Erewash	E07000036	Erewash	2932
E02004085	Erewash 008	E07000036	Erewash	E07000036	Erewash	4333
E02004086	Erewash 009	E07000036	Erewash	E07000036	Erewash	3515
E02004087	Erewash 010	E07000036	Erewash	E07000036	Erewash	3829
E02004088	Erewash 011	E07000036	Erewash	E07000036	Erewash	3844
E02004089	Erewash 012	E07000036	Erewash	E07000036	Erewash	3641
E02004090	Erewash 013	E07000036	Erewash	E07000036	Erewash	3029
E02004091	Erewash 014	E07000036	Erewash	E07000036	Erewash	4559
E02004092	Erewash 015	E07000036	Erewash	E07000036	Erewash	4915
E02006828	Erewash 016	E07000036	Erewash	E07000036	Erewash	3464
E02004093	High Peak 001	E07000037	High Peak	E07000037	High Peak	3118
E02004094	High Peak 002	E07000037	High Peak	E07000037	High Peak	3537
E02004095	High Peak 003	E07000037	High Peak	E07000037	High Peak	4978
E02004096	High Peak 004	E07000037	High Peak	E07000037	High Peak	4733
E02004097	High Peak 005	E07000037	High Peak	E07000037	High Peak	3938
E02004098	High Peak 006	E07000037	High Peak	E07000037	High Peak	3576
E02004100	High Peak 008	E07000037	High Peak	E07000037	High Peak	3957
E02004102	High Peak 010	E07000037	High Peak	E07000037	High Peak	4185
E02004103	High Peak 011	E07000037	High Peak	E07000037	High Peak	3518
E02004104	High Peak 012	E07000037	High Peak	E07000037	High Peak	3636
E02006872	High Peak 013	E07000037	High Peak	E07000037	High Peak	6457
E02004105	North East Derbyshire 001	E07000038	North East Derbyshire	E07000038	North East Derbyshire	4651
E02004106	North East Derbyshire 002	E07000038	North East Derbyshire	E07000038	North East Derbyshire	3275
E02004108	North East Derbyshire 004	E07000038	North East Derbyshire	E07000038	North East Derbyshire	3679
E02004109	North East Derbyshire 005	E07000038	North East Derbyshire	E07000038	North East Derbyshire	3236
E02004110	North East Derbyshire 006	E07000038	North East Derbyshire	E07000038	North East Derbyshire	3598
E02004111	North East Derbyshire 007	E07000038	North East Derbyshire	E07000038	North East Derbyshire	2755
E02004112	North East Derbyshire 008	E07000038	North East Derbyshire	E07000038	North East Derbyshire	3160
E02004113	North East Derbyshire 009	E07000038	North East Derbyshire	E07000038	North East Derbyshire	4954
E02004114	North East Derbyshire 010	E07000038	North East Derbyshire	E07000038	North East Derbyshire	3752
E02004115	North East Derbyshire 011	E07000038	North East Derbyshire	E07000038	North East Derbyshire	4590
E02004116	North East Derbyshire 012	E07000038	North East Derbyshire	E07000038	North East Derbyshire	3986
E02004117	North East Derbyshire 013	E07000038	North East Derbyshire	E07000038	North East Derbyshire	3808
E02006804	North East Derbyshire 014	E07000038	North East Derbyshire	E07000038	North East Derbyshire	4103
E02004118	South Derbyshire 001	E07000039	South Derbyshire	E07000039	South Derbyshire	3562
E02004119	South Derbyshire 002	E07000039	South Derbyshire	E07000039	South Derbyshire	5955
E02004120	South Derbyshire 003	E07000039	South Derbyshire	E07000039	South Derbyshire	4850
E02004121	South Derbyshire 004	E07000039	South Derbyshire	E07000039	South Derbyshire	4113
E02004122	South Derbyshire 005	E07000039	South Derbyshire	E07000039	South Derbyshire	3550
E02004123	South Derbyshire 006	E07000039	South Derbyshire	E07000039	South Derbyshire	3363
E02004124	South Derbyshire 007	E07000039	South Derbyshire	E07000039	South Derbyshire	3717
E02004125	South Derbyshire 008	E07000039	South Derbyshire	E07000039	South Derbyshire	4577
E02004126	South Derbyshire 009	E07000039	South Derbyshire	E07000039	South Derbyshire	3670
E02004128	South Derbyshire 011	E07000039	South Derbyshire	E07000039	South Derbyshire	5669
E02006919	South Derbyshire 012	E07000039	South Derbyshire	E07000039	South Derbyshire	5552
E02006920	South Derbyshire 013	E07000039	South Derbyshire	E07000039	South Derbyshire	4287
E02004129	East Devon 001	E07000040	East Devon	E07000040	East Devon	2884
E02004130	East Devon 002	E07000040	East Devon	E07000040	East Devon	2957
E02004131	East Devon 003	E07000040	East Devon	E07000040	East Devon	2644
E02004132	East Devon 004	E07000040	East Devon	E07000040	East Devon	4300
E02004133	East Devon 005	E07000040	East Devon	E07000040	East Devon	4495
E02004134	East Devon 006	E07000040	East Devon	E07000040	East Devon	6462
E02004135	East Devon 007	E07000040	East Devon	E07000040	East Devon	4037
E02004136	East Devon 008	E07000040	East Devon	E07000040	East Devon	4220
E02004137	East Devon 009	E07000040	East Devon	E07000040	East Devon	2605
E02004138	East Devon 010	E07000040	East Devon	E07000040	East Devon	3508
E02004139	East Devon 011	E07000040	East Devon	E07000040	East Devon	3301
E02004140	East Devon 012	E07000040	East Devon	E07000040	East Devon	2387
E02004141	East Devon 013	E07000040	East Devon	E07000040	East Devon	2980
E02004142	East Devon 014	E07000040	East Devon	E07000040	East Devon	3964
E02004143	East Devon 015	E07000040	East Devon	E07000040	East Devon	3106
E02004144	East Devon 016	E07000040	East Devon	E07000040	East Devon	3257
E02004145	East Devon 017	E07000040	East Devon	E07000040	East Devon	2933
E02004146	East Devon 018	E07000040	East Devon	E07000040	East Devon	3471
E02004147	East Devon 019	E07000040	East Devon	E07000040	East Devon	3636
E02004148	East Devon 020	E07000040	East Devon	E07000040	East Devon	3494
E02004149	Exeter 001	E07000041	Exeter	E07000041	Exeter	5947
E02004150	Exeter 002	E07000041	Exeter	E07000041	Exeter	3455
E02004151	Exeter 003	E07000041	Exeter	E07000041	Exeter	4538
E02004152	Exeter 004	E07000041	Exeter	E07000041	Exeter	4769
E02004153	Exeter 005	E07000041	Exeter	E07000041	Exeter	3830
E02004154	Exeter 006	E07000041	Exeter	E07000041	Exeter	4401
E02004155	Exeter 007	E07000041	Exeter	E07000041	Exeter	3717
E02004156	Exeter 008	E07000041	Exeter	E07000041	Exeter	6375
E02004157	Exeter 009	E07000041	Exeter	E07000041	Exeter	3240
E02004158	Exeter 010	E07000041	Exeter	E07000041	Exeter	4143
E02004159	Exeter 011	E07000041	Exeter	E07000041	Exeter	6274
E02004160	Exeter 012	E07000041	Exeter	E07000041	Exeter	3612
E02004161	Exeter 013	E07000041	Exeter	E07000041	Exeter	4080
E02004162	Exeter 014	E07000041	Exeter	E07000041	Exeter	3662
E02004163	Exeter 015	E07000041	Exeter	E07000041	Exeter	3597
E02004164	Mid Devon 001	E07000042	Mid Devon	E07000042	Mid Devon	3290
E02004165	Mid Devon 002	E07000042	Mid Devon	E07000042	Mid Devon	4169
E02004166	Mid Devon 003	E07000042	Mid Devon	E07000042	Mid Devon	3312
E02004167	Mid Devon 004	E07000042	Mid Devon	E07000042	Mid Devon	3688
E02004168	Mid Devon 005	E07000042	Mid Devon	E07000042	Mid Devon	3094
E02004169	Mid Devon 006	E07000042	Mid Devon	E07000042	Mid Devon	3626
E02004170	Mid Devon 007	E07000042	Mid Devon	E07000042	Mid Devon	4266
E02004171	Mid Devon 008	E07000042	Mid Devon	E07000042	Mid Devon	4048
E02004172	Mid Devon 009	E07000042	Mid Devon	E07000042	Mid Devon	3158
E02004173	Mid Devon 010	E07000042	Mid Devon	E07000042	Mid Devon	3660
E02004174	Mid Devon 011	E07000042	Mid Devon	E07000042	Mid Devon	3884
E02004175	North Devon 001	E07000043	North Devon	E07000043	North Devon	2659
E02004176	North Devon 002	E07000043	North Devon	E07000043	North Devon	2680
E02004177	North Devon 003	E07000043	North Devon	E07000043	North Devon	2958
E02004178	North Devon 004	E07000043	North Devon	E07000043	North Devon	2631
E02004179	North Devon 005	E07000043	North Devon	E07000043	North Devon	4840
E02004180	North Devon 006	E07000043	North Devon	E07000043	North Devon	3039
E02004181	North Devon 007	E07000043	North Devon	E07000043	North Devon	2841
E02004182	North Devon 008	E07000043	North Devon	E07000043	North Devon	3158
E02004183	North Devon 009	E07000043	North Devon	E07000043	North Devon	2890
E02004184	North Devon 010	E07000043	North Devon	E07000043	North Devon	4329
E02004185	North Devon 011	E07000043	North Devon	E07000043	North Devon	3060
E02004186	North Devon 012	E07000043	North Devon	E07000043	North Devon	4389
E02004187	North Devon 013	E07000043	North Devon	E07000043	North Devon	4892
E02004188	North Devon 014	E07000043	North Devon	E07000043	North Devon	3376
E02004189	South Hams 001	E07000044	South Hams	E07000044	South Hams	3162
E02004190	South Hams 002	E07000044	South Hams	E07000044	South Hams	3982
E02004191	South Hams 003	E07000044	South Hams	E07000044	South Hams	4062
E02004192	South Hams 004	E07000044	South Hams	E07000044	South Hams	3604
E02004193	South Hams 005	E07000044	South Hams	E07000044	South Hams	5666
E02004194	South Hams 006	E07000044	South Hams	E07000044	South Hams	3533
E02004195	South Hams 007	E07000044	South Hams	E07000044	South Hams	2780
E02004196	South Hams 008	E07000044	South Hams	E07000044	South Hams	3728
E02004197	South Hams 009	E07000044	South Hams	E07000044	South Hams	3266
E02004198	South Hams 010	E07000044	South Hams	E07000044	South Hams	3075
E02004199	South Hams 011	E07000044	South Hams	E07000044	South Hams	2713
E02004200	South Hams 012	E07000044	South Hams	E07000044	South Hams	2490
E02004201	Teignbridge 001	E07000045	Teignbridge	E07000045	Teignbridge	2613
E02004202	Teignbridge 002	E07000045	Teignbridge	E07000045	Teignbridge	4146
E02004203	Teignbridge 003	E07000045	Teignbridge	E07000045	Teignbridge	2850
E02004204	Teignbridge 004	E07000045	Teignbridge	E07000045	Teignbridge	4752
E02004205	Teignbridge 005	E07000045	Teignbridge	E07000045	Teignbridge	4084
E02004206	Teignbridge 006	E07000045	Teignbridge	E07000045	Teignbridge	3166
E02004207	Teignbridge 007	E07000045	Teignbridge	E07000045	Teignbridge	3078
E02004208	Teignbridge 008	E07000045	Teignbridge	E07000045	Teignbridge	4117
E02004209	Teignbridge 009	E07000045	Teignbridge	E07000045	Teignbridge	4259
E02004210	Teignbridge 010	E07000045	Teignbridge	E07000045	Teignbridge	3201
[truncated: 5,202 more rows]
