# Supplementary material for: Variation in COVID-19 booster uptake in England: An ecological study
Source: PLoS One. 2022 Jun 29;17(6):e0270624. doi: 10.1371/journal.pone.0270624 (PMC9242486; doi:10.1371/journal.pone.0270624)
Supplement: S3 File — A zip file containing most of the data files. (ZIP) [file pone.0270624.s003.zip › data1/pcgp]

CO2_7UW
PE28_4EQ
IP15_5BR
WD6_3PJ
MK17_8QP
WD23_2NN
SS6_7JF
SS7_5AD
EN8_9XQ
PE4_6QF
NR5_9HA
CM15_9NN
WD18_7QR
IG9_6HP
IP1_2EU
CO1_2QS
CB6_1DN
MK13_8RN
CM21_9AQ
RM16_4JD
PE29_3EZ
CM12_0NX
CB2_9FN
CO7_0DT
CO7_6RT
WD19_7RU
CO10_0DH
CB1_8BA
SG5_1LH
CO2_7GH
CM3_5QP
HP2_7DX
CM3_4QL
IP14_6QU
PE15_0UG
LU7_1AR
NR8_6EE
CB5_8SP
CO15_3PP
MK42_9GP
NR21_8SY
NR31_8RW
CM8_1BH
IP12_4FD
CB22_3HU
CM77_7GS
NR3_1SE
IP7_5DN
SG14_1JA
AL5_1TE
SS17_0PH
SS9_2UT
SS15_5AD
LU5_5EZ
NR12_8DU
CB3_0DB
IP1_3QW
IP28_7HG
NR33_0HF
CO10_9SA
LU4_9ND
NR1_4NU
CM18_6YJ
PE19_6EY
AL3_5NP
CB11_3EG
CM9_5DL
PE37_7QN
WD23_2NN
CO12_4EX
CM1_2DY
CO4_5LE
CB24_6BL
AL7_2BQ
IP6_8EZ
NR31_0DW
MK16_8QT
PE1_4FS
PE13_1JU
SS3_9DL
MK14_6GL
CB24_5NW
AL4_9DB
IP8_3SL
LU6_3SU
CO6_2SW
RM19_1SX
SS4_1AY
IP3_9QJ
CM1_1TR
NR28_0JQ
IP17_1DY
WD25_7NL
SG17_5FS
SG2_9QZ
NR26_8RT
IP16_4JX
PE31_7PE
IP18_6GY
CO15_1JP
PE30_5SY
CM16_6TN
CM7_2QU
SG1_4QH
CM24_8XG
CB7_5JD
RM16_2AP
EN7_6HL
IP33_1AE
NR20_4LT
PE14_7RR
WD3_7DJ
IP11_9GA
PE7_1EJ
AL1_3JB
NR11_6BW
SS12_0QG
PE27_5PB
SS8_0JA
SS13_3DU
IP24_1JD
PE1_3HP
PE1_2QP
IP4_5PB
SG6_2TS
CB9_8LU
SS0_8BU
EN8_8NW
SG12_9HP
MK2_3HN
WD18_0JP
MK4_4EN
MK8_1BP
IP30_9QU
AL10_0BS
NR18_0RF
TW1_4EA
E2_0PG
SE1_3GF
SW16_3NP
SW12_9HS
SW17_7AW
E14_8JH
HA3_7LT
NW6_4DX
DA6_7AT
WC1N_1PD
E8_3RU
N11_2PF
SW11_3AD
SW18_4DU
W6_7EG
DA7_6HZ
E1W_3DE
EN1_3LL
KT6_6EZ
SE7_8RE
W4_1RX
HA1_1SE
SE9_3LX
BR1_5EP
NW4_3EB
HA5_4EA
SW13_0LW
E13_0AS
N9_0TW
KT1_2EE
TW14_9DN
IG6_2HG
N7_9EW
KT9_1BT
UB5_6WL
KT1_4DY
TW3_3LN
SE28_0ER
HA7_1JP
RM11_1TB
N19_3YU
CR9_1PJ
N4_2NU
E11_4LA
CR8_2YL
HA8_9GJ
E20_1AS
W2_1ND
BR1_4HB
EN5_2ED
N17_6AA
UB4_8EW
N16_9NF
SW16_6NT
SE11_5SW
KT3_6DN
E14_0EY
N20_0DH
HA8_0AP
SE20_8QA
CR5_1EH
SM6_0NB
BR6_0FE
SE9_5AB
E4_8JL
NW10_7NS
RM9_5QP
SE21_8AU
NW5_2TX
HA5_3EE
SE18_1BH
SW15_6TQ
DA14_6LT
IG1_1DD
N1_0DG
NW3_2ND
IG8_0BG
SW1P_2PF
SW18_5EP
W13_9LA
W10_6DZ
E16_4QH
CR0_6AH
SW2_4QY
NW10_8LD
SE26_4TH
SE22_8EY
UB2_4BQ
TW12_1QL
W6_9DU
SW11_2NU
SW20_8DA
NW11_9AY
SE14_6LD
SE8_3BX
CR4_4LD
N21_3LE
SM1_4DP
TW7_4HQ
N12_9SS
SW17_0RT
SE23_1HU
CR0_4YD
IG11_8DQ
RM1_4HL
SW3_5RR
E17_7JN
HA8_0NR
HA0_4UZ
SW6_1TN
CR0_8EH
E7_8BU
DA16_3RD
W12_7QT
NW10_3RY
N21_2SA
HA4_7QL
E17_3LA
E7_0QH
SE25_5NT
E12_6SU
TW1_3PA
CV32_5AH
WS11_1QN
WV11_1XU
B14_7RA
B6_6JY
DY2_9PU
NG17_7AE
DE56_1WH
CV7_7RW
LN3_5SU
B15_1LZ
CV12_8NF
B61_0AZ
ST8_6AR
NG8_4PN
NG21_0RB
WS3_2DA
NN13_6QZ
WV16_4EN
NG17_2NF
CV1_3HQ
SK17_9BZ
SY11_1RD
LE11_2TX
WS7_3XE
B37_5BU
DE5_3TH
LN5_9NX
WV8_2ER
NG23_7LB
LE2_0GU
NG12_3UQ
B79_9AA
CV3_1HB
NG7_2QW
NN11_4DY
WS10_8SY
DE4_2EU
NG5_6HP
NG7_2DW
TF9_3AL
WR9_8RD
NG2_7SD
B19_1BP
B24_8NT
CV37_7SX
WS2_9PL
LE3_5RR
PE23_5LA
ST6_5UD
ST4_2AZ
NN4_5DW
B13_0HN
NN2_7PN
B63_4WD
B28_8BG
ST4_8EX
ST1_2BN
B17_0HG
NN10_0GP
B34_7BP
B46_3LD
LE9_7RT
LE10_1BZ
CV6_4HN
WS15_2RH
NG5_1NA
LE5_0PR
DY11_6SF
B33_8TA
ST10_2JU
DN21_2TJ
PE11_3DT
WV10_8LY
CV6_2FL
B10_0AU
LE8_0LG
DY10_2BG
ST4_4AY
NN5_7LN
B44_0UY
ST16_3TW
HR5_3EA
NN17_2UR
LE13_1NX
HR8_2AE
TF10_7EN
DY8_3SS
DE7_5PR
CV21_2AW
WV13_2DR
NG10_1RY
CV6_6DR
ST3_1EQ
ST5_7JS
LN11_0EU
ST5_3TF
B70_7AW
NG18_5QJ
LN12_1DP
LE16_9BX
NN14_1SN
WV10_8UT
DE12_7HR
LE3_1BL
DE1_2SA
NN11_0XZ
B90_4EH
DY6_9HS
NN3_7AX
NN14_4QL
DE11_0HU
DE45_1AD
S42_5PW
DY3_3QY
LE2_4AL
WS9_9BH
DE11_8LH
WR9_0EL
ST13_6QR
HR9_5AH
S40_3HW
DE13_0AR
B78_1DU
B24_9JN
LN5_7LB
B69_1HE
LE4_6BY
CV1_4FS
WR14_2GP
HR4_0JF
NN2_6LS
NN8_3QE
CV3_5PZ
B92_7SA
LN6_8NH
B30_2SH
NG11_8AD
WR11_1JP
WS11_1SH
ST5_2BQ
WS13_6EF
HR2_6HE
SY1_4RQ
NG20_8DG
ST6_1SA
CV47_1PF
B11_4BW
NG3_3GG
B31_1QT
WR2_5FB
DE6_1DR
ST3_2EL
LE2_0TA
SY8_2AB
NG5_7BP
TF3_1FB
CV8_2LH
B12_8AW
DY13_8EH
CV37_6NX
S18_8QY
B80_7HJ
LE2_9DB
B73_6DA
WS1_2NL
TF3_2JZ
B17_9QS
NG9_1GA
B7_5DT
B44_9ER
PE21_8EG
S43_4PL
PE25_1BY
CV31_1PT
NG31_7XQ
SK23_0RH
LE3_3RU
DY8_4JB
NG4_2FN
WR5_1HG
LE15_9EG
WR8_0QL
B8_3SN
NN16_8DN
NN7_4RX
S44_6DF
TF1_1PZ
LN2_3JH
B70_8PG
B31_3HB
LE3_0LP
NN3_8DW
NN4_9UW
B69_1EJ
WV6_0QL
NG15_7JE
B98_0NR
WV14_9BX
B32_3SD
CV5_7FF
NN18_0QP
WV6_9NW
B9_5PU
TS5_8SB
HU7_4EE
YO25_5JR
LS17_5DT
S25_4DB
S75_3RF
DL14_6RP
HX5_9BA
BD3_8QH
DN14_6RU
WF17_5ED
DN35_8EB
LS11_8PN
S20_1BJ
DH3_2QT
NE21_5EZ
DH6_5AT
LS13_2BL
CA8_1BX
DH7_8SJ
LS21_1BQ
NE23_1XZ
HU15_1AY
SR5_4BW
S35_1RN
WF10_4JH
WF10_4JH
CA13_9HT
HD1_3LG
DN15_6HX
DN18_5ER
WF9_3AP
HU12_8JE
DH1_3JX
NE34_8PS
BD19_5AP
NE65_0HD
LS6_2RX
S9_4QH
S63_9EH
S64_0LB
YO17_9RF
WF13_1HL
HU9_4AL
S17_3NF
HU9_2LJ
LS9_9EF
HG1_5AR
LS9_9JD
HG5_0AD
S6_1TT
NE10_9LT
YO14_9AE
NE33_2LS
CA28_7QE
DN34_4GB
HU17_0HB
NE61_1JX
SR3_4EN
TS24_8AH
YO32_2LL
WF13_4HT
WF16_0HH
LS28_7QR
HD9_3TS
DH4_5HB
LS29_8TH
LS16_6FR
DL5_4SE
HU3_6HU
S81_0DA
TS3_6AL
HU7_3JQ
HG2_7SA
LS25_7JN
HD8_0SJ
LS2_9AE
LS10_3NB
TS3_6AL
NE63_9UT
DN7_5AB
TS6_6TD
BD12_0TH
S2_1QU
TS23_2DG
CA15_8EL
S8_8DJ
YO16_4LZ
NE6_1SG
NE3_5HP
S80_1HP
YO24_1LW
CA3_9JZ
DL15_9HU
DL6_1DD
HX3_7JE
HX3_5TE
LS8_3BZ
TS24_7PW
DN32_7DL
CA14_2ED
NE12_8LT
SR4_7XF
DH2_2NH
CA11_8HX
SR8_5UQ
SR8_1AD
YO18_8BL
DN40_1JW
NE20_9SD
S11_8HN
S71_5PN
LS12_1HU
NE24_1HD
NE8_4QS
S62_6AE
TS10_4NW
DN22_7XF
DL12_8HT
HG4_1UG
TS18_2AP
DN20_8AS
SR1_2HJ
S65_1DA
WF2_7DY
YO13_0NL
DN33_3JF
SR7_7JE
NE63_0NG
YO8_4BL
LS27_7PX
BD18_3EG
NE27_0HJ
DH8_0NB
WF12_9QU
BD20_0DG
TS21_3BN
DN9_1AW
CA1_1BP
HX1_4JG
DL16_6BQ
S10_5PL
WF1_4RR
LS24_8HD
DH9_8AD
DL8_5SG
NE10_0DJ
S5_6AZ
YO61_3AD
NE31_1NU
LS14_6NX
S5_8GS
S2_4UJ
DL3_7DR
BD7_3JX
DN1_2BF
NE46_1QJ
NE28_6BB
DN6_0HZ
TS17_0RJ
TS3_9NB
OL14_5RN
BD24_9JA
NE29_6DW
DN4_5PJ
S3_7QP
S36_1BX
TS26_8DF
NE23_6US
NE38_7QZ
TD15_1LL
LS22_6JS
BD8_9DW
YO21_1SD
CA7_9DD
HU16_5QJ
NE66_2JH
LS6_2SF
S13_7LY
BD5_8EL
LS19_7PS
WA2_8HE
BB5_1RT
L6_2EH
LA14_2LB
WA14_1RZ
CW1_5DU
OL7_0PW
BL1_4JP
BB2_1AX
OL4_1BN
SK7_4QR
CH41_8DB
SK2_5JL
L4_4PP
SK7_2DY
SK6_2AH
SK14_3QU
FY7_8GU
L40_4LA
LA9_4JE
LA5_9JU
LA11_6PH
CW5_5NX
CH1_2NR
M5_4HU
BB7_2JG
BB8_0JZ
L36_3TN
BB3_1PY
M41_7WJ
M32_0DF
CW7_1AT
CW1_3AW
M34_3JY
L7_6HD
M30_0DD
BL9_0SW
CH65_0AZ
PR1_8DN
PR3_1PB
PR1_5NE
SK13_7AJ
FY1_3JW
L18_1HG
L39_1PX
SK8_3JD
WA8_7DJ
L10_2LG
OL10_2BS
M44_6BR
PR1_6YA
M12_4QE
PR26_6TR
L7_8SJ
M35_0AD
BL6_5NW
CW9_8UW
WA16_0BT
L5_8SN
OL4_3BP
WN7_4JY
PR7_2AD
M33_4BP
WN7_4JY
M28_0BB
FY5_3SZ
OL15_8HF
FY6_7PU
PR4_5HA
SK2_6RW
LA6_2HQ
FY8_5DZ
M24_4EL
FY2_0JG
LA4_4TB
CH46_8SA
CH64_3RA
M40_2JF
OL16_1XU
M14_6HD
WA2_8HE
FY6_0FA
L6_7UN
M31_4FY
BL5_3UB
M9_8LX
M25_1BT
L8_0SY
WA6_6RX
SK12_1GP
BL0_9AJ
BB4_7PL
WN5_0UL
OL2_6QW
L21_3TA
WA15_8NZ
M27_8HP
CW10_9AS
SK5_7QU
FY4_1TJ
PR9_0PQ
L24_2SF
WA3_7PG
CH42_0LQ
BB11_2DL
WN2_3DN
SK15_2JR
WA4_6HJ
WA7_1BG
M11_3TQ
M8_0AE
CH63_7LF
M13_9UJ
BL2_2LW
WA9_3AL
L6_0AY
LA12_7BT
BL1_2AL
LA1_4ZP
CH2_1HD
L25_1RY
CH44_5UF
LA18_4BY
L12_8TQ
WN8_6LA
L35_3SX
FY3_9ES
L33_6YJ
CH49_8EU
M22_1QW
BB9_7SR
HP12_4HJ
SO16_4XE
HP6_5AY
TN13_3AQ
BN16_4FU
SO45_5TN
SO50_9AG
GU3_1LP
ME19_5PU
SO22_4QB
OX3_9LS
BN21_3NW
RH6_7BL
RG12_7WW
ME16_9AN
PO21_1UT
ME16_8AX
CT4_5BL
BN2_9XZ
SO31_7DQ
PO13_0EW
MK18_1RP
OX26_5HA
SL1_7DE
SO31_8ES
CT1_1ZN
OX18_3LJ
SL9_9DR
RG6_5HZ
SP10_1RL
TN27_0AW
KT16_9DR
HP5_3EZ
SO19_4AA
OX7_5FA
RH13_0YB
TN28_8ER
RG30_3AN
RH16_3DN
TN4_9TF
SO21_1SB
PO6_3AW
SO51_8GL
DA1_1RT
OX11_7JN
CT16_1RH
BN13_2RX
OX4_1GE
PO4_9HU
RG1_4DP
KT7_0EB
RG4_8RA
PO10_7DD
CT5_3SE
SO31_7DQ
GU9_9QS
ME13_8QR
KT17_1TF
SP6_1DJ
GU35_0BP
DA12_2EN
ME15_9QJ
OX16_3WT
KT12_1GH
ME2_1NP
BN23_6JH
PO11_9AP
ME10_4NN
BN5_9JQ
RH11_0AF
RH1_2NP
TW18_3HD
OX5_2TQ
RG24_8AG
OX2_6NW
PO2_8AL
SO18_5TS
PO1_4JT
GU16_6PT
BN15_8AJ
SL3_8LE
ME8_9PR
SL6_1RF
OX14_3JY
HP21_9PP
OX14_1BT
TN12_9HP
RH4_1SD
DA13_0AH
SO41_0FR
RG2_0AR
GU46_6FE
CT11_8AD
OX33_1YJ
TN23_7SP
KT17_3DS
BH25_6EN
PO30_1NR
MK18_3DW
BN43_6BT
CT21_6BD
PO8_8DL
GU21_6GD
RH8_0BQ
SO53_2ZH
GU31_4EA
PO16_9AD
RH10_7DX
GU11_1NX
BN22_7PG
RH20_1FG
CT6_6EB
SN7_7BP
HP27_9AX
BN7_2RD
GU29_9AW
ME1_2EL
RH12_4DT
SO14_0YG
CT12_5ZW
SL1_3SS
RH10_7QH
TN6_1DL
ME12_1UP
SO15_3UA
PO20_7RD
TN39_5HE
PO13_9JG
OX16_9AD
PO5_1AT
GU14_0NA
DA11_8BZ
BR8_7AQ
SO19_9RL
TN23_5AQ
ME2_4DG
BN12_6FA
RG14_1JU
OX2_7BS
RG7_1QY
DA10_0BF
SO14_2NW
RG18_3HD
PO37_7HR
RG8_7DP
PO9_1DQ
BN14_9HS
CT20_1DN
ME17_1AP
RH20_4FR
GU51_4BY
RG9_2DR
TN34_2SA
OX4_7EX
TN22_1BA
DA1_2HA
CT16_3LT
RG31_5PP
SO40_3ZN
RG10_9JA
RH19_4DW
RG2_7HE
SO17_1BJ
ME2_4LP
RG12_8FB
OX10_9DU
OX12_9BN
PO7_6AJ
PO40_9XH
PO33_1QS
CR3_5PG
SO21_1HZ
OX28_6JS
SL4_1TH
RG40_1XS
RH2_8EF
ME7_2BU
RG5_4JA
HP11_1BG
PL19_8BU
DT6_5BN
GL1_3PX
EX31_2AP
BA2_2QL
BA1_7NP
BH6_5AJ
GL5_4BH
TR27_4PB
PL35_0BG
SP1_2QQ
BS48_1BZ
PL32_9YT
PL25_4EG
GL53_7PX
BH23_3AF
BS16_5SG
PL9_9BW
GL3_2JH
GL14_2AN
GL7_1UY
EX8_2JF
PL26_8JF
BS34_6BQ
EX15_1FE
EX7_9QH
SN10_1HS
DT9_3AA
BS5_6SA
BH8_9PU
BS39_7SF
TQ2_5LZ
EX6_8DF
TR11_2LH
BS16_3TD
PL7_4DR
BA22_7LH
BA2_3HT
BH12_4AY
TR13_8AU
EX22_6GH
BS7_9RR
BS15_4EJ
PL5_3JB
BS4_1WH
PL15_9HH
BS15_1WW
EX17_1ER
SN16_0FB
BH6_3DB
BS3_5JL
SP2_0JS
BS7_0UE
EX16_6SU
SN2_2JG
TR4_8UE
EX4_7BW
TR7_2QF
TQ12_3AF
GL56_0DS
SN11_0HH
EX20_1AY
BS8_3EU
PL14_5RP
BH15_4AF
BS20_6AQ
BS40_5EL
SN8_2QT
TR15_1AU
TR15_1AU
BS22_7YZ
GL1_5JQ
GL5_3BE
SN15_2SB
SP2_7FD
SP4_8QY
EX12_2UU
BS35_1DP
BA4_5BT
BS11_9SB
EX10_9YA
GL13_9FB
TQ9_5NE
SN12_8AG
TR18_3DX
BH24_2RR
EX1_1SB
TR21_0HE
EX4_1HJ
SN2_2EY
SN2_2EY
PL31_2JJ
BS14_8PT
DT10_1QU
BH10_4BX
TA1_2LB
DT1_1QR
BA12_9AA
DT11_7BH
GL20_5GJ
BA20_1QN
BH21_3AP
BA13_3FQ
SP9_7QN
TR1_2JA
BH20_4QQ
PL1_3BS
BS37_4AX
BH4_9HJ
DT4_7TB
BS27_3RP
BA14_9EN
