# Supplementary material for: Variation in COVID-19 booster uptake in England: An ecological study
Source: PLoS One. 2022 Jun 29;17(6):e0270624. doi: 10.1371/journal.pone.0270624 (PMC9242486; doi:10.1371/journal.pone.0270624)
Supplement: S3 File — A zip file containing most of the data files. (ZIP) [file pone.0270624.s003.zip › data1/pchh]

EC1V_2PD
S10_2TJ
CB2_0QQ
L9_7AL
BD20_6TD
L12_2AP
B98_7UB
SP10_3LB
L31_1HW
EN5_3DJ
S75_2EP
SS16_5NL
RG24_9NA
MK42_9DJ
BR3_3BX
B4_6NH
CH2_1BQ
BD9_6RJ
WA3_7PG
BS2_8HW
SS16_5NL
BB10_2PQ
HX3_0PW
CV2_2TE
CA1_3SX
HU16_5JQ
W6_8RF
EN2_8JL
CM1_3AG
SW10_9NH
S44_5BL
PR7_1PP
OX3_7LE
CH2_1BQ
L7_8XP
CH63_4JY
CO4_5JL
TN37_7RD
SY1_3GZ
CR7_7YE
CA2_7HY
DA2_8DA
DL3_6HX
DN2_5LT
DN4_8QN
DT1_2JY
UB1_3HW
ME17_4BG
RH1_5RH
BN21_2UD
GL3_4AW
KT18_7EG
BL9_7TD
LE17_4DZ
NA
DL6_1JG
GU16_7UJ
CB21_5EF
LA14_4LF
CV10_7DJ
LE3_9QP
GL1_3NN
B75_7RR
WC1N_3JH
SN3_6BB
W12_0HS
HG2_7SX
B9_5SS
NR6_5BE
HR1_2ER
UB8_3NN
PE29_6NT
E9_6SR
SR2_0NB
OX16_9AL
HD3_3EA
IP4_5PD
NR31_6LA
CT1_3NG
NN16_8UZ
IG3_8YB
NG17_4JL
KT2_7QB
DE22_3LZ
LE5_4PW
LE1_5WW
CW1_4QJ
SG6_2AZ
LN2_5QY
SG1_4AB
L14_3PE
L8_7SS
LE11_5JY
LU4_0DZ
BD18_3LD
SK10_3BL
M13_9WL
WS2_9PS
SE5_8AZ
ME7_5NY
LE13_1DR
S10_3TH
MK6_5LD
B12_8JL
TA1_5DA
E13_8SL
NR4_7UY
M8_5RB
N18_1QX
NE29_8NH
NN1_5BD
S5_7AU
NE23_6NZ
HA1_3UJ
NG7_2UH
NG7_2UH
CA7_9DD
L39_2AZ
SW6_4UL
OL6_7SR
PE3_9GZ
PE21_9QS
WF1_4DG
BH15_2JB
M25_3BL
CM20_1QX
TF1_6TF
BN2_5BE
BR6_8ND
PO6_3LY
NE9_6SX
B15_2TH
DA14_6LT
RH19_3DZ
DE13_0RB
PR5_6UP
OL12_0NB
S60_2UD
WN1_2NN
RG1_5AN
BB2_3HH
BL4_0JR
BH7_7DW
SW3_6NP
TR1_3LJ
DE22_3NE
EX2_5DW
NW3_2QG
SO22_5DG
LA1_4RP
L7_8XP
OL1_2JH
NA
CB2_0AY
PR2_9HT
SY3_8XQ
ST4_6QG
GU2_7XX
BN2_5BE
DY1_2HQ
M6_8HD
SP2_8BJ
B71_4HJ
YO12_6QL
DN15_7BH
RH10_9BG
B91_2JL
NE34_0PL
EX2_7JS
SO16_6YD
SS16_5NL
BS10_5NB
PR8_6PN
ST16_3SR
SW17_7DJ
NN1_5DG
N15_3TH
EC1A_7BE
SW17_0QT
NE61_2NU
SM5_1AA
PO30_5TG
W2_1NY
NE3_3XT
NW1_0PE
KT16_0PZ
PO19_6SE
SK2_7JE
HP21_8AL
SR4_7TP
OL6_9RW
TW11_0JL
M20_4BX
WD7_9FB
SW1V_2RH
TS4_3BW
ME16_9QQ
LS2_9LN
PE30_4ET
E1_1BB
SW3_6JJ
NE1_4LP
TN2_4QJ
N19_5NF
TQ2_7AA
M41_5SL
BN13_3EP
HU10_6ED
NW1_2BU
CV2_2DX
DH1_5TW
TS19_8PE
FY3_8NR
NE63_9JJ
WA5_1QG
CV34_5BW
WD18_0HB
CA28_8JG
TW7_6AF
IP33_2QZ
LA9_7RG
BS23_4TQ
SL2_4HL
E11_1NR
L35_5DR
RG41_2RE
BN11_2DH
M23_9LT
YO31_8HE
WF2_0XQ
