# Supplementary material for: Variation in COVID-19 booster uptake in England: An ecological study
Source: PLoS One. 2022 Jun 29;17(6):e0270624. doi: 10.1371/journal.pone.0270624 (PMC9242486; doi:10.1371/journal.pone.0270624)
Supplement: S3 File — A zip file containing most of the data files. (ZIP) [file pone.0270624.s003.zip › data1/pcphm]

LU4_8BN
LU1_1NE
NR31_6SH
SS6_7JE
CM2_6RF
IP3_0AQ
SG15_6RA
WD24_7RS
SS14_3AF
IP33_3SP
LU5_4JD
NR30_1SF
MK1_1QB
PE1_1ET
SS3_8DA
SG1_1LA
PE13_1PE
SG7_5NW
SS7_2RF
LU5_4NP
LU4_9PG
NR34_9NQ
MK40_1LX
SG5_1JW
IP2_9LF
LU3_1HA
SS14_1BA
CO1_1LX
CB5_8WR
CO15_1QN
CB9_8AD
PE29_3AQ
PE30_1BL
LU1_2BG
NR1_1WR
PE1_1NW
PE7_8BE
PE2_9QY
AL6_9EF
SS0_0DH
MK43_8JT
LU3_2SZ
CO2_7GH
SG2_7QX
CM7_1LB
CO10_8NY
IP6_0HS
IP14_2DA
LU7_1RS
MK46_4BA
EN10_6HT
NR27_0BG
SS7_5UH
IP19_8SG
CO6_1NJ
IG10_2NN
PE13_4LF
CO7_6DE
LU3_1NR
IP22_4EH
PE38_9JE
NR8_6EE
IG9_6LL
SS7_5LN
WD19_7EU
RM18_8AD
IP23_7AF
NR21_8SY
LU1_5RD
HP2_5BL
SS5_6JH
SG5_2EN
IP13_9AY
CM2_8PU
WD18_6NT
LU7_4SZ
LU4_0DU
PE2_6XN
CM20_1QR
LU1_1BW
SS5_4EG
IP2_0QQ
NR32_3LL
MK41_6BW
LU6_3RZ
CO15_5UH
NR1_4AB
CO2_9EB
AL1_3FY
CO5_8QT
IP31_2HD
MK42_9HG
MK10_7LN
LU4_9QD
MK14_6GL
AL9_7QR
SS0_0RJ
IP5_1JS
MK40_3RS
EN10_7HX
SS9_1SW
SG18_8AP
CB1_3HP
IP2_0BX
LU7_1EU
NR6_5SR
CM8_2AF
CO10_9JL
NR15_2TA
LU4_8DE
CO6_1EB
IP5_3SL
MK13_0BH
WD18_7LR
WD6_1JN
MK42_0RU
CM1_2DW
CO2_8RB
PE1_2UF
PE1_4AU
PE4_6NB
IP7_5DN
IP1_5AS
SS2_5PW
CM20_3NG
CO10_1RF
SG5_1BS
SG18_8EL
CB24_5NZ
MK3_6PB
CB8_7PN
SG17_5TQ
SS2_5PB
NR5_0GB
SS14_2HB
SS9_1JN
MK44_3WJ
HP3_9SQ
CM3_6AH
CO6_3JF
SG5_4LA
CM20_3AH
CM2_9XW
MK41_0SE
CM2_6QT
SG7_6BN
MK1_1DD
WD6_1JG
IP32_7JS
EN8_0TA
LU5_4JU
CB9_0BQ
MK10_0AH
CM9_4LE
PE15_0AX
SS13_3JU
IP24_2RL
RM20_1TX
PE6_7LR
CO2_8JB
MK7_6BB
CM2_7LJ
MK40_4GH
CM1_3DU
CB21_5DH
IP31_3QU
CM9_8QD
LU7_2PJ
CM23_3AL
LU5_6DE
PE37_7XD
IP11_9DU
PE8_6PL
LU3_2BE
PE28_2RW
CB25_9HW
CB2_9FN
WD6_1PU
LU4_0TR
IP13_0QU
MK17_8QY
IP12_1AA
HP2_7QH
NR34_7EF
KT9_1DR
N13_4PN
EN3_4GS
RM8_2AJ
SE10_0EL
E10_7LA
SW19_2HR
NW6_1NB
SE1_5AG
DA14_6EQ
N21_3RE
CR0_0JD
TW7_7DT
W2_5DP
E6_5LX
E5_0HD
DA17_5QQ
RM11_1EU
N16_7JD
W2_5ES
E16_1EH
NW1_6AE
SW16_4AE
BR3_3PS
E6_6EN
E6_7FB
E14_5NY
EC4A_2BE
KT1_1RP
TW9_4AD
UB8_1GA
UB6_0UW
N22_6BA
W10_6TJ
EN4_8TD
UB6_0HL
IG11_0TH
IG2_6BN
SE12_9QL
N7_9RP
RM13_9BD
SE3_9FA
BR7_5NP
W5_4RQ
N1_0SL
N1_1EF
E8_1HP
NW10_1QJ
NW8_8HA
E2_7QB
SW16_3QQ
NW8_7NG
TW5_9PD
BR5_2RG
W5_1ET
HA8_8TB
E16_3AR
RM10_9HX
IG11_9PN
E6_5JS
SW2_1AH
BR1_5HS
E5_8BY
DA8_3EX
E16_2LL
SE15_5SL
RM3_9LB
N16_8AD
UB4_0RU
SE27_9AZ
N1_2UQ
E12_6PQ
SW15_4HJ
HA5_1QG
E17_9AP
HA8_0AD
BR5_4PE
EN3_4DN
WC2B_5QA
SW8_3RX
TW13_5DY
CR0_9DX
SE28_0NY
E3_4LH
SE24_9HU
N3_2LN
UB2_4DG
W10_5PS
N15_5AA
W1T_5AZ
N4_1JX
E1_4FG
UB6_9QN
E3_3FF
W12_7JD
HA5_4AL
NW9_5ZN
E8_4HU
W12_7DA
W6_8JA
UB9_6BU
UB4_8JF
HA5_5DY
W6_7PD
HA5_5DY
SE11_4HQ
TW5_0QU
TW5_0DR
HA0_4LL
HA8_0EJ
NW9_9EG
E1_0SG
E16_4PZ
W1U_2AU
NW1_7JR
NW9_9AD
SW9_8SA
E13_0QA
E3_3EW
SW6_5SA
HA1_1BE
EC1V_8DY
E4_7PA
SW9_7DE
E8_4AA
HA2_9BN
SE15_3HB
E14_6GG
UB4_8SE
UB10_0LG
NW9_8LU
N1_3PB
SE13_6BG
SE13_5PJ
E10_5LG
W12_8HA
E3_4QA
SE8_5BZ
E13_0QU
NW3_2HU
SE20_7DS
SE9_6SN
HA8_7HF
W3_7DA
NW8_8EU
TW3_2QH
CR7_7HQ
IG8_0DY
CR2_6ES
CR0_8TE
HA2_9SG
SE16_3RW
SW10_0LR
UB3_1LS
E17_7PJ
N22_6BH
DA16_1TJ
SM4_4SS
E13_9AR
N1_7QP
HA3_8BL
SE14_6LD
HA2_6EH
UB5_6WL
HA9_9AB
SE26_5SE
RM10_7YA
SW6_1AA
SM5_3AX
N14_4XA
W14_9PR
SE27_0QT
SW1V_3EB
SW17_9PG
KT6_7DJ
W8_6BD
BR3_5NT
TW10_7LF
N22_8HH
E6_3BD
N17_6SB
SW4_8JP
UB3_3HF
NW3_3NR
SW1V_2QA
KT6_7BB
SW9_9AE
SE21_8EZ
UB1_1JY
HA6_1PF
E16_2TQ
SM1_3AT
E6_2HT
RM8_1UU
NW5_4EG
N4_3RN
N1_8LY
HA2_0AJ
TW4_7HT
E1_1DB
HA6_2QF
E9_6AS
N17_8NW
UB2_5DS
N1_5LG
CR5_3BB
SE1_6ET
W13_9LA
DA8_1AN
UB5_6JT
N17_6QB
RM9_6XA
W7_3HF
SM6_9BN
DA1_3QA
SE9_2DR
UB11_1AA
HA2_8DU
N7_6AJ
WC2N_5LH
RM10_8QS
W5_1QP
DA14_5BN
TW14_0LT
E10_7AA
UB2_5LN
TW3_1JH
W7_1DR
E1W_2RL
UB2_5RB
SE6_2SP
E15_4ES
SW1P_4EN
SW12_9DR
E11_2AE
DA5_1AD
SW1V_1RY
N19_5QT
RM6_5NR
E4_6LQ
EN3_5JL
E4_9LD
SW15_4DG
N7_6JP
SW16_1BS
E7_8LQ
E13_8EE
TW2_6JL
W12_9BL
E7_0EW
SE18_6AB
SW5_0EA
S41_8TA
B11_4AN
CV11_4HL
CV3_3DP
B18_4HB
CV5_9HA
B12_0XE
NG7_3NS
B66_3EN
NG5_7ED
NN17_1AP
CV3_4AR
WS10_8UZ
DE21_7UY
CV31_1YD
LE3_2LL
NG10_1NY
NG19_0HA
CV11_4FL
B10_0HH
B76_1XL
NG17_2AH
DY4_7HW
WS1_1RS
WV1_4DE
WR1_2DA
B67_6NX
LE4_1EF
WR4_9PA
DE24_3ND
B69_3DU
WS5_3EY
TF9_3AP
B43_7JW
LE4_6AW
SY3_5AD
NG13_8BD
LE4_4EE
B7_4NY
WS3_3LH
DE55_7BL
NG9_2JQ
SK17_6BZ
LE19_1HJ
DE1_2AH
NG1_3QS
CV1_1DS
NG24_1AT
WV1_3EX
WV14_8TH
LE67_6LG
S43_1JG
NG16_5DD
DE22_1BP
WS1_3HG
HR7_4AE
CV21_1JF
WS10_8RT
ST6_3LQ
PE9_2EX
NG5_2DA
B70_9LW
WS10_9AD
WS1_2EQ
WV14_0AX
B16_0NL
DY14_8QE
NG11_9FE
B19_1HJ
NN8_4ES
WS6_6JX
LE9_1UW
LE8_5QJ
WV9_5BX
CV6_5EE
NN9_5PX
HR4_9NR
DE14_2PR
LE10_3BS
B8_1NJ
DY2_8TH
B18_4HJ
B66_1QZ
NG5_6NY
LE7_3XW
NG21_9QP
SY1_3HY
DE72_3EA
DE74_2LB
DE7_8SX
LE12_6JG
DE7_4NU
DE7_6GR
SK17_7PE
WV10_0NT
LE17_4AD
WS10_0EB
DY9_8JT
S80_4NN
DY4_7EW
B9_5DB
NN12_8BL
B11_3NQ
B66_3AP
WV2_3AJ
B66_4ES
LE5_1QN
S32_1BB
NG24_4JH
CV32_4RA
LE2_6EH
B20_2QR
B19_1HL
WV16_6LP
DY2_8PX
LE11_2PZ
ST16_1JG
B43_6NR
DE7_6AT
DE23_6LS
CV6_4HF
B70_9QG
WS2_0AW
LE3_0QR
NG8_2GB
DY2_9PY
DY5_1RG
NN4_5DW
TF2_6ED
B8_2NB
LE18_4PB
B5_5JU
DE65_5EL
CV10_8BW
LE4_0RY
NG22_8QR
NG5_5EJ
NN6_7RR
B98_0RF
CV21_3BX
B1_2PZ
B69_4SN
B21_9PB
TF1_6XQ
B49_5BX
NG22_9PP
LN1_1XP
PE21_6PA
B69_3DB
CV22_6HU
B70_7AR
LE14_4PA
NG14_7AB
SY7_9BZ
B70_7RW
B44_9ET
B62_9LR
CV6_5EA
WV13_3HP
B66_1DS
B62_8PY
NG18_1QB
NG20_8AQ
LE67_3PH
B68_8JB
DE4_3AR
NG16_5JW
LE3_2JW
B12_0YU
WS1_3PS
CV34_4SA
LE4_7AN
LE5_4DA
DY2_9PY
ST3_4PQ
ST2_7AF
LE16_7NJ
CV6_3AA
B91_3BQ
DE21_4RY
B10_0XA
LE12_9QY
NN15_5AZ
B64_6HN
DY1_2BY
B65_0JE
NG15_6NT
B12_8SX
B7_5PR
DY8_1PA
DE11_0HU
B21_9SN
B70_6PY
ST1_4PB
WS11_9RE
NG25_0QF
B6_5HP
LE15_7TU
DE11_8LH
NN18_8QT
LE12_8RZ
SY11_2PA
ST7_4QG
WS10_9PR
S40_4AA
S45_9JE
S43_3TL
S42_6PX
WV3_7AH
B42_1QF
DY1_1RB
PE11_2AF
PE11_3RU
NG16_6NA
WS2_9QN
SY5_0RR
B69_2JQ
NN8_1QD
NG2_2DF
LE5_6PX
CV3_2JF
NN1_2TE
NN17_1AG
NN1_2NQ
B66_3BQ
CV2_2RH
NG6_8QJ
NG15_6EP
CV2_1LQ
NG19_8AN
SY13_1AX
PE25_1NL
LE15_6AJ
LE2_6UL
B18_6PU
B10_0UF
LE2_4FY
B11_4LE
B9_5PU
NG5_2DR
B19_1HL
B70_9QL
CV6_5GU
B12_8JU
B21_9RY
B11_1LU
B11_1RD
NN17_1NU
B77_4DP
DY1_4AF
NN1_4HL
LE4_7RE
B10_0UU
WR11_3LF
CV32_4BT
LE1_1WA
WS1_4HE
DN36_5AD
B79_7LG
TF1_2TU
CV12_8SX
CV2_2TS
NN11_4BT
DY1_4RP
NG15_7UQ
B73_6RB
CV21_1RG
WS2_8EQ
CV2_2SH
WV13_2PZ
NN18_8AL
B90_3LU
NN15_6XB
B98_7RU
B90_4EN
DY1_3QZ
WR2_5HL
SK17_8JT
CV4_9DU
WS2_8NG
NN2_7BD
B42_1BT
NG2_6AG
S42_6XW
TF2_8HG
CV11_5QH
ST14_7DP
CV1_5EA
B66_3PZ
NG9_6DL
LE5_3GH
NG8_5ND
NG24_3LG
PE10_9NJ
NN18_8LU
NG17_7BG
PE9_1YA
NG8_1FG
LE9_8DS
B27_7RR
B42_1TQ
NG12_2FH
B42_1EZ
DE55_1LU
SY4_5AP
NN2_7HG
NN4_9UW
TF7_5QZ
DY8_5BN
B24_8EH
S65_1JQ
TS5_5HR
TS29_6PY
BD15_7WA
TS7_9PD
DN16_2AB
NE12_9SJ
HU11_4AL
NE35_9AR
BD4_7SR
DL1_3RB
WF12_9AE
NE11_9YA
NE3_5BU
HX1_4JT
HD2_2LQ
BD21_3ER
LS14_6UF
TS6_6AB
NE6_2XP
SR8_5HA
S65_3SW
S5_8NH
NE33_1AZ
SR7_7HN
TS18_2PB
SR2_9TT
TS17_9EN
BD7_2NB
HU18_1PB
WF17_5AW
NE48_2AS
DH1_1AR
TS23_2NX
DN34_5DX
HG3_5JS
TD15_1BN
S73_0TB
CA3_8JU
DH1_3NB
HX1_1PB
HD1_2QE
NE1_7XE
WF1_1UP
NE20_9NZ
HU5_5JX
HX1_4NE
DN20_0DY
NE3_5TT
NE28_7BJ
YO31_0HA
NE12_5UT
DL8_3QX
DN33_1HE
HG5_0AS
HG5_0DH
DL4_2HP
DL17_0HF
HU3_2HA
HU9_1TR
YO10_4PN
YO32_2ZB
TS25_5SA
NE34_8PS
NE28_9HP
DL3_9EJ
S74_9QR
NE35_9AN
BD5_0NX
HG1_4HL
HU13_9LZ
HD2_1HG
TS3_6AL
WF7_6JL
BD13_2GD
TS5_8SB
NE25_0DS
TS15_9DD
NE29_9QR
DL1_1NH
DN32_7JR
LS11_0JY
TS8_0TL
NE63_9LU
DL15_9HU
HU16_4AZ
HD8_9PD
HG2_8BE
HG4_4DZ
DL7_8FW
DL10_4HP
HG4_2AT
YO21_3JP
NE28_0AA
WF13_3NT
NE3_4XN
DN32_0LT
NE36_0LJ
NE32_4BB
TS6_9JD
WF6_2AQ
WF13_3HN
WF14_8AZ
BD2_3LS
TS19_7PQ
NE7_7EE
NE5_4FB
NE28_8HU
NE26_2SN
NE4_8BL
NE12_7HS
NE3_4BP
DN10_4QY
NE62_5DF
CA1_3SN
HG1_5BG
NE47_6JG
NE61_2BD
S2_3AE
HU17_7BZ
HU13_9BB
WF11_0LA
BD4_9EJ
HD9_6DE
HU9_1AT
TS5_6AB
YO32_9RU
LS9_7BD
TS17_0YL
DN4_0AJ
NE2_1DB
TS5_4EQ
TS10_2RF
NE31_1LQ
HU6_8QE
SR7_7JE
DL14_6AB
WF17_9PL
TS18_1PL
BD9_5PZ
TS12_3DZ
DL14_9AE
NE23_1XZ
NE40_4US
NE11_9LJ
HX2_6PD
DH7_8NH
NE12_8EW
S80_2TP
NE30_3QD
YO43_3AX
TS7_8DU
YO16_7DJ
NE3_3NA
HD2_1SZ
BD6_1TD
HX3_7JE
TS27_4EE
DN11_0PL
TS26_0BF
TS24_7RZ
DL2_1BN
CA28_8ER
YO1_7LJ
NE25_8AQ
CA14_3RW
WF2_9BY
HU17_8XE
YO11_3YN
NE31_1LF
NE32_4LZ
NE34_9BD
TS11_8ES
NE7_7XA
CA14_1NQ
HU6_9BS
BD22_9JJ
S4_8GS
TS17_9FF
CA11_0DN
CA11_8RQ
DN37_9DR
TS19_9BX
NE33_1DP
WF8_4PQ
NE5_3BY
HG5_8AG
YO16_4LZ
NE1_2BL
SR5_5PS
TS10_3FB
BD1_1RX
S5_0QF
BD10_8EW
HD6_1AT
S3_9DL
DL3_8SD
DL2_2GL
HX2_9LL
BD18_1QB
SR4_7JA
S63_7QY
DH7_6JX
TS12_1AE
SR6_7PG
CA28_9PG
CA20_1PR
NE13_6EN
S5_6AZ
HX3_7QY
DH6_1DS
NE2_1AF
HD7_5AB
WF15_6EF
DL13_3AT
LS7_4HZ
HU19_2AB
S7_2DL
CA1_1BJ
NE28_6NQ
HD3_3NL
S36_1EG
DH3_3BD
HG1_1NS
LS2_8NG
NE1_7DF
SR1_3LB
HU7_4PT
S4_7HA
TS18_1EP
TS12_2TG
DH9_7AN
HD6_1RZ
BD6_2DW
WF9_4LB
LS8_4BU
DL9_3EN
NE8_1AG
HU2_8RW
TS6_9QH
NE3_2FP
DL5_4DH
NE29_7UJ
TS10_2AA
TS21_3LU
YO7_1PZ
CA28_7XY
BD23_2AG
NE29_6RX
NE29_7QT
YO12_5BN
NE3_4UN
DN14_6AE
CA13_9LE
TS23_2DG
LS7_3EX
LS10_4HT
LS7_1SH
LS11_5LQ
HX6_3AH
YO24_3WX
BD10_8DP
DN19_7JD
S4_7WW
CA17_4QA
S4_8AN
TS8_9JH
LS16_5PR
NE27_0BY
LS27_0TS
NE28_6RN
NE26_2SY
DN15_7JW
S10_2HS
CA2_4EQ
TS12_2SP
DH8_5QW
DL1_5JH
DH7_9SA
NE11_9SJ
TS14_6BA
HG2_7SA
TS25_2LS
WF4_5BY
S74_9AF
LS10_2AP
LS9_7SU
TS1_2NW
WF5_9HQ
WF13_3HL
S66_2JQ
TS18_2AJ
TS26_8DB
NE28_0PS
NE61_1BJ
DL17_9LH
NE5_1DN
TS24_9LA
S20_8ND
NE12_6SS
NE34_8HF
NE4_6SL
SR7_9AD
TS15_9XN
S3_8HT
NE13_6LH
HU10_6JP
TS24_9DN
NE41_8AB
LS14_6DX
BB8_0HR
BB5_2ER
L9_5AS
L9_7AS
WA9_4TU
ST7_2AA
SK10_3DE
WA8_6EQ
PR4_5PB
L10_3LN
OL6_7DP
L20_4BB
BL9_0RN
PR6_7JY
M11_4BD
M15_5AS
L24_9GB
L36_7TX
SK14_1BD
M12_4NH
M22_5HZ
M26_3DA
OL12_6XT
PR8_3HW
OL6_7SR
L39_2DN
BB1_2AF
M23_9PS
M45_6QJ
BB9_9EU
M21_9EQ
CH1_1NA
PR8_1AH
L24_8QB
SK1_1PU
SK9_3PA
M24_4WT
BL2_6NT
OL13_0UJ
LA13_9NN
BL1_8SW
SK5_8LQ
SK8_6LQ
SK3_0RG
BL1_8UP
BL3_2EH
BL1_3RG
M20_4SS
WN5_8NB
SK5_6RN
OL11_1NT
L36_2NS
L20_9DL
M16_0LN
BB3_2LZ
M16_8EE
M35_0AD
L37_4ED
OL7_0LH
LA22_9TA
L18_6HG
BB4_5JA
FY6_9AH
CW8_4AZ
WN1_1QP
CW1_3HH
WA11_0AN
BL6_6JW
L25_0PA
WA5_0BF
FY2_0JG
LA6_3EH
BB2_3RR
PR3_1PB
PR4_2JN
L20_4NJ
M5_3PH
BL3_4PZ
WA15_7AZ
CH46_2QQ
M16_9NW
L21_8NS
L31_2LZ
FY4_1TJ
WN7_2XT
WN3_5TE
M31_4WJ
L30_2PB
L17_7BP
SK6_1RJ
M14_4EP
M8_9JR
OL16_4AT
CW5_7ER
M7_4NX
CW8_3AB
L40_0SA
FY7_6HP
OL4_1EG
SK8_3QA
BB1_6AS
OL1_3HP
WA7_1TQ
SK10_5JH
L32_0TU
L32_8RE
M14_5LW
M34_7PL
L20_9HH
OL9_8LX
FY8_1TH
L22_4QQ
M25_0HT
M20_6TR
LA3_2RT
PR9_9JQ
L31_3DB
BB10_1AF
BL9_6LL
M1_1LZ
WA7_2GX
BB9_8EH
CH43_7AA
CW12_1LR
OL4_3LG
L25_7SF
L18_6HF
M32_0RW
L34_5NQ
M28_3BT
M41_0XQ
BL3_4EB
PR8_5AB
SK10_4DG
LA22_0AD
M27_6EW
M28_1PB
SK3_8TL
PR2_3FB
PR7_1DE
CH65_3EY
CH3_5LL
WA1_1QA
L35_1RZ
M33_5PN
LA5_8DH
SK5_6AZ
CH3_9PX
M45_7TA
OL7_0NW
BB18_5DR
CW8_4LF
OL9_7SB
M21_8HA
CW12_3DN
SK14_2AD
M26_2SP
CW11_1EG
WA11_8HE
SK7_4HS
BB7_4TE
M16_8NR
FY4_5PN
FY5_3AL
CW7_1AS
SO40_8WU
TN4_9UU
BN1_8AS
BN2_5UT
SO53_3YJ
PO14_1TT
HP12_4NU
BH25_5BS
TN23_7SJ
OX14_3JF
GU10_3PX
TN10_4AE
RH5_4RD
GU34_1ET
DA9_9SJ
ME4_4BB
OX4_1UT
RG14_1DJ
OX1_3HL
RG1_2AE
SL1_1JR
SO15_1BA
TW18_4WB
PO12_3AX
ME2_3EP
MK18_1RP
KT21_1AW
KT22_7SR
HP21_7QG
BN25_1ND
CT9_2QN
HP5_3EZ
GU52_8JS
TN37_6DU
OX12_9AJ
ME3_8HX
CT14_7AA
KT11_1HT
BN1_9ED
HP6_5DR
SL6_9HF
SL5_8QQ
PO9_1PF
RH19_1QL
DA10_1AD
GU2_7NT
RG1_5NN
OX5_1AB
SO50_7AU
PO4_0JW
PO9_5AH
RG45_7AP
SL3_7UB
SL6_7UA
GU47_0TF
SL1_4XE
RG9_2BA
KT19_8HJ
HP14_4LG
PO13_8ZW
OX26_3HA
SL0_0PU
HP17_8JX
TN12_5BT
RH11_9BA
PO19_1JL
BN2_4GB
BN10_8LD
BN26_5AB
BN1_6AG
BN10_7LX
BN2_5FB
RG14_5EN
KT8_0DL
PO1_2RY
RG17_8XY
HP11_2RS
HP19_8EN
ME3_7AT
TN35_5BL
ME12_4RE
OX18_3AG
SL7_1RE
SO42_7RB
GU21_5PE
RH4_2HQ
GU29_9DH
RG7_3SQ
TN28_8ER
RG1_6DJ
RG10_9EH
KT17_2HS
CT1_1UP
BN3_2AF
ME20_6QJ
ME7_5XG
PO20_8EA
ME14_1QP
SO16_8HY
HP9_1QD
DA12_1AS
RG40_1XS
GU11_1AY
HP20_1XB
OX28_6JQ
KT19_0JA
TN13_3TQ
DA11_7QA
KT10_0AQ
SO50_4FZ
ME7_2HN
RG12_1BE
SL1_4XL
SL1_1JS
ME10_4AJ
SL4_1DW
OX16_5UN
RG21_7LG
GU1_3DP
CT5_2AJ
TW19_7PZ
HP7_0HA
OX11_9BZ
RG40_2NS
OX3_8DH
TN31_7BE
GU15_4HE
RG31_5AW
HP11_2RS
PO14_2JQ
CR3_6QA
KT20_7RT
TN34_3PX
SL2_5JU
LU7_0NW
GU22_7HA
TN5_7PR
SP5_3PG
TA24_6AN
GL1_2DP
EX39_1LQ
BH24_2HP
BH11_9TW
SN3_1JE
BS11_9EG
TR17_0AP
GL50_4BJ
GL52_8LR
GL1_3NE
DT8_3EF
BS3_3BW
BS15_8LP
GL7_1JT
BH2_5NL
GL1_1PU
BS13_7TJ
BS23_1JA
BS34_5UP
TA1_3PT
TA6_4TZ
GL5_4JG
BA10_0EB
BH14_0AD
TA8_2BS
TR14_8SU
TR26_2FZ
BH8_9UD
BS31_1PW
SN4_7AU
BH21_2SE
TA18_8BX
PL31_2LL
BS10_6AT
NP16_7AA
GL16_8RG
PL21_9AB
PL14_4AA
TR7_2RT
EX36_3BU
TA4_2JT
TQ1_2JG
EX23_8JS
PL4_9AA
BH23_5EY
SN6_7DN
PL3_4JN
BH7_6RY
BA1_3PT
TA6_7AS
BS4_4WW
BS6_7XR
SN8_4BY
BS2_8DB
BA6_9LP
EX8_1PY
BS24_7LZ
BS30_9DU
SN15_4PD
EX35_6HW
SP11_9LZ
TA19_0DH
TR18_4EL
DT1_1UW
SN13_9RG
PL1_4JZ
DT3_4DT
BA2_3PN
BA2_4BY
BS1_6TB
TR15_1SY
TR1_3DP
PL13_2RG
BH9_3RE
TQ5_8TA
BS23_3PZ
BA2_8DH
BA13_3FQ
SN13_9DN
TQ2_7HH
BA11_2FH
EX4_2AA
PL25_5AE
TR2_5DH
BA1_1EL
BS1_3EU
BA14_8AT
TA24_5BY
EX12_2PB
BA14_7AQ
BA2_5EE
BH23_2FQ
BS5_9LA
BA20_1PZ
SN1_5PL
BA16_0EN
BH12_5BU
BS28_4AB
TQ7_1EB
DT6_3LF
TQ3_3EF
PL5_1TE
PL7_2AW
GL15_6JW
