# Supplementary material for: Variation in COVID-19 booster uptake in England: An ecological study
Source: PLoS One. 2022 Jun 29;17(6):e0270624. doi: 10.1371/journal.pone.0270624 (PMC9242486; doi:10.1371/journal.pone.0270624)
Supplement: S3 File — A zip file containing most of the data files. (ZIP) [file pone.0270624.s003.zip › data1/pcvxctr]

SS7_1TF
NR1_3JX
NR30_2BG
SG1_2FQ
CM20_3DT
LU3_3QN
MK41_7PH
CO4_5UP
HP2_4AD
WD17_3EX
LU6_1LF_
SG6_3DN
SS11_7XX
IP3_0SP
PE29_7HN
NR17_2AS
IP33_3FT
PE13_1AR
CB4_1BL
MK9_3HS
IP20_9AR
SS14_1DL
NR2_3TU
PE19_8FT
NR19_2EX
IP14_5FP
CB1_1PS
RM16_2PX
PE30_1HA
PE38_9HS
PE1_1NT
HA3_5BD_
E20_1EJ
W5_5TL
SM1_1AY
WC1H_9BT
N8_8JD
CR0_1TY
SW19_8YA
RM1_3RH
KT1_3EW
SE13_6LH
BR1_3UH
IG3_8YB
SE1_7RH
SE5_9RS
SE18_4QH
SE1_7EH
SW15_5PN
B5_7QU
ST6_4JU
WS1_1YS
NG19_7AP
HR4_9BD
WR13_6NW
PE21_7PB
B60_1GN
LE4_6DP
WR5_3TY
LN2_2NA
DY4_0BS
NN3_6BJ
SY10_7AG
DE1_2NJ
NG7_6HB
WF1_5RH
BD1_5AX
NA
NE1_4EP
YO24_1LW
SR5_3HX
HD1_6PG
DH1_5FA
DL2_1DL
TS3_6RS
BD20_6TD
HU1_2PQ_
DN15_6HX
M11_3BS
PR1_1FB
LA1_1PL
WA9_3AL
BB11_1PY
BB1_5AA__
LA9_4BD
LA12_7BT
PO30_2QR
SO16_4GX
SL1_3SS
OX4_4XP
HP21_9PP
RG1_7QE_
BN1_2TE
PO4_8FE
PO19_6AA
KT10_9AJ
BA22_7LH
TA1_1NY
PL2_3DQ
BA1_9BU
SP2_7TU
PL27_7JE
EX5_1EW
BS34_8QZ
EX31_2AP
BH7_6JF​
TA24_6DF
TR13_8PJ
