# Supplementary material for: Variation in COVID-19 booster uptake in England: An ecological study
Source: PLoS One. 2022 Jun 29;17(6):e0270624. doi: 10.1371/journal.pone.0270624 (PMC9242486; doi:10.1371/journal.pone.0270624)
Supplement: S3 File — A zip file containing most of the data files. (ZIP) [file pone.0270624.s003.zip › data1/phallo20-21.csv]

code	name	allocation
E09000002	Barking and Dagenham	17121364
E09000003	Barnet	17476874
E08000016	Barnsley	17142193
E06000022	Bath and North East Somerset	9280173
E06000055	Bedford	8811576
E09000004	Bexley	9861460
E08000025	Birmingham	92226883
E06000008	Blackburn with Darwen	14938849
E06000009	Blackpool	18511785
E08000001	Bolton	21831919
E06000058	Bournemouth Christchurch and Poole	19765849
E06000036	Bracknell Forest	4212500
E08000032	Bradford	42297871
E09000005	Brent	21782245
E06000043	Brighton and Hove	20354900
E06000023	Bristol City of	33141973
E09000006	Bromley	14971429
E06000060	Buckinghamshire	21363776
E08000002	Bury	11807473
E08000033	Calderdale	13479304
E10000003	Cambridgeshire	27248493
E09000007	Camden	26891542
E06000056	Central Bedfordshire	12636720
E06000049	Cheshire East	16757265
E06000050	Cheshire West and Chester	16538421
E06000052	Cornwall	26089970
E06000047	County Durham	49158653
E08000026	Coventry	22307481
E09000008	Croydon	21837389
E10000006	Cumbria	18773944
E06000005	Darlington	8511621
E06000015	Derby	19755877
E10000007	Derbyshire	42175216
E10000008	Devon	28616798
E08000017	Doncaster	24411855
E06000059	Dorset	14072294
E08000027	Dudley	21220896
E09000009	Ealing	24719816
E06000011	East Riding of Yorkshire	11190956
E10000011	East Sussex	27702336
E09000010	Enfield	17289609
E10000012	Essex	63202794
E08000037	Gateshead	16540836
E10000013	Gloucestershire	24281014
E09000011	Greenwich	23602544
E09000012	Hackney and City of London	35489474
E06000006	Halton	10366253
E09000013	Hammersmith and Fulham	22076989
E10000014	Hampshire	52348238
E09000014	Haringey	20353131
E09000015	Harrow	11150058
E06000001	Hartlepool	9024990
E09000016	Havering	11178366
E06000019	Herefordshire County of	9235715
E10000015	Hertfordshire	49247885
E09000017	Hillingdon	17809964
E09000018	Hounslow	16042089
E06000046	Isle of Wight	7652575
E09000019	Islington	26563090
E09000020	Kensington and Chelsea	21123456
E10000016	Kent	68975202
E06000010	Kingston upon Hull City of	24431064
E09000021	Kingston upon Thames	10280713
E08000034	Kirklees	26023502
E08000011	Knowsley	17441498
E09000022	Lambeth	31901722
E10000017	Lancashire	69587407
E08000035	Leeds	45258330
E06000016	Leicester	27202227
E10000018	Leicestershire	25234286
E09000023	Lewisham	24776047
E10000019	Lincolnshire	33546137
E08000012	Liverpool	44684374
E06000032	Luton	15580920
E08000003	Manchester	52856874
E06000035	Medway	17408473
E09000024	Merton	10545964
E06000002	Middlesbrough	17114555
E06000042	Milton Keynes	11642375
E08000021	Newcastle upon Tyne	23887403
E09000025	Newham	31070852
E10000020	Norfolk	40630383
E06000012	North East Lincolnshire	11468727
E06000013	North Lincolnshire	9345719
E06000024	North Somerset	9493906
E08000022	North Tyneside	12461410
E10000023	North Yorkshire	22106566
E10000021	Northamptonshire	35737447
E06000057	Northumberland	16709653
E06000018	Nottingham	34170850
E10000024	Nottinghamshire	41560794
E08000004	Oldham	17051234
E10000025	Oxfordshire	31239451
E06000031	Peterborough	11124105
E06000026	Plymouth	15322026
E06000044	Portsmouth	17898405
E06000038	Reading	9846754
E09000026	Redbridge	13979484
E06000003	Redcar and Cleveland	11761678
E09000027	Richmond upon Thames	9377934
E08000005	Rochdale	17395787
E08000018	Rotherham	16589847
E06000017	Rutland	1313054
E08000006	Salford	21592402
E08000028	Sandwell	24882785
E08000014	Sefton	21803403
E08000019	Sheffield	33900606
E06000051	Shropshire	12314392
E06000039	Slough	7535396
E08000029	Solihull	11373644
E10000027	Somerset	21048307
E06000025	South Gloucestershire	9431752
E08000023	South Tyneside	13664113
E06000045	Southampton	17171457
E06000033	Southend-on-Sea	9699107
E09000028	Southwark	27555187
E08000013	St. Helens	14514262
E10000028	Staffordshire	39718759
E08000007	Stockport	16105625
E06000004	Stockton-on-Tees	14327451
E06000021	Stoke-on-Trent	22779388
E10000029	Suffolk	30484023
E08000024	Sunderland	24261266
E10000030	Surrey	38006518
E09000029	Sutton	10057971
E06000030	Swindon	10171676
E08000008	Tameside	15516702
E06000020	Telford and Wrekin	12702182
E06000034	Thurrock	11484752
E06000027	Torbay	9687789
E09000030	Tower Hamlets	35195375
E08000009	Trafford	12641835
E08000036	Wakefield	24565516
E08000030	Walsall	18038410
E09000031	Waltham Forest	16162454
E09000032	Wandsworth	27777079
E06000007	Warrington	12424627
E10000031	Warwickshire	23363097
E06000037	West Berkshire	5905247
E10000032	West Sussex	34739113
E09000033	Westminster	31592560
E08000010	Wigan	26142469
E06000054	Wiltshire	17342726
E06000040	Windsor and Maidenhead	4761073
E08000015	Wirral	29868247
E06000041	Wokingham	5462768
E08000031	Wolverhampton	20985620
E10000034	Worcestershire	30077789
E06000014	York	8020501
