# Supplementary material for: Variation in COVID-19 booster uptake in England: An ecological study
Source: PLoS One. 2022 Jun 29;17(6):e0270624. doi: 10.1371/journal.pone.0270624 (PMC9242486; doi:10.1371/journal.pone.0270624)
Supplement: S3 File — A zip file containing most of the data files. (ZIP) [file pone.0270624.s003.zip › data1/phallo21-22.csv]

code	type	name	allocation
E5030	LB	Barking and Dagenham London Borough	17301056
E5031	LB	Barnet London Borough	17817462
E4401	MD	Barnsley Metropolitan Borough Council	17316803
E0101	UA	Bath and North East Somerset Council	9381913
E0202	UA	Bedford UA	8908261
E5032	LB	Bexley London Borough	9990146
E4601	MD	Birmingham City Council	93347593
E2301	UA	Blackburn with Darwen Borough Council	15063017
E2302	UA	Blackpool Borough Council	18705648
E4201	MD	Bolton Metropolitan Borough Council	22027113
E1204	UA	Bournemouth Christchurch and Poole Council	20052506
E0301	UA	Bracknell Forest Borough Council	4270772
E4701	MD	City of Bradford Metropolitan District Council	42674504
E5033	LB	Brent London Borough	22258738
E1401	UA	Brighton and Hove Council	21069574
E0102	UA	Bristol Council	33642711
E5034	LB	Bromley London Borough	15184718
E0402	UA	Buckinghamshire County Council	21647136
E4202	MD	Bury Metropolitan Borough Council	11925088
E4702	MD	Calderdale Metropolitan Borough Council	13619277
E0521	SC	Cambridgeshire County Council	27608337
E5011	LB	Camden London Borough	27612700
E0203	UA	Central Bedfordshire UA	12761977
E0603	UA	Cheshire East UA	16928979
E0604	UA	Cheshire West and Chester UA	16717770
E0801	UA	Cornwall County UA	26339962
E1302	UA	Durham County UA	49592006
E4602	MD	Coventry City Council	22571371
E5035	LB	Croydon London Borough	22218910
E0920	SC	Cumbria County Council	19017780
E1301	UA	Darlington Borough Council	8589579
E1001	UA	Derby City Council	19955440
E1021	SC	Derbyshire County Council	42606548
E1121	SC	Devon County Council	29013237
E4402	MD	Doncaster Metropolitan Borough Council	24609033
E1203	UA	Dorset Council	14214073
E4603	MD	Dudley Metropolitan Borough Council	21414254
E5036	LB	Ealing London Borough	25224274
E2001	UA	East Riding of Yorkshire Council	11300469
E1421	SC	East Sussex County Council	28073573
E5037	LB	Enfield London Borough	17531114
E1521	SC	Essex County Council	63823145
E4501	MD	Gateshead Metropolitan Borough Council	16754635
E1620	SC	Gloucestershire County Council	24572514
E5012	LB	Greenwich London Borough	24013087
E5013	LB	Hackney and City of London Borough	36547282
E0601	UA	Halton Borough Council	10471207
E5014	LB	Hammersmith and Fulham London Borough	22622159
E1721	SC	Hampshire County Council	52925228
E5038	LB	Haringey London Borough	20914246
E5039	LB	Harrow London Borough	11309632
E0701	UA	Hartlepool Council	9104452
E5040	LB	Havering London Borough	11304758
E1801	UA	County of Herefordshire District Council	9326573
E1920	SC	Hertfordshire County Council	49914952
E5041	LB	Hillingdon London Borough	18032181
E5042	LB	Hounslow London Borough	16323334
E2101	UA	Isle of Wight Council	7718573
E5015	LB	Islington London Borough	27365819
E5016	LB	Kensington and Chelsea Royal Borough	21560570
E2221	SC	Kent County Council	69733681
E2002	UA	Kingston Upon Hull City Council	24650169
E5043	LB	Kingston upon Thames Royal Borough	10464729
E4703	MD	Kirklees Metropolitan Borough Council	26280119
E4301	MD	Knowsley Metropolitan Borough Council	17594388
E5017	LB	Lambeth London Borough	33459055
E2321	SC	Lancashire County Council	70242965
E4704	MD	Leeds City Council	45838487
E2401	UA	Leicester City Council	27476212
E2421	SC	Leicestershire County Council	25514581
E5018	LB	Lewisham London Borough	25351819
E2520	SC	Lincolnshire County Council	33895130
E4302	MD	Liverpool City Council	45253633
E0201	UA	Luton Borough Council	15730216
E4203	MD	Manchester City Council	53736014
E2201	UA	Medway Borough Council	17581109
E5044	LB	Merton London Borough	10786212
E0702	UA	Middlesbrough Borough	17246180
E0401	UA	Milton Keynes Council	11794874
E4502	MD	Newcastle upon Tyne Metropolitan District Council	24257767
E5045	LB	Newham London Borough	31720920
E2620	SC	Norfolk County Council	41106708
E2003	UA	North East Lincolnshire Council	11562144
E2004	UA	North Lincolnshire Council	9434974
E0104	UA	North Somerset Council	9608925
E4503	MD	North Tyneside Metropolitan Borough Council	12615811
E2721	SC	North Yorkshire County Council	22344069
E2801	UA	Northamptonshire	36161788
E2901	UA	Northumberland County UA	16891117
E3001	UA	Nottingham City Council	34489899
E3021	SC	Nottinghamshire County Council	41980312
E4204	MD	Oldham Metropolitan Borough Council	17215575
E3120	SC	Oxfordshire	31679277
E0501	UA	Peterborough City Council	11252511
E1101	UA	Plymouth City Council	15504407
E1701	UA	Portsmouth City Council	18097098
E0303	UA	Reading Borough Council	10034432
E5046	LB	Redbridge London Borough	14177865
E0703	UA	Redcar and Cleveland Borough Council	11856290
E5047	LB	London Borough of Richmond upon Thames	9603933
E4205	MD	Rochdale Metropolitan Borough Council	17552397
E4403	MD	Rotherham Metropolitan Borough Council	16738987
E2402	UA	Rutland County Council District Council	1328609
E4206	MD	Salford Metropolitan District Council	21983815
E4604	MD	Sandwell Metropolitan Borough Council	25110470
E4304	MD	Sefton	22006114
E4404	MD	Sheffield City Council	34269551
E3202	UA	Shropshire County UA	12426066
E0304	UA	Slough Borough Council	7636385
E4605	MD	Solihull Metropolitan Borough Council	11505429
E3320	SC	Somerset County Council	21283535
E0103	UA	South Gloucestershire Council	9556487
E4504	MD	South Tyneside Metropolitan Borough Council	13801847
E1702	UA	Southampton City Council	17387855
E1501	UA	Southend-on-Sea Borough Council	9797597
E5019	LB	Southwark London Borough	28697967
E4303	MD	St Helens Metropolitan Borough Council	14653478
E3421	SC	Staffordshire County Council	40114063
E4207	MD	Stockport Metropolitan Borough Council	16289315
E0704	UA	Stockton-on-Tees Borough Council	14446222
E3401	UA	Stoke-on-Trent City Council	23011407
E3520	SC	Suffolk County Council	30804700
E4505	MD	Sunderland City Council	24469693
E3620	SC	Surrey County Council	38553966
E5048	LB	Sutton London Borough	10189942
E3901	UA	Swindon Borough Council	10302586
E4208	MD	Tameside Metropolitan Borough Council	15689243
E3201	UA	Telford and Wrekin Council	12808327
E1502	UA	Thurrock Council	11585703
E1102	UA	Torbay Borough Council	9808929
E5020	LB	Tower Hamlets London Borough	36350494
E4209	MD	Trafford Metropolitan Borough Council	12809977
E4705	MD	Wakefield Metropolitan District Council	24788041
E4606	MD	Walsall Metropolitan Borough Council	18195887
E5049	LB	Waltham Forest London Borough	16537312
E5021	LB	Wandsworth London Borough	28608337
E0602	UA	Warrington Borough Council	12549559
E3720	SC	Warwickshire County Council	23610825
E0302	UA	West Berkshire District Council	5975195
E3820	SC	West Sussex County Council	35253960
E5022	LB	Westminster City Council	32412786
E4210	MD	Wigan Metropolitan Borough Council	26354467
E3902	UA	Wiltshire County UA	17522431
E0305	UA	Windsor and Maidenhead Royal Borough Council	4831128
E4305	MD	Wirral Metropolitan Borough Council	30141759
E0306	UA	Wokingham District Council	5534182
E4607	MD	Wolverhampton Metropolitan Borough Council	21159004
E1821	SC	Worcestershire County Council	30364907
E2701	UA	City of York Council	8143147
