# Supplementary material for: Variation in COVID-19 booster uptake in England: An ecological study
Source: PLoS One. 2022 Jun 29;17(6):e0270624. doi: 10.1371/journal.pone.0270624 (PMC9242486; doi:10.1371/journal.pone.0270624)
Supplement: S3 File — A zip file containing most of the data files. (ZIP) [file pone.0270624.s003.zip › data1/pop2019.csv]

MSOA Code	MSOA Name	LA Code (2019 boundaries)	LA name (2019 boundaries)	LA Code (2020 boundaries)	LA name (2020 boundaries)	All Ages	0	1	2	3	4	5	6	7	8	9	10	11	12	13	14	15	16	17	18	19	20	21	22	23	24	25	26	27	28	29	30	31	32	33	34	35	36	37	38	39	40	41	42
E02002483	Hartlepool 001	E06000001	Hartlepool	E06000001	Hartlepool	10,261	113	104	138	145	121	128	146	156	153	106	157	138	119	130	127	114	111	84	120	92	92	104	116	114	120	118	143	144	152	122	135	147	141	134	150	148	150	170	145	153	131	107	124
E02002484	Hartlepool 002	E06000001	Hartlepool	E06000001	Hartlepool	10,449	115	119	128	119	127	142	137	145	158	158	137	141	158	132	119	117	130	110	138	115	90	107	130	129	127	145	152	149	153	137	147	155	150	128	156	123	114	121	129	129	124	102	115
E02002485	Hartlepool 003	E06000001	Hartlepool	E06000001	Hartlepool	8,185	95	95	116	124	106	113	123	136	142	123	114	122	115	98	95	89	95	92	100	99	91	93	97	95	110	109	96	126	107	118	119	129	117	110	115	112	94	92	85	87	86	81	64
E02002487	Hartlepool 005	E06000001	Hartlepool	E06000001	Hartlepool	5,277	67	58	64	68	58	59	44	56	55	57	63	55	50	35	51	46	41	48	48	48	89	80	89	112	98	107	118	118	103	96	87	98	94	83	82	73	87	73	68	74	77	63	71
E02002488	Hartlepool 006	E06000001	Hartlepool	E06000001	Hartlepool	5,848	35	53	43	51	55	57	63	63	62	66	81	73	68	73	75	75	64	81	66	63	44	48	59	54	50	67	59	71	54	50	68	78	45	67	43	56	65	60	78	64	75	57	54
E02002489	Hartlepool 007	E06000001	Hartlepool	E06000001	Hartlepool	7,730	85	83	69	85	78	82	98	113	91	113	100	102	110	103	105	101	99	106	112	105	97	99	90	102	102	108	100	106	111	122	96	108	116	116	105	106	110	113	109	103	98	76	87
E02002490	Hartlepool 008	E06000001	Hartlepool	E06000001	Hartlepool	6,214	69	79	69	90	79	71	67	75	75	81	73	72	82	76	69	79	60	56	84	61	71	70	86	90	87	96	82	97	97	78	97	90	90	92	81	89	76	77	69	73	72	73	59
E02002491	Hartlepool 009	E06000001	Hartlepool	E06000001	Hartlepool	6,454	78	72	51	81	94	90	84	93	93	111	74	96	99	104	78	71	82	84	65	65	60	63	59	59	87	64	67	80	76	76	80	84	97	78	82	95	70	83	92	80	60	53	69
E02002492	Hartlepool 010	E06000001	Hartlepool	E06000001	Hartlepool	6,887	83	77	85	81	72	87	93	75	102	88	92	98	68	75	74	78	91	70	79	59	51	54	55	69	70	78	79	92	96	93	81	92	118	87	91	78	70	75	78	61	82	74	77
E02002493	Hartlepool 011	E06000001	Hartlepool	E06000001	Hartlepool	6,702	58	62	75	73	56	71	82	58	67	97	63	68	89	69	74	59	50	58	64	55	63	56	81	61	67	91	84	91	92	62	78	69	85	91	82	48	64	73	65	72	62	54	59
E02002494	Hartlepool 012	E06000001	Hartlepool	E06000001	Hartlepool	7,750	122	123	114	111	119	118	120	122	117	130	118	112	99	117	105	91	101	91	94	90	64	73	101	102	106	109	76	127	132	118	115	109	119	131	100	86	89	103	85	91	70	70	74
E02006909	Hartlepool 014	E06000001	Hartlepool	E06000001	Hartlepool	11,906	86	84	79	97	93	108	90	106	108	99	132	115	127	136	112	111	129	126	144	111	91	94	117	104	137	105	96	112	101	95	84	106	99	87	98	107	95	106	110	124	125	128	116
E02002496	Middlesbrough 001	E06000002	Middlesbrough	E06000002	Middlesbrough	13,252	148	155	171	146	165	173	158	162	166	166	160	148	137	143	118	163	148	149	185	384	564	621	620	554	465	355	312	311	253	288	315	281	249	265	201	180	167	176	148	142	136	139	136
E02002497	Middlesbrough 002	E06000002	Middlesbrough	E06000002	Middlesbrough	5,944	81	102	108	103	99	110	101	96	83	91	71	70	88	79	73	54	59	55	68	85	86	92	77	89	92	98	106	117	89	92	87	107	93	77	86	99	83	69	65	60	72	54	50
E02002498	Middlesbrough 003	E06000002	Middlesbrough	E06000002	Middlesbrough	9,664	149	156	144	157	156	133	131	124	128	124	142	141	121	136	109	106	100	108	120	138	200	212	286	286	273	239	245	235	250	232	223	202	166	170	165	151	159	139	121	142	121	135	107
E02002499	Middlesbrough 004	E06000002	Middlesbrough	E06000002	Middlesbrough	7,406	130	143	133	140	122	130	115	124	141	125	109	118	126	121	103	100	89	81	99	108	97	98	93	101	101	111	138	127	114	102	102	119	109	98	99	86	82	86	82	80	66	69	60
E02002500	Middlesbrough 005	E06000002	Middlesbrough	E06000002	Middlesbrough	5,919	80	87	97	81	118	80	72	88	93	80	65	70	58	65	61	81	51	72	63	89	85	77	88	77	98	102	110	109	99	102	88	119	90	95	74	94	74	76	76	79	74	78	61
E02002501	Middlesbrough 006	E06000002	Middlesbrough	E06000002	Middlesbrough	5,562	78	88	90	99	92	104	85	73	97	71	73	69	68	73	70	56	52	61	68	83	73	60	72	76	61	83	90	85	82	84	77	79	74	83	70	79	77	65	83	57	69	69	67
E02002502	Middlesbrough 007	E06000002	Middlesbrough	E06000002	Middlesbrough	9,221	125	144	152	119	149	118	155	150	129	130	117	129	112	122	108	117	121	96	115	118	119	129	120	114	123	126	156	146	120	104	112	115	97	88	115	93	98	89	106	88	91	83	74
E02002503	Middlesbrough 008	E06000002	Middlesbrough	E06000002	Middlesbrough	6,733	102	95	103	97	118	120	122	114	105	124	102	112	99	106	92	87	84	87	82	103	77	86	90	80	84	111	108	96	107	75	110	99	74	97	108	105	83	95	88	71	81	62	66
E02002504	Middlesbrough 009	E06000002	Middlesbrough	E06000002	Middlesbrough	9,788	121	124	150	113	135	130	146	128	140	128	141	161	125	147	124	130	122	148	144	125	94	135	132	140	120	169	172	150	135	137	165	144	129	150	168	118	132	121	131	122	113	122	110
E02002505	Middlesbrough 010	E06000002	Middlesbrough	E06000002	Middlesbrough	6,104	82	107	117	112	105	125	123	120	116	110	97	84	88	100	71	74	66	93	82	77	64	85	89	75	79	87	105	94	104	95	90	85	75	73	75	82	84	69	67	75	71	50	54
E02002506	Middlesbrough 011	E06000002	Middlesbrough	E06000002	Middlesbrough	5,686	61	74	87	99	92	96	90	115	94	114	85	74	96	77	75	69	78	60	56	66	57	68	80	88	84	96	93	91	100	104	72	87	79	81	62	77	66	70	58	62	50	52	46
E02002507	Middlesbrough 012	E06000002	Middlesbrough	E06000002	Middlesbrough	5,992	69	71	82	57	69	60	81	70	62	69	59	60	65	55	74	61	76	70	78	65	58	70	64	75	76	79	95	93	85	84	83	77	76	75	82	73	80	58	67	61	61	71	60
E02002508	Middlesbrough 013	E06000002	Middlesbrough	E06000002	Middlesbrough	5,067	59	56	59	53	64	56	56	52	50	57	57	57	58	58	65	62	53	58	63	41	56	56	47	64	64	73	62	63	58	58	49	51	32	48	44	36	53	51	62	40	53	58	41
E02002509	Middlesbrough 014	E06000002	Middlesbrough	E06000002	Middlesbrough	5,395	78	81	95	76	83	80	81	80	77	72	66	58	73	73	70	70	44	57	61	63	55	62	57	63	61	66	83	84	74	73	77	74	56	62	66	56	69	55	71	67	45	33	38
E02002510	Middlesbrough 015	E06000002	Middlesbrough	E06000002	Middlesbrough	5,928	72	58	57	58	48	51	79	56	56	64	51	49	51	64	59	47	62	34	47	47	57	67	55	59	76	85	68	85	74	84	79	58	64	67	57	75	74	59	67	57	51	52	47
E02002512	Middlesbrough 017	E06000002	Middlesbrough	E06000002	Middlesbrough	5,298	41	58	39	38	54	53	50	66	63	52	54	62	54	57	49	56	38	49	56	45	45	52	56	56	55	59	50	55	44	65	53	58	53	39	41	48	49	62	54	52	42	34	47
E02002513	Middlesbrough 018	E06000002	Middlesbrough	E06000002	Middlesbrough	9,261	120	133	115	121	100	124	127	134	136	124	106	125	115	102	106	95	88	86	100	83	100	91	105	98	95	127	126	127	122	114	127	125	113	121	100	107	87	105	102	95	102	91	90
E02002514	Middlesbrough 019	E06000002	Middlesbrough	E06000002	Middlesbrough	8,528	113	78	66	99	85	91	95	97	100	94	96	97	100	110	98	99	83	84	74	92	74	104	100	91	89	92	122	94	79	94	94	79	77	97	86	93	108	103	97	94	84	82	95
E02006811	Middlesbrough 020	E06000002	Middlesbrough	E06000002	Middlesbrough	10,232	93	134	114	118	118	123	123	120	122	108	115	108	109	109	121	94	108	99	108	111	90	92	115	102	80	95	106	105	115	117	102	128	101	117	103	108	105	130	105	107	104	105	109
E02002515	Redcar and Cleveland 001	E06000003	Redcar and Cleveland	E06000003	Redcar and Cleveland	6,903	71	67	83	65	79	79	89	78	77	67	66	66	81	77	67	71	61	69	82	58	84	102	99	96	110	87	96	116	101	102	104	86	114	110	80	90	76	93	95	77	87	94	73
E02002516	Redcar and Cleveland 002	E06000003	Redcar and Cleveland	E06000003	Redcar and Cleveland	5,853	72	89	77	84	85	68	80	69	80	84	79	63	75	79	82	66	59	71	61	62	54	54	61	61	63	76	68	105	83	79	99	82	79	83	77	66	77	72	76	80	48	47	46
E02002517	Redcar and Cleveland 003	E06000003	Redcar and Cleveland	E06000003	Redcar and Cleveland	5,344	57	61	70	70	52	78	75	77	75	59	53	67	64	69	75	60	68	57	57	53	55	59	65	62	60	62	73	82	69	80	67	64	66	72	77	69	58	60	49	46	59	56	49
E02002518	Redcar and Cleveland 004	E06000003	Redcar and Cleveland	E06000003	Redcar and Cleveland	10,837	104	97	122	121	122	117	117	116	141	135	113	104	109	128	103	103	114	117	120	91	95	106	113	105	109	132	115	127	118	130	118	125	127	134	131	150	102	107	106	112	116	118	86
E02002519	Redcar and Cleveland 005	E06000003	Redcar and Cleveland	E06000003	Redcar and Cleveland	7,455	83	73	81	91	82	95	113	94	106	91	88	111	104	93	85	89	75	71	77	65	91	69	89	75	85	80	68	81	90	75	96	87	87	91	87	76	71	100	95	101	78	81	69
E02002520	Redcar and Cleveland 006	E06000003	Redcar and Cleveland	E06000003	Redcar and Cleveland	12,946	95	111	99	113	101	122	153	144	144	128	143	163	137	143	125	127	144	123	138	112	125	114	111	115	112	141	121	134	119	138	113	126	124	133	127	139	123	119	140	136	128	132	129
E02002521	Redcar and Cleveland 007	E06000003	Redcar and Cleveland	E06000003	Redcar and Cleveland	6,112	33	25	49	41	42	59	43	45	53	56	51	59	55	70	52	65	60	69	38	50	29	51	71	50	50	48	57	69	53	56	49	66	73	51	56	56	63	62	66	69	52	52	55
E02002523	Redcar and Cleveland 009	E06000003	Redcar and Cleveland	E06000003	Redcar and Cleveland	6,623	127	124	125	113	119	131	129	131	158	119	100	116	98	114	85	85	92	95	91	79	79	90	97	95	110	95	104	114	113	95	114	103	104	119	112	99	101	88	92	63	51	63	57
E02002524	Redcar and Cleveland 010	E06000003	Redcar and Cleveland	E06000003	Redcar and Cleveland	5,506	62	52	47	55	48	67	59	77	83	68	70	64	81	80	62	53	54	57	55	61	66	58	62	65	58	58	60	72	65	46	64	63	66	56	76	49	47	62	76	64	56	46	47
E02002525	Redcar and Cleveland 011	E06000003	Redcar and Cleveland	E06000003	Redcar and Cleveland	8,212	67	67	87	83	84	79	91	87	91	85	90	83	77	84	79	89	56	80	88	75	56	91	88	113	86	91	102	98	119	86	99	114	92	87	95	92	92	107	87	89	95	62	53
E02002526	Redcar and Cleveland 012	E06000003	Redcar and Cleveland	E06000003	Redcar and Cleveland	7,735	77	81	93	64	85	96	88	109	99	87	102	103	103	102	85	93	78	73	73	69	73	72	74	93	98	99	78	87	100	89	90	79	87	92	93	83	88	85	83	107	94	88	84
E02002527	Redcar and Cleveland 013	E06000003	Redcar and Cleveland	E06000003	Redcar and Cleveland	5,078	55	59	58	50	69	79	75	93	63	68	60	66	62	69	52	55	44	59	60	62	52	55	60	65	65	87	67	72	83	74	70	61	55	69	67	56	73	64	57	57	50	46	46
E02002529	Redcar and Cleveland 015	E06000003	Redcar and Cleveland	E06000003	Redcar and Cleveland	5,879	52	56	56	49	71	58	68	64	75	61	75	63	57	71	61	78	59	67	61	72	63	61	64	67	59	65	74	81	64	69	62	67	76	68	61	51	50	61	62	75	72	44	55
E02002530	Redcar and Cleveland 016	E06000003	Redcar and Cleveland	E06000003	Redcar and Cleveland	6,332	51	49	55	51	67	62	73	78	79	66	54	63	65	68	71	70	67	49	59	42	57	61	78	64	75	74	61	73	72	60	66	61	73	71	70	69	74	51	46	62	59	74	65
E02002532	Redcar and Cleveland 018	E06000003	Redcar and Cleveland	E06000003	Redcar and Cleveland	6,655	45	65	71	76	66	76	62	89	70	71	58	73	82	74	64	68	69	58	91	61	53	61	76	84	88	104	110	122	95	95	82	78	71	76	75	67	69	68	67	75	59	56	85
E02002533	Redcar and Cleveland 019	E06000003	Redcar and Cleveland	E06000003	Redcar and Cleveland	6,239	66	56	67	48	73	68	82	85	75	65	80	66	85	81	67	68	54	67	46	50	46	52	58	50	56	64	58	60	51	71	71	60	57	79	67	62	71	60	64	69	62	77	56
E02002534	Redcar and Cleveland 020	E06000003	Redcar and Cleveland	E06000003	Redcar and Cleveland	5,693	32	32	42	35	44	39	51	53	57	46	68	45	48	53	57	56	53	56	45	42	35	25	45	44	41	50	54	57	48	48	51	49	50	55	50	58	49	47	63	52	47	49	55
E02006812	Redcar and Cleveland 021	E06000003	Redcar and Cleveland	E06000003	Redcar and Cleveland	7,548	50	82	84	90	76	90	102	75	90	90	79	106	79	91	98	90	83	79	78	67	74	72	65	87	100	78	85	94	71	82	84	95	105	96	81	86	62	85	81	86	72	79	59
E02006910	Redcar and Cleveland 022	E06000003	Redcar and Cleveland	E06000003	Redcar and Cleveland	10,200	114	126	142	122	127	126	142	130	131	127	119	131	126	113	100	112	114	111	91	94	88	95	98	120	127	128	133	148	126	142	138	138	141	147	139	133	112	118	133	121	104	88	96
E02002535	Stockton-on-Tees 001	E06000004	Stockton-on-Tees	E06000004	Stockton-on-Tees	9,336	70	77	90	84	85	94	83	89	92	98	89	105	111	105	107	86	89	97	86	69	75	65	89	77	103	105	105	123	111	105	95	108	93	103	96	115	78	118	87	125	106	102	100
E02002536	Stockton-on-Tees 002	E06000004	Stockton-on-Tees	E06000004	Stockton-on-Tees	9,771	103	96	110	119	117	104	124	133	153	135	133	127	118	121	117	108	114	124	103	89	76	75	95	95	102	106	100	123	111	123	123	144	154	141	150	133	127	123	120	135	102	98	72
E02002537	Stockton-on-Tees 003	E06000004	Stockton-on-Tees	E06000004	Stockton-on-Tees	8,641	113	120	125	133	134	120	156	156	135	139	143	138	133	123	119	107	108	110	98	56	63	61	83	90	106	97	96	142	123	114	127	144	128	151	144	133	102	109	93	103	89	79	86
E02002538	Stockton-on-Tees 004	E06000004	Stockton-on-Tees	E06000004	Stockton-on-Tees	5,780	65	46	64	68	64	74	91	97	105	78	77	85	78	80	85	67	52	61	50	44	44	44	53	61	67	67	68	75	70	75	69	93	67	62	73	70	83	60	70	64	84	73	59
E02002539	Stockton-on-Tees 005	E06000004	Stockton-on-Tees	E06000004	Stockton-on-Tees	9,414	83	81	90	91	90	94	76	112	108	121	116	118	117	115	105	100	101	76	75	58	57	56	62	63	76	77	101	99	94	86	84	82	93	70	85	100	109	106	110	99	122	86	103
E02002540	Stockton-on-Tees 006	E06000004	Stockton-on-Tees	E06000004	Stockton-on-Tees	6,035	36	60	59	42	72	59	59	57	76	59	61	58	56	70	45	55	49	47	34	37	38	34	42	40	51	40	51	53	55	55	52	63	66	73	63	51	60	54	58	67	71	55	52
E02002541	Stockton-on-Tees 007	E06000004	Stockton-on-Tees	E06000004	Stockton-on-Tees	6,146	52	57	62	69	61	56	67	59	65	64	76	69	76	69	71	74	60	66	58	40	54	52	49	60	59	85	98	92	74	87	80	76	105	100	104	73	67	79	73	97	69	61	57
E02002542	Stockton-on-Tees 008	E06000004	Stockton-on-Tees	E06000004	Stockton-on-Tees	8,242	108	117	118	133	122	130	151	126	154	113	143	135	120	120	109	122	92	95	88	65	71	78	72	92	86	125	120	140	121	130	110	104	100	121	123	98	108	125	86	103	93	72	77
E02002543	Stockton-on-Tees 009	E06000004	Stockton-on-Tees	E06000004	Stockton-on-Tees	9,065	148	146	151	151	166	162	154	182	159	167	152	140	143	117	120	125	86	90	91	72	77	83	84	102	100	116	138	152	133	147	145	147	142	163	146	167	118	114	107	123	104	102	92
E02002544	Stockton-on-Tees 010	E06000004	Stockton-on-Tees	E06000004	Stockton-on-Tees	8,694	121	88	94	108	93	94	97	104	94	105	113	111	86	87	80	82	90	91	78	65	78	94	135	109	123	146	178	167	188	187	141	173	152	163	147	149	142	143	142	131	143	108	118
E02002545	Stockton-on-Tees 011	E06000004	Stockton-on-Tees	E06000004	Stockton-on-Tees	5,191	37	35	55	44	50	41	59	53	62	52	61	48	44	32	40	48	52	51	43	40	34	41	47	58	40	46	52	58	67	62	49	51	44	65	54	56	69	53	72	55	53	48	50
E02002546	Stockton-on-Tees 012	E06000004	Stockton-on-Tees	E06000004	Stockton-on-Tees	7,503	79	86	102	86	117	99	116	147	101	133	103	107	125	110	91	92	106	95	93	79	68	66	100	100	111	101	113	121	117	128	105	84	108	117	98	106	99	106	90	92	67	83	71
E02002547	Stockton-on-Tees 013	E06000004	Stockton-on-Tees	E06000004	Stockton-on-Tees	6,193	37	44	41	50	58	55	68	66	63	73	60	68	60	65	70	63	58	54	48	51	44	41	45	62	56	38	59	64	59	55	52	63	48	68	61	59	57	45	66	77	55	52	58
E02002548	Stockton-on-Tees 014	E06000004	Stockton-on-Tees	E06000004	Stockton-on-Tees	13,843	242	210	201	195	193	187	181	186	172	171	168	164	157	143	170	126	146	171	163	179	207	203	249	275	288	269	300	254	264	302	279	256	250	270	260	247	226	229	230	224	185	161	165
E02002549	Stockton-on-Tees 015	E06000004	Stockton-on-Tees	E06000004	Stockton-on-Tees	7,396	52	54	77	68	67	70	69	88	69	74	82	74	75	94	71	72	60	72	80	53	46	37	50	51	65	60	59	75	62	56	79	71	72	71	81	69	71	88	70	72	74	82	76
E02002550	Stockton-on-Tees 016	E06000004	Stockton-on-Tees	E06000004	Stockton-on-Tees	6,184	57	66	76	61	78	68	80	69	78	68	67	66	69	72	73	53	70	61	44	38	53	53	55	58	73	67	61	86	70	77	70	82	70	81	107	80	77	77	69	67	71	72	59
E02002551	Stockton-on-Tees 017	E06000004	Stockton-on-Tees	E06000004	Stockton-on-Tees	7,153	76	74	70	69	90	82	69	79	67	80	59	78	64	68	64	82	61	121	243	202	142	137	173	218	224	191	174	196	167	152	152	114	116	114	110	97	97	83	88	81	68	87	69
E02002552	Stockton-on-Tees 018	E06000004	Stockton-on-Tees	E06000004	Stockton-on-Tees	7,246	120	121	102	120	109	118	92	122	115	115	107	115	94	89	99	106	89	60	69	67	62	56	69	72	77	86	82	86	109	122	101	119	126	117	135	118	109	119	89	96	93	87	83
E02002553	Stockton-on-Tees 019	E06000004	Stockton-on-Tees	E06000004	Stockton-on-Tees	5,949	64	67	84	78	87	79	94	84	114	78	95	80	81	78	73	58	60	56	59	43	39	43	47	61	64	88	63	81	83	80	76	79	84	102	80	83	82	91	79	77	65	72	64
E02002554	Stockton-on-Tees 020	E06000004	Stockton-on-Tees	E06000004	Stockton-on-Tees	5,280	61	58	62	58	66	68	88	95	79	67	68	78	63	68	68	54	74	48	49	46	40	35	52	69	68	62	60	61	60	65	52	70	69	70	80	61	68	61	58	52	51	50	50
E02002555	Stockton-on-Tees 021	E06000004	Stockton-on-Tees	E06000004	Stockton-on-Tees	10,131	84	99	99	109	114	124	106	121	145	132	147	141	146	125	130	149	140	125	101	64	61	54	62	71	78	106	100	100	104	95	104	99	94	119	101	123	108	132	137	147	115	105	138
E02002556	Stockton-on-Tees 022	E06000004	Stockton-on-Tees	E06000004	Stockton-on-Tees	6,979	63	44	67	59	55	82	100	76	96	91	78	76	94	80	82	113	93	89	72	66	51	55	58	64	63	74	67	104	69	86	82	89	69	75	84	98	75	93	82	79	84	82	72
E02002557	Stockton-on-Tees 023	E06000004	Stockton-on-Tees	E06000004	Stockton-on-Tees	16,385	171	192	224	241	267	260	274	282	297	317	310	314	294	306	246	273	270	235	195	136	180	116	170	171	161	196	175	196	212	178	202	211	208	222	257	259	251	243	306	264	302	249	263
E02002558	Stockton-on-Tees 024	E06000004	Stockton-on-Tees	E06000004	Stockton-on-Tees	10,791	107	93	114	130	124	98	113	112	111	124	121	144	105	143	123	104	109	84	103	50	49	65	67	89	81	100	109	121	139	127	124	113	121	132	146	157	157	133	124	155	149	130	132
E02002559	Darlington 001	E06000005	Darlington	E06000005	Darlington	9,157	80	97	84	99	100	97	101	133	103	107	120	122	116	149	106	112	92	123	110	66	57	77	64	77	74	88	83	90	80	102	101	94	104	93	100	97	80	107	116	119	138	98	112
E02002560	Darlington 002	E06000005	Darlington	E06000005	Darlington	6,087	47	57	62	66	76	79	72	66	78	77	94	83	83	80	95	89	73	75	58	52	51	50	69	59	51	71	42	83	70	74	79	88	58	77	71	76	74	62	83	74	73	65	50
E02002561	Darlington 003	E06000005	Darlington	E06000005	Darlington	5,305	42	39	34	51	51	50	54	50	54	46	58	61	59	73	59	51	64	42	40	36	51	56	44	46	44	58	53	54	51	58	57	67	49	50	48	59	41	51	55	58	54	62	50
E02002562	Darlington 004	E06000005	Darlington	E06000005	Darlington	5,840	78	58	54	70	68	61	63	66	54	72	52	66	65	75	57	55	44	55	51	60	60	64	68	85	84	87	87	105	90	91	73	86	69	74	82	68	70	90	59	69	70	58	63
E02002563	Darlington 005	E06000005	Darlington	E06000005	Darlington	5,446	44	54	46	52	53	40	59	69	71	51	55	50	69	66	60	63	62	47	48	56	51	61	51	49	59	47	41	52	50	68	55	53	54	58	52	59	52	50	68	66	72	56	39
E02002564	Darlington 006	E06000005	Darlington	E06000005	Darlington	9,729	119	117	123	124	120	130	145	155	136	135	129	130	127	119	123	140	125	107	107	87	73	82	80	83	82	108	103	139	136	106	129	119	121	134	118	126	112	99	125	117	116	119	113
E02002565	Darlington 007	E06000005	Darlington	E06000005	Darlington	5,074	71	59	56	71	53	49	57	59	55	61	57	44	44	37	42	46	42	49	56	32	52	59	58	78	81	80	66	81	88	76	79	78	77	68	72	86	76	80	83	75	60	57	50
E02002566	Darlington 008	E06000005	Darlington	E06000005	Darlington	6,942	74	80	77	59	70	87	66	90	72	85	87	71	70	70	73	49	72	77	66	60	92	102	114	98	142	126	124	117	139	130	131	106	133	107	114	131	116	115	121	116	124	107	104
E02002567	Darlington 009	E06000005	Darlington	E06000005	Darlington	8,725	148	139	129	134	137	124	155	124	123	127	115	113	109	109	101	134	79	87	81	80	112	118	117	121	139	119	101	119	132	129	108	125	148	114	124	109	110	120	115	115	97	88	104
E02002568	Darlington 010	E06000005	Darlington	E06000005	Darlington	6,000	35	41	31	47	46	69	48	63	65	75	83	75	68	73	85	80	86	71	73	49	36	34	49	36	51	45	43	42	51	38	40	53	61	51	55	65	42	58	86	64	73	62	72
E02002569	Darlington 011	E06000005	Darlington	E06000005	Darlington	9,014	53	77	62	80	73	79	75	86	92	92	108	89	99	108	99	107	102	96	77	49	54	51	59	74	58	53	47	37	38	43	55	63	54	67	65	76	79	83	87	99	101	100	91
E02002570	Darlington 012	E06000005	Darlington	E06000005	Darlington	7,771	74	95	92	87	100	103	94	104	99	100	100	90	88	102	71	82	109	87	72	80	78	76	100	98	115	115	105	127	118	101	112	108	97	116	107	110	101	86	93	91	101	91	89
E02002571	Darlington 013	E06000005	Darlington	E06000005	Darlington	6,507	94	96	89	91	82	87	116	111	98	118	93	96	91	73	80	85	77	54	67	48	52	63	50	66	71	79	88	79	101	99	107	117	103	97	102	95	90	81	84	97	99	72	75
E02002572	Darlington 014	E06000005	Darlington	E06000005	Darlington	6,413	65	73	94	95	83	95	109	102	86	106	83	94	82	100	86	87	89	82	82	76	67	64	78	99	85	85	75	93	104	86	96	105	93	100	104	95	93	93	98	97	86	78	72
E02002573	Darlington 015	E06000005	Darlington	E06000005	Darlington	8,793	76	70	79	92	96	107	103	90	113	99	106	119	114	113	94	108	94	92	82	63	74	61	66	68	84	102	61	78	83	72	83	102	93	92	93	100	86	105	103	104	116	95	108
E02002574	Halton 001	E06000006	Halton	E06000006	Halton	8,641	101	109	110	88	114	111	119	104	99	100	114	86	90	93	103	98	92	77	79	81	76	61	73	77	100	102	95	92	100	93	94	114	114	117	106	121	122	123	111	126	119	114	120
E02002575	Halton 002	E06000006	Halton	E06000006	Halton	9,752	77	75	78	92	80	104	113	124	108	126	132	132	129	130	131	108	126	112	112	108	96	85	111	108	87	111	100	114	131	118	101	89	105	120	97	111	120	117	125	119	115	91	125
E02002576	Halton 003	E06000006	Halton	E06000006	Halton	7,341	79	73	86	88	91	68	80	91	75	80	77	98	92	89	70	74	65	68	76	54	67	68	80	72	86	82	90	115	111	85	83	103	115	90	85	96	96	101	95	84	93	67	71
E02002577	Halton 004	E06000006	Halton	E06000006	Halton	7,631	94	88	92	118	107	116	100	113	129	117	109	101	107	104	86	77	90	88	87	93	86	89	79	101	94	92	85	100	100	84	101	105	125	95	103	117	111	80	84	93	97	85	79
E02002578	Halton 005	E06000006	Halton	E06000006	Halton	8,401	72	84	112	93	102	110	135	110	115	120	117	128	103	130	117	102	87	106	106	73	69	85	87	93	78	97	103	99	105	106	102	96	95	101	99	128	111	108	136	128	112	95	89
E02002579	Halton 006	E06000006	Halton	E06000006	Halton	7,938	103	85	100	127	117	97	128	125	118	122	100	123	110	97	105	96	82	101	85	66	73	91	95	89	88	129	99	93	102	109	136	132	117	102	122	102	93	91	88	82	94	84	70
E02002580	Halton 007	E06000006	Halton	E06000006	Halton	8,046	126	131	128	109	105	110	113	100	97	128	115	106	96	104	77	74	83	79	90	66	89	96	112	92	117	159	158	166	152	163	146	150	168	126	140	130	110	122	89	105	111	92	95
E02002581	Halton 008	E06000006	Halton	E06000006	Halton	7,322	88	102	76	77	92	66	76	76	87	79	78	66	80	78	55	74	52	66	71	53	67	68	67	74	84	96	96	99	99	90	93	99	108	82	92	95	75	87	78	66	83	63	63
E02002582	Halton 009	E06000006	Halton	E06000006	Halton	8,786	76	93	89	96	102	93	105	96	122	113	107	117	121	114	113	133	114	96	99	85	85	72	80	88	80	88	77	67	78	65	80	94	92	108	89	104	98	115	105	118	113	98	102
E02002583	Halton 010	E06000006	Halton	E06000006	Halton	7,599	100	102	98	115	124	96	111	107	107	114	130	127	118	121	96	89	94	84	92	92	75	79	94	103	105	93	92	85	85	82	96	110	123	111	107	97	95	109	115	90	105	78	80
E02002584	Halton 011	E06000006	Halton	E06000006	Halton	7,403	63	87	75	93	82	100	103	108	107	99	82	88	100	116	110	84	84	93	83	73	74	70	90	111	86	79	76	101	91	80	99	82	90	85	92	98	90	102	84	79	96	78	98
E02002585	Halton 012	E06000006	Halton	E06000006	Halton	10,580	116	126	117	120	131	132	150	117	111	128	125	110	105	125	96	102	88	100	102	97	103	101	112	148	144	162	172	175	182	178	156	184	178	146	163	154	177	170	134	136	141	128	135
E02002586	Halton 013	E06000006	Halton	E06000006	Halton	10,026	115	118	141	124	140	150	131	150	169	176	158	176	152	146	152	142	121	150	162	131	136	104	109	138	137	131	133	142	129	121	118	120	133	120	109	127	144	121	125	129	135	100	117
E02002587	Halton 014	E06000006	Halton	E06000006	Halton	6,532	83	79	84	89	81	100	95	99	100	101	83	111	97	107	79	99	88	77	62	74	58	67	66	63	78	77	72	73	83	81	88	86	91	78	85	90	79	75	78	68	69	84	85
E02002588	Halton 015	E06000006	Halton	E06000006	Halton	7,252	63	80	84	85	98	92	106	107	90	126	106	99	101	98	108	77	86	79	91	68	78	74	72	94	88	96	83	73	77	83	78	76	76	89	85	95	81	94	105	100	81	70	80
E02002589	Halton 016	E06000006	Halton	E06000006	Halton	6,160	41	53	47	57	44	53	46	63	64	57	62	70	66	69	60	59	56	56	59	42	44	45	47	61	58	54	46	49	51	51	44	41	60	63	54	81	63	73	63	65	71	68	69
E02002590	Warrington 001	E06000007	Warrington	E06000007	Warrington	7,310	54	45	59	54	58	58	77	68	77	62	71	74	71	71	68	80	82	77	67	65	47	86	102	90	99	97	104	105	89	95	98	85	92	93	61	89	60	72	71	88	86	78	94
E02002591	Warrington 002	E06000007	Warrington	E06000007	Warrington	6,451	53	65	59	74	69	66	57	63	77	65	86	76	79	86	76	71	72	75	67	46	49	50	74	60	48	40	48	40	49	45	63	55	49	59	61	63	71	60	74	61	68	60	62
E02002592	Warrington 003	E06000007	Warrington	E06000007	Warrington	6,344	54	56	63	59	79	56	62	65	67	52	67	70	68	58	69	60	89	70	74	43	49	53	60	70	59	70	72	70	67	50	72	56	70	60	57	64	54	81	60	64	62	74	72
E02002593	Warrington 004	E06000007	Warrington	E06000007	Warrington	4,959	58	59	44	60	65	57	50	62	64	71	47	41	48	45	53	45	43	45	45	39	49	37	43	46	44	52	49	47	49	51	59	57	75	47	60	73	55	70	65	49	60	40	48
E02002594	Warrington 005	E06000007	Warrington	E06000007	Warrington	5,302	52	49	71	56	67	61	62	65	75	53	65	58	48	70	56	59	63	58	66	40	56	46	59	57	61	58	67	67	75	69	74	60	63	69	70	72	88	84	68	65	66	68	70
E02002595	Warrington 006	E06000007	Warrington	E06000007	Warrington	8,322	130	126	126	148	156	132	123	153	135	137	140	108	99	100	110	117	87	109	91	75	87	89	108	123	118	103	124	109	130	134	148	147	147	148	148	134	122	116	126	120	100	80	104
E02002596	Warrington 007	E06000007	Warrington	E06000007	Warrington	8,013	59	65	84	83	84	72	63	93	63	85	66	83	77	76	88	81	104	94	92	81	69	78	67	90	68	74	71	78	100	79	82	93	82	104	80	92	100	87	91	85	83	80	79
E02002597	Warrington 008	E06000007	Warrington	E06000007	Warrington	9,280	102	153	111	140	125	126	138	170	150	135	165	150	170	149	149	142	114	132	130	95	97	90	101	98	101	105	132	107	130	123	143	131	150	121	147	143	126	145	130	140	126	108	114
E02002598	Warrington 009	E06000007	Warrington	E06000007	Warrington	10,272	139	120	141	146	154	156	163	170	146	151	146	148	148	159	118	140	119	128	121	112	106	97	98	108	126	131	127	172	155	156	131	136	186	130	151	178	174	171	160	176	158	149	129
E02002599	Warrington 010	E06000007	Warrington	E06000007	Warrington	11,165	85	115	124	130	114	155	152	156	155	175	161	160	142	141	152	145	119	138	132	109	111	109	115	141	109	101	109	96	114	87	127	149	124	119	149	128	118	149	165	152	163	145	159
E02002600	Warrington 011	E06000007	Warrington	E06000007	Warrington	8,949	109	106	96	114	104	112	91	112	101	93	116	109	104	90	93	88	90	98	88	93	95	105	101	116	107	124	117	141	149	153	143	149	131	147	129	120	131	137	131	126	114	85	86
E02002601	Warrington 012	E06000007	Warrington	E06000007	Warrington	8,754	93	107	119	102	104	120	111	99	111	99	108	85	94	81	87	93	93	93	79	73	60	75	82	93	78	84	80	95	82	96	105	132	118	132	125	108	120	119	117	107	104	98	94
E02002602	Warrington 013	E06000007	Warrington	E06000007	Warrington	8,339	112	140	129	133	139	151	135	133	140	123	107	126	105	103	104	94	96	98	91	99	95	108	112	127	124	132	169	149	173	167	151	147	157	158	135	146	130	139	116	137	122	113	111
E02002603	Warrington 014	E06000007	Warrington	E06000007	Warrington	6,912	59	45	54	55	66	64	77	70	81	73	77	85	70	89	75	83	63	75	75	73	51	67	66	70	61	50	58	56	71	50	68	52	70	50	63	49	65	63	68	90	59	79	70
E02002604	Warrington 015	E06000007	Warrington	E06000007	Warrington	7,377	54	57	66	61	68	69	91	78	82	94	74	74	88	76	86	84	71	86	74	64	53	58	64	76	78	71	76	56	63	64	67	58	74	67	73	77	66	78	67	73	87	74	74
E02002605	Warrington 016	E06000007	Warrington	E06000007	Warrington	9,035	79	99	81	113	116	92	94	123	132	118	104	113	124	114	123	126	86	132	105	86	86	88	96	94	101	113	95	104	106	117	113	109	103	107	108	123	110	112	149	109	116	99	120
E02002606	Warrington 017	E06000007	Warrington	E06000007	Warrington	11,981	157	154	127	161	132	159	173	152	126	134	161	141	130	91	105	111	98	97	121	95	131	109	170	202	197	215	248	227	289	291	245	249	240	256	233	249	244	217	230	217	172	149	157
E02002607	Warrington 018	E06000007	Warrington	E06000007	Warrington	11,621	122	113	109	125	127	140	124	174	132	132	149	129	112	93	98	97	89	107	90	76	97	124	147	160	192	220	238	216	266	231	208	222	206	251	228	222	196	210	179	175	153	141	155
E02002608	Warrington 019	E06000007	Warrington	E06000007	Warrington	8,236	70	67	58	83	66	79	73	69	71	80	79	68	83	78	88	82	91	78	76	62	56	69	67	73	80	80	71	60	74	76	62	90	85	93	78	81	81	74	97	83	74	80	68
E02002609	Warrington 020	E06000007	Warrington	E06000007	Warrington	9,700	135	181	147	141	157	143	149	141	155	137	133	111	132	121	100	99	122	111	89	112	114	97	151	110	115	141	188	189	200	196	182	175	173	175	175	159	160	114	152	170	127	121	119
E02002610	Warrington 021	E06000007	Warrington	E06000007	Warrington	12,709	106	121	146	141	159	159	180	170	184	166	174	197	197	196	190	164	174	154	147	97	82	84	86	90	88	85	95	85	90	85	93	86	112	130	104	114	127	135	181	155	172	163	165
E02002611	Warrington 022	E06000007	Warrington	E06000007	Warrington	7,782	76	71	75	85	96	96	90	77	79	96	92	90	90	95	104	96	96	98	86	68	52	46	56	64	56	70	47	39	66	65	69	83	68	73	80	67	80	101	81	111	92	99	85
E02002612	Warrington 023	E06000007	Warrington	E06000007	Warrington	9,130	84	79	82	106	104	119	103	104	115	127	107	114	98	112	102	110	111	123	123	85	76	64	75	83	68	65	73	64	78	85	82	79	70	76	90	78	94	108	125	107	116	103	101
E02002613	Warrington 024	E06000007	Warrington	E06000007	Warrington	6,455	39	33	51	63	66	55	71	64	64	79	78	70	86	79	80	66	65	81	69	51	52	36	71	83	64	51	46	47	40	39	51	49	59	47	63	71	64	74	73	79	77	100	68
E02002614	Warrington 025	E06000007	Warrington	E06000007	Warrington	5,616	22	22	37	40	38	45	52	56	58	53	52	78	64	71	73	89	76	82	71	52	29	37	42	48	41	33	25	29	22	20	18	18	14	16	22	31	54	44	51	58	54	55	62
E02002615	Blackburn with Darwen 001	E06000008	Blackburn with Darwen	E06000008	Blackburn with Darwen	10,277	177	158	170	164	156	162	182	184	147	177	151	152	141	136	139	139	119	136	120	116	110	115	110	121	135	107	114	127	140	125	121	153	130	152	139	141	157	171	151	138	146	127	124
E02002616	Blackburn with Darwen 002	E06000008	Blackburn with Darwen	E06000008	Blackburn with Darwen	8,891	126	137	144	164	150	152	157	186	144	163	140	150	137	146	135	140	153	121	125	98	91	98	97	112	115	84	82	96	87	118	97	112	127	133	129	149	129	156	143	142	137	133	106
E02002617	Blackburn with Darwen 003	E06000008	Blackburn with Darwen	E06000008	Blackburn with Darwen	9,261	142	140	155	166	147	161	152	190	167	189	161	183	188	153	152	158	161	157	151	139	118	135	140	132	140	120	116	129	116	117	135	134	134	145	139	142	154	150	144	149	136	140	132
E02002618	Blackburn with Darwen 004	E06000008	Blackburn with Darwen	E06000008	Blackburn with Darwen	7,490	108	107	113	115	134	115	126	122	117	124	155	144	137	128	112	123	148	133	125	119	126	101	114	118	130	113	82	101	80	99	106	121	100	114	109	125	124	130	128	123	118	119	100
E02002619	Blackburn with Darwen 005	E06000008	Blackburn with Darwen	E06000008	Blackburn with Darwen	8,997	147	134	148	150	158	147	148	136	128	158	162	157	131	148	145	113	133	118	105	108	115	95	127	141	120	139	150	161	131	156	123	136	146	160	151	133	154	157	146	151	131	121	114
E02002620	Blackburn with Darwen 006	E06000008	Blackburn with Darwen	E06000008	Blackburn with Darwen	8,904	121	119	117	133	143	105	112	113	129	142	132	133	133	112	115	129	128	135	129	125	126	119	152	145	157	147	121	126	145	142	141	127	133	146	131	143	150	128	148	139	138	126	142
E02002621	Blackburn with Darwen 007	E06000008	Blackburn with Darwen	E06000008	Blackburn with Darwen	8,614	132	123	135	138	116	141	160	144	151	160	180	160	163	166	151	142	161	160	136	117	143	119	139	147	155	121	113	109	124	112	105	116	123	128	134	134	141	149	130	143	136	134	111
E02002622	Blackburn with Darwen 008	E06000008	Blackburn with Darwen	E06000008	Blackburn with Darwen	10,714	177	188	175	211	201	199	205	210	203	157	198	193	195	183	184	194	179	173	162	180	136	112	123	147	146	140	144	146	155	150	171	165	161	163	176	151	154	193	150	125	145	116	107
E02002623	Blackburn with Darwen 009	E06000008	Blackburn with Darwen	E06000008	Blackburn with Darwen	10,463	175	169	194	208	170	153	155	154	142	126	143	146	144	135	135	132	115	132	124	110	122	123	141	146	148	169	153	175	164	158	158	162	158	145	162	180	166	177	158	145	140	116	124
E02002624	Blackburn with Darwen 010	E06000008	Blackburn with Darwen	E06000008	Blackburn with Darwen	8,220	62	67	74	75	87	88	82	85	80	89	91	78	91	83	103	84	74	83	86	77	84	90	74	103	83	101	91	92	99	79	93	77	75	76	83	70	84	83	78	79	77	68	67
E02002625	Blackburn with Darwen 011	E06000008	Blackburn with Darwen	E06000008	Blackburn with Darwen	9,735	135	134	140	130	148	137	156	150	170	139	164	155	141	148	161	126	148	133	113	122	98	112	136	117	129	150	142	131	131	133	120	136	152	149	136	118	143	134	117	123	94	113	128
E02002626	Blackburn with Darwen 012	E06000008	Blackburn with Darwen	E06000008	Blackburn with Darwen	7,121	68	68	74	84	83	110	111	88	96	107	108	109	103	94	101	78	88	88	84	83	72	86	88	94	82	82	67	105	72	66	59	65	78	81	85	70	82	81	96	87	70	67	78
E02002627	Blackburn with Darwen 013	E06000008	Blackburn with Darwen	E06000008	Blackburn with Darwen	7,687	79	83	73	101	100	100	88	125	111	103	101	127	109	138	115	112	119	97	83	91	78	77	91	92	93	78	84	102	93	93	90	94	92	103	89	101	117	95	98	105	103	94	87
E02002628	Blackburn with Darwen 014	E06000008	Blackburn with Darwen	E06000008	Blackburn with Darwen	6,676	72	83	85	90	77	89	84	80	73	89	77	78	70	64	70	67	74	73	64	61	57	57	80	81	74	85	81	89	90	97	96	100	88	108	80	93	85	95	85	78	59	56	85
E02002629	Blackburn with Darwen 015	E06000008	Blackburn with Darwen	E06000008	Blackburn with Darwen	5,712	79	85	90	69	88	74	82	96	77	65	73	72	69	76	67	75	69	79	86	59	54	59	73	74	58	83	70	80	75	75	73	96	83	79	83	77	79	97	72	63	69	56	71
E02002630	Blackburn with Darwen 016	E06000008	Blackburn with Darwen	E06000008	Blackburn with Darwen	6,353	87	88	84	103	90	84	63	101	81	69	79	82	70	68	90	55	74	79	81	53	62	71	84	88	86	82	92	99	92	77	93	91	100	91	89	87	79	89	76	64	79	71	75
E02002631	Blackburn with Darwen 017	E06000008	Blackburn with Darwen	E06000008	Blackburn with Darwen	8,408	88	90	86	69	77	78	78	96	71	89	98	82	85	76	91	90	88	96	78	61	77	84	92	87	117	113	119	109	106	92	103	99	97	103	108	102	106	100	96	118	85	79	68
E02002632	Blackburn with Darwen 018	E06000008	Blackburn with Darwen	E06000008	Blackburn with Darwen	6,173	54	68	48	38	67	50	54	82	58	65	61	68	68	65	56	58	64	67	63	46	47	43	64	40	58	47	34	60	45	58	57	62	50	60	49	59	64	60	58	51	61	58	67
E02002633	Blackpool 001	E06000009	Blackpool	E06000009	Blackpool	7,711	68	52	84	66	76	77	87	91	63	77	83	79	85	75	87	88	75	66	63	53	57	78	77	64	65	67	69	84	79	66	60	85	76	73	60	83	72	68	75	78	91	70	61
E02002634	Blackpool 002	E06000009	Blackpool	E06000009	Blackpool	7,954	68	84	80	76	72	64	94	74	74	91	81	76	67	73	83	88	61	69	76	63	77	76	73	76	103	86	74	88	85	100	103	82	96	74	70	66	77	69	77	75	68	83	64
E02002635	Blackpool 003	E06000009	Blackpool	E06000009	Blackpool	7,943	57	78	66	58	70	91	76	93	76	82	67	81	74	79	80	80	82	95	80	67	73	85	75	75	74	104	87	87	91	83	76	72	71	82	66	90	56	75	61	86	86	57	57
E02002636	Blackpool 004	E06000009	Blackpool	E06000009	Blackpool	8,289	94	105	114	98	121	115	102	128	105	103	108	87	84	107	89	83	93	87	82	66	78	77	90	106	102	99	94	113	122	102	120	96	120	103	86	95	96	82	91	83	81	77	87
E02002637	Blackpool 005	E06000009	Blackpool	E06000009	Blackpool	6,046	89	76	85	85	74	66	78	72	73	80	62	68	58	57	62	62	68	61	63	55	52	59	65	72	70	71	74	63	69	53	80	81	62	88	72	64	64	65	58	66	61	64	51
E02002638	Blackpool 006	E06000009	Blackpool	E06000009	Blackpool	5,998	48	50	38	52	51	50	54	67	61	59	63	59	69	61	73	62	73	75	76	70	69	61	81	87	70	70	53	58	73	59	65	69	60	75	75	78	75	73	81	76	95	86	63
E02002639	Blackpool 007	E06000009	Blackpool	E06000009	Blackpool	6,110	79	75	91	86	99	103	100	99	102	85	99	107	106	75	100	86	71	90	90	86	71	71	78	84	75	77	75	76	89	83	70	73	78	76	68	63	87	63	66	74	78	70	82
E02002640	Blackpool 008	E06000009	Blackpool	E06000009	Blackpool	6,877	120	130	135	125	128	120	148	117	91	117	93	101	96	77	87	64	60	61	64	70	78	84	83	88	82	111	97	101	109	96	93	98	99	84	109	82	78	71	79	93	87	67	75
E02002641	Blackpool 009	E06000009	Blackpool	E06000009	Blackpool	8,088	96	99	104	92	102	74	92	91	84	88	76	94	108	70	111	100	80	83	88	77	87	105	112	119	109	106	115	154	130	116	109	116	100	126	110	110	95	68	86	92	84	86	104
E02002642	Blackpool 010	E06000009	Blackpool	E06000009	Blackpool	7,119	75	72	79	83	69	82	82	81	78	75	79	69	70	67	68	87	87	83	83	94	66	105	94	127	110	94	89	110	94	92	101	85	107	105	108	104	92	79	80	91	93	87	78
E02002643	Blackpool 011	E06000009	Blackpool	E06000009	Blackpool	7,586	105	109	111	128	105	119	119	109	118	112	94	108	109	88	116	105	111	89	99	96	76	81	108	126	100	115	78	114	92	104	114	110	117	121	109	99	97	80	94	93	93	69	74
E02002644	Blackpool 012	E06000009	Blackpool	E06000009	Blackpool	7,664	87	104	91	97	83	95	87	97	84	84	96	87	68	88	71	85	89	96	86	84	66	75	95	95	77	94	123	118	104	97	113	78	104	88	93	92	90	73	95	72	70	76	69
E02002645	Blackpool 013	E06000009	Blackpool	E06000009	Blackpool	6,047	63	57	64	51	64	61	66	59	67	58	78	72	63	65	76	74	84	74	77	68	76	95	75	66	89	79	70	69	72	75	91	85	70	77	85	71	68	72	69	67	66	71	70
E02002646	Blackpool 014	E06000009	Blackpool	E06000009	Blackpool	6,804	73	75	64	72	82	77	72	89	87	81	87	82	71	94	106	66	56	94	68	65	65	56	84	67	67	73	83	92	87	74	66	74	68	73	72	81	67	87	66	78	63	79	72
E02002647	Blackpool 015	E06000009	Blackpool	E06000009	Blackpool	7,937	109	90	117	120	125	137	135	102	98	105	99	95	99	104	93	77	85	74	70	89	71	85	101	105	90	118	110	126	113	131	109	117	106	113	100	90	118	84	89	84	86	75	75
E02002648	Blackpool 016	E06000009	Blackpool	E06000009	Blackpool	7,180	84	109	119	109	126	104	113	119	96	98	96	89	74	92	73	78	76	74	61	71	71	78	88	103	69	112	107	118	102	95	96	87	89	77	96	90	89	86	85	83	68	58	74
E02002649	Blackpool 017	E06000009	Blackpool	E06000009	Blackpool	8,133	105	74	98	86	96	87	88	103	88	63	92	104	102	91	123	80	84	98	77	91	80	91	87	101	90	88	93	93	115	85	74	96	103	92	87	86	93	86	98	91	89	76	84
E02002650	Blackpool 018	E06000009	Blackpool	E06000009	Blackpool	8,083	103	91	93	90	86	80	83	97	75	77	84	68	74	73	59	73	71	73	72	58	88	83	88	88	78	103	92	118	95	98	93	96	83	73	71	80	85	80	63	76	83	67	61
E02002651	Blackpool 019	E06000009	Blackpool	E06000009	Blackpool	7,877	74	71	70	76	82	94	92	95	75	82	92	110	85	73	93	86	74	62	76	74	50	71	87	91	77	89	75	93	84	93	78	80	83	81	88	75	78	80	78	110	90	74	75
E02002652	Kingston upon Hull 001	E06000010	Kingston upon Hull, City of	E06000010	Kingston upon Hull, City of	14,948	279	296	273	289	293	264	248	265	248	228	235	236	206	213	183	171	139	171	146	154	192	194	188	189	199	255	290	306	372	346	297	332	302	290	270	301	213	253	258	237	203	185	181
E02002653	Kingston upon Hull 002	E06000010	Kingston upon Hull, City of	E06000010	Kingston upon Hull, City of	8,007	104	116	122	115	107	140	140	137	129	122	133	125	143	129	119	108	121	89	117	109	115	107	106	101	86	125	115	123	141	106	122	106	106	116	109	104	107	98	100	81	74	76	74
E02002654	Kingston upon Hull 003	E06000010	Kingston upon Hull, City of	E06000010	Kingston upon Hull, City of	8,097	151	178	162	154	171	169	188	175	160	157	177	163	137	150	131	119	108	131	117	119	105	98	99	98	79	107	111	108	148	141	140	143	129	128	120	106	107	96	105	84	86	75	79
E02002655	Kingston upon Hull 004	E06000010	Kingston upon Hull, City of	E06000010	Kingston upon Hull, City of	8,710	124	119	152	126	140	132	142	151	136	129	147	139	135	150	126	122	102	105	106	126	106	123	113	111	85	118	107	123	152	150	137	141	126	123	142	110	115	114	116	86	113	93	82
E02002656	Kingston upon Hull 005	E06000010	Kingston upon Hull, City of	E06000010	Kingston upon Hull, City of	4,953	36	37	38	31	29	31	33	42	48	34	31	51	40	44	28	44	40	42	33	40	40	49	41	40	37	50	46	64	75	56	38	57	47	53	42	46	41	55	57	40	61	45	38
E02002657	Kingston upon Hull 006	E06000010	Kingston upon Hull, City of	E06000010	Kingston upon Hull, City of	7,176	77	83	90	80	91	85	93	93	99	95	74	78	72	71	65	63	68	70	64	59	76	71	66	63	56	78	80	103	112	110	96	119	85	88	101	98	78	87	87	80	89	63	84
E02002658	Kingston upon Hull 007	E06000010	Kingston upon Hull, City of	E06000010	Kingston upon Hull, City of	6,356	57	69	55	64	62	61	80	64	60	51	60	50	63	48	52	57	51	57	59	54	91	56	79	79	53	79	108	87	106	78	86	85	85	81	78	59	67	68	61	71	86	55	66
E02002659	Kingston upon Hull 008	E06000010	Kingston upon Hull, City of	E06000010	Kingston upon Hull, City of	10,864	158	163	202	181	163	187	186	187	176	194	174	169	150	165	142	139	151	130	169	134	139	158	152	122	128	158	159	166	197	179	175	176	146	161	159	143	130	151	127	128	117	100	101
E02002660	Kingston upon Hull 009	E06000010	Kingston upon Hull, City of	E06000010	Kingston upon Hull, City of	6,709	86	79	79	100	86	100	97	100	99	87	83	93	90	78	65	75	63	69	67	86	79	87	85	76	61	93	93	100	105	108	93	100	91	88	82	84	85	75	74	71	66	71	62
E02002661	Kingston upon Hull 010	E06000010	Kingston upon Hull, City of	E06000010	Kingston upon Hull, City of	8,230	97	93	118	131	132	122	132	131	116	125	122	113	109	107	94	116	78	93	105	108	97	74	91	89	73	90	125	111	126	127	117	125	124	114	106	84	92	86	81	100	74	65	67
E02002662	Kingston upon Hull 011	E06000010	Kingston upon Hull, City of	E06000010	Kingston upon Hull, City of	6,815	72	78	86	86	68	78	93	71	64	79	76	71	69	90	70	79	56	72	60	90	81	76	72	69	68	85	78	87	93	98	81	75	75	89	87	86	78	81	54	64	50	67	53
E02002663	Kingston upon Hull 012	E06000010	Kingston upon Hull, City of	E06000010	Kingston upon Hull, City of	6,966	42	40	46	53	60	45	59	55	44	55	51	56	54	56	40	64	48	50	130	434	547	522	463	320	275	172	143	118	100	90	80	80	63	75	64	55	65	77	63	58	61	62	43
E02002664	Kingston upon Hull 013	E06000010	Kingston upon Hull, City of	E06000010	Kingston upon Hull, City of	7,019	64	76	71	49	70	78	72	88	79	84	89	95	90	78	88	90	90	79	70	86	80	100	73	65	65	67	72	83	99	77	66	79	65	79	63	68	83	90	81	91	83	68	68
E02002665	Kingston upon Hull 014	E06000010	Kingston upon Hull, City of	E06000010	Kingston upon Hull, City of	8,008	79	77	93	97	92	98	98	134	121	116	102	111	100	85	89	91	85	98	104	92	92	92	91	88	73	97	91	93	124	124	76	87	102	90	101	97	96	99	116	95	105	98	87
E02002666	Kingston upon Hull 015	E06000010	Kingston upon Hull, City of	E06000010	Kingston upon Hull, City of	9,022	93	78	81	81	85	69	71	69	58	53	59	65	53	49	48	54	74	75	57	149	476	656	615	511	406	273	232	178	205	210	159	129	136	139	148	120	114	107	107	98	100	93	85
E02002667	Kingston upon Hull 016	E06000010	Kingston upon Hull, City of	E06000010	Kingston upon Hull, City of	7,099	83	83	104	92	89	86	85	91	84	80	80	75	64	69	56	57	58	53	52	51	83	91	103	96	85	106	114	123	160	122	139	126	115	120	120	97	103	111	113	91	86	78	78
E02002668	Kingston upon Hull 017	E06000010	Kingston upon Hull, City of	E06000010	Kingston upon Hull, City of	8,424	98	129	126	144	148	140	156	168	157	152	136	125	119	98	109	108	89	87	101	103	78	97	99	74	84	101	114	120	124	119	115	144	130	132	135	108	120	99	112	97	69	73	84
E02002669	Kingston upon Hull 018	E06000010	Kingston upon Hull, City of	E06000010	Kingston upon Hull, City of	8,116	75	66	76	74	89	70	77	78	66	80	81	61	58	68	51	84	66	74	71	95	202	288	312	270	217	207	220	177	216	165	138	132	133	132	126	119	116	104	112	107	128	100	109
E02002670	Kingston upon Hull 019	E06000010	Kingston upon Hull, City of	E06000010	Kingston upon Hull, City of	7,800	92	74	80	95	88	86	112	104	109	95	111	101	112	85	91	89	71	77	79	101	71	82	75	67	71	105	93	126	122	106	124	109	97	104	119	98	86	96	88	98	71	76	70
E02002671	Kingston upon Hull 020	E06000010	Kingston upon Hull, City of	E06000010	Kingston upon Hull, City of	8,819	91	105	102	111	93	114	103	106	108	124	92	106	103	94	94	104	79	87	104	109	112	122	106	106	108	136	132	146	173	134	165	140	166	164	148	150	138	129	126	114	124	111	107
E02002672	Kingston upon Hull 021	E06000010	Kingston upon Hull, City of	E06000010	Kingston upon Hull, City of	7,365	137	140	140	150	133	130	153	158	138	125	132	125	119	117	90	118	86	98	88	87	93	99	99	116	82	111	117	119	144	126	131	132	92	112	105	85	94	90	83	86	71	58	64
E02002673	Kingston upon Hull 022	E06000010	Kingston upon Hull, City of	E06000010	Kingston upon Hull, City of	7,397	99	89	96	87	94	101	85	89	79	80	77	96	69	91	69	67	70	71	71	88	93	103	99	73	89	104	135	144	159	173	150	130	110	98	127	91	95	94	86	91	92	69	79
E02002674	Kingston upon Hull 023	E06000010	Kingston upon Hull, City of	E06000010	Kingston upon Hull, City of	6,469	79	79	86	95	87	78	70	92	69	66	65	59	59	56	63	48	40	52	55	52	62	94	69	96	77	112	123	128	137	139	118	106	98	94	102	70	86	71	90	83	80	61	51
E02002675	Kingston upon Hull 024	E06000010	Kingston upon Hull, City of	E06000010	Kingston upon Hull, City of	9,207	103	110	109	116	124	119	116	117	127	126	141	120	113	116	94	79	95	93	99	114	128	166	166	143	135	169	167	171	202	175	183	184	181	126	161	166	167	141	147	182	112	133	141
E02002676	Kingston upon Hull 025	E06000010	Kingston upon Hull, City of	E06000010	Kingston upon Hull, City of	7,320	87	65	90	76	64	93	89	87	90	74	76	67	65	73	67	83	48	60	65	78	99	108	108	94	108	156	151	181	209	162	154	133	157	144	148	116	117	99	102	106	101	88	80
E02002677	Kingston upon Hull 026	E06000010	Kingston upon Hull, City of	E06000010	Kingston upon Hull, City of	8,353	92	87	95	108	84	75	75	94	79	79	97	100	82	98	85	78	75	79	66	75	90	98	138	148	101	142	159	170	212	173	148	172	159	145	133	119	113	114	106	112	101	105	105
E02002678	Kingston upon Hull 027	E06000010	Kingston upon Hull, City of	E06000010	Kingston upon Hull, City of	8,029	127	117	126	105	88	117	116	108	105	109	90	101	92	83	62	97	64	79	74	99	108	109	105	114	108	162	147	163	206	146	128	145	121	153	129	108	114	121	96	89	90	99	105
E02002679	Kingston upon Hull 028	E06000010	Kingston upon Hull, City of	E06000010	Kingston upon Hull, City of	7,438	94	77	104	99	96	105	101	78	84	83	87	83	79	85	82	79	58	59	55	81	79	87	75	76	73	76	87	82	120	91	103	112	99	101	94	78	73	108	75	84	80	62	76
E02002680	Kingston upon Hull 029	E06000010	Kingston upon Hull, City of	E06000010	Kingston upon Hull, City of	9,792	114	122	87	117	87	105	108	100	84	86	62	60	68	58	44	46	53	67	83	96	208	213	231	222	220	210	217	234	257	266	219	214	175	226	218	212	192	150	186	143	148	147	154
E02002681	Kingston upon Hull 030	E06000010	Kingston upon Hull, City of	E06000010	Kingston upon Hull, City of	8,968	119	121	152	140	135	128	126	121	113	123	114	127	137	106	97	107	83	99	97	105	131	114	152	138	138	173	188	190	180	175	186	178	158	153	160	146	141	152	130	124	111	103	104
E02002682	Kingston upon Hull 031	E06000010	Kingston upon Hull, City of	E06000010	Kingston upon Hull, City of	9,473	150	144	146	152	170	143	143	130	141	130	130	122	109	116	101	104	88	92	97	98	110	114	110	112	95	125	156	150	190	193	170	169	153	163	151	131	142	142	130	127	125	90	95
E02006813	Kingston upon Hull 033	E06000010	Kingston upon Hull, City of	E06000010	Kingston upon Hull, City of	7,829	77	83	85	94	92	95	102	107	90	92	105	89	94	79	101	85	84	92	80	86	105	94	75	86	79	100	81	109	134	98	110	101	104	94	118	73	87	92	84	82	68	74	72
E02002684	East Riding of Yorkshire 001	E06000011	East Riding of Yorkshire	E06000011	East Riding of Yorkshire	9,944	61	73	74	83	83	94	76	75	74	81	70	95	85	77	79	70	81	74	67	48	47	41	54	61	59	57	72	79	68	66	87	81	72	77	78	72	65	51	62	82	84	67	67
E02002685	East Riding of Yorkshire 002	E06000011	East Riding of Yorkshire	E06000011	East Riding of Yorkshire	7,851	57	56	60	57	91	66	63	74	84	72	65	73	56	64	72	54	52	57	81	53	52	51	64	51	63	59	65	60	63	65	54	49	63	48	65	41	63	54	62	58	52	49	45
E02002686	East Riding of Yorkshire 003	E06000011	East Riding of Yorkshire	E06000011	East Riding of Yorkshire	8,145	96	108	99	119	126	119	126	123	123	103	111	119	106	114	102	99	91	75	86	67	76	76	68	77	102	84	91	79	72	93	95	83	78	82	88	88	90	93	80	85	82	64	63
E02002687	East Riding of Yorkshire 004	E06000011	East Riding of Yorkshire	E06000011	East Riding of Yorkshire	5,979	55	65	56	55	57	56	68	51	66	67	51	74	57	65	68	62	59	67	59	40	49	54	51	49	57	49	69	73	47	66	57	72	57	63	72	57	57	49	51	42	63	37	51
E02002688	East Riding of Yorkshire 005	E06000011	East Riding of Yorkshire	E06000011	East Riding of Yorkshire	5,533	42	54	56	42	40	45	52	54	53	44	53	66	63	82	60	62	52	54	63	44	40	53	51	64	63	60	61	63	48	43	50	54	46	53	55	62	48	68	58	58	58	52	55
E02002689	East Riding of Yorkshire 006	E06000011	East Riding of Yorkshire	E06000011	East Riding of Yorkshire	5,668	30	48	43	37	42	42	48	54	52	51	61	56	54	49	53	43	50	60	55	44	33	38	39	45	50	31	38	44	40	37	44	41	36	40	51	42	38	42	45	38	57	45	48
E02002691	East Riding of Yorkshire 008	E06000011	East Riding of Yorkshire	E06000011	East Riding of Yorkshire	8,190	60	59	72	89	71	92	94	102	100	83	87	109	85	96	87	75	65	83	86	56	60	61	62	53	68	64	68	58	59	61	55	68	70	69	57	78	81	77	81	84	87	78	65
E02002692	East Riding of Yorkshire 009	E06000011	East Riding of Yorkshire	E06000011	East Riding of Yorkshire	9,079	59	90	87	72	93	83	92	100	91	88	106	103	94	112	74	86	92	94	68	65	59	53	62	60	72	68	88	100	85	100	78	83	79	77	98	104	105	88	117	104	134	107	108
E02002693	East Riding of Yorkshire 010	E06000011	East Riding of Yorkshire	E06000011	East Riding of Yorkshire	7,156	73	62	60	66	58	59	63	72	63	56	60	74	78	59	68	66	68	59	82	61	44	39	54	71	70	58	52	42	43	50	55	56	53	58	65	51	49	68	72	47	57	85	67
E02002694	East Riding of Yorkshire 011	E06000011	East Riding of Yorkshire	E06000011	East Riding of Yorkshire	12,124	118	98	106	100	110	119	98	106	132	145	162	135	128	140	145	153	137	153	134	117	94	106	92	119	111	129	124	125	86	120	100	103	99	90	109	126	107	137	116	130	158	133	120
E02002695	East Riding of Yorkshire 012	E06000011	East Riding of Yorkshire	E06000011	East Riding of Yorkshire	8,305	47	55	67	53	62	76	79	93	76	81	69	69	60	71	68	107	90	99	86	82	67	56	61	63	79	66	70	59	58	52	63	65	62	84	59	55	55	49	49	63	81	59	75
E02002696	East Riding of Yorkshire 013	E06000011	East Riding of Yorkshire	E06000011	East Riding of Yorkshire	5,907	36	37	52	46	43	44	55	53	61	63	64	61	88	67	73	62	76	73	85	54	51	38	45	51	44	56	42	43	35	38	53	38	38	46	51	58	53	52	70	79	73	62	59
E02002697	East Riding of Yorkshire 014	E06000011	East Riding of Yorkshire	E06000011	East Riding of Yorkshire	7,678	40	46	48	53	53	91	71	85	86	82	85	88	103	93	93	91	82	67	77	62	53	46	57	43	63	70	44	50	44	45	53	39	58	48	54	66	62	67	66	73	91	87	81
E02002698	East Riding of Yorkshire 015	E06000011	East Riding of Yorkshire	E06000011	East Riding of Yorkshire	8,505	88	83	96	97	97	88	95	100	105	117	87	127	124	93	85	82	92	81	74	73	58	61	51	69	75	84	82	101	93	88	95	90	94	92	94	89	102	87	107	89	106	132	99
E02002699	East Riding of Yorkshire 016	E06000011	East Riding of Yorkshire	E06000011	East Riding of Yorkshire	9,734	79	97	82	101	95	93	101	124	133	101	121	112	111	102	104	93	106	103	99	66	62	82	68	63	63	55	83	61	69	67	82	99	86	107	76	105	93	106	109	119	115	126	99
E02002700	East Riding of Yorkshire 017	E06000011	East Riding of Yorkshire	E06000011	East Riding of Yorkshire	6,312	64	81	91	86	105	78	103	117	88	101	95	85	90	69	78	68	65	57	54	42	46	68	70	64	75	88	86	80	68	78	92	83	67	91	62	92	72	65	84	59	77	60	54
E02002701	East Riding of Yorkshire 018	E06000011	East Riding of Yorkshire	E06000011	East Riding of Yorkshire	8,424	71	71	75	73	75	69	83	84	93	84	92	113	107	95	109	82	79	66	92	59	55	69	66	71	77	66	63	71	71	56	60	70	78	77	53	73	70	75	88	93	76	79	84
E02002702	East Riding of Yorkshire 019	E06000011	East Riding of Yorkshire	E06000011	East Riding of Yorkshire	10,060	80	80	92	97	86	72	77	75	80	78	84	75	70	100	94	74	87	87	91	61	96	91	99	115	102	117	101	145	128	115	115	106	108	116	102	106	132	102	111	102	120	95	101
E02002703	East Riding of Yorkshire 020	E06000011	East Riding of Yorkshire	E06000011	East Riding of Yorkshire	8,964	57	64	61	63	76	77	90	100	85	93	100	104	114	126	98	146	140	163	160	94	68	65	66	53	63	58	53	67	59	53	53	57	45	50	60	81	81	87	82	92	102	74	80
E02002704	East Riding of Yorkshire 021	E06000011	East Riding of Yorkshire	E06000011	East Riding of Yorkshire	7,127	33	40	49	45	58	60	65	66	70	75	74	67	80	56	65	75	55	59	65	65	55	52	62	56	62	58	49	60	51	56	56	54	61	53	62	69	55	53	75	61	70	64	66
E02002705	East Riding of Yorkshire 022	E06000011	East Riding of Yorkshire	E06000011	East Riding of Yorkshire	6,420	46	49	34	56	49	50	55	75	66	46	65	74	63	55	50	31	22	25	31	62	48	53	66	51	43	57	64	41	53	41	59	58	49	50	52	67	50	61	49	66	92	56	70
E02002706	East Riding of Yorkshire 023	E06000011	East Riding of Yorkshire	E06000011	East Riding of Yorkshire	7,163	75	79	64	67	70	80	67	83	78	85	57	94	79	69	67	73	62	52	64	57	40	51	47	56	51	64	81	56	58	56	80	86	80	90	61	86	95	81	83	95	70	73	76
E02002707	East Riding of Yorkshire 024	E06000011	East Riding of Yorkshire	E06000011	East Riding of Yorkshire	7,331	38	39	46	59	54	51	55	83	61	66	73	90	66	69	78	80	62	74	78	41	68	55	70	92	78	81	97	106	77	74	79	63	61	59	45	65	73	73	61	67	79	74	78
E02002708	East Riding of Yorkshire 025	E06000011	East Riding of Yorkshire	E06000011	East Riding of Yorkshire	6,618	47	41	53	48	46	41	53	43	67	60	47	57	68	63	50	132	170	207	131	108	58	54	63	84	76	50	51	52	51	42	59	47	46	47	50	42	42	63	57	68	64	61	46
E02002709	East Riding of Yorkshire 026	E06000011	East Riding of Yorkshire	E06000011	East Riding of Yorkshire	7,920	58	62	71	79	77	72	68	84	86	72	89	72	71	102	76	110	86	76	90	65	58	58	66	57	63	80	57	73	93	58	66	82	96	99	81	90	100	96	77	74	123	102	77
E02002710	East Riding of Yorkshire 027	E06000011	East Riding of Yorkshire	E06000011	East Riding of Yorkshire	7,447	45	60	58	74	78	93	76	94	103	109	89	99	83	81	67	91	72	68	79	68	57	57	67	68	50	56	55	62	51	56	72	65	59	61	72	100	79	62	91	90	88	95	91
E02002711	East Riding of Yorkshire 028	E06000011	East Riding of Yorkshire	E06000011	East Riding of Yorkshire	7,630	52	54	50	58	74	68	63	83	78	56	86	71	97	60	92	76	87	78	90	50	57	43	52	45	48	47	46	48	44	36	51	48	55	63	55	51	70	64	75	59	86	88	84
E02002712	East Riding of Yorkshire 029	E06000011	East Riding of Yorkshire	E06000011	East Riding of Yorkshire	7,610	58	52	65	65	65	63	70	67	77	90	71	67	57	65	56	73	79	74	80	57	47	50	55	75	67	65	70	73	70	63	64	78	65	92	64	72	69	68	74	84	75	67	80
E02002714	East Riding of Yorkshire 031	E06000011	East Riding of Yorkshire	E06000011	East Riding of Yorkshire	7,823	50	65	70	58	76	78	84	80	74	87	73	74	78	84	76	87	56	79	66	58	65	57	63	59	67	64	52	59	71	54	67	68	71	66	85	68	71	69	76	67	69	68	70
E02002715	East Riding of Yorkshire 032	E06000011	East Riding of Yorkshire	E06000011	East Riding of Yorkshire	13,503	120	128	153	143	163	164	177	200	185	176	206	206	196	189	204	178	182	158	158	112	87	112	120	119	112	145	135	135	138	133	120	140	158	164	171	159	162	164	166	178	190	170	179
E02002716	East Riding of Yorkshire 033	E06000011	East Riding of Yorkshire	E06000011	East Riding of Yorkshire	8,561	54	71	72	85	64	99	89	96	95	94	111	102	111	102	111	97	82	107	87	74	80	78	81	70	91	76	74	72	62	65	79	69	85	68	72	102	83	81	104	114	91	92	90
E02002717	East Riding of Yorkshire 034	E06000011	East Riding of Yorkshire	E06000011	East Riding of Yorkshire	7,956	82	91	116	99	92	72	97	98	87	110	76	100	78	93	96	72	67	84	86	67	75	75	78	71	72	98	119	118	126	108	129	109	105	99	103	91	89	98	119	92	87	72	76
E02002718	East Riding of Yorkshire 035	E06000011	East Riding of Yorkshire	E06000011	East Riding of Yorkshire	7,959	44	63	63	67	74	79	92	81	121	82	84	124	91	99	108	90	82	85	92	63	56	39	47	42	52	37	36	28	37	34	37	54	57	51	69	62	71	78	68	79	93	106	91
E02002719	East Riding of Yorkshire 036	E06000011	East Riding of Yorkshire	E06000011	East Riding of Yorkshire	6,335	64	72	73	71	61	58	54	68	56	63	57	73	84	66	56	78	64	65	88	45	48	44	52	51	65	55	53	64	62	47	74	67	66	66	62	69	82	63	69	76	88	67	60
E02002720	East Riding of Yorkshire 037	E06000011	East Riding of Yorkshire	E06000011	East Riding of Yorkshire	7,566	68	63	69	70	63	78	75	90	74	86	92	65	81	71	87	74	73	84	59	55	72	70	73	56	86	97	76	80	69	90	78	83	72	76	81	71	85	78	81	105	91	87	76
E02002721	East Riding of Yorkshire 038	E06000011	East Riding of Yorkshire	E06000011	East Riding of Yorkshire	6,417	52	50	49	46	64	53	49	66	57	62	66	67	74	64	72	73	70	55	65	68	59	58	73	67	72	45	51	49	42	45	60	83	69	65	58	58	59	69	72	57	77	62	56
E02002722	East Riding of Yorkshire 039	E06000011	East Riding of Yorkshire	E06000011	East Riding of Yorkshire	8,699	68	83	80	109	86	107	104	91	103	92	109	117	114	100	92	83	76	72	76	57	77	66	61	81	68	78	67	80	67	54	86	75	76	72	88	89	84	96	93	86	68	82	60
E02002723	East Riding of Yorkshire 040	E06000011	East Riding of Yorkshire	E06000011	East Riding of Yorkshire	8,844	86	95	93	120	108	114	128	109	94	111	94	111	105	104	95	67	79	79	68	59	78	67	104	126	110	110	110	127	123	114	132	148	133	122	130	138	120	137	108	130	96	125	93
E02002724	East Riding of Yorkshire 041	E06000011	East Riding of Yorkshire	E06000011	East Riding of Yorkshire	9,758	140	128	154	148	175	182	118	175	150	157	131	117	131	118	119	115	107	115	101	102	98	100	101	127	134	133	147	173	128	138	177	153	162	150	155	145	146	153	162	141	109	107	108
E02002725	East Riding of Yorkshire 042	E06000011	East Riding of Yorkshire	E06000011	East Riding of Yorkshire	6,709	43	46	61	65	73	57	83	61	72	73	81	70	68	78	78	71	84	75	69	52	48	54	58	65	51	58	58	60	54	51	66	67	71	51	68	70	69	67	63	80	90	80	55
E02006814	East Riding of Yorkshire 043	E06000011	East Riding of Yorkshire	E06000011	East Riding of Yorkshire	8,136	56	70	84	82	88	121	118	117	106	89	89	112	70	80	101	84	85	85	106	74	75	54	58	74	79	87	90	105	88	71	102	111	87	98	85	79	86	82	88	83	104	90	94
E02006891	East Riding of Yorkshire 044	E06000011	East Riding of Yorkshire	E06000011	East Riding of Yorkshire	7,702	56	68	66	64	77	64	69	76	67	88	76	88	73	78	101	92	94	93	90	66	44	58	69	71	77	49	75	72	51	61	69	80	69	67	66	75	72	67	74	75	70	73	77
E02006892	East Riding of Yorkshire 045	E06000011	East Riding of Yorkshire	E06000011	East Riding of Yorkshire	6,381	58	71	67	68	69	72	66	75	83	64	86	75	63	51	54	71	51	42	63	42	61	62	58	68	58	76	88	66	78	78	63	61	68	63	75	78	53	77	80	77	75	63	56
E02002726	North East Lincolnshire 001	E06000012	North East Lincolnshire	E06000012	North East Lincolnshire	10,488	115	104	102	129	125	145	135	140	129	140	137	138	136	138	141	110	105	109	116	85	91	94	107	112	102	120	106	134	128	111	137	137	119	122	110	107	128	130	137	116	129	112	107
E02002727	North East Lincolnshire 002	E06000012	North East Lincolnshire	E06000012	North East Lincolnshire	5,516	69	73	77	74	72	74	72	66	72	75	62	57	61	62	53	62	57	63	68	66	65	68	74	67	91	79	65	81	72	86	82	81	92	65	74	75	94	75	85	60	64	57	51
E02002728	North East Lincolnshire 003	E06000012	North East Lincolnshire	E06000012	North East Lincolnshire	7,690	133	109	109	110	119	120	117	101	115	104	109	93	96	81	77	92	55	72	52	71	95	88	113	125	103	157	146	158	142	154	124	158	132	105	104	99	102	102	105	102	111	88	93
E02002729	North East Lincolnshire 004	E06000012	North East Lincolnshire	E06000012	North East Lincolnshire	5,803	58	53	58	48	67	57	68	84	75	81	68	65	67	76	58	56	67	70	66	65	56	51	63	69	62	62	55	70	51	88	73	71	64	76	69	48	68	66	68	63	69	61	59
E02002730	North East Lincolnshire 005	E06000012	North East Lincolnshire	E06000012	North East Lincolnshire	7,549	86	114	127	114	131	140	132	145	142	128	135	100	116	119	143	99	103	107	86	86	83	80	80	109	101	114	123	134	119	122	141	135	112	116	85	121	108	107	91	75	88	85	89
E02002731	North East Lincolnshire 006	E06000012	North East Lincolnshire	E06000012	North East Lincolnshire	6,064	79	110	115	111	115	87	107	97	99	86	108	119	100	102	74	77	82	77	66	71	81	84	96	91	87	100	98	98	86	106	121	115	105	111	96	79	80	75	88	76	87	72	61
E02002732	North East Lincolnshire 007	E06000012	North East Lincolnshire	E06000012	North East Lincolnshire	7,894	65	80	70	66	89	80	76	96	76	114	102	108	101	119	133	84	89	77	83	64	63	61	67	62	64	58	79	76	89	67	83	86	92	97	84	74	90	75	85	88	97	81	77
E02002733	North East Lincolnshire 008	E06000012	North East Lincolnshire	E06000012	North East Lincolnshire	5,748	68	68	54	61	58	54	58	62	52	67	74	59	55	61	65	60	54	53	45	45	54	64	66	51	72	88	85	93	122	91	91	91	68	102	79	79	45	75	78	65	67	59	63
E02002734	North East Lincolnshire 009	E06000012	North East Lincolnshire	E06000012	North East Lincolnshire	5,514	58	67	73	74	74	73	73	72	78	63	76	65	73	72	47	56	59	76	56	57	49	45	55	51	58	66	69	79	81	90	98	108	92	84	67	87	78	62	70	56	55	57	53
E02002735	North East Lincolnshire 010	E06000012	North East Lincolnshire	E06000012	North East Lincolnshire	5,045	59	65	52	59	70	64	61	77	64	62	65	51	51	49	54	55	47	47	48	47	40	50	55	73	68	82	76	87	83	76	78	93	65	56	60	74	62	74	69	66	53	57	41
E02002736	North East Lincolnshire 011	E06000012	North East Lincolnshire	E06000012	North East Lincolnshire	5,994	85	101	86	98	85	89	106	99	93	98	88	92	80	81	83	85	70	79	80	70	97	82	111	95	101	93	103	119	139	94	129	120	119	119	100	85	65	63	66	71	88	56	77
E02002737	North East Lincolnshire 012	E06000012	North East Lincolnshire	E06000012	North East Lincolnshire	7,154	67	59	90	87	96	104	92	96	96	104	82	66	88	77	74	73	69	81	79	51	63	47	78	81	83	77	84	79	94	95	113	122	95	98	90	91	94	68	90	82	78	69	58
E02002738	North East Lincolnshire 013	E06000012	North East Lincolnshire	E06000012	North East Lincolnshire	6,981	74	75	103	95	100	89	87	102	90	95	85	101	70	75	88	69	70	87	55	65	57	58	68	76	64	81	82	82	93	89	79	112	106	89	87	79	83	106	99	82	75	67	66
E02002739	North East Lincolnshire 014	E06000012	North East Lincolnshire	E06000012	North East Lincolnshire	5,828	59	84	68	78	86	77	75	66	84	63	62	48	61	66	61	47	58	48	44	38	42	41	48	48	61	74	64	88	78	89	94	90	70	98	85	77	78	71	72	73	58	54	60
E02002740	North East Lincolnshire 015	E06000012	North East Lincolnshire	E06000012	North East Lincolnshire	5,544	57	62	89	102	84	78	76	80	69	93	70	68	63	72	68	73	54	65	53	48	38	47	71	52	56	64	57	68	69	85	78	102	71	74	68	88	70	77	70	73	63	51	45
E02002741	North East Lincolnshire 016	E06000012	North East Lincolnshire	E06000012	North East Lincolnshire	9,007	68	96	107	103	120	123	109	131	106	116	125	117	98	123	105	92	113	105	93	82	81	90	102	129	90	111	103	129	135	124	106	122	114	135	123	104	100	117	107	116	124	83	100
E02002742	North East Lincolnshire 017	E06000012	North East Lincolnshire	E06000012	North East Lincolnshire	5,592	38	39	42	53	66	49	57	58	61	67	47	64	67	49	67	44	60	57	61	42	47	32	44	46	41	47	56	50	66	46	62	49	60	62	70	61	40	55	51	65	54	66	52
E02002743	North East Lincolnshire 018	E06000012	North East Lincolnshire	E06000012	North East Lincolnshire	5,541	28	32	45	38	42	47	47	47	52	48	54	43	61	63	48	58	45	48	43	30	30	33	42	33	34	41	41	48	48	38	47	62	69	42	52	47	56	46	54	44	39	51	33
E02002744	North East Lincolnshire 019	E06000012	North East Lincolnshire	E06000012	North East Lincolnshire	7,234	109	100	109	121	119	128	138	142	150	141	137	140	117	129	138	96	101	92	120	92	81	73	87	77	82	97	117	96	102	100	89	105	113	98	104	82	95	93	84	83	67	64	67
E02002745	North East Lincolnshire 020	E06000012	North East Lincolnshire	E06000012	North East Lincolnshire	7,217	41	44	49	43	43	47	51	65	52	75	60	60	68	73	74	66	87	60	70	56	46	59	44	57	44	57	48	47	45	59	49	41	46	45	53	63	62	57	56	55	43	53	64
E02002746	North East Lincolnshire 021	E06000012	North East Lincolnshire	E06000012	North East Lincolnshire	9,763	98	96	117	106	111	103	133	121	124	134	125	114	124	117	129	101	119	99	102	75	68	72	85	95	82	110	92	119	107	115	146	139	127	140	123	131	113	116	107	99	100	106	92
E02002747	North East Lincolnshire 022	E06000012	North East Lincolnshire	E06000012	North East Lincolnshire	8,547	66	65	68	69	70	78	84	93	99	84	87	102	111	94	101	102	100	95	106	73	66	63	56	73	58	75	77	90	72	72	83	86	88	102	73	61	68	103	76	78	86	81	80
E02002748	North East Lincolnshire 023	E06000012	North East Lincolnshire	E06000012	North East Lincolnshire	7,850	42	68	73	59	57	64	65	75	76	64	85	77	91	79	75	74	72	80	72	53	48	50	55	67	65	55	63	69	70	56	65	61	52	72	80	84	68	75	80	82	75	69	74
E02002749	North Lincolnshire 001	E06000013	North Lincolnshire	E06000013	North Lincolnshire	11,670	85	116	128	119	112	115	161	131	149	128	133	133	141	156	122	114	129	104	143	107	74	101	104	114	131	126	122	151	149	127	131	147	114	128	134	158	148	145	152	135	133	132	101
E02002750	North Lincolnshire 002	E06000013	North Lincolnshire	E06000013	North Lincolnshire	6,308	37	47	50	51	66	73	74	66	81	70	93	86	70	90	56	75	63	47	63	58	48	53	38	56	61	42	50	56	47	61	51	55	66	62	36	62	65	62	61	81	66	66	68
E02002751	North Lincolnshire 003	E06000013	North Lincolnshire	E06000013	North Lincolnshire	6,475	58	60	58	71	64	70	75	89	83	74	90	81	74	88	63	83	77	70	60	63	41	57	58	55	64	67	88	62	79	64	76	75	72	68	63	72	67	50	64	68	64	66	68
E02002752	North Lincolnshire 004	E06000013	North Lincolnshire	E06000013	North Lincolnshire	7,097	58	69	62	79	73	94	89	82	80	103	84	89	74	82	69	73	70	69	77	50	43	53	51	55	60	63	71	58	55	63	71	77	63	91	84	83	76	68	74	80	82	63	60
E02002753	North Lincolnshire 005	E06000013	North Lincolnshire	E06000013	North Lincolnshire	8,660	71	72	92	89	98	56	77	79	99	77	89	65	57	85	76	72	77	73	72	72	64	66	67	82	72	84	80	75	104	90	83	87	92	103	105	97	98	78	87	83	83	65	84
E02002754	North Lincolnshire 006	E06000013	North Lincolnshire	E06000013	North Lincolnshire	8,412	76	76	81	88	90	92	106	84	70	100	117	114	92	103	92	76	86	103	65	56	62	70	76	76	77	105	77	105	71	104	82	74	81	107	97	118	112	104	86	97	89	96	77
E02002755	North Lincolnshire 007	E06000013	North Lincolnshire	E06000013	North Lincolnshire	7,899	75	72	103	91	127	109	92	104	109	101	92	102	87	79	85	78	65	81	79	55	90	71	113	116	105	120	132	105	119	145	147	151	174	149	170	152	142	147	131	131	106	99	116
E02002756	North Lincolnshire 008	E06000013	North Lincolnshire	E06000013	North Lincolnshire	9,618	113	113	128	143	117	131	117	150	160	153	154	153	133	154	144	146	106	130	121	113	98	144	131	147	152	170	165	162	170	183	161	177	196	196	203	212	196	177	183	177	140	132	123
E02002757	North Lincolnshire 009	E06000013	North Lincolnshire	E06000013	North Lincolnshire	6,470	74	78	85	79	73	86	93	101	99	93	66	86	87	84	82	87	74	79	77	53	56	50	67	65	68	58	94	85	98	96	89	103	122	105	89	108	100	88	97	73	83	63	78
E02002758	North Lincolnshire 010	E06000013	North Lincolnshire	E06000013	North Lincolnshire	6,280	67	85	80	88	83	81	72	105	88	90	84	70	92	83	82	67	78	70	73	68	61	77	67	81	91	97	104	91	90	81	107	100	111	106	97	72	87	77	93	83	87	60	65
E02002759	North Lincolnshire 011	E06000013	North Lincolnshire	E06000013	North Lincolnshire	9,545	60	71	84	91	70	92	79	107	93	110	107	114	99	93	115	102	105	95	92	64	68	71	68	73	83	78	91	91	92	82	91	95	95	104	118	103	94	76	89	90	97	99	94
E02002760	North Lincolnshire 012	E06000013	North Lincolnshire	E06000013	North Lincolnshire	5,933	62	75	64	61	70	68	70	54	52	78	77	64	64	54	65	59	62	64	63	47	56	60	68	67	77	65	61	63	63	51	69	65	71	90	76	51	60	68	65	72	67	65	73
E02002761	North Lincolnshire 013	E06000013	North Lincolnshire	E06000013	North Lincolnshire	6,589	45	53	53	66	59	60	70	66	76	66	69	78	75	80	72	69	56	68	60	37	60	58	56	68	93	56	72	67	78	70	69	64	74	62	73	74	70	75	62	61	81	62	53
E02002762	North Lincolnshire 014	E06000013	North Lincolnshire	E06000013	North Lincolnshire	6,701	67	64	71	77	79	89	84	92	75	85	95	98	106	95	96	90	93	77	80	70	56	65	52	76	71	68	85	93	75	90	83	83	84	101	95	79	94	76	94	71	89	71	83
E02002763	North Lincolnshire 015	E06000013	North Lincolnshire	E06000013	North Lincolnshire	8,819	127	127	129	153	137	166	149	146	145	159	152	127	149	118	107	98	107	99	84	84	84	83	101	129	119	126	138	123	150	148	146	168	136	162	139	123	133	104	121	125	92	106	91
E02002764	North Lincolnshire 016	E06000013	North Lincolnshire	E06000013	North Lincolnshire	6,037	85	97	96	82	83	86	114	85	105	103	106	120	126	90	100	99	90	92	87	70	63	75	64	67	82	86	80	82	86	81	72	68	80	80	85	80	82	77	72	65	74	50	55
E02002765	North Lincolnshire 017	E06000013	North Lincolnshire	E06000013	North Lincolnshire	6,369	72	73	92	71	82	82	97	108	100	77	97	77	82	94	86	79	65	74	61	46	40	52	59	73	66	78	86	79	99	84	85	95	93	90	84	80	74	84	82	68	63	64	61
E02002766	North Lincolnshire 018	E06000013	North Lincolnshire	E06000013	North Lincolnshire	9,049	81	116	112	102	114	105	114	100	109	130	128	135	118	118	111	116	107	97	100	75	68	79	75	77	81	95	116	104	112	105	106	131	117	117	113	122	113	119	108	123	124	100	86
E02002767	North Lincolnshire 019	E06000013	North Lincolnshire	E06000013	North Lincolnshire	6,602	60	59	48	61	48	55	64	52	58	73	68	60	61	74	56	58	65	55	70	64	46	54	58	52	58	69	48	73	70	66	72	59	70	59	59	73	65	60	76	63	83	70	64
E02002768	North Lincolnshire 020	E06000013	North Lincolnshire	E06000013	North Lincolnshire	7,686	68	55	61	63	69	70	91	75	90	93	96	98	100	91	94	80	75	98	92	67	52	67	50	67	70	77	64	74	79	57	64	56	59	61	56	65	66	80	86	86	86	87	75
E02002769	North Lincolnshire 021	E06000013	North Lincolnshire	E06000013	North Lincolnshire	5,724	39	54	56	48	53	43	44	60	46	55	46	61	59	58	52	64	67	50	64	40	29	31	34	38	37	51	27	43	44	52	47	44	47	45	46	49	51	42	46	57	56	46	36
E02002770	North Lincolnshire 022	E06000013	North Lincolnshire	E06000013	North Lincolnshire	7,057	68	67	65	53	61	59	83	65	79	87	83	87	87	77	73	92	62	65	74	68	61	56	69	63	79	64	54	64	68	69	77	77	77	74	80	88	73	72	89	89	89	51	73
E02002771	North Lincolnshire 023	E06000013	North Lincolnshire	E06000013	North Lincolnshire	7,292	48	54	51	65	56	66	62	72	67	76	88	81	68	87	101	84	68	79	82	70	52	61	54	82	59	54	53	54	64	45	52	67	54	56	40	52	57	68	71	67	67	59	59
E02002772	York 001	E06000014	York	E06000014	York	6,971	65	75	63	69	86	87	81	93	98	97	87	111	96	98	81	110	100	84	78	72	72	69	52	43	46	76	64	52	71	66	58	74	85	73	71	70	60	90	89	82	95	85	66
E02002773	York 002	E06000014	York	E06000014	York	5,744	40	56	36	52	46	56	51	54	70	66	65	59	59	64	67	47	46	45	45	53	42	41	37	32	24	39	50	55	52	50	46	50	47	47	54	54	49	75	76	52	58	74	48
E02002774	York 003	E06000014	York	E06000014	York	6,099	44	46	48	63	59	66	59	61	59	67	64	69	69	76	73	59	50	51	56	67	47	35	33	35	23	47	36	36	57	51	51	56	53	64	62	64	58	63	77	66	62	69	71
E02002775	York 004	E06000014	York	E06000014	York	5,752	52	37	64	70	34	55	48	56	55	58	61	62	61	71	78	47	62	44	56	65	57	64	50	37	34	68	57	61	62	72	47	78	64	52	46	60	52	40	53	65	67	54	47
E02002776	York 005	E06000014	York	E06000014	York	6,872	60	60	70	78	76	76	60	57	68	55	66	70	89	69	79	69	61	56	63	99	76	75	71	59	52	134	86	109	115	122	115	83	94	87	86	76	82	77	92	72	73	65	76
E02002777	York 006	E06000014	York	E06000014	York	8,508	91	113	88	83	100	105	109	98	106	100	117	113	97	89	105	79	69	86	95	99	123	90	81	82	66	134	131	138	156	148	144	126	125	111	115	123	122	105	128	117	116	106	121
E02002778	York 007	E06000014	York	E06000014	York	8,407	63	76	85	67	67	71	85	69	77	92	66	89	88	71	97	109	119	97	115	132	128	97	92	94	69	94	119	106	106	110	91	91	88	85	98	90	84	99	86	89	89	101	83
E02002779	York 008	E06000014	York	E06000014	York	9,723	83	81	74	88	78	111	98	107	115	102	94	100	92	80	77	91	81	105	102	184	195	156	105	100	82	137	137	109	107	116	101	116	100	82	97	102	108	92	110	93	101	114	99
E02002780	York 009	E06000014	York	E06000014	York	8,669	72	75	73	76	78	103	77	106	85	114	100	88	82	110	83	91	94	88	101	241	353	353	230	189	169	184	182	183	159	174	146	152	152	147	139	145	134	131	128	105	102	85	101
E02002781	York 010	E06000014	York	E06000014	York	11,444	88	95	97	96	104	93	110	112	101	102	98	77	80	71	88	84	74	88	131	494	779	684	458	292	274	296	294	268	249	269	225	205	187	178	173	171	163	150	124	143	132	96	114
E02002782	York 011	E06000014	York	E06000014	York	6,374	52	41	70	58	50	67	77	76	91	70	73	79	77	59	77	93	97	69	105	115	79	61	42	34	30	54	52	50	49	44	44	49	45	59	52	48	52	53	58	62	80	71	72
E02002783	York 012	E06000014	York	E06000014	York	10,469	121	87	114	111	100	133	112	131	150	117	126	114	169	138	121	118	103	125	106	155	134	104	87	81	93	130	124	130	139	146	143	142	138	138	126	151	116	122	115	157	121	124	132
E02002784	York 013	E06000014	York	E06000014	York	13,475	84	83	68	72	78	79	84	83	70	83	51	52	57	50	54	66	66	66	154	651	800	670	573	472	457	492	417	353	342	370	224	227	222	215	190	188	170	165	146	141	140	135	127
E02002785	York 014	E06000014	York	E06000014	York	8,405	61	75	76	99	86	69	91	72	81	69	96	82	83	101	75	78	84	90	91	155	371	333	252	144	136	127	87	118	113	105	102	112	90	91	97	83	95	79	96	78	88	82	84
E02002786	York 015	E06000014	York	E06000014	York	11,344	86	93	75	92	97	95	102	98	103	92	105	130	111	94	99	95	83	95	91	267	955	1,076	587	433	400	296	236	237	223	222	180	151	152	152	138	145	138	127	129	112	103	131	88
E02002787	York 016	E06000014	York	E06000014	York	9,369	124	123	105	125	100	100	102	102	125	95	102	104	101	85	95	67	64	92	85	119	130	124	99	98	112	143	146	163	165	181	147	143	145	138	126	127	135	125	158	126	125	126	119
E02002788	York 017	E06000014	York	E06000014	York	9,089	95	92	111	105	101	87	128	119	116	81	92	74	95	79	79	80	78	71	96	103	154	138	120	127	124	223	205	195	223	210	165	162	145	153	160	144	134	154	128	154	130	128	94
E02002789	York 018	E06000014	York	E06000014	York	9,229	113	130	148	126	144	124	126	168	145	121	117	136	120	102	114	94	86	96	99	141	124	108	93	78	83	166	141	146	155	171	156	173	153	159	170	158	125	132	125	115	132	85	98
E02002790	York 019	E06000014	York	E06000014	York	13,167	87	120	106	113	113	111	90	105	113	112	112	103	109	89	89	89	113	78	119	270	724	775	592	521	478	426	361	306	268	303	242	229	170	187	191	172	157	177	188	160	127	132	136
E02002791	York 020	E06000014	York	E06000014	York	6,479	41	57	53	53	63	64	83	71	80	96	89	100	101	101	81	91	74	81	83	91	57	61	43	38	29	43	42	33	39	33	45	65	51	53	47	36	40	58	46	54	62	71	69
E02002792	York 021	E06000014	York	E06000014	York	7,801	66	72	74	81	85	92	81	96	99	87	86	90	89	77	68	75	53	72	91	106	119	94	97	86	91	107	117	107	124	123	89	108	107	116	121	95	111	116	102	116	126	102	105
E02002793	York 022	E06000014	York	E06000014	York	9,342	82	93	104	117	99	92	117	108	88	82	86	82	110	58	80	92	86	100	127	136	123	109	81	78	69	144	114	137	112	134	109	128	111	95	114	132	113	99	93	110	91	94	97
E02002794	York 023	E06000014	York	E06000014	York	9,590	44	25	47	53	59	47	50	69	68	64	65	63	55	67	58	43	60	51	346	1,887	696	465	338	273	233	270	175	127	89	64	67	60	67	49	43	54	66	55	62	45	50	67	57
E02002795	York 024	E06000014	York	E06000014	York	8,296	42	50	65	85	78	106	85	97	115	110	103	115	103	112	102	97	82	88	94	88	57	44	53	34	37	56	49	48	63	51	44	45	59	51	64	66	74	73	93	77	97	97	110
E02002796	Derby 001	E06000015	Derby	E06000015	Derby	6,047	55	50	60	73	63	61	85	80	78	68	99	85	70	96	72	69	70	65	55	64	38	51	59	45	40	41	49	37	41	55	54	43	57	60	70	51	57	51	65	76	63	64	66
E02002797	Derby 002	E06000015	Derby	E06000015	Derby	7,338	52	51	67	62	68	72	75	82	77	68	68	84	82	71	74	68	67	74	62	56	62	61	63	63	70	65	61	67	47	54	48	63	37	75	67	61	84	83	76	84	75	88	70
E02002798	Derby 003	E06000015	Derby	E06000015	Derby	9,567	117	107	98	84	118	97	103	94	107	97	95	100	90	88	91	84	94	83	116	93	107	123	116	102	117	145	140	124	132	144	151	133	134	115	119	109	108	111	106	108	105	90	108
E02002799	Derby 004	E06000015	Derby	E06000015	Derby	5,957	81	80	84	106	84	97	101	90	72	101	72	105	84	77	81	75	79	66	69	73	70	53	71	55	66	69	84	89	75	95	121	105	115	95	73	79	82	89	76	84	76	65	55
E02002800	Derby 005	E06000015	Derby	E06000015	Derby	7,076	62	59	64	80	80	84	89	88	87	90	80	94	92	86	69	82	64	65	74	55	89	104	123	98	98	77	81	66	71	70	54	85	82	83	97	87	95	78	91	84	106	79	86
E02002801	Derby 006	E06000015	Derby	E06000015	Derby	7,473	70	75	79	105	86	111	99	92	104	109	97	110	116	81	96	78	95	83	88	85	65	67	68	82	67	82	78	108	125	97	112	100	89	101	86	93	92	86	83	82	69	65	64
E02002802	Derby 007	E06000015	Derby	E06000015	Derby	7,982	83	135	103	122	121	125	141	148	135	131	157	142	137	103	132	113	106	99	107	110	96	71	81	89	78	117	114	129	131	119	137	113	121	114	112	108	113	122	131	112	98	91	79
E02002803	Derby 008	E06000015	Derby	E06000015	Derby	8,472	74	59	53	65	47	52	57	60	51	46	62	50	50	42	39	50	43	37	158	574	564	488	358	293	236	193	148	176	168	143	158	130	127	126	114	105	101	98	123	81	92	91	83
E02002804	Derby 009	E06000015	Derby	E06000015	Derby	8,723	126	133	144	129	146	130	137	131	140	140	124	124	132	124	118	110	96	97	110	83	83	81	90	83	86	121	127	147	153	152	144	115	132	123	120	128	99	124	119	113	110	88	78
E02002805	Derby 010	E06000015	Derby	E06000015	Derby	5,480	44	40	48	45	45	51	45	57	58	55	54	57	60	64	48	52	46	50	50	53	35	30	48	34	51	42	36	41	49	54	60	48	45	57	45	61	43	57	67	53	53	50	44
E02002806	Derby 011	E06000015	Derby	E06000015	Derby	6,345	69	75	67	55	71	56	62	55	55	59	46	60	59	35	59	58	46	60	60	135	301	323	298	241	268	144	165	160	143	161	142	113	107	116	98	80	64	69	56	51	65	76	62
E02002807	Derby 012	E06000015	Derby	E06000015	Derby	8,675	108	106	106	102	101	117	118	118	107	110	128	116	122	110	114	94	102	106	121	91	99	101	99	92	98	101	95	118	103	101	114	115	92	101	91	105	109	96	97	101	104	98	77
E02002808	Derby 013	E06000015	Derby	E06000015	Derby	13,056	184	176	156	170	135	131	133	116	112	107	106	90	88	76	73	73	73	84	107	240	529	582	547	511	476	340	371	350	375	315	287	282	214	257	245	225	209	203	204	179	166	142	155
E02002809	Derby 014	E06000015	Derby	E06000015	Derby	6,681	66	76	83	92	79	75	74	92	90	90	90	83	87	81	73	74	66	85	68	77	80	70	67	64	54	70	84	89	79	95	95	109	103	105	82	77	73	75	79	80	75	65	63
E02002810	Derby 015	E06000015	Derby	E06000015	Derby	8,432	84	111	90	98	93	122	90	102	99	104	87	110	91	103	67	96	84	77	65	72	61	62	67	63	62	91	68	98	86	89	85	108	109	104	114	95	80	91	106	96	93	90	89
E02002811	Derby 016	E06000015	Derby	E06000015	Derby	11,333	177	181	179	198	178	190	186	187	166	196	186	177	159	154	166	157	185	159	176	169	199	220	192	208	222	199	207	183	204	203	193	180	176	176	161	187	182	174	192	158	170	151	160
E02002812	Derby 017	E06000015	Derby	E06000015	Derby	7,575	84	79	104	93	92	76	87	101	103	82	84	85	95	88	71	81	86	83	96	90	96	75	67	71	88	105	124	117	100	117	117	102	100	107	79	90	100	86	104	82	104	86	92
E02002813	Derby 018	E06000015	Derby	E06000015	Derby	11,851	217	217	247	195	223	225	184	214	185	226	218	214	198	169	164	162	160	148	149	196	157	200	176	193	162	181	202	220	188	227	232	211	200	194	192	223	194	195	179	179	164	156	168
E02002814	Derby 019	E06000015	Derby	E06000015	Derby	7,000	41	65	63	47	61	78	72	78	64	81	76	79	81	73	67	75	61	58	90	49	51	42	58	42	47	58	57	65	64	71	70	52	73	64	68	66	80	73	77	66	93	71	66
E02002815	Derby 020	E06000015	Derby	E06000015	Derby	8,789	154	136	171	145	159	166	163	150	175	159	162	175	152	156	152	157	142	142	138	143	139	128	120	116	103	115	138	112	128	127	149	148	148	151	146	136	132	125	135	133	116	112	115
E02002816	Derby 021	E06000015	Derby	E06000015	Derby	9,503	92	95	101	113	128	122	137	137	159	145	137	194	169	156	150	149	163	165	153	130	78	94	100	75	66	81	87	102	73	84	86	92	99	95	100	104	113	91	128	136	130	140	121
E02002817	Derby 022	E06000015	Derby	E06000015	Derby	6,232	80	75	68	80	61	78	74	92	72	71	74	88	64	72	85	95	80	85	71	72	61	51	55	57	53	63	53	55	54	64	75	76	72	70	76	58	85	67	83	82	65	74	72
E02002818	Derby 023	E06000015	Derby	E06000015	Derby	8,694	133	143	136	164	167	164	143	158	165	166	162	166	151	119	140	140	123	119	140	120	93	85	88	109	90	105	129	128	104	123	134	130	123	137	130	141	119	115	141	104	119	119	117
E02002819	Derby 024	E06000015	Derby	E06000015	Derby	7,926	93	81	97	78	97	93	87	106	76	80	85	86	76	66	66	72	80	81	72	72	124	108	96	112	106	132	151	191	191	158	147	121	147	151	124	111	100	105	128	89	99	79	75
E02002820	Derby 025	E06000015	Derby	E06000015	Derby	9,692	147	145	144	141	142	165	163	146	159	155	139	148	135	120	116	121	111	105	126	97	98	95	100	98	107	158	163	141	189	192	173	182	144	140	141	171	135	130	142	134	108	108	98
E02002821	Derby 026	E06000015	Derby	E06000015	Derby	12,152	180	179	192	196	220	220	233	265	242	241	256	248	248	187	206	211	189	189	149	180	155	138	150	131	138	163	181	176	167	195	195	221	206	199	179	187	184	158	184	175	173	153	125
E02002822	Derby 027	E06000015	Derby	E06000015	Derby	6,620	88	65	88	82	84	70	91	93	91	106	81	85	80	72	90	71	69	87	73	71	86	72	69	64	69	90	98	86	86	103	90	61	87	66	79	75	87	77	78	83	76	77	68
E02002823	Derby 028	E06000015	Derby	E06000015	Derby	7,339	97	81	71	90	96	93	93	103	81	100	94	72	81	87	93	79	78	74	82	81	75	74	67	73	71	94	99	103	99	86	111	89	109	82	70	71	91	86	70	67	76	60	59
E02002824	Derby 029	E06000015	Derby	E06000015	Derby	9,791	134	128	145	133	157	161	178	159	184	178	167	160	142	160	139	137	135	115	129	121	133	120	106	89	99	98	144	133	124	142	150	137	138	140	139	159	141	141	148	128	125	131	114
E02002825	Derby 030	E06000015	Derby	E06000015	Derby	8,580	75	100	93	103	109	121	129	120	129	128	118	143	128	116	115	125	95	98	90	75	74	82	72	69	83	81	95	109	116	85	97	103	104	102	107	115	104	98	113	112	123	107	103
E02002826	Derby 031	E06000015	Derby	E06000015	Derby	6,921	69	69	84	86	85	92	93	91	100	88	106	97	92	103	92	106	98	95	88	67	78	73	74	72	70	84	80	83	92	78	85	73	67	63	82	78	86	80	87	77	106	85	93
E02002827	Leicester 001	E06000016	Leicester	E06000016	Leicester	6,308	102	83	85	110	93	103	114	99	99	90	91	86	100	71	92	68	76	70	67	69	70	91	87	61	73	93	96	105	125	116	84	91	85	89	93	101	98	96	101	78	79	72	77
E02002828	Leicester 002	E06000016	Leicester	E06000016	Leicester	7,727	97	76	100	83	85	101	106	101	101	87	91	97	101	98	82	80	70	79	78	84	79	92	76	71	69	100	105	119	134	141	83	100	84	113	111	126	124	97	111	92	105	96	86
E02002829	Leicester 003	E06000016	Leicester	E06000016	Leicester	11,286	149	200	209	217	220	202	224	218	181	208	196	162	178	167	156	151	141	140	155	157	165	135	129	105	112	187	149	193	195	179	167	182	142	158	154	170	164	156	146	160	131	145	147
E02002830	Leicester 004	E06000016	Leicester	E06000016	Leicester	10,079	165	187	171	165	176	182	167	176	173	172	153	168	167	146	150	142	143	119	123	116	172	146	114	114	114	184	171	164	173	176	156	138	137	148	145	164	159	154	138	147	147	124	141
E02002831	Leicester 005	E06000016	Leicester	E06000016	Leicester	6,809	76	73	70	66	73	85	97	92	102	98	105	106	105	99	92	92	82	69	93	89	91	83	68	63	61	89	107	101	91	99	79	82	80	72	79	101	86	77	76	93	101	83	104
E02002832	Leicester 006	E06000016	Leicester	E06000016	Leicester	9,159	115	115	119	97	106	109	111	106	118	101	107	115	105	134	105	117	121	118	104	132	111	127	111	109	104	136	144	144	142	139	115	133	117	135	131	144	127	132	107	134	133	120	95
E02002833	Leicester 007	E06000016	Leicester	E06000016	Leicester	8,340	106	94	108	93	99	112	103	138	103	103	106	104	119	94	116	111	111	96	113	126	126	106	115	96	95	137	140	166	165	129	125	135	114	113	101	122	126	122	125	115	101	103	103
E02002834	Leicester 008	E06000016	Leicester	E06000016	Leicester	11,256	150	149	125	133	146	149	120	142	157	126	130	117	128	137	99	108	91	102	103	130	277	246	205	160	171	240	209	238	224	234	219	199	197	197	201	184	177	157	179	169	154	120	133
E02002835	Leicester 009	E06000016	Leicester	E06000016	Leicester	14,393	195	221	214	228	245	264	244	266	249	233	246	227	219	196	207	182	213	180	187	176	211	202	156	150	144	265	228	245	268	263	240	245	221	232	247	237	221	227	236	246	201	202	202
E02002836	Leicester 010	E06000016	Leicester	E06000016	Leicester	9,547	135	111	104	135	113	126	98	117	105	103	102	108	110	118	108	114	101	118	122	145	120	146	116	107	101	157	142	155	157	149	130	136	129	119	125	148	120	126	134	131	127	128	127
E02002837	Leicester 011	E06000016	Leicester	E06000016	Leicester	8,477	132	151	150	126	138	120	154	146	129	140	145	131	159	140	133	149	119	148	124	163	166	150	116	104	99	119	109	122	145	157	121	125	113	109	114	136	123	129	137	125	129	115	108
E02002838	Leicester 012	E06000016	Leicester	E06000016	Leicester	8,049	126	148	139	161	136	149	164	172	159	162	157	138	139	137	124	126	117	123	105	106	139	109	93	75	68	120	119	125	107	100	113	109	98	72	91	105	112	103	104	108	114	96	98
E02002839	Leicester 013	E06000016	Leicester	E06000016	Leicester	7,863	107	125	119	120	115	126	135	111	108	116	135	101	94	123	102	104	85	101	84	103	97	90	89	75	65	94	81	112	95	106	102	113	106	105	102	116	99	100	117	117	90	94	77
E02002842	Leicester 016	E06000016	Leicester	E06000016	Leicester	8,585	164	142	186	143	148	145	152	144	125	121	103	104	113	80	78	69	73	67	72	101	178	238	164	149	163	204	202	229	232	245	209	178	178	176	164	174	172	136	138	136	102	112	110
E02002843	Leicester 017	E06000016	Leicester	E06000016	Leicester	14,185	238	247	252	262	271	236	219	229	210	195	240	224	235	190	209	192	232	198	235	270	267	252	212	159	194	204	242	230	247	227	190	191	209	177	192	212	223	200	212	226	208	198	188
E02002844	Leicester 018	E06000016	Leicester	E06000016	Leicester	11,626	161	188	205	215	200	210	227	233	225	193	256	225	227	217	200	178	175	167	181	208	191	155	145	146	129	147	168	163	158	170	160	167	168	163	180	172	174	146	171	186	152	155	148
E02002845	Leicester 019	E06000016	Leicester	E06000016	Leicester	10,862	202	156	206	211	190	164	165	189	167	149	186	145	142	167	141	144	128	128	126	163	179	144	136	105	104	148	165	198	183	189	157	138	161	144	136	176	167	169	145	155	143	118	114
E02002846	Leicester 020	E06000016	Leicester	E06000016	Leicester	7,153	89	81	90	101	97	75	94	84	79	84	90	75	74	77	75	64	54	73	60	72	88	83	78	75	80	102	92	83	112	109	86	87	95	86	85	96	82	107	92	102	102	78	81
E02002847	Leicester 021	E06000016	Leicester	E06000016	Leicester	10,009	158	111	156	161	182	134	143	164	155	137	160	160	154	181	159	159	174	148	169	193	171	165	161	116	129	143	140	168	149	129	141	126	144	127	141	144	129	137	130	131	131	118	129
E02002848	Leicester 022	E06000016	Leicester	E06000016	Leicester	11,276	136	179	182	169	188	189	178	182	182	165	186	210	166	207	174	168	168	169	185	197	350	345	269	227	235	188	192	162	212	184	157	161	167	145	149	162	150	145	132	145	148	142	149
E02002849	Leicester 023	E06000016	Leicester	E06000016	Leicester	14,738	174	147	162	153	150	135	124	120	99	87	91	99	74	77	75	99	75	100	137	463	963	994	772	548	611	449	442	414	456	414	307	290	268	242	257	208	198	168	165	161	169	144	142
E02002851	Leicester 025	E06000016	Leicester	E06000016	Leicester	8,318	91	89	103	104	104	98	111	94	110	103	88	106	88	87	102	100	99	105	94	144	137	95	101	71	70	136	102	103	137	103	87	95	98	86	100	104	88	105	98	94	87	89	78
E02002852	Leicester 026	E06000016	Leicester	E06000016	Leicester	7,007	93	118	104	122	116	123	152	158	133	124	174	155	152	163	136	126	140	115	100	115	124	78	75	70	61	95	75	99	108	104	86	75	75	83	94	112	102	98	82	99	93	70	83
E02002853	Leicester 027	E06000016	Leicester	E06000016	Leicester	13,220	186	181	190	205	211	190	189	202	196	199	189	198	183	183	168	196	191	190	204	252	428	387	324	278	260	231	230	212	215	197	188	159	157	146	167	173	164	150	166	155	166	158	165
E02002854	Leicester 028	E06000016	Leicester	E06000016	Leicester	8,267	98	122	139	128	126	126	142	145	139	129	142	132	92	119	115	101	91	97	114	110	119	120	115	94	105	133	141	128	157	135	136	125	115	121	135	129	104	104	133	115	103	92	91
E02002855	Leicester 029	E06000016	Leicester	E06000016	Leicester	8,079	91	98	112	111	123	103	102	91	84	86	78	73	67	48	59	49	51	60	50	106	221	248	181	213	220	240	240	242	283	254	177	179	153	143	156	142	122	119	120	134	104	93	89
E02002856	Leicester 030	E06000016	Leicester	E06000016	Leicester	11,791	94	127	95	113	92	102	98	97	96	95	99	96	89	89	75	76	75	111	100	155	612	673	515	417	349	304	338	285	256	194	207	196	203	173	181	145	146	126	121	133	130	120	114
E02002857	Leicester 031	E06000016	Leicester	E06000016	Leicester	6,613	118	86	97	106	98	93	86	93	70	82	76	75	68	65	54	60	53	42	48	67	92	131	113	105	111	150	177	154	198	157	151	157	130	122	127	115	115	103	110	100	86	79	67
E02002858	Leicester 032	E06000016	Leicester	E06000016	Leicester	7,031	62	84	82	92	86	92	96	87	94	70	78	88	88	81	89	96	90	96	91	75	58	68	67	49	55	78	76	66	79	67	50	62	55	61	61	76	86	93	94	85	85	83	70
E02002860	Leicester 034	E06000016	Leicester	E06000016	Leicester	7,892	100	84	100	107	101	104	86	123	112	99	109	102	83	88	100	75	86	83	87	93	93	74	73	62	82	100	108	139	109	101	114	110	84	98	96	92	81	96	105	111	111	82	77
E02002861	Leicester 035	E06000016	Leicester	E06000016	Leicester	7,547	117	98	116	122	128	128	143	152	136	137	138	144	129	164	143	126	108	128	125	110	119	115	100	78	78	121	85	95	105	90	106	104	97	105	101	116	103	100	108	88	86	83	79
E02002862	Leicester 036	E06000016	Leicester	E06000016	Leicester	8,030	129	104	142	114	119	149	150	137	152	101	123	113	123	115	110	108	102	85	85	101	107	89	83	65	80	109	131	148	122	131	121	118	117	103	109	118	122	105	98	115	88	74	81
E02006815	Leicester 037	E06000016	Leicester	E06000016	Leicester	10,593	174	188	198	188	190	196	192	210	154	188	154	187	156	159	122	128	113	126	121	119	135	108	109	90	95	157	141	167	179	157	145	152	144	132	148	147	151	112	131	138	111	98	115
E02006817	Leicester 038	E06000016	Leicester	E06000016	Leicester	8,828	85	104	115	91	106	118	120	141	107	97	90	104	96	90	76	88	102	82	131	325	315	261	231	234	230	181	202	177	149	128	118	122	95	96	112	123	107	96	124	112	102	90	88
E02006819	Leicester 039	E06000016	Leicester	E06000016	Leicester	8,103	126	132	123	145	164	170	163	156	150	140	152	170	137	142	135	116	92	90	96	114	117	111	93	68	77	99	109	109	143	121	118	139	101	123	115	118	120	98	93	96	111	81	88
E02006850	Leicester 040	E06000016	Leicester	E06000016	Leicester	13,603	52	63	63	74	61	42	38	49	37	43	44	38	36	46	41	52	50	62	289	1,441	1,617	1,577	1,162	888	823	458	438	394	297	246	207	181	149	138	136	119	103	78	91	89	107	73	73
E02006851	Leicester 041	E06000016	Leicester	E06000016	Leicester	11,575	62	69	59	50	54	77	39	32	36	39	24	21	13	15	12	18	19	33	203	944	1,127	1,230	1,129	750	631	558	479	407	404	311	243	202	180	151	154	142	138	99	121	79	96	93	62
E02002863	Rutland 001	E06000017	Rutland	E06000017	Rutland	7,830	69	67	65	67	67	71	79	57	56	78	52	58	65	55	51	61	46	53	55	43	44	70	111	127	143	163	146	124	162	134	123	125	112	131	114	102	105	118	121	132	127	105	101
E02002864	Rutland 002	E06000017	Rutland	E06000017	Rutland	8,011	83	96	99	117	99	95	116	98	106	93	100	96	103	99	104	84	70	75	66	37	26	47	50	61	70	80	78	79	85	81	75	84	89	94	91	120	117	109	110	98	87	79	108
E02002865	Rutland 003	E06000017	Rutland	E06000017	Rutland	7,875	65	69	63	59	82	69	88	73	85	64	71	56	93	111	118	139	126	138	147	65	34	41	48	83	65	80	63	54	74	62	94	70	70	72	69	64	70	81	61	84	85	87	83
E02002866	Rutland 004	E06000017	Rutland	E06000017	Rutland	7,634	53	76	84	74	72	97	89	83	80	88	94	101	101	92	106	68	77	65	59	51	26	33	38	58	63	70	64	51	64	55	50	65	49	54	76	64	59	63	87	80	92	75	87
E02002867	Rutland 005	E06000017	Rutland	E06000017	Rutland	8,577	53	73	64	83	62	60	74	65	64	83	95	90	95	83	218	230	246	197	171	76	47	39	47	64	64	83	66	59	66	59	83	59	55	55	76	56	79	59	58	68	86	70	57
E02002868	Nottingham 001	E06000018	Nottingham	E06000018	Nottingham	5,744	74	72	53	88	70	71	75	78	70	58	76	64	61	63	68	62	58	52	51	66	55	55	51	34	42	65	88	87	83	84	66	59	56	52	71	78	63	61	54	65	55	54	53
E02002869	Nottingham 002	E06000018	Nottingham	E06000018	Nottingham	7,526	129	116	140	134	106	125	119	133	137	125	107	103	109	105	100	80	85	70	84	100	101	93	86	69	67	116	119	130	121	116	104	92	97	106	86	98	93	97	86	112	83	68	82
E02002871	Nottingham 004	E06000018	Nottingham	E06000018	Nottingham	7,723	91	86	107	102	88	91	84	95	99	98	95	101	87	104	77	72	74	86	65	80	125	70	86	80	61	116	142	136	124	117	98	89	105	89	93	78	81	70	79	72	92	76	87
E02002872	Nottingham 005	E06000018	Nottingham	E06000018	Nottingham	8,790	119	121	125	132	131	145	129	143	135	126	124	136	105	124	115	102	115	88	113	119	113	128	100	75	89	144	165	161	148	181	117	104	120	111	97	107	101	102	90	95	84	93	95
E02002873	Nottingham 006	E06000018	Nottingham	E06000018	Nottingham	9,513	150	168	171	177	174	165	155	153	162	158	149	165	140	133	144	105	100	112	113	131	150	134	89	104	95	147	197	178	183	183	159	143	130	151	148	159	161	142	158	144	118	110	116
E02002874	Nottingham 007	E06000018	Nottingham	E06000018	Nottingham	8,238	99	104	116	111	109	131	95	136	95	101	91	118	102	126	119	93	97	82	98	133	120	99	108	81	81	139	154	167	187	135	96	129	118	107	101	123	127	113	102	119	115	113	98
E02002875	Nottingham 008	E06000018	Nottingham	E06000018	Nottingham	8,603	136	139	129	144	150	116	129	161	141	141	139	132	118	99	104	94	109	93	89	106	114	104	99	87	79	141	163	182	200	152	138	125	146	130	131	135	131	115	124	99	99	86	97
E02002876	Nottingham 009	E06000018	Nottingham	E06000018	Nottingham	8,176	97	96	89	95	91	101	123	112	108	92	90	79	90	84	80	80	89	78	110	235	157	137	94	77	80	150	136	161	137	133	111	103	102	99	113	90	88	81	81	101	100	95	107
E02002877	Nottingham 010	E06000018	Nottingham	E06000018	Nottingham	7,730	88	85	91	93	89	82	98	74	78	68	53	74	64	69	71	54	62	51	59	76	73	76	74	74	87	139	179	153	173	171	113	96	119	106	103	115	115	104	113	127	128	99	110
E02002878	Nottingham 011	E06000018	Nottingham	E06000018	Nottingham	9,723	156	200	176	223	229	216	220	218	245	201	230	225	223	191	192	179	172	157	158	164	128	123	111	84	90	145	140	139	144	143	127	125	124	143	115	149	142	138	139	154	106	124	110
E02002879	Nottingham 012	E06000018	Nottingham	E06000018	Nottingham	9,741	130	165	155	152	146	154	150	146	123	135	140	121	125	105	100	114	112	85	126	258	198	134	119	81	83	174	221	215	231	209	204	173	162	178	199	161	143	142	154	166	135	144	150
E02002880	Nottingham 013	E06000018	Nottingham	E06000018	Nottingham	9,058	144	140	155	177	185	172	174	207	164	173	172	169	161	163	183	152	151	115	144	155	164	122	100	79	62	157	156	167	177	121	124	106	129	139	131	141	115	112	116	140	110	107	97
E02002881	Nottingham 014	E06000018	Nottingham	E06000018	Nottingham	6,863	112	119	136	122	104	104	127	132	111	134	86	103	115	87	103	106	89	97	80	87	88	88	65	71	72	119	116	129	117	118	116	88	94	96	113	82	96	77	73	78	92	70	59
E02002882	Nottingham 015	E06000018	Nottingham	E06000018	Nottingham	8,589	95	78	83	71	93	69	68	74	78	75	96	79	99	102	88	98	86	115	114	216	205	176	136	142	130	201	226	259	218	211	140	105	121	118	114	126	116	106	100	117	110	96	92
E02002883	Nottingham 016	E06000018	Nottingham	E06000018	Nottingham	7,951	110	128	108	112	107	112	105	124	97	106	118	113	98	109	84	104	86	84	108	99	97	85	97	75	94	134	157	165	143	153	135	123	122	132	126	129	147	112	130	129	105	98	87
E02002884	Nottingham 017	E06000018	Nottingham	E06000018	Nottingham	6,968	102	81	111	96	101	98	109	92	84	89	76	91	87	65	71	88	88	100	86	130	173	136	140	132	147	167	194	206	169	184	153	101	135	111	120	113	131	98	106	116	113	95	79
E02002885	Nottingham 018	E06000018	Nottingham	E06000018	Nottingham	9,200	152	142	149	172	157	156	168	163	146	163	134	160	121	137	123	112	127	109	123	153	251	250	215	176	163	193	181	214	202	187	180	145	152	150	141	138	143	137	149	133	159	128	131
E02002886	Nottingham 019	E06000018	Nottingham	E06000018	Nottingham	9,769	162	162	181	154	145	148	169	158	136	161	164	154	156	159	134	98	102	106	105	109	108	130	100	74	79	174	193	203	174	173	161	105	131	146	139	144	136	158	158	157	112	110	113
E02002887	Nottingham 020	E06000018	Nottingham	E06000018	Nottingham	6,583	77	66	75	90	91	90	87	80	70	77	88	89	90	83	78	72	69	71	90	81	87	89	62	52	55	72	105	89	93	83	64	64	60	68	58	65	65	80	83	62	73	54	70
E02002888	Nottingham 021	E06000018	Nottingham	E06000018	Nottingham	7,577	130	145	122	131	120	127	126	112	112	119	122	115	84	101	102	88	93	79	84	99	97	102	91	62	80	130	128	132	154	142	113	111	109	109	100	109	117	119	108	129	105	121	103
E02002889	Nottingham 022	E06000018	Nottingham	E06000018	Nottingham	13,020	33	53	49	47	44	48	45	41	33	35	47	33	27	30	27	36	44	38	319	1,715	2,158	1,657	1,209	775	593	374	279	203	189	171	156	144	116	105	106	75	65	68	72	70	67	63	54
E02002890	Nottingham 023	E06000018	Nottingham	E06000018	Nottingham	13,912	96	98	94	81	108	115	102	87	68	78	83	73	70	84	73	85	92	101	230	1,080	1,322	1,174	900	609	519	494	424	380	325	318	207	204	195	169	144	144	113	137	121	140	98	89	71
E02002891	Nottingham 024	E06000018	Nottingham	E06000018	Nottingham	8,190	105	101	136	138	136	125	147	126	127	115	99	115	105	111	90	84	84	96	93	104	125	95	97	81	83	135	131	122	133	114	110	107	122	104	105	97	122	111	102	96	110	116	97
E02002892	Nottingham 025	E06000018	Nottingham	E06000018	Nottingham	6,074	74	72	81	85	82	88	96	94	84	87	89	96	94	111	95	76	89	95	94	99	92	71	56	49	54	75	100	96	102	82	67	60	71	71	72	76	76	56	64	75	63	70	69
E02002893	Nottingham 026	E06000018	Nottingham	E06000018	Nottingham	16,101	141	148	162	142	140	129	122	137	124	131	140	114	118	114	102	120	102	107	328	1,357	1,291	1,257	1,070	879	672	481	411	364	305	327	263	235	210	210	222	249	192	175	162	166	143	125	120
E02002894	Nottingham 027	E06000018	Nottingham	E06000018	Nottingham	7,034	77	90	92	98	105	98	116	111	96	101	93	99	92	82	93	82	86	80	71	65	66	82	63	55	59	88	93	76	93	93	96	60	80	95	74	100	112	84	102	110	89	86	82
E02002895	Nottingham 028	E06000018	Nottingham	E06000018	Nottingham	8,438	47	33	44	49	23	39	31	19	29	20	33	35	33	25	44	39	46	41	95	330	900	923	723	424	340	333	311	238	262	198	116	130	108	90	86	93	77	71	77	89	77	69	49
E02002896	Nottingham 029	E06000018	Nottingham	E06000018	Nottingham	10,663	157	172	175	197	186	165	156	174	190	177	157	154	129	147	132	126	129	111	127	130	175	163	180	125	136	235	271	271	260	242	214	197	157	197	180	164	189	186	168	195	160	164	144
E02002897	Nottingham 030	E06000018	Nottingham	E06000018	Nottingham	8,173	83	82	102	110	114	110	127	130	131	118	98	128	127	109	102	88	78	86	78	82	76	73	65	53	54	66	78	77	79	75	77	62	67	73	79	76	77	94	97	110	93	103	91
E02002898	Nottingham 031	E06000018	Nottingham	E06000018	Nottingham	10,914	47	49	51	63	58	39	52	37	50	48	37	31	25	26	28	59	45	64	80	407	1,428	1,739	1,251	829	586	365	276	254	216	215	143	129	121	122	99	89	84	67	77	75	61	56	39
E02002899	Nottingham 032	E06000018	Nottingham	E06000018	Nottingham	11,019	51	68	50	77	69	49	46	40	51	38	49	45	44	46	55	32	36	38	472	2,768	1,201	749	461	343	242	191	186	160	160	139	132	116	115	97	97	100	86	76	70	73	77	67	43
E02002901	Nottingham 034	E06000018	Nottingham	E06000018	Nottingham	6,167	85	66	60	97	86	83	79	90	73	61	58	53	61	60	51	63	49	56	56	84	82	64	56	51	48	96	129	83	105	107	77	74	76	82	84	64	79	75	74	72	70	78	65
E02002902	Nottingham 035	E06000018	Nottingham	E06000018	Nottingham	9,266	100	93	95	92	94	120	112	118	109	91	83	97	109	87	106	88	99	95	187	765	434	221	153	110	89	152	126	147	157	140	111	102	105	122	111	96	95	91	78	93	73	88	67
E02002903	Nottingham 036	E06000018	Nottingham	E06000018	Nottingham	6,232	75	87	76	83	74	68	114	104	96	87	91	82	80	59	62	61	51	64	52	62	78	64	48	57	56	88	94	98	94	97	85	79	71	68	78	75	75	75	62	88	84	66	52
E02002904	Nottingham 037	E06000018	Nottingham	E06000018	Nottingham	6,035	83	65	83	90	96	87	102	89	100	87	79	80	79	85	66	71	66	86	71	71	102	54	58	57	55	110	127	112	112	111	79	83	76	77	86	59	67	67	66	65	62	58	61
E02006834	Nottingham 038	E06000018	Nottingham	E06000018	Nottingham	7,543	113	98	89	110	91	102	115	108	110	77	98	93	101	120	82	96	71	83	69	95	106	86	75	58	67	129	131	146	134	144	118	89	98	104	90	104	89	90	78	78	58	63	63
E02006904	Nottingham 039	E06000018	Nottingham	E06000018	Nottingham	12,272	59	63	64	53	49	46	39	43	35	23	43	41	38	35	25	45	42	107	290	564	1,084	973	852	742	728	650	607	550	488	450	255	207	209	187	158	150	146	125	116	123	98	91	81
E02006905	Nottingham 040	E06000018	Nottingham	E06000018	Nottingham	7,782	92	97	96	108	108	115	100	115	94	116	107	110	81	90	83	114	100	88	93	110	179	152	164	124	171	173	193	196	190	173	139	124	141	130	149	117	123	103	98	121	101	91	75
E02002905	Herefordshire 001	E06000019	Herefordshire, County of	E06000019	Herefordshire, County of	6,464	39	53	52	55	65	61	68	66	48	69	68	45	58	64	71	77	68	60	50	50	32	46	40	54	40	49	58	45	46	60	50	44	47	61	49	45	58	51	51	63	67	40	64
E02002906	Herefordshire 002	E06000019	Herefordshire, County of	E06000019	Herefordshire, County of	6,105	83	78	83	86	62	83	86	91	67	72	61	60	64	60	56	69	51	55	48	58	53	50	54	56	55	59	80	80	80	88	81	79	76	81	63	71	79	76	68	63	66	67	49
E02002907	Herefordshire 003	E06000019	Herefordshire, County of	E06000019	Herefordshire, County of	6,296	65	72	58	75	65	59	63	66	72	65	61	79	77	61	82	64	44	53	55	53	42	72	74	86	80	65	66	77	83	62	84	86	82	82	101	88	63	79	75	79	70	69	73
E02002908	Herefordshire 004	E06000019	Herefordshire, County of	E06000019	Herefordshire, County of	8,929	58	73	56	61	61	79	102	101	101	87	78	87	101	99	97	94	94	103	125	82	66	69	65	66	78	52	67	65	65	71	83	66	71	72	63	65	68	69	72	81	78	75	102
E02002909	Herefordshire 005	E06000019	Herefordshire, County of	E06000019	Herefordshire, County of	10,768	84	89	90	106	107	90	106	99	108	92	92	108	93	114	107	94	110	95	102	81	75	80	68	88	103	106	97	93	117	114	115	117	112	102	92	103	94	106	112	126	112	93	99
E02002910	Herefordshire 006	E06000019	Herefordshire, County of	E06000019	Herefordshire, County of	8,227	70	62	80	86	67	71	66	83	86	77	78	83	94	63	85	87	74	68	71	52	44	66	52	65	78	74	69	74	70	75	77	74	68	65	74	71	81	65	65	75	68	74	77
E02002911	Herefordshire 007	E06000019	Herefordshire, County of	E06000019	Herefordshire, County of	9,610	86	98	107	91	88	94	112	105	128	118	119	121	103	114	114	112	79	94	98	77	53	62	62	85	88	89	77	102	83	112	109	91	122	113	121	89	98	98	106	110	115	105	93
E02002912	Herefordshire 008	E06000019	Herefordshire, County of	E06000019	Herefordshire, County of	7,671	52	62	86	79	81	86	92	88	78	86	75	71	99	65	85	90	75	85	93	72	54	74	58	90	82	80	73	87	100	79	71	68	94	85	69	80	68	88	96	92	87	78	72
E02002913	Herefordshire 009	E06000019	Herefordshire, County of	E06000019	Herefordshire, County of	5,828	29	30	41	48	44	44	49	48	64	51	66	57	67	72	60	53	50	53	45	35	30	34	47	43	44	27	37	34	27	35	33	45	38	58	45	52	40	57	56	50	44	57	48
E02002914	Herefordshire 010	E06000019	Herefordshire, County of	E06000019	Herefordshire, County of	9,294	91	101	86	82	97	96	97	119	119	105	120	113	99	95	96	89	94	88	87	75	60	78	75	99	104	114	107	117	158	150	136	133	129	140	141	136	122	134	122	137	115	98	107
E02002915	Herefordshire 011	E06000019	Herefordshire, County of	E06000019	Herefordshire, County of	7,750	62	67	70	79	65	81	93	79	125	74	82	88	85	75	74	82	73	85	74	75	83	102	97	91	103	87	84	92	110	81	75	92	91	98	82	96	95	72	82	91	92	60	73
E02002916	Herefordshire 012	E06000019	Herefordshire, County of	E06000019	Herefordshire, County of	10,068	101	102	112	96	121	101	104	127	116	108	106	104	86	85	85	102	101	112	114	114	101	109	136	179	168	162	151	176	203	172	191	168	169	183	161	173	174	164	175	153	119	112	106
E02002917	Herefordshire 013	E06000019	Herefordshire, County of	E06000019	Herefordshire, County of	7,174	72	64	68	67	72	75	80	88	80	80	68	79	83	64	73	49	90	57	91	64	76	69	83	104	120	113	110	135	125	114	105	122	129	100	106	107	97	102	106	98	94	82	78
E02002918	Herefordshire 014	E06000019	Herefordshire, County of	E06000019	Herefordshire, County of	5,991	49	46	57	41	60	55	74	68	77	68	95	76	76	95	71	74	65	68	84	62	49	50	56	55	53	48	37	51	53	47	47	54	42	44	45	59	70	65	61	74	78	49	52
E02002919	Herefordshire 015	E06000019	Herefordshire, County of	E06000019	Herefordshire, County of	9,779	126	138	143	120	133	155	152	147	119	161	133	120	123	103	95	110	102	89	88	82	90	75	101	112	120	115	141	142	180	149	188	189	164	174	169	136	138	154	166	170	140	133	113
E02002920	Herefordshire 016	E06000019	Herefordshire, County of	E06000019	Herefordshire, County of	6,779	57	86	70	76	81	83	79	73	80	57	56	66	54	64	81	69	71	65	62	71	50	54	73	77	72	91	73	77	80	84	96	83	98	99	72	73	90	84	91	89	83	73	76
E02002921	Herefordshire 017	E06000019	Herefordshire, County of	E06000019	Herefordshire, County of	8,270	114	125	125	104	133	164	173	147	161	154	129	144	119	98	115	96	98	97	82	67	71	84	79	109	114	88	107	121	138	146	155	115	144	134	141	120	144	99	124	122	107	97	107
E02002922	Herefordshire 018	E06000019	Herefordshire, County of	E06000019	Herefordshire, County of	6,860	51	41	49	65	47	54	65	51	72	66	78	110	70	79	85	73	77	88	69	60	50	44	48	50	68	51	49	61	62	38	78	72	76	61	68	60	57	58	73	59	80	65	64
E02002923	Herefordshire 019	E06000019	Herefordshire, County of	E06000019	Herefordshire, County of	10,054	80	79	87	77	83	86	100	110	103	109	106	106	114	99	117	99	89	101	99	71	67	73	82	105	89	97	88	98	121	116	116	110	108	102	99	120	112	122	113	107	129	102	103
E02002924	Herefordshire 020	E06000019	Herefordshire, County of	E06000019	Herefordshire, County of	6,246	54	63	59	47	50	68	60	73	65	71	79	77	77	81	60	79	53	71	53	50	42	45	41	33	43	55	50	51	54	48	55	40	35	49	47	51	39	49	61	71	50	54	61
E02002925	Herefordshire 021	E06000019	Herefordshire, County of	E06000019	Herefordshire, County of	11,269	92	92	109	124	119	120	101	127	145	141	135	133	127	143	99	112	92	111	90	83	87	95	110	113	107	106	121	129	132	146	115	124	125	117	116	131	129	117	117	131	124	108	136
E02002926	Herefordshire 022	E06000019	Herefordshire, County of	E06000019	Herefordshire, County of	11,309	88	110	105	121	115	111	124	112	131	119	104	130	125	100	97	108	126	109	101	79	92	102	86	100	115	137	108	123	137	124	124	111	141	135	104	122	173	113	122	127	106	137	87
E02002927	Herefordshire 023	E06000019	Herefordshire, County of	E06000019	Herefordshire, County of	12,060	77	80	64	84	86	109	115	96	104	124	114	103	109	104	102	118	104	118	103	94	74	91	102	105	106	103	95	82	106	95	101	105	98	98	97	109	112	95	115	122	103	98	129
E02002928	Telford and Wrekin 001	E06000020	Telford and Wrekin	E06000020	Telford and Wrekin	5,982	46	52	51	48	45	51	67	65	81	77	66	86	64	61	73	67	89	58	76	61	106	100	163	133	129	46	49	53	45	48	57	57	57	60	60	49	57	46	62	72	73	55	59
E02002929	Telford and Wrekin 002	E06000020	Telford and Wrekin	E06000020	Telford and Wrekin	6,358	42	46	39	41	49	52	39	54	55	54	61	63	75	67	78	66	55	68	115	319	183	154	178	79	83	67	44	40	45	35	33	43	38	47	52	40	50	44	45	55	66	47	48
E02002930	Telford and Wrekin 003	E06000020	Telford and Wrekin	E06000020	Telford and Wrekin	6,372	50	51	61	68	63	60	78	80	61	81	83	85	64	64	62	71	81	65	69	66	92	113	145	119	130	72	55	73	63	47	69	58	78	75	70	74	83	73	63	77	88	69	69
E02002931	Telford and Wrekin 004	E06000020	Telford and Wrekin	E06000020	Telford and Wrekin	6,762	43	51	53	56	65	88	74	98	92	89	81	106	96	93	99	89	88	110	81	70	68	51	72	76	68	68	55	59	51	45	74	65	69	59	81	60	64	78	71	94	74	75	83
E02002932	Telford and Wrekin 005	E06000020	Telford and Wrekin	E06000020	Telford and Wrekin	9,219	114	124	135	144	126	149	141	139	143	132	146	141	143	120	128	85	103	96	103	93	83	103	97	102	118	121	132	128	151	139	144	143	129	125	156	133	171	160	145	134	133	130	118
E02002933	Telford and Wrekin 006	E06000020	Telford and Wrekin	E06000020	Telford and Wrekin	7,870	62	60	75	67	69	69	90	93	86	104	85	81	98	92	64	96	91	108	90	88	73	75	89	83	77	99	73	102	92	78	90	77	70	78	81	82	85	69	80	65	73	79	69
E02002934	Telford and Wrekin 007	E06000020	Telford and Wrekin	E06000020	Telford and Wrekin	6,028	60	61	52	55	52	75	81	63	72	89	81	83	75	69	84	80	84	70	61	59	45	55	64	71	66	72	63	66	76	54	80	54	68	70	67	77	82	83	77	90	87	70	62
E02002935	Telford and Wrekin 008	E06000020	Telford and Wrekin	E06000020	Telford and Wrekin	6,534	66	87	65	55	60	93	72	99	81	80	80	81	73	66	86	43	47	72	71	53	54	57	69	71	77	75	79	83	82	81	99	86	78	65	106	68	79	67	68	79	84	82	67
E02002936	Telford and Wrekin 009	E06000020	Telford and Wrekin	E06000020	Telford and Wrekin	10,465	144	176	178	190	182	171	171	178	154	166	161	142	156	137	133	146	136	138	114	140	123	114	126	125	151	188	188	195	181	151	183	171	153	171	191	177	175	180	179	176	139	139	138
E02002937	Telford and Wrekin 010	E06000020	Telford and Wrekin	E06000020	Telford and Wrekin	10,060	86	90	95	103	96	81	90	89	109	100	116	101	123	120	108	125	93	107	109	85	97	92	97	105	94	89	76	87	93	78	99	71	88	109	98	85	104	98	103	110	115	102	98
E02002938	Telford and Wrekin 011	E06000020	Telford and Wrekin	E06000020	Telford and Wrekin	7,237	79	81	88	88	90	125	122	120	105	111	121	114	105	112	101	109	93	121	132	116	106	87	87	84	88	102	84	94	80	79	114	83	88	105	117	89	104	113	84	91	108	91	93
E02002939	Telford and Wrekin 012	E06000020	Telford and Wrekin	E06000020	Telford and Wrekin	6,964	73	79	72	69	58	77	70	76	69	90	83	60	80	76	74	71	60	68	63	49	66	70	86	85	85	86	71	77	71	83	90	72	98	81	94	68	95	87	61	66	95	83	62
E02002940	Telford and Wrekin 013	E06000020	Telford and Wrekin	E06000020	Telford and Wrekin	5,856	53	44	77	54	61	58	56	74	52	66	56	59	67	65	68	56	53	52	62	47	61	67	78	82	96	81	74	73	74	65	69	79	53	69	64	80	76	88	73	88	78	60	68
E02002941	Telford and Wrekin 014	E06000020	Telford and Wrekin	E06000020	Telford and Wrekin	10,484	122	135	119	131	116	150	155	143	144	115	123	120	127	98	117	118	92	113	102	95	90	100	127	108	145	150	115	123	143	115	146	138	154	151	175	151	139	124	121	135	134	134	134
E02002942	Telford and Wrekin 015	E06000020	Telford and Wrekin	E06000020	Telford and Wrekin	7,353	93	82	79	105	113	110	124	87	118	111	102	99	104	97	99	73	99	77	86	77	64	82	74	87	90	93	69	78	74	72	113	101	91	97	83	106	140	113	111	121	103	87	85
E02002943	Telford and Wrekin 016	E06000020	Telford and Wrekin	E06000020	Telford and Wrekin	14,858	272	263	270	232	256	262	268	247	237	234	226	210	210	215	176	187	168	142	154	131	138	148	194	164	198	229	254	246	231	223	286	243	254	277	278	258	274	260	266	251	266	192	213
E02002944	Telford and Wrekin 017	E06000020	Telford and Wrekin	E06000020	Telford and Wrekin	8,214	110	113	129	134	128	129	129	123	145	126	132	112	122	109	94	111	81	83	93	95	77	88	130	101	104	125	138	118	142	119	110	142	111	111	115	111	119	110	103	109	110	93	99
E02002945	Telford and Wrekin 018	E06000020	Telford and Wrekin	E06000020	Telford and Wrekin	9,690	107	86	121	133	130	135	129	156	150	143	140	167	143	133	133	114	103	138	99	106	97	81	140	106	103	148	137	142	138	129	135	128	134	150	149	153	177	128	145	148	146	139	131
E02002946	Telford and Wrekin 019	E06000020	Telford and Wrekin	E06000020	Telford and Wrekin	7,692	80	92	77	79	72	87	97	95	73	116	92	88	78	82	81	68	68	63	77	66	84	74	100	94	107	98	100	104	114	94	113	90	98	116	101	109	115	94	77	86	111	76	81
E02002947	Telford and Wrekin 020	E06000020	Telford and Wrekin	E06000020	Telford and Wrekin	7,163	101	107	105	97	117	137	113	133	136	127	109	120	115	109	85	73	86	87	78	89	81	71	90	81	94	97	95	111	94	89	94	119	75	93	107	112	116	100	91	109	99	85	66
E02002948	Telford and Wrekin 021	E06000020	Telford and Wrekin	E06000020	Telford and Wrekin	7,560	122	119	135	150	126	140	135	151	179	154	146	145	156	152	124	113	114	97	111	102	110	95	110	100	109	119	83	112	110	97	115	104	104	106	107	107	119	94	107	106	89	80	73
E02002949	Telford and Wrekin 022	E06000020	Telford and Wrekin	E06000020	Telford and Wrekin	5,365	47	59	57	36	46	46	52	66	47	73	37	58	59	61	53	56	60	66	53	53	50	39	53	39	67	68	66	64	64	62	65	67	56	60	62	54	69	54	51	64	50	49	58
E02002950	Telford and Wrekin 023	E06000020	Telford and Wrekin	E06000020	Telford and Wrekin	5,768	79	77	89	85	96	95	92	84	97	75	96	87	88	83	75	73	63	55	45	68	56	50	69	62	71	76	79	76	74	80	85	81	79	94	71	58	68	62	52	57	67	55	46
E02002951	Stoke-on-Trent 001	E06000021	Stoke-on-Trent	E06000021	Stoke-on-Trent	7,615	67	72	79	80	73	93	120	87	78	94	101	91	83	105	89	69	66	78	71	82	73	76	83	66	77	69	88	83	90	72	82	98	84	83	81	82	85	85	81	75	89	60	77
E02002952	Stoke-on-Trent 002	E06000021	Stoke-on-Trent	E06000021	Stoke-on-Trent	7,495	112	113	129	120	133	110	106	101	129	94	97	107	95	98	88	71	80	75	92	80	98	80	93	66	86	102	105	101	129	122	133	133	113	110	134	85	91	110	84	92	96	79	87
E02002953	Stoke-on-Trent 003	E06000021	Stoke-on-Trent	E06000021	Stoke-on-Trent	7,373	81	72	100	92	92	98	105	91	98	111	96	111	99	99	100	78	85	74	74	95	70	75	75	78	72	73	84	108	83	89	88	89	103	92	98	84	68	72	83	75	64	85	64
E02002954	Stoke-on-Trent 004	E06000021	Stoke-on-Trent	E06000021	Stoke-on-Trent	8,193	107	118	113	107	107	118	115	130	119	126	107	105	100	85	93	94	82	70	80	85	76	84	99	96	89	98	104	116	106	124	97	123	113	116	99	100	93	87	94	85	79	60	54
E02002955	Stoke-on-Trent 005	E06000021	Stoke-on-Trent	E06000021	Stoke-on-Trent	7,701	128	150	162	144	118	155	117	128	132	112	100	112	119	105	99	99	99	94	86	106	100	92	116	124	115	107	104	128	128	119	118	107	128	115	127	122	114	129	117	101	119	92	96
E02002956	Stoke-on-Trent 006	E06000021	Stoke-on-Trent	E06000021	Stoke-on-Trent	9,251	109	121	127	153	129	135	124	164	137	131	115	133	130	135	118	127	112	114	122	138	124	126	113	122	118	156	138	130	131	129	119	141	129	98	113	109	130	103	116	104	111	88	76
E02002957	Stoke-on-Trent 007	E06000021	Stoke-on-Trent	E06000021	Stoke-on-Trent	9,566	99	98	116	91	108	101	125	118	112	100	90	134	108	103	108	92	109	78	96	75	80	83	101	63	91	99	85	120	117	113	120	105	101	111	115	111	107	98	107	120	98	103	110
E02002958	Stoke-on-Trent 008	E06000021	Stoke-on-Trent	E06000021	Stoke-on-Trent	8,240	118	104	108	111	114	118	110	116	129	113	113	103	97	96	87	90	92	73	83	89	91	80	84	86	97	108	107	133	134	125	121	128	137	112	142	126	132	114	119	106	113	77	82
E02002959	Stoke-on-Trent 009	E06000021	Stoke-on-Trent	E06000021	Stoke-on-Trent	9,433	150	163	133	155	152	156	157	134	145	130	128	109	118	105	119	106	101	95	89	117	127	129	121	126	134	163	170	136	164	152	166	165	178	147	169	173	158	131	147	137	119	116	122
E02002960	Stoke-on-Trent 010	E06000021	Stoke-on-Trent	E06000021	Stoke-on-Trent	5,766	54	53	62	43	60	66	60	72	79	74	70	64	79	68	67	52	54	72	77	67	66	70	70	55	58	79	76	69	83	58	77	64	67	66	73	66	54	60	61	62	57	72	49
E02002961	Stoke-on-Trent 011	E06000021	Stoke-on-Trent	E06000021	Stoke-on-Trent	7,016	100	98	101	89	106	115	107	114	108	84	104	107	98	91	89	80	75	76	74	78	88	99	85	83	100	119	113	133	118	141	106	118	125	106	119	113	125	124	113	113	115	96	105
E02002962	Stoke-on-Trent 012	E06000021	Stoke-on-Trent	E06000021	Stoke-on-Trent	7,273	100	92	110	104	116	136	125	106	95	95	92	129	85	80	94	80	90	82	79	79	79	82	77	84	107	82	102	104	104	94	104	91	93	85	109	83	96	109	85	70	74	60	65
E02002963	Stoke-on-Trent 013	E06000021	Stoke-on-Trent	E06000021	Stoke-on-Trent	7,247	106	75	86	91	85	110	107	107	100	86	81	90	62	67	62	62	51	57	65	75	82	103	108	108	134	115	106	136	118	128	135	132	138	132	142	128	121	110	115	109	99	78	83
E02002964	Stoke-on-Trent 014	E06000021	Stoke-on-Trent	E06000021	Stoke-on-Trent	8,494	90	75	103	104	92	122	99	107	101	92	85	106	78	101	92	93	92	76	86	88	76	66	96	65	69	99	98	81	120	107	103	97	96	84	93	118	98	81	87	99	98	73	71
E02002965	Stoke-on-Trent 015	E06000021	Stoke-on-Trent	E06000021	Stoke-on-Trent	8,469	122	109	107	125	125	141	128	123	121	115	104	121	103	90	107	127	119	131	146	185	228	228	255	191	170	150	144	175	153	158	139	161	133	143	166	133	159	165	158	138	111	108	106
E02002966	Stoke-on-Trent 016	E06000021	Stoke-on-Trent	E06000021	Stoke-on-Trent	10,120	126	124	103	101	109	104	96	109	86	85	95	80	88	75	83	109	115	98	147	382	498	443	412	369	345	226	240	257	250	264	236	176	181	175	164	167	151	147	140	107	111	90	82
E02002967	Stoke-on-Trent 017	E06000021	Stoke-on-Trent	E06000021	Stoke-on-Trent	10,339	144	171	170	162	185	191	198	194	198	184	192	169	151	155	143	126	143	111	126	133	121	117	106	113	106	132	138	145	158	145	171	177	163	148	159	156	143	136	152	122	131	112	113
E02002968	Stoke-on-Trent 018	E06000021	Stoke-on-Trent	E06000021	Stoke-on-Trent	9,244	104	118	107	116	92	111	98	111	119	71	100	99	86	96	76	92	86	85	76	108	157	172	159	156	151	163	166	150	165	154	165	165	153	149	159	131	114	127	97	108	121	101	115
E02002969	Stoke-on-Trent 019	E06000021	Stoke-on-Trent	E06000021	Stoke-on-Trent	9,456	126	137	113	123	122	113	104	92	97	87	91	95	86	89	79	72	96	81	99	143	182	237	242	225	206	197	199	180	190	177	158	180	161	161	144	153	166	143	139	114	115	123	106
E02002970	Stoke-on-Trent 020	E06000021	Stoke-on-Trent	E06000021	Stoke-on-Trent	8,143	135	89	111	109	91	115	111	124	115	102	102	95	92	81	95	77	69	71	69	86	120	106	124	128	116	145	164	161	165	146	103	142	125	119	133	93	96	113	92	91	115	76	87
E02002971	Stoke-on-Trent 021	E06000021	Stoke-on-Trent	E06000021	Stoke-on-Trent	4,854	59	67	52	56	70	64	71	68	60	57	44	53	41	49	49	46	28	44	41	57	45	55	54	45	50	56	74	75	93	73	55	67	57	62	69	60	49	63	61	66	62	50	57
E02002972	Stoke-on-Trent 022	E06000021	Stoke-on-Trent	E06000021	Stoke-on-Trent	6,292	69	84	81	90	89	89	90	78	73	72	83	95	81	80	69	68	60	61	61	74	73	86	82	65	75	85	91	83	94	95	92	121	92	98	96	97	75	90	82	72	81	64	67
E02002973	Stoke-on-Trent 023	E06000021	Stoke-on-Trent	E06000021	Stoke-on-Trent	8,390	101	106	98	108	115	127	122	125	124	115	114	119	102	108	105	97	96	86	95	120	106	121	145	117	116	135	146	122	131	123	98	119	105	113	120	114	124	113	100	110	111	82	100
E02002974	Stoke-on-Trent 024	E06000021	Stoke-on-Trent	E06000021	Stoke-on-Trent	5,978	75	74	82	82	78	67	77	76	81	57	72	60	70	67	56	54	43	39	39	58	61	47	43	40	59	69	67	80	65	69	67	84	84	77	76	61	80	59	55	56	63	43	40
E02002975	Stoke-on-Trent 025	E06000021	Stoke-on-Trent	E06000021	Stoke-on-Trent	7,072	86	58	63	74	75	75	83	80	75	83	65	78	72	83	61	74	75	53	65	60	69	85	73	67	88	85	101	101	101	86	93	85	104	81	82	82	80	85	72	81	76	62	66
E02002976	Stoke-on-Trent 026	E06000021	Stoke-on-Trent	E06000021	Stoke-on-Trent	6,016	71	60	76	95	81	75	74	76	79	76	75	87	88	76	95	69	79	66	71	78	78	73	69	64	66	72	89	60	69	76	70	73	66	77	82	62	78	66	71	67	70	69	60
E02002977	Stoke-on-Trent 027	E06000021	Stoke-on-Trent	E06000021	Stoke-on-Trent	5,702	47	58	36	43	55	60	55	65	65	48	44	60	52	50	56	55	30	36	49	63	58	58	64	63	61	71	56	61	60	60	64	62	58	59	53	50	52	50	75	58	52	43	48
E02002978	Stoke-on-Trent 028	E06000021	Stoke-on-Trent	E06000021	Stoke-on-Trent	6,773	115	114	127	111	124	122	112	121	99	95	104	105	103	88	85	87	77	64	63	75	75	78	94	94	101	88	111	120	96	110	96	102	102	108	99	97	92	96	94	87	82	69	63
E02002979	Stoke-on-Trent 029	E06000021	Stoke-on-Trent	E06000021	Stoke-on-Trent	6,017	127	109	120	104	107	92	119	111	87	91	88	97	75	91	83	86	80	80	78	87	83	79	86	76	73	78	92	91	117	96	88	101	91	103	85	83	84	98	72	103	70	73	57
E02002980	Stoke-on-Trent 030	E06000021	Stoke-on-Trent	E06000021	Stoke-on-Trent	5,993	56	40	65	74	69	84	68	67	79	72	58	72	58	64	67	54	45	51	63	68	50	28	43	40	61	50	56	46	55	45	53	52	52	61	56	66	75	66	69	80	63	48	57
E02002981	Stoke-on-Trent 031	E06000021	Stoke-on-Trent	E06000021	Stoke-on-Trent	8,429	104	107	108	129	118	158	128	144	131	121	134	145	109	123	143	131	122	115	128	102	128	99	95	95	96	96	98	101	94	105	117	109	114	127	92	105	106	111	110	104	111	88	108
E02002982	Stoke-on-Trent 032	E06000021	Stoke-on-Trent	E06000021	Stoke-on-Trent	7,975	95	109	118	126	117	126	132	116	125	112	116	113	127	115	127	118	102	111	104	106	71	102	78	97	96	105	124	125	125	126	112	91	121	111	104	101	113	101	128	112	101	106	105
E02002983	Stoke-on-Trent 033	E06000021	Stoke-on-Trent	E06000021	Stoke-on-Trent	5,083	54	34	36	47	41	48	68	53	60	47	50	68	49	54	57	66	56	67	54	45	54	50	54	49	37	48	54	52	44	58	51	64	41	48	51	49	50	62	62	52	44	49	57
E02002984	Stoke-on-Trent 034	E06000021	Stoke-on-Trent	E06000021	Stoke-on-Trent	5,367	54	47	50	54	42	68	55	58	52	42	51	60	51	51	55	44	41	44	41	52	32	42	30	33	34	57	48	48	46	56	53	69	57	69	69	54	44	60	63	68	66	49	49
E02002985	Bath and North East Somerset 001	E06000022	Bath and North East Somerset	E06000022	Bath and North East Somerset	6,409	80	70	75	70	82	71	69	79	88	58	85	66	70	67	58	46	51	55	63	74	67	52	65	48	46	97	128	108	141	119	128	84	83	80	93	98	93	101	76	63	96	81	62
E02002986	Bath and North East Somerset 002	E06000022	Bath and North East Somerset	E06000022	Bath and North East Somerset	6,305	85	101	111	114	81	93	93	86	76	67	81	64	80	57	52	53	53	49	63	61	56	55	56	49	61	112	98	98	116	100	135	108	106	101	107	107	85	74	77	76	64	55	61
E02002987	Bath and North East Somerset 003	E06000022	Bath and North East Somerset	E06000022	Bath and North East Somerset	5,647	43	47	56	50	63	54	77	62	81	58	62	59	63	59	53	53	66	49	65	56	61	50	56	49	45	65	73	56	64	50	59	61	55	44	57	36	52	62	57	49	73	64	54
E02002988	Bath and North East Somerset 004	E06000022	Bath and North East Somerset	E06000022	Bath and North East Somerset	5,697	57	65	49	59	48	67	86	58	82	74	75	67	78	67	68	74	70	74	65	60	50	36	50	35	37	70	74	69	78	63	63	44	60	65	55	61	74	72	59	76	70	76	60
E02002989	Bath and North East Somerset 005	E06000022	Bath and North East Somerset	E06000022	Bath and North East Somerset	5,741	40	67	59	71	71	57	76	79	72	102	71	87	79	82	61	60	45	50	53	46	69	52	68	55	66	78	64	66	73	70	80	74	73	68	69	62	60	70	58	72	72	60	84
E02002990	Bath and North East Somerset 006	E06000022	Bath and North East Somerset	E06000022	Bath and North East Somerset	6,098	53	45	38	37	47	53	64	66	69	68	58	61	53	52	42	57	62	56	51	77	122	127	191	169	146	142	140	131	112	123	94	86	83	79	95	58	60	66	73	77	97	78	60
E02002991	Bath and North East Somerset 007	E06000022	Bath and North East Somerset	E06000022	Bath and North East Somerset	11,318	55	59	67	57	57	69	66	69	62	67	76	89	89	123	102	121	118	146	169	152	275	292	424	433	390	312	338	302	267	234	215	154	165	138	151	113	139	114	113	104	99	100	101
E02002992	Bath and North East Somerset 008	E06000022	Bath and North East Somerset	E06000022	Bath and North East Somerset	5,980	45	47	60	64	71	67	78	77	80	62	70	82	79	80	67	58	66	71	66	71	107	125	109	104	79	104	122	116	88	76	68	57	49	52	58	59	61	59	62	70	76	59	73
E02002993	Bath and North East Somerset 009	E06000022	Bath and North East Somerset	E06000022	Bath and North East Somerset	6,697	36	41	35	44	27	30	45	33	41	45	37	31	32	27	27	41	29	24	77	261	461	386	388	302	271	229	214	182	167	120	122	84	78	77	65	66	57	53	79	57	59	55	53
E02002994	Bath and North East Somerset 010	E06000022	Bath and North East Somerset	E06000022	Bath and North East Somerset	10,545	63	81	83	90	100	125	112	137	154	130	132	152	146	133	139	178	174	172	174	132	85	66	67	60	53	88	110	86	89	67	82	64	61	85	66	95	122	83	92	111	108	96	107
E02002995	Bath and North East Somerset 011	E06000022	Bath and North East Somerset	E06000022	Bath and North East Somerset	5,782	80	105	86	100	85	93	65	103	59	69	70	62	63	52	53	56	60	48	59	112	167	128	128	76	75	117	128	153	117	96	120	88	87	81	78	87	80	72	93	84	76	66	57
E02002996	Bath and North East Somerset 012	E06000022	Bath and North East Somerset	E06000022	Bath and North East Somerset	13,369	48	64	46	43	61	54	66	65	64	84	71	83	120	119	116	104	110	116	489	1,906	1,295	801	751	582	501	327	249	186	149	88	93	88	73	70	65	57	65	65	59	76	59	57	79
E02002997	Bath and North East Somerset 013	E06000022	Bath and North East Somerset	E06000022	Bath and North East Somerset	7,807	47	48	52	50	55	41	58	37	45	41	52	39	45	41	35	40	63	44	98	399	794	724	637	396	337	174	117	137	96	84	104	67	66	79	79	83	80	74	68	56	73	55	54
E02002998	Bath and North East Somerset 014	E06000022	Bath and North East Somerset	E06000022	Bath and North East Somerset	5,919	38	41	55	58	48	53	62	60	53	49	58	58	49	50	39	55	31	46	53	88	378	376	468	286	188	116	96	77	64	70	73	57	54	40	61	52	68	69	45	52	47	53	53
E02002999	Bath and North East Somerset 015	E06000022	Bath and North East Somerset	E06000022	Bath and North East Somerset	5,577	53	41	59	62	63	69	64	86	61	61	68	79	61	58	65	54	63	64	52	82	110	89	108	81	72	80	95	83	82	75	74	79	61	65	64	72	65	70	59	67	83	72	64
E02003000	Bath and North East Somerset 016	E06000022	Bath and North East Somerset	E06000022	Bath and North East Somerset	9,659	71	75	87	94	97	110	105	110	111	111	115	124	120	83	109	90	99	76	84	75	92	64	69	61	69	97	99	113	113	89	96	88	76	77	88	80	83	86	97	96	99	98	103
E02003001	Bath and North East Somerset 017	E06000022	Bath and North East Somerset	E06000022	Bath and North East Somerset	5,561	31	35	32	47	50	51	57	59	70	64	77	85	99	86	80	79	66	69	78	87	102	64	96	64	59	58	64	59	66	51	43	53	37	44	45	47	39	37	44	58	50	55	50
E02003002	Bath and North East Somerset 018	E06000022	Bath and North East Somerset	E06000022	Bath and North East Somerset	5,937	65	81	66	96	89	94	78	63	86	80	80	87	80	83	68	69	57	56	60	78	105	103	101	95	76	109	97	86	69	76	76	68	58	72	54	57	59	61	53	63	66	78	60
E02003003	Bath and North East Somerset 019	E06000022	Bath and North East Somerset	E06000022	Bath and North East Somerset	6,040	84	65	64	84	71	67	62	92	68	77	72	61	72	66	72	59	56	52	60	77	131	103	116	86	93	85	129	88	111	104	112	97	97	77	86	88	78	79	62	75	72	71	71
E02003004	Bath and North East Somerset 020	E06000022	Bath and North East Somerset	E06000022	Bath and North East Somerset	6,781	59	68	66	77	79	88	82	89	87	59	76	80	83	75	71	71	72	61	91	65	73	64	52	60	57	101	86	88	84	70	78	71	54	71	56	73	80	79	60	84	63	72	76
E02003005	Bath and North East Somerset 021	E06000022	Bath and North East Somerset	E06000022	Bath and North East Somerset	6,502	59	58	62	61	82	73	79	81	91	75	90	91	85	92	60	66	57	76	54	64	56	50	56	43	38	57	73	79	68	48	46	41	45	45	54	48	66	71	64	68	82	83	62
E02003006	Bath and North East Somerset 022	E06000022	Bath and North East Somerset	E06000022	Bath and North East Somerset	9,765	90	91	88	119	99	112	117	117	110	124	105	125	109	118	102	107	126	112	128	351	274	189	154	117	107	153	140	132	111	152	120	100	121	92	87	98	98	89	119	114	89	98	100
E02003007	Bath and North East Somerset 023	E06000022	Bath and North East Somerset	E06000022	Bath and North East Somerset	9,290	119	126	135	133	116	125	129	137	115	110	129	105	112	112	100	92	96	86	99	94	73	74	84	66	72	129	164	157	167	156	152	150	111	143	105	112	105	111	82	113	111	74	95
E02003008	Bath and North East Somerset 024	E06000022	Bath and North East Somerset	E06000022	Bath and North East Somerset	6,151	77	96	90	91	93	87	62	95	93	84	73	84	90	76	81	61	70	72	63	75	51	50	79	63	59	114	88	102	130	101	114	87	71	89	83	63	107	84	68	84	76	66	53
E02003009	Bath and North East Somerset 025	E06000022	Bath and North East Somerset	E06000022	Bath and North East Somerset	6,238	68	63	62	76	64	68	69	74	83	72	91	76	66	82	78	50	69	61	66	78	64	61	65	55	46	87	113	102	79	80	95	56	66	64	66	59	86	62	75	97	75	84	63
E02003010	Bath and North East Somerset 026	E06000022	Bath and North East Somerset	E06000022	Bath and North East Somerset	6,769	71	80	88	103	82	103	103	100	99	98	90	75	97	83	89	78	70	88	85	73	88	69	82	77	60	130	106	98	119	130	96	111	83	82	96	68	85	87	74	95	94	87	76
E02003011	Bath and North East Somerset 027	E06000022	Bath and North East Somerset	E06000022	Bath and North East Somerset	5,698	53	58	66	93	65	72	85	65	78	61	83	72	70	84	69	58	66	59	67	69	70	45	49	34	32	41	78	74	78	61	53	60	66	51	58	54	43	71	67	64	52	51	55
E02003012	Bristol 001	E06000023	Bristol, City of	E06000023	Bristol, City of	11,473	150	183	178	152	174	181	174	178	177	165	133	168	138	135	129	130	109	105	88	103	134	125	130	136	138	164	162	193	200	185	219	194	210	195	190	163	164	149	162	151	158	131	131
E02003013	Bristol 002	E06000023	Bristol, City of	E06000023	Bristol, City of	11,978	152	134	155	164	179	166	168	175	158	168	194	174	203	167	182	139	162	165	143	186	189	144	174	164	152	175	170	176	193	170	208	201	186	160	171	167	179	151	171	164	149	140	133
E02003014	Bristol 003	E06000023	Bristol, City of	E06000023	Bristol, City of	8,296	128	141	155	153	151	142	153	150	144	144	128	149	138	101	132	95	118	101	102	100	103	97	103	90	91	142	123	151	150	144	166	181	166	145	135	131	130	138	100	116	87	95	87
E02003015	Bristol 004	E06000023	Bristol, City of	E06000023	Bristol, City of	6,693	100	81	78	93	84	99	92	102	89	75	87	80	76	80	64	63	53	54	62	67	99	95	121	144	134	143	151	142	128	158	119	119	112	111	92	115	118	102	95	72	76	90	81
E02003016	Bristol 005	E06000023	Bristol, City of	E06000023	Bristol, City of	8,216	84	90	81	103	82	92	86	111	81	89	90	106	110	98	87	90	93	86	79	117	184	250	264	260	258	224	217	204	223	211	146	177	134	148	131	159	117	122	113	113	118	108	80
E02003017	Bristol 006	E06000023	Bristol, City of	E06000023	Bristol, City of	6,080	71	66	67	97	60	78	72	97	73	95	77	79	78	59	66	57	50	56	41	30	31	23	23	39	48	66	77	75	68	66	72	69	68	73	69	63	101	91	88	81	85	97	80
E02003018	Bristol 007	E06000023	Bristol, City of	E06000023	Bristol, City of	5,910	78	75	75	82	73	78	83	100	78	92	75	77	82	79	82	58	61	61	74	72	64	59	48	46	51	59	57	47	68	65	97	88	78	92	69	79	85	91	75	78	66	81	71
E02003019	Bristol 008	E06000023	Bristol, City of	E06000023	Bristol, City of	9,868	123	116	130	126	130	125	143	140	115	137	114	129	117	99	93	96	94	97	90	110	102	102	116	100	116	153	170	171	190	169	171	161	170	144	145	158	156	141	134	140	135	111	117
E02003020	Bristol 009	E06000023	Bristol, City of	E06000023	Bristol, City of	6,510	52	49	69	70	81	85	93	84	103	101	89	93	97	96	94	122	111	102	125	139	105	50	57	43	36	47	41	35	28	33	32	39	38	42	52	50	71	64	73	77	80	74	81
E02003021	Bristol 010	E06000023	Bristol, City of	E06000023	Bristol, City of	7,554	103	99	96	101	91	101	104	99	67	92	78	62	59	56	69	52	63	43	58	55	182	313	299	291	264	206	179	176	168	162	161	156	119	111	111	136	136	124	123	121	109	85	88
E02003022	Bristol 011	E06000023	Bristol, City of	E06000023	Bristol, City of	5,903	71	66	77	102	99	99	92	110	104	80	81	73	78	71	79	58	53	60	63	42	39	32	40	42	51	39	43	51	50	37	39	37	53	48	49	67	60	75	82	89	85	78	101
E02003023	Bristol 012	E06000023	Bristol, City of	E06000023	Bristol, City of	6,664	63	76	68	76	77	66	58	70	73	65	69	64	78	68	56	49	60	52	60	147	220	207	159	160	131	121	101	122	114	105	118	75	68	72	86	69	67	55	71	61	74	71	59
E02003024	Bristol 013	E06000023	Bristol, City of	E06000023	Bristol, City of	9,700	100	146	135	135	129	122	136	108	139	105	93	93	98	82	84	106	107	117	135	150	238	235	219	208	182	179	173	149	178	168	168	155	145	139	138	147	134	143	125	144	116	121	112
E02003025	Bristol 014	E06000023	Bristol, City of	E06000023	Bristol, City of	7,601	103	109	109	116	120	111	104	114	101	93	134	135	128	100	124	89	89	92	97	99	116	96	106	106	115	135	111	114	131	116	135	139	119	113	112	122	123	113	116	119	85	89	82
E02003026	Bristol 015	E06000023	Bristol, City of	E06000023	Bristol, City of	9,335	56	63	50	79	78	83	75	105	97	94	85	98	102	77	78	96	68	82	221	1,062	474	283	145	70	72	73	81	56	54	61	66	67	56	64	59	70	66	75	74	76	86	101	101
E02003027	Bristol 016	E06000023	Bristol, City of	E06000023	Bristol, City of	12,743	163	173	191	163	194	156	151	167	158	160	151	148	132	113	120	113	89	95	97	127	245	352	404	381	361	314	271	260	307	263	242	219	230	221	204	195	202	222	211	201	191	186	200
E02003028	Bristol 017	E06000023	Bristol, City of	E06000023	Bristol, City of	8,531	78	70	71	76	90	93	113	99	107	102	118	139	123	119	114	129	116	111	123	116	153	142	166	180	196	177	151	166	154	138	115	114	102	99	92	114	106	86	97	105	101	104	117
E02003029	Bristol 018	E06000023	Bristol, City of	E06000023	Bristol, City of	6,373	73	93	80	106	106	98	107	113	84	73	102	114	115	103	102	111	85	79	88	95	101	72	76	78	83	91	78	86	82	84	100	100	95	95	103	100	94	90	97	90	98	91	87
E02003030	Bristol 019	E06000023	Bristol, City of	E06000023	Bristol, City of	7,791	102	95	103	116	100	95	96	89	83	92	85	88	71	75	94	68	76	69	84	105	112	149	133	151	141	145	149	149	179	159	159	141	145	123	123	139	132	125	161	147	111	103	111
E02003031	Bristol 020	E06000023	Bristol, City of	E06000023	Bristol, City of	10,649	87	80	105	80	109	84	114	122	101	133	110	127	140	129	130	133	99	109	109	172	359	370	376	336	328	278	279	294	304	273	230	208	173	143	145	143	119	133	123	131	112	126	127
E02003032	Bristol 021	E06000023	Bristol, City of	E06000023	Bristol, City of	8,127	120	122	132	119	117	113	129	119	127	111	104	107	100	102	74	99	70	71	87	96	91	104	110	125	126	140	181	147	170	197	165	153	149	148	128	141	155	146	139	122	126	103	101
E02003033	Bristol 022	E06000023	Bristol, City of	E06000023	Bristol, City of	8,973	60	47	59	49	40	45	43	38	42	43	57	41	55	36	32	70	55	52	51	143	722	903	688	431	386	311	293	246	298	263	168	141	142	121	102	112	100	116	81	80	73	62	61
E02003034	Bristol 023	E06000023	Bristol, City of	E06000023	Bristol, City of	13,466	172	162	153	146	140	142	167	153	161	132	144	148	158	151	147	127	126	114	121	157	189	234	268	293	372	444	466	447	514	500	431	425	325	338	299	234	229	234	223	206	180	170	158
E02003036	Bristol 025	E06000023	Bristol, City of	E06000023	Bristol, City of	10,306	58	57	59	64	50	55	44	45	54	71	45	48	59	51	33	58	39	65	72	177	481	693	723	731	642	404	387	373	362	322	297	240	231	172	186	154	139	116	116	107	83	85	87
E02003037	Bristol 026	E06000023	Bristol, City of	E06000023	Bristol, City of	9,013	62	62	58	41	49	40	36	44	33	37	39	45	48	35	47	45	30	37	37	104	415	649	524	437	511	385	349	331	366	325	256	223	179	158	165	122	123	105	91	84	74	90	78
E02003038	Bristol 027	E06000023	Bristol, City of	E06000023	Bristol, City of	6,512	116	81	96	91	75	92	72	93	74	72	78	53	74	60	70	61	59	58	68	73	70	66	82	81	85	97	105	135	132	138	136	134	122	103	111	114	105	119	100	104	101	73	78
E02003039	Bristol 028	E06000023	Bristol, City of	E06000023	Bristol, City of	8,750	125	125	115	131	107	109	105	107	118	115	89	112	94	91	82	86	90	60	79	86	110	99	132	103	126	150	168	163	224	238	191	187	183	170	170	150	125	125	145	130	112	102	123
E02003040	Bristol 029	E06000023	Bristol, City of	E06000023	Bristol, City of	9,888	162	173	130	118	124	105	100	128	99	85	78	81	70	72	65	46	49	52	65	66	83	82	105	111	164	175	247	258	331	307	297	339	332	274	289	268	208	195	187	164	171	139	138
E02003041	Bristol 030	E06000023	Bristol, City of	E06000023	Bristol, City of	6,152	41	36	37	31	28	29	34	44	35	43	31	36	30	32	53	85	79	87	46	111	260	222	227	173	220	214	194	206	236	193	145	112	94	83	86	70	74	62	73	55	70	59	55
E02003043	Bristol 032	E06000023	Bristol, City of	E06000023	Bristol, City of	18,949	69	73	63	59	52	57	47	52	50	50	55	39	44	49	31	45	45	49	303	1,681	2,075	1,698	1,474	1,400	1,223	828	692	602	562	492	401	372	295	266	255	202	192	159	150	142	136	106	93
E02003044	Bristol 033	E06000023	Bristol, City of	E06000023	Bristol, City of	5,773	78	93	71	70	81	68	63	77	67	72	61	56	58	66	62	54	39	51	51	47	73	53	62	61	62	73	100	88	123	119	114	94	109	92	100	85	88	90	71	82	76	67	66
E02003045	Bristol 034	E06000023	Bristol, City of	E06000023	Bristol, City of	7,427	37	28	32	37	19	39	30	36	35	42	48	45	38	43	38	39	53	36	140	500	598	483	366	269	317	282	229	221	190	173	124	126	92	91	87	72	60	73	59	70	59	53	58
E02003046	Bristol 035	E06000023	Bristol, City of	E06000023	Bristol, City of	9,838	157	128	143	152	115	130	148	122	121	117	102	104	80	89	70	73	90	86	67	93	85	93	114	88	123	158	218	205	237	249	257	251	253	205	219	214	215	198	188	168	163	140	159
E02003047	Bristol 036	E06000023	Bristol, City of	E06000023	Bristol, City of	11,101	133	144	145	132	134	117	109	126	117	116	116	113	92	86	71	73	70	53	75	74	106	118	152	204	306	366	352	383	422	386	280	255	242	200	180	194	178	177	207	192	155	154	149
E02003048	Bristol 037	E06000023	Bristol, City of	E06000023	Bristol, City of	7,102	108	84	90	96	67	83	86	90	45	59	52	63	46	51	55	44	40	38	32	45	70	87	95	129	148	169	196	227	226	216	233	209	172	161	194	166	179	164	144	144	102	112	118
E02003049	Bristol 038	E06000023	Bristol, City of	E06000023	Bristol, City of	7,618	109	92	119	105	103	106	107	105	112	90	85	82	97	76	68	59	56	61	70	65	66	72	66	76	86	144	130	127	150	142	136	118	142	134	141	124	98	127	109	113	108	100	85
E02003050	Bristol 039	E06000023	Bristol, City of	E06000023	Bristol, City of	9,949	130	100	92	77	94	79	76	60	61	66	58	56	64	50	47	45	39	52	48	57	106	96	149	179	203	371	412	390	400	425	363	314	311	273	246	229	201	179	168	170	146	127	113
E02003051	Bristol 040	E06000023	Bristol, City of	E06000023	Bristol, City of	7,415	119	120	131	129	136	118	101	105	110	103	85	81	71	74	72	87	57	67	66	65	89	87	103	121	142	181	182	180	219	206	193	182	175	167	147	156	134	149	135	120	99	107	104
E02003052	Bristol 041	E06000023	Bristol, City of	E06000023	Bristol, City of	6,843	96	92	89	85	75	96	90	77	87	73	74	80	75	63	56	43	58	40	43	54	65	79	72	97	99	129	125	159	157	146	171	163	147	136	147	129	118	130	132	95	116	103	103
E02003053	Bristol 042	E06000023	Bristol, City of	E06000023	Bristol, City of	8,195	106	109	112	90	129	101	108	111	95	97	82	98	104	106	92	91	87	77	90	93	81	83	81	85	101	127	121	91	131	119	125	126	124	139	134	129	122	116	126	132	127	127	108
E02003054	Bristol 043	E06000023	Bristol, City of	E06000023	Bristol, City of	6,576	85	88	94	114	50	80	103	85	85	81	60	62	73	70	65	71	55	61	64	68	61	69	65	88	100	101	106	113	132	124	125	120	113	100	99	122	85	111	102	86	81	68	90
E02003055	Bristol 044	E06000023	Bristol, City of	E06000023	Bristol, City of	8,418	105	131	109	136	127	154	130	148	157	137	142	151	152	130	146	142	134	117	142	141	115	122	84	90	91	138	95	119	139	115	131	142	138	132	134	134	136	134	110	117	105	110	103
E02003056	Bristol 045	E06000023	Bristol, City of	E06000023	Bristol, City of	7,536	86	97	109	110	116	139	149	138	132	151	136	125	142	104	116	92	107	92	105	90	93	95	95	83	71	124	123	112	134	127	124	124	115	95	105	94	104	78	90	99	98	95	88
E02003057	Bristol 046	E06000023	Bristol, City of	E06000023	Bristol, City of	5,932	71	91	79	86	73	68	63	77	64	68	59	70	68	67	59	50	56	54	47	48	72	65	66	54	65	93	77	103	128	93	95	100	103	96	85	79	100	79	90	96	98	81	59
E02003058	Bristol 047	E06000023	Bristol, City of	E06000023	Bristol, City of	9,051	146	109	124	130	116	117	135	133	143	128	118	101	105	123	80	90	90	100	96	89	102	106	116	106	102	142	159	141	161	158	135	155	157	139	140	130	128	119	110	125	98	89	75
E02003059	Bristol 048	E06000023	Bristol, City of	E06000023	Bristol, City of	6,144	97	75	94	98	90	96	80	105	111	87	80	84	87	79	80	51	51	55	61	69	64	67	77	68	87	90	108	92	117	112	109	105	98	101	86	95	77	62	74	70	67	56	67
E02003060	Bristol 049	E06000023	Bristol, City of	E06000023	Bristol, City of	10,559	110	118	130	136	130	129	123	145	114	134	109	125	112	115	117	101	110	111	113	138	115	120	117	100	133	138	143	146	157	142	163	146	139	129	131	142	117	115	134	129	108	112	101
E02003061	Bristol 050	E06000023	Bristol, City of	E06000023	Bristol, City of	6,054	103	101	111	96	111	110	98	116	106	106	95	108	84	101	74	70	75	68	62	71	59	73	71	72	63	110	82	94	115	111	107	97	98	88	94	81	71	77	65	72	67	59	45
E02003062	Bristol 051	E06000023	Bristol, City of	E06000023	Bristol, City of	5,889	94	87	91	91	111	92	89	100	77	106	104	105	82	96	77	64	76	57	60	71	68	78	80	62	63	94	91	90	90	103	98	96	92	83	99	76	76	84	87	66	55	55	63
E02003063	Bristol 052	E06000023	Bristol, City of	E06000023	Bristol, City of	6,807	58	76	86	70	88	73	70	95	69	81	76	88	60	62	61	59	62	66	69	68	71	61	53	56	60	66	78	89	101	91	104	86	81	107	74	62	89	86	82	92	71	58	66
E02003064	Bristol 053	E06000023	Bristol, City of	E06000023	Bristol, City of	7,133	143	129	150	148	141	163	136	161	136	122	133	100	113	113	105	98	99	75	78	110	73	101	97	103	88	125	112	103	140	127	124	125	110	97	83	86	91	71	86	105	57	69	65
E02006887	Bristol 054	E06000023	Bristol, City of	E06000023	Bristol, City of	9,713	94	105	109	93	114	82	95	85	79	79	74	67	75	43	50	72	59	53	95	317	349	287	318	293	345	412	444	432	426	426	315	315	241	212	203	190	148	168	111	149	86	88	85
E02006888	Bristol 055	E06000023	Bristol, City of	E06000023	Bristol, City of	7,242	130	141	127	123	137	121	132	129	147	127	95	120	81	103	86	113	92	86	87	102	80	79	78	104	96	123	130	140	167	165	172	146	132	139	121	150	147	111	117	147	103	92	93
E02006889	Bristol 056	E06000023	Bristol, City of	E06000023	Bristol, City of	8,202	154	168	179	185	168	197	190	195	203	190	163	167	141	159	123	96	98	86	78	87	107	85	102	96	115	154	164	162	149	155	137	168	132	136	126	135	143	122	122	149	104	107	111
E02006890	Bristol 057	E06000023	Bristol, City of	E06000023	Bristol, City of	8,856	157	132	172	118	134	116	144	144	108	126	106	97	104	99	109	79	89	90	90	96	89	89	105	111	124	165	158	196	227	222	234	211	196	210	200	176	179	175	163	138	153	142	144
E02003065	North Somerset 001	E06000024	North Somerset	E06000024	North Somerset	9,886	87	94	100	110	111	118	101	118	120	113	107	102	105	106	91	80	94	76	74	71	76	56	82	97	90	100	106	98	125	122	121	117	123	115	136	126	124	125	117	159	132	138	108
E02003066	North Somerset 002	E06000024	North Somerset	E06000024	North Somerset	6,175	40	48	57	56	64	61	74	68	62	70	76	66	63	69	61	76	65	63	50	46	43	31	45	40	39	36	30	45	42	36	42	35	51	45	50	53	45	64	64	64	56	66	71
E02003067	North Somerset 003	E06000024	North Somerset	E06000024	North Somerset	7,938	86	93	95	118	113	109	116	108	132	140	118	151	108	125	108	98	74	79	100	54	54	47	63	64	63	72	63	55	57	64	78	59	74	82	114	88	107	105	98	129	124	114	128
E02003068	North Somerset 004	E06000024	North Somerset	E06000024	North Somerset	6,289	52	53	70	67	60	56	66	59	62	55	79	63	75	75	83	65	80	58	69	74	55	51	50	60	55	60	66	58	58	64	64	72	60	57	65	67	57	78	76	74	68	79	71
E02003069	North Somerset 005	E06000024	North Somerset	E06000024	North Somerset	5,611	38	29	46	57	39	48	56	49	52	51	50	57	58	60	46	76	71	47	51	38	36	39	39	52	46	32	35	37	38	30	41	37	29	47	47	43	45	50	63	45	66	51	50
E02003070	North Somerset 006	E06000024	North Somerset	E06000024	North Somerset	13,631	137	162	196	194	199	191	213	224	210	227	196	187	195	161	178	165	160	134	125	83	77	71	78	79	81	64	73	83	83	71	134	107	116	149	137	159	163	179	208	211	222	255	219
E02003071	North Somerset 007	E06000024	North Somerset	E06000024	North Somerset	8,103	70	67	68	67	95	87	83	85	89	97	92	93	76	95	76	92	84	61	79	72	66	60	67	73	74	61	69	61	85	68	74	81	75	83	88	89	88	97	117	106	90	105	102
E02003072	North Somerset 008	E06000024	North Somerset	E06000024	North Somerset	9,125	83	68	90	82	83	102	95	86	110	80	79	96	79	101	83	95	98	100	108	66	62	68	78	81	79	86	82	60	68	63	70	95	82	84	79	81	112	93	80	90	99	89	83
E02003073	North Somerset 009	E06000024	North Somerset	E06000024	North Somerset	6,421	42	53	58	69	73	72	61	61	69	49	70	79	67	85	60	75	81	105	71	55	44	47	52	52	57	36	48	40	53	49	40	50	55	55	44	62	60	62	79	72	77	71	61
E02003074	North Somerset 010	E06000024	North Somerset	E06000024	North Somerset	7,728	85	88	85	107	92	84	102	108	95	85	94	81	87	78	72	71	74	81	80	58	70	63	50	85	68	96	89	64	111	93	103	106	122	103	100	114	112	108	116	97	81	97	92
E02003075	North Somerset 011	E06000024	North Somerset	E06000024	North Somerset	6,049	47	57	57	58	87	76	79	93	91	85	92	85	101	85	83	91	74	85	80	48	37	44	47	47	49	41	29	35	26	33	33	40	40	45	38	36	48	64	61	73	69	89	89
E02003076	North Somerset 012	E06000024	North Somerset	E06000024	North Somerset	9,434	78	89	88	91	93	114	126	126	131	120	131	141	119	122	102	106	113	90	86	89	75	76	75	78	90	56	72	67	80	62	76	94	98	79	91	101	96	96	118	111	121	97	133
E02003077	North Somerset 013	E06000024	North Somerset	E06000024	North Somerset	6,182	41	48	53	76	60	74	80	65	81	82	58	78	78	77	70	70	67	72	59	55	43	45	51	68	58	47	43	45	40	47	60	51	52	52	66	49	83	65	64	63	58	65	81
E02003078	North Somerset 014	E06000024	North Somerset	E06000024	North Somerset	7,195	55	51	66	69	61	78	77	82	105	82	91	94	84	86	74	86	82	83	62	62	62	67	95	84	77	61	49	52	52	50	64	52	63	57	77	64	79	60	84	73	77	75	76
E02003079	North Somerset 015	E06000024	North Somerset	E06000024	North Somerset	9,339	96	96	121	119	99	134	116	138	117	131	128	116	117	104	118	97	113	126	94	102	94	98	86	86	101	89	91	93	102	111	114	120	101	114	117	101	113	120	107	114	130	118	107
E02003080	North Somerset 016	E06000024	North Somerset	E06000024	North Somerset	8,750	71	57	84	89	83	90	87	113	110	90	107	111	104	96	104	102	86	98	103	88	65	65	84	80	82	59	67	63	66	57	72	89	57	79	98	83	100	120	104	95	101	79	82
E02003081	North Somerset 017	E06000024	North Somerset	E06000024	North Somerset	9,463	73	80	72	87	95	103	97	103	103	125	81	94	100	109	90	105	99	107	124	88	65	55	80	70	73	79	74	68	77	85	65	93	77	99	108	95	97	106	95	97	92	90	95
E02003082	North Somerset 018	E06000024	North Somerset	E06000024	North Somerset	9,229	75	76	51	81	82	47	69	69	59	53	44	59	64	59	44	48	39	56	53	63	91	89	110	107	139	130	112	150	117	134	136	118	137	122	106	122	103	96	99	95	99	83	98
E02003084	North Somerset 020	E06000024	North Somerset	E06000024	North Somerset	10,643	107	108	136	107	108	101	137	96	128	103	75	96	95	93	81	109	92	112	109	103	93	117	123	160	131	160	158	162	179	162	160	174	160	160	144	155	137	175	121	139	146	148	105
E02003085	North Somerset 021	E06000024	North Somerset	E06000024	North Somerset	7,930	117	101	121	143	143	102	115	129	109	101	118	117	121	121	118	98	90	105	104	102	84	94	105	105	110	110	96	101	94	88	106	121	126	106	91	109	120	107	94	93	97	85	80
E02003086	North Somerset 022	E06000024	North Somerset	E06000024	North Somerset	6,178	46	47	61	39	40	51	59	59	39	56	39	50	32	53	40	77	55	70	56	65	60	50	63	63	73	81	59	79	71	67	64	52	53	45	55	60	71	69	66	69	54	62	76
E02003087	North Somerset 023	E06000024	North Somerset	E06000024	North Somerset	10,220	96	85	101	108	91	96	109	134	126	125	113	117	93	113	108	100	115	102	99	79	58	71	66	64	80	59	44	83	81	69	96	124	109	118	111	114	96	110	115	112	104	96	103
E02003088	North Somerset 024	E06000024	North Somerset	E06000024	North Somerset	8,444	46	59	62	82	68	82	91	79	98	102	86	112	90	102	96	111	129	102	103	56	59	58	88	96	78	69	58	62	56	50	52	56	58	59	58	50	69	70	71	78	79	70	88
E02003089	North Somerset 025	E06000024	North Somerset	E06000024	North Somerset	5,943	50	52	61	51	62	66	70	75	63	94	77	78	73	72	65	78	60	60	72	45	42	48	67	50	52	51	47	50	67	49	49	42	49	54	54	78	66	68	72	60	48	60	68
E02006845	North Somerset 026	E06000024	North Somerset	E06000024	North Somerset	9,897	137	118	139	151	136	148	160	146	174	168	171	151	119	118	119	103	93	116	112	69	72	71	84	105	125	113	128	132	147	135	148	147	171	148	148	153	157	163	160	197	145	136	131
E02006846	North Somerset 027	E06000024	North Somerset	E06000024	North Somerset	9,249	208	200	173	187	162	159	171	165	152	162	151	140	133	135	130	125	116	100	96	72	83	84	130	141	150	128	171	187	203	183	170	165	164	164	145	176	183	165	185	168	126	128	152
E02003090	South Gloucestershire 001	E06000025	South Gloucestershire	E06000025	South Gloucestershire	8,162	99	94	79	92	106	96	74	87	93	107	126	126	112	93	90	83	75	89	76	58	75	51	72	92	80	92	68	88	72	75	102	97	105	111	106	111	97	106	120	119	117	107	98
E02003091	South Gloucestershire 002	E06000025	South Gloucestershire	E06000025	South Gloucestershire	6,658	46	66	49	81	65	73	77	61	81	79	83	89	60	77	85	79	65	82	60	56	65	53	64	62	56	60	62	64	52	52	93	72	81	59	79	66	76	65	73	82	69	57	70
E02003092	South Gloucestershire 003	E06000025	South Gloucestershire	E06000025	South Gloucestershire	8,220	72	60	64	80	74	83	96	101	116	81	110	97	108	101	103	91	107	96	96	67	72	58	74	57	85	87	70	79	58	63	78	76	76	76	80	73	102	75	94	107	121	98	104
E02003093	South Gloucestershire 004	E06000025	South Gloucestershire	E06000025	South Gloucestershire	6,461	44	54	56	56	50	60	60	63	73	61	61	55	78	74	62	58	79	71	72	46	45	50	56	50	55	41	54	40	44	34	52	48	45	51	46	53	51	53	64	65	73	57	59
E02003094	South Gloucestershire 005	E06000025	South Gloucestershire	E06000025	South Gloucestershire	8,934	114	98	98	83	111	109	113	115	121	124	121	126	133	129	113	112	89	94	93	85	96	72	82	71	83	85	100	103	91	94	102	108	107	107	90	109	94	120	114	109	119	117	96
E02003095	South Gloucestershire 006	E06000025	South Gloucestershire	E06000025	South Gloucestershire	7,536	67	77	87	76	76	94	77	76	83	86	85	104	82	91	97	88	69	84	101	68	78	72	76	77	90	90	96	84	76	74	83	90	89	88	79	93	104	93	95	87	103	86	90
E02003096	South Gloucestershire 007	E06000025	South Gloucestershire	E06000025	South Gloucestershire	6,294	73	76	87	50	78	67	75	79	63	62	83	62	66	65	80	68	65	67	68	50	76	70	74	79	88	90	101	92	96	84	95	88	105	93	105	91	86	85	87	79	62	58	65
E02003097	South Gloucestershire 008	E06000025	South Gloucestershire	E06000025	South Gloucestershire	6,443	51	62	61	76	55	58	79	63	53	63	62	62	63	65	78	78	69	72	72	34	52	46	48	42	45	61	66	62	41	65	56	79	76	67	60	64	67	74	62	70	60	69	70
E02003098	South Gloucestershire 009	E06000025	South Gloucestershire	E06000025	South Gloucestershire	10,306	132	137	119	139	109	145	150	140	132	154	143	144	127	135	139	136	122	106	109	91	110	102	128	150	151	134	178	181	148	160	200	168	194	188	227	190	187	179	181	193	184	149	153
E02003099	South Gloucestershire 010	E06000025	South Gloucestershire	E06000025	South Gloucestershire	7,466	92	87	88	78	101	99	93	103	114	95	81	89	88	88	88	80	75	69	62	59	62	78	75	77	82	80	74	99	82	90	115	101	98	107	92	92	94	93	100	99	92	66	72
E02003100	South Gloucestershire 011	E06000025	South Gloucestershire	E06000025	South Gloucestershire	14,077	229	214	233	205	201	207	209	188	198	176	191	155	132	145	129	129	128	123	127	108	128	128	138	140	176	230	233	253	240	233	264	284	248	267	294	246	258	222	222	218	211	188	185
E02003101	South Gloucestershire 012	E06000025	South Gloucestershire	E06000025	South Gloucestershire	11,287	126	125	143	135	142	164	154	156	188	173	160	182	159	146	121	120	119	117	105	94	123	109	139	144	165	198	215	217	153	200	183	181	183	193	191	208	217	211	213	190	177	172	168
E02003102	South Gloucestershire 013	E06000025	South Gloucestershire	E06000025	South Gloucestershire	7,021	74	75	75	85	96	97	104	106	92	110	106	106	92	97	90	86	86	69	78	72	62	62	64	52	75	62	66	51	51	49	58	67	47	68	64	73	81	77	74	104	112	75	96
E02003103	South Gloucestershire 014	E06000025	South Gloucestershire	E06000025	South Gloucestershire	7,271	131	101	96	113	104	115	101	133	113	80	103	99	81	119	80	89	83	74	80	60	88	71	87	91	95	90	126	128	108	109	125	140	117	120	135	109	115	112	118	110	86	77	71
E02003104	South Gloucestershire 015	E06000025	South Gloucestershire	E06000025	South Gloucestershire	7,600	67	83	104	96	96	83	101	77	91	99	81	103	70	68	85	56	68	73	80	62	78	69	88	84	88	102	95	123	86	102	91	98	112	101	117	116	96	117	98	106	92	104	90
E02003105	South Gloucestershire 016	E06000025	South Gloucestershire	E06000025	South Gloucestershire	6,352	56	49	49	64	61	69	67	103	78	79	80	78	76	77	72	71	65	67	74	67	55	59	54	47	63	57	53	47	53	43	49	43	41	44	58	62	61	62	50	60	69	80	82
E02003106	South Gloucestershire 017	E06000025	South Gloucestershire	E06000025	South Gloucestershire	15,933	141	168	140	155	172	134	169	136	175	158	173	150	135	126	122	166	175	150	392	1,178	999	737	588	499	451	431	281	248	195	216	211	204	187	183	227	183	185	172	164	212	186	165	156
E02003107	South Gloucestershire 018	E06000025	South Gloucestershire	E06000025	South Gloucestershire	11,328	109	107	130	126	107	98	127	104	125	106	120	99	93	86	94	93	80	96	122	137	262	321	318	302	340	272	219	201	188	191	171	198	197	190	161	154	167	164	163	135	135	133	127
E02003108	South Gloucestershire 019	E06000025	South Gloucestershire	E06000025	South Gloucestershire	11,249	138	133	139	124	133	137	175	132	137	136	123	127	96	114	112	105	95	118	114	87	119	88	107	109	153	148	169	172	146	141	163	150	154	159	185	150	150	130	142	147	129	136	123
E02003109	South Gloucestershire 020	E06000025	South Gloucestershire	E06000025	South Gloucestershire	6,163	56	75	76	85	80	88	85	78	97	90	69	92	73	77	79	69	70	76	70	48	47	57	45	48	48	40	43	28	46	37	41	61	69	59	62	56	70	79	79	80	86	75	90
E02003110	South Gloucestershire 021	E06000025	South Gloucestershire	E06000025	South Gloucestershire	12,144	151	173	180	174	193	167	198	169	204	174	195	183	198	183	196	147	146	151	129	116	121	97	94	128	103	155	148	162	151	155	160	145	205	197	193	175	164	182	190	208	182	166	168
E02003111	South Gloucestershire 022	E06000025	South Gloucestershire	E06000025	South Gloucestershire	6,639	58	64	65	75	70	73	78	75	85	77	93	71	78	78	66	58	53	55	66	45	53	53	49	54	64	69	70	51	52	52	69	79	95	82	87	81	89	74	93	86	97	72	106
E02003112	South Gloucestershire 023	E06000025	South Gloucestershire	E06000025	South Gloucestershire	6,679	81	87	88	93	89	80	89	86	99	80	98	83	101	77	88	86	78	75	66	65	81	64	72	66	90	82	108	73	85	92	92	84	97	92	105	118	79	108	99	95	68	65	67
E02003113	South Gloucestershire 024	E06000025	South Gloucestershire	E06000025	South Gloucestershire	10,691	93	87	94	96	98	123	104	128	128	127	132	128	136	125	150	167	168	116	112	93	73	70	74	96	90	83	87	83	75	80	84	89	105	100	111	105	94	96	125	112	115	105	124
E02003114	South Gloucestershire 025	E06000025	South Gloucestershire	E06000025	South Gloucestershire	7,179	78	76	93	78	81	93	84	77	73	72	78	70	61	72	54	57	62	53	64	60	60	70	76	76	76	105	116	108	67	86	100	112	100	99	95	92	98	111	87	82	74	86	81
E02003115	South Gloucestershire 026	E06000025	South Gloucestershire	E06000025	South Gloucestershire	9,965	129	130	113	129	101	122	112	137	110	123	132	135	123	92	107	94	86	67	81	73	93	88	116	119	136	156	181	175	153	180	160	172	180	187	163	148	162	157	154	156	143	131	139
E02003116	South Gloucestershire 027	E06000025	South Gloucestershire	E06000025	South Gloucestershire	7,786	82	95	116	99	104	94	100	78	108	89	99	81	81	89	75	84	73	67	74	75	88	94	93	80	101	125	109	128	121	129	131	134	118	110	111	109	104	108	89	106	91	83	79
E02003117	South Gloucestershire 028	E06000025	South Gloucestershire	E06000025	South Gloucestershire	9,408	142	128	143	137	131	141	116	144	125	123	110	123	102	101	109	84	67	108	66	71	84	95	104	112	109	146	144	151	131	165	143	131	157	163	162	156	160	152	148	105	143	134	101
E02003118	South Gloucestershire 029	E06000025	South Gloucestershire	E06000025	South Gloucestershire	10,115	118	117	109	99	123	114	100	119	97	124	110	135	94	120	99	100	96	86	110	89	103	114	124	110	136	142	159	154	156	114	179	157	184	151	162	120	151	122	141	157	118	105	120
E02003119	South Gloucestershire 030	E06000025	South Gloucestershire	E06000025	South Gloucestershire	10,489	108	115	137	120	133	119	138	109	124	153	154	138	152	141	134	113	111	115	108	87	98	91	108	125	105	154	135	142	137	136	128	138	152	141	151	157	122	127	156	152	120	118	110
E02003120	South Gloucestershire 031	E06000025	South Gloucestershire	E06000025	South Gloucestershire	9,220	90	102	101	108	114	99	105	117	112	104	103	106	94	92	90	96	94	82	89	82	84	92	87	99	106	105	98	95	78	84	87	85	115	102	108	99	112	123	131	104	116	111	103
E02003121	South Gloucestershire 032	E06000025	South Gloucestershire	E06000025	South Gloucestershire	10,017	88	98	89	93	100	101	106	117	94	118	83	97	89	101	89	100	85	90	79	85	82	96	93	82	99	96	108	99	92	88	112	106	133	116	129	100	104	109	132	109	112	118	100
E02003122	Plymouth 001	E06000026	Plymouth	E06000026	Plymouth	7,043	61	62	60	68	73	84	86	99	79	68	75	76	61	64	65	64	67	61	71	62	52	46	57	43	33	54	66	64	70	82	67	73	66	62	74	88	77	88	69	82	72	66	73
E02003123	Plymouth 002	E06000026	Plymouth	E06000026	Plymouth	8,701	119	139	109	145	109	126	144	139	117	123	102	127	94	96	105	96	96	76	83	97	97	101	113	87	90	108	105	109	134	129	100	132	114	114	134	127	89	125	80	84	108	80	78
E02003124	Plymouth 003	E06000026	Plymouth	E06000026	Plymouth	8,059	83	126	118	140	125	113	111	145	124	113	115	109	117	109	89	86	86	64	95	98	90	90	82	76	68	116	112	118	128	129	133	112	128	117	147	105	121	104	101	88	99	83	81
E02003125	Plymouth 004	E06000026	Plymouth	E06000026	Plymouth	6,078	58	62	60	66	80	72	71	71	58	74	64	74	67	64	59	55	70	66	57	79	78	66	78	54	58	76	64	93	88	95	75	74	76	63	76	68	51	71	65	63	67	73	52
E02003126	Plymouth 005	E06000026	Plymouth	E06000026	Plymouth	7,912	92	89	76	83	95	103	80	103	112	79	91	65	86	89	87	86	75	84	103	195	161	135	105	88	65	82	76	69	94	95	102	86	84	91	121	101	98	122	91	89	90	86	79
E02003127	Plymouth 006	E06000026	Plymouth	E06000026	Plymouth	7,414	74	86	81	96	93	106	127	120	115	117	111	100	107	105	93	110	94	108	110	85	105	99	73	62	60	75	84	108	105	113	91	93	88	100	130	89	89	95	100	83	77	79	71
E02003128	Plymouth 007	E06000026	Plymouth	E06000026	Plymouth	8,808	106	116	104	127	118	116	136	107	134	113	100	113	113	94	92	90	100	79	100	103	117	82	91	92	78	105	107	138	120	143	113	129	107	124	114	144	128	122	89	107	111	81	98
E02003129	Plymouth 008	E06000026	Plymouth	E06000026	Plymouth	6,172	69	66	76	60	99	69	85	97	78	74	70	82	79	55	75	75	58	63	66	63	59	55	57	37	46	59	68	59	71	79	77	61	68	53	64	82	63	67	74	73	54	65	63
E02003130	Plymouth 009	E06000026	Plymouth	E06000026	Plymouth	10,417	111	117	123	146	151	130	149	165	144	133	127	147	144	129	115	134	128	120	117	148	133	126	101	90	84	110	113	138	147	127	135	142	154	134	123	151	152	155	109	127	123	99	114
E02003131	Plymouth 010	E06000026	Plymouth	E06000026	Plymouth	7,327	74	84	86	99	88	85	96	116	81	78	107	94	77	87	84	73	78	73	76	95	96	91	70	67	60	100	77	97	104	121	84	83	90	88	83	89	76	119	92	82	81	80	82
E02003132	Plymouth 011	E06000026	Plymouth	E06000026	Plymouth	8,956	107	100	122	134	105	128	123	127	145	134	119	133	110	129	99	91	96	84	83	106	107	90	81	75	73	96	95	115	124	103	123	121	132	110	129	123	136	114	117	116	113	102	115
E02003133	Plymouth 012	E06000026	Plymouth	E06000026	Plymouth	7,165	69	66	84	72	75	93	100	88	99	86	87	96	85	65	67	75	78	72	88	92	88	92	74	63	58	74	74	71	79	97	79	83	73	84	84	90	79	90	84	87	59	58	69
E02003134	Plymouth 013	E06000026	Plymouth	E06000026	Plymouth	6,776	81	90	98	95	103	90	93	114	84	84	84	90	83	80	89	95	79	81	91	87	70	77	75	59	77	61	82	77	106	87	96	109	113	118	110	106	103	95	93	75	95	73	71
E02003135	Plymouth 014	E06000026	Plymouth	E06000026	Plymouth	7,670	109	116	124	114	126	121	145	149	118	127	93	104	88	84	92	65	79	70	77	91	96	102	105	85	125	139	125	129	161	140	157	144	121	128	148	123	129	140	116	106	108	90	100
E02003136	Plymouth 015	E06000026	Plymouth	E06000026	Plymouth	7,728	53	60	53	80	63	65	90	84	90	94	82	94	85	92	82	81	83	83	81	96	64	68	59	45	50	58	55	50	55	53	36	60	63	56	70	78	89	86	87	81	94	84	83
E02003137	Plymouth 016	E06000026	Plymouth	E06000026	Plymouth	7,810	53	49	75	57	67	94	55	98	103	90	101	109	101	99	96	93	90	100	93	86	83	61	73	57	56	68	50	61	62	70	61	46	46	60	62	75	72	95	93	90	84	75	74
E02003138	Plymouth 017	E06000026	Plymouth	E06000026	Plymouth	7,536	93	99	92	104	76	106	83	98	88	96	89	86	75	100	87	85	71	82	74	86	104	99	89	95	82	109	80	86	107	115	100	81	118	127	127	146	120	145	115	120	104	97	106
E02003139	Plymouth 018	E06000026	Plymouth	E06000026	Plymouth	6,568	88	77	73	99	112	92	98	109	118	117	79	73	80	77	81	89	66	73	72	77	78	77	59	70	66	78	77	94	104	103	84	96	87	92	88	89	108	97	98	79	73	77	64
E02003140	Plymouth 019	E06000026	Plymouth	E06000026	Plymouth	7,667	77	71	59	92	91	91	81	102	104	77	103	118	97	104	91	95	93	80	67	77	88	62	80	58	55	66	67	77	71	89	85	70	91	84	112	99	90	104	75	86	88	84	101
E02003141	Plymouth 020	E06000026	Plymouth	E06000026	Plymouth	7,934	105	94	76	93	82	94	95	90	85	106	79	63	74	71	64	81	59	58	65	95	110	102	106	95	115	134	130	137	158	145	141	147	117	129	146	114	142	132	125	114	95	104	82
E02003142	Plymouth 021	E06000026	Plymouth	E06000026	Plymouth	9,105	105	104	96	107	128	99	121	114	110	104	127	125	128	106	114	94	92	97	113	112	116	102	117	88	86	120	116	125	122	127	134	143	121	119	153	139	137	122	116	110	127	92	78
E02003143	Plymouth 022	E06000026	Plymouth	E06000026	Plymouth	7,346	66	75	75	80	87	92	95	104	102	100	93	81	72	98	74	70	71	78	58	74	79	70	80	62	65	87	72	85	101	91	114	95	105	99	104	78	100	108	107	78	69	66	64
E02003144	Plymouth 023	E06000026	Plymouth	E06000026	Plymouth	8,862	45	43	47	50	47	41	33	44	37	31	47	38	32	43	44	57	73	67	135	339	842	849	757	567	434	304	254	211	211	176	110	85	87	91	89	91	89	56	72	62	62	71	50
E02003145	Plymouth 024	E06000026	Plymouth	E06000026	Plymouth	6,827	63	55	72	59	68	66	69	58	67	75	56	65	54	61	64	77	70	102	67	99	146	136	116	129	118	116	101	94	111	113	87	86	68	87	81	79	110	101	89	85	77	66	56
E02003146	Plymouth 025	E06000026	Plymouth	E06000026	Plymouth	8,754	85	92	83	90	86	97	75	96	88	98	82	82	75	65	78	72	85	79	91	155	392	433	406	317	302	225	214	218	184	183	117	130	129	122	115	150	119	102	103	97	91	91	108
E02003147	Plymouth 026	E06000026	Plymouth	E06000026	Plymouth	9,340	153	135	161	152	154	147	153	159	147	121	123	155	102	113	100	103	90	103	110	131	152	143	120	138	125	148	158	178	164	205	149	149	170	135	157	189	128	142	133	135	107	89	94
E02003148	Plymouth 027	E06000026	Plymouth	E06000026	Plymouth	10,604	67	83	73	78	64	56	55	57	48	53	58	62	39	59	46	40	42	38	187	922	929	738	595	456	356	308	253	206	186	153	146	111	103	110	104	104	116	111	86	86	110	86	87
E02003149	Plymouth 028	E06000026	Plymouth	E06000026	Plymouth	9,506	111	98	117	100	125	104	105	114	93	120	92	103	102	86	97	65	77	79	81	115	345	449	365	320	315	211	218	212	194	182	164	147	162	140	148	163	127	153	136	153	115	104	97
E02003150	Plymouth 029	E06000026	Plymouth	E06000026	Plymouth	12,363	119	115	121	138	123	109	97	124	118	107	132	116	128	94	107	98	98	108	113	173	267	289	277	263	232	261	217	246	262	261	235	186	213	208	211	186	183	200	160	155	164	149	141
E02003151	Plymouth 030	E06000026	Plymouth	E06000026	Plymouth	7,764	56	51	61	75	68	90	85	91	94	93	82	99	94	88	66	64	72	70	82	73	85	63	52	53	55	55	56	42	54	63	62	51	46	68	66	90	76	74	76	74	66	75	60
E02003152	Plymouth 031	E06000026	Plymouth	E06000026	Plymouth	10,420	117	104	115	122	123	143	145	124	134	129	122	134	133	116	140	110	128	104	100	112	124	97	77	74	44	75	77	85	96	91	101	84	110	115	109	121	125	150	110	128	126	110	114
E02003153	Plymouth 032	E06000026	Plymouth	E06000026	Plymouth	7,468	73	87	75	109	98	80	90	95	109	85	88	78	80	69	76	72	69	74	73	80	86	64	73	67	56	89	80	92	75	109	90	83	90	78	90	83	99	84	87	70	65	61	68
E02003154	Torbay 001	E06000027	Torbay	E06000027	Torbay	7,224	80	78	101	103	116	96	87	90	113	97	71	96	69	91	89	74	86	82	77	64	64	61	74	66	90	76	82	69	82	74	71	85	70	74	95	73	72	73	82	68	64	57	98
E02003155	Torbay 002	E06000027	Torbay	E06000027	Torbay	5,780	52	51	47	48	60	53	50	53	61	52	71	80	64	65	58	68	53	55	53	57	50	46	49	52	60	57	50	49	57	56	46	50	63	48	68	56	51	49	54	49	61	47	50
E02003156	Torbay 003	E06000027	Torbay	E06000027	Torbay	10,570	136	115	124	129	131	140	164	169	159	160	134	152	127	132	124	119	125	103	95	102	82	99	111	117	110	130	151	128	123	133	142	140	126	150	135	128	128	144	145	143	114	111	108
E02003157	Torbay 004	E06000027	Torbay	E06000027	Torbay	6,413	69	71	88	95	78	86	75	89	75	69	71	78	84	64	69	71	73	60	53	49	57	70	69	72	89	70	94	85	93	83	91	74	78	97	78	84	98	82	89	74	52	71	61
E02003158	Torbay 005	E06000027	Torbay	E06000027	Torbay	5,620	43	53	45	50	52	54	64	60	65	72	48	52	59	49	56	51	60	62	52	47	41	45	42	41	52	55	51	44	55	54	54	60	64	60	54	47	56	57	57	57	57	50	50
E02003159	Torbay 006	E06000027	Torbay	E06000027	Torbay	5,833	76	77	83	86	83	84	96	87	79	81	63	65	76	58	64	46	62	72	69	68	59	52	58	62	74	75	71	85	86	78	88	81	72	87	70	73	76	59	76	58	79	64	61
E02003161	Torbay 008	E06000027	Torbay	E06000027	Torbay	7,609	86	72	87	83	73	68	85	85	90	84	65	64	62	66	74	94	100	97	86	75	88	78	94	124	121	120	135	138	129	118	105	101	89	123	98	92	107	102	80	93	74	67	87
E02003163	Torbay 010	E06000027	Torbay	E06000027	Torbay	7,844	44	34	31	29	45	35	36	45	41	37	35	41	36	28	39	39	52	49	50	33	37	45	43	56	50	64	70	61	58	60	46	50	46	58	52	48	49	62	64	52	60	64	63
E02003164	Torbay 011	E06000027	Torbay	E06000027	Torbay	8,822	64	66	80	71	82	92	76	104	79	87	87	99	91	82	89	76	77	77	79	66	71	67	70	64	70	65	72	65	76	62	71	83	87	84	88	71	77	93	123	83	74	76	83
E02003165	Torbay 012	E06000027	Torbay	E06000027	Torbay	7,110	84	70	64	96	73	101	93	102	82	80	78	74	95	91	81	76	91	69	67	64	49	49	53	59	63	58	53	49	57	64	64	81	81	67	85	68	83	73	75	84	84	78	85
E02003166	Torbay 013	E06000027	Torbay	E06000027	Torbay	12,052	153	158	180	182	177	198	201	171	167	193	159	180	155	183	177	161	158	141	126	108	112	122	121	127	117	126	117	132	133	133	146	145	149	160	170	127	148	134	138	142	115	125	106
E02003167	Torbay 014	E06000027	Torbay	E06000027	Torbay	9,545	73	95	85	83	97	95	89	90	84	97	65	72	75	65	78	57	69	78	68	82	82	85	110	107	106	104	100	93	101	102	84	118	104	92	109	96	97	92	75	95	83	71	78
E02003168	Torbay 015	E06000027	Torbay	E06000027	Torbay	7,147	39	56	56	55	65	68	70	78	60	67	70	65	63	74	89	84	62	68	66	67	62	54	48	62	76	57	56	59	61	63	67	71	72	57	70	48	50	50	52	56	57	57	63
E02003169	Torbay 016	E06000027	Torbay	E06000027	Torbay	6,768	37	27	42	41	60	52	58	62	59	54	50	52	55	54	62	54	59	47	45	45	49	33	36	36	36	39	47	35	33	31	50	39	43	40	52	37	47	49	48	48	41	47	59
E02003170	Torbay 017	E06000027	Torbay	E06000027	Torbay	9,459	69	65	68	63	77	57	60	81	70	81	97	76	77	87	66	93	68	89	65	64	51	76	85	65	84	60	63	66	77	74	63	82	68	72	61	69	57	54	72	64	66	64	75
E02003171	Torbay 018	E06000027	Torbay	E06000027	Torbay	7,523	42	69	61	79	66	83	83	100	89	72	74	75	92	69	68	79	72	58	74	55	55	56	58	71	48	70	71	66	65	63	58	67	68	76	75	61	58	59	61	63	58	55	57
E02006840	Torbay 019	E06000027	Torbay	E06000027	Torbay	10,945	109	92	100	122	136	144	137	136	120	161	129	166	157	117	138	134	117	103	97	99	103	83	105	98	94	113	103	102	105	120	94	118	108	124	114	118	125	109	111	126	99	119	102
E02003212	Swindon 001	E06000030	Swindon	E06000030	Swindon	8,119	56	87	61	72	77	82	79	95	93	86	72	98	73	100	66	84	84	82	100	89	63	65	76	76	69	57	55	60	57	57	63	56	71	76	64	71	67	82	79	79	89	94	75
E02003214	Swindon 003	E06000030	Swindon	E06000030	Swindon	6,215	83	114	126	109	142	120	116	117	106	105	93	93	93	104	76	76	73	62	79	64	51	75	86	83	65	80	87	91	92	76	87	82	80	75	80	82	94	66	63	98	57	53	49
E02003215	Swindon 004	E06000030	Swindon	E06000030	Swindon	6,650	53	54	63	64	58	68	66	64	63	53	59	54	59	48	53	53	53	57	63	50	60	39	60	45	52	61	64	49	66	55	64	71	68	56	81	58	55	64	81	65	62	66	58
E02003216	Swindon 005	E06000030	Swindon	E06000030	Swindon	9,257	94	101	106	101	90	102	99	107	83	97	98	105	109	91	99	104	107	102	105	89	87	81	79	78	73	91	83	88	105	82	94	118	106	107	119	93	119	114	107	110	100	95	101
E02003217	Swindon 006	E06000030	Swindon	E06000030	Swindon	7,125	93	110	92	99	103	110	88	128	104	98	107	118	93	89	88	78	76	72	79	66	64	65	74	76	62	75	86	71	76	88	91	97	99	93	96	102	84	100	97	90	109	80	81
E02003218	Swindon 007	E06000030	Swindon	E06000030	Swindon	6,356	81	60	88	99	81	100	81	94	89	102	95	103	100	87	98	86	98	101	94	69	66	67	57	70	71	77	63	63	61	75	64	77	77	64	69	84	79	79	73	84	70	82	74
E02003219	Swindon 008	E06000030	Swindon	E06000030	Swindon	9,236	134	130	126	135	129	150	138	142	153	132	143	118	124	126	115	89	88	92	80	59	63	79	63	80	63	86	94	88	86	88	70	96	89	93	87	113	134	118	136	135	122	116	134
E02003220	Swindon 009	E06000030	Swindon	E06000030	Swindon	9,999	85	97	109	136	112	93	115	103	109	104	108	96	106	94	101	116	99	115	86	96	64	86	104	78	101	101	95	89	111	105	103	119	113	112	99	116	114	106	114	113	95	97	110
E02003221	Swindon 010	E06000030	Swindon	E06000030	Swindon	7,094	93	94	102	76	93	100	92	96	104	74	89	92	70	92	76	55	65	67	54	64	94	74	75	85	98	92	81	119	111	113	119	139	124	110	119	100	120	109	119	125	103	81	83
E02003222	Swindon 011	E06000030	Swindon	E06000030	Swindon	5,811	73	70	70	77	67	78	72	98	65	89	66	76	80	74	61	66	56	62	75	38	55	57	52	46	55	71	74	73	68	71	63	86	81	73	96	88	91	76	65	82	85	91	80
E02003223	Swindon 012	E06000030	Swindon	E06000030	Swindon	10,550	146	136	138	148	143	173	150	177	128	149	120	134	142	107	98	98	102	108	91	76	85	98	112	119	124	147	164	172	178	194	182	201	191	176	201	198	209	194	176	191	162	149	164
E02003224	Swindon 013	E06000030	Swindon	E06000030	Swindon	8,323	81	78	71	91	97	75	76	94	93	89	83	92	72	78	65	88	95	70	63	80	79	68	72	82	68	92	57	73	81	71	79	95	100	73	91	92	100	78	83	104	79	92	72
E02003225	Swindon 014	E06000030	Swindon	E06000030	Swindon	5,951	74	82	74	70	73	87	79	75	89	64	79	73	55	69	57	65	56	58	50	54	38	57	50	61	63	82	72	76	81	78	85	101	91	83	84	84	78	88	82	75	78	75	59
E02003226	Swindon 015	E06000030	Swindon	E06000030	Swindon	10,563	135	162	160	138	165	142	160	157	123	134	146	143	119	122	114	106	113	109	114	124	122	124	146	154	177	173	163	185	197	215	210	190	223	226	217	199	201	197	190	167	195	191	178
E02003227	Swindon 016	E06000030	Swindon	E06000030	Swindon	6,713	94	95	102	109	113	83	95	112	114	100	96	108	104	91	90	97	97	99	107	76	68	75	82	76	66	82	87	79	79	87	95	94	112	88	95	102	106	102	80	110	82	93	79
E02003228	Swindon 017	E06000030	Swindon	E06000030	Swindon	7,622	109	102	84	98	107	112	109	123	110	93	111	99	87	110	102	85	78	85	71	67	74	77	83	77	84	82	83	93	99	94	92	111	117	95	113	122	118	134	110	106	122	115	95
E02003229	Swindon 018	E06000030	Swindon	E06000030	Swindon	5,379	49	74	76	68	59	75	76	93	65	70	56	51	70	69	76	55	70	57	70	46	45	34	49	57	62	54	62	57	57	62	66	87	80	78	80	62	75	80	75	83	53	60	57
E02003230	Swindon 019	E06000030	Swindon	E06000030	Swindon	8,721	121	109	122	103	131	103	124	134	105	94	95	84	79	68	52	59	68	72	76	68	96	126	103	140	172	150	159	161	195	217	202	217	222	214	244	219	226	219	202	186	138	159	134
E02003231	Swindon 020	E06000030	Swindon	E06000030	Swindon	8,720	101	139	120	126	130	133	141	164	153	138	138	143	131	133	138	115	94	114	113	94	96	94	91	96	91	109	121	98	112	99	111	131	126	111	116	105	115	116	112	128	111	103	89
E02003232	Swindon 021	E06000030	Swindon	E06000030	Swindon	8,657	92	96	89	103	86	110	125	121	114	112	113	111	103	92	103	104	93	92	97	68	81	91	114	106	120	93	96	113	132	123	124	133	154	135	169	150	122	139	162	145	122	121	125
E02003233	Swindon 022	E06000030	Swindon	E06000030	Swindon	8,598	97	96	118	118	103	94	114	105	121	118	118	117	93	114	89	107	89	87	97	77	67	67	80	72	80	109	93	74	103	119	107	109	113	102	128	102	140	129	132	124	125	109	117
E02003234	Swindon 023	E06000030	Swindon	E06000030	Swindon	8,125	86	84	108	90	91	82	111	85	72	76	72	94	89	88	93	100	100	87	120	83	63	67	69	84	72	73	90	70	84	68	91	95	94	94	91	87	103	88	82	92	94	80	99
E02003235	Swindon 024	E06000030	Swindon	E06000030	Swindon	9,155	117	124	112	119	126	111	123	112	128	98	103	109	97	68	86	84	89	75	83	73	63	69	82	77	98	92	89	110	124	107	127	128	133	126	155	150	137	139	156	145	145	118	118
E02003236	Swindon 025	E06000030	Swindon	E06000030	Swindon	11,866	151	114	161	115	156	152	135	176	169	146	127	147	132	158	131	126	134	110	129	109	82	84	77	90	96	107	89	85	93	92	115	116	98	105	118	128	139	157	153	143	137	111	135
E02006847	Swindon 026	E06000030	Swindon	E06000030	Swindon	9,628	114	130	136	171	153	152	206	164	183	172	163	164	160	159	140	148	142	129	141	105	108	109	81	99	91	96	89	102	101	116	111	100	127	144	150	169	146	161	191	199	195	194	183
E02006848	Swindon 027	E06000030	Swindon	E06000030	Swindon	8,154	110	155	126	128	132	160	159	157	139	157	160	145	131	110	99	97	87	98	85	68	77	89	90	103	109	114	118	115	145	138	132	153	156	161	172	154	190	160	184	167	159	170	156
E02006849	Swindon 028	E06000030	Swindon	E06000030	Swindon	9,606	94	117	136	126	144	134	161	139	148	153	138	170	134	146	140	134	149	101	130	101	112	80	93	88	82	104	84	84	108	107	95	116	137	124	112	127	135	142	137	179	145	142	163
E02003237	Peterborough 001	E06000031	Peterborough	E06000031	Peterborough	5,768	41	52	46	56	59	44	56	78	62	66	65	64	55	58	67	71	72	70	77	43	39	47	47	53	51	31	38	40	36	35	44	51	37	49	43	49	55	65	62	50	61	64	57
E02003238	Peterborough 002	E06000031	Peterborough	E06000031	Peterborough	5,567	66	82	61	71	76	78	82	89	77	82	81	68	53	65	66	75	50	67	72	49	38	57	56	63	55	63	56	61	62	65	62	71	73	89	76	72	73	62	88	77	76	56	68
E02003239	Peterborough 003	E06000031	Peterborough	E06000031	Peterborough	7,374	80	74	82	91	88	85	82	71	86	75	71	80	78	79	66	77	64	80	69	48	46	57	61	78	65	69	53	67	67	71	73	77	67	69	85	81	88	81	74	77	78	92	68
E02003240	Peterborough 004	E06000031	Peterborough	E06000031	Peterborough	6,788	109	97	108	124	132	115	117	137	104	129	97	85	98	69	81	66	61	69	56	42	46	58	87	81	78	86	88	91	80	107	83	81	96	105	92	70	81	81	104	106	85	71	76
E02003241	Peterborough 005	E06000031	Peterborough	E06000031	Peterborough	6,575	96	84	94	82	112	83	105	96	87	83	85	92	90	73	81	62	66	73	64	62	51	48	60	66	65	71	54	67	64	65	75	76	84	86	77	72	67	99	71	75	73	75	67
E02003242	Peterborough 006	E06000031	Peterborough	E06000031	Peterborough	7,953	98	84	90	89	102	130	117	104	90	87	93	85	76	69	72	58	64	68	60	50	46	50	62	62	76	79	66	73	84	93	105	92	85	112	99	83	106	97	109	106	75	68	70
E02003243	Peterborough 007	E06000031	Peterborough	E06000031	Peterborough	10,631	196	178	194	210	202	206	231	199	211	188	171	151	153	160	128	127	120	129	126	103	80	99	96	110	127	133	134	138	146	172	149	179	166	194	184	195	179	169	152	187	164	150	143
E02003244	Peterborough 008	E06000031	Peterborough	E06000031	Peterborough	9,463	133	146	167	153	164	171	187	180	158	146	145	149	134	108	112	116	93	94	91	80	77	96	81	108	100	101	113	113	133	141	135	142	139	148	166	153	156	132	151	155	118	115	99
E02003245	Peterborough 009	E06000031	Peterborough	E06000031	Peterborough	7,836	111	122	140	118	146	127	155	165	133	141	124	121	141	115	98	114	87	121	97	98	73	81	92	94	104	114	87	98	104	105	130	138	124	151	150	144	114	117	135	116	137	97	108
E02003246	Peterborough 010	E06000031	Peterborough	E06000031	Peterborough	10,050	146	139	170	153	162	161	145	180	144	135	159	151	168	136	140	129	126	140	125	123	133	129	138	143	144	172	166	162	161	192	187	187	194	206	207	159	174	184	177	189	165	156	139
E02003247	Peterborough 011	E06000031	Peterborough	E06000031	Peterborough	8,370	98	120	114	127	144	136	133	127	137	128	140	112	132	112	110	102	82	88	91	82	65	58	94	95	98	86	109	105	113	109	126	126	116	119	123	124	132	130	131	148	113	111	106
E02003248	Peterborough 012	E06000031	Peterborough	E06000031	Peterborough	11,222	138	159	164	186	175	174	188	191	178	168	181	177	185	158	182	194	179	178	188	160	120	141	153	144	150	175	163	153	187	174	152	155	181	171	154	169	183	169	169	145	171	172	149
E02003249	Peterborough 013	E06000031	Peterborough	E06000031	Peterborough	12,090	159	230	219	217	227	231	227	226	194	203	192	180	196	166	152	151	113	133	120	114	82	95	116	132	132	161	164	166	187	201	206	212	189	213	221	232	208	223	203	187	181	154	169
E02003250	Peterborough 014	E06000031	Peterborough	E06000031	Peterborough	12,470	158	183	184	188	190	199	170	193	158	145	182	146	178	161	149	143	142	129	148	122	120	142	172	201	218	222	270	234	235	280	274	290	286	290	241	268	243	213	221	208	206	190	171
E02003251	Peterborough 015	E06000031	Peterborough	E06000031	Peterborough	7,245	57	82	78	87	74	102	89	102	88	95	70	85	84	76	67	74	65	57	80	46	44	42	54	57	65	67	62	66	59	68	63	78	68	96	87	61	69	79	78	78	87	87	77
E02003252	Peterborough 016	E06000031	Peterborough	E06000031	Peterborough	12,688	202	246	255	248	264	265	228	218	191	195	181	194	150	131	146	137	143	143	109	99	103	106	141	171	164	182	201	190	248	255	256	247	284	297	251	250	247	220	234	217	192	204	208
E02003253	Peterborough 017	E06000031	Peterborough	E06000031	Peterborough	9,839	150	157	148	164	172	187	165	173	165	150	114	129	112	97	99	109	79	96	93	72	75	82	86	126	141	161	153	147	169	189	151	180	205	190	196	189	158	161	158	154	117	115	131
E02003254	Peterborough 018	E06000031	Peterborough	E06000031	Peterborough	8,600	99	98	114	104	112	109	114	99	87	99	94	93	83	77	76	88	78	80	89	62	41	49	50	43	65	68	51	63	98	76	97	88	97	110	106	109	115	113	118	102	109	106	97
E02003255	Peterborough 019	E06000031	Peterborough	E06000031	Peterborough	11,673	221	220	191	199	205	180	202	186	174	171	152	144	122	129	105	136	118	111	110	81	73	96	103	97	103	116	128	133	165	167	152	210	195	195	190	180	195	186	176	179	160	153	157
E02003257	Peterborough 021	E06000031	Peterborough	E06000031	Peterborough	8,933	135	156	139	142	151	153	183	160	174	170	140	156	122	112	117	110	103	96	96	90	87	84	114	90	112	115	124	123	124	115	128	136	142	145	149	136	138	129	136	133	120	131	118
E02006877	Peterborough 022	E06000031	Peterborough	E06000031	Peterborough	9,725	150	178	151	180	170	151	154	161	148	141	139	128	126	119	128	106	104	98	87	82	75	84	77	111	125	113	153	132	165	188	140	146	167	159	151	175	175	165	184	141	153	157	127
E02006878	Peterborough 023	E06000031	Peterborough	E06000031	Peterborough	11,399	156	171	209	193	186	257	218	245	224	213	234	240	183	211	175	161	162	157	152	95	95	134	123	156	155	152	159	156	178	165	166	205	206	227	182	214	208	200	232	210	208	197	183
E02003258	Luton 001	E06000032	Luton	E06000032	Luton	8,257	96	84	99	118	112	97	97	116	87	95	98	89	101	102	89	84	64	71	74	48	52	67	57	65	59	87	78	93	95	90	93	104	116	103	114	118	118	96	94	107	114	86	92
E02003259	Luton 002	E06000032	Luton	E06000032	Luton	6,171	99	92	85	100	91	98	88	98	88	93	83	106	68	81	99	75	78	62	70	43	54	61	52	54	62	72	61	74	83	77	88	85	79	93	89	86	103	79	98	84	76	72	65
E02003260	Luton 003	E06000032	Luton	E06000032	Luton	8,314	115	146	128	151	145	176	146	161	154	147	149	167	132	144	124	107	112	124	103	97	78	72	94	86	76	83	101	81	104	114	112	128	123	118	136	136	123	124	104	129	127	98	108
E02003261	Luton 004	E06000032	Luton	E06000032	Luton	5,987	67	67	76	76	75	82	70	74	84	69	72	65	76	67	60	55	60	75	51	51	59	56	36	55	61	58	66	61	62	60	71	71	75	76	81	75	63	74	75	58	51	61	74
E02003262	Luton 005	E06000032	Luton	E06000032	Luton	10,128	144	139	162	174	187	152	169	157	158	132	136	165	152	130	141	129	129	134	103	105	84	82	87	83	98	111	103	108	130	139	143	131	143	141	149	153	163	135	133	131	134	135	142
E02003263	Luton 006	E06000032	Luton	E06000032	Luton	12,032	193	193	237	198	216	215	196	203	209	205	153	181	153	145	162	140	134	130	122	116	113	136	138	138	130	150	163	158	168	160	155	150	171	183	156	194	187	187	188	175	172	160	123
E02003264	Luton 007	E06000032	Luton	E06000032	Luton	9,248	122	120	121	134	127	135	146	162	144	138	132	134	155	123	130	115	133	122	130	95	93	81	91	95	92	85	89	84	115	88	114	111	120	114	105	132	129	125	136	150	136	132	130
E02003265	Luton 008	E06000032	Luton	E06000032	Luton	7,800	94	96	118	98	95	105	99	83	93	78	82	84	79	75	77	61	70	65	68	52	69	62	62	65	65	93	85	95	95	112	121	123	111	125	115	120	118	114	88	111	96	74	60
E02003266	Luton 009	E06000032	Luton	E06000032	Luton	9,173	141	127	135	147	163	149	123	181	173	163	155	152	157	159	146	131	138	128	112	84	66	92	87	63	79	100	90	99	92	98	116	138	122	120	135	126	160	139	124	122	134	115	114
E02003267	Luton 010	E06000032	Luton	E06000032	Luton	13,728	217	253	233	281	260	286	282	272	268	238	262	246	251	237	254	238	246	241	244	184	185	171	169	168	158	184	180	155	173	195	222	235	238	228	241	228	237	186	213	211	235	207	200
E02003268	Luton 011	E06000032	Luton	E06000032	Luton	11,834	210	192	233	222	244	221	220	248	204	224	215	219	208	187	205	173	187	173	153	134	132	130	120	125	120	139	145	146	147	166	182	173	165	199	212	212	218	200	200	195	174	181	179
E02003269	Luton 012	E06000032	Luton	E06000032	Luton	10,304	152	131	141	142	147	153	130	139	143	145	135	116	121	117	116	83	104	114	94	96	116	98	80	102	104	180	166	154	168	147	153	177	149	182	169	162	168	152	149	143	154	114	133
E02003270	Luton 013	E06000032	Luton	E06000032	Luton	8,154	120	127	109	121	120	116	123	100	109	105	131	115	106	114	103	102	81	86	92	54	88	80	62	79	74	101	108	114	118	141	99	103	114	125	106	129	115	123	100	110	130	87	98
E02003271	Luton 014	E06000032	Luton	E06000032	Luton	9,621	132	129	132	151	139	140	137	143	111	111	135	123	128	97	107	84	80	86	86	68	71	88	100	98	107	110	143	119	140	134	138	161	146	171	161	160	165	171	147	163	145	135	141
E02003272	Luton 015	E06000032	Luton	E06000032	Luton	10,251	187	195	198	195	192	194	184	217	193	192	181	189	203	164	200	187	161	157	162	155	130	141	117	120	106	117	128	121	154	156	166	172	176	177	179	200	196	201	176	174	171	161	130
E02003273	Luton 016	E06000032	Luton	E06000032	Luton	10,797	138	131	162	160	163	174	200	173	186	153	189	156	155	169	165	161	174	120	122	109	101	97	114	101	115	130	130	105	136	156	167	176	175	169	169	177	210	172	181	172	155	150	136
E02003274	Luton 017	E06000032	Luton	E06000032	Luton	11,281	230	226	242	229	253	222	260	242	240	216	188	219	151	174	190	165	153	175	152	142	115	137	120	138	125	132	165	155	186	182	221	225	249	252	213	230	233	223	201	205	185	156	172
E02003275	Luton 018	E06000032	Luton	E06000032	Luton	15,836	285	267	298	282	247	235	205	190	152	163	137	160	129	140	119	156	163	191	187	217	256	303	341	365	391	407	399	398	461	465	374	432	409	402	435	348	316	326	282	267	222	217	207
E02003276	Luton 019	E06000032	Luton	E06000032	Luton	9,089	176	167	182	173	145	184	192	182	173	172	146	165	128	164	149	114	142	131	121	112	111	88	119	101	121	130	130	122	142	161	189	177	208	210	208	216	186	163	155	148	136	124	152
E02003277	Luton 020	E06000032	Luton	E06000032	Luton	11,030	157	186	179	164	188	226	231	212	208	182	206	173	171	163	156	152	164	139	146	130	130	136	143	126	127	139	136	134	155	162	176	193	182	188	192	184	193	168	179	157	153	159	135
E02003278	Luton 021	E06000032	Luton	E06000032	Luton	14,017	234	225	252	233	226	211	211	184	207	168	180	151	144	131	117	124	133	123	131	118	226	257	323	319	312	250	315	319	327	374	301	315	324	330	327	309	279	264	239	219	237	198	184
E02003279	Southend-on-Sea 001	E06000033	Southend-on-Sea	E06000033	Southend-on-Sea	9,511	94	103	103	93	92	87	105	102	105	113	99	109	110	105	83	89	103	87	95	77	77	87	73	95	77	86	78	81	76	76	89	87	111	105	110	94	99	101	110	111	116	106	119
E02003280	Southend-on-Sea 002	E06000033	Southend-on-Sea	E06000033	Southend-on-Sea	10,451	111	102	116	123	95	136	125	128	115	128	141	143	146	119	110	119	113	110	114	98	85	83	108	93	106	86	100	91	98	121	105	112	105	133	116	117	130	117	134	149	130	122	124
E02003281	Southend-on-Sea 003	E06000033	Southend-on-Sea	E06000033	Southend-on-Sea	9,626	73	82	71	83	92	94	100	109	105	88	104	103	103	108	113	121	87	91	82	66	68	78	85	84	70	77	68	66	71	69	67	91	101	104	90	92	98	89	106	135	95	99	96
E02003282	Southend-on-Sea 004	E06000033	Southend-on-Sea	E06000033	Southend-on-Sea	10,644	120	122	134	141	103	136	115	137	132	139	157	129	161	159	138	110	122	121	114	104	93	106	104	116	118	93	80	82	91	95	93	115	103	123	104	125	107	146	132	160	143	137	129
E02003283	Southend-on-Sea 005	E06000033	Southend-on-Sea	E06000033	Southend-on-Sea	11,142	135	129	136	143	122	127	148	138	147	145	138	162	147	158	148	145	123	149	117	90	93	93	91	100	92	138	111	99	100	116	113	141	113	136	148	142	169	176	138	178	140	165	141
E02003284	Southend-on-Sea 006	E06000033	Southend-on-Sea	E06000033	Southend-on-Sea	11,325	128	147	156	170	145	165	152	163	161	177	184	165	136	136	147	135	126	130	131	106	112	134	132	125	101	140	107	128	133	114	122	152	170	160	172	162	144	178	160	202	149	165	138
E02003285	Southend-on-Sea 007	E06000033	Southend-on-Sea	E06000033	Southend-on-Sea	11,191	149	188	171	186	185	174	169	166	181	170	144	168	147	142	122	120	119	124	133	124	108	102	125	126	139	157	171	175	184	197	192	174	202	209	223	173	187	184	167	192	173	165	165
E02003286	Southend-on-Sea 008	E06000033	Southend-on-Sea	E06000033	Southend-on-Sea	9,442	79	102	116	109	126	119	141	142	115	116	123	119	114	117	123	106	95	99	116	67	53	62	73	70	64	83	68	77	75	67	62	81	89	94	96	105	114	96	130	170	137	120	124
E02003287	Southend-on-Sea 009	E06000033	Southend-on-Sea	E06000033	Southend-on-Sea	10,083	98	94	123	115	103	133	150	142	125	130	124	135	160	122	124	103	93	130	102	94	71	82	89	95	100	98	83	91	87	93	102	110	114	125	108	109	100	144	119	135	131	119	112
E02003288	Southend-on-Sea 010	E06000033	Southend-on-Sea	E06000033	Southend-on-Sea	12,889	206	218	198	204	198	191	210	222	181	197	201	174	189	166	138	157	148	151	152	116	125	138	166	179	188	187	196	180	208	204	174	179	191	213	197	206	226	210	225	218	208	185	171
E02003289	Southend-on-Sea 011	E06000033	Southend-on-Sea	E06000033	Southend-on-Sea	10,465	140	128	135	123	142	146	114	138	136	156	155	119	109	114	97	82	93	97	99	57	88	91	67	84	107	109	112	100	144	114	112	142	141	141	197	136	152	170	160	201	180	165	170
E02003290	Southend-on-Sea 012	E06000033	Southend-on-Sea	E06000033	Southend-on-Sea	10,517	120	106	129	104	117	121	115	106	118	120	112	99	102	81	91	85	87	98	90	66	66	74	109	95	110	143	110	139	144	159	173	152	142	171	176	122	147	163	137	148	181	132	139
E02003291	Southend-on-Sea 013	E06000033	Southend-on-Sea	E06000033	Southend-on-Sea	11,994	131	146	148	182	156	143	149	164	155	160	153	156	164	150	149	134	152	116	141	110	103	124	127	135	114	159	121	137	147	154	121	144	157	151	140	139	158	142	153	148	167	139	139
E02003292	Southend-on-Sea 014	E06000033	Southend-on-Sea	E06000033	Southend-on-Sea	12,343	163	227	175	179	192	196	156	160	187	169	157	150	168	141	134	136	120	119	136	142	133	132	179	212	183	193	171	188	180	198	207	200	202	226	207	200	165	220	197	203	191	186	177
E02003293	Southend-on-Sea 015	E06000033	Southend-on-Sea	E06000033	Southend-on-Sea	11,703	124	145	132	139	140	127	121	130	122	114	112	109	98	111	91	89	83	94	112	110	168	164	213	197	240	196	191	173	180	218	185	169	188	201	218	164	208	190	191	215	189	176	160
E02003294	Southend-on-Sea 016	E06000033	Southend-on-Sea	E06000033	Southend-on-Sea	9,274	74	61	85	89	94	98	85	105	96	89	91	93	102	81	87	94	92	93	80	60	68	71	81	89	68	89	90	80	82	83	68	70	88	87	82	102	82	82	79	111	117	112	97
E02003295	Southend-on-Sea 017	E06000033	Southend-on-Sea	E06000033	Southend-on-Sea	10,525	120	127	128	133	137	143	130	150	145	144	148	155	156	136	163	127	127	140	131	111	74	93	108	107	97	121	103	90	83	96	84	105	109	116	143	114	140	123	123	117	133	102	125
E02003296	Thurrock 001	E06000034	Thurrock	E06000034	Thurrock	6,804	69	56	75	69	72	78	67	72	75	59	71	83	88	77	85	68	79	66	76	88	57	62	59	69	46	76	71	57	57	50	67	67	75	62	59	66	60	67	77	75	82	62	82
E02003297	Thurrock 002	E06000034	Thurrock	E06000034	Thurrock	7,163	72	79	82	80	89	79	86	97	98	97	91	112	89	91	83	89	80	97	99	67	80	84	67	77	80	58	67	71	65	69	93	88	59	89	93	84	88	73	105	85	93	68	73
E02003298	Thurrock 003	E06000034	Thurrock	E06000034	Thurrock	6,816	74	78	76	80	83	66	84	86	69	69	75	85	83	53	76	75	64	85	67	75	68	72	76	72	78	59	64	76	73	73	80	73	62	71	78	91	74	79	79	100	65	93	78
E02003299	Thurrock 004	E06000034	Thurrock	E06000034	Thurrock	5,989	46	66	58	59	62	67	63	73	77	65	62	62	70	71	67	70	61	59	63	55	47	52	63	66	59	46	80	66	60	61	58	61	65	57	50	58	49	61	75	53	90	55	72
E02003300	Thurrock 005	E06000034	Thurrock	E06000034	Thurrock	8,503	133	132	143	113	135	124	110	108	127	108	110	120	108	93	102	102	77	79	75	74	84	95	108	118	95	88	120	112	129	140	137	123	113	120	116	140	120	126	124	119	111	119	125
E02003301	Thurrock 006	E06000034	Thurrock	E06000034	Thurrock	11,571	171	174	176	178	201	181	170	191	182	161	171	159	165	175	168	125	136	150	134	126	99	108	126	116	124	126	152	154	168	180	169	179	205	192	188	181	183	193	166	159	176	156	170
E02003302	Thurrock 007	E06000034	Thurrock	E06000034	Thurrock	10,732	168	180	157	185	176	172	179	175	167	161	158	160	149	149	124	132	130	132	114	96	95	95	124	131	120	162	161	151	167	143	153	170	179	189	170	171	147	186	155	178	176	158	124
E02003303	Thurrock 008	E06000034	Thurrock	E06000034	Thurrock	9,187	161	141	140	168	151	136	146	149	161	142	132	144	128	114	125	114	119	109	88	80	81	84	94	95	103	120	90	124	112	132	129	119	136	157	158	131	134	161	159	141	143	136	116
E02003304	Thurrock 009	E06000034	Thurrock	E06000034	Thurrock	9,784	96	87	97	120	89	143	118	132	167	145	139	157	148	145	150	116	112	129	123	97	108	86	125	106	99	99	95	84	80	99	106	87	105	126	128	122	118	125	140	112	117	120	135
E02003305	Thurrock 010	E06000034	Thurrock	E06000034	Thurrock	6,708	78	89	98	92	99	99	104	104	92	84	89	98	82	87	74	80	85	64	56	63	58	56	72	62	71	43	60	56	62	66	75	80	76	81	81	88	97	90	102	88	113	84	84
E02003307	Thurrock 012	E06000034	Thurrock	E06000034	Thurrock	10,338	152	160	161	155	168	171	162	155	151	153	149	178	135	170	133	142	117	124	115	112	99	76	115	115	122	117	126	130	126	116	130	115	110	134	116	140	127	122	122	109	124	132	102
E02003308	Thurrock 013	E06000034	Thurrock	E06000034	Thurrock	7,234	96	112	99	114	110	109	122	142	112	119	122	96	117	98	86	87	79	64	77	75	61	68	74	86	74	96	93	101	94	123	105	105	121	106	99	116	85	94	103	99	115	83	97
E02003309	Thurrock 014	E06000034	Thurrock	E06000034	Thurrock	7,632	93	97	107	102	98	86	103	96	102	91	85	102	86	69	84	88	82	94	77	63	72	65	80	76	78	76	76	67	85	100	107	108	107	108	110	120	100	95	118	91	109	107	85
E02003310	Thurrock 015	E06000034	Thurrock	E06000034	Thurrock	15,282	273	296	319	327	300	259	275	265	280	234	230	229	196	183	185	162	172	146	142	107	153	133	174	201	187	227	237	247	271	292	337	331	357	392	371	335	309	337	321	271	268	290	248
E02003311	Thurrock 016	E06000034	Thurrock	E06000034	Thurrock	9,351	142	151	146	140	137	114	127	119	99	119	95	105	102	108	105	105	90	87	98	84	91	72	104	104	115	119	143	144	151	183	220	179	204	226	210	172	147	158	155	152	140	160	155
E02003312	Thurrock 017	E06000034	Thurrock	E06000034	Thurrock	10,079	196	225	206	240	214	209	203	183	180	161	147	134	131	112	111	105	89	73	72	61	92	84	127	130	127	153	166	177	181	225	219	238	252	251	239	242	212	206	202	201	186	174	142
E02003313	Thurrock 018	E06000034	Thurrock	E06000034	Thurrock	14,748	205	248	260	292	294	279	281	322	281	264	271	265	271	261	240	226	207	171	200	152	162	158	165	189	193	188	169	199	184	214	203	203	197	205	232	241	214	261	226	209	206	209	191
E02006859	Thurrock 019	E06000034	Thurrock	E06000034	Thurrock	8,163	133	116	120	133	139	109	128	125	130	133	141	180	143	130	125	130	116	124	104	84	88	77	98	84	98	115	111	116	105	141	115	128	138	147	138	153	152	161	179	163	179	156	162
E02006926	Thurrock 020	E06000034	Thurrock	E06000034	Thurrock	8,257	131	125	127	122	148	122	137	130	123	118	152	160	132	117	136	114	114	124	112	87	70	68	87	101	91	112	104	96	120	106	126	101	114	112	143	131	133	120	159	139	138	117	129
E02003314	Medway 001	E06000035	Medway	E06000035	Medway	6,375	71	65	77	82	81	69	54	67	62	71	47	71	57	74	67	56	52	64	66	55	63	56	58	55	67	63	78	61	62	67	61	69	80	74	42	56	67	63	57	76	65	67	60
E02003315	Medway 002	E06000035	Medway	E06000035	Medway	5,593	63	54	56	79	60	72	69	82	74	63	63	52	61	70	65	82	72	69	74	49	49	46	46	44	49	50	49	65	67	57	55	63	44	51	74	57	71	85	70	71	81	60	69
E02003316	Medway 003	E06000035	Medway	E06000035	Medway	10,973	142	145	163	160	168	161	167	170	132	160	142	146	132	129	127	135	141	127	113	110	98	93	111	96	99	110	110	146	118	148	142	119	152	143	152	133	126	147	136	155	157	154	141
E02003317	Medway 004	E06000035	Medway	E06000035	Medway	6,831	90	87	81	80	80	88	90	116	75	95	92	79	96	75	89	73	94	77	61	64	56	58	64	64	75	69	70	94	84	78	77	87	89	94	92	93	88	93	94	108	89	76	84
E02003318	Medway 005	E06000035	Medway	E06000035	Medway	5,974	57	71	64	87	61	70	72	56	72	73	54	49	66	65	64	61	70	72	76	60	55	54	57	66	61	60	63	74	72	60	64	69	73	79	47	68	68	66	70	73	59	63	69
E02003319	Medway 006	E06000035	Medway	E06000035	Medway	8,456	107	133	128	128	145	116	115	134	109	122	125	113	97	119	93	94	95	103	71	84	77	85	86	85	86	126	140	144	143	143	143	159	154	150	121	144	129	142	129	143	129	123	117
E02003320	Medway 007	E06000035	Medway	E06000035	Medway	9,242	120	124	127	133	108	125	128	131	126	113	113	105	101	88	82	110	97	130	139	161	188	211	244	241	216	166	183	208	193	179	164	164	136	146	148	144	122	119	116	154	128	107	117
E02003321	Medway 008	E06000035	Medway	E06000035	Medway	6,569	90	101	107	106	82	108	113	85	100	95	93	82	97	85	90	90	83	93	79	70	56	69	59	61	75	66	82	105	85	91	100	103	96	109	88	79	79	92	64	85	87	87	84
E02003322	Medway 009	E06000035	Medway	E06000035	Medway	8,305	108	112	109	116	106	107	78	116	111	101	94	83	78	82	79	133	98	143	125	258	313	353	354	277	215	138	155	158	139	159	148	149	144	144	119	98	105	99	98	94	100	92	65
E02003323	Medway 010	E06000035	Medway	E06000035	Medway	7,693	103	110	125	124	115	132	117	136	135	111	127	114	124	131	102	114	94	93	98	98	92	78	92	76	93	121	126	138	123	126	127	131	127	102	133	105	106	104	121	107	103	90	104
E02003324	Medway 011	E06000035	Medway	E06000035	Medway	9,862	156	125	144	174	147	178	151	180	170	171	152	142	132	139	131	122	144	96	113	107	100	90	93	106	117	138	150	178	190	166	179	196	178	166	168	165	169	162	144	169	145	118	128
E02003325	Medway 012	E06000035	Medway	E06000035	Medway	7,774	123	134	130	154	136	117	119	128	116	97	108	96	98	112	107	79	81	84	93	71	108	108	90	108	116	126	146	155	165	177	147	159	151	152	138	160	133	144	111	117	129	102	112
E02003326	Medway 013	E06000035	Medway	E06000035	Medway	8,021	105	98	95	108	106	129	117	126	133	112	135	99	131	126	91	104	115	98	107	94	84	83	91	93	85	100	114	136	125	124	98	128	137	114	127	90	119	119	114	116	93	96	101
E02003327	Medway 014	E06000035	Medway	E06000035	Medway	7,535	91	96	87	112	97	95	99	95	86	89	78	95	61	78	68	78	76	89	90	85	86	89	104	109	143	131	126	151	164	153	105	108	119	103	106	109	110	110	105	106	95	96	92
E02003328	Medway 015	E06000035	Medway	E06000035	Medway	9,827	158	146	155	157	145	139	127	128	119	99	118	108	125	111	104	121	104	117	128	120	154	165	154	175	208	185	202	220	241	222	216	203	219	190	169	160	172	153	142	147	154	124	127
E02003329	Medway 016	E06000035	Medway	E06000035	Medway	7,139	108	100	113	123	109	120	128	133	119	109	123	113	94	109	95	79	77	74	91	71	92	82	87	85	91	91	88	139	137	123	137	129	146	125	118	112	116	114	87	96	102	94	88
E02003330	Medway 017	E06000035	Medway	E06000035	Medway	6,746	98	74	88	85	87	91	81	110	120	89	107	101	105	104	84	95	72	77	71	74	67	56	76	66	68	96	84	93	96	98	96	102	100	92	86	92	119	112	99	96	102	96	89
E02003331	Medway 018	E06000035	Medway	E06000035	Medway	8,855	91	99	107	104	122	119	131	108	125	113	114	119	129	112	124	119	101	80	102	78	80	91	95	101	107	101	96	115	115	102	132	115	109	121	114	110	121	108	102	105	97	98	95
E02003332	Medway 019	E06000035	Medway	E06000035	Medway	6,300	57	79	91	83	82	53	90	87	85	88	85	88	90	69	75	64	65	65	64	53	60	64	67	73	61	86	79	85	79	76	80	89	98	83	69	64	76	54	66	79	78	72	70
E02003333	Medway 020	E06000035	Medway	E06000035	Medway	7,457	124	119	135	118	120	122	105	115	128	115	114	97	102	110	88	92	114	88	88	77	92	95	71	96	90	112	130	149	132	153	116	111	144	132	133	146	135	146	125	143	106	101	110
E02003334	Medway 021	E06000035	Medway	E06000035	Medway	6,179	84	81	81	84	76	93	87	98	89	87	96	86	106	77	88	78	84	77	72	67	68	87	81	80	80	73	79	87	112	82	96	88	98	99	93	92	98	107	93	93	83	92	73
E02003335	Medway 022	E06000035	Medway	E06000035	Medway	7,592	128	131	144	144	141	155	126	157	140	154	120	152	128	127	114	101	112	98	114	83	97	87	105	73	89	115	135	141	119	111	106	135	118	121	114	133	142	119	125	103	111	106	103
E02003336	Medway 023	E06000035	Medway	E06000035	Medway	6,076	58	57	67	73	86	66	74	78	78	64	66	64	63	55	68	57	60	54	56	48	52	65	56	52	47	45	59	74	79	62	75	72	71	56	67	44	67	66	71	81	77	58	50
E02003337	Medway 024	E06000035	Medway	E06000035	Medway	7,231	64	74	90	86	74	76	97	84	85	96	88	98	69	86	87	69	105	129	88	75	119	101	109	92	98	100	103	101	114	110	101	95	101	92	104	93	87	83	92	91	87	75	80
E02003338	Medway 025	E06000035	Medway	E06000035	Medway	7,198	84	84	87	77	89	101	104	112	102	96	75	98	85	85	82	91	73	85	75	60	67	62	60	68	84	84	92	115	110	87	112	109	105	96	106	101	98	99	84	88	117	89	95
E02003339	Medway 026	E06000035	Medway	E06000035	Medway	6,491	61	66	82	63	89	66	78	68	89	95	85	87	88	68	72	96	65	79	67	71	50	51	64	56	59	72	74	65	82	66	75	83	85	84	74	70	72	93	66	82	78	79	81
E02003340	Medway 027	E06000035	Medway	E06000035	Medway	8,003	106	103	99	108	95	112	111	97	113	105	114	120	122	123	104	106	85	80	86	77	81	73	83	74	91	121	102	119	111	117	99	95	99	112	103	104	72	94	86	101	125	68	84
E02003341	Medway 028	E06000035	Medway	E06000035	Medway	6,596	74	73	82	83	82	83	86	85	72	82	76	74	68	86	91	69	57	75	64	56	64	56	37	56	63	84	74	64	74	81	81	83	98	87	94	81	75	80	83	79	86	83	84
E02003342	Medway 029	E06000035	Medway	E06000035	Medway	6,353	63	76	69	74	66	83	76	104	75	94	81	77	68	67	76	69	74	70	68	53	46	50	65	51	58	64	54	60	69	69	58	69	66	60	65	67	80	79	86	81	92	73	77
E02003343	Medway 030	E06000035	Medway	E06000035	Medway	5,914	44	45	49	43	49	49	65	53	58	56	66	63	54	80	59	77	73	75	64	54	56	53	66	57	56	44	41	52	41	32	44	47	38	52	41	42	58	60	69	70	60	59	68
E02003344	Medway 031	E06000035	Medway	E06000035	Medway	7,118	101	85	83	76	82	95	106	87	115	103	101	92	90	89	104	94	99	77	92	92	72	68	87	94	72	89	86	107	95	104	89	101	78	90	83	96	84	92	97	96	98	97	99
E02003345	Medway 032	E06000035	Medway	E06000035	Medway	6,052	80	72	77	90	84	85	91	95	90	90	68	86	69	76	59	75	75	64	61	62	61	38	62	55	45	65	67	87	79	83	89	94	100	81	99	73	80	80	84	84	73	82	82
E02003346	Medway 033	E06000035	Medway	E06000035	Medway	6,950	82	105	80	82	98	77	64	90	85	82	79	107	86	92	83	85	99	64	65	54	59	62	58	59	55	82	69	96	114	94	85	79	76	96	68	78	68	103	88	85	102	73	77
E02003347	Medway 034	E06000035	Medway	E06000035	Medway	6,126	94	73	109	97	89	93	74	92	85	96	79	91	75	78	68	60	62	62	50	55	60	60	68	65	82	86	100	114	157	119	133	112	113	88	93	87	81	97	86	96	91	78	71
E02003348	Medway 035	E06000035	Medway	E06000035	Medway	7,781	56	79	69	70	85	81	68	78	100	88	92	77	78	87	74	92	89	90	79	76	67	55	60	67	70	76	55	71	77	59	69	79	64	75	52	78	62	88	88	89	105	95	81
E02003349	Medway 036	E06000035	Medway	E06000035	Medway	7,288	90	88	85	76	83	104	97	93	100	97	104	90	98	77	92	78	78	82	72	56	61	60	55	66	64	71	93	83	83	85	84	115	75	72	89	86	70	93	97	92	102	80	94
E02003350	Medway 037	E06000035	Medway	E06000035	Medway	6,275	64	68	75	95	83	77	77	80	83	76	82	88	101	86	85	71	87	70	78	65	61	37	58	52	62	91	88	82	89	69	78	70	76	69	65	69	73	87	83	87	83	65	59
E02003351	Medway 038	E06000035	Medway	E06000035	Medway	7,806	89	113	106	112	127	110	104	93	100	104	105	89	105	100	101	87	74	84	80	60	61	77	72	69	84	101	75	120	133	113	113	114	108	120	112	108	89	106	102	105	99	92	101
E02003352	Bracknell Forest 001	E06000036	Bracknell Forest	E06000036	Bracknell Forest	5,861	34	44	32	39	48	50	58	56	70	78	87	87	91	72	53	68	70	48	58	54	45	52	49	61	35	47	48	37	32	33	40	39	45	42	42	47	45	61	58	66	56	60	63
E02003353	Bracknell Forest 002	E06000036	Bracknell Forest	E06000036	Bracknell Forest	10,306	151	125	133	133	128	122	127	121	130	104	120	115	132	97	116	111	111	96	111	88	93	105	114	128	109	134	148	136	116	128	146	138	142	151	142	134	141	153	160	177	156	145	127
E02003354	Bracknell Forest 003	E06000036	Bracknell Forest	E06000036	Bracknell Forest	9,962	92	107	97	112	89	119	127	134	118	151	136	137	139	142	144	130	130	119	146	102	85	71	89	101	90	86	88	99	102	94	134	115	106	121	120	122	146	124	124	185	140	137	137
E02003355	Bracknell Forest 004	E06000036	Bracknell Forest	E06000036	Bracknell Forest	6,749	81	75	85	72	91	79	115	106	109	100	125	127	106	89	98	72	88	74	84	54	76	61	68	75	77	75	66	78	92	98	102	107	114	104	98	107	105	88	120	119	116	101	105
E02003356	Bracknell Forest 005	E06000036	Bracknell Forest	E06000036	Bracknell Forest	7,279	52	81	53	81	64	72	107	90	107	87	104	98	111	108	115	124	121	135	88	78	54	57	71	81	75	60	53	60	45	42	86	68	77	97	69	76	83	85	101	110	105	103	95
E02003357	Bracknell Forest 006	E06000036	Bracknell Forest	E06000036	Bracknell Forest	10,204	126	137	133	150	154	157	154	153	176	160	163	140	136	103	106	107	94	81	85	64	84	104	99	122	125	140	133	149	163	186	188	190	190	218	191	208	196	201	196	183	166	159	157
E02003358	Bracknell Forest 007	E06000036	Bracknell Forest	E06000036	Bracknell Forest	11,341	140	150	153	147	176	136	147	155	144	157	160	160	165	162	128	143	129	115	112	124	109	117	130	119	137	178	148	154	212	188	180	169	186	184	198	215	211	226	200	204	194	178	155
E02003359	Bracknell Forest 008	E06000036	Bracknell Forest	E06000036	Bracknell Forest	6,513	110	105	95	111	83	88	59	76	73	102	66	78	63	70	71	43	43	49	50	39	53	42	51	67	79	88	112	103	118	123	125	146	149	111	123	98	136	141	119	122	110	107	90
E02003360	Bracknell Forest 009	E06000036	Bracknell Forest	E06000036	Bracknell Forest	11,817	157	173	187	180	194	214	212	206	214	184	210	187	191	148	166	145	135	116	129	112	111	98	93	136	115	146	128	143	155	150	170	198	202	191	191	208	200	199	242	218	236	207	158
E02003361	Bracknell Forest 010	E06000036	Bracknell Forest	E06000036	Bracknell Forest	7,385	91	84	97	79	102	107	98	96	105	95	127	102	92	83	75	68	72	80	74	69	60	65	78	89	103	73	100	76	88	92	107	90	131	111	105	121	123	106	105	127	114	118	114
E02003362	Bracknell Forest 011	E06000036	Bracknell Forest	E06000036	Bracknell Forest	6,826	86	113	85	92	103	94	92	114	120	114	109	81	84	87	81	68	73	51	70	45	64	62	64	70	71	61	59	81	71	69	94	83	111	112	99	116	122	125	125	147	138	84	86
E02003363	Bracknell Forest 012	E06000036	Bracknell Forest	E06000036	Bracknell Forest	7,263	52	49	51	64	56	63	65	85	84	72	73	71	79	94	249	241	283	296	222	91	61	53	56	59	76	58	56	35	46	50	59	43	59	67	61	58	62	63	77	84	76	62	79
E02003364	Bracknell Forest 013	E06000036	Bracknell Forest	E06000036	Bracknell Forest	6,758	60	66	85	73	67	84	86	89	79	102	106	106	92	93	85	86	55	73	70	48	83	71	81	83	70	79	68	86	80	77	86	82	83	91	80	88	98	92	103	88	93	93	92
E02003365	Bracknell Forest 014	E06000036	Bracknell Forest	E06000036	Bracknell Forest	6,775	57	72	59	87	61	73	81	114	93	94	107	101	94	108	92	93	80	88	69	64	48	47	44	53	48	44	55	56	56	44	58	74	77	70	90	78	77	93	84	104	72	95	90
E02003366	Bracknell Forest 015	E06000036	Bracknell Forest	E06000036	Bracknell Forest	7,510	73	90	85	89	79	85	77	88	96	87	56	78	73	75	73	92	74	63	87	87	99	121	172	242	199	177	154	136	114	95	111	135	94	99	120	102	93	92	98	109	105	91	94
E02003367	West Berkshire 001	E06000037	West Berkshire	E06000037	West Berkshire	6,451	40	60	53	60	61	84	92	93	87	115	92	108	129	127	129	125	119	118	109	80	48	46	43	37	46	40	43	34	50	31	49	49	44	40	47	39	51	64	55	78	72	91	73
E02003368	West Berkshire 002	E06000037	West Berkshire	E06000037	West Berkshire	5,689	66	43	55	83	64	61	68	72	84	72	59	56	75	62	50	55	57	45	52	45	37	33	47	53	51	47	56	61	53	60	59	50	52	56	57	55	64	64	71	61	58	68	73
E02003369	West Berkshire 003	E06000037	West Berkshire	E06000037	West Berkshire	6,502	59	64	67	71	76	81	77	87	100	95	89	82	98	82	74	100	108	111	95	71	37	37	52	49	35	43	42	44	46	40	52	52	51	45	49	72	55	59	61	67	66	85	95
E02003370	West Berkshire 004	E06000037	West Berkshire	E06000037	West Berkshire	6,661	63	68	68	57	61	77	80	82	87	76	84	86	73	70	80	77	82	68	72	55	35	50	62	63	66	50	57	54	54	58	56	64	62	48	71	68	57	77	78	100	80	84	80
E02003371	West Berkshire 005	E06000037	West Berkshire	E06000037	West Berkshire	5,702	38	40	62	50	61	60	61	60	78	67	67	82	71	76	71	76	66	73	78	53	50	36	59	52	47	50	61	48	45	36	42	50	42	37	59	48	57	49	62	72	57	69	71
E02003372	West Berkshire 006	E06000037	West Berkshire	E06000037	West Berkshire	7,628	71	84	86	77	96	98	120	91	103	97	113	112	91	89	87	84	105	101	71	76	74	74	73	92	99	64	83	62	72	70	58	59	84	74	84	85	90	94	90	102	79	83	92
E02003373	West Berkshire 007	E06000037	West Berkshire	E06000037	West Berkshire	8,661	66	71	89	92	108	104	108	105	133	125	109	135	178	192	189	221	190	181	120	89	62	59	77	86	92	59	81	71	59	75	65	80	71	74	68	79	78	88	101	92	115	110	126
E02003374	West Berkshire 008	E06000037	West Berkshire	E06000037	West Berkshire	5,557	65	67	74	76	72	56	63	60	59	69	63	58	80	57	44	67	70	71	71	48	46	41	70	67	54	74	62	69	88	74	69	85	72	64	64	67	71	70	85	82	76	65	69
E02003375	West Berkshire 009	E06000037	West Berkshire	E06000037	West Berkshire	5,890	70	57	63	64	90	77	71	90	80	78	70	92	65	67	73	61	71	60	65	57	38	47	58	66	65	54	43	61	60	66	64	60	64	67	61	70	61	73	77	92	69	74	79
E02003376	West Berkshire 010	E06000037	West Berkshire	E06000037	West Berkshire	5,847	63	72	64	74	58	67	71	69	72	71	76	76	51	67	62	47	59	51	41	37	40	35	65	52	62	47	60	73	61	56	65	67	70	67	57	77	67	57	73	56	57	51	76
E02003377	West Berkshire 011	E06000037	West Berkshire	E06000037	West Berkshire	10,336	76	83	102	108	86	107	115	122	121	126	137	167	159	178	251	246	213	218	191	99	66	62	72	80	81	77	66	72	80	79	89	87	90	89	84	101	100	101	102	128	113	112	107
E02003378	West Berkshire 012	E06000037	West Berkshire	E06000037	West Berkshire	7,827	74	86	76	90	92	69	102	95	99	101	75	99	86	93	74	57	64	62	67	51	69	64	66	71	94	75	93	90	79	80	90	88	103	98	91	96	85	88	99	90	121	94	95
E02003379	West Berkshire 013	E06000037	West Berkshire	E06000037	West Berkshire	6,912	101	115	112	100	92	86	92	95	91	89	76	76	81	62	73	77	59	62	70	51	67	73	89	106	83	96	91	97	114	94	107	110	105	106	111	110	110	105	106	116	107	96	97
E02003380	West Berkshire 014	E06000037	West Berkshire	E06000037	West Berkshire	7,816	84	85	101	95	102	79	98	99	102	82	90	107	90	88	84	85	102	75	90	81	69	70	83	78	72	81	102	96	85	94	117	125	83	94	98	102	110	96	117	88	108	111	109
E02003381	West Berkshire 015	E06000037	West Berkshire	E06000037	West Berkshire	5,929	46	75	73	87	93	84	75	85	82	88	90	75	106	75	75	85	77	60	83	47	41	44	51	42	50	49	52	48	53	44	55	61	55	74	73	59	56	83	84	98	84	63	91
E02003382	West Berkshire 016	E06000037	West Berkshire	E06000037	West Berkshire	7,972	83	93	103	79	125	94	103	118	119	114	89	107	95	96	88	92	96	102	111	81	62	78	99	102	85	82	104	90	85	90	79	100	103	87	104	119	86	111	90	103	108	120	98
E02003383	West Berkshire 017	E06000037	West Berkshire	E06000037	West Berkshire	6,789	64	104	74	89	74	108	109	86	84	124	91	123	93	96	86	99	84	71	85	62	48	61	60	57	66	66	60	68	63	67	62	73	65	74	94	86	92	106	100	84	102	101	96
E02003384	West Berkshire 018	E06000037	West Berkshire	E06000037	West Berkshire	6,512	54	51	62	65	65	63	83	83	87	89	91	101	89	67	71	76	78	58	64	45	47	50	50	60	80	61	33	45	47	50	49	47	34	42	54	62	63	59	73	70	60	55	74
E02003385	West Berkshire 019	E06000037	West Berkshire	E06000037	West Berkshire	10,263	145	151	146	142	139	131	102	136	119	117	104	116	103	68	65	79	95	67	68	62	69	85	115	150	192	146	193	208	207	224	198	225	224	235	236	206	181	208	176	174	159	142	142
E02003386	West Berkshire 020	E06000037	West Berkshire	E06000037	West Berkshire	8,238	93	116	97	118	100	110	101	118	128	115	104	98	98	103	104	82	125	87	97	65	63	56	55	76	80	87	95	98	104	102	104	122	118	110	113	108	109	115	114	100	130	125	125
E02003387	West Berkshire 021	E06000037	West Berkshire	E06000037	West Berkshire	9,452	76	93	95	113	108	134	140	154	133	152	164	150	143	143	117	128	118	97	126	82	56	65	71	77	85	76	90	86	77	78	75	74	94	80	89	103	100	112	107	110	104	120	149
E02003388	West Berkshire 022	E06000037	West Berkshire	E06000037	West Berkshire	5,816	42	59	60	72	58	74	72	79	76	83	84	96	70	79	81	87	71	78	78	47	40	36	43	45	48	31	34	38	37	43	48	49	43	50	61	54	56	70	72	54	78	74	67
E02003389	Reading 001	E06000038	Reading	E06000038	Reading	7,404	77	63	92	90	73	104	96	114	110	106	114	110	103	121	95	97	93	69	83	77	59	47	55	56	56	65	53	68	78	64	53	62	47	53	65	69	73	60	88	103	105	121	101
E02003390	Reading 002	E06000038	Reading	E06000038	Reading	7,147	52	66	60	78	92	84	112	106	109	118	114	132	142	102	106	94	120	96	100	62	42	45	40	46	35	43	36	36	22	26	27	33	33	34	43	49	59	64	89	102	93	101	106
E02003391	Reading 003	E06000038	Reading	E06000038	Reading	8,001	74	89	104	108	135	100	154	132	142	137	118	136	130	110	102	103	107	106	94	61	42	46	53	47	48	66	59	58	73	65	64	59	69	54	64	87	121	98	113	117	131	126	111
E02003392	Reading 004	E06000038	Reading	E06000038	Reading	7,839	130	113	139	120	108	125	99	108	99	113	84	99	92	84	70	62	69	74	63	58	73	65	64	84	105	129	149	142	159	159	141	122	143	130	139	144	148	139	147	141	140	129	130
E02003393	Reading 005	E06000038	Reading	E06000038	Reading	7,480	88	96	91	118	97	99	107	104	95	99	107	100	86	89	83	83	64	83	72	71	69	67	47	59	59	75	62	83	94	87	71	66	83	83	82	77	81	80	94	112	103	85	87
E02003394	Reading 006	E06000038	Reading	E06000038	Reading	7,973	146	153	138	158	135	143	173	141	124	139	129	153	131	119	117	108	92	99	101	89	78	75	65	74	64	86	100	96	110	108	98	85	99	118	121	127	127	119	131	125	129	105	104
E02003395	Reading 007	E06000038	Reading	E06000038	Reading	10,186	177	188	188	180	158	169	184	150	149	169	142	143	115	120	92	80	104	73	104	81	104	98	127	122	146	191	224	227	249	256	202	194	214	221	219	228	214	206	219	212	174	177	174
E02003396	Reading 008	E06000038	Reading	E06000038	Reading	9,124	148	143	151	155	146	164	145	132	114	104	111	115	92	111	94	94	88	85	77	76	64	77	88	105	96	136	140	165	169	181	129	157	162	174	160	173	172	154	167	182	150	139	131
E02003397	Reading 009	E06000038	Reading	E06000038	Reading	7,387	96	102	100	120	124	103	136	113	121	126	119	108	100	93	95	88	100	89	83	104	63	70	60	60	51	71	64	69	80	72	79	70	73	66	82	97	73	80	101	109	96	82	87
E02003398	Reading 010	E06000038	Reading	E06000038	Reading	10,571	141	167	178	141	136	139	180	139	150	127	123	144	115	102	97	74	89	81	91	120	304	295	227	232	192	206	222	220	232	252	196	205	197	200	211	195	201	188	212	204	163	175	163
E02003399	Reading 011	E06000038	Reading	E06000038	Reading	14,683	176	224	214	220	177	189	187	172	144	146	112	124	98	92	64	94	63	71	123	279	291	289	336	384	378	406	375	456	468	512	370	391	382	378	398	379	353	341	325	310	299	251	247
E02003400	Reading 012	E06000038	Reading	E06000038	Reading	8,163	86	79	83	109	87	70	89	71	71	57	87	89	80	85	75	80	67	59	70	153	492	557	326	242	207	197	171	204	162	176	124	114	110	102	123	105	104	109	96	110	114	106	89
E02003401	Reading 013	E06000038	Reading	E06000038	Reading	8,697	132	126	137	157	121	142	126	127	135	106	95	110	94	93	86	70	69	59	74	55	75	80	66	98	103	116	163	187	172	172	138	130	160	158	166	152	165	137	150	156	153	145	131
E02003402	Reading 014	E06000038	Reading	E06000038	Reading	10,450	125	114	136	125	128	103	115	101	93	90	99	81	116	88	73	96	90	82	107	270	362	328	265	272	252	262	278	296	300	264	193	230	206	202	212	202	192	185	178	173	163	157	142
E02003403	Reading 015	E06000038	Reading	E06000038	Reading	8,641	109	131	147	138	135	115	119	163	125	136	129	123	113	101	108	94	94	90	92	82	84	55	61	69	73	91	96	100	100	107	93	99	115	88	100	101	121	103	108	122	110	105	99
E02003404	Reading 016	E06000038	Reading	E06000038	Reading	9,550	74	81	89	85	96	83	88	66	89	85	93	98	73	96	79	84	121	100	239	823	674	614	552	454	373	238	194	160	119	123	111	87	79	71	111	102	87	87	86	83	65	88	79
E02003405	Reading 017	E06000038	Reading	E06000038	Reading	11,362	199	174	181	196	173	208	180	186	180	178	179	186	170	185	145	150	129	136	133	143	147	148	135	147	135	194	208	176	184	228	178	186	204	213	221	174	249	193	194	181	161	140	145
E02003406	Reading 018	E06000038	Reading	E06000038	Reading	7,122	100	91	105	103	104	101	91	106	98	98	119	106	100	94	97	95	85	99	89	97	78	86	61	71	68	78	89	89	87	94	83	68	90	100	80	93	104	101	93	115	81	91	75
E02003407	Slough 001	E06000039	Slough	E06000039	Slough	10,070	141	179	170	213	183	190	208	226	190	197	199	208	228	179	198	140	133	115	131	119	96	103	101	108	111	112	89	103	109	112	121	110	109	145	145	151	170	172	193	171	173	169	146
E02003408	Slough 002	E06000039	Slough	E06000039	Slough	10,982	170	185	210	200	216	178	192	207	214	231	175	196	197	181	158	147	139	126	119	110	92	101	96	134	106	110	97	110	118	161	132	137	183	181	185	182	212	214	230	193	181	181	172
E02003409	Slough 003	E06000039	Slough	E06000039	Slough	9,957	150	167	142	169	162	173	145	129	150	146	162	145	160	133	132	139	122	97	109	94	81	88	115	125	125	126	99	110	116	145	118	158	134	154	152	159	177	153	187	213	184	166	149
E02003410	Slough 004	E06000039	Slough	E06000039	Slough	11,545	194	166	209	208	200	215	191	202	196	201	227	222	208	218	185	188	192	160	164	141	106	108	123	132	136	152	110	147	141	144	162	173	187	164	204	178	204	209	199	203	202	187	181
E02003411	Slough 005	E06000039	Slough	E06000039	Slough	11,329	172	165	203	190	198	172	196	194	204	179	171	176	188	184	166	165	175	164	150	135	125	120	121	138	139	158	137	156	149	154	138	175	171	179	177	177	200	203	195	206	186	193	193
E02003412	Slough 006	E06000039	Slough	E06000039	Slough	9,820	139	126	160	134	156	167	172	169	161	154	157	179	154	137	134	136	131	109	114	81	84	93	102	114	111	103	96	107	86	92	114	116	129	147	147	151	169	183	181	171	175	166	158
E02003413	Slough 007	E06000039	Slough	E06000039	Slough	13,401	245	233	246	261	232	238	238	244	214	226	214	196	196	181	173	164	153	170	148	123	110	143	150	157	183	178	178	190	203	210	208	213	269	272	264	262	326	266	288	244	226	238	207
E02003414	Slough 008	E06000039	Slough	E06000039	Slough	13,196	211	243	275	261	234	263	243	279	272	226	207	223	251	217	192	178	163	149	152	113	112	103	130	118	140	140	122	156	154	172	176	216	229	217	227	256	272	268	282	281	278	243	209
E02003415	Slough 009	E06000039	Slough	E06000039	Slough	12,962	235	235	262	263	253	250	254	245	239	239	211	206	182	198	144	142	144	139	156	126	128	148	151	174	171	188	170	165	207	209	213	254	236	272	285	269	314	273	287	276	244	225	205
E02003416	Slough 010	E06000039	Slough	E06000039	Slough	9,270	152	155	153	171	163	140	139	145	155	169	155	139	141	128	123	103	98	100	93	77	64	80	94	103	109	100	73	98	114	122	116	122	135	132	162	139	211	184	184	183	153	183	176
E02003417	Slough 011	E06000039	Slough	E06000039	Slough	11,500	199	222	205	189	184	216	182	174	159	182	168	147	162	148	122	112	118	122	87	82	60	90	117	117	145	170	152	177	185	186	185	202	224	222	246	197	239	227	270	215	222	244	193
E02003418	Slough 012	E06000039	Slough	E06000039	Slough	10,116	132	125	140	157	157	159	167	160	190	202	179	177	179	187	168	155	129	127	130	83	93	78	106	106	108	107	86	90	99	120	104	121	125	139	153	138	185	181	166	204	212	220	195
E02003419	Slough 013	E06000039	Slough	E06000039	Slough	8,843	111	136	133	142	123	154	155	158	142	151	145	165	110	140	131	112	135	116	137	84	75	89	97	92	87	109	77	78	84	105	123	90	131	132	150	118	154	141	153	158	143	149	132
E02003420	Slough 014	E06000039	Slough	E06000039	Slough	6,548	113	118	112	100	96	106	123	111	97	110	100	84	95	86	61	69	65	64	65	50	42	65	57	89	74	83	90	94	89	97	112	114	104	121	117	128	109	142	139	174	119	155	98
E02003421	Windsor and Maidenhead 001	E06000040	Windsor and Maidenhead	E06000040	Windsor and Maidenhead	5,606	44	57	56	67	72	62	64	71	77	77	78	79	72	70	64	71	86	75	71	45	31	38	32	59	56	38	50	41	52	46	51	45	54	69	63	63	70	88	76	69	83	80	75
E02003422	Windsor and Maidenhead 002	E06000040	Windsor and Maidenhead	E06000040	Windsor and Maidenhead	11,452	94	125	121	148	111	145	137	138	145	155	153	142	168	139	142	131	125	113	128	71	54	74	86	74	61	62	71	66	60	69	63	91	88	107	97	101	114	131	132	131	160	154	156
E02003423	Windsor and Maidenhead 003	E06000040	Windsor and Maidenhead	E06000040	Windsor and Maidenhead	6,470	77	67	83	83	77	97	121	96	127	118	108	102	99	81	85	85	99	89	87	70	49	63	66	53	69	63	50	52	55	62	67	82	80	85	98	95	102	111	90	89	106	109	105
E02003424	Windsor and Maidenhead 004	E06000040	Windsor and Maidenhead	E06000040	Windsor and Maidenhead	8,960	102	110	121	101	109	105	86	98	93	99	91	107	103	90	93	79	68	87	69	31	37	57	72	77	79	83	90	85	111	102	97	106	108	116	123	131	106	105	137	131	145	153	143
E02003425	Windsor and Maidenhead 005	E06000040	Windsor and Maidenhead	E06000040	Windsor and Maidenhead	13,103	213	198	194	227	203	210	180	203	194	186	170	157	133	122	119	128	137	120	130	90	109	108	134	164	166	150	162	205	237	229	255	273	258	271	323	283	266	259	260	243	223	199	212
E02003426	Windsor and Maidenhead 006	E06000040	Windsor and Maidenhead	E06000040	Windsor and Maidenhead	9,786	94	98	92	100	103	102	107	122	123	130	138	137	168	158	135	150	153	119	117	98	59	81	81	75	105	75	84	80	79	83	81	103	78	84	104	103	121	118	106	124	120	118	157
E02003427	Windsor and Maidenhead 007	E06000040	Windsor and Maidenhead	E06000040	Windsor and Maidenhead	8,220	115	139	135	126	121	141	108	142	125	118	126	109	111	126	111	117	121	109	99	85	55	67	64	79	82	93	79	86	88	90	100	124	137	135	127	144	154	149	164	169	146	141	106
E02003428	Windsor and Maidenhead 008	E06000040	Windsor and Maidenhead	E06000040	Windsor and Maidenhead	9,128	93	118	119	127	120	124	120	173	132	145	146	109	109	131	122	111	117	103	118	75	63	73	64	75	83	73	82	65	87	87	105	98	87	101	96	115	133	129	121	144	115	135	153
E02003429	Windsor and Maidenhead 009	E06000040	Windsor and Maidenhead	E06000040	Windsor and Maidenhead	7,672	61	67	81	75	84	73	90	111	116	103	96	84	110	106	97	141	115	112	125	65	50	59	64	69	60	59	48	46	52	57	56	71	68	70	74	75	81	92	93	108	90	104	89
E02003430	Windsor and Maidenhead 010	E06000040	Windsor and Maidenhead	E06000040	Windsor and Maidenhead	7,065	52	52	57	50	62	61	66	71	57	72	52	51	61	83	252	233	216	240	199	54	36	52	56	70	73	88	75	80	87	93	84	95	111	100	111	86	86	89	103	91	73	88	89
E02003431	Windsor and Maidenhead 011	E06000040	Windsor and Maidenhead	E06000040	Windsor and Maidenhead	6,767	84	75	88	83	77	89	77	89	81	87	76	88	90	97	78	68	68	84	80	56	41	54	47	51	65	64	58	64	67	86	77	89	83	88	74	99	87	119	111	95	125	98	82
E02003432	Windsor and Maidenhead 012	E06000040	Windsor and Maidenhead	E06000040	Windsor and Maidenhead	7,229	75	104	92	100	93	81	91	84	101	92	100	81	92	70	68	79	60	79	78	50	47	58	69	82	97	105	104	103	124	123	112	101	128	113	113	128	118	120	154	143	125	115	147
E02003433	Windsor and Maidenhead 013	E06000040	Windsor and Maidenhead	E06000040	Windsor and Maidenhead	6,624	98	101	98	99	107	89	88	93	76	94	71	67	71	78	73	74	42	68	55	46	49	49	56	66	88	67	80	83	78	94	75	76	77	97	83	101	99	90	93	94	85	92	84
E02003434	Windsor and Maidenhead 014	E06000040	Windsor and Maidenhead	E06000040	Windsor and Maidenhead	9,113	122	100	105	127	124	113	131	145	119	142	137	118	115	109	114	114	96	95	91	89	73	83	71	80	86	104	122	104	100	110	108	122	116	127	111	113	149	137	147	148	127	130	124
E02003435	Windsor and Maidenhead 015	E06000040	Windsor and Maidenhead	E06000040	Windsor and Maidenhead	7,212	74	84	80	85	95	92	94	98	115	107	105	88	109	104	92	116	77	100	83	56	30	45	60	65	73	58	66	62	69	70	81	75	76	86	67	112	93	101	114	94	120	120	120
E02003436	Windsor and Maidenhead 016	E06000040	Windsor and Maidenhead	E06000040	Windsor and Maidenhead	8,551	66	64	70	77	84	89	91	87	92	101	109	101	110	109	98	103	100	79	103	59	69	64	90	81	87	75	84	66	70	80	65	76	69	84	73	79	77	76	82	103	107	102	102
E02003437	Windsor and Maidenhead 017	E06000040	Windsor and Maidenhead	E06000040	Windsor and Maidenhead	7,554	50	63	63	50	75	75	75	87	100	117	106	132	155	146	116	112	129	115	97	61	47	58	76	107	92	53	62	51	57	53	52	59	60	43	52	57	69	77	75	88	91	94	94
E02003438	Windsor and Maidenhead 018	E06000040	Windsor and Maidenhead	E06000040	Windsor and Maidenhead	10,910	57	79	79	81	86	93	93	112	126	133	163	176	218	260	230	229	202	204	165	87	78	82	85	95	66	75	74	65	56	43	67	77	72	70	76	91	81	98	112	132	107	116	138
E02003439	Wokingham 001	E06000041	Wokingham	E06000041	Wokingham	5,599	44	35	55	51	56	54	65	66	70	74	77	53	57	85	55	48	67	56	56	36	30	35	34	39	47	42	55	41	52	52	47	44	53	55	47	50	54	64	63	75	66	70	65
E02003440	Wokingham 002	E06000041	Wokingham	E06000041	Wokingham	9,268	89	98	87	122	123	110	143	145	135	151	147	145	123	121	105	134	114	94	113	65	57	45	49	63	77	67	67	54	71	82	83	98	102	106	119	106	113	114	130	152	134	130	170
E02003441	Wokingham 003	E06000041	Wokingham	E06000041	Wokingham	7,681	62	59	56	75	75	90	86	105	111	101	111	102	107	99	91	104	95	91	89	49	54	46	62	68	69	68	60	58	55	60	64	66	58	57	64	77	89	95	81	83	114	97	87
E02003442	Wokingham 004	E06000041	Wokingham	E06000041	Wokingham	7,851	120	99	111	132	104	109	140	125	123	103	106	99	90	104	112	94	92	102	79	68	60	65	59	76	84	105	88	90	83	86	86	88	99	86	108	111	118	119	126	122	131	122	101
E02003443	Wokingham 005	E06000041	Wokingham	E06000041	Wokingham	7,243	99	86	111	122	133	116	107	128	102	99	107	106	94	89	80	75	76	80	76	53	57	61	50	58	95	64	71	59	71	62	76	115	115	115	96	93	97	110	96	121	99	109	91
E02003444	Wokingham 006	E06000041	Wokingham	E06000041	Wokingham	9,814	100	115	120	103	119	134	146	156	154	168	146	139	170	114	139	134	108	143	127	77	94	86	118	91	130	120	103	121	97	100	103	103	119	135	120	137	150	151	157	175	150	155	162
E02003445	Wokingham 007	E06000041	Wokingham	E06000041	Wokingham	8,722	104	111	118	120	132	117	163	109	136	104	107	109	94	85	104	101	89	107	111	72	47	50	66	80	81	82	66	80	83	94	76	113	118	104	125	137	135	142	134	153	142	119	129
E02003446	Wokingham 008	E06000041	Wokingham	E06000041	Wokingham	10,145	53	55	65	79	69	110	99	119	148	124	135	154	146	144	158	114	114	115	172	370	287	232	253	246	207	164	133	115	98	91	99	94	87	84	90	83	76	106	120	139	130	143	154
E02003447	Wokingham 009	E06000041	Wokingham	E06000041	Wokingham	10,337	107	127	121	176	137	144	144	172	181	146	149	166	144	150	139	120	146	138	139	90	86	88	73	97	97	129	108	125	115	104	127	138	119	143	148	143	134	156	170	183	153	181	164
E02003448	Wokingham 010	E06000041	Wokingham	E06000041	Wokingham	7,465	68	74	80	101	107	92	99	116	113	110	107	92	110	95	103	105	113	97	109	63	41	53	40	64	58	49	45	50	44	52	66	74	79	85	88	87	88	113	94	124	106	111	135
E02003449	Wokingham 011	E06000041	Wokingham	E06000041	Wokingham	7,809	76	76	88	96	82	100	137	112	134	126	137	121	112	100	80	114	94	90	98	57	42	53	53	72	92	86	104	80	107	113	108	117	128	120	129	119	128	138	159	144	143	162	133
E02003450	Wokingham 012	E06000041	Wokingham	E06000041	Wokingham	12,338	167	171	162	185	173	184	193	204	212	196	189	183	174	163	142	138	152	110	139	97	107	87	113	139	159	174	134	129	142	175	168	183	181	200	182	201	183	215	222	235	230	206	230
E02003451	Wokingham 013	E06000041	Wokingham	E06000041	Wokingham	9,086	104	105	108	85	101	102	104	124	118	126	124	110	94	100	103	88	70	87	75	65	73	63	71	83	101	97	88	116	88	106	127	131	138	137	142	108	124	131	129	147	126	122	148
E02003452	Wokingham 014	E06000041	Wokingham	E06000041	Wokingham	8,573	108	132	118	134	130	132	165	128	147	130	124	124	127	111	119	124	111	94	91	62	54	48	62	67	68	82	90	77	90	93	88	111	111	100	99	93	127	119	123	147	138	149	143
E02003453	Wokingham 015	E06000041	Wokingham	E06000041	Wokingham	6,715	56	66	66	76	78	85	106	100	102	99	113	111	122	89	104	97	103	90	83	41	33	40	41	54	56	40	36	43	39	44	52	59	48	61	68	70	67	63	78	81	95	99	112
E02003454	Wokingham 016	E06000041	Wokingham	E06000041	Wokingham	8,801	85	91	131	113	134	116	158	131	144	135	123	127	108	100	103	122	122	111	86	77	47	42	48	79	56	71	66	65	70	80	98	87	82	117	99	95	122	145	144	150	121	134	137
E02003455	Wokingham 017	E06000041	Wokingham	E06000041	Wokingham	8,619	140	116	152	136	126	136	135	127	143	131	113	129	99	104	88	90	94	83	81	77	63	45	51	60	73	70	73	87	73	94	124	114	141	122	110	133	139	143	162	149	140	133	101
E02003456	Wokingham 018	E06000041	Wokingham	E06000041	Wokingham	6,984	82	80	90	100	91	94	101	121	108	113	132	124	115	106	89	128	84	114	95	86	60	61	53	66	76	72	55	72	60	68	75	78	89	89	104	92	99	99	83	94	104	103	108
E02003457	Wokingham 019	E06000041	Wokingham	E06000041	Wokingham	10,005	51	73	83	100	89	118	101	130	138	147	165	138	172	112	149	140	124	141	137	99	70	80	73	86	88	75	55	56	53	60	69	66	67	86	67	86	84	92	121	131	141	129	135
E02003458	Wokingham 020	E06000041	Wokingham	E06000041	Wokingham	8,064	61	49	60	71	89	77	76	102	94	146	152	144	171	147	128	100	91	116	95	53	54	49	66	70	78	71	56	50	37	51	66	74	69	77	75	51	71	69	74	81	108	105	119
E02003459	Milton Keynes 001	E06000042	Milton Keynes	E06000042	Milton Keynes	8,372	84	73	73	82	95	100	106	116	116	113	124	124	132	93	103	87	100	104	88	55	40	47	53	55	71	65	51	52	54	58	57	79	57	65	81	83	80	85	96	79	97	93	107
E02003460	Milton Keynes 002	E06000042	Milton Keynes	E06000042	Milton Keynes	10,764	126	147	141	164	162	167	149	149	172	137	145	152	117	134	110	92	102	112	102	61	58	65	76	81	91	92	77	87	96	103	109	111	109	141	160	152	146	170	156	167	172	144	159
E02003461	Milton Keynes 003	E06000042	Milton Keynes	E06000042	Milton Keynes	7,219	68	52	83	87	72	87	105	109	103	115	96	103	94	103	91	66	71	76	71	49	36	51	50	57	61	59	54	60	57	43	59	73	80	74	95	111	89	83	104	85	131	121	106
E02003462	Milton Keynes 004	E06000042	Milton Keynes	E06000042	Milton Keynes	7,536	77	97	77	89	91	88	100	106	99	97	93	96	108	78	69	84	84	76	60	57	49	61	50	84	66	92	76	73	78	80	73	109	97	115	105	93	115	114	124	127	94	102	100
E02003463	Milton Keynes 005	E06000042	Milton Keynes	E06000042	Milton Keynes	6,566	63	67	57	71	75	61	86	60	89	86	88	86	80	102	87	67	57	80	59	51	47	52	53	69	64	58	55	52	61	49	73	77	65	90	85	88	77	88	85	84	87	83	82
E02003464	Milton Keynes 006	E06000042	Milton Keynes	E06000042	Milton Keynes	6,695	85	97	99	103	117	104	95	124	126	111	97	109	104	126	79	113	76	84	84	62	68	70	52	73	81	74	74	64	81	76	84	103	94	112	119	103	88	98	117	118	84	86	94
E02003465	Milton Keynes 007	E06000042	Milton Keynes	E06000042	Milton Keynes	6,080	53	64	58	75	63	64	62	78	58	69	62	54	36	67	49	56	51	48	43	63	35	36	44	65	64	55	54	56	66	66	80	60	70	73	75	83	70	78	98	83	117	80	86
E02003466	Milton Keynes 008	E06000042	Milton Keynes	E06000042	Milton Keynes	7,717	109	140	148	135	112	120	101	121	109	111	130	128	104	111	94	94	87	93	97	61	56	73	66	88	122	112	97	127	121	131	122	150	142	163	168	137	146	123	153	143	106	118	104
E02003467	Milton Keynes 009	E06000042	Milton Keynes	E06000042	Milton Keynes	6,442	97	98	86	91	94	86	97	87	83	83	96	90	83	88	73	83	64	66	66	54	51	72	77	86	84	105	67	78	82	95	92	83	85	103	103	101	90	120	102	97	102	104	77
E02003468	Milton Keynes 010	E06000042	Milton Keynes	E06000042	Milton Keynes	8,310	131	122	107	125	136	130	119	135	116	108	97	100	88	92	73	99	84	90	75	64	44	52	47	63	78	82	77	82	97	113	94	105	114	136	137	144	136	140	137	120	135	105	119
E02003469	Milton Keynes 011	E06000042	Milton Keynes	E06000042	Milton Keynes	5,552	53	63	63	69	71	64	73	73	81	66	63	67	71	61	63	42	56	45	47	30	25	32	39	60	57	59	76	58	59	71	60	68	68	76	69	77	90	79	99	95	82	78	71
E02003470	Milton Keynes 012	E06000042	Milton Keynes	E06000042	Milton Keynes	5,965	93	89	94	116	119	111	139	126	120	121	123	131	116	112	123	104	120	96	92	71	54	64	70	68	76	56	64	66	47	64	80	71	87	83	85	91	87	83	91	94	88	87	80
E02003471	Milton Keynes 013	E06000042	Milton Keynes	E06000042	Milton Keynes	6,566	83	69	74	68	88	79	82	103	93	81	101	98	87	84	88	88	87	101	94	58	56	52	55	74	77	77	91	84	97	105	97	104	99	104	119	110	90	107	108	94	87	98	100
E02003472	Milton Keynes 014	E06000042	Milton Keynes	E06000042	Milton Keynes	9,827	128	121	127	144	133	122	115	111	128	106	116	117	112	101	85	90	89	63	80	65	86	112	153	192	226	227	242	241	259	286	235	261	239	274	256	228	209	205	192	188	219	170	153
E02003473	Milton Keynes 015	E06000042	Milton Keynes	E06000042	Milton Keynes	5,448	51	61	47	61	65	70	94	82	91	81	93	68	65	62	56	63	54	60	44	48	26	42	55	69	68	55	49	64	64	44	72	72	64	72	83	83	101	92	105	90	100	101	81
E02003474	Milton Keynes 016	E06000042	Milton Keynes	E06000042	Milton Keynes	8,882	95	101	108	126	111	140	134	146	150	145	153	134	163	112	117	128	99	109	115	78	82	66	92	104	79	97	97	93	90	111	98	110	91	143	134	141	143	155	147	168	176	146	143
E02003475	Milton Keynes 017	E06000042	Milton Keynes	E06000042	Milton Keynes	22,727	376	368	429	407	442	428	463	476	445	466	414	407	399	325	332	293	297	259	220	154	176	181	193	238	266	280	299	330	358	339	323	367	375	457	490	478	502	553	550	504	494	485	455
E02003476	Milton Keynes 018	E06000042	Milton Keynes	E06000042	Milton Keynes	9,086	129	141	143	141	159	106	143	141	160	161	168	160	142	153	117	135	116	103	115	89	75	87	87	107	106	130	121	126	138	145	149	160	155	191	155	137	153	156	168	162	149	136	143
E02003477	Milton Keynes 019	E06000042	Milton Keynes	E06000042	Milton Keynes	15,398	231	247	240	229	265	277	254	291	297	253	237	272	226	204	203	246	199	193	174	144	118	122	142	153	172	192	208	202	197	222	182	191	215	261	274	300	280	297	344	307	304	304	263
E02003478	Milton Keynes 020	E06000042	Milton Keynes	E06000042	Milton Keynes	6,772	68	73	80	79	91	110	93	122	108	113	111	86	85	87	85	73	86	72	78	45	43	50	52	71	60	74	69	80	68	54	67	83	105	97	100	96	122	113	101	120	118	111	103
E02003479	Milton Keynes 021	E06000042	Milton Keynes	E06000042	Milton Keynes	7,439	96	111	119	118	120	115	116	103	131	114	117	124	116	126	104	98	94	82	78	70	56	60	75	97	91	111	99	98	114	136	115	127	129	120	139	168	141	155	133	139	139	117	133
E02003480	Milton Keynes 022	E06000042	Milton Keynes	E06000042	Milton Keynes	8,077	99	108	107	109	121	114	121	115	103	130	114	106	126	92	94	113	109	90	103	64	72	82	92	98	98	82	94	89	114	116	93	86	110	110	120	141	112	128	143	145	149	143	140
E02003481	Milton Keynes 023	E06000042	Milton Keynes	E06000042	Milton Keynes	8,014	116	126	130	130	140	152	148	170	148	165	137	123	133	132	114	106	95	107	70	63	69	71	82	80	86	102	84	109	95	113	127	138	131	142	156	136	108	127	112	129	128	126	119
E02003482	Milton Keynes 024	E06000042	Milton Keynes	E06000042	Milton Keynes	6,724	70	61	76	105	78	64	79	93	80	87	84	96	110	90	85	79	80	68	71	47	33	55	60	60	70	65	56	51	52	48	47	64	59	77	71	83	88	74	74	89	104	90	101
E02003483	Milton Keynes 025	E06000042	Milton Keynes	E06000042	Milton Keynes	11,046	100	125	128	160	147	147	184	191	219	203	225	209	203	212	176	182	173	194	171	108	86	93	116	123	105	111	93	109	98	109	110	157	133	164	165	152	160	170	196	190	228	198	200
E02003484	Milton Keynes 026	E06000042	Milton Keynes	E06000042	Milton Keynes	7,061	78	91	92	99	92	110	99	97	120	99	89	120	105	82	89	87	90	95	94	74	49	62	65	88	70	79	74	69	69	107	65	78	90	81	100	92	111	104	130	127	107	105	111
E02003485	Milton Keynes 027	E06000042	Milton Keynes	E06000042	Milton Keynes	8,040	102	106	115	103	131	113	145	143	142	131	119	105	123	109	89	91	76	83	80	66	52	77	81	107	99	84	75	82	79	83	96	108	82	115	108	95	87	107	114	99	109	91	111
E02003486	Milton Keynes 028	E06000042	Milton Keynes	E06000042	Milton Keynes	9,401	86	114	106	153	125	151	140	157	163	151	148	179	161	172	148	133	135	127	127	80	75	78	102	98	87	96	82	74	100	81	103	114	117	120	128	113	175	169	176	168	159	188	181
E02003487	Milton Keynes 029	E06000042	Milton Keynes	E06000042	Milton Keynes	7,258	85	101	83	100	103	101	87	110	101	108	92	120	101	94	80	76	89	91	85	58	55	49	56	85	75	67	70	66	70	60	86	91	60	88	91	85	89	104	96	95	86	89	85
E02003488	Milton Keynes 030	E06000042	Milton Keynes	E06000042	Milton Keynes	7,874	103	105	117	109	107	110	111	113	117	110	114	118	99	104	88	92	97	79	104	61	66	71	92	84	106	81	84	95	101	89	100	112	96	113	114	119	104	122	110	135	116	95	92
E02003489	Milton Keynes 031	E06000042	Milton Keynes	E06000042	Milton Keynes	7,329	99	94	92	105	91	105	114	92	96	103	111	105	72	78	71	60	55	63	69	38	39	53	66	70	72	81	67	75	73	72	93	107	99	110	111	108	92	97	113	98	108	83	91
E02003490	Milton Keynes 032	E06000042	Milton Keynes	E06000042	Milton Keynes	9,270	180	164	194	204	200	197	210	203	214	195	208	180	149	165	133	137	120	113	122	89	67	71	80	92	98	130	107	103	128	130	121	132	140	142	154	163	156	174	150	167	131	138	125
E02003491	Brighton and Hove 001	E06000043	Brighton and Hove	E06000043	Brighton and Hove	7,854	78	93	84	97	95	91	112	119	97	116	121	107	118	118	92	95	96	82	97	99	100	105	77	81	71	90	97	88	108	85	96	85	84	92	69	82	93	103	108	88	105	93	107
E02003492	Brighton and Hove 002	E06000043	Brighton and Hove	E06000043	Brighton and Hove	11,708	51	59	69	54	61	70	64	78	64	70	64	64	69	68	61	102	86	106	522	2,160	1,079	756	579	471	400	228	214	164	173	148	159	135	130	97	87	112	118	85	77	75	83	88	75
E02003493	Brighton and Hove 003	E06000043	Brighton and Hove	E06000043	Brighton and Hove	8,223	62	74	87	108	106	91	104	101	109	90	84	107	107	98	103	77	83	88	96	91	82	82	93	91	70	91	107	81	93	94	74	65	68	51	70	78	91	80	123	100	120	83	122
E02003494	Brighton and Hove 004	E06000043	Brighton and Hove	E06000043	Brighton and Hove	6,548	36	59	57	64	74	69	96	85	83	84	89	93	103	104	92	82	84	98	96	96	75	69	73	72	62	84	66	78	77	65	50	69	45	54	52	55	56	68	72	62	86	65	67
E02003495	Brighton and Hove 005	E06000043	Brighton and Hove	E06000043	Brighton and Hove	7,083	89	97	84	89	100	98	82	98	82	86	99	83	89	80	70	65	80	64	75	87	91	91	88	77	75	107	84	101	107	113	90	90	96	92	107	86	95	98	88	99	97	70	81
E02003496	Brighton and Hove 006	E06000043	Brighton and Hove	E06000043	Brighton and Hove	7,517	77	83	81	110	95	103	93	102	81	90	88	108	88	95	98	89	90	112	101	83	92	89	72	67	62	97	103	95	100	81	93	91	92	83	73	76	100	93	102	83	105	81	77
E02003497	Brighton and Hove 007	E06000043	Brighton and Hove	E06000043	Brighton and Hove	7,646	74	64	86	102	92	91	94	116	89	117	130	106	113	103	99	90	94	89	94	87	78	67	71	81	52	79	65	85	79	80	62	61	56	59	54	75	92	74	83	71	96	83	88
E02003498	Brighton and Hove 008	E06000043	Brighton and Hove	E06000043	Brighton and Hove	9,078	87	90	92	101	95	105	80	114	103	96	103	99	101	98	80	119	116	100	129	238	428	437	326	296	186	187	164	180	163	122	140	132	119	119	100	92	83	92	100	98	98	82	80
E02003499	Brighton and Hove 009	E06000043	Brighton and Hove	E06000043	Brighton and Hove	8,044	70	69	77	96	76	73	86	87	89	87	88	84	87	80	92	91	108	93	115	247	416	404	308	268	196	146	151	147	122	122	115	89	84	87	96	82	96	76	86	80	70	60	65
E02003500	Brighton and Hove 010	E06000043	Brighton and Hove	E06000043	Brighton and Hove	8,227	59	77	76	85	102	91	91	87	107	112	111	136	138	136	141	119	144	138	117	144	228	225	221	176	132	97	93	100	95	86	71	66	77	68	66	86	98	82	96	102	113	121	122
E02003501	Brighton and Hove 011	E06000043	Brighton and Hove	E06000043	Brighton and Hove	8,797	79	61	77	86	85	100	98	99	112	100	100	137	116	126	107	103	90	85	107	93	95	88	89	98	90	161	134	174	217	131	136	129	116	133	111	117	143	131	125	114	107	126	133
E02003502	Brighton and Hove 012	E06000043	Brighton and Hove	E06000043	Brighton and Hove	7,685	104	91	91	118	103	99	113	127	96	97	82	109	92	100	96	90	76	84	101	75	102	94	71	68	69	112	107	76	116	110	93	119	103	116	103	102	104	106	121	116	109	101	96
E02003503	Brighton and Hove 013	E06000043	Brighton and Hove	E06000043	Brighton and Hove	8,950	95	113	118	112	110	100	125	132	114	126	127	119	124	127	116	106	121	128	127	106	142	97	97	94	89	107	111	95	98	87	95	98	93	83	107	105	119	120	125	129	111	102	104
E02003504	Brighton and Hove 014	E06000043	Brighton and Hove	E06000043	Brighton and Hove	8,769	71	80	71	70	91	71	96	80	80	68	83	88	83	82	82	97	99	76	89	104	178	189	198	178	178	222	183	187	193	186	155	166	149	144	137	133	144	149	157	129	133	121	120
E02003505	Brighton and Hove 015	E06000043	Brighton and Hove	E06000043	Brighton and Hove	10,365	72	71	67	79	82	50	57	73	69	65	60	62	63	59	57	56	63	55	74	207	658	843	848	540	396	294	254	291	239	211	182	137	130	160	140	163	147	152	121	138	105	110	88
E02003506	Brighton and Hove 016	E06000043	Brighton and Hove	E06000043	Brighton and Hove	7,212	92	106	138	111	147	110	115	116	104	110	102	107	85	85	83	81	68	44	65	70	60	69	81	56	68	87	92	93	129	96	101	99	90	110	123	115	128	140	135	144	131	136	131
E02003507	Brighton and Hove 017	E06000043	Brighton and Hove	E06000043	Brighton and Hove	9,851	98	105	136	110	113	126	111	135	118	142	130	131	109	123	115	96	90	100	109	96	129	103	126	81	90	116	105	108	117	103	104	103	111	109	87	119	102	130	106	117	111	118	102
E02003508	Brighton and Hove 018	E06000043	Brighton and Hove	E06000043	Brighton and Hove	9,837	68	75	111	71	84	90	82	84	77	94	84	87	86	70	70	102	105	99	107	267	628	704	566	419	295	216	177	174	179	172	163	136	140	122	109	134	117	126	126	127	115	109	109
E02003509	Brighton and Hove 019	E06000043	Brighton and Hove	E06000043	Brighton and Hove	9,354	82	108	99	90	95	99	97	94	94	79	79	71	67	49	64	44	45	42	39	62	94	125	139	151	137	224	221	260	275	264	211	221	196	212	190	173	186	188	188	153	175	173	166
E02003510	Brighton and Hove 020	E06000043	Brighton and Hove	E06000043	Brighton and Hove	8,948	72	84	71	89	97	81	85	100	87	95	93	85	91	86	69	91	61	78	97	92	83	76	84	104	100	142	176	233	241	230	189	176	161	169	169	133	157	167	140	175	148	132	145
E02003511	Brighton and Hove 021	E06000043	Brighton and Hove	E06000043	Brighton and Hove	8,498	99	102	105	102	112	102	115	130	132	144	104	121	132	120	105	113	102	70	103	78	90	85	72	75	63	104	91	119	118	113	117	107	122	119	108	104	111	120	119	136	151	116	120
E02003512	Brighton and Hove 022	E06000043	Brighton and Hove	E06000043	Brighton and Hove	9,928	101	99	96	77	77	77	91	88	72	64	85	71	82	67	77	74	81	80	90	177	556	643	535	396	312	271	215	226	231	193	180	153	148	136	137	133	152	159	143	135	115	122	123
E02003513	Brighton and Hove 023	E06000043	Brighton and Hove	E06000043	Brighton and Hove	6,595	38	55	56	51	65	67	79	93	90	73	83	97	84	96	68	88	59	78	80	72	60	66	61	48	72	75	85	80	70	71	58	77	64	57	71	68	74	86	86	75	86	79	69
E02003514	Brighton and Hove 024	E06000043	Brighton and Hove	E06000043	Brighton and Hove	9,560	75	73	63	74	55	59	50	58	38	36	46	41	52	51	40	58	52	43	69	85	165	190	265	263	265	301	298	361	384	340	292	235	239	244	230	216	224	178	177	182	159	137	155
E02003515	Brighton and Hove 025	E06000043	Brighton and Hove	E06000043	Brighton and Hove	9,170	82	124	98	120	138	125	144	129	141	130	140	164	138	154	125	123	95	102	115	123	164	162	157	148	129	172	158	146	166	145	130	118	134	116	99	128	118	123	122	98	109	112	106
E02003516	Brighton and Hove 026	E06000043	Brighton and Hove	E06000043	Brighton and Hove	9,096	54	53	68	58	58	59	54	51	47	55	45	42	42	45	35	42	48	43	41	73	104	135	192	183	236	251	279	304	375	322	250	235	216	214	190	157	173	175	152	168	145	163	157
E02003517	Brighton and Hove 027	E06000043	Brighton and Hove	E06000043	Brighton and Hove	12,672	77	70	73	88	55	65	70	61	61	71	61	69	59	75	59	63	80	146	189	233	518	589	563	543	521	476	459	450	471	392	305	254	265	251	237	200	190	195	170	154	165	157	133
E02003518	Brighton and Hove 028	E06000043	Brighton and Hove	E06000043	Brighton and Hove	8,114	77	56	61	51	51	67	70	75	69	63	69	64	59	40	50	40	41	44	34	53	74	71	92	104	98	175	162	196	193	195	158	173	150	166	159	146	132	144	129	149	114	122	113
E02003519	Brighton and Hove 029	E06000043	Brighton and Hove	E06000043	Brighton and Hove	9,882	44	48	53	48	44	54	46	50	33	46	35	35	32	32	39	53	29	48	75	147	231	264	310	290	320	297	334	375	378	372	278	278	237	254	242	190	178	171	197	148	155	148	141
E02003520	Brighton and Hove 030	E06000043	Brighton and Hove	E06000043	Brighton and Hove	9,421	80	66	60	75	72	70	81	71	63	74	61	66	53	71	42	51	45	52	62	92	216	263	283	304	261	238	272	261	315	270	200	182	187	205	197	161	175	164	151	144	137	137	106
E02003521	Brighton and Hove 031	E06000043	Brighton and Hove	E06000043	Brighton and Hove	8,402	50	42	53	44	36	41	47	64	56	48	47	61	63	54	105	100	97	108	124	108	160	171	170	208	215	216	194	234	243	207	168	142	128	122	127	87	86	97	98	103	109	104	104
E02003522	Brighton and Hove 032	E06000043	Brighton and Hove	E06000043	Brighton and Hove	7,717	58	65	57	68	67	60	71	66	62	59	62	55	77	84	95	81	104	85	85	106	142	147	175	167	164	192	191	160	165	127	127	125	120	95	96	88	101	85	96	77	105	103	74
E02003523	Brighton and Hove 033	E06000043	Brighton and Hove	E06000043	Brighton and Hove	10,134	70	65	98	90	99	79	109	117	101	110	101	87	93	93	81	84	79	78	83	97	100	75	87	103	89	103	108	102	103	94	99	93	84	100	89	85	105	98	106	102	109	112	109
E02003524	Portsmouth 001	E06000044	Portsmouth	E06000044	Portsmouth	7,965	81	85	83	114	89	105	122	132	122	134	123	131	126	154	130	113	107	100	113	151	113	94	96	64	77	142	132	147	111	114	119	99	102	122	102	102	87	85	85	76	63	75	82
E02003525	Portsmouth 002	E06000044	Portsmouth	E06000044	Portsmouth	6,449	63	81	88	86	88	102	121	112	88	89	123	117	111	84	93	74	56	58	70	95	80	82	66	60	69	114	127	125	129	115	122	103	100	113	89	103	80	85	89	70	66	79	60
E02003526	Portsmouth 003	E06000044	Portsmouth	E06000044	Portsmouth	6,717	57	72	51	60	71	65	60	89	76	71	70	85	85	85	59	80	89	61	69	87	56	62	53	42	47	47	64	63	60	66	58	69	66	53	51	87	49	58	71	63	58	57	71
E02003527	Portsmouth 004	E06000044	Portsmouth	E06000044	Portsmouth	6,328	74	86	85	85	91	104	90	80	70	85	82	78	82	71	70	66	54	68	69	92	57	66	55	57	63	80	105	97	115	108	91	86	91	81	75	96	89	71	91	83	70	58	54
E02003529	Portsmouth 006	E06000044	Portsmouth	E06000044	Portsmouth	8,304	94	106	105	106	103	142	132	108	128	130	112	123	101	101	106	106	104	108	95	138	87	102	78	64	72	105	113	116	94	120	120	110	128	123	118	131	110	95	92	98	100	102	105
E02003530	Portsmouth 007	E06000044	Portsmouth	E06000044	Portsmouth	7,750	84	95	88	103	110	109	98	101	110	105	123	109	102	97	110	94	75	77	90	83	81	75	81	61	66	134	127	156	129	117	111	110	112	115	124	83	104	100	84	96	93	78	90
E02003531	Portsmouth 008	E06000044	Portsmouth	E06000044	Portsmouth	7,712	67	69	71	80	79	56	88	71	78	84	76	83	81	88	86	84	86	84	96	96	100	74	90	72	70	110	117	124	115	115	110	115	101	110	90	92	83	79	88	87	88	78	76
E02003532	Portsmouth 009	E06000044	Portsmouth	E06000044	Portsmouth	7,617	99	88	97	93	113	102	110	107	92	89	90	102	92	87	92	92	60	79	86	99	89	108	88	77	105	121	133	120	126	146	115	105	114	152	114	135	124	105	97	115	86	108	89
E02003533	Portsmouth 010	E06000044	Portsmouth	E06000044	Portsmouth	5,732	93	75	92	84	85	70	77	83	74	80	86	52	70	68	74	49	64	49	57	62	61	59	59	59	76	103	117	131	129	125	97	94	73	83	104	94	75	80	70	73	74	72	66
E02003534	Portsmouth 011	E06000044	Portsmouth	E06000044	Portsmouth	8,999	99	101	132	125	106	148	119	129	152	118	122	119	132	143	114	113	97	74	100	113	110	126	92	89	90	158	179	152	178	144	144	146	128	156	151	133	109	135	123	114	130	99	111
E02003535	Portsmouth 012	E06000044	Portsmouth	E06000044	Portsmouth	9,864	113	141	144	174	164	147	147	162	155	166	138	128	149	133	121	129	116	116	111	137	125	133	120	105	126	207	220	224	245	176	206	146	160	177	186	154	140	136	146	120	125	103	119
E02003536	Portsmouth 013	E06000044	Portsmouth	E06000044	Portsmouth	8,211	113	127	121	118	127	158	143	148	120	156	132	139	123	114	103	80	78	83	98	126	123	122	110	100	110	146	148	180	135	140	119	117	110	119	123	132	103	101	105	107	89	87	105
E02003537	Portsmouth 014	E06000044	Portsmouth	E06000044	Portsmouth	10,335	122	98	94	119	128	128	132	130	133	125	186	133	146	138	128	124	103	118	104	133	103	111	109	88	79	148	147	186	189	144	142	124	156	179	130	149	120	121	139	135	116	127	100
E02003538	Portsmouth 015	E06000044	Portsmouth	E06000044	Portsmouth	10,562	145	151	141	154	137	136	147	138	151	134	138	117	129	94	98	119	103	99	105	172	240	254	234	209	198	212	227	245	213	205	246	182	207	212	194	200	185	187	173	192	137	99	125
E02003539	Portsmouth 016	E06000044	Portsmouth	E06000044	Portsmouth	16,422	128	141	146	149	174	172	171	148	170	145	140	142	143	107	111	139	153	140	424	1,631	1,067	963	706	557	463	417	359	345	300	248	223	207	203	191	212	216	187	192	172	167	168	121	142
E02003540	Portsmouth 017	E06000044	Portsmouth	E06000044	Portsmouth	9,693	99	100	113	120	134	117	136	114	118	123	107	91	119	109	97	108	86	87	111	137	146	144	126	102	93	156	114	162	138	155	149	126	134	143	147	110	137	129	106	118	106	115	92
E02003541	Portsmouth 018	E06000044	Portsmouth	E06000044	Portsmouth	12,688	131	165	136	169	168	129	115	130	152	141	126	132	124	106	92	129	102	104	201	657	1,006	927	717	503	399	242	237	221	163	146	154	126	113	130	136	161	157	148	146	128	108	114	97
E02003542	Portsmouth 019	E06000044	Portsmouth	E06000044	Portsmouth	9,402	101	72	97	98	79	112	89	92	100	119	88	84	87	82	74	117	100	92	109	252	409	511	415	337	261	207	190	187	174	165	129	123	133	138	150	145	129	139	125	142	123	94	109
E02003543	Portsmouth 020	E06000044	Portsmouth	E06000044	Portsmouth	8,854	64	61	57	58	70	52	74	66	60	57	53	69	60	50	53	59	84	74	62	212	674	716	564	454	361	209	190	152	151	149	122	104	98	104	105	125	116	90	101	99	109	92	89
E02003544	Portsmouth 021	E06000044	Portsmouth	E06000044	Portsmouth	6,365	93	101	96	97	99	67	78	79	74	73	84	69	65	62	54	69	52	63	63	80	95	99	110	85	91	112	132	111	114	129	128	105	101	131	128	110	124	92	114	93	81	82	76
E02003545	Portsmouth 022	E06000044	Portsmouth	E06000044	Portsmouth	7,463	51	41	61	49	56	49	50	60	55	58	48	58	62	66	57	64	62	70	82	92	199	302	279	243	198	213	174	202	165	169	120	119	129	107	126	110	93	90	91	101	105	82	90
E02003546	Portsmouth 023	E06000044	Portsmouth	E06000044	Portsmouth	8,597	123	102	114	113	108	111	113	104	115	119	86	84	71	87	64	73	58	72	67	79	100	98	92	78	90	127	153	156	165	151	125	121	126	149	124	123	141	105	121	122	98	91	103
E02003547	Portsmouth 024	E06000044	Portsmouth	E06000044	Portsmouth	9,527	74	70	65	56	67	70	57	60	64	52	84	87	67	78	69	52	67	59	84	195	308	312	286	233	221	265	262	256	198	238	154	127	111	134	140	142	133	124	104	112	106	90	79
E02003548	Portsmouth 025	E06000044	Portsmouth	E06000044	Portsmouth	6,774	52	57	57	52	61	55	62	63	58	53	64	85	65	74	58	77	56	60	74	132	177	213	212	184	152	122	143	132	114	120	107	98	92	95	87	102	80	93	100	104	84	74	77
E02006821	Portsmouth 026	E06000044	Portsmouth	E06000044	Portsmouth	6,575	63	65	80	103	93	91	81	91	83	86	89	93	84	88	79	79	68	70	67	81	69	66	53	56	54	66	54	63	71	74	73	85	90	84	93	96	84	75	71	83	72	67	69
E02003549	Southampton 001	E06000045	Southampton	E06000045	Southampton	8,999	58	62	70	67	61	82	75	73	66	73	72	70	52	71	52	79	83	76	233	994	471	409	300	254	238	196	207	178	141	128	79	81	86	72	72	74	77	83	69	75	83	83	79
E02003550	Southampton 002	E06000045	Southampton	E06000045	Southampton	7,737	93	103	103	107	113	98	122	92	124	96	109	104	111	103	92	102	92	81	79	92	87	89	74	70	71	107	122	123	114	97	101	90	79	82	83	106	84	97	96	107	109	95	102
E02003551	Southampton 003	E06000045	Southampton	E06000045	Southampton	6,964	70	54	69	59	66	81	60	68	60	63	73	64	68	44	48	64	63	67	181	641	234	227	211	211	165	213	198	164	132	115	76	60	65	65	59	77	62	66	66	71	63	63	65
E02003552	Southampton 004	E06000045	Southampton	E06000045	Southampton	5,985	62	59	61	73	83	65	82	78	80	75	80	75	72	66	75	83	66	67	62	89	77	71	69	55	62	92	110	103	84	95	82	60	74	66	62	64	66	51	67	61	65	65	65
E02003553	Southampton 005	E06000045	Southampton	E06000045	Southampton	7,912	67	57	68	64	65	78	78	94	79	85	98	86	86	74	73	74	79	67	81	170	504	541	553	385	368	217	226	192	139	128	112	88	87	107	89	94	94	95	88	93	68	68	72
E02003554	Southampton 006	E06000045	Southampton	E06000045	Southampton	6,236	76	73	75	66	67	66	66	69	56	65	73	66	45	45	50	46	51	50	47	66	106	102	111	92	81	123	130	124	125	109	93	99	97	106	97	64	86	89	90	93	66	71	64
E02003555	Southampton 007	E06000045	Southampton	E06000045	Southampton	8,175	125	120	119	124	128	105	114	125	111	111	111	114	111	116	116	110	101	88	111	114	95	99	93	69	71	126	130	157	148	143	110	100	128	105	116	107	138	107	116	110	102	99	91
E02003556	Southampton 008	E06000045	Southampton	E06000045	Southampton	5,834	77	69	69	69	85	75	81	97	86	84	76	77	87	74	56	64	72	47	75	72	84	54	71	43	38	77	74	93	64	84	53	74	66	76	85	67	82	78	86	71	69	63	69
E02003557	Southampton 009	E06000045	Southampton	E06000045	Southampton	7,125	64	45	59	60	65	69	74	57	71	60	57	37	50	42	39	40	44	37	49	203	490	512	398	245	216	161	147	130	123	121	96	90	92	79	82	68	77	82	81	76	86	73	81
E02003558	Southampton 010	E06000045	Southampton	E06000045	Southampton	7,052	86	99	103	111	109	93	113	122	121	110	90	101	100	87	78	90	68	75	76	72	79	87	80	63	96	118	137	135	136	147	123	118	102	120	115	103	121	121	116	106	106	107	109
E02003559	Southampton 011	E06000045	Southampton	E06000045	Southampton	7,834	89	83	88	82	99	119	109	120	120	120	109	104	94	103	91	100	75	98	94	102	71	65	97	81	66	95	124	122	95	110	80	81	87	88	98	101	115	91	109	94	101	114	109
E02003560	Southampton 012	E06000045	Southampton	E06000045	Southampton	7,436	104	123	124	127	144	115	145	118	150	127	99	132	122	126	121	94	79	92	97	106	99	93	93	76	73	140	111	128	118	125	115	107	98	125	119	78	101	111	118	112	86	89	71
E02003561	Southampton 013	E06000045	Southampton	E06000045	Southampton	8,583	93	81	76	69	66	79	68	57	73	58	64	71	55	57	53	52	42	62	73	182	607	629	540	367	278	244	237	220	170	137	120	136	117	114	119	120	110	92	80	94	84	88	92
E02003562	Southampton 014	E06000045	Southampton	E06000045	Southampton	8,491	121	117	109	131	111	134	134	125	123	85	98	98	109	110	73	79	89	86	85	85	91	105	110	85	114	134	160	146	141	141	128	121	134	128	135	124	128	115	117	131	128	115	116
E02003563	Southampton 015	E06000045	Southampton	E06000045	Southampton	7,820	100	116	110	111	120	123	110	129	107	96	94	108	91	79	92	79	67	61	74	76	89	81	79	90	86	121	159	129	159	150	121	118	122	117	118	122	126	123	136	122	99	83	101
E02003564	Southampton 016	E06000045	Southampton	E06000045	Southampton	7,670	105	104	117	118	119	105	116	115	101	117	114	90	103	92	88	84	82	60	81	111	88	86	79	77	59	106	116	104	110	108	118	104	94	94	93	96	95	98	106	118	72	75	78
E02003565	Southampton 017	E06000045	Southampton	E06000045	Southampton	7,518	54	51	53	46	55	49	47	48	48	38	39	34	25	34	30	28	24	38	48	147	656	718	577	407	304	198	244	212	183	193	137	131	104	122	113	78	116	106	82	83	78	73	68
E02003566	Southampton 018	E06000045	Southampton	E06000045	Southampton	6,089	67	75	83	89	92	70	97	71	86	87	86	90	66	76	74	54	60	61	65	71	73	73	71	49	60	71	89	70	62	60	82	60	76	73	75	84	89	99	99	73	66	49	50
E02003567	Southampton 019	E06000045	Southampton	E06000045	Southampton	7,675	86	112	109	123	112	131	132	146	141	124	123	129	124	99	116	95	101	92	91	96	97	92	99	70	82	110	135	120	106	121	117	108	98	115	129	99	91	103	118	111	106	92	91
E02003568	Southampton 020	E06000045	Southampton	E06000045	Southampton	8,997	113	88	101	94	100	82	85	95	72	79	71	62	75	61	52	53	62	50	72	151	248	238	250	216	248	286	309	300	280	247	198	192	199	177	178	162	172	202	161	135	132	137	118
E02003569	Southampton 021	E06000045	Southampton	E06000045	Southampton	8,011	101	121	104	109	110	98	100	95	81	84	67	100	71	71	56	65	62	57	54	73	121	113	151	131	161	196	225	214	199	205	152	158	149	180	164	160	150	172	145	146	107	114	100
E02003570	Southampton 022	E06000045	Southampton	E06000045	Southampton	12,217	153	156	165	141	199	191	174	165	156	178	176	142	148	138	113	141	131	172	209	285	460	442	469	404	394	337	347	316	270	268	234	221	202	202	209	192	176	202	189	176	168	149	146
E02003571	Southampton 023	E06000045	Southampton	E06000045	Southampton	11,109	64	66	53	75	72	45	32	36	28	29	28	38	30	24	19	31	28	23	127	524	1,026	1,140	1,079	969	859	446	441	359	272	236	180	142	150	131	102	87	81	81	83	69	73	69	70
E02003572	Southampton 024	E06000045	Southampton	E06000045	Southampton	6,100	81	85	82	85	88	82	90	94	92	73	79	77	83	73	72	73	63	52	63	78	73	54	60	47	44	84	71	85	79	85	92	81	82	78	83	81	81	82	81	89	67	76	80
E02003573	Southampton 025	E06000045	Southampton	E06000045	Southampton	7,536	88	88	96	110	129	116	102	123	131	110	119	127	109	94	82	87	77	84	77	90	71	82	91	81	73	118	107	110	90	110	99	99	94	84	109	102	101	104	103	76	72	65	73
E02003574	Southampton 026	E06000045	Southampton	E06000045	Southampton	7,337	86	111	82	86	76	86	69	99	80	72	93	76	64	89	78	60	63	79	66	78	98	66	67	62	59	113	104	101	113	103	89	74	85	80	88	82	99	89	94	82	103	76	82
E02003575	Southampton 027	E06000045	Southampton	E06000045	Southampton	6,585	88	114	129	106	133	124	119	123	115	126	111	110	95	85	93	83	88	73	68	98	83	64	63	54	67	90	121	114	105	125	112	82	95	87	100	77	108	76	103	78	66	69	65
E02003576	Southampton 028	E06000045	Southampton	E06000045	Southampton	8,131	131	116	120	126	98	106	129	126	134	115	107	96	105	97	105	94	98	86	103	96	103	111	91	76	87	130	170	168	146	150	105	126	105	113	115	121	114	124	115	124	99	106	83
E02003577	Southampton 029	E06000045	Southampton	E06000045	Southampton	14,201	143	154	172	148	131	140	148	171	127	125	128	125	91	74	71	54	73	60	165	739	626	559	536	409	384	552	509	468	422	403	321	319	280	287	283	245	218	231	204	206	186	159	154
E02003578	Southampton 030	E06000045	Southampton	E06000045	Southampton	6,066	77	75	77	74	77	96	73	91	69	70	69	62	58	64	58	53	55	67	53	73	95	76	65	52	55	109	121	99	95	87	99	87	76	85	104	76	69	70	73	73	74	51	72
E02003579	Southampton 031	E06000045	Southampton	E06000045	Southampton	9,092	135	147	133	137	126	122	116	107	130	110	91	95	94	107	87	98	73	86	87	92	103	113	97	107	102	161	201	196	192	205	163	157	170	148	147	114	143	126	115	134	131	106	101
E02003580	Southampton 032	E06000045	Southampton	E06000045	Southampton	6,003	96	106	99	132	117	111	102	106	116	88	91	75	100	74	73	87	64	65	59	77	80	62	78	63	60	80	96	106	94	107	87	73	73	91	89	64	96	77	77	98	55	62	61
E02003581	Isle of Wight 001	E06000046	Isle of Wight	E06000046	Isle of Wight	7,885	87	85	99	90	90	90	82	100	83	94	71	92	80	99	81	65	77	73	75	69	70	78	86	92	88	95	99	103	111	116	94	110	94	97	85	114	97	86	91	99	99	97	89
E02003582	Isle of Wight 002	E06000046	Isle of Wight	E06000046	Isle of Wight	8,608	62	78	77	84	97	93	100	106	99	102	104	100	95	108	98	89	111	86	99	72	53	64	66	53	67	76	53	56	62	59	80	68	64	92	76	86	71	79	99	101	85	91	95
E02003583	Isle of Wight 003	E06000046	Isle of Wight	E06000046	Isle of Wight	7,434	78	55	76	59	85	80	76	97	73	83	83	87	86	78	76	83	95	75	68	65	60	50	67	66	54	77	77	78	69	56	83	89	77	80	80	71	81	99	93	75	80	60	71
E02003584	Isle of Wight 004	E06000046	Isle of Wight	E06000046	Isle of Wight	6,468	64	43	58	36	65	52	42	49	36	49	43	50	42	46	62	79	68	81	75	85	81	62	89	98	106	112	83	86	103	77	85	63	78	74	64	69	54	61	57	73	62	69	63
E02003585	Isle of Wight 005	E06000046	Isle of Wight	E06000046	Isle of Wight	6,782	32	45	43	36	50	54	55	51	49	69	69	60	75	72	69	64	53	57	53	62	44	45	56	51	68	52	47	50	51	36	43	38	44	45	41	60	45	63	45	45	54	52	65
E02003586	Isle of Wight 006	E06000046	Isle of Wight	E06000046	Isle of Wight	7,868	74	58	58	93	80	105	100	101	98	112	99	99	97	109	91	93	87	85	81	68	63	58	78	73	84	93	58	57	87	63	53	68	57	63	75	82	81	72	82	100	80	81	67
E02003587	Isle of Wight 007	E06000046	Isle of Wight	E06000046	Isle of Wight	8,769	90	118	96	105	132	130	130	103	124	121	116	114	120	109	100	94	106	91	109	89	92	81	89	101	102	95	91	94	110	96	84	101	103	106	99	103	103	83	107	104	122	98	96
E02003588	Isle of Wight 008	E06000046	Isle of Wight	E06000046	Isle of Wight	8,437	81	77	102	105	99	112	97	98	101	96	80	92	84	100	109	100	75	76	94	76	70	76	97	97	105	102	110	104	120	113	126	111	112	117	132	110	82	74	102	93	88	88	77
E02003589	Isle of Wight 009	E06000046	Isle of Wight	E06000046	Isle of Wight	8,133	93	108	106	89	108	108	92	96	80	96	79	94	82	89	71	72	71	72	97	100	79	87	109	122	114	152	134	136	138	145	126	128	125	120	136	114	96	90	94	100	93	82	102
E02003590	Isle of Wight 010	E06000046	Isle of Wight	E06000046	Isle of Wight	7,460	33	33	39	43	53	46	62	53	54	59	64	57	73	70	63	64	62	66	66	37	54	46	53	38	56	48	26	39	41	38	39	35	34	40	51	61	52	50	51	49	63	54	53
E02003591	Isle of Wight 011	E06000046	Isle of Wight	E06000046	Isle of Wight	9,618	84	99	96	123	117	117	104	114	120	99	125	121	117	133	131	122	110	110	91	104	87	88	117	93	98	91	100	82	107	92	94	120	115	98	100	112	98	98	105	114	121	110	83
E02003592	Isle of Wight 012	E06000046	Isle of Wight	E06000046	Isle of Wight	9,487	54	56	51	60	67	74	56	72	80	62	71	62	81	65	74	79	68	78	81	58	73	70	69	75	82	74	74	63	63	66	57	61	60	66	56	50	49	58	56	67	66	58	53
E02003593	Isle of Wight 013	E06000046	Isle of Wight	E06000046	Isle of Wight	5,269	24	25	26	45	37	36	48	36	41	43	42	41	46	61	60	36	43	46	43	40	28	27	30	35	40	33	30	31	35	28	26	44	39	30	39	37	44	38	41	47	49	43	44
E02003594	Isle of Wight 014	E06000046	Isle of Wight	E06000046	Isle of Wight	9,430	62	82	75	85	88	89	102	112	100	105	85	90	111	101	85	95	99	93	105	85	73	93	101	110	76	99	81	85	88	81	87	95	91	91	94	86	98	102	105	86	100	76	80
E02003595	Isle of Wight 015	E06000046	Isle of Wight	E06000046	Isle of Wight	7,906	52	42	69	60	62	60	69	65	84	60	58	62	57	54	67	78	56	64	67	54	61	51	72	61	65	60	48	64	49	46	61	54	56	48	56	60	56	77	56	59	64	53	58
E02003596	Isle of Wight 016	E06000046	Isle of Wight	E06000046	Isle of Wight	8,949	71	73	70	88	87	76	85	88	81	84	68	85	73	73	73	73	61	77	82	76	80	76	79	93	87	104	75	91	97	79	65	81	82	69	72	75	72	77	79	85	69	78	67
E02003597	Isle of Wight 017	E06000046	Isle of Wight	E06000046	Isle of Wight	5,739	36	50	38	31	41	46	62	59	57	58	54	34	56	62	47	71	83	48	67	32	46	47	53	37	46	47	36	35	34	30	39	38	44	50	46	44	41	34	47	45	53	48	42
E02003598	Isle of Wight 018	E06000046	Isle of Wight	E06000046	Isle of Wight	7,529	45	34	48	58	62	61	47	73	60	49	74	76	86	76	84	64	59	55	67	63	59	66	59	60	53	55	52	54	64	43	54	63	66	56	64	46	58	64	55	74	71	56	68
E02004290	County Durham 002	E06000047	County Durham	E06000047	County Durham	5,776	48	44	47	68	38	44	61	70	51	73	51	71	65	60	60	56	56	64	58	40	49	52	46	51	49	54	51	73	57	50	60	54	50	57	49	67	70	50	69	87	74	67	48
E02004291	County Durham 005	E06000047	County Durham	E06000047	County Durham	7,248	92	65	80	79	100	77	101	82	83	94	69	80	80	66	81	73	81	71	48	65	73	82	66	73	78	114	85	107	98	117	95	103	105	98	115	92	114	105	101	104	71	66	77
E02004292	County Durham 007	E06000047	County Durham	E06000047	County Durham	7,883	70	65	63	70	73	82	99	80	71	88	84	73	75	115	71	71	59	64	72	57	67	75	69	57	72	90	88	73	96	81	79	73	75	81	78	58	77	82	89	83	78	82	78
E02004293	County Durham 011	E06000047	County Durham	E06000047	County Durham	9,758	114	108	124	130	109	122	112	117	112	121	118	129	128	114	116	88	104	103	106	98	107	108	125	81	122	122	129	172	145	130	120	127	120	145	119	120	142	105	109	114	101	93	102
E02004294	County Durham 013	E06000047	County Durham	E06000047	County Durham	8,317	48	54	62	54	66	75	56	98	92	72	75	101	88	103	71	72	89	82	76	76	80	74	70	76	86	87	74	98	88	90	73	70	60	70	81	83	87	92	84	95	95	82	84
E02004295	County Durham 015	E06000047	County Durham	E06000047	County Durham	7,276	50	63	58	61	59	78	80	71	69	86	78	86	105	89	65	77	73	63	83	71	69	98	79	65	71	78	73	78	82	73	65	51	80	59	69	73	75	80	72	66	73	76	87
E02004296	County Durham 019	E06000047	County Durham	E06000047	County Durham	8,364	95	85	79	77	102	80	79	104	100	94	91	87	97	102	86	79	86	84	86	67	76	85	85	84	95	80	93	125	139	109	93	108	100	112	109	117	93	115	107	103	91	83	86
E02004297	County Durham 001	E06000047	County Durham	E06000047	County Durham	8,125	64	80	70	67	101	93	86	94	104	87	101	105	89	74	76	81	73	64	64	71	81	71	60	60	70	108	95	90	89	99	109	87	91	121	95	86	109	95	85	108	96	94	72
E02004298	County Durham 003	E06000047	County Durham	E06000047	County Durham	10,060	79	88	112	96	102	105	97	113	98	105	122	101	118	106	102	99	95	94	101	87	75	85	84	67	68	91	125	102	123	103	110	75	96	106	114	111	118	124	127	123	108	122	106
E02004299	County Durham 004	E06000047	County Durham	E06000047	County Durham	8,538	81	75	90	78	91	84	119	90	125	104	97	119	96	112	83	78	84	62	96	76	68	91	96	76	83	106	105	110	115	97	99	94	110	106	88	93	115	90	101	97	101	125	78
E02004300	County Durham 006	E06000047	County Durham	E06000047	County Durham	7,867	82	89	88	106	108	101	126	101	106	103	89	104	105	77	77	70	59	66	53	62	59	85	78	75	85	110	101	124	113	104	106	90	106	109	97	88	93	91	96	85	96	73	76
E02004301	County Durham 008	E06000047	County Durham	E06000047	County Durham	9,555	100	116	106	133	118	136	140	148	128	154	157	140	144	137	121	109	136	113	106	104	116	108	126	99	104	109	162	145	141	143	103	142	123	127	133	127	128	110	120	137	99	104	91
E02004302	County Durham 009	E06000047	County Durham	E06000047	County Durham	7,840	91	101	97	97	98	93	118	111	95	121	65	91	72	86	67	82	69	75	83	75	67	81	83	75	100	97	107	121	137	100	101	101	112	103	106	87	88	97	94	101	85	90	81
E02004303	County Durham 010	E06000047	County Durham	E06000047	County Durham	11,174	87	105	84	108	108	111	122	115	131	136	116	116	133	132	115	87	113	98	120	105	116	98	127	107	105	166	144	170	154	134	140	124	129	153	152	125	151	131	146	148	126	116	119
E02004304	County Durham 012	E06000047	County Durham	E06000047	County Durham	9,245	101	95	96	118	132	135	127	118	132	121	127	135	121	108	98	95	94	99	99	80	111	80	102	97	73	105	92	121	110	98	108	118	109	112	123	133	124	132	118	133	104	108	90
E02004305	County Durham 014	E06000047	County Durham	E06000047	County Durham	9,993	113	131	133	156	131	145	127	153	154	133	130	150	148	107	97	98	103	94	96	111	105	123	98	107	97	138	153	170	154	163	136	112	146	151	151	121	135	139	131	124	108	97	103
E02004306	County Durham 020	E06000047	County Durham	E06000047	County Durham	5,936	50	61	55	54	84	58	90	59	60	77	53	63	61	55	52	47	48	61	52	42	38	42	34	31	30	47	53	66	67	46	49	51	63	58	56	60	53	74	68	56	56	51	69
E02004307	County Durham 024	E06000047	County Durham	E06000047	County Durham	6,672	67	68	70	69	74	62	74	77	73	81	69	54	75	74	66	58	81	57	84	73	66	72	57	64	58	67	73	92	85	88	78	87	71	61	96	72	90	89	78	64	84	74	73
E02004308	County Durham 022	E06000047	County Durham	E06000047	County Durham	8,210	39	59	61	66	65	87	73	91	75	84	67	69	89	59	84	65	57	68	69	46	57	64	43	50	61	77	81	73	81	88	85	99	80	99	122	118	123	134	120	138	129	105	117
E02004309	County Durham 023	E06000047	County Durham	E06000047	County Durham	6,342	45	55	64	72	77	78	89	76	87	91	70	78	65	73	72	60	54	64	50	64	59	52	49	57	60	80	83	88	86	85	88	70	75	97	82	87	84	83	77	75	89	86	70
E02004310	County Durham 026	E06000047	County Durham	E06000047	County Durham	7,926	90	73	81	75	82	103	80	94	89	94	88	88	95	87	86	82	84	87	70	80	80	89	83	68	91	94	117	100	97	91	88	102	92	96	104	84	116	96	105	107	123	79	69
E02004311	County Durham 027	E06000047	County Durham	E06000047	County Durham	9,182	76	94	110	114	104	104	97	115	92	109	96	89	108	95	90	85	99	72	98	79	75	75	78	72	63	109	114	108	104	106	91	116	111	127	110	122	129	112	96	121	105	97	92
E02004312	County Durham 028	E06000047	County Durham	E06000047	County Durham	7,429	47	53	75	65	79	77	71	74	76	76	63	67	66	68	59	69	62	60	63	57	47	53	51	51	60	71	66	68	86	57	74	70	73	99	83	81	84	98	85	82	83	81	73
E02004313	County Durham 029	E06000047	County Durham	E06000047	County Durham	7,876	60	52	74	68	71	77	69	57	84	72	93	86	62	80	66	66	58	59	61	122	391	396	318	304	267	214	222	179	204	166	128	109	110	91	122	93	93	88	89	89	85	69	64
E02004314	County Durham 030	E06000047	County Durham	E06000047	County Durham	14,473	14	22	20	22	32	11	9	14	13	18	14	23	21	25	16	21	16	15	490	2,693	2,148	1,831	1,215	916	789	389	326	285	233	200	150	126	103	88	72	77	71	65	36	44	26	30	28
E02004315	County Durham 033	E06000047	County Durham	E06000047	County Durham	14,775	88	110	117	130	139	128	147	140	151	154	151	161	165	156	156	149	158	171	158	187	942	860	751	796	660	254	211	236	191	200	175	153	152	166	176	155	146	155	140	159	157	163	148
E02004316	County Durham 031	E06000047	County Durham	E06000047	County Durham	6,320	60	70	70	60	75	103	80	79	73	90	79	67	80	68	73	60	51	61	54	56	49	66	57	46	42	82	90	84	103	76	77	80	89	87	86	68	96	102	83	100	75	60	75
E02004317	County Durham 038	E06000047	County Durham	E06000047	County Durham	7,575	75	57	69	75	77	80	72	89	86	73	74	79	81	110	81	85	79	79	73	84	81	55	78	56	54	88	74	94	89	90	76	88	77	82	86	94	98	90	100	84	102	82	75
E02004318	County Durham 041	E06000047	County Durham	E06000047	County Durham	6,661	56	69	79	79	74	75	77	72	81	79	56	66	73	71	54	66	70	58	62	51	54	51	65	65	78	83	98	97	119	119	82	103	97	80	98	85	96	79	76	79	88	100	94
E02004319	County Durham 044	E06000047	County Durham	E06000047	County Durham	7,837	86	80	88	89	80	100	95	76	100	92	80	92	85	94	100	85	107	76	73	75	80	72	69	59	74	105	94	121	106	115	106	94	95	89	104	85	87	134	89	105	85	84	70
E02004320	County Durham 016	E06000047	County Durham	E06000047	County Durham	8,958	78	75	78	114	104	97	112	98	107	91	89	108	98	118	94	81	80	82	84	55	90	80	74	75	87	101	106	111	103	96	86	88	94	117	104	117	128	141	117	130	121	112	110
E02004321	County Durham 017	E06000047	County Durham	E06000047	County Durham	8,559	98	102	98	100	85	96	106	109	110	82	119	89	99	111	98	80	73	80	84	70	109	77	88	72	85	106	143	121	157	133	92	135	119	109	126	117	122	103	105	113	100	81	95
E02004322	County Durham 018	E06000047	County Durham	E06000047	County Durham	8,517	85	91	102	111	101	111	120	107	146	120	132	114	111	90	127	100	86	101	105	97	95	82	78	75	102	102	139	125	130	109	116	106	100	85	96	115	99	107	99	84	100	87	69
E02004323	County Durham 021	E06000047	County Durham	E06000047	County Durham	8,066	88	87	85	78	112	103	95	89	98	108	98	85	91	89	81	82	70	74	68	73	132	146	101	116	134	97	126	106	131	106	115	112	116	116	117	93	100	93	102	96	88	89	85
E02004324	County Durham 025	E06000047	County Durham	E06000047	County Durham	5,735	54	52	54	54	52	64	64	56	88	67	63	79	70	60	63	61	59	48	40	47	52	63	63	52	52	68	69	70	81	64	56	63	69	79	82	72	73	74	72	79	65	46	65
E02004325	County Durham 032	E06000047	County Durham	E06000047	County Durham	8,526	93	119	118	106	109	107	132	107	136	117	120	134	99	107	105	100	105	87	101	103	87	116	92	87	108	102	108	115	128	107	119	104	118	119	138	94	92	96	105	102	95	94	90
E02004326	County Durham 034	E06000047	County Durham	E06000047	County Durham	6,856	91	91	97	89	94	80	86	94	100	107	88	100	68	80	90	60	71	64	73	78	83	95	72	79	78	102	88	112	101	112	96	93	86	93	82	81	80	74	87	78	78	71	69
E02004327	County Durham 036	E06000047	County Durham	E06000047	County Durham	5,785	43	52	43	66	58	52	65	60	70	59	49	76	67	61	65	60	65	65	69	54	64	66	63	55	53	48	57	87	77	75	54	81	57	79	69	66	71	64	58	55	70	59	58
E02004328	County Durham 035	E06000047	County Durham	E06000047	County Durham	7,274	88	91	91	97	86	97	107	97	99	107	81	69	102	102	101	91	85	87	98	88	72	85	91	80	81	89	84	93	113	95	69	101	81	89	87	100	84	86	100	99	96	88	58
E02004329	County Durham 037	E06000047	County Durham	E06000047	County Durham	6,393	42	46	46	52	39	74	66	63	56	64	56	62	60	68	82	75	74	79	65	71	76	61	56	59	56	85	89	65	68	78	60	43	53	60	65	62	67	73	69	66	50	60	68
E02004330	County Durham 039	E06000047	County Durham	E06000047	County Durham	5,715	54	52	58	53	64	50	65	51	62	50	40	45	52	50	47	46	41	56	54	52	67	55	59	63	63	66	61	66	72	56	66	70	59	70	82	68	65	63	51	67	54	50	52
E02004331	County Durham 040	E06000047	County Durham	E06000047	County Durham	7,287	85	77	90	80	87	89	99	103	90	97	77	81	82	72	80	74	66	77	62	58	72	98	90	84	78	89	91	114	103	93	79	62	80	97	79	95	97	94	82	79	73	68	73
E02004332	County Durham 043	E06000047	County Durham	E06000047	County Durham	7,353	66	83	90	99	83	77	92	98	102	103	90	99	80	87	90	77	86	75	76	66	64	76	62	65	64	72	85	114	98	82	90	89	83	97	83	89	92	103	84	89	79	92	74
E02004333	County Durham 047	E06000047	County Durham	E06000047	County Durham	6,910	52	53	57	65	60	66	62	67	72	69	69	71	60	62	74	55	68	53	66	53	73	66	54	47	71	62	75	73	89	72	82	69	56	77	82	73	80	71	73	81	80	68	76
E02004334	County Durham 048	E06000047	County Durham	E06000047	County Durham	7,240	67	61	65	71	71	90	103	100	84	97	89	87	88	95	84	88	101	76	66	69	75	67	68	77	66	91	98	101	88	76	85	87	84	87	86	80	91	86	79	80	87	77	83
E02004335	County Durham 049	E06000047	County Durham	E06000047	County Durham	7,369	140	103	115	104	101	86	96	84	94	96	69	75	80	56	62	76	80	74	63	62	81	73	86	75	75	101	133	153	145	129	119	114	97	103	112	103	116	97	105	84	77	94	77
E02004336	County Durham 050	E06000047	County Durham	E06000047	County Durham	6,703	62	73	72	46	78	62	72	84	68	80	73	71	73	56	51	64	65	51	62	58	44	57	54	45	59	73	74	90	79	84	56	67	70	79	70	72	76	66	85	60	76	62	55
E02004337	County Durham 052	E06000047	County Durham	E06000047	County Durham	10,003	92	112	107	120	122	114	112	143	137	140	110	120	129	121	97	110	109	122	99	114	126	91	95	96	78	106	111	128	110	111	127	103	103	132	126	122	126	159	137	137	137	119	110
E02004338	County Durham 053	E06000047	County Durham	E06000047	County Durham	7,106	87	64	70	73	85	74	70	82	85	70	90	91	64	87	71	86	72	78	71	60	85	85	75	57	73	81	93	100	98	114	85	75	81	73	75	85	83	84	87	88	88	75	63
E02004339	County Durham 054	E06000047	County Durham	E06000047	County Durham	6,847	51	49	43	67	57	79	63	62	80	70	79	96	90	77	81	90	74	61	65	49	58	60	44	54	40	56	44	57	61	48	72	56	58	73	74	65	59	75	82	73	86	66	83
E02004340	County Durham 059	E06000047	County Durham	E06000047	County Durham	10,335	102	106	128	119	123	123	121	137	140	121	114	133	114	129	112	94	115	101	106	91	103	95	94	81	87	152	131	162	194	128	133	137	115	140	131	111	134	111	107	117	102	105	111
E02004341	County Durham 060	E06000047	County Durham	E06000047	County Durham	8,671	88	77	78	77	79	99	89	91	107	107	92	89	101	113	106	92	75	76	95	82	74	65	76	75	71	96	105	107	89	104	94	87	92	78	89	98	109	107	90	80	89	94	89
E02004342	County Durham 061	E06000047	County Durham	E06000047	County Durham	5,766	89	87	99	85	101	87	100	97	103	104	86	89	104	92	80	75	73	73	83	64	78	75	74	72	76	90	69	85	85	60	84	67	72	81	94	71	85	66	74	74	74	70	59
E02004343	County Durham 062	E06000047	County Durham	E06000047	County Durham	5,504	54	47	55	58	45	69	52	71	78	87	49	71	59	59	71	65	55	71	59	48	67	52	58	42	72	75	74	64	73	60	51	56	49	81	63	68	55	85	62	77	66	49	61
E02004344	County Durham 063	E06000047	County Durham	E06000047	County Durham	7,130	60	68	78	82	74	73	80	78	98	84	87	76	60	73	85	83	80	50	73	54	72	79	63	77	70	77	62	68	85	80	78	68	71	63	67	70	96	83	63	65	64	77	68
E02004345	County Durham 064	E06000047	County Durham	E06000047	County Durham	12,728	91	100	104	102	87	128	105	123	134	140	149	122	146	130	137	161	137	121	127	132	104	94	95	100	97	130	91	124	110	114	118	92	92	118	102	112	125	103	123	125	144	118	109
E02004346	County Durham 065	E06000047	County Durham	E06000047	County Durham	5,142	33	31	29	34	40	36	48	47	51	52	54	66	62	57	52	52	42	39	48	45	33	49	41	32	32	37	35	35	46	37	31	43	33	35	30	33	35	39	36	44	55	46	39
E02004347	County Durham 066	E06000047	County Durham	E06000047	County Durham	7,256	40	53	46	53	56	48	58	55	61	59	71	72	70	78	70	75	81	92	104	128	232	142	91	83	81	68	76	69	64	67	55	61	45	56	53	58	62	60	80	66	67	45	58
E02004348	County Durham 042	E06000047	County Durham	E06000047	County Durham	7,983	53	62	45	61	61	65	71	62	66	77	83	84	86	76	80	84	67	68	68	60	61	64	67	48	54	58	54	54	71	55	57	48	66	58	69	68	58	54	74	56	72	76	74
E02004349	County Durham 045	E06000047	County Durham	E06000047	County Durham	9,442	113	125	117	125	120	134	120	145	142	142	115	130	120	127	121	100	100	95	101	99	85	92	77	58	77	99	124	136	128	156	101	121	96	137	123	104	122	102	129	87	133	116	91
E02004350	County Durham 046	E06000047	County Durham	E06000047	County Durham	9,692	76	75	82	89	92	115	125	95	111	109	118	127	106	98	115	116	101	85	80	85	86	85	85	91	81	96	116	109	115	112	107	113	98	107	101	108	115	130	145	145	115	83	97
E02004351	County Durham 051	E06000047	County Durham	E06000047	County Durham	7,361	85	75	83	87	94	95	92	87	92	101	86	118	97	80	100	90	85	61	82	84	72	90	85	63	71	74	83	89	92	85	91	79	81	101	90	75	89	66	86	83	57	68	71
E02004352	County Durham 055	E06000047	County Durham	E06000047	County Durham	7,938	86	85	90	92	84	107	87	105	99	71	77	106	67	84	83	113	87	97	80	98	94	98	114	86	93	111	103	106	96	131	81	88	89	95	85	92	112	87	91	109	79	72	71
E02004353	County Durham 056	E06000047	County Durham	E06000047	County Durham	7,340	53	83	71	62	66	73	90	68	77	69	68	71	81	80	74	69	81	65	68	76	63	78	73	61	51	65	59	83	74	72	77	62	57	57	61	61	82	75	80	84	81	56	78
E02004354	County Durham 057	E06000047	County Durham	E06000047	County Durham	9,106	99	95	96	93	96	107	115	99	136	111	130	109	91	110	97	97	93	80	104	98	84	94	85	85	84	106	99	137	108	106	112	130	104	116	132	116	139	89	121	120	92	109	88
E02004355	County Durham 058	E06000047	County Durham	E06000047	County Durham	7,265	84	96	90	83	82	95	80	86	108	87	98	102	96	123	100	83	91	83	96	81	89	77	84	58	74	87	101	94	98	89	74	76	90	109	86	87	88	80	90	82	86	85	82
E02003811	Cheshire East 022	E06000049	Cheshire East	E06000049	Cheshire East	6,765	57	59	62	56	63	66	73	78	67	66	85	72	78	95	67	86	82	75	70	56	40	40	43	44	41	44	53	48	46	34	45	41	40	40	49	54	53	55	54	67	79	67	64
E02003812	Cheshire East 023	E06000049	Cheshire East	E06000049	Cheshire East	6,203	52	57	65	60	53	67	67	68	69	69	73	77	76	74	79	85	70	83	63	49	28	28	27	39	26	41	37	40	31	32	33	43	38	55	54	67	67	58	65	73	58	71	88
E02003813	Cheshire East 024	E06000049	Cheshire East	E06000049	Cheshire East	6,113	41	47	51	53	54	53	48	65	61	57	65	53	49	60	47	54	65	46	58	51	52	58	54	54	50	52	52	50	78	59	48	45	55	52	48	67	66	71	67	53	62	57	61
E02003814	Cheshire East 025	E06000049	Cheshire East	E06000049	Cheshire East	8,017	105	113	114	103	101	119	100	123	123	116	103	105	116	101	100	101	83	86	101	66	85	67	71	88	98	90	103	114	110	116	109	97	89	105	83	102	112	92	105	100	110	91	106
E02003815	Cheshire East 026	E06000049	Cheshire East	E06000049	Cheshire East	7,208	105	96	99	102	109	93	106	108	113	85	95	111	111	88	98	64	71	64	54	57	63	62	60	74	63	82	91	72	89	92	95	85	76	85	93	71	86	78	86	85	91	58	66
E02003816	Cheshire East 027	E06000049	Cheshire East	E06000049	Cheshire East	7,163	72	86	85	64	77	80	76	78	76	65	79	72	76	85	57	65	57	68	63	48	68	48	69	85	73	80	95	102	82	90	103	82	70	74	74	80	84	75	106	103	83	65	82
E02003817	Cheshire East 028	E06000049	Cheshire East	E06000049	Cheshire East	6,885	52	55	67	73	66	66	72	73	79	84	75	69	84	77	88	75	82	67	59	38	31	42	45	48	44	50	36	48	40	51	57	62	58	60	60	58	68	67	84	78	80	67	86
E02003818	Cheshire East 029	E06000049	Cheshire East	E06000049	Cheshire East	5,380	48	38	43	50	42	57	47	63	48	46	36	51	59	58	49	56	50	67	50	48	37	30	38	40	31	29	43	39	36	50	43	44	42	39	41	44	51	44	55	52	53	52	50
E02003819	Cheshire East 030	E06000049	Cheshire East	E06000049	Cheshire East	6,188	52	57	45	58	45	60	60	53	57	42	64	72	82	72	69	71	52	64	48	56	28	45	45	45	52	48	48	41	44	50	46	50	44	60	57	65	55	51	68	64	55	71	70
E02003820	Cheshire East 031	E06000049	Cheshire East	E06000049	Cheshire East	9,151	131	148	155	139	118	118	114	121	107	111	135	106	97	111	109	111	102	102	93	82	73	84	82	103	106	115	119	130	117	143	143	143	122	141	133	134	107	116	120	117	100	97	94
E02003821	Cheshire East 032	E06000049	Cheshire East	E06000049	Cheshire East	5,416	50	54	39	46	41	42	37	52	45	54	52	48	38	69	53	48	51	65	47	34	35	47	47	50	44	59	49	57	50	51	49	60	64	62	44	50	44	49	62	54	45	44	52
E02003822	Cheshire East 033	E06000049	Cheshire East	E06000049	Cheshire East	10,886	101	98	110	101	96	87	115	96	105	92	109	118	120	129	102	100	126	84	104	68	78	67	87	95	95	109	81	95	91	84	95	81	89	86	92	93	97	95	104	122	98	111	107
E02003823	Cheshire East 040	E06000049	Cheshire East	E06000049	Cheshire East	6,535	48	64	48	66	56	74	74	66	87	67	60	76	89	77	74	71	62	75	69	49	39	43	54	52	62	46	57	64	58	57	49	58	41	58	65	63	74	46	64	70	58	57	64
E02003824	Cheshire East 042	E06000049	Cheshire East	E06000049	Cheshire East	5,680	46	66	62	62	72	62	74	74	65	70	72	78	73	66	65	69	69	72	61	48	41	37	38	49	44	45	48	45	47	55	53	45	50	53	46	78	72	62	64	66	70	67	78
E02003825	Cheshire East 034	E06000049	Cheshire East	E06000049	Cheshire East	6,347	66	67	60	76	81	74	73	75	94	83	66	81	83	95	73	82	73	86	70	57	68	52	77	86	82	76	92	99	69	89	75	76	78	85	77	68	65	69	59	77	88	84	72
E02003826	Cheshire East 035	E06000049	Cheshire East	E06000049	Cheshire East	8,120	123	113	115	119	139	116	127	128	128	144	124	114	105	101	118	101	109	97	94	88	76	74	102	105	93	127	132	122	113	115	100	119	109	115	118	104	102	127	100	106	108	91	90
E02003827	Cheshire East 036	E06000049	Cheshire East	E06000049	Cheshire East	9,708	132	151	137	145	145	157	176	176	130	129	134	144	142	123	118	102	96	103	102	84	91	92	119	132	155	135	164	173	141	168	164	180	151	166	155	142	165	142	134	121	119	114	100
E02003828	Cheshire East 037	E06000049	Cheshire East	E06000049	Cheshire East	6,880	82	95	112	82	99	119	113	135	119	119	116	102	112	91	85	84	69	69	85	62	62	59	55	75	72	91	81	104	98	107	99	90	91	107	90	108	99	89	107	92	96	62	61
E02003829	Cheshire East 038	E06000049	Cheshire East	E06000049	Cheshire East	5,687	36	50	43	39	43	51	51	43	57	58	39	48	40	49	39	93	81	71	73	70	58	100	121	116	111	57	69	54	69	61	52	47	44	56	58	51	47	59	51	50	67	52	54
E02003830	Cheshire East 039	E06000049	Cheshire East	E06000049	Cheshire East	8,186	86	107	138	125	103	111	107	128	130	107	102	116	101	93	94	99	89	82	88	75	103	120	137	153	138	144	136	134	126	144	99	127	111	138	131	124	137	130	121	128	111	93	108
E02003831	Cheshire East 041	E06000049	Cheshire East	E06000049	Cheshire East	9,707	110	97	106	109	97	61	104	93	106	105	122	109	103	96	107	103	96	94	101	70	84	74	82	107	107	86	68	90	70	78	90	97	93	84	109	94	78	84	104	114	98	99	94
E02003832	Cheshire East 043	E06000049	Cheshire East	E06000049	Cheshire East	6,554	85	84	79	81	72	65	81	80	81	77	74	74	71	72	78	75	67	86	50	65	73	103	111	114	147	121	127	133	112	121	141	127	110	114	129	112	123	110	99	120	95	76	99
E02003833	Cheshire East 044	E06000049	Cheshire East	E06000049	Cheshire East	6,094	67	63	62	74	64	77	66	71	72	77	75	77	74	74	64	88	74	80	73	55	44	61	78	69	72	68	84	80	74	64	78	71	69	63	68	68	82	86	64	78	69	68	70
E02003834	Cheshire East 045	E06000049	Cheshire East	E06000049	Cheshire East	7,123	80	99	79	73	90	92	78	102	100	112	87	108	88	77	86	62	72	93	79	69	89	98	117	117	117	103	108	122	110	113	119	106	86	102	116	106	112	106	116	122	112	81	91
E02003835	Cheshire East 046	E06000049	Cheshire East	E06000049	Cheshire East	7,798	51	57	63	62	67	58	65	84	83	87	66	73	85	76	64	83	83	84	71	46	46	57	49	64	58	66	62	56	58	54	55	59	56	57	57	68	67	55	80	82	75	65	68
E02003836	Cheshire East 047	E06000049	Cheshire East	E06000049	Cheshire East	7,008	59	61	58	65	63	70	52	65	57	56	63	65	59	66	58	55	63	57	60	50	57	48	66	75	76	86	73	76	79	70	77	82	67	74	89	63	67	84	72	79	77	66	68
E02003837	Cheshire East 049	E06000049	Cheshire East	E06000049	Cheshire East	14,244	148	142	150	162	177	163	166	162	182	154	190	227	202	218	201	213	187	212	216	141	163	119	182	147	145	132	145	131	118	107	130	133	109	150	165	141	144	144	173	160	171	151	166
E02003838	Cheshire East 048	E06000049	Cheshire East	E06000049	Cheshire East	6,994	82	93	87	103	74	76	77	86	92	75	75	75	66	71	84	70	68	62	63	42	44	54	49	67	78	61	78	69	79	69	68	80	69	74	74	83	78	99	75	85	87	58	59
E02003839	Cheshire East 050	E06000049	Cheshire East	E06000049	Cheshire East	6,998	57	64	66	70	64	60	73	77	74	66	76	81	86	78	76	65	60	73	67	53	40	54	46	66	53	84	89	90	80	77	62	71	50	77	74	77	62	66	72	63	83	80	79
E02003840	Cheshire East 051	E06000049	Cheshire East	E06000049	Cheshire East	10,552	73	63	77	66	91	88	93	115	102	91	118	117	115	125	125	133	106	114	100	75	68	57	71	73	72	72	64	66	58	63	62	60	57	64	74	82	75	88	95	101	95	96	83
E02003853	Cheshire East 001	E06000049	Cheshire East	E06000049	Cheshire East	6,102	55	76	59	60	68	62	65	55	53	63	61	54	63	59	69	70	45	60	46	35	25	39	42	44	60	50	50	46	51	53	58	54	62	54	64	61	61	66	65	59	65	62	68
E02003854	Cheshire East 002	E06000049	Cheshire East	E06000049	Cheshire East	6,295	54	81	75	74	76	66	82	73	65	68	73	68	77	69	82	72	66	76	62	63	45	36	48	36	45	48	41	46	29	36	32	37	42	57	42	58	74	72	75	64	87	61	81
E02003855	Cheshire East 003	E06000049	Cheshire East	E06000049	Cheshire East	6,443	49	48	50	73	68	55	68	85	74	71	63	78	62	88	65	70	63	57	78	36	30	33	52	43	38	32	37	32	37	38	34	40	48	48	42	56	55	67	62	69	62	76	62
E02003856	Cheshire East 004	E06000049	Cheshire East	E06000049	Cheshire East	10,869	90	129	126	136	125	128	144	135	137	134	147	127	128	130	114	122	121	115	122	62	64	77	87	90	104	98	131	150	133	116	135	148	152	155	146	135	137	155	142	151	154	148	150
E02003857	Cheshire East 005	E06000049	Cheshire East	E06000049	Cheshire East	6,603	76	90	71	83	88	86	91	85	92	86	97	84	81	92	72	70	68	69	75	39	46	43	48	65	54	82	73	66	78	78	66	74	78	102	82	97	95	105	100	92	94	86	88
E02003858	Cheshire East 006	E06000049	Cheshire East	E06000049	Cheshire East	7,010	42	56	75	77	80	83	66	79	71	58	86	82	82	86	88	101	82	94	92	49	47	55	48	58	52	59	61	68	60	64	61	61	58	64	80	62	72	80	77	85	99	75	82
E02003859	Cheshire East 007	E06000049	Cheshire East	E06000049	Cheshire East	11,967	97	110	109	98	124	101	134	123	111	140	130	137	126	112	96	116	110	97	111	69	76	89	104	100	99	94	99	106	88	91	82	100	87	103	122	116	126	120	126	140	145	126	140
E02003860	Cheshire East 008	E06000049	Cheshire East	E06000049	Cheshire East	7,230	62	82	70	101	88	106	115	109	90	103	119	108	109	113	102	92	96	81	82	54	44	47	50	45	40	39	34	43	50	52	43	39	48	67	65	61	66	85	89	109	112	113	100
E02003861	Cheshire East 009	E06000049	Cheshire East	E06000049	Cheshire East	6,380	73	65	78	92	79	68	89	78	93	71	74	83	95	62	69	88	76	66	73	51	39	40	53	43	46	50	55	69	74	65	51	65	62	73	76	71	73	81	69	85	76	75	71
E02003862	Cheshire East 011	E06000049	Cheshire East	E06000049	Cheshire East	5,115	27	25	29	32	25	43	49	43	63	42	56	60	68	55	69	54	62	56	62	29	28	25	18	26	37	24	23	21	19	23	11	22	16	19	14	35	27	28	37	39	38	41	36
E02003863	Cheshire East 010	E06000049	Cheshire East	E06000049	Cheshire East	6,715	51	75	76	81	89	84	71	91	92	82	91	82	94	87	81	85	86	78	72	37	33	34	45	36	47	39	46	42	36	52	45	47	38	56	62	45	65	73	62	89	100	98	84
E02003864	Cheshire East 012	E06000049	Cheshire East	E06000049	Cheshire East	8,278	54	77	79	94	92	62	85	74	79	67	84	88	81	86	94	89	102	86	69	60	57	56	59	58	53	52	61	46	71	60	83	86	54	72	83	70	80	84	101	112	79	93	88
E02003865	Cheshire East 013	E06000049	Cheshire East	E06000049	Cheshire East	7,915	63	81	81	92	91	86	94	90	107	87	103	105	89	100	93	59	85	80	76	46	54	47	47	55	60	58	66	54	76	71	64	82	76	69	83	92	84	97	104	127	97	97	106
E02003866	Cheshire East 014	E06000049	Cheshire East	E06000049	Cheshire East	5,970	41	44	48	46	54	55	59	70	78	71	77	81	88	76	80	62	66	60	72	47	35	36	47	52	41	42	33	39	37	35	46	31	43	42	45	58	49	63	62	68	75	83	72
E02003867	Cheshire East 015	E06000049	Cheshire East	E06000049	Cheshire East	7,529	70	76	88	106	95	110	109	95	109	105	102	91	90	99	106	100	91	93	86	54	50	52	65	55	56	81	74	70	79	63	62	91	90	86	91	80	87	77	101	89	90	74	76
E02003868	Cheshire East 016	E06000049	Cheshire East	E06000049	Cheshire East	8,289	89	84	83	124	87	82	95	111	75	91	114	100	100	97	77	82	90	76	72	69	71	67	74	83	76	95	116	106	98	105	112	127	100	135	96	111	108	94	121	107	102	102	116
E02003869	Cheshire East 017	E06000049	Cheshire East	E06000049	Cheshire East	7,137	69	76	68	81	65	78	71	69	74	70	82	77	90	74	65	85	82	80	64	54	42	37	58	58	53	55	66	66	59	67	93	79	78	80	68	90	84	85	74	71	84	85	83
E02003870	Cheshire East 018	E06000049	Cheshire East	E06000049	Cheshire East	10,318	103	117	128	125	115	99	111	117	120	90	88	99	77	93	80	85	95	77	85	64	85	88	126	123	165	149	155	194	180	185	172	194	163	161	190	183	156	177	165	150	133	121	115
E02003871	Cheshire East 019	E06000049	Cheshire East	E06000049	Cheshire East	6,761	65	75	77	95	84	89	93	98	93	82	74	77	78	71	77	56	73	69	77	41	43	62	44	54	65	69	65	75	66	63	72	66	69	87	90	74	75	90	70	87	88	64	71
E02003872	Cheshire East 020	E06000049	Cheshire East	E06000049	Cheshire East	9,595	54	70	76	84	60	78	84	104	87	71	85	114	99	100	98	90	109	79	99	71	61	70	67	60	77	50	67	67	51	61	60	61	56	64	73	78	89	72	83	83	73	93	103
E02003873	Cheshire East 021	E06000049	Cheshire East	E06000049	Cheshire East	6,041	65	79	81	64	80	80	91	86	83	87	75	95	71	67	80	64	49	50	54	35	54	61	64	74	88	77	80	108	78	81	97	87	84	81	84	60	78	82	67	91	80	71	67
E02003794	Cheshire West and Chester 022	E06000050	Cheshire West and Chester	E06000050	Cheshire West and Chester	8,606	74	82	89	74	96	111	98	98	104	107	105	124	111	98	115	103	97	105	107	68	76	67	78	63	79	73	75	83	69	85	68	86	74	80	97	94	114	93	101	102	96	116	94
E02003795	Cheshire West and Chester 025	E06000050	Cheshire West and Chester	E06000050	Cheshire West and Chester	5,777	48	64	71	51	67	58	75	86	58	64	64	79	62	83	45	69	55	47	66	52	55	62	50	66	59	61	56	63	56	75	51	80	58	57	81	41	54	46	53	56	63	66	71
E02003796	Cheshire West and Chester 027	E06000050	Cheshire West and Chester	E06000050	Cheshire West and Chester	7,265	85	83	103	102	121	81	101	101	96	73	84	88	79	73	77	63	77	68	73	70	62	68	62	61	71	69	68	61	58	55	85	85	90	81	90	85	93	82	90	92	84	74	80
E02003797	Cheshire West and Chester 028	E06000050	Cheshire West and Chester	E06000050	Cheshire West and Chester	10,259	96	96	119	116	123	117	135	135	104	126	99	104	138	93	137	107	121	110	107	96	108	132	118	111	117	109	117	119	88	138	110	124	101	118	111	129	116	119	131	136	152	137	114
E02003798	Cheshire West and Chester 029	E06000050	Cheshire West and Chester	E06000050	Cheshire West and Chester	6,073	83	76	78	92	82	98	94	81	91	94	87	98	82	82	76	76	72	62	81	68	55	63	60	65	69	61	81	77	68	69	72	97	80	88	99	64	81	83	66	74	71	70	69
E02003799	Cheshire West and Chester 031	E06000050	Cheshire West and Chester	E06000050	Cheshire West and Chester	7,113	94	83	90	90	98	99	104	116	97	103	98	88	95	90	90	68	64	69	70	79	86	92	81	83	107	90	86	103	90	88	83	94	88	90	85	89	89	103	81	101	90	74	69
E02003800	Cheshire West and Chester 030	E06000050	Cheshire West and Chester	E06000050	Cheshire West and Chester	6,844	76	59	75	70	84	81	80	93	78	76	82	88	100	67	82	65	76	68	69	62	45	45	42	42	56	47	51	53	41	53	59	47	49	55	61	59	54	57	79	69	77	78	74
E02003801	Cheshire West and Chester 032	E06000050	Cheshire West and Chester	E06000050	Cheshire West and Chester	6,839	74	77	94	93	92	95	102	85	88	84	85	97	80	85	76	75	63	70	69	48	49	46	51	70	50	46	52	68	67	65	63	76	72	77	80	75	102	102	86	118	90	83	75
E02003802	Cheshire West and Chester 033	E06000050	Cheshire West and Chester	E06000050	Cheshire West and Chester	8,834	71	80	71	85	72	66	51	69	57	38	45	44	46	55	38	36	38	24	33	69	224	223	179	181	223	225	216	231	250	191	169	179	166	154	156	152	161	152	129	129	126	111	107
E02003803	Cheshire West and Chester 034	E06000050	Cheshire West and Chester	E06000050	Cheshire West and Chester	9,932	62	48	48	49	40	28	38	35	37	32	39	36	31	29	39	46	59	48	150	543	748	733	544	465	420	289	221	210	191	215	174	176	141	155	120	131	115	107	104	96	85	81	71
E02003804	Cheshire West and Chester 036	E06000050	Cheshire West and Chester	E06000050	Cheshire West and Chester	6,557	92	71	79	77	72	70	66	62	55	62	56	68	70	68	73	49	48	56	54	46	53	56	79	100	91	99	98	117	108	98	106	121	112	113	111	101	106	100	81	99	86	90	78
E02003805	Cheshire West and Chester 039	E06000050	Cheshire West and Chester	E06000050	Cheshire West and Chester	6,296	35	48	55	53	55	55	53	72	66	62	84	84	76	86	77	95	74	81	82	61	52	51	65	55	54	54	63	51	36	38	29	47	28	41	32	53	64	62	62	57	68	58	54
E02003806	Cheshire West and Chester 041	E06000050	Cheshire West and Chester	E06000050	Cheshire West and Chester	7,764	91	99	88	117	106	123	125	112	115	127	91	97	98	85	88	87	74	58	79	52	53	45	58	64	59	62	73	76	77	89	111	121	90	131	139	90	109	109	97	95	107	111	95
E02003807	Cheshire West and Chester 043	E06000050	Cheshire West and Chester	E06000050	Cheshire West and Chester	8,007	48	65	64	69	84	72	78	70	85	64	78	64	101	82	100	87	69	69	76	55	40	63	68	59	75	64	70	75	76	67	62	86	65	81	84	92	92	100	84	89	113	96	102
E02003808	Cheshire West and Chester 044	E06000050	Cheshire West and Chester	E06000050	Cheshire West and Chester	6,452	54	98	78	102	79	105	82	118	80	74	89	108	77	62	64	90	68	73	87	71	68	56	68	65	79	85	99	98	94	100	97	102	70	88	83	94	93	92	101	91	88	69	70
E02003809	Cheshire West and Chester 046	E06000050	Cheshire West and Chester	E06000050	Cheshire West and Chester	8,011	72	75	64	83	73	83	86	96	93	82	91	81	93	98	91	112	90	84	99	64	73	64	58	69	63	61	42	73	43	53	48	65	62	72	72	64	84	76	70	87	88	85	78
E02003810	Cheshire West and Chester 047	E06000050	Cheshire West and Chester	E06000050	Cheshire West and Chester	9,094	74	80	90	112	90	108	112	112	108	104	109	119	117	99	108	118	111	82	90	69	72	68	53	64	68	74	70	70	78	62	60	77	75	79	72	86	89	99	102	105	88	90	85
E02003841	Cheshire West and Chester 001	E06000050	Cheshire West and Chester	E06000050	Cheshire West and Chester	7,951	70	64	76	68	78	77	87	73	98	76	87	68	76	86	77	93	88	98	96	54	63	62	84	80	98	59	66	83	81	73	79	78	63	74	71	84	65	81	69	93	75	70	72
E02003842	Cheshire West and Chester 004	E06000050	Cheshire West and Chester	E06000050	Cheshire West and Chester	5,357	20	24	33	46	42	43	40	53	56	58	40	54	59	69	53	59	47	53	44	39	24	33	42	33	38	41	40	41	38	26	31	34	34	40	44	34	37	36	36	42	47	43	42
E02003843	Cheshire West and Chester 005	E06000050	Cheshire West and Chester	E06000050	Cheshire West and Chester	6,025	65	55	66	76	68	74	69	76	69	58	66	67	72	68	62	55	52	69	63	57	51	51	61	52	44	69	66	65	70	64	76	84	75	61	80	64	73	64	71	70	80	60	65
E02003844	Cheshire West and Chester 006	E06000050	Cheshire West and Chester	E06000050	Cheshire West and Chester	6,476	41	43	47	61	60	45	80	64	55	68	51	65	60	62	58	58	67	50	61	49	47	60	68	78	71	65	55	51	79	61	49	45	57	53	69	50	54	68	61	73	62	67	61
E02003845	Cheshire West and Chester 007	E06000050	Cheshire West and Chester	E06000050	Cheshire West and Chester	9,672	158	147	159	150	149	138	139	159	124	97	130	132	123	109	94	92	108	73	104	81	99	102	119	123	152	187	169	208	195	166	176	170	145	145	179	128	146	126	150	138	126	109	112
E02003846	Cheshire West and Chester 008	E06000050	Cheshire West and Chester	E06000050	Cheshire West and Chester	6,800	72	107	100	90	114	100	116	96	118	113	117	103	114	93	96	89	76	74	73	69	75	76	80	75	83	94	117	108	113	109	91	110	104	111	93	71	93	79	79	91	72	71	53
E02003847	Cheshire West and Chester 009	E06000050	Cheshire West and Chester	E06000050	Cheshire West and Chester	9,466	78	88	108	94	83	100	90	74	88	76	85	117	100	113	88	111	99	105	106	95	96	104	107	114	86	95	91	90	104	86	85	110	78	94	85	91	99	102	97	119	115	106	108
E02003848	Cheshire West and Chester 010	E06000050	Cheshire West and Chester	E06000050	Cheshire West and Chester	5,005	56	51	50	73	67	58	59	59	63	56	81	62	56	78	69	53	70	53	54	60	72	60	67	55	49	49	60	68	61	62	69	60	54	51	60	60	76	53	55	62	74	47	45
E02003849	Cheshire West and Chester 011	E06000050	Cheshire West and Chester	E06000050	Cheshire West and Chester	7,689	107	118	138	122	109	122	143	138	119	104	108	96	90	102	80	105	101	91	75	81	95	82	89	84	94	108	119	121	114	124	129	112	119	114	133	119	115	117	124	110	93	77	79
E02003850	Cheshire West and Chester 013	E06000050	Cheshire West and Chester	E06000050	Cheshire West and Chester	5,050	42	50	49	53	48	68	56	58	65	52	47	58	63	54	52	39	50	57	43	60	52	41	72	53	61	46	49	63	58	52	53	47	58	59	59	50	52	44	52	72	58	34	50
E02003851	Cheshire West and Chester 014	E06000050	Cheshire West and Chester	E06000050	Cheshire West and Chester	5,551	38	47	66	52	60	60	54	56	62	51	53	62	66	63	59	63	70	52	63	56	54	52	55	40	48	44	46	57	51	43	46	63	46	47	52	52	47	62	57	36	70	72	55
E02003852	Cheshire West and Chester 016	E06000050	Cheshire West and Chester	E06000050	Cheshire West and Chester	6,399	45	47	52	56	58	64	75	59	79	58	70	68	76	73	69	67	59	64	50	51	57	68	65	60	54	69	74	75	68	73	67	61	60	60	61	73	74	67	67	75	76	59	63
E02003874	Cheshire West and Chester 002	E06000050	Cheshire West and Chester	E06000050	Cheshire West and Chester	9,171	81	74	91	100	84	117	97	110	113	96	101	101	102	102	97	100	85	99	96	70	70	62	76	79	60	90	71	77	78	73	70	85	90	76	80	103	108	97	123	116	120	98	113
E02003875	Cheshire West and Chester 003	E06000050	Cheshire West and Chester	E06000050	Cheshire West and Chester	6,256	39	53	48	60	49	50	48	55	55	53	49	63	63	60	59	62	57	55	59	47	30	51	54	30	42	51	34	45	41	25	44	39	35	42	52	45	44	49	46	73	77	61	50
E02003876	Cheshire West and Chester 012	E06000050	Cheshire West and Chester	E06000050	Cheshire West and Chester	5,495	71	60	72	43	86	65	84	87	71	65	64	60	69	63	59	63	50	57	69	44	47	40	48	39	50	61	59	58	73	60	49	66	68	65	77	57	64	60	67	66	70	69	58
E02003877	Cheshire West and Chester 015	E06000050	Cheshire West and Chester	E06000050	Cheshire West and Chester	9,291	70	88	66	82	76	75	119	90	100	97	91	94	80	90	97	100	98	102	105	72	68	59	62	79	69	91	83	99	77	74	75	78	85	68	76	89	76	100	80	109	100	88	80
E02003878	Cheshire West and Chester 017	E06000050	Cheshire West and Chester	E06000050	Cheshire West and Chester	8,751	73	112	90	86	91	102	99	100	103	89	112	96	90	86	85	90	85	82	89	64	63	82	75	85	82	67	79	77	79	68	78	91	88	99	102	98	97	106	104	105	89	101	79
E02003879	Cheshire West and Chester 018	E06000050	Cheshire West and Chester	E06000050	Cheshire West and Chester	8,670	146	140	146	147	142	141	127	109	107	114	99	101	87	84	91	80	70	64	77	62	76	119	107	98	116	142	134	164	171	171	146	173	147	161	161	148	130	151	148	125	145	124	98
E02003880	Cheshire West and Chester 019	E06000050	Cheshire West and Chester	E06000050	Cheshire West and Chester	6,227	73	59	59	56	62	70	73	72	76	81	67	72	75	92	76	88	73	77	57	61	54	65	59	61	50	58	65	73	68	72	56	57	61	63	51	47	56	67	53	62	66	58	64
E02003881	Cheshire West and Chester 020	E06000050	Cheshire West and Chester	E06000050	Cheshire West and Chester	5,873	53	68	49	55	61	77	64	71	79	69	73	65	69	80	63	73	66	56	59	63	50	53	66	62	69	79	79	65	81	68	78	83	78	78	80	80	80	98	86	81	73	72	74
E02003882	Cheshire West and Chester 021	E06000050	Cheshire West and Chester	E06000050	Cheshire West and Chester	9,292	89	95	96	95	102	114	128	131	118	125	115	117	123	123	107	112	100	108	109	87	92	110	84	96	87	122	129	113	115	147	111	113	102	120	117	112	125	128	115	109	92	106	108
E02003883	Cheshire West and Chester 023	E06000050	Cheshire West and Chester	E06000050	Cheshire West and Chester	10,700	70	79	96	112	110	126	113	125	149	132	127	154	152	154	165	142	135	137	138	70	100	98	81	100	82	97	94	95	78	82	74	89	88	101	95	96	128	111	132	142	137	142	140
E02003884	Cheshire West and Chester 024	E06000050	Cheshire West and Chester	E06000050	Cheshire West and Chester	8,487	74	79	90	83	82	99	97	115	108	103	95	116	102	98	105	99	77	102	76	52	58	49	46	66	55	64	49	68	57	58	58	64	46	54	63	70	95	91	77	90	88	105	100
E02003885	Cheshire West and Chester 026	E06000050	Cheshire West and Chester	E06000050	Cheshire West and Chester	5,988	52	60	89	54	62	85	80	78	76	82	71	84	58	59	64	52	60	45	62	39	36	47	37	63	52	44	58	58	48	53	44	52	53	54	52	76	69	58	74	56	72	56	67
E02003886	Cheshire West and Chester 035	E06000050	Cheshire West and Chester	E06000050	Cheshire West and Chester	6,514	73	84	81	83	78	88	95	100	108	86	72	88	82	89	98	66	73	74	64	61	68	82	80	87	75	80	81	111	94	102	108	99	75	103	82	82	75	74	77	82	58	54	63
E02003887	Cheshire West and Chester 037	E06000050	Cheshire West and Chester	E06000050	Cheshire West and Chester	6,492	74	71	75	80	80	72	70	89	86	83	69	69	90	86	70	69	79	83	68	57	61	60	67	55	78	76	81	78	70	87	69	81	70	85	93	83	73	82	65	88	69	75	73
E02003888	Cheshire West and Chester 038	E06000050	Cheshire West and Chester	E06000050	Cheshire West and Chester	6,269	73	82	80	78	67	72	76	79	86	57	80	72	69	64	69	65	69	62	71	53	60	74	76	97	67	86	100	105	89	91	73	75	78	90	77	55	73	73	78	72	59	59	76
E02003889	Cheshire West and Chester 040	E06000050	Cheshire West and Chester	E06000050	Cheshire West and Chester	5,900	86	87	85	103	84	102	98	124	86	90	87	119	68	93	96	65	76	75	62	60	69	52	62	65	67	75	64	75	89	68	79	67	73	80	76	80	102	70	87	69	53	66	48
E02003890	Cheshire West and Chester 042	E06000050	Cheshire West and Chester	E06000050	Cheshire West and Chester	6,488	86	88	73	86	91	76	90	86	82	87	75	79	57	76	90	63	75	55	77	68	61	76	74	64	87	73	105	99	82	82	92	100	80	91	79	86	88	74	80	90	77	59	53
E02003891	Cheshire West and Chester 045	E06000050	Cheshire West and Chester	E06000050	Cheshire West and Chester	6,043	44	43	40	54	53	62	71	66	83	69	69	92	69	90	79	72	75	65	53	46	42	47	41	44	41	38	33	45	36	29	42	36	37	28	43	41	40	39	55	63	61	60	69
E02006008	Shropshire 025	E06000051	Shropshire	E06000051	Shropshire	9,395	111	89	99	126	97	100	98	102	103	118	95	117	105	99	94	109	96	81	82	79	50	74	79	95	114	111	100	100	131	113	105	117	100	118	111	118	119	118	105	112	131	124	107
E02006009	Shropshire 027	E06000051	Shropshire	E06000051	Shropshire	6,970	71	63	91	74	68	70	62	68	51	82	64	45	77	54	72	58	61	74	87	96	163	156	162	142	126	87	78	92	68	87	68	72	86	75	99	80	66	55	64	77	72	49	54
E02006010	Shropshire 029	E06000051	Shropshire	E06000051	Shropshire	11,796	98	113	112	130	111	120	116	117	135	148	121	142	121	141	132	113	110	102	88	74	73	80	81	101	98	94	81	86	90	113	107	114	111	110	105	122	152	127	126	127	119	118	130
E02006011	Shropshire 031	E06000051	Shropshire	E06000051	Shropshire	5,963	42	38	53	59	72	57	48	73	60	48	58	59	69	67	81	51	59	64	53	48	27	40	41	37	44	50	41	55	58	45	52	47	60	63	65	60	59	66	62	83	61	71	67
E02006012	Shropshire 033	E06000051	Shropshire	E06000051	Shropshire	6,358	34	46	48	48	52	42	37	40	46	46	54	64	64	54	47	60	54	53	74	46	40	41	53	47	60	50	52	45	60	60	58	53	74	54	48	57	53	69	62	74	71	54	64
E02006013	Shropshire 034	E06000051	Shropshire	E06000051	Shropshire	7,752	46	53	65	49	55	80	69	89	85	77	81	73	76	78	59	78	76	55	69	67	51	50	59	43	63	64	60	60	52	48	57	56	58	46	59	63	58	58	72	91	72	108	60
E02006014	Shropshire 035	E06000051	Shropshire	E06000051	Shropshire	9,684	68	88	101	102	84	91	78	81	92	95	88	107	105	86	104	108	88	98	73	74	68	79	70	97	76	90	103	87	80	87	83	85	78	78	101	83	79	85	79	91	74	90	88
E02006015	Shropshire 001	E06000051	Shropshire	E06000051	Shropshire	10,499	110	101	108	103	114	108	120	116	118	119	123	144	119	125	104	101	106	105	104	83	66	78	104	108	113	125	114	128	109	137	124	127	115	138	123	127	124	107	125	129	117	109	107
E02006016	Shropshire 002	E06000051	Shropshire	E06000051	Shropshire	8,236	63	61	74	81	68	87	74	67	80	79	77	84	75	81	87	97	72	73	73	77	53	49	78	69	81	53	70	71	81	75	67	65	73	70	66	68	97	70	83	70	79	81	87
E02006017	Shropshire 004	E06000051	Shropshire	E06000051	Shropshire	8,147	58	66	61	65	69	67	88	71	82	116	91	74	107	96	106	114	150	133	134	72	48	50	60	64	66	57	69	65	71	82	79	78	93	87	55	74	105	78	80	90	77	84	90
E02006018	Shropshire 005	E06000051	Shropshire	E06000051	Shropshire	12,327	109	120	124	145	140	142	158	150	149	171	151	147	149	129	137	127	112	122	109	102	104	112	125	126	136	142	135	161	142	148	170	138	120	147	166	139	126	139	156	158	144	127	153
E02006019	Shropshire 008	E06000051	Shropshire	E06000051	Shropshire	6,343	53	63	58	57	67	58	58	55	56	65	80	81	83	78	79	63	70	73	71	53	52	48	64	72	54	76	88	63	64	79	66	68	51	75	72	71	76	81	79	78	64	63	57
E02006020	Shropshire 009	E06000051	Shropshire	E06000051	Shropshire	7,769	45	76	77	86	75	83	78	80	97	85	90	87	77	70	61	94	95	72	89	112	117	122	134	117	123	105	117	113	121	111	116	103	112	94	111	109	92	95	86	92	84	92	56
E02006021	Shropshire 010	E06000051	Shropshire	E06000051	Shropshire	8,578	49	61	54	66	61	70	80	97	91	107	105	105	105	103	99	114	87	110	106	84	86	81	97	91	97	58	67	64	54	74	64	70	78	75	81	80	75	73	90	100	95	84	102
E02006022	Shropshire 013	E06000051	Shropshire	E06000051	Shropshire	6,338	51	57	73	71	68	72	69	67	61	87	57	83	69	74	64	62	72	77	64	57	60	56	77	74	75	74	87	81	82	63	94	65	79	96	65	74	57	99	63	91	83	68	73
E02006023	Shropshire 003	E06000051	Shropshire	E06000051	Shropshire	10,033	91	117	102	91	82	95	98	110	120	113	111	134	124	121	129	156	161	131	107	105	85	75	97	95	101	94	94	77	99	106	106	95	109	92	98	91	93	93	132	110	85	136	112
E02006024	Shropshire 006	E06000051	Shropshire	E06000051	Shropshire	10,164	101	114	134	124	123	152	120	118	117	122	106	127	118	103	112	111	101	93	113	66	101	91	105	107	108	121	108	140	121	124	153	138	155	147	173	147	130	95	141	155	126	101	130
E02006025	Shropshire 007	E06000051	Shropshire	E06000051	Shropshire	9,955	81	77	80	95	108	85	112	99	111	113	108	120	109	82	111	109	110	103	98	81	73	66	95	119	126	103	109	120	128	102	112	119	107	143	104	131	120	123	117	114	115	120	108
E02006026	Shropshire 011	E06000051	Shropshire	E06000051	Shropshire	7,149	45	60	57	68	83	58	73	67	68	96	93	93	109	111	90	90	85	64	72	68	51	53	55	55	63	65	75	61	68	75	59	72	66	70	68	68	57	62	65	63	69	57	65
E02006027	Shropshire 012	E06000051	Shropshire	E06000051	Shropshire	5,491	36	43	49	46	44	54	52	55	55	54	54	62	44	49	57	55	60	46	51	47	24	42	36	46	35	45	36	52	38	67	42	50	54	51	41	46	47	43	45	41	55	42	47
E02006028	Shropshire 014	E06000051	Shropshire	E06000051	Shropshire	9,432	54	93	79	91	76	82	78	108	93	105	107	95	108	120	93	116	138	122	112	91	90	68	85	79	94	79	64	89	88	97	75	84	87	82	96	80	97	86	124	87	102	93	70
E02006029	Shropshire 015	E06000051	Shropshire	E06000051	Shropshire	8,121	98	96	111	129	114	97	106	115	117	98	96	111	113	105	109	109	103	81	111	81	89	89	87	93	117	97	90	102	112	128	115	105	104	115	110	99	103	104	94	109	93	107	87
E02006030	Shropshire 016	E06000051	Shropshire	E06000051	Shropshire	8,249	107	103	123	109	118	123	108	107	124	111	112	110	105	110	108	83	78	98	76	68	72	73	92	86	107	110	113	119	128	113	139	127	137	123	120	130	130	105	114	123	101	90	88
E02006031	Shropshire 017	E06000051	Shropshire	E06000051	Shropshire	8,361	98	95	99	88	89	99	90	92	85	89	86	62	59	78	77	64	51	56	65	67	50	69	86	102	113	139	137	127	161	156	152	160	171	155	166	110	118	122	138	93	100	100	115
E02006032	Shropshire 018	E06000051	Shropshire	E06000051	Shropshire	9,010	102	122	118	100	109	97	122	114	135	148	109	136	116	101	113	104	121	105	99	94	68	82	75	75	105	104	87	97	107	114	115	101	122	113	102	121	118	117	134	123	112	107	96
E02006033	Shropshire 019	E06000051	Shropshire	E06000051	Shropshire	8,782	62	64	55	69	50	68	68	74	72	73	68	85	55	66	64	61	61	63	74	79	65	92	98	106	126	148	142	175	181	189	127	123	121	127	116	100	112	87	94	110	97	92	95
E02006034	Shropshire 020	E06000051	Shropshire	E06000051	Shropshire	10,302	105	103	117	123	128	118	119	118	129	113	135	139	133	118	111	96	102	104	106	70	88	87	108	106	121	102	104	95	145	134	125	127	139	136	114	109	122	143	122	125	141	139	145
E02006035	Shropshire 021	E06000051	Shropshire	E06000051	Shropshire	5,602	31	35	38	53	43	51	48	42	47	51	42	50	64	45	50	62	50	44	57	44	29	30	29	33	35	39	28	40	45	53	49	48	47	52	41	67	74	81	73	70	56	46	54
E02006036	Shropshire 022	E06000051	Shropshire	E06000051	Shropshire	6,427	51	47	47	65	48	60	56	65	61	76	82	67	68	61	58	52	49	60	63	42	52	54	42	49	57	62	82	78	107	92	69	88	97	84	90	72	86	83	91	76	70	62	68
E02006037	Shropshire 023	E06000051	Shropshire	E06000051	Shropshire	10,334	79	101	85	108	88	89	115	139	131	115	120	124	130	150	195	192	206	223	199	106	87	107	87	91	94	81	70	94	86	99	113	99	99	119	82	106	90	125	121	136	90	96	124
E02006038	Shropshire 024	E06000051	Shropshire	E06000051	Shropshire	8,213	78	84	96	85	84	92	100	105	95	85	80	84	90	90	76	70	79	65	76	65	52	51	59	62	64	69	58	90	84	100	71	89	87	97	93	85	91	105	100	95	85	97	111
E02006039	Shropshire 026	E06000051	Shropshire	E06000051	Shropshire	8,189	68	61	65	70	82	70	85	110	104	103	95	108	85	107	79	96	81	71	62	56	63	67	74	72	86	74	75	97	79	82	98	86	81	97	82	81	72	59	72	86	77	93	81
E02006040	Shropshire 028	E06000051	Shropshire	E06000051	Shropshire	7,956	50	52	56	74	67	49	68	85	90	93	89	85	79	90	112	119	178	207	205	82	58	59	47	67	62	59	75	71	67	53	59	55	62	65	64	69	58	62	72	79	57	81	80
E02006041	Shropshire 030	E06000051	Shropshire	E06000051	Shropshire	5,945	32	45	48	46	39	61	62	50	52	46	64	63	63	56	54	70	67	54	53	41	37	56	56	44	51	47	49	43	44	46	63	41	52	55	65	48	46	43	49	53	55	66	53
E02006042	Shropshire 032	E06000051	Shropshire	E06000051	Shropshire	5,989	25	27	32	46	25	35	32	47	39	57	54	54	64	50	69	47	49	33	50	40	34	40	45	38	32	44	33	49	40	48	34	49	65	41	49	35	39	32	56	41	38	41	43
E02006043	Shropshire 036	E06000051	Shropshire	E06000051	Shropshire	6,830	49	56	62	62	67	81	73	67	76	67	76	74	71	56	64	47	56	39	49	50	41	49	44	57	56	71	65	69	81	53	73	83	79	54	64	57	66	60	69	62	60	75	65
E02006044	Shropshire 037	E06000051	Shropshire	E06000051	Shropshire	6,338	29	42	38	52	48	41	59	53	53	48	52	69	67	72	71	88	92	79	86	53	42	43	30	38	31	43	37	37	40	38	57	65	74	49	41	40	39	32	35	42	47	52	45
E02006045	Shropshire 038	E06000051	Shropshire	E06000051	Shropshire	10,988	75	97	96	99	82	95	95	101	113	93	106	94	96	94	107	84	98	91	106	82	98	102	102	103	101	97	97	106	111	121	112	113	136	117	128	94	105	97	117	131	121	106	83
E02006046	Shropshire 039	E06000051	Shropshire	E06000051	Shropshire	9,121	64	56	88	62	65	76	100	81	75	91	84	124	93	120	102	101	79	88	93	85	69	64	77	83	83	76	66	80	97	113	76	73	75	81	80	79	86	72	78	82	71	86	78
E02003892	Cornwall 010	E06000052	Cornwall	E06000052	Cornwall	6,456	36	51	52	54	63	67	46	52	72	63	51	55	66	63	77	47	58	54	60	52	41	47	41	46	46	44	41	38	28	41	48	57	45	65	50	48	47	38	54	58	41	64	53
E02003893	Cornwall 012	E06000052	Cornwall	E06000052	Cornwall	6,605	40	51	55	67	46	62	51	69	59	60	78	73	75	59	74	57	63	68	70	57	54	55	53	50	42	54	56	45	48	48	33	53	39	47	58	55	60	47	54	43	54	53	70
E02003894	Cornwall 013	E06000052	Cornwall	E06000052	Cornwall	8,348	71	66	76	80	73	83	86	103	98	88	88	91	121	87	97	92	87	96	92	77	71	61	83	74	80	84	88	81	92	73	75	79	72	80	85	99	99	71	78	72	69	89	82
E02003895	Cornwall 016	E06000052	Cornwall	E06000052	Cornwall	8,851	112	110	122	115	108	119	98	110	96	98	116	101	121	98	111	83	104	94	77	70	68	86	95	90	81	90	96	104	83	96	95	89	86	115	88	99	97	97	91	110	107	92	84
E02003896	Cornwall 017	E06000052	Cornwall	E06000052	Cornwall	5,855	53	72	64	71	64	59	72	63	64	52	66	64	70	56	67	84	81	61	75	60	67	54	58	57	66	52	57	56	63	62	61	74	61	50	59	39	55	42	66	63	67	59	50
E02003897	Cornwall 022	E06000052	Cornwall	E06000052	Cornwall	5,578	38	34	45	53	59	57	71	63	66	68	62	61	59	65	76	63	62	56	56	39	35	42	42	42	26	45	44	54	45	44	43	47	45	50	38	38	59	53	53	59	50	50	50
E02003898	Cornwall 023	E06000052	Cornwall	E06000052	Cornwall	6,725	42	49	48	53	52	52	54	59	73	60	60	60	81	70	75	65	76	87	69	66	54	49	39	55	52	43	48	35	39	51	36	41	40	41	38	78	60	45	52	71	70	63	59
E02003899	Cornwall 025	E06000052	Cornwall	E06000052	Cornwall	5,478	44	56	42	62	66	64	67	82	61	65	70	48	50	56	53	57	51	56	51	46	45	53	49	55	49	44	48	59	51	51	40	29	50	44	56	49	58	65	64	61	54	62	66
E02003900	Cornwall 026	E06000052	Cornwall	E06000052	Cornwall	7,104	56	49	59	87	67	78	89	99	86	76	88	88	79	100	87	84	67	92	88	77	60	59	53	66	62	60	65	77	63	80	76	72	82	72	79	83	81	76	93	87	88	73	79
E02003901	Cornwall 028	E06000052	Cornwall	E06000052	Cornwall	7,853	44	55	65	60	89	63	66	78	72	68	69	80	96	85	78	92	76	70	69	79	72	50	61	61	59	47	62	46	58	61	55	55	57	69	71	65	55	57	51	58	73	63	63
E02003902	Cornwall 029	E06000052	Cornwall	E06000052	Cornwall	5,214	55	45	28	47	56	65	60	72	80	79	58	51	68	54	73	58	50	53	51	60	47	56	55	61	56	64	44	65	40	46	63	58	44	58	57	59	63	47	56	71	63	48	44
E02003903	Cornwall 034	E06000052	Cornwall	E06000052	Cornwall	6,325	38	40	55	51	61	69	63	72	66	78	72	69	67	58	59	50	54	63	68	70	51	40	38	49	43	52	53	46	50	38	50	56	51	61	60	49	62	61	69	60	72	56	56
E02003904	Cornwall 037	E06000052	Cornwall	E06000052	Cornwall	4,995	24	30	25	25	35	23	28	40	34	44	52	40	43	38	39	42	48	41	36	34	30	37	34	26	32	33	32	30	42	37	31	31	27	29	39	30	31	38	18	38	50	28	34
E02003905	Cornwall 032	E06000052	Cornwall	E06000052	Cornwall	6,867	76	75	75	79	85	88	108	95	96	88	81	83	95	92	89	96	83	73	76	70	41	60	49	51	33	51	59	70	59	60	82	96	69	72	78	87	74	92	87	96	86	69	71
E02003906	Cornwall 033	E06000052	Cornwall	E06000052	Cornwall	5,937	48	51	58	59	62	62	75	84	87	65	81	70	65	81	74	83	66	47	60	42	30	26	36	39	24	42	43	41	37	40	50	49	49	49	55	58	67	86	83	87	80	69	76
E02003907	Cornwall 040	E06000052	Cornwall	E06000052	Cornwall	8,370	80	96	96	98	115	86	118	107	118	91	100	119	107	113	111	82	91	68	72	65	67	63	59	72	64	61	78	74	61	76	56	85	83	100	98	100	116	108	106	126	104	113	98
E02003908	Cornwall 042	E06000052	Cornwall	E06000052	Cornwall	8,512	81	87	95	106	96	103	99	106	106	113	106	100	124	108	128	104	110	122	107	82	77	74	81	86	79	86	89	89	96	95	91	76	86	76	89	94	91	92	111	106	107	109	89
E02003909	Cornwall 043	E06000052	Cornwall	E06000052	Cornwall	10,491	106	123	112	136	125	149	118	130	133	131	102	103	131	94	108	106	106	110	123	100	104	132	147	141	134	118	129	146	130	114	114	126	138	140	126	125	119	136	152	146	127	115	113
E02003910	Cornwall 044	E06000052	Cornwall	E06000052	Cornwall	6,460	47	63	51	60	57	67	62	70	61	65	68	60	75	50	58	60	67	53	61	60	65	58	86	79	89	80	101	91	81	93	88	94	78	89	86	78	88	66	84	80	93	82	87
E02003911	Cornwall 047	E06000052	Cornwall	E06000052	Cornwall	9,040	69	72	79	88	86	95	108	103	121	106	105	96	100	88	101	96	92	90	93	60	75	52	63	64	78	64	65	66	68	65	61	73	67	71	79	107	85	93	126	102	91	86	87
E02003912	Cornwall 048	E06000052	Cornwall	E06000052	Cornwall	8,009	43	65	53	56	54	69	71	95	90	64	97	67	96	97	74	88	83	86	69	66	51	53	60	61	53	60	74	60	65	61	51	52	58	62	62	76	58	65	75	69	70	88	81
E02003913	Cornwall 056	E06000052	Cornwall	E06000052	Cornwall	6,174	35	42	44	49	56	57	75	57	76	70	64	73	59	67	57	67	68	67	77	67	35	42	48	56	45	46	45	35	46	52	32	44	33	39	39	46	45	41	59	58	74	64	68
E02003914	Cornwall 060	E06000052	Cornwall	E06000052	Cornwall	8,339	89	84	88	103	88	72	80	83	88	68	66	64	84	87	89	71	92	79	116	174	275	336	303	267	187	174	150	139	119	119	106	120	105	113	108	105	96	91	95	86	66	96	79
E02003915	Cornwall 062	E06000052	Cornwall	E06000052	Cornwall	7,851	49	67	58	89	64	54	87	84	66	66	72	70	60	79	83	80	70	90	106	166	321	388	304	230	164	130	109	113	108	104	92	85	73	73	81	72	70	66	88	64	69	67	76
E02003916	Cornwall 063	E06000052	Cornwall	E06000052	Cornwall	7,000	33	34	37	29	33	34	38	41	45	34	39	39	30	27	38	45	43	45	66	132	425	570	452	376	257	113	116	91	70	62	63	53	61	58	57	56	57	43	40	40	58	42	48
E02003917	Cornwall 064	E06000052	Cornwall	E06000052	Cornwall	8,195	88	97	74	91	110	97	106	99	86	102	84	84	86	77	69	72	53	86	71	83	109	131	94	105	105	110	96	94	103	96	96	97	79	79	79	105	103	91	114	101	91	87	82
E02003918	Cornwall 045	E06000052	Cornwall	E06000052	Cornwall	7,121	66	63	75	61	65	86	69	106	75	78	66	92	74	60	69	68	79	61	60	61	51	60	60	60	55	55	57	54	60	60	59	77	66	70	65	65	64	75	71	80	77	72	84
E02003919	Cornwall 046	E06000052	Cornwall	E06000052	Cornwall	7,421	89	96	96	90	110	97	105	100	101	100	91	89	81	79	63	73	70	66	81	75	55	73	89	97	78	80	94	83	90	107	100	121	93	104	90	81	76	68	90	93	66	82	85
E02003920	Cornwall 049	E06000052	Cornwall	E06000052	Cornwall	8,081	87	92	93	86	98	106	107	93	114	91	95	99	88	75	74	84	82	63	77	56	58	83	84	63	62	94	92	108	110	111	111	116	89	111	128	123	92	98	119	99	100	92	102
E02003921	Cornwall 050	E06000052	Cornwall	E06000052	Cornwall	6,095	60	58	70	62	49	59	79	73	68	70	53	72	69	75	71	66	67	62	59	47	41	46	46	61	55	54	53	34	44	43	61	60	58	73	63	56	60	63	75	62	57	73	68
E02003922	Cornwall 051	E06000052	Cornwall	E06000052	Cornwall	8,673	111	104	98	130	112	118	119	135	117	97	132	100	109	105	91	87	86	88	99	83	76	87	90	88	83	95	105	98	114	108	103	104	138	117	108	101	89	111	122	126	105	86	98
E02003923	Cornwall 052	E06000052	Cornwall	E06000052	Cornwall	8,571	131	146	148	119	126	110	127	130	129	110	120	93	104	105	86	71	86	90	84	99	106	92	107	114	115	115	113	128	136	123	105	132	145	94	134	103	99	91	109	82	98	109	111
E02003924	Cornwall 053	E06000052	Cornwall	E06000052	Cornwall	6,970	63	71	85	79	77	80	73	90	63	67	74	70	70	76	64	79	70	58	83	64	61	56	59	73	60	79	62	80	55	67	57	94	72	73	68	65	80	58	79	57	66	72	60
E02003925	Cornwall 055	E06000052	Cornwall	E06000052	Cornwall	7,350	63	90	81	74	95	87	93	86	113	83	102	96	118	93	88	79	65	98	85	89	84	73	76	69	75	83	72	89	82	94	80	86	77	76	77	82	89	83	104	91	86	75	65
E02003926	Cornwall 059	E06000052	Cornwall	E06000052	Cornwall	8,459	89	84	95	97	76	113	90	109	114	100	82	107	88	94	103	106	85	77	63	60	91	60	71	93	76	62	83	74	75	94	81	108	91	84	82	64	66	88	95	93	101	86	80
E02003927	Cornwall 066	E06000052	Cornwall	E06000052	Cornwall	11,494	54	86	93	74	86	91	89	107	100	99	114	106	115	101	102	121	107	122	219	818	510	383	277	191	137	112	92	67	81	64	93	82	79	86	78	90	83	112	91	116	121	109	92
E02003928	Cornwall 071	E06000052	Cornwall	E06000052	Cornwall	12,161	155	144	160	163	168	153	181	193	156	160	180	157	171	161	150	139	115	147	136	101	114	109	115	104	134	135	146	140	153	158	167	149	144	145	149	129	168	153	197	169	144	128	154
E02003929	Cornwall 072	E06000052	Cornwall	E06000052	Cornwall	6,931	49	48	65	51	59	53	73	71	59	77	70	72	56	67	75	64	76	76	64	64	51	63	53	51	47	46	56	52	50	48	51	59	46	57	55	58	56	56	51	73	60	73	66
E02003930	Cornwall 073	E06000052	Cornwall	E06000052	Cornwall	9,630	55	62	69	73	76	96	94	89	83	108	92	101	99	110	82	109	93	122	105	125	117	118	124	127	121	103	86	122	95	107	87	102	76	70	77	86	95	88	81	92	106	92	99
E02003931	Cornwall 001	E06000052	Cornwall	E06000052	Cornwall	10,667	95	106	97	107	116	126	110	110	122	114	118	126	118	131	103	119	107	102	95	93	91	103	103	101	101	112	100	101	104	101	93	86	87	83	92	103	99	121	118	117	109	100	110
E02003932	Cornwall 002	E06000052	Cornwall	E06000052	Cornwall	7,558	63	81	82	82	97	86	76	77	79	90	95	70	83	98	65	84	70	77	70	56	51	50	56	56	49	42	51	64	65	70	75	53	54	78	87	62	62	66	77	77	84	79	75
E02003933	Cornwall 003	E06000052	Cornwall	E06000052	Cornwall	7,192	50	42	59	60	64	68	73	80	99	63	85	80	80	89	64	62	56	64	64	40	49	53	47	46	52	58	56	61	47	51	56	66	50	56	56	56	59	43	57	61	60	65	76
E02003934	Cornwall 004	E06000052	Cornwall	E06000052	Cornwall	7,252	62	81	55	74	80	68	105	78	108	76	78	94	86	89	79	70	76	84	79	42	73	60	62	47	44	76	60	60	61	63	52	61	54	65	68	77	94	69	67	89	70	51	57
E02003935	Cornwall 005	E06000052	Cornwall	E06000052	Cornwall	10,918	142	143	146	162	139	142	162	148	146	145	127	129	148	121	130	129	121	114	132	106	114	107	155	103	113	113	143	145	145	144	148	137	152	137	142	154	126	144	163	161	126	131	117
E02003936	Cornwall 006	E06000052	Cornwall	E06000052	Cornwall	8,499	40	44	59	61	68	70	73	69	77	86	81	78	79	74	74	102	79	99	110	72	78	62	72	79	77	61	64	53	62	51	55	55	54	49	59	48	60	70	80	68	71	57	61
E02003937	Cornwall 007	E06000052	Cornwall	E06000052	Cornwall	5,630	24	27	29	52	46	47	53	62	61	65	63	68	53	64	72	61	72	61	49	52	35	44	42	33	43	35	25	31	34	35	55	46	39	42	38	59	42	42	52	52	64	66	54
E02003938	Cornwall 008	E06000052	Cornwall	E06000052	Cornwall	7,116	73	67	80	90	84	93	79	92	99	88	92	69	76	80	83	75	61	87	62	58	51	61	59	63	79	66	70	64	52	47	56	66	71	62	93	85	78	96	87	72	86	80	86
E02003939	Cornwall 009	E06000052	Cornwall	E06000052	Cornwall	7,100	69	59	43	64	70	64	79	77	66	86	76	80	77	80	77	76	80	66	57	56	63	62	65	78	61	66	59	68	60	58	55	58	60	63	72	70	70	80	67	84	81	85	82
E02003940	Cornwall 011	E06000052	Cornwall	E06000052	Cornwall	6,242	32	42	39	48	52	55	57	60	43	53	77	71	68	61	66	64	55	52	44	48	39	32	51	42	46	47	44	44	37	39	42	48	58	56	57	49	41	54	63	60	41	64	55
E02003941	Cornwall 014	E06000052	Cornwall	E06000052	Cornwall	8,442	74	91	101	94	108	127	131	122	115	121	106	125	100	96	86	119	89	95	100	100	68	90	99	78	84	93	91	109	97	90	107	94	112	99	118	111	115	100	122	114	112	98	93
E02003942	Cornwall 015	E06000052	Cornwall	E06000052	Cornwall	7,998	86	102	102	105	109	115	151	126	117	125	85	100	100	99	85	77	86	100	83	91	85	97	104	82	104	98	94	91	99	84	98	116	104	98	109	84	106	99	106	106	78	85	65
E02003943	Cornwall 054	E06000052	Cornwall	E06000052	Cornwall	6,956	55	47	35	62	58	67	65	58	63	71	67	61	70	61	63	58	75	86	62	75	51	39	57	52	56	62	74	63	67	62	47	68	68	52	49	78	76	69	73	72	77	57	59
E02003944	Cornwall 057	E06000052	Cornwall	E06000052	Cornwall	10,144	93	107	95	124	113	103	136	114	135	123	108	113	129	114	108	85	84	96	86	74	83	89	89	96	97	106	113	106	102	107	95	103	102	98	122	105	101	96	111	110	101	112	118
E02003945	Cornwall 058	E06000052	Cornwall	E06000052	Cornwall	6,104	42	62	43	38	51	37	52	65	48	47	50	59	60	58	51	62	78	66	57	53	46	38	35	37	37	28	34	37	32	46	42	43	44	30	49	62	36	55	57	57	55	61	51
E02003946	Cornwall 061	E06000052	Cornwall	E06000052	Cornwall	9,622	83	60	80	86	90	103	109	114	112	115	117	122	121	114	107	120	100	112	96	76	86	66	75	61	79	85	73	69	82	81	72	91	88	88	89	80	109	94	98	88	90	108	119
E02003947	Cornwall 065	E06000052	Cornwall	E06000052	Cornwall	6,646	46	49	55	54	52	59	66	81	73	72	62	74	70	76	56	62	64	56	56	54	46	45	45	35	38	49	58	50	61	48	41	28	50	40	39	51	57	79	58	65	64	64	58
E02003948	Cornwall 067	E06000052	Cornwall	E06000052	Cornwall	8,284	63	75	88	72	89	86	99	108	89	86	87	105	75	121	88	87	114	97	107	99	72	68	75	71	56	90	74	99	76	74	56	75	100	76	81	80	66	76	92	76	85	61	70
E02003949	Cornwall 068	E06000052	Cornwall	E06000052	Cornwall	6,651	41	52	64	48	48	49	53	69	53	54	53	65	71	49	69	75	58	67	71	42	58	49	61	63	56	70	74	79	94	77	62	69	68	67	70	57	53	73	63	69	74	71	54
E02003950	Cornwall 069	E06000052	Cornwall	E06000052	Cornwall	5,603	45	45	52	63	66	66	51	72	66	51	65	60	66	60	66	52	48	49	53	41	40	28	31	50	34	33	39	36	31	33	38	53	50	50	51	52	51	50	55	54	48	56	54
E02003951	Cornwall 070	E06000052	Cornwall	E06000052	Cornwall	5,929	38	42	43	43	45	47	52	47	68	36	60	68	62	63	56	37	51	57	44	47	39	34	46	50	41	45	41	38	35	37	37	41	35	40	40	43	53	43	62	44	57	53	60
E02003952	Cornwall 018	E06000052	Cornwall	E06000052	Cornwall	8,786	87	99	104	104	122	113	131	103	125	119	119	124	112	79	97	91	86	91	84	70	68	65	63	65	71	80	72	88	99	109	107	114	113	109	100	114	124	130	132	119	131	110	122
E02003953	Cornwall 019	E06000052	Cornwall	E06000052	Cornwall	11,432	134	127	155	140	158	167	144	167	155	146	143	164	134	122	111	123	98	103	108	78	96	96	89	107	108	118	100	117	106	111	120	147	125	144	148	131	101	154	165	160	128	140	150
E02003954	Cornwall 020	E06000052	Cornwall	E06000052	Cornwall	7,403	80	70	75	75	66	68	70	73	69	80	57	65	74	67	59	57	58	56	79	52	65	69	79	82	84	90	74	90	92	98	104	91	83	95	93	99	118	122	129	118	105	100	113
E02003955	Cornwall 021	E06000052	Cornwall	E06000052	Cornwall	9,966	104	93	97	88	117	114	131	106	127	109	117	101	128	112	103	95	84	112	97	92	78	77	99	95	107	102	106	125	136	122	123	119	111	121	95	107	120	116	144	137	146	117	110
E02003956	Cornwall 024	E06000052	Cornwall	E06000052	Cornwall	7,893	72	87	86	94	94	101	98	101	98	109	98	108	92	105	85	86	88	78	80	66	82	81	73	81	73	82	84	91	100	84	77	89	90	94	77	107	103	91	110	96	97	72	98
E02003957	Cornwall 027	E06000052	Cornwall	E06000052	Cornwall	11,019	110	117	127	121	123	120	123	131	155	127	138	128	113	130	108	106	101	103	110	90	90	99	85	121	116	120	85	107	120	103	126	123	126	129	100	131	122	116	129	122	103	91	106
E02003958	Cornwall 030	E06000052	Cornwall	E06000052	Cornwall	8,416	97	85	99	90	94	94	110	107	118	107	109	111	117	120	92	102	89	95	78	80	79	79	86	74	84	84	110	108	106	85	85	101	92	89	112	86	79	82	100	96	90	75	76
E02003959	Cornwall 031	E06000052	Cornwall	E06000052	Cornwall	7,110	54	83	65	82	87	84	75	96	104	75	95	78	80	83	81	75	65	101	68	74	66	80	65	87	73	65	89	79	80	80	84	85	55	72	85	91	72	73	73	85	82	65	70
E02003960	Cornwall 035	E06000052	Cornwall	E06000052	Cornwall	6,057	34	33	40	55	52	42	52	56	48	48	50	39	45	64	62	57	59	59	68	50	44	57	44	41	48	39	33	41	34	30	34	50	47	42	50	43	43	45	43	51	52	41	60
E02003961	Cornwall 036	E06000052	Cornwall	E06000052	Cornwall	9,863	85	97	78	111	89	115	105	144	114	121	125	114	98	117	110	103	103	108	103	96	94	86	84	82	71	90	82	92	92	97	80	114	76	83	103	93	106	105	112	104	99	90	97
E02003962	Cornwall 038	E06000052	Cornwall	E06000052	Cornwall	7,313	86	79	77	77	97	91	92	101	89	81	64	70	71	77	71	94	75	83	97	80	70	72	73	76	73	73	87	81	87	62	92	87	75	90	87	81	67	76	84	81	82	78	68
E02003963	Cornwall 039	E06000052	Cornwall	E06000052	Cornwall	10,148	118	120	115	138	118	113	133	126	115	125	132	110	109	117	114	103	107	83	131	82	104	108	106	103	132	113	128	127	124	111	105	128	106	107	110	103	77	108	101	125	98	102	118
E02003964	Cornwall 041	E06000052	Cornwall	E06000052	Cornwall	8,030	46	37	48	58	57	61	64	58	64	74	74	69	76	82	74	83	74	73	91	59	56	46	51	45	51	52	61	59	49	50	47	49	44	32	49	48	59	63	66	85	60	66	65
E02006781	Isles of Scilly 001	E06000053	Isles of Scilly	E06000053	Isles of Scilly	2,224	17	18	17	8	32	21	24	17	23	29	21	27	18	14	16	16	11	8	16	18	28	1	26	42	24	26	37	43	8	16	30	38	18	36	2	28	31	35	15	34	34	23	18
E02006634	Wiltshire 012	E06000054	Wiltshire	E06000054	Wiltshire	8,633	49	56	70	78	86	79	101	105	107	109	104	118	110	114	90	97	101	95	90	73	52	33	60	64	48	63	55	63	54	50	67	72	77	60	63	72	66	89	73	80	100	107	106
E02006635	Wiltshire 019	E06000054	Wiltshire	E06000054	Wiltshire	8,533	55	60	70	72	58	63	76	75	87	90	73	76	76	97	232	256	263	261	214	89	57	45	52	53	63	68	46	71	75	60	63	64	48	58	61	56	78	63	91	82	67	65	72
E02006636	Wiltshire 024	E06000054	Wiltshire	E06000054	Wiltshire	6,987	46	48	55	62	56	86	69	101	81	94	70	86	80	78	66	78	59	71	64	44	44	46	51	49	45	59	39	49	53	52	57	53	52	70	55	80	68	68	60	62	68	69	71
E02006637	Wiltshire 025	E06000054	Wiltshire	E06000054	Wiltshire	10,990	102	90	136	109	133	125	130	140	155	140	147	138	152	166	132	103	119	141	122	85	98	73	114	112	86	134	114	109	140	127	122	149	141	125	158	148	120	139	136	162	131	127	131
E02006638	Wiltshire 026	E06000054	Wiltshire	E06000054	Wiltshire	6,256	58	48	45	56	59	60	58	53	56	68	56	60	62	66	50	45	58	56	61	40	37	48	66	55	61	73	42	67	60	57	56	58	55	53	58	45	60	51	64	63	53	58	46
E02006639	Wiltshire 028	E06000054	Wiltshire	E06000054	Wiltshire	8,466	53	51	55	56	75	68	75	70	78	71	90	70	84	106	93	88	79	84	75	66	46	63	68	70	77	73	64	64	75	71	79	81	84	71	60	92	73	58	84	100	91	71	88
E02006640	Wiltshire 029	E06000054	Wiltshire	E06000054	Wiltshire	7,389	46	56	57	68	80	86	79	90	101	97	100	115	111	97	88	87	72	76	64	58	45	49	52	54	41	51	51	40	46	30	49	50	53	66	57	68	74	73	69	84	88	98	101
E02006641	Wiltshire 034	E06000054	Wiltshire	E06000054	Wiltshire	8,167	66	66	76	73	65	78	58	73	90	95	113	117	113	111	135	122	141	152	136	91	53	54	58	72	54	60	66	57	58	58	70	65	83	71	74	63	72	65	79	77	88	77	89
E02006642	Wiltshire 038	E06000054	Wiltshire	E06000054	Wiltshire	5,653	41	51	61	50	60	63	54	60	76	81	55	71	58	56	61	68	63	59	58	29	34	46	30	38	40	34	44	29	43	47	53	41	45	52	52	62	66	52	51	71	58	71	58
E02006643	Wiltshire 041	E06000054	Wiltshire	E06000054	Wiltshire	18,085	309	351	361	393	352	355	332	366	325	341	276	262	223	193	212	179	191	173	251	294	366	457	472	418	451	398	452	449	476	374	388	416	379	372	316	285	267	272	280	245	247	190	189
E02006644	Wiltshire 001	E06000054	Wiltshire	E06000054	Wiltshire	6,525	40	50	50	61	55	64	49	68	55	70	92	86	80	84	65	80	89	75	68	37	49	36	49	52	53	45	46	54	52	44	51	69	52	41	44	64	65	53	66	68	65	58	60
E02006645	Wiltshire 002	E06000054	Wiltshire	E06000054	Wiltshire	7,834	76	68	87	99	89	90	102	100	109	119	109	115	138	102	102	85	98	79	78	58	55	45	57	66	69	66	62	85	77	85	90	88	96	81	97	94	100	82	101	105	101	91	109
E02006646	Wiltshire 003	E06000054	Wiltshire	E06000054	Wiltshire	7,739	89	92	91	82	96	97	127	126	126	130	97	127	117	114	96	90	72	79	95	45	49	47	61	68	47	51	53	82	72	82	91	96	81	89	107	97	109	86	84	111	104	104	115
E02006647	Wiltshire 004	E06000054	Wiltshire	E06000054	Wiltshire	5,958	36	40	43	70	56	50	77	53	71	80	80	75	74	72	61	58	63	71	51	50	23	27	32	33	30	31	27	34	32	25	42	32	31	37	35	53	47	52	54	57	66	61	75
E02006648	Wiltshire 005	E06000054	Wiltshire	E06000054	Wiltshire	6,109	43	57	61	64	70	64	82	71	70	90	83	96	82	75	80	77	66	61	56	37	27	32	46	34	60	45	35	57	43	50	64	54	56	78	55	50	65	62	61	69	62	65	76
E02006649	Wiltshire 006	E06000054	Wiltshire	E06000054	Wiltshire	7,521	65	82	86	83	83	99	92	109	83	108	81	84	72	86	67	91	90	87	79	58	55	50	58	66	82	79	79	79	84	62	77	80	92	73	88	80	98	78	87	83	103	91	83
E02006650	Wiltshire 007	E06000054	Wiltshire	E06000054	Wiltshire	12,984	153	158	149	193	181	200	159	183	183	198	141	181	166	155	136	139	117	104	101	104	100	93	132	140	131	163	162	198	179	153	173	206	162	180	166	184	158	172	179	195	176	152	140
E02006651	Wiltshire 008	E06000054	Wiltshire	E06000054	Wiltshire	7,475	62	59	63	66	74	71	85	84	93	92	86	104	103	86	101	89	83	80	87	49	53	54	69	65	77	59	46	48	41	62	91	63	78	69	64	71	62	91	72	87	73	86	93
E02006652	Wiltshire 009	E06000054	Wiltshire	E06000054	Wiltshire	9,603	91	97	99	110	94	119	110	120	118	129	129	147	137	129	142	144	130	142	124	100	74	96	90	113	111	105	97	109	102	108	120	109	104	88	104	91	96	119	115	119	123	112	103
E02006653	Wiltshire 010	E06000054	Wiltshire	E06000054	Wiltshire	9,662	89	81	100	110	106	100	94	117	117	105	133	134	116	116	136	131	131	121	101	83	81	69	97	94	100	95	117	126	113	97	119	121	116	112	133	126	106	124	98	141	116	113	100
E02006654	Wiltshire 011	E06000054	Wiltshire	E06000054	Wiltshire	9,395	93	90	127	107	102	85	92	104	109	82	115	101	85	98	99	104	108	106	93	78	57	61	90	94	94	136	126	140	121	125	143	130	135	132	124	133	113	98	108	127	126	109	109
E02006655	Wiltshire 013	E06000054	Wiltshire	E06000054	Wiltshire	7,454	44	45	48	59	67	74	78	65	86	68	100	76	100	113	89	94	81	78	67	59	50	47	58	48	51	59	49	54	45	55	55	55	56	53	63	56	46	52	63	53	69	70	77
E02006656	Wiltshire 014	E06000054	Wiltshire	E06000054	Wiltshire	6,809	77	53	62	74	60	82	76	65	74	74	75	68	79	78	91	89	84	72	76	51	42	58	68	75	76	76	80	84	83	86	102	97	100	79	79	94	95	75	87	107	100	74	91
E02006657	Wiltshire 015	E06000054	Wiltshire	E06000054	Wiltshire	10,868	93	120	115	147	161	141	153	155	183	173	165	168	184	166	202	176	177	156	142	93	97	86	105	104	101	114	100	116	131	126	140	133	140	152	131	132	124	152	147	132	140	123	113
E02006658	Wiltshire 016	E06000054	Wiltshire	E06000054	Wiltshire	7,540	71	93	77	88	90	84	74	90	84	81	91	67	84	93	73	75	68	71	67	51	54	44	67	68	78	74	65	75	81	78	88	87	71	77	90	64	67	90	77	85	76	71	73
E02006659	Wiltshire 017	E06000054	Wiltshire	E06000054	Wiltshire	7,934	94	101	98	103	104	123	109	101	117	106	100	91	98	81	92	91	66	68	92	50	59	69	78	86	89	68	80	80	106	105	102	112	84	96	99	87	105	107	100	104	120	97	83
E02006660	Wiltshire 018	E06000054	Wiltshire	E06000054	Wiltshire	13,452	138	151	121	141	154	156	161	188	208	209	180	185	177	154	170	165	161	134	140	97	72	88	95	106	110	108	102	106	118	122	141	127	146	162	169	186	173	161	146	161	158	174	159
E02006661	Wiltshire 045	E06000054	Wiltshire	E06000054	Wiltshire	10,805	315	314	327	293	252	183	205	158	179	185	106	118	108	89	87	75	75	112	219	157	168	179	185	234	205	222	270	268	286	276	238	252	245	219	213	201	185	179	181	171	150	92	99
E02006662	Wiltshire 046	E06000054	Wiltshire	E06000054	Wiltshire	6,188	63	78	74	72	89	90	70	85	82	85	68	72	73	75	65	61	60	73	57	48	37	54	52	58	64	62	61	68	73	74	95	70	92	67	105	93	85	73	64	72	70	85	51
E02006663	Wiltshire 048	E06000054	Wiltshire	E06000054	Wiltshire	12,354	128	127	127	170	144	188	177	214	179	191	179	173	152	188	163	151	129	143	111	95	99	100	125	111	135	138	119	145	122	141	151	186	159	165	195	159	198	198	190	183	164	122	153
E02006664	Wiltshire 049	E06000054	Wiltshire	E06000054	Wiltshire	6,403	52	53	46	55	74	66	65	71	65	70	84	82	87	82	85	72	70	69	77	61	26	41	37	57	45	55	49	37	51	39	47	46	50	46	59	47	65	54	63	66	86	70	58
E02006665	Wiltshire 050	E06000054	Wiltshire	E06000054	Wiltshire	6,735	33	51	57	49	58	64	76	68	70	87	47	81	69	75	54	54	75	70	66	63	37	34	40	42	48	40	50	45	54	32	45	57	42	34	47	58	63	57	61	62	58	46	61
E02006666	Wiltshire 051	E06000054	Wiltshire	E06000054	Wiltshire	6,680	77	60	71	80	106	77	95	98	101	88	119	107	115	96	84	71	79	62	58	42	53	39	55	42	44	57	46	53	48	54	70	76	71	80	66	96	106	97	97	103	72	90	83
E02006667	Wiltshire 052	E06000054	Wiltshire	E06000054	Wiltshire	6,813	72	110	114	92	99	116	112	126	118	103	115	102	101	88	86	96	94	80	85	69	47	59	79	76	77	84	72	81	89	82	110	103	90	122	108	90	96	98	103	94	113	100	81
E02006668	Wiltshire 053	E06000054	Wiltshire	E06000054	Wiltshire	5,871	44	41	46	63	53	55	44	56	59	64	79	67	71	60	71	65	69	65	75	45	34	39	42	39	42	47	39	48	47	49	59	62	48	56	45	53	54	52	59	59	61	54	78
E02006669	Wiltshire 054	E06000054	Wiltshire	E06000054	Wiltshire	10,301	74	92	85	108	103	110	113	107	115	125	120	108	106	111	85	98	96	86	85	68	58	52	67	73	66	79	70	83	87	81	114	98	89	117	100	99	106	111	101	111	122	126	75
E02006670	Wiltshire 055	E06000054	Wiltshire	E06000054	Wiltshire	6,742	54	66	62	74	67	76	88	61	75	74	75	76	66	74	67	52	54	63	51	47	51	61	53	83	80	81	79	95	116	102	112	111	127	98	108	113	116	97	104	105	88	86	73
E02006671	Wiltshire 056	E06000054	Wiltshire	E06000054	Wiltshire	6,108	61	69	46	62	59	57	69	59	69	65	56	60	69	66	60	71	54	65	57	48	38	50	59	71	66	86	80	85	88	74	86	96	94	94	106	80	86	73	82	87	66	42	74
E02006672	Wiltshire 057	E06000054	Wiltshire	E06000054	Wiltshire	9,072	113	129	127	139	108	156	150	146	139	153	139	126	112	150	97	103	116	101	58	72	52	48	67	88	76	93	93	104	107	108	118	112	98	125	126	140	121	116	131	142	128	106	97
E02006673	Wiltshire 058	E06000054	Wiltshire	E06000054	Wiltshire	4,988	25	32	45	36	37	34	48	32	46	53	61	48	69	45	46	59	41	40	37	34	25	37	51	48	45	48	43	54	45	50	57	50	45	53	40	58	46	50	40	44	44	64	62
E02006674	Wiltshire 059	E06000054	Wiltshire	E06000054	Wiltshire	5,962	62	67	52	67	55	81	84	92	78	90	69	89	92	75	64	84	58	59	76	47	59	41	54	63	46	58	66	75	65	56	71	74	87	86	74	84	65	64	67	100	69	71	72
E02006675	Wiltshire 060	E06000054	Wiltshire	E06000054	Wiltshire	7,947	41	48	69	57	75	65	89	92	85	88	99	87	118	99	96	95	110	84	95	64	46	37	48	59	37	51	56	44	48	49	60	62	47	64	65	62	70	78	71	63	79	85	91
E02006676	Wiltshire 061	E06000054	Wiltshire	E06000054	Wiltshire	6,313	41	49	51	40	55	41	53	73	70	74	74	85	95	92	64	88	77	80	88	55	25	40	30	29	41	31	33	27	38	30	42	43	50	39	41	52	59	59	48	61	61	57	60
E02006677	Wiltshire 062	E06000054	Wiltshire	E06000054	Wiltshire	8,030	66	43	61	66	71	92	95	96	92	109	88	92	104	88	94	97	84	75	95	55	46	55	62	61	56	47	43	49	42	62	44	53	63	50	60	80	64	78	84	81	90	84	86
E02006678	Wiltshire 020	E06000054	Wiltshire	E06000054	Wiltshire	7,600	86	87	87	98	83	102	106	99	106	120	101	106	78	114	91	97	93	69	73	76	67	52	69	78	78	78	70	95	90	82	89	100	92	81	90	96	87	86	83	109	71	98	74
E02006679	Wiltshire 021	E06000054	Wiltshire	E06000054	Wiltshire	11,414	108	112	112	130	132	144	158	170	157	143	158	142	143	147	127	153	144	157	112	85	85	62	95	87	79	105	95	94	101	104	124	120	90	131	122	106	154	115	125	126	128	126	119
E02006680	Wiltshire 022	E06000054	Wiltshire	E06000054	Wiltshire	7,406	70	92	66	62	83	79	78	87	83	86	95	89	83	68	67	75	58	63	66	48	57	50	69	66	56	77	66	108	86	84	93	91	107	76	91	75	82	70	78	79	82	75	60
E02006681	Wiltshire 023	E06000054	Wiltshire	E06000054	Wiltshire	5,812	36	34	49	36	51	64	69	64	68	74	63	77	65	73	59	61	71	53	62	39	29	25	34	30	28	40	18	28	25	25	25	35	47	43	39	61	59	34	59	62	73	70	61
E02006682	Wiltshire 027	E06000054	Wiltshire	E06000054	Wiltshire	10,010	93	75	89	91	80	96	115	106	130	122	138	123	115	128	116	105	101	91	79	67	42	39	53	56	63	63	47	60	63	76	73	77	81	68	77	106	123	132	136	125	143	105	121
E02006683	Wiltshire 030	E06000054	Wiltshire	E06000054	Wiltshire	8,413	73	80	90	102	107	125	113	124	133	127	119	119	113	111	111	103	118	109	88	81	60	48	70	61	72	69	65	74	83	83	108	110	114	96	90	104	108	98	125	99	89	103	112
E02006684	Wiltshire 031	E06000054	Wiltshire	E06000054	Wiltshire	6,673	76	69	74	75	70	89	77	76	84	84	82	67	83	52	53	62	77	60	59	64	73	78	92	83	108	132	108	104	148	134	109	99	92	112	113	113	106	88	81	95	78	82	77
E02006685	Wiltshire 032	E06000054	Wiltshire	E06000054	Wiltshire	10,216	126	150	118	149	172	162	157	155	136	136	128	133	115	107	121	136	101	120	80	76	76	93	109	113	98	134	116	113	138	133	130	137	147	146	158	155	148	175	171	141	150	147	144
E02006686	Wiltshire 033	E06000054	Wiltshire	E06000054	Wiltshire	5,537	38	45	55	65	70	46	63	64	61	77	59	67	80	69	69	58	64	85	62	62	44	51	58	52	55	49	42	56	55	62	65	55	53	63	61	49	65	70	52	65	57	56	57
E02006687	Wiltshire 035	E06000054	Wiltshire	E06000054	Wiltshire	7,686	83	98	106	97	98	96	105	97	119	91	104	89	97	100	87	86	78	90	103	68	62	77	68	87	76	97	81	87	92	84	124	121	121	117	93	118	125	96	100	114	104	85	87
E02006688	Wiltshire 036	E06000054	Wiltshire	E06000054	Wiltshire	5,624	56	57	66	49	57	54	61	77	75	66	68	69	64	74	62	64	63	54	57	50	51	37	53	59	68	63	64	68	74	71	93	93	92	88	104	67	77	61	61	87	82	67	63
E02006689	Wiltshire 037	E06000054	Wiltshire	E06000054	Wiltshire	6,885	49	75	70	89	84	90	78	98	90	107	86	90	88	69	63	82	74	51	74	54	48	43	50	46	48	51	50	47	54	59	57	58	77	62	44	97	87	82	83	73	77	72	69
E02006690	Wiltshire 039	E06000054	Wiltshire	E06000054	Wiltshire	6,536	49	61	39	65	50	69	64	67	75	64	74	75	68	61	62	64	58	60	54	58	34	35	43	37	44	59	41	61	37	52	43	46	44	59	37	62	65	76	69	73	63	57	58
E02006691	Wiltshire 040	E06000054	Wiltshire	E06000054	Wiltshire	14,614	160	164	170	176	197	198	191	178	204	180	193	201	186	196	167	201	181	176	153	112	119	115	144	148	173	174	150	201	148	179	228	213	192	192	194	203	187	210	195	187	171	167	170
E02006692	Wiltshire 042	E06000054	Wiltshire	E06000054	Wiltshire	5,661	84	84	64	95	85	69	68	55	66	67	67	68	49	49	51	59	50	67	73	54	49	58	58	70	69	82	77	88	85	92	81	108	78	94	77	92	72	83	81	80	62	59	59
E02006693	Wiltshire 043	E06000054	Wiltshire	E06000054	Wiltshire	5,962	49	52	56	58	57	66	58	66	86	73	78	74	63	65	64	80	79	66	68	41	50	42	65	40	51	42	42	46	52	49	58	56	45	55	62	71	69	63	73	63	67	70	75
E02006694	Wiltshire 044	E06000054	Wiltshire	E06000054	Wiltshire	6,201	50	49	52	41	48	44	46	46	54	50	51	59	56	67	53	106	87	91	95	77	64	49	61	70	65	69	51	65	47	63	73	53	70	69	62	55	67	46	48	55	56	45	66
E02006695	Wiltshire 047	E06000054	Wiltshire	E06000054	Wiltshire	6,441	32	35	40	59	43	45	51	62	54	65	92	83	89	87	87	89	92	64	76	44	26	32	44	42	45	27	24	24	22	26	35	45	44	35	46	41	56	57	58	56	62	58	60
E02003616	Bedford 001	E06000055	Bedford	E06000055	Bedford	5,510	32	40	50	60	60	49	55	66	73	57	65	74	66	67	74	76	62	83	67	46	32	45	42	41	37	30	31	27	26	32	26	37	31	45	32	50	33	58	50	55	60	55	49
E02003617	Bedford 002	E06000055	Bedford	E06000055	Bedford	8,789	66	80	81	71	80	98	90	95	78	103	112	98	128	107	103	123	111	116	106	75	63	66	78	83	49	56	49	47	36	40	40	57	45	55	52	75	63	73	83	100	93	91	87
E02003618	Bedford 003	E06000055	Bedford	E06000055	Bedford	8,733	78	80	93	97	99	119	111	111	108	120	115	119	127	123	114	130	126	121	104	69	74	83	74	96	71	81	67	81	59	68	62	60	67	77	81	88	86	107	95	122	122	108	116
E02003619	Bedford 004	E06000055	Bedford	E06000055	Bedford	11,815	106	166	136	158	155	177	175	166	165	194	176	173	146	153	135	136	125	140	95	97	84	88	88	99	66	112	113	102	82	109	103	122	126	136	130	134	145	157	153	172	152	139	167
E02003620	Bedford 005	E06000055	Bedford	E06000055	Bedford	8,035	77	100	65	90	101	88	107	99	104	84	112	88	92	91	69	91	87	99	73	60	53	54	68	76	59	57	72	69	62	64	56	78	71	77	85	71	85	98	93	97	90	89	79
E02003621	Bedford 006	E06000055	Bedford	E06000055	Bedford	7,770	49	71	63	65	75	71	78	79	100	87	100	95	99	100	86	90	88	84	97	60	61	61	69	81	56	60	62	47	39	57	57	54	49	62	51	68	73	79	74	78	101	75	81
E02003622	Bedford 007	E06000055	Bedford	E06000055	Bedford	9,050	109	119	114	129	128	136	137	127	129	152	130	150	140	144	119	127	135	119	123	89	83	97	92	99	108	95	87	94	97	103	101	110	96	109	92	91	111	118	140	97	130	137	112
E02003623	Bedford 008	E06000055	Bedford	E06000055	Bedford	10,710	150	146	156	151	134	169	161	162	144	150	133	144	132	153	134	129	126	123	102	97	61	79	91	86	70	100	92	112	101	114	114	142	132	139	131	136	125	143	163	151	184	128	110
E02003624	Bedford 009	E06000055	Bedford	E06000055	Bedford	5,762	50	56	47	48	52	61	67	54	59	44	61	55	58	57	52	98	93	104	102	108	78	89	97	83	70	83	73	76	64	78	61	59	50	83	64	66	80	69	71	67	71	81	64
E02003625	Bedford 010	E06000055	Bedford	E06000055	Bedford	8,759	107	104	94	92	81	89	78	85	95	76	82	95	74	78	75	76	60	75	79	77	88	110	156	175	156	128	145	155	143	163	135	146	134	140	134	156	126	136	135	129	108	98	91
E02003626	Bedford 011	E06000055	Bedford	E06000055	Bedford	5,366	45	75	70	55	61	51	69	73	57	67	64	68	73	69	69	74	62	59	63	62	58	63	67	74	66	59	46	70	57	61	47	53	64	60	72	75	58	68	73	77	77	72	80
E02003627	Bedford 012	E06000055	Bedford	E06000055	Bedford	10,387	134	132	143	145	125	135	123	121	95	124	106	96	100	93	102	92	107	100	108	82	111	123	142	185	176	207	196	187	199	205	156	175	169	156	170	170	159	144	151	182	169	145	149
E02003628	Bedford 013	E06000055	Bedford	E06000055	Bedford	9,483	161	160	182	173	192	175	166	157	175	170	185	170	143	159	145	148	137	151	138	116	101	102	123	127	116	135	129	129	109	141	134	150	146	134	150	177	191	173	152	155	155	167	122
E02003629	Bedford 014	E06000055	Bedford	E06000055	Bedford	10,191	144	156	153	151	161	170	160	165	154	174	157	152	130	138	131	109	130	104	123	97	89	98	111	136	102	140	119	109	134	149	146	153	169	175	167	171	145	160	184	162	162	134	141
E02003630	Bedford 015	E06000055	Bedford	E06000055	Bedford	10,989	155	148	165	171	184	159	169	206	174	157	164	160	141	131	133	137	139	132	153	124	126	125	158	148	141	163	170	169	190	217	201	206	188	213	218	185	209	206	201	184	171	172	131
E02003631	Bedford 016	E06000055	Bedford	E06000055	Bedford	5,460	68	65	68	75	67	73	55	66	60	57	70	67	48	65	53	58	59	65	74	52	42	56	50	69	41	58	56	63	46	62	66	60	67	64	84	70	78	77	74	72	75	69	71
E02003632	Bedford 017	E06000055	Bedford	E06000055	Bedford	5,923	88	71	91	73	65	82	83	93	78	81	85	60	62	59	77	59	64	55	72	50	53	50	51	77	48	79	63	70	59	77	71	83	75	95	80	78	79	78	101	100	99	80	84
E02003633	Bedford 018	E06000055	Bedford	E06000055	Bedford	9,699	153	159	152	177	146	134	160	157	150	133	139	150	133	136	121	129	119	121	121	97	72	83	86	89	94	128	125	118	124	136	123	136	132	152	119	142	151	140	178	144	130	134	137
E02003634	Bedford 019	E06000055	Bedford	E06000055	Bedford	13,152	198	280	233	271	230	219	239	212	228	209	183	201	149	182	149	150	147	130	112	91	102	106	108	109	105	140	123	137	147	152	174	188	193	201	205	198	215	208	221	234	203	206	173
E02003635	Bedford 020	E06000055	Bedford	E06000055	Bedford	7,709	133	148	137	141	119	122	114	124	107	113	117	104	111	92	114	87	112	84	84	60	55	62	68	68	58	91	70	78	93	82	89	121	109	104	110	109	85	130	102	97	102	110	75
E02003599	Central Bedfordshire 001	E06000056	Central Bedfordshire	E06000056	Central Bedfordshire	5,929	63	71	89	78	78	83	99	69	86	91	83	79	71	78	73	95	66	70	80	55	49	68	60	62	62	79	79	84	90	68	88	84	73	88	91	99	67	80	78	84	92	70	73
E02003600	Central Bedfordshire 002	E06000056	Central Bedfordshire	E06000056	Central Bedfordshire	6,693	71	74	64	84	69	78	77	72	79	102	82	79	86	87	68	77	73	73	74	47	52	57	83	70	83	77	73	72	98	73	59	83	77	86	69	77	79	77	88	108	97	88	78
E02003601	Central Bedfordshire 003	E06000056	Central Bedfordshire	E06000056	Central Bedfordshire	7,745	69	101	86	76	99	92	94	91	103	95	99	77	96	92	84	86	78	84	80	50	63	54	53	65	67	71	78	76	86	68	95	105	111	92	98	73	80	101	107	100	88	80	101
E02003602	Central Bedfordshire 004	E06000056	Central Bedfordshire	E06000056	Central Bedfordshire	6,185	57	44	49	67	60	59	65	61	51	59	70	51	60	93	61	80	65	61	64	63	57	68	49	76	48	38	33	42	39	40	43	60	59	61	66	61	68	70	45	61	71	65	63
E02003603	Central Bedfordshire 005	E06000056	Central Bedfordshire	E06000056	Central Bedfordshire	10,914	152	140	140	144	139	125	130	146	129	114	129	100	117	134	94	107	129	99	98	89	85	97	115	138	132	149	149	179	175	172	191	205	198	202	207	167	192	164	163	182	140	142	157
E02003604	Central Bedfordshire 006	E06000056	Central Bedfordshire	E06000056	Central Bedfordshire	10,759	190	182	176	174	156	187	156	171	165	131	143	128	125	128	93	113	126	96	111	103	92	104	102	108	116	138	120	169	175	195	195	208	181	179	184	144	162	158	179	194	160	151	152
E02003605	Central Bedfordshire 007	E06000056	Central Bedfordshire	E06000056	Central Bedfordshire	9,488	126	111	132	123	113	140	125	118	130	110	105	99	91	111	87	97	85	94	89	74	45	69	157	235	208	204	157	146	175	164	125	145	134	131	119	116	102	112	127	120	126	119	113
E02003606	Central Bedfordshire 008	E06000056	Central Bedfordshire	E06000056	Central Bedfordshire	8,124	63	65	64	79	85	87	87	87	92	105	107	97	86	116	79	104	103	99	101	63	75	65	69	74	68	76	69	62	69	57	63	83	67	70	64	73	61	70	81	82	80	78	97
E02003607	Central Bedfordshire 009	E06000056	Central Bedfordshire	E06000056	Central Bedfordshire	10,776	157	132	148	153	142	155	135	136	142	119	145	141	135	137	138	108	105	111	116	86	72	69	108	121	95	88	111	143	128	143	170	174	175	160	180	141	155	188	157	162	139	144	141
E02003608	Central Bedfordshire 010	E06000056	Central Bedfordshire	E06000056	Central Bedfordshire	12,144	137	136	146	147	167	149	120	150	152	158	154	154	148	133	125	144	119	101	130	99	101	97	111	138	104	117	138	146	145	157	145	160	189	175	178	156	167	163	154	147	167	151	159
E02003609	Central Bedfordshire 011	E06000056	Central Bedfordshire	E06000056	Central Bedfordshire	11,622	151	141	168	162	177	150	172	191	163	144	163	173	157	146	169	125	137	126	139	99	89	111	127	125	141	118	126	108	145	157	175	195	172	176	164	173	156	154	169	165	172	155	168
E02003610	Central Bedfordshire 012	E06000056	Central Bedfordshire	E06000056	Central Bedfordshire	8,660	68	88	64	89	105	111	91	123	126	112	117	115	118	147	143	102	113	117	106	68	72	69	77	84	83	83	87	89	98	80	95	94	98	107	98	86	81	113	103	126	122	118	113
E02003611	Central Bedfordshire 013	E06000056	Central Bedfordshire	E06000056	Central Bedfordshire	9,593	101	127	111	117	135	111	133	115	122	126	101	127	100	99	109	86	112	110	92	72	78	76	80	83	95	94	98	106	95	76	127	130	139	113	135	135	116	120	122	123	145	127	146
E02003612	Central Bedfordshire 014	E06000056	Central Bedfordshire	E06000056	Central Bedfordshire	12,413	145	176	179	200	240	210	233	214	191	200	173	181	145	140	136	120	121	108	107	76	85	81	94	74	104	99	131	116	131	154	155	156	159	170	208	173	206	204	213	243	242	209	185
E02003613	Central Bedfordshire 015	E06000056	Central Bedfordshire	E06000056	Central Bedfordshire	5,888	63	52	53	54	58	56	74	78	67	68	74	86	63	82	73	60	71	85	87	59	60	64	63	62	67	66	74	69	66	63	79	76	76	69	72	66	58	82	66	74	87	82	89
E02003614	Central Bedfordshire 016	E06000056	Central Bedfordshire	E06000056	Central Bedfordshire	7,931	102	85	96	87	97	85	106	95	98	81	77	82	83	79	83	88	94	80	76	53	64	59	78	91	103	100	112	103	109	116	122	120	110	131	129	123	112	132	115	128	91	73	105
E02003615	Central Bedfordshire 017	E06000056	Central Bedfordshire	E06000056	Central Bedfordshire	10,052	97	110	105	118	136	119	123	135	142	125	126	130	133	143	125	139	102	120	104	68	70	69	81	80	90	80	67	70	96	80	108	105	99	126	98	122	132	129	154	137	136	97	149
E02003636	Central Bedfordshire 018	E06000056	Central Bedfordshire	E06000056	Central Bedfordshire	7,382	65	60	88	67	85	91	103	74	90	91	93	103	89	82	98	88	110	86	72	53	65	52	75	84	74	73	68	89	72	64	73	78	85	81	81	85	98	77	112	106	87	103	78
E02003637	Central Bedfordshire 019	E06000056	Central Bedfordshire	E06000056	Central Bedfordshire	10,132	96	103	100	103	116	111	127	110	110	121	94	128	116	113	130	127	126	110	126	97	63	87	78	97	101	85	93	91	115	120	91	108	95	109	97	93	92	115	126	103	140	115	122
E02003638	Central Bedfordshire 020	E06000056	Central Bedfordshire	E06000056	Central Bedfordshire	7,718	89	69	99	117	92	94	108	102	99	86	90	115	101	85	82	79	89	89	71	49	49	54	52	75	76	68	76	73	74	81	94	104	90	100	104	99	75	118	93	101	108	74	84
E02003639	Central Bedfordshire 021	E06000056	Central Bedfordshire	E06000056	Central Bedfordshire	9,654	121	131	146	140	131	149	138	126	126	119	100	110	90	96	89	88	79	96	101	75	66	76	74	98	101	108	108	136	150	143	169	160	168	169	148	145	162	135	161	160	140	126	131
E02003640	Central Bedfordshire 022	E06000056	Central Bedfordshire	E06000056	Central Bedfordshire	6,214	56	56	67	74	64	52	77	69	82	81	61	58	65	82	57	56	54	47	50	29	45	56	51	52	61	67	80	70	75	93	95	99	90	97	81	88	81	66	75	89	93	85	73
E02003641	Central Bedfordshire 023	E06000056	Central Bedfordshire	E06000056	Central Bedfordshire	5,601	44	48	58	77	61	70	69	73	75	60	70	61	73	51	59	63	75	63	58	34	32	41	42	51	48	52	40	38	52	60	69	69	67	84	76	64	79	87	76	81	87	67	84
E02003642	Central Bedfordshire 025	E06000056	Central Bedfordshire	E06000056	Central Bedfordshire	9,750	137	129	148	159	168	143	170	149	168	154	183	154	162	158	149	147	159	141	124	104	85	94	95	129	120	98	116	122	136	144	137	152	156	145	172	161	178	163	166	152	178	130	134
E02003643	Central Bedfordshire 024	E06000056	Central Bedfordshire	E06000056	Central Bedfordshire	13,386	204	228	251	218	230	241	207	239	252	211	189	184	200	151	158	126	136	113	124	79	76	89	96	119	127	158	174	191	224	264	274	255	278	277	261	243	280	259	294	263	217	229	235
E02003644	Central Bedfordshire 026	E06000056	Central Bedfordshire	E06000056	Central Bedfordshire	9,847	147	122	138	137	123	150	122	151	146	131	141	150	117	117	112	114	95	104	100	74	89	83	98	78	106	100	103	111	128	146	157	192	183	179	170	146	178	169	135	162	147	130	125
E02003645	Central Bedfordshire 027	E06000056	Central Bedfordshire	E06000056	Central Bedfordshire	7,104	60	71	72	72	76	70	82	86	81	79	77	99	107	82	75	70	78	77	77	65	70	60	77	96	86	116	95	104	101	99	83	79	79	74	100	93	91	92	115	93	90	80	85
E02003646	Central Bedfordshire 028	E06000056	Central Bedfordshire	E06000056	Central Bedfordshire	10,413	144	133	160	166	145	158	163	163	160	151	158	137	147	133	128	130	120	102	115	93	83	80	99	90	110	120	106	139	143	153	167	191	166	186	204	164	159	165	156	161	130	106	138
E02003647	Central Bedfordshire 029	E06000056	Central Bedfordshire	E06000056	Central Bedfordshire	10,235	140	122	144	141	123	130	131	126	119	118	102	126	114	124	108	107	106	88	105	72	90	99	83	118	131	140	158	148	169	164	179	207	174	171	165	161	187	177	163	174	145	154	144
E02003648	Central Bedfordshire 030	E06000056	Central Bedfordshire	E06000056	Central Bedfordshire	5,737	89	95	104	92	92	89	90	90	84	88	78	86	72	64	71	57	53	73	83	60	49	52	65	66	65	57	78	76	66	82	80	73	90	75	97	103	75	82	77	75	78	64	68
E02003649	Central Bedfordshire 031	E06000056	Central Bedfordshire	E06000056	Central Bedfordshire	6,875	70	65	66	61	67	59	75	77	56	65	68	63	66	69	69	65	61	70	77	50	59	73	77	80	93	86	83	84	89	95	97	115	94	84	100	57	102	90	72	69	90	55	74
E02003650	Central Bedfordshire 032	E06000056	Central Bedfordshire	E06000056	Central Bedfordshire	6,954	62	63	64	61	85	84	78	67	70	73	64	74	63	70	70	71	67	72	78	51	51	38	48	60	70	48	45	41	47	63	62	69	61	56	68	89	63	81	66	81	64	58	75
E02003651	Central Bedfordshire 033	E06000056	Central Bedfordshire	E06000056	Central Bedfordshire	6,730	87	78	74	66	74	62	82	79	75	67	78	81	66	66	62	65	67	51	60	41	36	52	46	48	48	51	53	59	60	87	100	87	94	101	89	74	68	70	78	84	100	89	87
E02005702	Northumberland 004	E06000057	Northumberland	E06000057	Northumberland	6,606	31	40	47	52	45	42	61	50	63	55	61	66	63	71	54	66	49	62	63	48	64	74	63	70	65	69	67	70	65	69	63	70	47	68	58	59	57	47	49	67	59	42	42
E02005703	Northumberland 005	E06000057	Northumberland	E06000057	Northumberland	6,752	40	55	36	59	51	48	50	72	62	64	74	65	72	84	60	82	58	86	77	51	69	47	57	65	67	70	57	64	71	82	66	89	74	74	79	74	54	64	75	83	83	78	86
E02005704	Northumberland 006	E06000057	Northumberland	E06000057	Northumberland	12,660	99	115	108	107	94	108	116	90	103	125	131	121	116	124	99	132	125	119	125	87	99	108	107	115	133	106	112	137	115	103	114	133	125	101	114	100	100	128	112	109	131	135	97
E02005705	Northumberland 007	E06000057	Northumberland	E06000057	Northumberland	7,632	38	51	60	60	45	59	59	57	77	73	88	73	63	63	66	65	71	63	65	55	47	47	44	37	47	46	49	44	51	39	46	52	47	48	51	49	69	53	64	59	78	70	79
E02005706	Northumberland 001	E06000057	Northumberland	E06000057	Northumberland	9,550	87	95	92	91	95	95	109	110	124	121	86	115	104	101	104	107	98	107	82	84	75	78	86	90	113	89	107	132	122	143	128	140	100	120	113	104	121	103	116	121	107	106	104
E02005707	Northumberland 002	E06000057	Northumberland	E06000057	Northumberland	7,174	33	44	36	57	54	53	44	64	89	59	74	75	68	64	62	72	87	64	73	55	39	30	41	49	45	49	48	35	47	40	50	69	74	60	69	50	56	75	60	59	56	71	61
E02005708	Northumberland 003	E06000057	Northumberland	E06000057	Northumberland	10,442	45	49	74	72	57	84	87	94	80	82	99	92	98	77	83	76	65	80	79	63	63	63	79	79	81	82	83	89	102	107	83	93	83	79	96	77	73	82	95	96	87	74	83
E02005709	Northumberland 022	E06000057	Northumberland	E06000057	Northumberland	7,009	85	108	116	104	112	103	101	115	98	108	99	101	83	103	97	91	67	83	95	80	89	79	94	95	92	99	96	86	107	100	108	105	105	105	82	104	101	96	67	79	84	74	58
E02005710	Northumberland 023	E06000057	Northumberland	E06000057	Northumberland	9,431	111	105	112	110	109	117	123	114	98	100	90	107	87	92	100	106	86	83	83	75	83	114	98	116	99	93	122	141	125	120	118	141	147	145	152	126	140	139	123	132	127	108	98
E02005711	Northumberland 024	E06000057	Northumberland	E06000057	Northumberland	8,115	87	81	86	97	87	105	85	116	115	113	98	101	111	111	90	109	116	113	99	79	85	84	71	111	96	91	77	78	94	95	93	95	110	95	84	85	92	96	80	93	99	83	76
E02005712	Northumberland 025	E06000057	Northumberland	E06000057	Northumberland	8,576	123	128	126	119	115	110	109	125	109	103	115	126	105	100	109	109	88	92	94	82	83	83	109	111	107	122	136	158	161	121	115	126	114	117	129	112	118	127	106	121	107	92	93
E02005713	Northumberland 026	E06000057	Northumberland	E06000057	Northumberland	6,404	42	61	41	53	51	50	60	59	61	56	69	71	59	86	77	55	70	60	57	43	47	46	55	65	53	56	54	60	66	60	52	61	64	65	71	61	70	61	66	81	73	74	61
E02005714	Northumberland 027	E06000057	Northumberland	E06000057	Northumberland	5,142	41	39	33	42	44	51	36	66	51	57	67	62	72	82	90	99	66	72	79	54	44	30	52	44	43	29	39	34	37	23	43	45	35	37	43	55	34	47	57	62	73	57	58
E02005715	Northumberland 029	E06000057	Northumberland	E06000057	Northumberland	8,768	85	88	103	102	94	96	116	136	115	128	106	104	123	118	87	88	92	102	104	72	72	77	70	86	102	115	117	112	106	112	106	90	91	117	100	103	119	122	122	136	126	107	101
E02005716	Northumberland 028	E06000057	Northumberland	E06000057	Northumberland	8,896	110	105	95	112	86	89	91	99	115	121	97	109	73	98	101	120	96	79	84	80	67	73	89	96	71	81	109	106	110	90	108	111	114	124	112	105	121	112	116	128	120	112	117
E02005717	Northumberland 030	E06000057	Northumberland	E06000057	Northumberland	7,583	50	61	47	60	58	58	79	69	80	78	71	85	69	80	65	66	67	62	74	66	46	53	52	68	60	38	57	75	72	58	67	77	63	61	87	84	81	85	99	98	103	74	73
E02005718	Northumberland 031	E06000057	Northumberland	E06000057	Northumberland	6,416	48	43	41	54	51	43	54	48	55	53	46	48	50	67	50	60	61	65	60	50	44	60	41	62	54	53	58	60	54	42	62	67	59	63	67	58	58	52	62	64	80	67	70
E02005719	Northumberland 032	E06000057	Northumberland	E06000057	Northumberland	8,551	85	94	84	79	96	85	80	82	79	67	81	88	65	69	89	63	95	75	97	85	84	71	94	123	98	98	126	139	122	129	123	121	119	96	122	100	96	107	109	111	113	102	93
E02005720	Northumberland 008	E06000057	Northumberland	E06000057	Northumberland	12,074	97	98	104	113	110	93	115	133	117	126	112	106	93	103	116	93	87	105	84	78	61	113	151	143	142	154	148	186	161	185	181	157	173	171	133	152	149	180	155	153	150	116	116
E02005721	Northumberland 011	E06000057	Northumberland	E06000057	Northumberland	5,526	46	60	53	38	46	64	38	49	57	66	70	59	63	63	63	64	55	62	54	26	48	44	50	52	46	56	49	52	51	70	38	46	61	59	86	72	60	75	71	59	59	62	58
E02005722	Northumberland 015	E06000057	Northumberland	E06000057	Northumberland	8,289	70	88	84	87	100	72	102	88	74	88	86	94	69	88	83	97	88	83	93	57	52	62	68	66	53	50	66	70	53	67	48	53	61	69	82	87	93	91	70	103	107	78	100
E02005723	Northumberland 016	E06000057	Northumberland	E06000057	Northumberland	6,177	36	39	45	41	31	51	62	61	69	53	76	81	62	62	78	59	43	60	59	40	39	37	34	49	48	42	49	55	44	47	67	69	69	68	85	66	61	63	73	99	69	72	74
E02005724	Northumberland 018	E06000057	Northumberland	E06000057	Northumberland	6,668	37	44	61	66	65	73	77	85	75	76	80	96	81	89	62	66	73	66	58	40	47	47	51	53	45	38	46	33	34	45	48	44	47	53	56	66	52	76	70	85	68	74	77
E02005725	Northumberland 033	E06000057	Northumberland	E06000057	Northumberland	6,879	49	53	61	54	60	58	57	68	79	69	83	92	70	86	78	70	72	80	64	51	39	47	50	59	51	45	50	38	49	37	44	48	62	53	62	72	50	74	75	79	85	76	60
E02005726	Northumberland 034	E06000057	Northumberland	E06000057	Northumberland	7,834	52	50	68	73	70	79	77	64	97	85	81	77	99	74	101	93	80	91	107	65	70	66	102	86	89	58	63	55	51	49	58	62	50	45	61	75	78	72	77	84	89	86	82
E02005727	Northumberland 019	E06000057	Northumberland	E06000057	Northumberland	6,333	36	60	56	67	54	42	53	59	64	69	65	56	60	46	54	77	61	58	46	30	40	36	46	33	46	49	51	62	56	63	59	41	45	49	62	64	63	59	57	73	58	64	49
E02005728	Northumberland 037	E06000057	Northumberland	E06000057	Northumberland	7,030	61	51	71	53	60	56	77	62	62	71	82	74	69	85	72	74	82	62	76	69	36	44	46	51	68	55	47	60	52	65	71	77	61	86	64	76	57	64	71	66	60	70	58
E02005729	Northumberland 036	E06000057	Northumberland	E06000057	Northumberland	5,697	40	37	44	60	52	49	42	50	59	61	58	83	76	79	60	68	64	66	74	51	36	31	42	32	36	25	39	32	39	36	36	49	51	47	49	59	64	60	79	76	70	62	62
E02005730	Northumberland 035	E06000057	Northumberland	E06000057	Northumberland	13,026	85	108	101	121	89	124	134	107	134	126	114	129	133	140	150	137	133	161	148	98	91	95	94	133	123	108	132	115	130	123	120	120	113	109	126	117	111	113	154	146	140	109	128
E02005731	Northumberland 038	E06000057	Northumberland	E06000057	Northumberland	11,047	106	87	108	122	94	126	118	122	126	131	127	150	148	135	147	141	147	132	117	113	109	96	107	113	99	114	101	134	124	120	123	147	113	118	104	129	113	125	127	140	134	108	147
E02005732	Northumberland 039	E06000057	Northumberland	E06000057	Northumberland	9,161	44	59	58	72	83	85	93	91	98	85	86	100	86	96	85	100	95	87	82	67	52	59	58	51	65	62	58	55	74	63	62	66	62	57	69	72	74	95	86	93	93	90	87
E02005733	Northumberland 040	E06000057	Northumberland	E06000057	Northumberland	8,480	66	71	73	73	80	82	81	95	94	94	83	98	71	91	79	89	82	79	73	61	53	55	72	67	80	67	69	63	77	84	68	50	65	65	66	77	75	79	79	79	85	75	96
E02005734	Northumberland 009	E06000057	Northumberland	E06000057	Northumberland	6,133	63	67	57	65	69	74	67	58	64	73	69	66	75	79	62	52	64	72	52	50	55	43	62	70	58	58	78	66	75	66	58	64	70	67	56	57	68	70	53	61	79	52	52
E02005735	Northumberland 010	E06000057	Northumberland	E06000057	Northumberland	7,799	111	134	117	134	111	85	104	112	91	92	79	102	81	92	92	86	90	99	73	81	89	86	104	122	117	113	113	122	116	113	98	107	125	105	124	103	89	103	114	94	94	94	64
E02005736	Northumberland 013	E06000057	Northumberland	E06000057	Northumberland	8,244	81	96	116	98	108	105	124	105	136	119	119	116	93	88	94	83	95	79	87	78	80	84	86	108	108	86	92	143	126	102	108	111	120	110	130	90	96	97	102	114	121	92	88
E02005737	Northumberland 012	E06000057	Northumberland	E06000057	Northumberland	7,289	67	74	61	56	75	82	88	79	72	84	63	74	71	79	62	73	70	63	68	59	65	60	70	83	88	79	107	99	93	99	88	78	70	90	86	93	94	79	75	68	82	61	73
E02005738	Northumberland 014	E06000057	Northumberland	E06000057	Northumberland	4,923	35	51	44	40	45	38	49	48	39	52	51	60	49	49	47	50	60	46	54	45	51	40	49	61	54	46	55	51	44	53	52	59	48	66	66	33	55	43	57	55	47	52	50
E02005739	Northumberland 017	E06000057	Northumberland	E06000057	Northumberland	9,199	69	80	87	106	89	97	95	95	96	101	98	104	87	88	100	72	84	100	78	77	69	83	84	90	91	95	99	89	104	84	118	123	90	100	97	97	98	94	109	113	115	93	98
E02005740	Northumberland 020	E06000057	Northumberland	E06000057	Northumberland	10,368	107	110	110	110	108	126	136	128	123	152	123	123	116	120	120	135	103	112	91	109	86	109	117	122	128	124	125	135	133	121	130	138	137	119	141	135	119	125	120	128	143	108	122
E02005741	Northumberland 021	E06000057	Northumberland	E06000057	Northumberland	8,551	67	73	80	67	63	72	97	81	80	93	100	98	110	93	94	99	99	93	92	87	64	63	93	86	93	74	74	74	90	80	81	111	90	91	96	86	86	95	86	99	107	74	104
E02003172	Bournemouth 001	E06000058	Bournemouth, Christchurch and Poole	E06000058	Bournemouth, Christchurch and Poole	6,321	59	57	68	69	78	77	95	83	93	78	76	78	76	58	86	72	80	61	67	66	60	65	51	53	50	62	47	64	67	48	45	63	58	53	68	70	70	68	81	92	72	57	66
E02003173	Bournemouth 002	E06000058	Bournemouth, Christchurch and Poole	E06000058	Bournemouth, Christchurch and Poole	6,437	67	80	69	96	76	68	79	71	65	92	62	69	72	57	53	53	46	52	45	46	50	68	45	46	40	55	58	58	68	67	52	63	63	61	78	57	54	72	66	60	69	63	67
E02003174	Bournemouth 003	E06000058	Bournemouth, Christchurch and Poole	E06000058	Bournemouth, Christchurch and Poole	7,979	82	81	89	92	80	91	95	111	113	92	114	109	85	90	103	77	74	71	92	79	103	77	80	58	64	64	57	76	73	59	72	70	78	79	79	75	77	97	103	94	85	90	78
E02003175	Bournemouth 004	E06000058	Bournemouth, Christchurch and Poole	E06000058	Bournemouth, Christchurch and Poole	9,135	110	118	125	123	136	159	144	187	153	130	170	159	135	133	113	96	83	107	83	101	90	81	77	61	52	71	73	74	74	68	100	94	92	99	124	118	124	143	146	162	127	119	109
E02003176	Bournemouth 005	E06000058	Bournemouth, Christchurch and Poole	E06000058	Bournemouth, Christchurch and Poole	7,384	88	72	112	112	111	124	116	111	103	106	121	109	96	126	101	86	99	91	108	101	107	112	91	70	62	80	73	77	67	55	77	88	70	82	109	98	96	103	126	109	95	93	86
E02003177	Bournemouth 006	E06000058	Bournemouth, Christchurch and Poole	E06000058	Bournemouth, Christchurch and Poole	8,096	109	96	104	111	123	123	111	137	112	131	131	119	104	112	90	80	88	96	91	99	116	111	87	76	64	65	57	82	65	62	58	72	74	87	82	97	107	104	125	116	127	122	111
E02003178	Bournemouth 007	E06000058	Bournemouth, Christchurch and Poole	E06000058	Bournemouth, Christchurch and Poole	8,414	97	86	99	95	103	110	114	120	108	126	114	117	118	96	115	81	94	85	86	109	172	222	164	128	86	77	76	91	87	56	81	73	90	85	97	102	97	114	113	114	96	96	78
E02003179	Bournemouth 008	E06000058	Bournemouth, Christchurch and Poole	E06000058	Bournemouth, Christchurch and Poole	6,561	72	81	65	89	96	83	74	102	102	79	97	98	72	70	83	91	84	72	78	93	66	60	59	47	42	54	58	54	55	44	62	53	71	73	62	72	66	88	91	94	90	83	76
E02003180	Bournemouth 009	E06000058	Bournemouth, Christchurch and Poole	E06000058	Bournemouth, Christchurch and Poole	9,550	90	101	113	132	118	121	126	138	102	105	123	114	89	87	80	99	85	79	83	185	540	576	516	342	215	120	115	119	112	102	107	102	124	109	124	113	141	119	141	147	122	103	114
E02003181	Bournemouth 010	E06000058	Bournemouth, Christchurch and Poole	E06000058	Bournemouth, Christchurch and Poole	8,667	81	104	106	120	126	110	132	120	118	114	120	126	123	99	113	110	86	111	97	107	181	196	183	120	77	87	65	93	69	61	92	79	81	103	121	92	104	129	116	119	111	116	104
E02003182	Bournemouth 011	E06000058	Bournemouth, Christchurch and Poole	E06000058	Bournemouth, Christchurch and Poole	6,530	60	48	79	82	74	85	96	88	86	85	89	72	73	87	93	64	75	70	78	60	94	59	69	68	43	51	57	55	58	46	55	54	53	66	83	88	73	88	109	96	70	98	103
E02003183	Bournemouth 012	E06000058	Bournemouth, Christchurch and Poole	E06000058	Bournemouth, Christchurch and Poole	6,956	45	48	44	57	52	58	60	64	59	55	69	66	67	58	83	78	80	78	83	107	276	272	262	158	119	72	79	67	70	46	64	72	45	64	67	62	65	62	67	66	84	69	60
E02003184	Bournemouth 013	E06000058	Bournemouth, Christchurch and Poole	E06000058	Bournemouth, Christchurch and Poole	8,007	89	113	91	111	89	98	111	97	88	88	90	86	88	59	74	72	63	58	87	121	315	319	264	201	168	134	128	124	109	103	127	125	121	111	147	141	145	149	147	140	121	111	111
E02003185	Bournemouth 014	E06000058	Bournemouth, Christchurch and Poole	E06000058	Bournemouth, Christchurch and Poole	7,543	82	83	116	111	102	116	125	119	123	117	82	111	102	98	85	97	103	81	87	104	75	60	62	54	40	53	65	63	64	54	65	77	63	56	95	101	102	101	116	117	114	106	107
E02003186	Bournemouth 015	E06000058	Bournemouth, Christchurch and Poole	E06000058	Bournemouth, Christchurch and Poole	9,230	109	108	136	120	126	142	132	147	138	134	124	135	113	106	83	93	88	91	94	144	203	193	184	148	114	126	111	168	153	114	151	153	159	139	159	175	155	180	183	161	158	137	132
E02003187	Bournemouth 016	E06000058	Bournemouth, Christchurch and Poole	E06000058	Bournemouth, Christchurch and Poole	9,426	91	114	108	128	118	112	128	146	114	103	107	123	92	95	93	108	120	100	129	132	116	149	142	115	103	111	127	130	139	101	105	123	135	117	136	144	136	129	157	146	167	138	132
E02003188	Bournemouth 017	E06000058	Bournemouth, Christchurch and Poole	E06000058	Bournemouth, Christchurch and Poole	12,990	76	80	115	86	77	70	74	71	61	54	62	77	68	65	40	69	65	70	195	735	639	599	438	300	268	292	321	389	351	280	251	258	286	260	263	219	192	228	203	211	205	174	146
E02003189	Bournemouth 018	E06000058	Bournemouth, Christchurch and Poole	E06000058	Bournemouth, Christchurch and Poole	8,654	57	85	79	86	82	113	88	107	101	105	72	92	79	62	73	57	76	58	81	97	109	90	82	78	66	78	85	103	93	78	97	91	105	102	122	104	94	125	153	130	116	103	106
E02003190	Bournemouth 019	E06000058	Bournemouth, Christchurch and Poole	E06000058	Bournemouth, Christchurch and Poole	10,647	122	126	132	126	108	136	104	98	108	120	93	81	77	75	62	83	62	65	71	106	134	158	155	142	139	169	178	201	214	165	189	179	230	212	230	229	196	230	230	236	175	163	168
E02003191	Bournemouth 020	E06000058	Bournemouth, Christchurch and Poole	E06000058	Bournemouth, Christchurch and Poole	8,270	60	68	57	67	87	95	100	89	85	73	82	73	84	68	72	71	50	72	73	65	46	57	50	40	39	62	59	72	63	50	60	62	66	79	79	88	76	86	83	99	86	95	82
E02003192	Bournemouth 021	E06000058	Bournemouth, Christchurch and Poole	E06000058	Bournemouth, Christchurch and Poole	12,863	102	108	116	99	114	89	88	83	80	76	61	65	46	49	44	48	47	49	183	742	832	578	443	331	248	280	248	298	264	226	237	224	243	213	254	200	207	202	205	196	154	139	132
E02003194	Poole 001	E06000058	Bournemouth, Christchurch and Poole	E06000058	Bournemouth, Christchurch and Poole	6,166	32	28	43	55	45	55	47	70	48	59	62	63	61	74	146	148	139	143	137	42	42	40	44	35	40	32	36	39	38	29	27	31	38	33	38	47	54	47	51	56	64	61	58
E02003195	Poole 002	E06000058	Bournemouth, Christchurch and Poole	E06000058	Bournemouth, Christchurch and Poole	5,495	41	64	58	64	73	61	60	78	64	72	74	73	72	63	57	74	65	55	70	56	44	58	56	46	59	70	57	62	54	63	76	67	69	79	61	72	75	81	76	66	85	66	57
E02003196	Poole 003	E06000058	Bournemouth, Christchurch and Poole	E06000058	Bournemouth, Christchurch and Poole	10,170	35	45	73	59	67	70	81	111	103	107	120	121	131	144	120	132	114	116	125	111	82	72	75	82	62	65	52	60	52	55	53	44	49	44	56	63	64	77	87	84	120	93	109
E02003197	Poole 004	E06000058	Bournemouth, Christchurch and Poole	E06000058	Bournemouth, Christchurch and Poole	6,729	84	64	82	69	81	78	83	89	79	96	73	95	100	97	82	77	83	68	77	57	57	57	63	53	64	64	78	65	67	73	69	65	77	81	79	84	92	80	104	78	97	79	71
E02003198	Poole 005	E06000058	Bournemouth, Christchurch and Poole	E06000058	Bournemouth, Christchurch and Poole	7,389	96	102	111	90	114	94	104	89	114	100	89	120	89	101	74	95	81	64	79	78	70	72	82	89	62	98	87	84	83	116	104	92	125	110	92	115	100	100	114	98	90	97	94
E02003199	Poole 006	E06000058	Bournemouth, Christchurch and Poole	E06000058	Bournemouth, Christchurch and Poole	9,152	116	121	100	121	98	96	96	111	111	104	96	106	105	83	117	108	88	87	84	83	65	73	82	76	81	101	105	87	106	104	100	127	120	112	116	113	121	101	116	98	114	94	110
E02003200	Poole 007	E06000058	Bournemouth, Christchurch and Poole	E06000058	Bournemouth, Christchurch and Poole	10,235	102	102	106	142	120	128	146	137	139	119	137	136	155	134	118	107	112	108	109	109	114	114	121	109	115	116	99	112	134	126	120	140	129	127	131	126	139	153	170	137	128	94	106
E02003201	Poole 008	E06000058	Bournemouth, Christchurch and Poole	E06000058	Bournemouth, Christchurch and Poole	10,908	146	142	136	149	115	166	148	163	150	142	145	135	136	117	124	103	102	102	98	116	109	93	120	113	126	137	138	137	145	134	150	157	159	173	163	175	147	164	198	178	155	133	142
E02003202	Poole 009	E06000058	Bournemouth, Christchurch and Poole	E06000058	Bournemouth, Christchurch and Poole	6,275	66	65	57	67	72	75	76	62	69	64	52	69	58	57	41	63	41	65	66	120	93	123	113	90	77	82	72	78	75	89	93	96	89	112	86	86	88	94	91	69	83	83	84
E02003203	Poole 010	E06000058	Bournemouth, Christchurch and Poole	E06000058	Bournemouth, Christchurch and Poole	7,550	90	114	102	96	92	98	93	113	100	91	94	81	83	68	76	75	63	58	69	79	52	78	73	85	78	75	85	78	82	119	115	126	119	122	119	117	121	118	132	128	141	99	112
E02003204	Poole 011	E06000058	Bournemouth, Christchurch and Poole	E06000058	Bournemouth, Christchurch and Poole	9,069	90	90	103	85	89	97	71	101	111	105	119	117	102	111	93	92	98	79	82	61	82	87	108	94	89	108	109	98	103	135	92	108	111	104	112	96	103	106	123	116	133	126	118
E02003205	Poole 012	E06000058	Bournemouth, Christchurch and Poole	E06000058	Bournemouth, Christchurch and Poole	8,328	84	92	89	102	99	84	96	106	97	101	88	104	92	132	118	86	80	104	83	82	54	68	70	74	72	84	73	72	71	66	89	88	75	88	89	91	109	100	84	79	103	96	86
E02003206	Poole 013	E06000058	Bournemouth, Christchurch and Poole	E06000058	Bournemouth, Christchurch and Poole	10,043	82	98	93	97	125	126	109	149	140	132	143	169	131	129	128	121	133	110	120	94	66	67	70	92	74	112	120	92	99	111	90	117	121	111	110	124	134	152	159	153	142	121	146
E02003207	Poole 014	E06000058	Bournemouth, Christchurch and Poole	E06000058	Bournemouth, Christchurch and Poole	7,148	85	95	108	91	85	94	109	118	122	110	108	108	99	97	93	73	72	67	83	62	65	70	78	51	69	95	73	101	107	105	112	112	104	107	97	119	107	90	104	100	89	68	84
E02003208	Poole 015	E06000058	Bournemouth, Christchurch and Poole	E06000058	Bournemouth, Christchurch and Poole	11,923	136	142	121	130	148	126	101	127	114	113	96	99	78	78	85	100	117	81	102	163	173	149	182	180	199	190	207	183	197	214	179	185	198	184	179	153	161	161	178	120	140	129	132
E02003209	Poole 016	E06000058	Bournemouth, Christchurch and Poole	E06000058	Bournemouth, Christchurch and Poole	6,466	81	73	73	88	67	70	77	82	80	83	74	77	55	76	51	75	55	53	72	50	59	54	64	64	66	75	70	62	75	68	69	95	61	73	79	61	82	79	80	80	80	68	69
E02003210	Poole 017	E06000058	Bournemouth, Christchurch and Poole	E06000058	Bournemouth, Christchurch and Poole	9,581	69	73	87	95	115	109	103	102	124	115	114	115	111	108	104	104	88	85	77	56	58	62	70	92	60	76	80	95	85	107	84	88	95	91	89	121	133	122	144	141	127	104	109
E02003211	Poole 018	E06000058	Bournemouth, Christchurch and Poole	E06000058	Bournemouth, Christchurch and Poole	8,956	49	51	63	58	48	29	63	56	65	53	54	56	59	63	45	64	52	50	64	45	46	47	82	62	60	82	97	91	97	78	80	78	86	82	87	72	84	90	81	91	79	64	78
E02004236	Christchurch 001	E06000058	Bournemouth, Christchurch and Poole	E06000058	Bournemouth, Christchurch and Poole	6,023	44	49	49	46	60	55	44	63	61	62	55	73	78	50	49	57	62	52	53	55	43	45	53	59	60	55	44	62	60	70	41	55	50	63	57	54	48	47	64	72	64	59	55
E02004237	Christchurch 002	E06000058	Bournemouth, Christchurch and Poole	E06000058	Bournemouth, Christchurch and Poole	8,260	52	54	55	69	75	77	102	98	109	113	96	109	114	106	104	119	130	112	97	79	81	70	95	72	70	56	65	54	65	55	55	56	63	60	79	65	63	90	91	112	89	83	87
E02004238	Christchurch 003	E06000058	Bournemouth, Christchurch and Poole	E06000058	Bournemouth, Christchurch and Poole	7,446	23	32	27	28	33	38	68	54	58	59	66	60	65	65	66	74	62	53	65	59	50	47	57	56	64	41	48	52	50	43	39	38	30	52	47	29	47	63	66	63	60	44	65
E02004239	Christchurch 004	E06000058	Bournemouth, Christchurch and Poole	E06000058	Bournemouth, Christchurch and Poole	6,083	36	48	54	55	46	67	43	63	53	53	56	61	67	66	55	74	47	40	47	53	34	34	47	40	40	42	48	39	55	44	41	48	49	45	46	49	32	44	53	57	42	56	67
E02004240	Christchurch 005	E06000058	Bournemouth, Christchurch and Poole	E06000058	Bournemouth, Christchurch and Poole	6,369	59	80	63	78	76	61	91	81	84	88	82	80	77	80	80	93	76	76	87	87	65	54	63	75	66	76	79	81	91	96	78	81	100	66	92	81	67	97	83	81	68	71	78
E02004241	Christchurch 006	E06000058	Bournemouth, Christchurch and Poole	E06000058	Bournemouth, Christchurch and Poole	9,683	78	60	85	83	107	108	132	133	120	138	132	107	127	132	125	97	81	98	98	78	79	60	72	82	95	98	89	105	121	105	100	105	113	105	125	89	132	119	114	132	122	108	105
E02004242	Christchurch 007	E06000058	Bournemouth, Christchurch and Poole	E06000058	Bournemouth, Christchurch and Poole	6,416	41	26	43	37	48	39	32	52	42	52	56	64	60	48	52	46	39	48	54	40	34	29	35	33	31	30	25	32	36	45	40	37	47	49	43	49	40	41	50	57	59	46	53
E02006883	Bournemouth 023	E06000058	Bournemouth, Christchurch and Poole	E06000058	Bournemouth, Christchurch and Poole	5,879	56	60	57	64	48	29	33	34	34	17	34	19	15	25	13	19	24	25	41	24	51	66	66	72	76	93	87	121	128	104	92	127	114	127	118	132	105	135	106	118	85	77	67
E02006885	Bournemouth 024	E06000058	Bournemouth, Christchurch and Poole	E06000058	Bournemouth, Christchurch and Poole	7,929	75	62	62	51	64	58	54	44	55	43	47	43	34	35	34	33	40	31	46	72	88	103	103	100	111	141	130	177	161	151	140	150	160	145	159	139	122	123	141	140	144	121	98
E02004243	East Dorset 001	E06000059	Dorset	E06000059	Dorset	6,523	53	38	57	58	59	64	81	68	77	86	90	84	98	76	73	72	70	73	56	53	36	29	53	58	41	63	58	55	48	52	47	57	69	54	54	58	46	74	64	73	44	53	56
E02004244	East Dorset 002	E06000059	Dorset	E06000059	Dorset	7,426	50	71	76	73	85	83	80	90	85	80	74	78	68	79	75	63	83	66	80	55	50	52	61	65	55	72	65	50	94	91	83	74	88	80	78	67	60	87	74	72	62	74	77
E02004245	East Dorset 003	E06000059	Dorset	E06000059	Dorset	7,709	68	73	73	76	82	81	86	95	100	108	98	97	98	89	94	80	95	103	84	51	57	65	58	76	70	68	67	69	73	73	54	82	74	73	72	64	80	71	83	76	76	83	80
E02004246	East Dorset 004	E06000059	Dorset	E06000059	Dorset	7,354	39	45	47	41	44	42	50	65	53	52	55	67	47	56	62	54	65	62	74	66	42	43	41	50	42	38	37	47	40	46	43	36	39	33	41	39	36	64	55	54	48	61	57
E02004247	East Dorset 005	E06000059	Dorset	E06000059	Dorset	6,155	28	45	45	43	61	61	60	75	73	73	78	68	75	75	68	62	67	50	62	53	34	46	40	49	52	58	33	39	43	38	56	51	49	39	45	36	44	56	50	70	62	58	60
E02004248	East Dorset 006	E06000059	Dorset	E06000059	Dorset	7,623	43	54	50	48	44	52	59	54	52	46	63	49	60	48	59	48	57	63	51	57	51	49	47	63	57	53	48	52	63	65	59	49	55	66	50	48	53	65	47	53	57	52	52
E02004249	East Dorset 007	E06000059	Dorset	E06000059	Dorset	5,701	35	41	53	37	62	47	59	73	63	71	83	68	77	68	79	68	69	73	64	43	28	42	40	44	43	41	32	39	47	41	34	32	38	42	34	40	32	53	62	63	69	66	66
E02004250	East Dorset 008	E06000059	Dorset	E06000059	Dorset	7,960	52	61	42	80	60	75	66	91	75	83	62	70	83	71	63	62	84	55	64	54	55	69	55	70	69	86	67	73	91	64	60	71	74	70	56	58	56	75	60	70	70	59	63
E02004251	East Dorset 009	E06000059	Dorset	E06000059	Dorset	6,542	59	55	63	57	62	63	77	66	69	64	72	69	72	52	66	72	70	46	55	47	47	42	36	50	43	53	59	50	63	59	60	79	61	57	63	64	62	58	64	69	76	54	72
E02004252	East Dorset 010	E06000059	Dorset	E06000059	Dorset	7,673	59	64	58	71	55	83	81	79	91	85	93	98	86	75	89	67	73	79	69	62	68	57	69	96	84	97	70	104	81	87	73	96	77	81	74	71	72	89	66	100	92	74	76
E02004253	East Dorset 011	E06000059	Dorset	E06000059	Dorset	9,641	49	64	64	80	91	91	76	87	87	97	89	97	84	70	72	96	83	78	76	75	60	50	58	68	65	76	57	69	67	67	66	76	58	66	65	73	79	73	90	91	90	84	82
E02004254	East Dorset 012	E06000059	Dorset	E06000059	Dorset	10,219	85	79	101	105	104	112	113	125	131	130	144	136	123	125	148	121	131	117	117	89	75	82	99	101	92	94	81	93	91	95	95	107	108	79	95	85	113	115	122	118	106	121	109
E02004255	North Dorset 001	E06000059	Dorset	E06000059	Dorset	7,640	54	61	66	74	73	66	72	61	83	71	87	90	74	84	69	67	85	77	72	65	55	62	66	58	56	83	102	51	78	75	96	74	74	72	85	64	64	76	77	81	99	78	86
E02004256	North Dorset 002	E06000059	Dorset	E06000059	Dorset	9,170	71	71	88	70	77	87	82	90	104	121	131	150	154	133	99	93	91	77	97	72	53	67	54	54	75	74	79	46	66	88	86	79	103	78	71	85	87	96	98	105	96	70	106
E02004257	North Dorset 003	E06000059	Dorset	E06000059	Dorset	8,935	94	93	108	110	112	102	136	115	107	113	114	95	114	109	117	89	106	102	71	70	76	71	79	94	99	95	83	76	99	125	109	104	109	109	89	98	121	108	103	111	95	81	116
E02004258	North Dorset 004	E06000059	Dorset	E06000059	Dorset	10,210	73	80	87	75	78	97	88	98	83	102	97	97	118	96	96	113	98	90	90	72	55	70	58	58	63	65	82	71	80	84	96	103	76	90	93	96	83	100	97	100	102	93	85
E02004259	North Dorset 005	E06000059	Dorset	E06000059	Dorset	7,256	37	49	49	55	66	55	46	88	63	74	92	105	128	110	116	105	115	103	113	57	40	40	36	55	63	56	35	54	59	64	55	41	58	45	50	52	63	68	76	66	66	55	73
E02004260	North Dorset 006	E06000059	Dorset	E06000059	Dorset	9,061	76	77	92	105	93	105	104	115	99	107	86	108	103	87	175	189	191	198	184	108	105	99	88	69	67	72	84	89	103	114	106	102	127	120	104	87	94	129	117	126	112	88	96
E02004261	North Dorset 007	E06000059	Dorset	E06000059	Dorset	10,470	105	100	118	101	131	129	120	149	130	118	141	114	117	120	89	92	71	97	79	70	80	75	99	80	111	112	128	111	123	136	138	153	135	145	155	117	109	127	138	138	133	113	115
E02004262	North Dorset 008	E06000059	Dorset	E06000059	Dorset	7,976	62	65	72	71	56	57	87	73	86	84	70	74	56	80	87	96	100	94	114	83	57	63	56	51	41	49	45	49	42	63	68	65	54	63	63	60	61	76	79	70	89	59	70
E02004263	Purbeck 001	E06000059	Dorset	E06000059	Dorset	5,920	54	55	46	69	52	58	54	72	62	65	81	77	72	81	79	64	66	57	49	40	39	43	45	54	45	40	34	41	47	46	43	55	61	57	49	54	60	69	53	61	75	58	61
E02004264	Purbeck 002	E06000059	Dorset	E06000059	Dorset	8,701	79	82	85	77	104	113	88	104	123	112	91	124	100	94	99	104	116	84	88	73	64	59	75	81	100	84	73	87	98	92	113	87	107	82	108	80	78	85	97	86	104	96	87
E02004265	Purbeck 003	E06000059	Dorset	E06000059	Dorset	8,787	72	83	84	89	107	86	81	90	102	91	86	109	77	87	97	84	75	83	73	70	56	72	53	73	77	70	86	78	85	74	75	79	89	80	66	86	71	76	93	90	86	91	82
E02004266	Purbeck 004	E06000059	Dorset	E06000059	Dorset	8,866	86	93	91	100	102	118	107	110	116	125	84	107	122	111	101	95	70	71	125	96	102	97	97	95	107	96	104	99	136	114	117	113	88	105	121	117	108	96	125	143	135	111	101
E02004267	Purbeck 005	E06000059	Dorset	E06000059	Dorset	5,007	20	26	24	26	36	30	40	42	41	39	37	47	38	50	46	57	52	59	49	39	31	41	34	45	35	26	26	30	35	31	29	27	39	27	29	29	33	37	37	32	34	42	48
E02004268	Purbeck 006	E06000059	Dorset	E06000059	Dorset	9,817	58	77	58	61	66	76	79	82	81	63	89	88	103	69	94	78	126	92	90	69	63	77	67	81	92	72	80	71	100	86	105	78	71	84	69	87	86	91	99	67	87	68	68
E02004269	West Dorset 001	E06000059	Dorset	E06000059	Dorset	9,894	54	67	73	66	81	83	92	96	82	87	90	91	127	196	259	241	258	251	204	93	69	70	78	70	76	74	89	75	76	94	83	80	81	86	73	68	67	80	95	87	83	73	79
E02004270	West Dorset 002	E06000059	Dorset	E06000059	Dorset	7,679	42	35	46	42	65	69	39	87	85	82	78	87	70	86	83	82	76	77	89	65	38	45	56	49	68	53	46	45	40	58	57	55	59	66	56	40	49	53	49	47	56	53	49
E02004271	West Dorset 003	E06000059	Dorset	E06000059	Dorset	9,688	55	59	67	74	75	82	89	103	108	89	79	106	94	89	102	92	90	80	71	59	59	55	69	67	90	64	64	59	64	74	72	69	87	84	76	67	67	70	67	74	96	82	86
E02004272	West Dorset 004	E06000059	Dorset	E06000059	Dorset	11,899	96	87	93	103	104	118	104	148	128	136	155	136	134	143	127	116	113	118	100	77	56	59	70	87	97	66	83	83	67	100	100	98	91	116	95	72	109	88	105	104	130	107	136
E02004273	West Dorset 005	E06000059	Dorset	E06000059	Dorset	7,223	27	33	38	45	33	43	47	59	59	62	66	67	68	71	71	81	58	70	65	45	33	33	38	43	43	60	38	43	40	32	44	39	40	46	42	37	35	27	41	33	59	59	65
E02004274	West Dorset 006	E06000059	Dorset	E06000059	Dorset	6,549	45	46	48	71	56	64	71	66	54	77	74	76	77	59	68	50	62	61	53	40	48	29	57	50	68	56	42	49	59	64	63	62	56	54	62	48	54	48	67	56	63	65	61
E02004275	West Dorset 007	E06000059	Dorset	E06000059	Dorset	7,538	49	45	62	53	70	75	69	66	69	75	70	71	73	69	68	74	55	70	49	41	26	25	39	45	46	50	47	47	40	59	66	42	51	61	49	45	44	63	61	66	68	63	73
E02004276	West Dorset 008	E06000059	Dorset	E06000059	Dorset	5,552	55	34	47	38	45	41	35	34	41	42	48	32	42	36	35	46	39	42	51	31	24	33	29	49	53	36	46	47	44	49	37	60	50	45	36	46	45	43	52	41	51	36	35
E02004277	West Dorset 009	E06000059	Dorset	E06000059	Dorset	12,465	100	91	99	124	122	115	128	134	141	125	121	138	123	110	132	98	106	135	105	79	76	91	109	115	158	139	159	145	174	184	169	168	137	131	124	108	119	107	134	146	129	124	141
E02004278	West Dorset 010	E06000059	Dorset	E06000059	Dorset	8,973	66	89	79	104	92	79	100	99	100	119	101	127	114	94	92	112	116	101	120	64	49	55	69	73	73	61	92	69	86	77	78	93	98	86	91	54	83	99	81	84	91	84	85
E02004279	West Dorset 011	E06000059	Dorset	E06000059	Dorset	8,037	57	57	59	85	69	66	93	64	76	80	66	75	87	76	73	77	85	81	48	51	44	51	59	74	90	63	66	47	77	66	65	68	82	53	65	64	75	63	71	86	78	70	84
E02004280	West Dorset 012	E06000059	Dorset	E06000059	Dorset	8,230	63	68	82	78	80	85	84	97	94	106	97	87	85	79	93	73	75	68	70	57	39	44	56	55	50	58	66	77	64	86	68	102	95	84	95	76	93	68	75	87	92	73	82
E02004281	Weymouth and Portland 001	E06000059	Dorset	E06000059	Dorset	7,484	82	100	81	96	92	106	84	107	115	101	110	91	107	77	86	76	70	68	84	70	66	67	78	69	59	85	72	102	101	87	87	102	102	87	90	100	87	78	97	83	72	79	68
E02004282	Weymouth and Portland 002	E06000059	Dorset	E06000059	Dorset	8,786	44	54	41	70	65	67	51	70	75	68	67	82	79	76	61	75	73	71	79	64	55	65	54	53	53	68	53	71	52	67	46	53	64	52	42	59	64	71	62	82	75	66	82
E02004283	Weymouth and Portland 003	E06000059	Dorset	E06000059	Dorset	8,751	60	63	65	87	70	83	87	89	101	94	111	111	109	100	110	115	100	99	113	85	75	69	55	71	58	83	75	61	94	96	65	91	68	88	84	90	78	82	113	105	82	81	90
E02004284	Weymouth and Portland 004	E06000059	Dorset	E06000059	Dorset	9,784	94	80	86	100	99	77	76	81	81	99	75	79	81	77	76	77	77	86	85	85	97	102	109	105	117	114	127	122	145	158	105	136	100	105	97	101	97	95	116	124	100	89	93
E02004285	Weymouth and Portland 005	E06000059	Dorset	E06000059	Dorset	7,545	53	81	84	66	61	77	85	92	77	68	60	78	83	69	61	65	103	82	68	78	76	50	91	70	81	77	78	94	102	90	80	87	85	77	85	75	78	83	87	84	81	82	86
E02004286	Weymouth and Portland 006	E06000059	Dorset	E06000059	Dorset	5,207	35	33	46	59	49	55	47	46	66	53	60	69	66	74	55	61	78	65	71	47	59	46	50	46	52	41	45	45	44	48	54	46	52	38	48	49	48	53	59	61	57	43	48
E02004287	Weymouth and Portland 007	E06000059	Dorset	E06000059	Dorset	5,571	35	41	43	62	44	60	52	62	63	57	66	58	71	84	48	71	72	75	66	70	51	46	48	57	41	38	46	43	58	55	52	48	46	44	64	54	57	47	56	52	53	56	57
E02004288	Weymouth and Portland 008	E06000059	Dorset	E06000059	Dorset	6,043	46	57	60	59	60	65	69	72	71	68	51	59	68	44	73	52	57	49	74	72	113	106	107	99	71	69	77	64	77	63	63	64	81	62	64	81	71	74	85	63	77	66	66
E02004289	Weymouth and Portland 009	E06000059	Dorset	E06000059	Dorset	7,268	74	78	81	112	65	97	79	91	99	80	73	95	62	67	75	79	84	89	69	55	65	56	66	63	65	64	67	68	79	84	63	71	81	78	66	54	66	61	82	74	66	80	78
E02003652	Aylesbury Vale 001	E07000004	Aylesbury Vale	E06000060	Buckinghamshire	11,232	91	113	106	114	146	142	130	141	132	132	162	174	146	192	284	319	310	325	286	166	142	123	147	160	179	132	123	107	110	118	103	114	113	128	115	103	85	121	118	128	136	132	135
E02003653	Aylesbury Vale 002	E07000004	Aylesbury Vale	E06000060	Buckinghamshire	6,875	59	63	82	83	85	78	82	82	92	82	90	84	67	87	69	56	47	60	62	101	112	132	145	156	151	99	98	84	73	83	104	87	78	80	74	83	72	68	63	96	95	78	78
E02003654	Aylesbury Vale 003	E07000004	Aylesbury Vale	E06000060	Buckinghamshire	5,810	29	36	56	37	52	60	70	73	80	88	81	82	77	64	88	61	78	65	68	34	41	44	48	42	54	44	32	47	48	42	40	44	43	51	40	30	45	67	69	59	54	69	70
E02003655	Aylesbury Vale 004	E07000004	Aylesbury Vale	E06000060	Buckinghamshire	10,137	79	93	105	98	114	121	134	134	141	157	134	140	147	134	137	153	118	100	113	86	56	69	76	75	84	90	73	89	92	86	92	119	102	95	109	89	103	133	110	134	123	117	137
E02003656	Aylesbury Vale 005	E07000004	Aylesbury Vale	E06000060	Buckinghamshire	6,342	50	44	53	56	58	75	49	81	72	77	72	70	92	72	64	65	60	49	62	43	43	42	32	55	71	62	71	74	69	72	69	81	72	68	60	51	74	71	78	64	68	61	81
E02003657	Aylesbury Vale 006	E07000004	Aylesbury Vale	E06000060	Buckinghamshire	6,828	51	58	76	71	75	86	93	88	91	99	83	115	101	90	66	78	75	58	71	55	49	50	46	54	66	41	48	57	47	47	66	78	40	58	79	68	56	74	82	90	67	79	88
E02003658	Aylesbury Vale 007	E07000004	Aylesbury Vale	E06000060	Buckinghamshire	8,914	131	145	124	171	114	124	131	112	144	115	101	110	109	83	106	103	73	86	83	45	54	52	65	75	85	61	79	68	69	81	99	97	84	114	111	95	130	101	142	149	120	97	121
E02003659	Aylesbury Vale 008	E07000004	Aylesbury Vale	E06000060	Buckinghamshire	10,045	97	94	119	128	120	147	160	172	159	161	160	168	150	135	122	118	136	120	107	79	79	76	96	99	104	126	89	99	114	121	113	121	115	118	116	116	133	136	152	151	149	138	123
E02003660	Aylesbury Vale 009	E07000004	Aylesbury Vale	E06000060	Buckinghamshire	10,348	89	99	87	106	118	126	125	124	137	141	135	130	155	142	130	134	129	135	140	75	89	64	76	94	108	59	68	67	69	79	100	77	96	118	101	107	116	110	116	136	110	119	147
E02003661	Aylesbury Vale 010	E07000004	Aylesbury Vale	E06000060	Buckinghamshire	6,085	41	56	51	72	63	73	68	65	79	75	83	79	84	73	86	78	69	59	63	37	35	34	41	46	52	57	62	53	67	52	62	67	75	78	62	66	72	79	77	85	89	92	87
E02003662	Aylesbury Vale 011	E07000004	Aylesbury Vale	E06000060	Buckinghamshire	6,705	89	99	92	109	94	87	71	82	72	93	66	72	70	74	63	68	78	80	70	49	55	63	77	74	95	94	109	110	137	110	103	117	127	122	102	106	89	95	112	102	92	99	88
E02003663	Aylesbury Vale 012	E07000004	Aylesbury Vale	E06000060	Buckinghamshire	12,636	284	298	301	258	274	257	274	280	254	232	204	177	190	156	149	132	127	130	131	83	91	86	112	118	161	157	174	215	260	243	284	286	305	297	305	282	283	255	263	264	222	181	189
E02003664	Aylesbury Vale 013	E07000004	Aylesbury Vale	E06000060	Buckinghamshire	8,808	132	142	176	159	150	147	154	151	146	149	142	148	103	127	115	94	82	103	111	85	79	71	92	121	118	101	148	135	151	144	151	161	151	145	190	166	161	163	174	153	135	133	124
E02003665	Aylesbury Vale 014	E07000004	Aylesbury Vale	E06000060	Buckinghamshire	6,184	83	69	89	86	76	87	78	87	80	80	86	82	78	59	69	73	69	58	87	81	91	69	75	63	81	80	88	75	71	77	81	69	74	106	83	83	102	94	91	95	100	73	84
E02003666	Aylesbury Vale 015	E07000004	Aylesbury Vale	E06000060	Buckinghamshire	8,390	116	118	130	130	128	106	107	98	111	111	80	99	104	68	70	72	79	66	91	53	74	69	83	137	157	127	170	176	202	187	189	208	179	220	165	141	169	154	136	137	111	117	115
E02003667	Aylesbury Vale 016	E07000004	Aylesbury Vale	E06000060	Buckinghamshire	9,834	127	106	146	122	114	155	124	146	143	126	121	135	132	100	107	105	96	84	85	73	65	73	82	102	121	145	151	155	214	213	174	209	181	211	211	178	165	204	195	206	184	149	147
E02003668	Aylesbury Vale 017	E07000004	Aylesbury Vale	E06000060	Buckinghamshire	9,007	68	82	67	88	91	121	93	110	120	120	149	128	117	133	118	109	110	91	107	86	70	45	86	83	114	82	86	75	96	72	84	86	74	84	73	102	108	99	116	120	135	125	144
E02003669	Aylesbury Vale 018	E07000004	Aylesbury Vale	E06000060	Buckinghamshire	7,962	97	123	134	115	139	117	147	146	133	117	133	122	103	111	104	100	106	91	92	69	80	74	101	140	125	134	132	129	147	142	147	160	138	138	185	114	142	113	147	114	122	120	107
E02003670	Aylesbury Vale 019	E07000004	Aylesbury Vale	E06000060	Buckinghamshire	9,986	109	134	136	156	126	125	133	145	133	124	117	123	110	91	100	105	103	105	85	75	76	96	106	143	127	150	175	179	161	158	157	148	182	176	160	156	144	166	150	192	150	174	149
E02003671	Aylesbury Vale 020	E07000004	Aylesbury Vale	E06000060	Buckinghamshire	6,223	73	102	85	100	92	83	81	99	75	94	95	84	91	81	74	93	76	66	66	67	53	43	53	67	82	87	84	95	109	102	125	100	109	99	120	85	88	97	93	105	94	100	85
E02003672	Aylesbury Vale 021	E07000004	Aylesbury Vale	E06000060	Buckinghamshire	10,821	103	102	100	149	132	134	132	137	141	108	144	132	138	143	127	133	105	124	110	81	78	67	70	106	104	88	70	81	79	76	100	102	86	93	101	103	101	130	119	147	135	129	149
E02003673	Aylesbury Vale 022	E07000004	Aylesbury Vale	E06000060	Buckinghamshire	8,972	78	80	99	87	97	108	108	131	130	113	101	109	99	112	79	85	92	83	73	53	44	63	69	72	56	57	51	55	74	74	83	82	67	86	75	99	115	99	115	132	142	116	130
E02003674	Aylesbury Vale 023	E07000004	Aylesbury Vale	E06000060	Buckinghamshire	5,487	35	37	46	46	47	74	79	63	96	90	82	80	81	81	82	63	65	64	63	51	43	36	33	43	42	23	34	26	36	35	46	24	32	37	56	37	52	51	53	61	77	60	74
E02003675	Aylesbury Vale 024	E07000004	Aylesbury Vale	E06000060	Buckinghamshire	9,588	123	111	122	112	159	116	149	117	141	158	135	143	127	112	112	93	80	163	116	111	105	95	96	91	105	71	80	75	92	68	87	97	100	108	132	125	131	155	149	148	132	136	124
E02003676	Chiltern 001	E07000005	Chiltern	E06000060	Buckinghamshire	7,932	40	53	48	61	61	69	75	82	99	122	123	135	126	106	77	110	103	101	95	47	38	45	53	66	74	48	56	61	57	55	45	40	30	39	35	45	53	66	64	61	81	115	107
E02003677	Chiltern 002	E07000005	Chiltern	E06000060	Buckinghamshire	10,192	123	124	124	123	143	132	132	147	170	189	133	159	167	132	154	144	133	136	113	76	77	75	110	91	118	93	107	107	102	126	118	101	104	115	125	120	140	143	166	138	157	137	138
E02003678	Chiltern 003	E07000005	Chiltern	E06000060	Buckinghamshire	5,806	46	69	60	69	80	84	77	86	81	87	96	82	83	68	86	72	62	72	69	32	38	27	50	55	63	45	59	60	49	68	64	47	57	69	46	69	68	66	82	98	77	98	101
E02003679	Chiltern 004	E07000005	Chiltern	E06000060	Buckinghamshire	7,066	95	110	103	99	103	109	103	84	103	93	87	87	84	73	62	72	49	69	57	30	44	53	79	85	90	94	100	98	114	106	117	106	106	103	106	106	108	135	128	104	98	88	85
E02003680	Chiltern 005	E07000005	Chiltern	E06000060	Buckinghamshire	9,604	59	76	92	84	102	126	105	153	122	123	156	122	130	123	117	127	144	112	125	64	56	58	89	91	93	70	72	60	72	80	58	53	53	47	48	68	71	87	94	83	112	111	129
E02003681	Chiltern 006	E07000005	Chiltern	E06000060	Buckinghamshire	10,634	81	105	121	138	152	140	154	155	163	186	186	189	212	178	155	141	146	148	126	54	50	54	72	109	80	112	90	95	69	92	87	63	91	95	80	103	91	113	112	144	157	146	160
E02003682	Chiltern 007	E07000005	Chiltern	E06000060	Buckinghamshire	7,612	64	76	74	100	89	92	83	106	123	115	116	125	133	110	109	123	95	86	88	40	40	44	65	69	64	46	61	43	50	48	70	72	64	78	86	82	103	94	92	102	103	123	125
E02003683	Chiltern 008	E07000005	Chiltern	E06000060	Buckinghamshire	7,251	76	77	76	106	86	83	85	119	119	103	105	133	132	91	104	99	102	98	97	40	38	39	48	70	60	65	71	63	65	77	54	53	59	54	59	77	74	103	83	114	106	115	113
E02003685	Chiltern 010	E07000005	Chiltern	E06000060	Buckinghamshire	7,985	64	63	78	82	96	89	78	120	120	116	130	135	135	109	104	127	108	101	104	38	34	49	66	66	63	54	59	45	54	57	41	40	49	49	44	62	62	92	75	95	113	97	115
E02003686	Chiltern 011	E07000005	Chiltern	E06000060	Buckinghamshire	7,373	69	87	84	79	79	68	72	79	84	88	107	91	94	105	96	95	97	85	115	53	43	51	77	60	68	55	46	58	43	60	53	41	48	52	46	57	68	70	79	79	88	90	78
E02003687	Chiltern 012	E07000005	Chiltern	E06000060	Buckinghamshire	5,826	47	54	69	56	69	63	79	92	82	103	90	126	76	94	78	100	85	70	59	50	36	35	47	57	55	31	42	39	33	41	41	47	38	37	44	49	52	50	55	63	92	78	79
E02006823	Chiltern 013	E07000005	Chiltern	E06000060	Buckinghamshire	8,765	72	72	69	82	87	108	105	121	137	139	122	127	129	114	95	121	99	117	74	58	41	45	66	72	82	60	56	57	45	47	59	52	54	53	57	73	66	90	81	86	108	116	110
E02003688	South Bucks 001	E07000006	South Bucks	E06000060	Buckinghamshire	12,752	104	124	114	137	156	177	182	195	205	222	193	212	204	185	178	151	161	166	133	90	74	89	92	104	130	123	116	117	98	113	125	109	107	140	136	139	151	156	177	175	170	147	195
E02003689	South Bucks 002	E07000006	South Bucks	E06000060	Buckinghamshire	9,122	78	71	73	110	106	119	113	138	125	146	123	138	130	122	135	119	116	140	118	66	55	70	82	94	90	96	74	81	64	73	67	77	64	70	76	89	82	100	97	113	130	109	119
E02003690	South Bucks 003	E07000006	South Bucks	E06000060	Buckinghamshire	6,887	83	86	76	83	66	66	67	65	80	51	76	64	71	68	62	57	70	56	73	58	38	52	48	69	68	60	77	86	66	77	65	78	91	73	80	107	100	78	94	102	78	74	72
E02003691	South Bucks 004	E07000006	South Bucks	E06000060	Buckinghamshire	6,908	45	55	60	72	75	84	88	111	82	113	114	113	107	95	82	73	72	80	86	50	37	45	61	88	59	53	45	50	36	47	65	50	63	66	63	71	67	78	69	92	96	86	73
E02003692	South Bucks 005	E07000006	South Bucks	E06000060	Buckinghamshire	8,987	86	86	89	92	100	112	113	117	120	120	108	118	118	90	91	99	94	118	110	72	60	71	77	77	92	80	83	79	78	85	77	81	78	96	106	115	115	117	123	123	116	93	107
E02003693	South Bucks 006	E07000006	South Bucks	E06000060	Buckinghamshire	6,719	53	65	63	72	70	54	65	70	66	72	60	82	69	73	70	74	68	64	58	38	39	53	57	81	84	54	56	54	42	56	49	50	54	63	58	81	72	59	73	94	86	80	82
E02003694	South Bucks 007	E07000006	South Bucks	E06000060	Buckinghamshire	7,970	99	94	123	99	126	95	111	107	129	116	106	96	110	96	89	93	73	76	66	49	66	58	84	95	82	85	80	78	65	82	107	94	110	101	112	99	90	108	123	97	124	113	109
E02003695	South Bucks 008	E07000006	South Bucks	E06000060	Buckinghamshire	11,095	156	163	132	168	145	104	144	124	133	133	138	129	120	124	106	115	109	122	105	74	90	108	94	150	130	138	132	145	111	116	163	159	157	168	177	152	140	160	147	158	155	134	132
E02003696	Wycombe 001	E07000007	Wycombe	E06000060	Buckinghamshire	7,951	72	73	65	85	65	89	98	95	126	80	90	81	83	78	81	70	60	82	65	52	38	49	53	63	62	70	59	59	69	59	66	75	52	55	72	74	70	89	75	84	89	85	83
E02003697	Wycombe 002	E07000007	Wycombe	E06000060	Buckinghamshire	5,769	35	52	47	52	56	58	72	84	67	78	73	71	82	82	58	77	65	76	78	57	30	31	23	35	31	32	34	28	30	35	34	38	26	35	37	45	54	57	61	61	63	59	67
E02003698	Wycombe 003	E07000007	Wycombe	E06000060	Buckinghamshire	8,081	81	60	68	61	85	87	78	109	109	86	98	99	98	104	99	98	99	102	94	66	50	51	81	65	77	55	49	38	55	50	54	47	47	57	56	66	76	85	83	68	89	97	93
E02003699	Wycombe 004	E07000007	Wycombe	E06000060	Buckinghamshire	5,583	68	62	59	65	64	67	85	78	61	70	70	68	63	75	59	72	60	56	66	47	37	43	42	41	40	50	36	33	46	44	40	57	41	64	53	63	64	72	62	61	70	55	59
E02003701	Wycombe 006	E07000007	Wycombe	E06000060	Buckinghamshire	11,463	132	154	142	152	171	153	177	158	167	175	157	152	164	147	161	142	157	135	147	133	100	155	135	136	105	144	113	129	121	127	132	123	111	125	165	156	148	159	195	186	184	165	158
E02003702	Wycombe 007	E07000007	Wycombe	E06000060	Buckinghamshire	8,024	77	72	83	89	97	69	80	92	95	95	92	80	82	93	91	84	82	93	85	65	55	62	72	72	53	77	66	71	63	70	54	67	58	61	82	78	93	82	95	106	107	94	94
E02003703	Wycombe 008	E07000007	Wycombe	E06000060	Buckinghamshire	8,394	108	122	100	112	115	107	113	105	128	105	149	116	125	137	112	99	137	105	118	87	94	103	121	139	122	118	129	105	98	117	118	138	107	134	127	112	130	118	138	124	121	96	94
E02003704	Wycombe 009	E07000007	Wycombe	E06000060	Buckinghamshire	5,644	58	59	79	53	72	60	88	71	79	63	77	75	73	72	79	77	92	71	64	50	29	35	37	47	42	49	54	42	45	41	42	52	49	51	50	50	72	65	56	65	64	69	83
E02003705	Wycombe 010	E07000007	Wycombe	E06000060	Buckinghamshire	6,899	98	94	105	96	105	99	101	107	112	103	98	84	103	87	102	97	96	106	100	89	77	86	118	123	119	77	115	102	101	124	108	105	94	117	95	108	93	125	115	113	115	104	109
E02003706	Wycombe 011	E07000007	Wycombe	E06000060	Buckinghamshire	6,887	92	99	93	115	100	108	109	80	108	105	88	94	95	106	76	92	92	68	82	69	59	84	104	77	109	108	92	79	97	99	117	98	84	106	120	134	113	95	124	96	93	98	85
E02003707	Wycombe 012	E07000007	Wycombe	E06000060	Buckinghamshire	6,955	106	122	114	100	110	100	115	99	105	85	108	108	86	76	90	80	81	72	74	64	67	90	79	96	102	113	99	132	109	130	117	127	124	127	115	116	124	115	112	114	96	105	106
E02003708	Wycombe 013	E07000007	Wycombe	E06000060	Buckinghamshire	9,758	164	173	177	165	164	143	168	169	156	155	173	161	163	147	161	154	149	130	156	108	132	118	128	149	162	178	147	147	151	164	177	177	147	188	159	179	175	207	191	150	165	164	149
E02003709	Wycombe 014	E07000007	Wycombe	E06000060	Buckinghamshire	5,667	87	96	100	76	122	89	93	106	98	94	87	80	81	86	76	85	90	73	64	54	54	45	57	64	64	74	66	56	63	82	98	87	89	90	94	83	90	99	103	73	82	102	84
E02003710	Wycombe 015	E07000007	Wycombe	E06000060	Buckinghamshire	11,795	160	161	147	159	180	148	157	160	162	138	166	160	241	214	232	232	225	251	218	158	131	181	153	174	192	165	169	174	174	204	196	196	145	173	184	181	179	190	187	161	192	181	165
E02003711	Wycombe 016	E07000007	Wycombe	E06000060	Buckinghamshire	9,671	178	165	157	183	155	148	121	133	108	120	129	132	97	109	96	81	93	95	93	78	88	81	100	104	147	141	138	162	171	173	162	193	177	180	194	183	152	161	171	132	175	129	136
E02003712	Wycombe 017	E07000007	Wycombe	E06000060	Buckinghamshire	7,819	88	82	85	109	87	106	96	119	98	77	102	86	98	107	104	80	79	82	83	68	49	41	47	67	50	63	64	65	67	80	59	85	85	93	94	86	91	117	101	116	96	110	99
E02003713	Wycombe 018	E07000007	Wycombe	E06000060	Buckinghamshire	5,802	58	47	61	64	69	79	80	82	91	72	80	76	81	73	67	65	54	69	51	47	37	43	41	40	55	50	42	48	35	37	33	53	41	44	46	59	69	70	69	54	58	61	64
E02003714	Wycombe 019	E07000007	Wycombe	E06000060	Buckinghamshire	6,520	81	112	81	97	89	94	81	90	98	74	92	79	70	71	94	70	73	62	71	54	39	46	42	35	53	62	68	68	63	72	75	89	70	86	107	87	103	105	104	97	97	91	85
E02003715	Wycombe 020	E07000007	Wycombe	E06000060	Buckinghamshire	6,381	51	43	44	54	70	72	82	89	111	115	96	96	81	101	100	93	104	102	94	49	31	27	34	41	35	25	26	18	22	20	20	29	22	37	33	43	57	55	62	79	90	79	84
E02003716	Wycombe 021	E07000007	Wycombe	E06000060	Buckinghamshire	5,471	45	51	38	57	48	66	60	67	61	45	68	66	61	57	71	53	58	56	49	36	25	33	27	40	27	57	45	42	53	47	40	37	36	46	42	50	43	53	71	53	65	63	57
E02003717	Wycombe 022	E07000007	Wycombe	E06000060	Buckinghamshire	8,830	62	89	76	95	109	115	122	128	138	137	156	139	120	132	107	126	85	110	91	50	50	49	57	70	55	65	59	43	54	47	57	44	43	56	60	67	79	91	115	84	114	140	108
E02003718	Wycombe 023	E07000007	Wycombe	E06000060	Buckinghamshire	5,599	62	77	68	70	80	83	78	69	74	74	80	103	78	88	75	78	48	50	54	41	29	27	40	43	42	38	59	44	46	47	52	52	53	46	50	60	73	70	79	65	87	69	89
E02006824	Wycombe 024	E07000007	Wycombe	E06000060	Buckinghamshire	9,305	74	76	88	118	126	117	127	130	126	132	128	117	134	138	130	133	124	114	116	82	61	82	70	79	60	59	58	49	51	52	61	69	54	69	76	82	80	102	126	104	123	130	111
E02003719	Cambridge 001	E07000008	Cambridge	E07000008	Cambridge	8,261	104	96	124	128	131	137	123	152	125	122	128	113	72	105	82	71	51	50	66	99	106	138	130	128	113	172	143	136	122	120	110	102	114	92	112	98	101	122	111	111	112	119	103
E02003720	Cambridge 002	E07000008	Cambridge	E07000008	Cambridge	8,541	101	96	95	99	105	101	110	109	98	105	101	99	108	102	82	86	59	65	81	112	179	184	202	186	193	234	194	179	149	113	99	105	97	97	95	77	80	89	118	100	114	100	115
E02003721	Cambridge 003	E07000008	Cambridge	E07000008	Cambridge	8,814	90	102	114	109	102	104	94	126	114	121	116	90	90	84	88	112	140	174	175	216	256	165	123	120	127	155	146	147	113	106	90	106	106	99	102	104	105	111	119	125	106	107	113
E02003722	Cambridge 004	E07000008	Cambridge	E07000008	Cambridge	7,912	79	70	85	89	93	76	73	83	87	85	89	69	86	85	72	70	58	50	63	83	154	168	204	165	177	198	168	142	106	123	86	91	88	97	82	91	77	102	95	99	98	92	90
E02003723	Cambridge 005	E07000008	Cambridge	E07000008	Cambridge	9,864	56	70	57	69	53	65	59	57	50	42	60	52	51	43	48	50	43	37	131	703	901	829	712	589	443	360	289	249	200	149	143	137	115	98	93	83	80	73	76	78	72	67	53
E02003724	Cambridge 006	E07000008	Cambridge	E07000008	Cambridge	8,955	143	119	119	133	143	111	121	138	118	120	128	125	117	104	106	93	71	67	81	112	144	181	166	169	145	216	196	182	138	133	114	128	130	113	128	106	112	122	137	140	139	120	107
E02003725	Cambridge 007	E07000008	Cambridge	E07000008	Cambridge	15,139	59	55	68	64	84	71	99	94	81	116	109	99	113	99	81	98	66	68	203	1,252	1,387	1,310	1,046	781	660	523	452	365	274	238	225	193	170	151	134	116	109	114	109	96	102	94	103
E02003726	Cambridge 008	E07000008	Cambridge	E07000008	Cambridge	8,442	67	60	64	85	60	66	72	69	63	79	74	72	59	68	61	73	83	117	194	366	326	362	340	269	256	253	222	213	179	186	164	139	136	115	120	95	82	108	111	103	100	96	79
E02003727	Cambridge 009	E07000008	Cambridge	E07000008	Cambridge	8,447	131	107	105	91	91	120	87	88	98	71	82	75	73	66	64	63	44	64	68	103	224	283	271	253	231	248	242	210	177	191	148	124	148	131	127	110	124	123	140	120	145	115	109
E02003728	Cambridge 010	E07000008	Cambridge	E07000008	Cambridge	8,918	102	107	105	115	83	101	102	111	112	103	103	92	88	86	90	80	74	74	120	165	248	301	271	249	228	217	198	159	140	125	128	116	102	109	112	100	107	130	125	119	122	109	111
E02003729	Cambridge 011	E07000008	Cambridge	E07000008	Cambridge	8,040	109	110	112	114	125	127	127	127	132	159	132	133	113	101	83	66	76	57	68	90	80	86	94	93	102	134	105	99	84	87	69	79	80	74	83	89	85	101	100	106	122	98	128
E02003730	Cambridge 012	E07000008	Cambridge	E07000008	Cambridge	14,285	256	262	250	213	234	231	217	244	210	223	199	194	189	207	200	225	215	232	287	431	330	340	314	281	286	311	247	244	192	193	157	172	167	157	149	182	178	178	185	181	184	194	179
E02003731	Cambridge 013	E07000008	Cambridge	E07000008	Cambridge	9,180	74	79	76	84	88	98	85	107	122	97	126	109	125	129	102	137	123	154	194	287	259	236	199	195	167	203	177	165	124	107	95	82	84	73	70	71	66	80	88	87	81	76	89
E02003732	East Cambridgeshire 001	E07000009	East Cambridgeshire	E07000009	East Cambridgeshire	9,888	110	134	133	133	119	130	145	143	144	125	158	136	108	134	106	103	113	105	85	73	112	80	129	122	107	145	110	109	124	150	155	167	145	126	155	131	153	141	140	154	128	92	110
E02003733	East Cambridgeshire 002	E07000009	East Cambridgeshire	E07000009	East Cambridgeshire	8,528	87	92	85	102	94	98	115	107	112	94	118	93	106	115	105	102	100	98	78	61	69	38	59	68	68	66	58	79	71	80	75	69	90	87	92	103	105	116	114	96	107	111	120
E02003734	East Cambridgeshire 003	E07000009	East Cambridgeshire	E07000009	East Cambridgeshire	12,343	115	144	160	186	173	163	178	181	206	161	170	179	136	184	165	149	151	141	116	92	104	117	114	117	115	129	111	121	151	147	143	153	146	160	186	144	181	189	183	207	186	166	193
E02003735	East Cambridgeshire 004	E07000009	East Cambridgeshire	E07000009	East Cambridgeshire	9,303	88	85	84	104	115	90	133	130	130	142	124	123	106	116	111	112	126	124	114	68	81	74	92	102	97	86	96	104	101	85	99	108	92	95	121	101	133	151	149	129	140	158	151
E02003736	East Cambridgeshire 005	E07000009	East Cambridgeshire	E07000009	East Cambridgeshire	10,196	81	118	100	120	109	126	120	130	129	129	150	156	125	149	142	118	137	113	102	79	83	65	75	83	94	93	63	76	70	77	77	82	86	93	124	94	110	127	121	123	128	105	124
E02003737	East Cambridgeshire 006	E07000009	East Cambridgeshire	E07000009	East Cambridgeshire	13,972	140	158	160	198	180	151	200	193	222	185	210	161	180	155	149	120	98	101	124	150	95	117	120	149	156	160	143	150	156	181	210	237	202	205	199	237	249	248	227	250	218	219	223
E02003738	East Cambridgeshire 007	E07000009	East Cambridgeshire	E07000009	East Cambridgeshire	6,280	55	59	66	65	72	84	81	94	91	76	87	86	76	70	73	68	71	75	66	39	60	42	66	53	51	50	48	51	54	72	56	51	66	64	78	58	75	71	90	88	92	77	64
E02003739	East Cambridgeshire 008	E07000009	East Cambridgeshire	E07000009	East Cambridgeshire	6,417	55	55	57	52	85	77	94	72	87	94	75	109	78	78	84	89	87	101	62	50	38	45	37	60	51	50	41	35	49	44	50	56	50	62	77	63	64	77	66	78	86	72	81
E02003740	East Cambridgeshire 009	E07000009	East Cambridgeshire	E07000009	East Cambridgeshire	6,311	46	60	52	69	55	77	75	88	86	89	89	77	78	105	69	81	95	61	50	58	56	44	39	74	54	41	44	43	42	38	49	42	41	57	60	54	57	80	55	63	79	65	88
E02006825	East Cambridgeshire 011	E07000009	East Cambridgeshire	E07000009	East Cambridgeshire	6,602	50	61	59	68	61	66	71	82	79	89	62	70	82	80	74	72	78	51	54	53	45	37	51	51	67	70	67	68	66	72	64	73	72	79	57	72	75	91	86	99	93	74	73
E02003742	Fenland 001	E07000010	Fenland	E07000010	Fenland	6,664	55	68	61	70	69	69	68	67	64	53	66	74	70	58	63	67	57	65	74	46	55	48	47	49	55	60	62	58	65	51	55	64	57	63	66	66	62	65	63	52	68	62	49
E02003743	Fenland 002	E07000010	Fenland	E07000010	Fenland	11,376	100	127	135	139	137	172	166	150	149	167	133	134	122	133	115	162	122	128	140	113	137	132	148	184	164	169	150	180	175	158	168	182	173	168	161	180	184	153	175	162	150	139	124
E02003744	Fenland 003	E07000010	Fenland	E07000010	Fenland	14,355	152	185	174	194	146	153	144	148	130	141	120	149	127	110	133	131	139	120	160	154	133	171	156	192	187	181	183	218	206	220	219	225	204	224	211	207	200	185	172	180	187	162	144
E02003745	Fenland 004	E07000010	Fenland	E07000010	Fenland	10,314	88	93	114	120	127	115	130	129	117	100	135	148	118	134	117	103	119	96	91	68	84	87	98	100	90	96	83	89	85	92	138	120	126	131	104	105	115	105	101	91	108	94	93
E02003746	Fenland 005	E07000010	Fenland	E07000010	Fenland	7,756	73	85	74	90	94	126	117	89	108	106	90	80	83	75	61	87	85	80	99	58	80	82	82	83	73	99	108	126	97	102	117	109	89	100	102	103	105	104	115	113	109	94	90
E02003747	Fenland 006	E07000010	Fenland	E07000010	Fenland	11,882	136	131	160	171	156	148	159	158	145	115	138	108	129	118	138	127	120	128	107	84	104	105	140	120	139	142	130	134	169	142	136	147	119	141	133	116	124	136	123	110	125	114	119
E02003748	Fenland 007	E07000010	Fenland	E07000010	Fenland	7,819	75	75	80	113	92	85	108	119	80	102	79	83	89	80	71	61	86	55	56	65	60	86	83	104	82	87	95	88	100	82	97	91	71	95	94	74	89	90	92	85	87	68	54
E02003749	Fenland 008	E07000010	Fenland	E07000010	Fenland	6,024	53	72	42	59	64	74	70	80	63	66	65	66	67	67	56	67	58	69	52	44	50	43	53	48	50	53	69	64	64	67	84	76	64	72	67	63	59	79	69	58	56	55	47
E02003750	Fenland 009	E07000010	Fenland	E07000010	Fenland	7,481	78	71	78	76	89	83	83	85	88	70	68	70	92	88	65	86	71	87	69	62	74	82	82	81	82	67	68	71	73	72	74	90	65	72	60	74	70	70	79	75	63	72	68
E02003751	Fenland 010	E07000010	Fenland	E07000010	Fenland	7,027	65	74	76	67	89	79	75	108	80	78	71	67	78	77	60	101	72	75	84	49	44	49	55	72	56	61	52	59	62	62	76	78	64	70	73	65	65	66	82	61	83	69	71
E02003752	Fenland 011	E07000010	Fenland	E07000010	Fenland	11,152	120	133	151	158	142	139	142	143	131	116	114	143	125	120	111	120	109	112	117	78	93	91	114	127	126	147	144	143	167	150	145	149	136	151	134	107	132	130	139	125	116	128	119
E02003753	Huntingdonshire 001	E07000011	Huntingdonshire	E07000011	Huntingdonshire	11,314	134	142	139	143	167	153	136	152	110	151	135	121	154	138	139	134	127	140	129	92	95	108	97	112	127	107	128	142	150	136	148	169	152	133	152	157	142	154	163	159	149	119	135
E02003754	Huntingdonshire 002	E07000011	Huntingdonshire	E07000011	Huntingdonshire	5,683	55	66	52	65	63	65	50	47	49	48	67	61	80	63	68	63	52	63	73	40	31	26	52	49	35	52	34	32	40	47	46	42	46	56	56	55	51	61	55	65	70	68	72
E02003755	Huntingdonshire 003	E07000011	Huntingdonshire	E07000011	Huntingdonshire	8,146	78	90	95	94	93	98	83	94	89	73	106	79	91	94	82	95	78	70	76	74	68	78	98	99	90	90	81	79	104	98	102	98	100	110	88	90	84	79	104	80	95	74	96
E02003756	Huntingdonshire 004	E07000011	Huntingdonshire	E07000011	Huntingdonshire	6,960	61	70	87	69	74	77	99	90	73	78	75	80	62	71	86	73	79	87	74	63	51	68	55	74	67	76	66	72	100	89	69	79	78	79	72	81	68	78	64	97	72	60	71
E02003757	Huntingdonshire 005	E07000011	Huntingdonshire	E07000011	Huntingdonshire	6,538	74	68	68	69	70	73	73	83	79	73	60	71	60	64	63	72	81	59	78	53	48	56	39	66	61	56	52	65	67	58	82	78	65	73	79	59	62	62	77	53	81	85	58
E02003758	Huntingdonshire 006	E07000011	Huntingdonshire	E07000011	Huntingdonshire	9,606	102	126	138	131	120	137	143	120	111	120	113	93	90	97	94	115	105	108	105	65	62	71	73	82	94	83	96	106	114	104	121	156	137	121	142	126	146	134	113	118	120	108	116
E02003759	Huntingdonshire 007	E07000011	Huntingdonshire	E07000011	Huntingdonshire	5,908	54	66	49	53	56	58	55	58	56	71	63	77	59	66	76	66	68	63	74	44	41	37	54	50	45	44	57	41	44	50	40	54	48	56	66	71	68	54	61	52	68	49	64
E02003760	Huntingdonshire 008	E07000011	Huntingdonshire	E07000011	Huntingdonshire	9,277	113	139	133	142	146	155	147	184	140	158	158	118	148	141	122	119	104	122	106	89	100	106	127	131	143	131	136	140	161	147	193	162	178	155	188	165	169	159	166	157	121	119	114
E02003761	Huntingdonshire 009	E07000011	Huntingdonshire	E07000011	Huntingdonshire	5,955	56	56	45	54	67	57	70	80	62	72	57	61	44	60	56	67	65	74	75	43	41	43	48	45	48	53	60	56	68	73	68	72	72	70	78	78	85	73	78	89	65	63	64
E02003762	Huntingdonshire 010	E07000011	Huntingdonshire	E07000011	Huntingdonshire	9,568	111	125	132	182	114	127	125	127	116	114	114	117	114	108	110	85	100	92	89	75	83	84	101	133	115	85	92	105	112	132	126	116	98	111	103	124	146	125	118	129	111	97	118
E02003763	Huntingdonshire 011	E07000011	Huntingdonshire	E07000011	Huntingdonshire	9,696	95	78	104	101	109	107	138	133	106	107	121	104	117	106	113	98	110	93	93	59	78	84	102	98	104	114	123	130	143	128	140	156	140	137	153	161	138	121	120	134	129	134	135
E02003764	Huntingdonshire 012	E07000011	Huntingdonshire	E07000011	Huntingdonshire	10,613	131	114	123	135	112	130	127	129	137	141	118	130	128	122	116	121	88	110	102	80	94	114	145	132	159	166	171	202	213	216	204	217	195	232	161	171	158	176	174	166	165	132	151
E02003765	Huntingdonshire 013	E07000011	Huntingdonshire	E07000011	Huntingdonshire	7,322	65	73	69	64	88	60	77	92	83	78	82	85	75	82	73	66	67	75	73	51	60	64	77	74	84	89	82	86	76	76	109	101	104	83	85	102	101	99	90	107	100	111	106
E02003766	Huntingdonshire 014	E07000011	Huntingdonshire	E07000011	Huntingdonshire	7,279	94	86	96	93	82	101	110	97	105	97	100	78	93	77	90	66	74	80	70	56	67	51	52	68	59	76	66	94	101	109	99	114	126	103	105	94	122	72	103	105	96	102	92
E02003767	Huntingdonshire 015	E07000011	Huntingdonshire	E07000011	Huntingdonshire	6,497	42	51	44	52	51	63	67	65	82	71	84	84	102	71	110	88	84	103	97	55	42	45	58	50	46	44	33	32	36	37	44	47	44	41	47	41	43	50	56	66	87	91	87
[truncated: 5,475 more rows]
[truncated: 48 more columns]
