# Supplementary material for: Variation in COVID-19 booster uptake in England: An ecological study
Source: PLoS One. 2022 Jun 29;17(6):e0270624. doi: 10.1371/journal.pone.0270624 (PMC9242486; doi:10.1371/journal.pone.0270624)
Supplement: S3 File — A zip file containing most of the data files. (ZIP) [file pone.0270624.s003.zip › data1/prison1.csv]

2011 super output area - middle layer	All categories: Communal establishment management and type	Other establishment: Prison service
E02002559 : Darlington 001	14	0
E02002560 : Darlington 002	3	0
E02002561 : Darlington 003	32	0
E02002562 : Darlington 004	93	0
E02002563 : Darlington 005	177	0
E02002564 : Darlington 006	13	0
E02002565 : Darlington 007	38	0
E02002566 : Darlington 008	161	0
E02002567 : Darlington 009	97	0
E02002568 : Darlington 010	114	0
E02002569 : Darlington 011	127	0
E02002570 : Darlington 012	268	0
E02002571 : Darlington 013	38	0
E02002572 : Darlington 014	66	0
E02002573 : Darlington 015	212	0
E02004290 : County Durham 002	0	0
E02004291 : County Durham 005	85	0
E02004292 : County Durham 007	0	0
E02004293 : County Durham 011	101	0
E02004294 : County Durham 013	63	0
E02004295 : County Durham 015	78	0
E02004296 : County Durham 019	97	0
E02004297 : County Durham 001	75	0
E02004298 : County Durham 003	217	0
E02004299 : County Durham 004	122	0
E02004300 : County Durham 006	23	0
E02004301 : County Durham 008	124	0
E02004302 : County Durham 009	55	0
E02004303 : County Durham 010	153	0
E02004304 : County Durham 012	122	0
E02004305 : County Durham 014	33	0
E02004306 : County Durham 020	4	0
E02004307 : County Durham 024	112	0
E02004308 : County Durham 022	1056	1046
E02004309 : County Durham 023	60	0
E02004310 : County Durham 026	67	0
E02004311 : County Durham 027	36	0
E02004312 : County Durham 028	57	0
E02004313 : County Durham 029	13	0
E02004314 : County Durham 030	6204	347
E02004315 : County Durham 033	434	0
E02004316 : County Durham 031	0	0
E02004317 : County Durham 038	73	0
E02004318 : County Durham 041	131	0
E02004319 : County Durham 044	18	0
E02004320 : County Durham 016	98	0
E02004321 : County Durham 017	153	0
E02004322 : County Durham 018	54	0
E02004323 : County Durham 021	104	0
E02004324 : County Durham 025	0	0
E02004325 : County Durham 032	190	0
E02004326 : County Durham 034	46	0
E02004327 : County Durham 036	72	0
E02004328 : County Durham 035	1	0
E02004329 : County Durham 037	83	0
E02004330 : County Durham 039	40	0
E02004331 : County Durham 040	99	0
E02004332 : County Durham 043	28	0
E02004333 : County Durham 047	0	0
E02004334 : County Durham 048	19	0
E02004335 : County Durham 049	21	0
E02004336 : County Durham 050	84	0
E02004337 : County Durham 052	48	0
E02004338 : County Durham 053	36	0
E02004339 : County Durham 054	58	0
E02004340 : County Durham 059	124	0
E02004341 : County Durham 060	82	0
E02004342 : County Durham 061	128	0
E02004343 : County Durham 062	86	0
E02004344 : County Durham 063	0	0
E02004345 : County Durham 064	151	0
E02004346 : County Durham 065	16	0
E02004347 : County Durham 066	800	414
E02004348 : County Durham 042	47	0
E02004349 : County Durham 045	39	0
E02004350 : County Durham 046	125	0
E02004351 : County Durham 051	116	0
E02004352 : County Durham 055	161	0
E02004353 : County Durham 056	118	0
E02004354 : County Durham 057	58	0
E02004355 : County Durham 058	56	0
E02002483 : Hartlepool 001	0	0
E02002484 : Hartlepool 002	193	0
E02002485 : Hartlepool 003	42	0
E02002487 : Hartlepool 005	3	0
E02002488 : Hartlepool 006	82	0
E02002489 : Hartlepool 007	150	0
E02002490 : Hartlepool 008	22	0
E02002491 : Hartlepool 009	53	0
E02002492 : Hartlepool 010	111	0
E02002493 : Hartlepool 011	132	0
E02002494 : Hartlepool 012	75	0
E02006909 : Hartlepool 014	74	0
E02002496 : Middlesbrough 001	1069	0
E02002497 : Middlesbrough 002	0	0
E02002498 : Middlesbrough 003	1	0
E02002499 : Middlesbrough 004	84	0
E02002500 : Middlesbrough 005	132	0
E02002501 : Middlesbrough 006	86	0
E02002502 : Middlesbrough 007	56	0
E02002503 : Middlesbrough 008	12	0
E02002504 : Middlesbrough 009	86	0
E02002505 : Middlesbrough 010	30	0
E02002506 : Middlesbrough 011	319	0
E02002507 : Middlesbrough 012	6	0
E02002508 : Middlesbrough 013	3	0
E02002509 : Middlesbrough 014	40	0
E02002510 : Middlesbrough 015	0	0
E02002512 : Middlesbrough 017	40	0
E02002513 : Middlesbrough 018	99	0
E02002514 : Middlesbrough 019	141	0
E02006811 : Middlesbrough 020	52	0
E02005702 : Northumberland 004	384	0
E02005703 : Northumberland 005	102	0
E02005704 : Northumberland 006	70	0
E02005705 : Northumberland 007	71	0
E02005706 : Northumberland 001	280	0
E02005707 : Northumberland 002	88	0
E02005708 : Northumberland 003	54	0
E02005709 : Northumberland 022	189	0
E02005710 : Northumberland 023	122	0
E02005711 : Northumberland 024	45	0
E02005712 : Northumberland 025	20	0
E02005713 : Northumberland 026	0	0
E02005714 : Northumberland 027	0	0
E02005715 : Northumberland 029	191	0
E02005716 : Northumberland 028	142	0
E02005717 : Northumberland 030	59	0
E02005718 : Northumberland 031	0	0
E02005719 : Northumberland 032	13	0
E02005720 : Northumberland 008	1181	1063
E02005721 : Northumberland 011	342	0
E02005722 : Northumberland 015	45	0
E02005723 : Northumberland 016	67	0
E02005724 : Northumberland 018	47	0
E02005725 : Northumberland 033	123	0
E02005726 : Northumberland 034	169	0
E02005727 : Northumberland 019	23	0
E02005728 : Northumberland 037	74	0
E02005729 : Northumberland 036	153	0
E02005730 : Northumberland 035	340	0
E02005731 : Northumberland 038	95	0
E02005732 : Northumberland 039	244	0
E02005733 : Northumberland 040	142	0
E02005734 : Northumberland 009	66	0
E02005735 : Northumberland 010	64	0
E02005736 : Northumberland 013	47	0
E02005737 : Northumberland 012	105	0
E02005738 : Northumberland 014	0	0
E02005739 : Northumberland 017	61	0
E02005740 : Northumberland 020	100	0
E02005741 : Northumberland 021	119	0
E02002515 : Redcar and Cleveland 001	155	0
E02002516 : Redcar and Cleveland 002	23	0
E02002517 : Redcar and Cleveland 003	9	0
E02002518 : Redcar and Cleveland 004	44	0
E02002519 : Redcar and Cleveland 005	130	0
E02002520 : Redcar and Cleveland 006	30	0
E02002521 : Redcar and Cleveland 007	241	0
E02002523 : Redcar and Cleveland 009	0	0
E02002524 : Redcar and Cleveland 010	20	0
E02002525 : Redcar and Cleveland 011	124	0
E02002526 : Redcar and Cleveland 012	12	0
E02002527 : Redcar and Cleveland 013	82	0
E02002529 : Redcar and Cleveland 015	15	0
E02002530 : Redcar and Cleveland 016	26	0
E02002532 : Redcar and Cleveland 018	95	0
E02002533 : Redcar and Cleveland 019	65	0
E02002534 : Redcar and Cleveland 020	94	0
E02006812 : Redcar and Cleveland 021	0	0
E02006910 : Redcar and Cleveland 022	83	0
E02002535 : Stockton-on-Tees 001	94	0
E02002536 : Stockton-on-Tees 002	14	0
E02002537 : Stockton-on-Tees 003	69	0
E02002538 : Stockton-on-Tees 004	93	0
E02002539 : Stockton-on-Tees 005	89	0
E02002540 : Stockton-on-Tees 006	0	0
E02002541 : Stockton-on-Tees 007	20	0
E02002542 : Stockton-on-Tees 008	27	0
E02002543 : Stockton-on-Tees 009	86	0
E02002544 : Stockton-on-Tees 010	1052	0
E02002545 : Stockton-on-Tees 011	3	0
E02002546 : Stockton-on-Tees 012	61	0
E02002547 : Stockton-on-Tees 013	23	0
E02002548 : Stockton-on-Tees 014	598	0
E02002549 : Stockton-on-Tees 015	82	0
E02002550 : Stockton-on-Tees 016	102	0
E02002551 : Stockton-on-Tees 017	636	0
E02002552 : Stockton-on-Tees 018	0	0
E02002553 : Stockton-on-Tees 019	44	0
E02002554 : Stockton-on-Tees 020	79	0
E02002555 : Stockton-on-Tees 021	101	0
E02002556 : Stockton-on-Tees 022	0	0
E02002557 : Stockton-on-Tees 023	50	0
E02002558 : Stockton-on-Tees 024	328	262
E02001682 : Gateshead 001	34	0
E02001683 : Gateshead 002	100	0
E02001684 : Gateshead 003	54	0
E02001685 : Gateshead 004	9	0
E02001686 : Gateshead 005	150	0
E02001688 : Gateshead 007	54	0
E02001689 : Gateshead 008	525	0
E02001690 : Gateshead 009	68	0
E02001691 : Gateshead 010	59	0
E02001692 : Gateshead 011	0	0
E02001693 : Gateshead 012	43	0
E02001694 : Gateshead 013	3	0
E02001695 : Gateshead 014	0	0
E02001696 : Gateshead 015	0	0
E02001697 : Gateshead 016	114	0
E02001698 : Gateshead 017	69	0
E02001699 : Gateshead 018	38	0
E02001700 : Gateshead 019	27	0
E02001701 : Gateshead 020	168	0
E02001702 : Gateshead 021	58	0
E02001703 : Gateshead 022	3	0
E02001704 : Gateshead 023	6	0
E02001705 : Gateshead 024	66	0
E02001706 : Gateshead 025	56	0
E02001707 : Gateshead 026	119	0
E02006841 : Gateshead 027	401	0
E02006842 : Gateshead 028	264	0
E02001708 : Newcastle upon Tyne 001	51	0
E02001709 : Newcastle upon Tyne 002	30	0
E02001710 : Newcastle upon Tyne 003	100	0
E02001711 : Newcastle upon Tyne 004	144	0
E02001712 : Newcastle upon Tyne 005	336	0
E02001713 : Newcastle upon Tyne 006	226	0
E02001714 : Newcastle upon Tyne 007	291	0
E02001715 : Newcastle upon Tyne 008	52	0
E02001718 : Newcastle upon Tyne 011	17	0
E02001719 : Newcastle upon Tyne 012	418	0
E02001720 : Newcastle upon Tyne 013	57	0
E02001721 : Newcastle upon Tyne 014	90	0
E02001722 : Newcastle upon Tyne 015	72	0
E02001723 : Newcastle upon Tyne 016	64	0
E02001724 : Newcastle upon Tyne 017	276	0
E02001725 : Newcastle upon Tyne 018	195	0
E02001726 : Newcastle upon Tyne 019	345	0
E02001727 : Newcastle upon Tyne 020	10	0
E02001728 : Newcastle upon Tyne 021	65	0
E02001729 : Newcastle upon Tyne 022	1322	0
E02001730 : Newcastle upon Tyne 023	2465	0
E02001731 : Newcastle upon Tyne 024	1431	0
E02001732 : Newcastle upon Tyne 025	31	0
E02001733 : Newcastle upon Tyne 026	200	0
E02001734 : Newcastle upon Tyne 027	87	0
E02001735 : Newcastle upon Tyne 028	46	0
E02001736 : Newcastle upon Tyne 029	362	0
E02001737 : Newcastle upon Tyne 030	123	0
E02006893 : Newcastle upon Tyne 031	59	0
E02001738 : North Tyneside 001	3	0
E02001739 : North Tyneside 002	54	0
E02001740 : North Tyneside 003	10	0
E02001741 : North Tyneside 004	45	0
E02001742 : North Tyneside 005	40	0
E02001743 : North Tyneside 006	288	0
E02001744 : North Tyneside 007	89	0
E02001745 : North Tyneside 008	5	0
E02001746 : North Tyneside 009	74	0
E02001747 : North Tyneside 010	14	0
E02001748 : North Tyneside 011	7	0
E02001749 : North Tyneside 012	46	0
E02001750 : North Tyneside 013	60	0
E02001751 : North Tyneside 014	68	0
E02001752 : North Tyneside 015	0	0
E02001753 : North Tyneside 016	54	0
E02001754 : North Tyneside 017	111	0
E02001755 : North Tyneside 018	120	0
E02001756 : North Tyneside 019	0	0
E02001757 : North Tyneside 020	35	0
E02001758 : North Tyneside 021	0	0
E02001759 : North Tyneside 022	112	0
E02001760 : North Tyneside 023	69	0
E02001761 : North Tyneside 024	55	0
E02001762 : North Tyneside 025	0	0
E02001763 : North Tyneside 026	45	0
E02001764 : North Tyneside 027	71	0
E02001765 : North Tyneside 028	144	0
E02001766 : North Tyneside 029	0	0
E02001767 : North Tyneside 030	40	0
E02001768 : South Tyneside 001	195	0
E02001769 : South Tyneside 002	54	0
E02001770 : South Tyneside 003	280	0
E02001771 : South Tyneside 004	100	0
E02001772 : South Tyneside 005	37	0
E02001773 : South Tyneside 006	0	0
E02001774 : South Tyneside 007	127	0
E02001775 : South Tyneside 008	16	0
E02001776 : South Tyneside 009	98	0
E02001777 : South Tyneside 010	86	0
E02001778 : South Tyneside 011	139	0
E02001779 : South Tyneside 012	80	0
E02001780 : South Tyneside 013	4	0
E02001781 : South Tyneside 014	15	0
E02001782 : South Tyneside 015	87	0
E02001783 : South Tyneside 016	0	0
E02001784 : South Tyneside 017	27	0
E02001785 : South Tyneside 018	11	0
E02001786 : South Tyneside 019	42	0
E02001787 : South Tyneside 020	0	0
E02001788 : South Tyneside 021	0	0
E02001789 : South Tyneside 022	0	0
E02001790 : South Tyneside 023	0	0
E02001791 : Sunderland 001	5	0
E02001792 : Sunderland 002	182	0
E02001793 : Sunderland 003	26	0
E02001794 : Sunderland 004	172	0
E02001795 : Sunderland 005	64	0
E02001796 : Sunderland 006	133	0
E02001797 : Sunderland 007	85	0
E02001798 : Sunderland 008	104	0
E02001799 : Sunderland 009	56	0
E02001800 : Sunderland 010	8	0
E02001801 : Sunderland 011	733	0
E02001802 : Sunderland 012	0	0
E02001803 : Sunderland 013	747	0
E02001804 : Sunderland 014	140	0
E02001805 : Sunderland 015	147	0
E02001806 : Sunderland 016	230	0
E02001807 : Sunderland 017	37	0
E02001808 : Sunderland 018	3	0
E02001809 : Sunderland 019	12	0
E02001810 : Sunderland 020	5	0
E02001811 : Sunderland 021	10	0
E02001812 : Sunderland 022	152	0
E02001813 : Sunderland 023	39	0
E02001814 : Sunderland 024	41	0
E02001815 : Sunderland 025	2	0
E02001816 : Sunderland 026	74	0
E02001817 : Sunderland 027	55	0
E02001818 : Sunderland 028	100	0
E02001819 : Sunderland 029	0	0
E02001820 : Sunderland 030	7	0
E02001821 : Sunderland 031	6	0
E02001822 : Sunderland 032	100	0
E02001823 : Sunderland 033	39	0
E02001824 : Sunderland 034	39	0
E02001825 : Sunderland 035	62	0
E02001826 : Sunderland 036	7	0
E02002615 : Blackburn with Darwen 001	32	0
E02002616 : Blackburn with Darwen 002	90	0
E02002617 : Blackburn with Darwen 003	20	0
E02002618 : Blackburn with Darwen 004	143	0
E02002619 : Blackburn with Darwen 005	202	0
E02002620 : Blackburn with Darwen 006	302	0
E02002621 : Blackburn with Darwen 007	0	0
E02002622 : Blackburn with Darwen 008	271	0
E02002623 : Blackburn with Darwen 009	60	0
E02002624 : Blackburn with Darwen 010	65	0
E02002625 : Blackburn with Darwen 011	147	0
E02002626 : Blackburn with Darwen 012	49	0
E02002627 : Blackburn with Darwen 013	31	0
E02002628 : Blackburn with Darwen 014	145	0
E02002629 : Blackburn with Darwen 015	16	0
E02002630 : Blackburn with Darwen 016	64	0
E02002631 : Blackburn with Darwen 017	25	0
E02002632 : Blackburn with Darwen 018	0	0
E02002633 : Blackpool 001	125	0
E02002634 : Blackpool 002	5	0
E02002635 : Blackpool 003	212	0
E02002636 : Blackpool 004	11	0
E02002637 : Blackpool 005	46	0
E02002638 : Blackpool 006	736	0
E02002639 : Blackpool 007	24	0
E02002640 : Blackpool 008	58	0
E02002641 : Blackpool 009	162	0
E02002642 : Blackpool 010	857	0
E02002643 : Blackpool 011	80	0
E02002644 : Blackpool 012	73	0
E02002645 : Blackpool 013	966	0
E02002646 : Blackpool 014	33	0
E02002647 : Blackpool 015	46	0
E02002648 : Blackpool 016	7	0
E02002649 : Blackpool 017	464	0
E02002650 : Blackpool 018	23	0
E02002651 : Blackpool 019	177	0
E02003811 : Cheshire East 022	13	0
E02003812 : Cheshire East 023	29	0
E02003813 : Cheshire East 024	104	0
E02003814 : Cheshire East 025	1	0
E02003815 : Cheshire East 026	71	0
E02003816 : Cheshire East 027	120	0
E02003817 : Cheshire East 028	78	0
E02003818 : Cheshire East 029	67	0
E02003819 : Cheshire East 030	67	0
E02003820 : Cheshire East 031	47	0
E02003821 : Cheshire East 032	28	0
E02003822 : Cheshire East 033	83	0
E02003823 : Cheshire East 040	21	0
E02003824 : Cheshire East 042	87	0
E02003825 : Cheshire East 034	32	0
E02003826 : Cheshire East 035	111	0
E02003827 : Cheshire East 036	0	0
E02003828 : Cheshire East 037	49	0
E02003829 : Cheshire East 038	890	0
E02003830 : Cheshire East 039	131	0
E02003831 : Cheshire East 041	94	0
E02003832 : Cheshire East 043	0	0
E02003833 : Cheshire East 044	13	0
E02003834 : Cheshire East 045	66	0
E02003835 : Cheshire East 046	7	0
E02003836 : Cheshire East 047	111	0
E02003837 : Cheshire East 049	296	0
E02003838 : Cheshire East 048	0	0
E02003839 : Cheshire East 050	102	0
E02003840 : Cheshire East 051	102	0
E02003853 : Cheshire East 001	50	0
E02003854 : Cheshire East 002	0	0
E02003855 : Cheshire East 003	135	0
E02003856 : Cheshire East 004	76	0
E02003857 : Cheshire East 005	0	0
E02003858 : Cheshire East 006	37	0
E02003859 : Cheshire East 007	829	0
E02003860 : Cheshire East 008	2	0
E02003861 : Cheshire East 009	44	0
E02003862 : Cheshire East 011	158	0
E02003863 : Cheshire East 010	11	0
E02003864 : Cheshire East 012	214	0
E02003865 : Cheshire East 013	71	0
E02003866 : Cheshire East 014	2	0
E02003867 : Cheshire East 015	94	0
E02003868 : Cheshire East 016	13	0
E02003869 : Cheshire East 017	201	0
E02003870 : Cheshire East 018	87	0
E02003871 : Cheshire East 019	0	0
E02003872 : Cheshire East 020	69	0
E02003873 : Cheshire East 021	149	0
E02003794 : Cheshire West and Chester 022	183	0
E02003795 : Cheshire West and Chester 025	141	0
E02003796 : Cheshire West and Chester 027	9	0
E02003797 : Cheshire West and Chester 028	295	0
E02003798 : Cheshire West and Chester 029	51	0
E02003799 : Cheshire West and Chester 031	45	0
E02003800 : Cheshire West and Chester 030	30	0
E02003801 : Cheshire West and Chester 032	42	0
E02003802 : Cheshire West and Chester 033	220	0
E02003803 : Cheshire West and Chester 034	504	0
E02003804 : Cheshire West and Chester 036	9	0
E02003805 : Cheshire West and Chester 039	82	0
E02003806 : Cheshire West and Chester 041	0	0
E02003807 : Cheshire West and Chester 043	52	0
E02003808 : Cheshire West and Chester 044	0	0
E02003809 : Cheshire West and Chester 046	90	0
E02003810 : Cheshire West and Chester 047	58	0
E02003841 : Cheshire West and Chester 001	63	0
E02003842 : Cheshire West and Chester 004	52	0
E02003843 : Cheshire West and Chester 005	28	0
E02003844 : Cheshire West and Chester 006	11	0
E02003845 : Cheshire West and Chester 007	128	0
E02003846 : Cheshire West and Chester 008	45	0
E02003847 : Cheshire West and Chester 009	0	0
E02003848 : Cheshire West and Chester 010	65	0
E02003849 : Cheshire West and Chester 011	35	0
E02003850 : Cheshire West and Chester 013	0	0
E02003851 : Cheshire West and Chester 014	65	0
E02003852 : Cheshire West and Chester 016	41	0
E02003874 : Cheshire West and Chester 002	92	0
E02003875 : Cheshire West and Chester 003	4	0
E02003876 : Cheshire West and Chester 012	13	0
E02003877 : Cheshire West and Chester 015	116	0
E02003878 : Cheshire West and Chester 017	167	0
E02003879 : Cheshire West and Chester 018	125	0
E02003880 : Cheshire West and Chester 019	30	0
E02003881 : Cheshire West and Chester 020	33	0
E02003882 : Cheshire West and Chester 021	1	0
E02003883 : Cheshire West and Chester 023	2	0
E02003884 : Cheshire West and Chester 024	113	0
E02003885 : Cheshire West and Chester 026	64	0
E02003886 : Cheshire West and Chester 035	115	0
E02003887 : Cheshire West and Chester 037	0	0
E02003888 : Cheshire West and Chester 038	135	0
E02003889 : Cheshire West and Chester 040	0	0
E02003890 : Cheshire West and Chester 042	7	0
E02003891 : Cheshire West and Chester 045	11	0
E02002574 : Halton 001	43	0
E02002575 : Halton 002	24	0
E02002576 : Halton 003	113	0
E02002577 : Halton 004	80	0
E02002578 : Halton 005	23	0
E02002579 : Halton 006	94	0
E02002580 : Halton 007	60	0
E02002581 : Halton 008	66	0
E02002582 : Halton 009	44	0
E02002583 : Halton 010	0	0
E02002584 : Halton 011	68	0
E02002585 : Halton 012	64	0
E02002586 : Halton 013	117	0
E02002587 : Halton 014	11	0
E02002588 : Halton 015	61	0
E02002589 : Halton 016	4	0
E02002590 : Warrington 001	1115	1064
E02002591 : Warrington 002	40	0
E02002592 : Warrington 003	248	0
E02002593 : Warrington 004	10	0
E02002594 : Warrington 005	13	0
E02002595 : Warrington 006	2	0
E02002596 : Warrington 007	314	0
E02002597 : Warrington 008	7	0
E02002598 : Warrington 009	30	0
E02002599 : Warrington 010	136	0
E02002600 : Warrington 011	41	0
E02002601 : Warrington 012	3	0
E02002602 : Warrington 013	77	0
E02002603 : Warrington 014	91	0
E02002604 : Warrington 015	103	0
E02002605 : Warrington 016	0	0
E02002606 : Warrington 017	220	0
E02002607 : Warrington 018	50	0
E02002608 : Warrington 019	161	0
E02002609 : Warrington 020	96	0
E02002610 : Warrington 021	89	0
E02002611 : Warrington 022	90	0
E02002612 : Warrington 023	120	0
E02002613 : Warrington 024	344	301
E02002614 : Warrington 025	0	0
E02003965 : Allerdale 001	212	0
E02003966 : Allerdale 002	135	0
E02003967 : Allerdale 003	25	0
E02003968 : Allerdale 004	99	0
E02003969 : Allerdale 005	53	0
E02003970 : Allerdale 006	81	0
E02003971 : Allerdale 007	76	0
E02003972 : Allerdale 008	32	0
E02003973 : Allerdale 009	34	0
E02003974 : Allerdale 010	86	0
E02003975 : Allerdale 011	197	0
E02003976 : Allerdale 012	422	0
E02003977 : Barrow-in-Furness 001	32	0
E02003978 : Barrow-in-Furness 002	45	0
E02003979 : Barrow-in-Furness 003	222	0
E02003980 : Barrow-in-Furness 004	0	0
E02003981 : Barrow-in-Furness 005	86	0
E02003982 : Barrow-in-Furness 006	42	0
E02003983 : Barrow-in-Furness 007	43	0
E02003984 : Barrow-in-Furness 008	166	0
E02003985 : Barrow-in-Furness 009	53	0
E02003986 : Barrow-in-Furness 010	6	0
E02003987 : Carlisle 001	73	0
E02003988 : Carlisle 002	92	0
E02003989 : Carlisle 003	0	0
E02003990 : Carlisle 004	207	0
E02003991 : Carlisle 005	93	0
E02003992 : Carlisle 006	265	0
E02003993 : Carlisle 007	32	0
E02003994 : Carlisle 008	207	0
E02003995 : Carlisle 009	49	0
E02003996 : Carlisle 010	84	0
E02003997 : Carlisle 011	36	0
E02003998 : Carlisle 012	67	0
E02003999 : Carlisle 013	181	0
E02004000 : Copeland 001	90	0
E02004001 : Copeland 002	92	0
E02004002 : Copeland 003	85	0
E02004003 : Copeland 004	69	0
E02004004 : Copeland 005	106	0
E02004005 : Copeland 006	38	0
E02004006 : Copeland 007	162	0
E02004007 : Copeland 008	649	537
E02004008 : Eden 001	50	0
E02004009 : Eden 002	224	0
E02004010 : Eden 003	148	0
E02004011 : Eden 004	188	0
E02004012 : Eden 005	126	0
E02004013 : Eden 006	149	0
E02004014 : Eden 007	66	0
E02004015 : South Lakeland 001	692	0
E02004016 : South Lakeland 002	309	0
E02004017 : South Lakeland 003	18	0
E02004018 : South Lakeland 004	191	0
E02004019 : South Lakeland 005	128	0
E02004020 : South Lakeland 006	95	0
E02004021 : South Lakeland 007	156	0
E02004022 : South Lakeland 008	40	0
E02004023 : South Lakeland 009	752	0
E02004024 : South Lakeland 010	60	0
E02004025 : South Lakeland 011	257	0
E02004026 : South Lakeland 012	178	0
E02004027 : South Lakeland 013	201	0
E02004028 : South Lakeland 014	67	0
E02000984 : Bolton 001	5	0
E02000985 : Bolton 002	3	0
E02000986 : Bolton 003	20	0
E02000987 : Bolton 004	143	0
E02000988 : Bolton 005	36	0
E02000989 : Bolton 006	0	0
E02000990 : Bolton 007	0	0
E02000991 : Bolton 008	20	0
E02000992 : Bolton 009	44	0
E02000993 : Bolton 010	0	0
E02000994 : Bolton 011	0	0
E02000995 : Bolton 012	55	0
E02000996 : Bolton 013	186	0
E02000997 : Bolton 014	90	0
E02000998 : Bolton 015	55	0
E02000999 : Bolton 016	344	0
E02001000 : Bolton 017	272	0
E02001001 : Bolton 018	198	0
E02001002 : Bolton 019	0	0
E02001003 : Bolton 020	28	0
E02001004 : Bolton 021	0	0
E02001005 : Bolton 022	77	0
E02001006 : Bolton 023	24	0
E02001007 : Bolton 024	10	0
E02001008 : Bolton 025	73	0
E02001009 : Bolton 026	5	0
E02001010 : Bolton 027	0	0
E02001011 : Bolton 028	2	0
E02001012 : Bolton 029	9	0
E02001013 : Bolton 030	39	0
E02001014 : Bolton 031	0	0
E02001015 : Bolton 032	170	0
E02001016 : Bolton 033	22	0
E02001017 : Bolton 034	0	0
E02001018 : Bolton 035	1	0
E02001019 : Bury 001	235	0
E02001020 : Bury 002	32	0
E02001021 : Bury 003	168	0
E02001022 : Bury 004	167	0
E02001023 : Bury 005	8	0
E02001024 : Bury 006	51	0
E02001025 : Bury 007	113	0
E02001026 : Bury 008	125	0
E02001027 : Bury 009	235	0
E02001028 : Bury 010	42	0
E02001029 : Bury 011	76	0
E02001030 : Bury 012	59	0
E02001031 : Bury 013	1	0
E02001032 : Bury 014	107	0
E02001033 : Bury 015	10	0
E02001034 : Bury 016	30	0
E02001035 : Bury 017	10	0
E02001036 : Bury 018	1	0
E02001037 : Bury 019	86	0
E02001038 : Bury 020	1	0
E02001039 : Bury 021	0	0
E02001040 : Bury 022	133	0
E02001041 : Bury 023	3	0
E02001042 : Bury 024	26	0
E02001043 : Bury 025	219	0
E02001044 : Bury 026	97	0
E02001045 : Manchester 001	30	0
E02001046 : Manchester 002	81	0
E02001047 : Manchester 003	14	0
E02001048 : Manchester 004	18	0
E02001049 : Manchester 005	113	0
E02001050 : Manchester 006	94	0
E02001051 : Manchester 007	63	0
E02001052 : Manchester 008	183	0
E02001053 : Manchester 009	92	0
E02001055 : Manchester 011	167	0
E02001056 : Manchester 012	50	0
E02001057 : Manchester 013	79	0
E02001059 : Manchester 015	30	0
E02001061 : Manchester 017	95	0
E02001062 : Manchester 018	1780	0
E02001063 : Manchester 019	2878	0
E02001064 : Manchester 020	133	0
E02001065 : Manchester 021	21	0
E02001066 : Manchester 022	2150	0
E02001067 : Manchester 023	19	0
E02001068 : Manchester 024	0	0
E02001069 : Manchester 025	342	0
E02001070 : Manchester 026	3093	0
E02001071 : Manchester 027	52	0
E02001072 : Manchester 028	180	0
E02001073 : Manchester 029	133	0
E02001074 : Manchester 030	283	0
E02001075 : Manchester 031	73	0
E02001076 : Manchester 032	2393	0
E02001077 : Manchester 033	5	0
E02001078 : Manchester 034	12	0
E02001079 : Manchester 035	21	0
E02001080 : Manchester 036	23	0
E02001081 : Manchester 037	0	0
E02001082 : Manchester 038	86	0
E02001083 : Manchester 039	111	0
E02001084 : Manchester 040	20	0
E02001085 : Manchester 041	0	0
E02001086 : Manchester 042	104	0
E02001087 : Manchester 043	57	0
E02001088 : Manchester 044	69	0
E02001089 : Manchester 045	165	0
E02001090 : Manchester 046	36	0
E02001091 : Manchester 047	20	0
E02001092 : Manchester 048	21	0
E02001093 : Manchester 049	199	0
E02001094 : Manchester 050	0	0
E02001095 : Manchester 051	78	0
E02001096 : Manchester 052	1	0
E02001097 : Manchester 053	66	0
E02006902 : Manchester 054	336	0
E02006912 : Manchester 055	2246	0
E02006913 : Manchester 056	10	0
E02006914 : Manchester 057	2957	0
E02006915 : Manchester 058	814	0
E02006916 : Manchester 059	0	0
E02006917 : Manchester 060	1	0
E02001098 : Oldham 001	0	0
E02001099 : Oldham 002	0	0
E02001100 : Oldham 003	123	0
E02001101 : Oldham 004	8	0
E02001102 : Oldham 005	19	0
E02001103 : Oldham 006	0	0
E02001104 : Oldham 007	75	0
E02001105 : Oldham 008	40	0
E02001106 : Oldham 009	109	0
E02001107 : Oldham 010	0	0
E02001108 : Oldham 011	88	0
E02001109 : Oldham 012	62	0
E02001110 : Oldham 013	67	0
E02001111 : Oldham 014	41	0
E02001112 : Oldham 015	0	0
E02001113 : Oldham 016	37	0
E02001114 : Oldham 017	134	0
E02001115 : Oldham 018	75	0
E02001116 : Oldham 019	57	0
E02001117 : Oldham 020	0	0
E02001118 : Oldham 021	25	0
E02001119 : Oldham 022	253	0
E02001121 : Oldham 024	29	0
E02001123 : Oldham 026	26	0
E02001124 : Oldham 027	14	0
E02001125 : Oldham 028	48	0
E02001126 : Oldham 029	46	0
E02001127 : Oldham 030	0	0
E02001128 : Oldham 031	2	0
E02001129 : Oldham 032	97	0
E02001130 : Oldham 033	39	0
E02001131 : Oldham 034	0	0
E02006860 : Oldham 035	213	0
E02001132 : Rochdale 001	57	0
E02001133 : Rochdale 002	0	0
E02001134 : Rochdale 003	158	0
E02001135 : Rochdale 004	68	0
E02001136 : Rochdale 005	436	399
E02001137 : Rochdale 006	0	0
E02001138 : Rochdale 007	62	0
E02001139 : Rochdale 008	13	0
E02001140 : Rochdale 009	113	0
E02001141 : Rochdale 010	194	0
E02001142 : Rochdale 011	81	0
E02001143 : Rochdale 012	56	0
E02001144 : Rochdale 013	32	0
E02001145 : Rochdale 014	32	0
E02001146 : Rochdale 015	91	0
E02001147 : Rochdale 016	18	0
E02001148 : Rochdale 017	210	0
E02001149 : Rochdale 018	9	0
E02001150 : Rochdale 019	72	0
E02001151 : Rochdale 020	156	0
E02001152 : Rochdale 021	69	0
E02001153 : Rochdale 022	51	0
E02001154 : Rochdale 023	63	0
E02001155 : Rochdale 024	106	0
E02001156 : Rochdale 025	0	0
E02001157 : Salford 001	22	0
E02001158 : Salford 002	39	0
E02001159 : Salford 003	7	0
E02001160 : Salford 004	9	0
E02001161 : Salford 005	0	0
E02001162 : Salford 006	26	0
E02001163 : Salford 007	37	0
E02001164 : Salford 008	857	856
E02001165 : Salford 009	0	0
E02001166 : Salford 010	198	0
E02001167 : Salford 011	196	0
E02001168 : Salford 012	115	0
E02001169 : Salford 013	33	0
E02001170 : Salford 014	48	0
E02001171 : Salford 015	27	0
E02001172 : Salford 016	287	0
E02001173 : Salford 017	1569	0
E02001174 : Salford 018	168	0
E02001175 : Salford 019	2	0
E02001176 : Salford 020	171	0
E02001177 : Salford 021	136	0
E02001178 : Salford 022	766	0
E02001179 : Salford 023	4	0
E02001180 : Salford 024	660	0
E02001181 : Salford 025	43	0
E02001182 : Salford 026	94	0
E02001183 : Salford 027	43	0
E02001184 : Salford 028	0	0
E02001185 : Salford 029	30	0
E02001186 : Salford 030	0	0
E02001187 : Stockport 001	0	0
E02001188 : Stockport 002	26	0
E02001189 : Stockport 003	0	0
E02001190 : Stockport 004	79	0
E02001191 : Stockport 005	29	0
E02001192 : Stockport 006	142	0
E02001193 : Stockport 007	32	0
E02001194 : Stockport 008	132	0
E02001195 : Stockport 009	88	0
E02001196 : Stockport 010	12	0
E02001197 : Stockport 011	6	0
E02001198 : Stockport 012	87	0
E02001199 : Stockport 013	29	0
E02001200 : Stockport 014	158	0
E02001201 : Stockport 015	35	0
E02001202 : Stockport 016	30	0
E02001203 : Stockport 017	19	0
E02001204 : Stockport 018	63	0
E02001205 : Stockport 019	30	0
E02001206 : Stockport 020	211	0
E02001207 : Stockport 021	24	0
E02001208 : Stockport 022	0	0
E02001209 : Stockport 023	141	0
E02001210 : Stockport 024	69	0
E02001211 : Stockport 025	69	0
E02001212 : Stockport 026	52	0
E02001213 : Stockport 027	160	0
E02001214 : Stockport 028	29	0
E02001215 : Stockport 029	73	0
E02001216 : Stockport 030	34	0
E02001217 : Stockport 031	14	0
E02001218 : Stockport 032	27	0
E02001219 : Stockport 033	3	0
E02001220 : Stockport 034	11	0
E02001221 : Stockport 035	67	0
E02001222 : Stockport 036	60	0
E02001223 : Stockport 037	98	0
E02001224 : Stockport 038	41	0
E02001225 : Stockport 039	3	0
E02001226 : Stockport 040	66	0
E02001227 : Stockport 041	19	0
E02001228 : Stockport 042	92	0
E02001229 : Tameside 001	84	0
E02001230 : Tameside 002	0	0
E02001231 : Tameside 003	0	0
E02001232 : Tameside 004	91	0
E02001233 : Tameside 005	86	0
E02001234 : Tameside 006	104	0
E02001235 : Tameside 007	119	0
E02001236 : Tameside 008	99	0
E02001237 : Tameside 009	115	0
E02001238 : Tameside 010	33	0
E02001239 : Tameside 011	44	0
E02001240 : Tameside 012	0	0
E02001241 : Tameside 013	42	0
E02001242 : Tameside 014	50	0
E02001243 : Tameside 015	18	0
E02001244 : Tameside 016	16	0
E02001245 : Tameside 017	69	0
E02001246 : Tameside 018	100	0
E02001247 : Tameside 019	58	0
E02001248 : Tameside 020	6	0
E02001249 : Tameside 021	0	0
E02001250 : Tameside 022	44	0
E02001251 : Tameside 023	26	0
E02001252 : Tameside 024	3	0
E02001253 : Tameside 025	28	0
E02001254 : Tameside 026	27	0
E02001255 : Tameside 027	0	0
E02001256 : Tameside 028	198	0
E02001257 : Tameside 029	53	0
E02001258 : Tameside 030	75	0
E02001259 : Trafford 001	32	0
E02001260 : Trafford 002	34	0
E02001261 : Trafford 003	10	0
E02001262 : Trafford 004	28	0
E02001263 : Trafford 005	54	0
E02001264 : Trafford 006	0	0
E02001265 : Trafford 007	0	0
E02001266 : Trafford 008	20	0
E02001267 : Trafford 009	170	0
E02001268 : Trafford 010	136	0
E02001269 : Trafford 011	26	0
E02001270 : Trafford 012	12	0
E02001271 : Trafford 013	0	0
E02001272 : Trafford 014	29	0
E02001273 : Trafford 015	84	0
E02001274 : Trafford 016	92	0
E02001275 : Trafford 017	35	0
E02001276 : Trafford 018	0	0
E02001277 : Trafford 019	1	0
E02001278 : Trafford 020	16	0
E02001279 : Trafford 021	29	0
E02001280 : Trafford 022	31	0
E02001281 : Trafford 023	16	0
E02001282 : Trafford 024	40	0
E02001283 : Trafford 025	189	0
E02001284 : Trafford 026	0	0
E02001285 : Trafford 027	152	0
E02001286 : Trafford 028	65	0
E02001287 : Wigan 001	14	0
E02001288 : Wigan 002	70	0
E02001289 : Wigan 003	0	0
E02001290 : Wigan 004	46	0
E02001291 : Wigan 005	9	0
E02001292 : Wigan 006	69	0
E02001293 : Wigan 007	21	0
E02001294 : Wigan 008	65	0
E02001295 : Wigan 009	51	0
E02001296 : Wigan 010	55	0
E02001297 : Wigan 011	66	0
E02001298 : Wigan 012	77	0
E02001299 : Wigan 013	128	0
E02001300 : Wigan 014	128	0
E02001301 : Wigan 015	127	0
E02001302 : Wigan 016	42	0
E02001303 : Wigan 017	55	0
E02001304 : Wigan 018	0	0
E02001305 : Wigan 019	37	0
E02001306 : Wigan 020	0	0
E02001307 : Wigan 021	0	0
E02001308 : Wigan 022	79	0
E02001309 : Wigan 023	22	0
E02001310 : Wigan 024	73	0
E02001311 : Wigan 025	10	0
E02001312 : Wigan 026	219	192
E02001313 : Wigan 027	77	0
E02001314 : Wigan 028	0	0
E02001315 : Wigan 029	0	0
E02001316 : Wigan 030	21	0
E02001317 : Wigan 031	215	0
E02001318 : Wigan 032	0	0
E02001319 : Wigan 033	33	0
E02001320 : Wigan 034	0	0
E02001321 : Wigan 035	48	0
E02001322 : Wigan 036	104	0
E02001323 : Wigan 037	0	0
E02001324 : Wigan 038	37	0
E02001325 : Wigan 039	57	0
E02001326 : Wigan 040	0	0
E02005176 : Burnley 001	56	0
E02005177 : Burnley 002	123	0
E02005178 : Burnley 003	51	0
E02005179 : Burnley 004	105	0
E02005180 : Burnley 005	97	0
E02005181 : Burnley 006	35	0
E02005182 : Burnley 007	108	0
E02005183 : Burnley 008	7	0
E02005184 : Burnley 009	15	0
E02005185 : Burnley 010	89	0
E02005186 : Burnley 011	51	0
E02006881 : Burnley 014	205	0
E02005189 : Chorley 001	162	0
E02005190 : Chorley 002	61	0
E02005191 : Chorley 003	83	0
E02005192 : Chorley 004	35	0
E02005193 : Chorley 005	65	0
E02005194 : Chorley 006	105	0
E02005195 : Chorley 007	1927	1862
E02005196 : Chorley 008	135	0
E02005197 : Chorley 009	31	0
E02005198 : Chorley 010	11	0
E02005199 : Chorley 011	12	0
E02005200 : Chorley 012	55	0
E02005201 : Chorley 013	113	0
E02005202 : Chorley 014	83	0
E02005203 : Fylde 001	81	0
E02005204 : Fylde 002	101	0
E02005205 : Fylde 003	580	562
E02005206 : Fylde 004	60	0
E02005207 : Fylde 005	13	0
E02005208 : Fylde 006	374	0
E02005209 : Fylde 007	53	0
E02005210 : Fylde 008	307	0
E02005211 : Fylde 009	153	0
E02005212 : Hyndburn 001	48	0
E02005213 : Hyndburn 002	155	0
E02005214 : Hyndburn 003	2	0
E02005215 : Hyndburn 004	177	0
E02005216 : Hyndburn 005	12	0
E02005217 : Hyndburn 006	92	0
E02005218 : Hyndburn 007	71	0
E02005219 : Hyndburn 008	53	0
E02005220 : Hyndburn 009	36	0
E02005221 : Lancaster 001	149	0
E02005222 : Lancaster 002	129	0
E02005223 : Lancaster 003	162	0
E02005224 : Lancaster 004	229	0
E02005225 : Lancaster 005	33	0
E02005226 : Lancaster 006	232	0
E02005228 : Lancaster 008	108	0
E02005229 : Lancaster 009	146	0
E02005230 : Lancaster 010	27	0
E02005231 : Lancaster 011	7	0
E02005233 : Lancaster 013	377	321
E02005234 : Lancaster 014	675	0
E02005235 : Lancaster 015	383	0
E02005236 : Lancaster 016	64	0
E02005237 : Lancaster 017	551	0
E02005238 : Lancaster 018	25	0
E02005239 : Lancaster 019	5582	0
E02006871 : Lancaster 020	63	0
E02005240 : Pendle 001	44	0
E02005241 : Pendle 002	37	0
E02005242 : Pendle 003	3	0
E02005243 : Pendle 004	67	0
E02005244 : Pendle 005	77	0
E02005245 : Pendle 006	21	0
E02005246 : Pendle 007	27	0
E02005247 : Pendle 008	83	0
E02005248 : Pendle 009	23	0
E02005249 : Pendle 010	47	0
E02005250 : Pendle 011	0	0
E02005251 : Pendle 012	109	0
E02005252 : Pendle 013	68	0
E02005253 : Preston 001	88	0
E02005254 : Preston 002	19	0
E02005255 : Preston 003	25	0
E02005256 : Preston 004	170	0
E02005257 : Preston 005	124	0
E02005258 : Preston 006	109	0
E02005259 : Preston 007	135	0
E02005260 : Preston 008	129	0
E02005261 : Preston 009	64	0
E02005262 : Preston 010	34	0
E02005263 : Preston 011	131	0
E02005264 : Preston 012	1765	0
E02005265 : Preston 013	80	0
E02005266 : Preston 014	573	18
E02005267 : Preston 015	1801	0
E02005268 : Preston 016	40	0
E02005269 : Preston 017	523	0
E02005270 : Ribble Valley 001	394	0
E02005271 : Ribble Valley 002	94	0
E02005272 : Ribble Valley 003	95	0
E02005273 : Ribble Valley 004	77	0
E02005274 : Ribble Valley 005	54	0
E02005275 : Ribble Valley 006	56	0
E02005276 : Ribble Valley 007	220	0
E02005277 : Ribble Valley 008	191	0
E02005278 : Rossendale 001	79	0
E02005279 : Rossendale 002	124	0
E02005280 : Rossendale 003	81	0
E02005281 : Rossendale 004	73	0
E02005284 : Rossendale 007	126	0
E02005285 : Rossendale 008	99	0
E02005286 : Rossendale 009	34	0
E02006884 : Rossendale 010	104	0
E02005287 : South Ribble 001	56	0
E02005288 : South Ribble 002	75	0
E02005289 : South Ribble 003	4	0
E02005290 : South Ribble 004	42	0
E02005291 : South Ribble 005	6	0
E02005292 : South Ribble 006	75	0
E02005293 : South Ribble 007	69	0
E02005294 : South Ribble 008	41	0
E02005295 : South Ribble 009	61	0
E02005296 : South Ribble 010	65	0
E02005297 : South Ribble 011	52	0
E02005298 : South Ribble 012	41	0
E02005299 : South Ribble 013	26	0
E02005300 : South Ribble 014	44	0
E02005301 : South Ribble 015	84	0
E02005302 : South Ribble 016	3	0
E02005303 : South Ribble 017	88	0
E02005304 : West Lancashire 001	24	0
E02005305 : West Lancashire 002	60	0
E02005306 : West Lancashire 003	88	0
E02005307 : West Lancashire 004	109	0
E02005308 : West Lancashire 005	109	0
E02005309 : West Lancashire 006	98	0
E02005310 : West Lancashire 007	700	0
E02005311 : West Lancashire 008	282	0
E02005312 : West Lancashire 009	0	0
E02005313 : West Lancashire 010	115	0
E02005314 : West Lancashire 011	65	0
E02005315 : West Lancashire 012	200	0
E02005316 : West Lancashire 013	56	0
E02005317 : West Lancashire 014	12	0
E02005318 : West Lancashire 015	78	0
E02005319 : Wyre 001	56	0
E02005320 : Wyre 002	119	0
E02005321 : Wyre 003	383	0
E02005322 : Wyre 004	198	0
E02005323 : Wyre 005	50	0
E02005324 : Wyre 006	447	0
E02005325 : Wyre 007	52	0
E02005326 : Wyre 008	170	0
E02005327 : Wyre 009	52	0
E02005328 : Wyre 010	30	0
E02005329 : Wyre 011	44	0
E02005330 : Wyre 012	21	0
E02005331 : Wyre 013	162	0
E02005332 : Wyre 014	3	0
E02001327 : Knowsley 001	6	0
E02001328 : Knowsley 002	0	0
E02001329 : Knowsley 003	50	0
E02001330 : Knowsley 004	73	0
E02001331 : Knowsley 005	2	0
E02001332 : Knowsley 006	44	0
E02001333 : Knowsley 007	87	0
E02001334 : Knowsley 008	0	0
E02001335 : Knowsley 009	69	0
E02001336 : Knowsley 010	89	0
E02001337 : Knowsley 011	0	0
E02001338 : Knowsley 012	45	0
E02001339 : Knowsley 013	0	0
E02001340 : Knowsley 014	38	0
E02001341 : Knowsley 015	47	0
E02001342 : Knowsley 016	183	0
E02001343 : Knowsley 017	4	0
E02001344 : Knowsley 018	160	0
E02001345 : Knowsley 019	0	0
E02001346 : Knowsley 020	6	0
E02001347 : Liverpool 001	25	0
E02001348 : Liverpool 002	0	0
E02001349 : Liverpool 003	23	0
E02001350 : Liverpool 004	142	0
E02001351 : Liverpool 005	753	695
E02001352 : Liverpool 006	796	796
E02001353 : Liverpool 007	46	0
E02001354 : Liverpool 008	2	0
E02001355 : Liverpool 009	4	0
E02001356 : Liverpool 010	0	0
E02001357 : Liverpool 011	27	0
E02001358 : Liverpool 012	28	0
E02001359 : Liverpool 013	11	0
E02001360 : Liverpool 014	69	0
E02001361 : Liverpool 015	0	0
E02001362 : Liverpool 016	0	0
E02001363 : Liverpool 017	0	0
E02001364 : Liverpool 018	108	0
E02001365 : Liverpool 019	99	0
E02001366 : Liverpool 020	73	0
E02001367 : Liverpool 021	8	0
E02001368 : Liverpool 022	76	0
E02001369 : Liverpool 023	18	0
E02001370 : Liverpool 024	31	0
E02001371 : Liverpool 025	100	0
E02001372 : Liverpool 026	207	0
E02001373 : Liverpool 027	43	0
E02001374 : Liverpool 028	148	0
E02001375 : Liverpool 029	95	0
E02001376 : Liverpool 030	24	0
E02001377 : Liverpool 031	2942	0
E02001378 : Liverpool 032	239	0
E02001380 : Liverpool 034	7	0
E02001381 : Liverpool 035	6	0
E02001382 : Liverpool 036	5	0
E02001383 : Liverpool 037	376	0
E02001384 : Liverpool 038	23	0
E02001385 : Liverpool 039	51	0
E02001386 : Liverpool 040	27	0
E02001387 : Liverpool 041	70	0
E02001388 : Liverpool 042	58	0
E02001389 : Liverpool 043	313	0
E02001390 : Liverpool 044	67	0
E02001391 : Liverpool 045	83	0
E02001392 : Liverpool 046	18	0
E02001393 : Liverpool 047	550	0
E02001394 : Liverpool 048	1985	0
E02001395 : Liverpool 049	0	0
E02001396 : Liverpool 050	62	0
E02001397 : Liverpool 051	25	0
E02001398 : Liverpool 052	472	0
E02001399 : Liverpool 053	88	0
E02001400 : Liverpool 054	89	0
E02001401 : Liverpool 055	59	0
E02001402 : Liverpool 056	143	0
E02001403 : Liverpool 057	25	0
E02001404 : Liverpool 058	31	0
E02001405 : Liverpool 059	35	0
E02006932 : Liverpool 060	4637	0
E02006933 : Liverpool 061	53	0
E02006934 : Liverpool 062	835	0
E02001429 : Sefton 001	0	0
E02001430 : Sefton 002	71	0
E02001431 : Sefton 003	409	0
E02001432 : Sefton 004	560	0
E02001433 : Sefton 005	0	0
E02001434 : Sefton 006	159	0
E02001435 : Sefton 007	174	0
E02001436 : Sefton 008	90	0
E02001437 : Sefton 009	481	0
E02001438 : Sefton 010	13	0
E02001439 : Sefton 011	33	0
E02001440 : Sefton 012	2	0
E02001441 : Sefton 013	126	0
E02001442 : Sefton 014	68	0
E02001443 : Sefton 015	70	0
E02001444 : Sefton 016	33	0
E02001445 : Sefton 017	29	0
E02001446 : Sefton 018	126	0
E02001447 : Sefton 019	102	0
E02001448 : Sefton 020	28	0
E02001449 : Sefton 021	34	0
E02001450 : Sefton 022	123	0
E02001451 : Sefton 023	180	0
E02001452 : Sefton 024	147	0
E02001453 : Sefton 025	55	0
E02001454 : Sefton 026	343	343
E02001455 : Sefton 027	0	0
E02001456 : Sefton 028	72	0
E02001457 : Sefton 029	3	0
E02001458 : Sefton 030	16	0
E02001459 : Sefton 031	0	0
E02001460 : Sefton 032	201	0
E02001461 : Sefton 033	0	0
E02001462 : Sefton 034	15	0
E02001463 : Sefton 035	43	0
E02001464 : Sefton 036	55	0
E02001465 : Sefton 037	170	0
E02001466 : Sefton 038	62	0
E02001406 : St. Helens 001	47	0
E02001407 : St. Helens 002	73	0
E02001408 : St. Helens 003	12	0
E02001409 : St. Helens 004	16	0
E02001410 : St. Helens 005	41	0
E02001411 : St. Helens 006	20	0
E02001412 : St. Helens 007	66	0
E02001413 : St. Helens 008	23	0
E02001414 : St. Helens 009	35	0
E02001415 : St. Helens 010	21	0
E02001416 : St. Helens 011	62	0
E02001417 : St. Helens 012	161	0
E02001418 : St. Helens 013	0	0
E02001419 : St. Helens 014	176	0
E02001420 : St. Helens 015	101	0
E02001421 : St. Helens 016	20	0
E02001422 : St. Helens 017	4	0
E02001423 : St. Helens 018	75	0
E02001424 : St. Helens 019	117	0
E02001425 : St. Helens 020	72	0
E02001426 : St. Helens 021	85	0
E02001427 : St. Helens 022	0	0
E02001428 : St. Helens 023	123	0
E02001467 : Wirral 001	74	0
E02001468 : Wirral 002	231	0
E02001469 : Wirral 003	19	0
E02001470 : Wirral 004	29	0
E02001471 : Wirral 005	128	0
E02001472 : Wirral 006	0	0
E02001473 : Wirral 007	89	0
E02001474 : Wirral 008	51	0
E02001475 : Wirral 009	3	0
E02001476 : Wirral 010	2	0
E02001477 : Wirral 011	42	0
E02001478 : Wirral 012	49	0
E02001479 : Wirral 013	41	0
E02001480 : Wirral 014	267	0
E02001481 : Wirral 015	200	0
E02001482 : Wirral 016	91	0
E02001483 : Wirral 017	14	0
E02001484 : Wirral 018	103	0
E02001485 : Wirral 019	49	0
E02001486 : Wirral 020	448	0
E02001487 : Wirral 021	20	0
E02001488 : Wirral 022	82	0
E02001489 : Wirral 023	55	0
E02001490 : Wirral 024	0	0
E02001491 : Wirral 025	86	0
E02001492 : Wirral 026	136	0
E02001493 : Wirral 027	115	0
E02001494 : Wirral 028	37	0
E02001495 : Wirral 029	109	0
E02001496 : Wirral 030	55	0
E02001497 : Wirral 031	24	0
E02001498 : Wirral 032	13	0
E02001499 : Wirral 033	0	0
E02001500 : Wirral 034	49	0
E02001501 : Wirral 035	60	0
E02001502 : Wirral 036	244	0
E02001503 : Wirral 037	69	0
E02001504 : Wirral 038	207	0
E02001505 : Wirral 039	63	0
E02001506 : Wirral 040	37	0
E02001507 : Wirral 041	8	0
E02001508 : Wirral 042	0	0
E02002684 : East Riding of Yorkshire 001	58	0
E02002685 : East Riding of Yorkshire 002	41	0
E02002686 : East Riding of Yorkshire 003	146	0
E02002687 : East Riding of Yorkshire 004	308	0
E02002688 : East Riding of Yorkshire 005	319	0
E02002689 : East Riding of Yorkshire 006	102	0
E02002691 : East Riding of Yorkshire 008	50	0
E02002692 : East Riding of Yorkshire 009	672	604
E02002693 : East Riding of Yorkshire 010	24	0
E02002694 : East Riding of Yorkshire 011	192	0
E02002695 : East Riding of Yorkshire 012	210	0
E02002696 : East Riding of Yorkshire 013	126	0
E02002697 : East Riding of Yorkshire 014	18	0
E02002698 : East Riding of Yorkshire 015	58	0
E02002699 : East Riding of Yorkshire 016	119	0
E02002700 : East Riding of Yorkshire 017	69	0
E02002701 : East Riding of Yorkshire 018	50	0
E02002702 : East Riding of Yorkshire 019	100	0
E02002703 : East Riding of Yorkshire 020	357	0
E02002704 : East Riding of Yorkshire 021	29	0
E02002705 : East Riding of Yorkshire 022	77	0
E02002706 : East Riding of Yorkshire 023	122	0
E02002707 : East Riding of Yorkshire 024	778	697
E02002708 : East Riding of Yorkshire 025	1275	0
E02002709 : East Riding of Yorkshire 026	36	0
E02002710 : East Riding of Yorkshire 027	61	0
E02002711 : East Riding of Yorkshire 028	141	0
E02002712 : East Riding of Yorkshire 029	163	0
E02002714 : East Riding of Yorkshire 031	90	0
E02002715 : East Riding of Yorkshire 032	69	0
E02002716 : East Riding of Yorkshire 033	36	0
E02002717 : East Riding of Yorkshire 034	32	0
E02002718 : East Riding of Yorkshire 035	72	0
E02002719 : East Riding of Yorkshire 036	303	0
E02002720 : East Riding of Yorkshire 037	118	0
E02002721 : East Riding of Yorkshire 038	69	0
E02002722 : East Riding of Yorkshire 039	231	0
E02002723 : East Riding of Yorkshire 040	179	0
E02002724 : East Riding of Yorkshire 041	19	0
E02002725 : East Riding of Yorkshire 042	86	0
E02006814 : East Riding of Yorkshire 043	2	0
E02006891 : East Riding of Yorkshire 044	89	0
E02006892 : East Riding of Yorkshire 045	132	0
E02002652 : Kingston upon Hull 001	72	0
E02002653 : Kingston upon Hull 002	30	0
E02002654 : Kingston upon Hull 003	0	0
E02002655 : Kingston upon Hull 004	170	0
E02002656 : Kingston upon Hull 005	32	0
E02002657 : Kingston upon Hull 006	2	0
E02002658 : Kingston upon Hull 007	115	0
E02002659 : Kingston upon Hull 008	0	0
E02002660 : Kingston upon Hull 009	20	0
E02002661 : Kingston upon Hull 010	215	0
E02002662 : Kingston upon Hull 011	84	0
E02002663 : Kingston upon Hull 012	463	0
E02002664 : Kingston upon Hull 013	0	0
E02002665 : Kingston upon Hull 014	71	0
E02002666 : Kingston upon Hull 015	115	0
E02002667 : Kingston upon Hull 016	31	0
E02002668 : Kingston upon Hull 017	0	0
E02002669 : Kingston upon Hull 018	70	0
E02002670 : Kingston upon Hull 019	0	0
E02002671 : Kingston upon Hull 020	722	5
E02002672 : Kingston upon Hull 021	94	0
E02002673 : Kingston upon Hull 022	186	0
E02002674 : Kingston upon Hull 023	0	0
E02002675 : Kingston upon Hull 024	107	0
E02002676 : Kingston upon Hull 025	78	0
E02002677 : Kingston upon Hull 026	84	0
E02002678 : Kingston upon Hull 027	88	0
E02002679 : Kingston upon Hull 028	69	0
E02002680 : Kingston upon Hull 029	410	0
E02002681 : Kingston upon Hull 030	193	0
E02002682 : Kingston upon Hull 031	5	0
E02006813 : Kingston upon Hull 033	132	0
E02002726 : North East Lincolnshire 001	88	0
E02002727 : North East Lincolnshire 002	37	0
E02002728 : North East Lincolnshire 003	0	0
E02002729 : North East Lincolnshire 004	35	0
E02002730 : North East Lincolnshire 005	1	0
E02002731 : North East Lincolnshire 006	0	0
E02002732 : North East Lincolnshire 007	70	0
E02002733 : North East Lincolnshire 008	118	0
E02002734 : North East Lincolnshire 009	108	0
E02002735 : North East Lincolnshire 010	169	0
E02002736 : North East Lincolnshire 011	6	0
E02002737 : North East Lincolnshire 012	132	0
E02002738 : North East Lincolnshire 013	0	0
E02002739 : North East Lincolnshire 014	22	0
E02002740 : North East Lincolnshire 015	45	0
E02002741 : North East Lincolnshire 016	390	0
E02002742 : North East Lincolnshire 017	96	0
E02002743 : North East Lincolnshire 018	0	0
E02002744 : North East Lincolnshire 019	42	0
E02002745 : North East Lincolnshire 020	93	0
E02002746 : North East Lincolnshire 021	90	0
E02002747 : North East Lincolnshire 022	54	0
E02002748 : North East Lincolnshire 023	234	0
E02002749 : North Lincolnshire 001	103	0
E02002750 : North Lincolnshire 002	76	0
E02002751 : North Lincolnshire 003	21	0
E02002752 : North Lincolnshire 004	15	0
E02002753 : North Lincolnshire 005	89	0
E02002754 : North Lincolnshire 006	48	0
E02002755 : North Lincolnshire 007	137	0
E02002756 : North Lincolnshire 008	86	0
E02002757 : North Lincolnshire 009	0	0
E02002758 : North Lincolnshire 010	2	0
E02002759 : North Lincolnshire 011	173	0
E02002760 : North Lincolnshire 012	103	0
E02002761 : North Lincolnshire 013	183	0
E02002762 : North Lincolnshire 014	81	0
E02002763 : North Lincolnshire 015	98	0
E02002764 : North Lincolnshire 016	0	0
E02002765 : North Lincolnshire 017	66	0
E02002766 : North Lincolnshire 018	55	0
E02002767 : North Lincolnshire 019	0	0
E02002768 : North Lincolnshire 020	4	0
E02002769 : North Lincolnshire 021	6	0
E02002770 : North Lincolnshire 022	161	0
E02002771 : North Lincolnshire 023	68	0
E02002772 : York 001	151	0
E02002773 : York 002	57	0
E02002774 : York 003	98	0
E02002775 : York 004	110	0
E02002776 : York 005	0	0
E02002777 : York 006	2	0
E02002778 : York 007	328	0
E02002779 : York 008	148	0
E02002780 : York 009	151	0
E02002781 : York 010	400	0
E02002782 : York 011	332	0
E02002783 : York 012	101	0
E02002784 : York 013	788	0
E02002785 : York 014	89	0
E02002786 : York 015	18	0
E02002787 : York 016	77	0
E02002788 : York 017	167	0
E02002789 : York 018	96	0
E02002790 : York 019	601	0
E02002791 : York 020	112	0
E02002792 : York 021	49	0
E02002793 : York 022	1	0
E02002794 : York 023	3772	0
E02002795 : York 024	11	0
E02005742 : Craven 001	78	0
E02005743 : Craven 002	170	0
E02005744 : Craven 003	260	0
E02005745 : Craven 004	87	0
E02005746 : Craven 005	4	0
E02005747 : Craven 006	49	0
E02005748 : Craven 007	87	0
E02005749 : Craven 008	299	0
E02005750 : Hambleton 001	1	0
E02005751 : Hambleton 002	1	0
E02005752 : Hambleton 003	3	0
E02005753 : Hambleton 004	339	170
E02005754 : Hambleton 005	83	0
E02005755 : Hambleton 006	81	0
E02005756 : Hambleton 007	637	0
E02005757 : Hambleton 008	73	0
E02005758 : Hambleton 009	300	0
E02005759 : Hambleton 010	22	0
E02005760 : Hambleton 011	279	0
E02005761 : Harrogate 001	51	0
E02005762 : Harrogate 002	616	0
E02005763 : Harrogate 003	343	0
E02005764 : Harrogate 004	138	0
E02005765 : Harrogate 005	101	0
E02005766 : Harrogate 006	29	0
E02005767 : Harrogate 007	57	0
E02005768 : Harrogate 008	107	0
E02005769 : Harrogate 009	10	0
E02005770 : Harrogate 010	6	0
E02005771 : Harrogate 011	0	0
E02005772 : Harrogate 012	94	0
E02005773 : Harrogate 013	163	0
E02005774 : Harrogate 014	206	0
E02005775 : Harrogate 015	523	0
E02005776 : Harrogate 016	674	0
E02005777 : Harrogate 017	200	0
E02005778 : Harrogate 018	113	0
E02005779 : Harrogate 019	206	0
E02005780 : Harrogate 020	324	0
E02005781 : Harrogate 021	87	0
E02005782 : Richmondshire 001	86	0
E02005783 : Richmondshire 002	97	0
E02005784 : Richmondshire 003	703	0
E02005785 : Richmondshire 004	3550	0
E02005786 : Richmondshire 005	18	0
E02005787 : Richmondshire 006	167	0
E02005788 : Ryedale 001	30	0
E02005789 : Ryedale 002	130	0
E02005790 : Ryedale 003	706	0
E02005791 : Ryedale 004	11	0
E02005794 : Ryedale 007	41	0
E02006870 : Ryedale 008	222	0
E02005795 : Scarborough 001	288	0
E02005796 : Scarborough 002	38	0
E02005797 : Scarborough 003	50	0
E02005798 : Scarborough 004	244	0
E02005799 : Scarborough 005	60	0
E02005800 : Scarborough 006	284	0
E02005801 : Scarborough 007	110	0
E02005802 : Scarborough 008	67	0
E02005803 : Scarborough 009	233	0
E02005804 : Scarborough 010	715	0
E02005805 : Scarborough 011	211	0
E02005806 : Scarborough 012	33	0
E02005807 : Scarborough 013	28	0
E02005808 : Scarborough 014	5	0
E02005809 : Selby 001	9	0
E02005810 : Selby 002	31	0
E02005811 : Selby 003	291	0
E02005812 : Selby 004	33	0
E02005813 : Selby 005	89	0
E02005814 : Selby 006	127	0
E02005815 : Selby 007	3	0
E02005816 : Selby 008	74	0
E02005817 : Selby 009	25	0
E02005818 : Selby 010	42	0
E02001509 : Barnsley 001	69	0
E02001510 : Barnsley 002	0	0
E02001511 : Barnsley 003	29	0
E02001512 : Barnsley 004	121	0
E02001513 : Barnsley 005	37	0
E02001514 : Barnsley 006	126	0
E02001515 : Barnsley 007	26	0
E02001516 : Barnsley 008	53	0
E02001517 : Barnsley 009	52	0
E02001518 : Barnsley 010	61	0
E02001519 : Barnsley 011	132	0
E02001520 : Barnsley 012	61	0
E02001521 : Barnsley 013	70	0
E02001522 : Barnsley 014	76	0
E02001523 : Barnsley 015	78	0
E02001524 : Barnsley 016	0	0
E02001525 : Barnsley 017	77	0
E02001526 : Barnsley 018	37	0
E02001527 : Barnsley 019	64	0
E02001528 : Barnsley 020	109	0
E02001529 : Barnsley 021	58	0
E02001530 : Barnsley 022	4	0
E02001531 : Barnsley 023	26	0
E02001532 : Barnsley 024	5	0
E02001533 : Barnsley 025	58	0
E02001534 : Barnsley 026	119	0
E02001535 : Barnsley 027	21	0
E02001536 : Barnsley 028	47	0
E02001537 : Barnsley 029	26	0
E02001538 : Barnsley 030	40	0
E02001539 : Doncaster 001	0	0
E02001540 : Doncaster 002	114	0
E02001541 : Doncaster 003	152	0
E02001542 : Doncaster 004	68	0
E02001543 : Doncaster 005	91	0
E02001544 : Doncaster 006	83	0
E02001545 : Doncaster 007	6	0
E02001546 : Doncaster 008	2074	1923
E02001547 : Doncaster 009	65	0
E02001548 : Doncaster 010	75	0
E02001549 : Doncaster 011	18	0
E02001550 : Doncaster 012	22	0
E02001551 : Doncaster 013	21	0
E02001552 : Doncaster 014	93	0
E02001553 : Doncaster 015	0	0
E02001554 : Doncaster 016	19	0
E02001555 : Doncaster 017	63	0
E02001556 : Doncaster 018	55	0
E02001557 : Doncaster 019	270	0
E02001558 : Doncaster 020	38	0
E02001559 : Doncaster 021	40	0
E02001560 : Doncaster 022	773	599
E02001561 : Doncaster 023	55	0
E02001562 : Doncaster 024	47	0
E02001563 : Doncaster 025	115	0
E02001564 : Doncaster 026	17	0
E02001565 : Doncaster 027	53	0
E02001566 : Doncaster 028	44	0
E02001567 : Doncaster 029	56	0
E02001568 : Doncaster 030	0	0
E02001569 : Doncaster 031	152	0
E02001570 : Doncaster 032	103	0
E02001571 : Doncaster 033	34	0
E02001572 : Doncaster 034	44	0
E02001573 : Doncaster 035	48	0
E02001574 : Doncaster 036	60	0
E02001575 : Doncaster 037	123	0
E02001576 : Doncaster 038	15	0
E02001577 : Doncaster 039	96	0
E02001578 : Rotherham 001	95	0
E02001579 : Rotherham 002	126	0
E02001580 : Rotherham 003	49	0
E02001581 : Rotherham 004	40	0
E02001582 : Rotherham 005	42	0
E02001583 : Rotherham 006	4	0
E02001584 : Rotherham 007	25	0
E02001585 : Rotherham 008	132	0
E02001586 : Rotherham 009	81	0
E02001587 : Rotherham 010	50	0
E02001588 : Rotherham 011	73	0
E02001589 : Rotherham 012	11	0
E02001590 : Rotherham 013	19	0
E02001591 : Rotherham 014	80	0
E02001592 : Rotherham 015	36	0
E02001593 : Rotherham 016	61	0
E02001594 : Rotherham 017	316	0
E02001595 : Rotherham 018	107	0
E02001596 : Rotherham 019	94	0
E02001597 : Rotherham 020	47	0
E02001598 : Rotherham 021	54	0
E02001599 : Rotherham 022	10	0
E02001600 : Rotherham 023	48	0
E02001601 : Rotherham 024	15	0
E02001602 : Rotherham 025	0	0
E02001603 : Rotherham 026	21	0
E02001604 : Rotherham 027	120	0
E02001605 : Rotherham 028	18	0
E02001606 : Rotherham 029	114	0
E02001607 : Rotherham 030	24	0
E02001608 : Rotherham 031	0	0
E02001609 : Rotherham 032	15	0
E02001610 : Rotherham 033	19	0
E02001611 : Sheffield 001	134	0
E02001612 : Sheffield 002	14	0
E02001613 : Sheffield 003	19	0
E02001614 : Sheffield 004	143	0
E02001615 : Sheffield 005	62	0
E02001616 : Sheffield 006	5	0
E02001617 : Sheffield 007	0	0
E02001618 : Sheffield 008	94	0
E02001619 : Sheffield 009	31	0
E02001620 : Sheffield 010	5	0
E02001621 : Sheffield 011	36	0
E02001622 : Sheffield 012	79	0
E02001623 : Sheffield 013	113	0
E02001624 : Sheffield 014	59	0
E02001625 : Sheffield 015	118	0
E02001626 : Sheffield 016	0	0
E02001627 : Sheffield 017	2	0
E02001628 : Sheffield 018	52	0
E02001629 : Sheffield 019	87	0
E02001630 : Sheffield 020	134	0
E02001631 : Sheffield 021	32	0
E02001632 : Sheffield 022	112	0
E02001633 : Sheffield 023	32	0
E02001634 : Sheffield 024	0	0
E02001635 : Sheffield 025	31	0
E02001636 : Sheffield 026	840	0
E02001637 : Sheffield 027	0	0
E02001638 : Sheffield 028	44	0
E02001639 : Sheffield 029	57	0
E02001640 : Sheffield 030	124	0
E02001642 : Sheffield 032	74	0
E02001643 : Sheffield 033	4	0
E02001646 : Sheffield 036	587	0
E02001647 : Sheffield 037	59	0
E02001648 : Sheffield 038	1982	0
E02001649 : Sheffield 039	4	0
E02001650 : Sheffield 040	1419	0
E02001651 : Sheffield 041	8	0
E02001652 : Sheffield 042	2020	0
E02001653 : Sheffield 043	393	0
E02001654 : Sheffield 044	139	0
E02001655 : Sheffield 045	34	0
E02001656 : Sheffield 046	30	0
E02001657 : Sheffield 047	0	0
E02001658 : Sheffield 048	20	0
E02001659 : Sheffield 049	61	0
E02001660 : Sheffield 050	129	0
E02001661 : Sheffield 051	132	0
E02001662 : Sheffield 052	121	0
E02001663 : Sheffield 053	78	0
E02001664 : Sheffield 054	8	0
E02001665 : Sheffield 055	70	0
E02001666 : Sheffield 056	8	0
E02001669 : Sheffield 059	65	0
E02001670 : Sheffield 060	40	0
E02001671 : Sheffield 061	0	0
E02001672 : Sheffield 062	87	0
E02001673 : Sheffield 063	72	0
E02001674 : Sheffield 064	92	0
E02001675 : Sheffield 065	57	0
E02001676 : Sheffield 066	53	0
E02001678 : Sheffield 068	58	0
E02001679 : Sheffield 069	0	0
E02001680 : Sheffield 070	43	0
E02001681 : Sheffield 071	59	0
E02006803 : Sheffield 072	0	0
E02006843 : Sheffield 073	2146	0
E02006844 : Sheffield 074	874	0
E02006868 : Sheffield 075	23	0
E02006869 : Sheffield 076	126	0
E02002183 : Bradford 001	64	0
E02002184 : Bradford 002	290	0
E02002185 : Bradford 003	39	0
E02002186 : Bradford 004	307	0
E02002187 : Bradford 005	19	0
E02002188 : Bradford 006	46	0
E02002189 : Bradford 007	196	0
E02002190 : Bradford 008	35	0
E02002191 : Bradford 009	60	0
E02002192 : Bradford 010	94	0
E02002193 : Bradford 011	0	0
E02002194 : Bradford 012	0	0
E02002195 : Bradford 013	53	0
E02002196 : Bradford 014	20	0
E02002197 : Bradford 015	43	0
E02002198 : Bradford 016	33	0
E02002199 : Bradford 017	27	0
E02002200 : Bradford 018	153	0
E02002201 : Bradford 019	114	0
E02002202 : Bradford 020	45	0
E02002203 : Bradford 021	0	0
E02002204 : Bradford 022	83	0
E02002205 : Bradford 023	78	0
E02002206 : Bradford 024	1	0
E02002207 : Bradford 025	72	0
E02002208 : Bradford 026	0	0
E02002209 : Bradford 027	0	0
E02002210 : Bradford 028	48	0
E02002211 : Bradford 029	247	0
E02002212 : Bradford 030	59	0
E02002213 : Bradford 031	0	0
E02002214 : Bradford 032	6	0
E02002215 : Bradford 033	16	0
E02002216 : Bradford 034	256	0
E02002217 : Bradford 035	76	0
E02002218 : Bradford 036	8	0
E02002219 : Bradford 037	41	0
E02002220 : Bradford 038	89	0
E02002221 : Bradford 039	146	0
E02002222 : Bradford 040	132	0
E02002223 : Bradford 041	4	0
E02002224 : Bradford 042	102	0
E02002225 : Bradford 043	97	0
E02002226 : Bradford 044	2444	0
E02002227 : Bradford 045	0	0
E02002228 : Bradford 046	125	0
E02002229 : Bradford 047	580	0
E02002230 : Bradford 048	138	0
E02002231 : Bradford 049	49	0
E02002232 : Bradford 050	76	0
E02002233 : Bradford 051	0	0
E02002234 : Bradford 052	119	0
E02002235 : Bradford 053	3	0
E02002236 : Bradford 054	9	0
E02002237 : Bradford 055	52	0
E02002238 : Bradford 056	0	0
E02002239 : Bradford 057	96	0
E02002240 : Bradford 058	65	0
E02002241 : Bradford 059	126	0
E02002242 : Bradford 060	39	0
E02002243 : Bradford 061	17	0
E02002244 : Calderdale 001	63	0
E02002245 : Calderdale 002	0	0
E02002246 : Calderdale 003	11	0
E02002247 : Calderdale 004	14	0
E02002248 : Calderdale 005	29	0
E02002249 : Calderdale 006	47	0
E02002250 : Calderdale 007	2	0
E02002251 : Calderdale 008	154	0
E02002252 : Calderdale 009	32	0
E02002253 : Calderdale 010	9	0
E02002254 : Calderdale 011	54	0
E02002255 : Calderdale 012	101	0
E02002256 : Calderdale 013	152	0
E02002257 : Calderdale 014	0	0
E02002258 : Calderdale 015	49	0
E02002259 : Calderdale 016	27	0
E02002260 : Calderdale 017	36	0
E02002261 : Calderdale 018	20	0
E02002262 : Calderdale 019	36	0
E02002263 : Calderdale 020	36	0
E02002264 : Calderdale 021	97	0
E02002265 : Calderdale 022	47	0
E02002266 : Calderdale 023	98	0
E02002267 : Calderdale 024	133	0
E02002268 : Calderdale 025	68	0
E02002269 : Calderdale 026	52	0
E02002270 : Calderdale 027	83	0
E02002271 : Kirklees 001	67	0
E02002272 : Kirklees 002	40	0
E02002273 : Kirklees 003	38	0
E02002274 : Kirklees 004	57	0
E02002275 : Kirklees 005	79	0
E02002276 : Kirklees 006	82	0
E02002277 : Kirklees 007	62	0
E02002278 : Kirklees 008	37	0
E02002279 : Kirklees 009	34	0
E02002280 : Kirklees 010	29	0
E02002281 : Kirklees 011	81	0
E02002282 : Kirklees 012	8	0
E02002283 : Kirklees 013	11	0
E02002284 : Kirklees 014	5	0
E02002285 : Kirklees 015	93	0
E02002286 : Kirklees 016	17	0
E02002287 : Kirklees 017	208	0
E02002288 : Kirklees 018	72	0
E02002289 : Kirklees 019	61	0
E02002290 : Kirklees 020	11	0
E02002291 : Kirklees 021	106	0
E02002292 : Kirklees 022	22	0
E02002293 : Kirklees 023	33	0
E02002294 : Kirklees 024	199	0
E02002295 : Kirklees 025	20	0
E02002296 : Kirklees 026	74	0
E02002297 : Kirklees 027	0	0
E02002298 : Kirklees 028	42	0
E02002299 : Kirklees 029	140	0
E02002300 : Kirklees 030	31	0
E02002301 : Kirklees 031	11	0
E02002302 : Kirklees 032	38	0
E02002303 : Kirklees 033	89	0
E02002304 : Kirklees 034	137	0
E02002305 : Kirklees 035	10	0
E02002306 : Kirklees 036	19	0
E02002307 : Kirklees 037	26	0
E02002308 : Kirklees 038	18	0
E02002309 : Kirklees 039	103	0
E02002310 : Kirklees 040	55	0
E02002311 : Kirklees 041	113	0
E02002312 : Kirklees 042	1410	0
E02002313 : Kirklees 043	53	0
E02002314 : Kirklees 044	42	0
E02002315 : Kirklees 045	30	0
E02002316 : Kirklees 046	0	0
E02002317 : Kirklees 047	3	0
E02002318 : Kirklees 048	96	0
E02002319 : Kirklees 049	41	0
E02002320 : Kirklees 050	13	0
E02002321 : Kirklees 051	1205	0
E02002322 : Kirklees 052	3	0
E02002323 : Kirklees 053	17	0
E02002324 : Kirklees 054	43	0
E02002325 : Kirklees 055	115	0
E02002326 : Kirklees 056	0	0
E02002327 : Kirklees 057	69	0
E02002328 : Kirklees 058	90	0
E02002329 : Kirklees 059	10	0
E02002330 : Leeds 001	6	0
E02002331 : Leeds 002	1085	1013
E02002332 : Leeds 003	0	0
E02002333 : Leeds 004	90	0
E02002334 : Leeds 005	33	0
E02002335 : Leeds 006	0	0
E02002336 : Leeds 007	31	0
E02002337 : Leeds 008	27	0
E02002338 : Leeds 009	71	0
E02002339 : Leeds 010	85	0
E02002340 : Leeds 011	17	0
E02002341 : Leeds 012	0	0
E02002342 : Leeds 013	0	0
E02002343 : Leeds 014	0	0
E02002344 : Leeds 015	25	0
E02002345 : Leeds 016	28	0
E02002346 : Leeds 017	0	0
E02002347 : Leeds 018	27	0
E02002348 : Leeds 019	57	0
E02002349 : Leeds 020	83	0
E02002350 : Leeds 021	228	0
E02002351 : Leeds 022	19	0
E02002352 : Leeds 023	9	0
E02002353 : Leeds 024	36	0
E02002354 : Leeds 025	43	0
E02002356 : Leeds 027	160	0
E02002357 : Leeds 028	29	0
E02002358 : Leeds 029	12	0
E02002359 : Leeds 030	0	0
E02002360 : Leeds 031	17	0
E02002361 : Leeds 032	93	0
E02002362 : Leeds 033	37	0
E02002363 : Leeds 034	75	0
E02002364 : Leeds 035	62	0
E02002366 : Leeds 037	190	0
E02002367 : Leeds 038	0	0
E02002368 : Leeds 039	59	0
E02002369 : Leeds 040	47	0
E02002370 : Leeds 041	33	0
E02002371 : Leeds 042	20	0
E02002373 : Leeds 044	111	0
E02002374 : Leeds 045	94	0
E02002375 : Leeds 046	993	0
E02002376 : Leeds 047	24	0
E02002377 : Leeds 048	34	0
E02002379 : Leeds 050	0	0
E02002380 : Leeds 051	5	0
E02002381 : Leeds 052	8	0
E02002382 : Leeds 053	11	0
E02002383 : Leeds 054	124	0
E02002384 : Leeds 055	2254	0
E02002385 : Leeds 056	37	0
E02002386 : Leeds 057	36	0
E02002387 : Leeds 058	5	0
E02002388 : Leeds 059	58	0
E02002389 : Leeds 060	0	0
E02002390 : Leeds 061	0	0
E02002391 : Leeds 062	23	0
E02002392 : Leeds 063	4107	0
E02002393 : Leeds 064	70	0
E02002394 : Leeds 065	3	0
E02002395 : Leeds 066	19	0
E02002396 : Leeds 067	91	0
E02002397 : Leeds 068	33	0
E02002398 : Leeds 069	12	0
E02002399 : Leeds 070	21	0
E02002400 : Leeds 071	578	479
E02002401 : Leeds 072	0	0
E02002402 : Leeds 073	19	0
E02002403 : Leeds 074	96	0
E02002404 : Leeds 075	451	0
E02002405 : Leeds 076	98	0
E02002406 : Leeds 077	11	0
E02002407 : Leeds 078	116	0
E02002408 : Leeds 079	125	0
E02002409 : Leeds 080	21	0
E02002410 : Leeds 081	91	0
E02002411 : Leeds 082	103	0
E02002412 : Leeds 083	7	0
E02002414 : Leeds 085	51	0
E02002415 : Leeds 086	1	0
E02002416 : Leeds 087	17	0
E02002417 : Leeds 088	35	0
E02002418 : Leeds 089	0	0
E02002419 : Leeds 090	0	0
E02002420 : Leeds 091	31	0
E02002421 : Leeds 092	34	0
E02002422 : Leeds 093	43	0
E02002423 : Leeds 094	35	0
E02002424 : Leeds 095	47	0
E02002425 : Leeds 096	81	0
E02002426 : Leeds 097	22	0
E02002427 : Leeds 098	49	0
E02002428 : Leeds 099	11	0
E02002429 : Leeds 100	67	0
E02002430 : Leeds 101	34	0
E02002431 : Leeds 102	37	0
E02002432 : Leeds 103	117	0
E02002433 : Leeds 104	32	0
E02002434 : Leeds 105	58	0
E02002435 : Leeds 106	15	0
E02002436 : Leeds 107	53	0
E02002437 : Leeds 108	0	0
E02006852 : Leeds 109	1854	0
E02006861 : Leeds 110	2024	0
E02006875 : Leeds 111	1991	0
E02006876 : Leeds 112	650	0
E02002438 : Wakefield 001	112	0
E02002439 : Wakefield 002	46	0
E02002440 : Wakefield 003	16	0
E02002441 : Wakefield 004	143	0
E02002442 : Wakefield 005	42	0
E02002443 : Wakefield 006	124	0
E02002444 : Wakefield 007	7	0
E02002445 : Wakefield 008	159	0
E02002446 : Wakefield 009	55	0
E02002447 : Wakefield 010	87	0
E02002448 : Wakefield 011	36	0
E02002449 : Wakefield 012	75	0
E02002450 : Wakefield 013	46	0
E02002451 : Wakefield 014	149	0
E02002452 : Wakefield 015	117	0
E02002453 : Wakefield 016	69	0
E02002454 : Wakefield 017	147	0
E02002455 : Wakefield 018	0	0
E02002456 : Wakefield 019	750	730
E02002457 : Wakefield 020	34	0
E02002458 : Wakefield 021	63	0
E02002459 : Wakefield 022	57	0
E02002460 : Wakefield 023	26	0
E02002461 : Wakefield 024	128	0
E02002462 : Wakefield 025	19	0
E02002463 : Wakefield 026	55	0
E02002464 : Wakefield 027	12	0
E02002465 : Wakefield 028	4	0
E02002466 : Wakefield 029	10	0
E02002467 : Wakefield 030	31	0
E02002468 : Wakefield 031	62	0
E02002469 : Wakefield 032	0	0
E02002470 : Wakefield 033	47	0
E02002471 : Wakefield 034	102	0
E02002472 : Wakefield 035	315	315
E02002473 : Wakefield 036	27	0
E02002474 : Wakefield 037	51	0
E02002475 : Wakefield 038	42	0
E02002476 : Wakefield 039	113	0
E02002477 : Wakefield 040	27	0
E02002478 : Wakefield 041	14	0
E02002479 : Wakefield 042	20	0
E02002480 : Wakefield 043	12	0
E02002481 : Wakefield 044	62	0
E02002482 : Wakefield 045	60	0
E02002796 : Derby 001	0	0
E02002797 : Derby 002	1	0
E02002798 : Derby 003	48	0
E02002799 : Derby 004	0	0
E02002800 : Derby 005	162	0
E02002801 : Derby 006	9	0
E02002802 : Derby 007	91	0
E02002803 : Derby 008	1292	0
E02002804 : Derby 009	5	0
E02002805 : Derby 010	33	0
E02002806 : Derby 011	358	0
E02002807 : Derby 012	43	0
E02002808 : Derby 013	564	0
E02002809 : Derby 014	77	0
E02002810 : Derby 015	40	0
E02002811 : Derby 016	128	0
E02002812 : Derby 017	230	0
E02002813 : Derby 018	158	0
E02002814 : Derby 019	75	0
E02002815 : Derby 020	34	0
E02002816 : Derby 021	49	0
E02002817 : Derby 022	69	0
E02002818 : Derby 023	196	0
E02002819 : Derby 024	167	0
E02002820 : Derby 025	14	0
E02002821 : Derby 026	45	0
E02002822 : Derby 027	30	0
E02002823 : Derby 028	51	0
E02002824 : Derby 029	38	0
E02002825 : Derby 030	117	0
E02002826 : Derby 031	3	0
E02002827 : Leicester 001	33	0
E02002828 : Leicester 002	19	0
E02002829 : Leicester 003	115	0
E02002830 : Leicester 004	65	0
E02002831 : Leicester 005	77	0
E02002832 : Leicester 006	129	0
E02002833 : Leicester 007	11	0
E02002834 : Leicester 008	0	0
E02002835 : Leicester 009	95	0
E02002836 : Leicester 010	12	0
E02002837 : Leicester 011	36	0
E02002838 : Leicester 012	57	0
[truncated: 5,202 more rows]
