# Supplementary material for: Variation in COVID-19 booster uptake in England: An ecological study
Source: PLoS One. 2022 Jun 29;17(6):e0270624. doi: 10.1371/journal.pone.0270624 (PMC9242486; doi:10.1371/journal.pone.0270624)
Supplement: S3 File — A zip file containing most of the data files. (ZIP) [file pone.0270624.s003.zip › data1/vacc_2022-01-04.csv]

regionCode	regionName	UtlaCode	UtlaName	LtlaCode	LtlaName	areaCode	areaName	areaType	date	VaccineRegisterPopulationByVaccinationDate	cumPeopleVaccinatedFirstDoseByVaccinationDate	cumPeopleVaccinatedSecondDoseByVaccinationDate	cumPeopleVaccinatedThirdInjectionByVaccinationDate
E12000001	North East	E08000037	Gateshead	E08000037	Gateshead	E02001682	Ryton	msoa	2022-01-03	7614	6834	6366	4807
E12000001	North East	E08000037	Gateshead	E08000037	Gateshead	E02001683	Crawcrook & Greenside	msoa	2022-01-03	8367	7544	7096	5488
E12000001	North East	E08000037	Gateshead	E08000037	Gateshead	E02001684	Pelaw, Felling Shore & Bill Quay	msoa	2022-01-03	6037	4964	4559	3141
E12000001	North East	E08000037	Gateshead	E08000037	Gateshead	E02001685	Blaydon South	msoa	2022-01-03	7145	5996	5527	3845
E12000001	North East	E08000037	Gateshead	E08000037	Gateshead	E02001686	Blaydon North & Winlaton Mill	msoa	2022-01-03	6110	5483	5176	3951
E12000001	North East	E08000037	Gateshead	E08000037	Gateshead	E02001688	Dunston & Teams	msoa	2022-01-03	6828	5517	5049	3312
E12000001	North East	E08000037	Gateshead	E08000037	Gateshead	E02001689	Bensham North	msoa	2022-01-03	8203	5360	4789	2880
E12000001	North East	E08000037	Gateshead	E08000037	Gateshead	E02001690	Swalwell	msoa	2022-01-03	6461	5644	5265	3875
E12000001	North East	E08000037	Gateshead	E08000037	Gateshead	E02001691	Bensham South & Saltwell	msoa	2022-01-03	8452	5854	5272	3269
E12000001	North East	E08000037	Gateshead	E08000037	Gateshead	E02001692	Mount Pleasant & Deckham East	msoa	2022-01-03	5511	4381	3956	2526
E12000001	North East	E08000037	Gateshead	E08000037	Gateshead	E02001693	Felling South	msoa	2022-01-03	4958	4182	3879	2755
E12000001	North East	E08000037	Gateshead	E08000037	Gateshead	E02001694	Dunston Hill	msoa	2022-01-03	5620	4987	4635	3344
E12000001	North East	E08000037	Gateshead	E08000037	Gateshead	E02001695	Wardley	msoa	2022-01-03	5286	4728	4447	3407
E12000001	North East	E08000037	Gateshead	E08000037	Gateshead	E02001696	Heworth	msoa	2022-01-03	8300	7082	6571	4546
E12000001	North East	E08000037	Gateshead	E08000037	Gateshead	E02001697	Low Fell East	msoa	2022-01-03	6888	6294	5934	4664
E12000001	North East	E08000037	Gateshead	E08000037	Gateshead	E02001698	Whickham	msoa	2022-01-03	6455	6062	5779	4797
E12000001	North East	E08000037	Gateshead	E08000037	Gateshead	E02001699	Windy Nook & Whitehills	msoa	2022-01-03	5883	5135	4798	3461
E12000001	North East	E08000037	Gateshead	E08000037	Gateshead	E02001700	Sunniside & Lobley Hill	msoa	2022-01-03	9328	8240	7701	5703
E12000001	North East	E08000037	Gateshead	E08000037	Gateshead	E02001701	Low Fell West	msoa	2022-01-03	5710	5292	5027	4050
E12000001	North East	E08000037	Gateshead	E08000037	Gateshead	E02001702	Beacon Lough & Wrekenton	msoa	2022-01-03	7108	5792	5286	3521
E12000001	North East	E08000037	Gateshead	E08000037	Gateshead	E02001703	Rowlands Gill & Lockhaugh	msoa	2022-01-03	5090	4591	4340	3429
E12000001	North East	E08000037	Gateshead	E08000037	Gateshead	E02001704	Easedale Gardens	msoa	2022-01-03	6241	5326	4952	3556
E12000001	North East	E08000037	Gateshead	E08000037	Gateshead	E02001705	Chopwell & High Spen	msoa	2022-01-03	6222	5325	4929	3690
E12000001	North East	E08000037	Gateshead	E08000037	Gateshead	E02001706	Birtley North & Kibblesworth	msoa	2022-01-03	6592	5709	5292	3798
E12000001	North East	E08000037	Gateshead	E08000037	Gateshead	E02001707	Birtley South	msoa	2022-01-03	7560	6655	6255	4569
E12000001	North East	E08000021	Newcastle upon Tyne	E08000021	Newcastle upon Tyne	E02001708	Kingston Park & Dinnington	msoa	2022-01-03	13652	12062	11222	8340
E12000001	North East	E08000021	Newcastle upon Tyne	E08000021	Newcastle upon Tyne	E02001709	North Gosforth	msoa	2022-01-03	9696	8663	8146	6660
E12000001	North East	E08000021	Newcastle upon Tyne	E08000021	Newcastle upon Tyne	E02001710	Fawdon South	msoa	2022-01-03	9265	7434	6831	4643
E12000001	North East	E08000021	Newcastle upon Tyne	E08000021	Newcastle upon Tyne	E02001711	Woolsington & Airport	msoa	2022-01-03	9428	7587	6876	4758
E12000001	North East	E08000021	Newcastle upon Tyne	E08000021	Newcastle upon Tyne	E02001712	South Gosforth	msoa	2022-01-03	9124	7810	7362	5964
E12000001	North East	E08000021	Newcastle upon Tyne	E08000021	Newcastle upon Tyne	E02001713	Coxlodge & West Gosforth	msoa	2022-01-03	9514	8428	7949	6413
E12000001	North East	E08000021	Newcastle upon Tyne	E08000021	Newcastle upon Tyne	E02001714	High Heaton	msoa	2022-01-03	9098	8035	7503	5981
E12000001	North East	E08000021	Newcastle upon Tyne	E08000021	Newcastle upon Tyne	E02001715	Kenton	msoa	2022-01-03	10473	8239	7442	4998
E12000001	North East	E08000021	Newcastle upon Tyne	E08000021	Newcastle upon Tyne	E02001718	Blakelaw	msoa	2022-01-03	5965	4879	4453	2945
E12000001	North East	E08000021	Newcastle upon Tyne	E08000021	Newcastle upon Tyne	E02001719	North Heaton	msoa	2022-01-03	8141	7035	6555	5045
E12000001	North East	E08000021	Newcastle upon Tyne	E08000021	Newcastle upon Tyne	E02001720	North Jesmond	msoa	2022-01-03	7794	6311	5994	4225
E12000001	North East	E08000021	Newcastle upon Tyne	E08000021	Newcastle upon Tyne	E02001721	Throckley & Newburn	msoa	2022-01-03	9827	8459	7833	5740
E12000001	North East	E08000021	Newcastle upon Tyne	E08000021	Newcastle upon Tyne	E02001722	Denton	msoa	2022-01-03	8349	7053	6448	4567
E12000001	North East	E08000021	Newcastle upon Tyne	E08000021	Newcastle upon Tyne	E02001723	Cowgate	msoa	2022-01-03	6320	4833	4349	2825
E12000001	North East	E08000021	Newcastle upon Tyne	E08000021	Newcastle upon Tyne	E02001724	South Jesmond & Sandyford	msoa	2022-01-03	7907	6130	5732	3906
E12000001	North East	E08000021	Newcastle upon Tyne	E08000021	Newcastle upon Tyne	E02001725	Heaton South	msoa	2022-01-03	9670	7024	6488	4060
E12000001	North East	E08000021	Newcastle upon Tyne	E08000021	Newcastle upon Tyne	E02001726	Fenham	msoa	2022-01-03	11042	8585	7739	4996
E12000001	North East	E08000021	Newcastle upon Tyne	E08000021	Newcastle upon Tyne	E02001727	Walkergate	msoa	2022-01-03	8055	6690	6223	4539
E12000001	North East	E08000021	Newcastle upon Tyne	E08000021	Newcastle upon Tyne	E02001728	Lemington	msoa	2022-01-03	8492	7163	6630	4736
E12000001	North East	E08000021	Newcastle upon Tyne	E08000021	Newcastle upon Tyne	E02001729	Nunsmoor	msoa	2022-01-03	15981	8593	7435	3588
E12000001	North East	E08000021	Newcastle upon Tyne	E08000021	Newcastle upon Tyne	E02001730	Shieldfield & Heaton Park	msoa	2022-01-03	18825	10424	9350	5046
E12000001	North East	E08000021	Newcastle upon Tyne	E08000021	Newcastle upon Tyne	E02001731	City Centre & Arthur's Hill	msoa	2022-01-03	28641	13337	11164	5632
E12000001	North East	E08000021	Newcastle upon Tyne	E08000021	Newcastle upon Tyne	E02001732	Scotswood	msoa	2022-01-03	5042	3971	3573	2334
E12000001	North East	E08000021	Newcastle upon Tyne	E08000021	Newcastle upon Tyne	E02001733	Byker	msoa	2022-01-03	11844	8771	7840	4962
E12000001	North East	E08000021	Newcastle upon Tyne	E08000021	Newcastle upon Tyne	E02001734	Benwell	msoa	2022-01-03	7936	5750	5183	3327
E12000001	North East	E08000021	Newcastle upon Tyne	E08000021	Newcastle upon Tyne	E02001735	Walker North	msoa	2022-01-03	6010	4486	3985	2480
E12000001	North East	E08000021	Newcastle upon Tyne	E08000021	Newcastle upon Tyne	E02001736	Elswick	msoa	2022-01-03	15182	8649	7414	3833
E12000001	North East	E08000021	Newcastle upon Tyne	E08000021	Newcastle upon Tyne	E02001737	Walker South	msoa	2022-01-03	5657	4244	3803	2474
E12000001	North East	E08000022	North Tyneside	E08000022	North Tyneside	E02001738	Whitley Bay North	msoa	2022-01-03	5674	5336	5025	4279
E12000001	North East	E08000022	North Tyneside	E08000022	North Tyneside	E02001739	Fordley	msoa	2022-01-03	6699	5912	5499	4032
E12000001	North East	E08000022	North Tyneside	E08000022	North Tyneside	E02001740	Whitley Sands	msoa	2022-01-03	5324	4983	4586	3755
E12000001	North East	E08000022	North Tyneside	E08000022	North Tyneside	E02001741	Wideopen & Seaton Burn	msoa	2022-01-03	7017	6384	6069	4806
E12000001	North East	E08000022	North Tyneside	E08000022	North Tyneside	E02001742	West Monkseaton	msoa	2022-01-03	5381	5000	4734	3886
E12000001	North East	E08000022	North Tyneside	E08000022	North Tyneside	E02001743	Whitley Bay Promenade	msoa	2022-01-03	7019	6222	5787	4471
E12000001	North East	E08000022	North Tyneside	E08000022	North Tyneside	E02001744	Shiremoor North & South Wellfield	msoa	2022-01-03	7063	6311	5887	4359
E12000001	North East	E08000022	North Tyneside	E08000022	North Tyneside	E02001745	Killingworth West & Camperdown	msoa	2022-01-03	5968	5284	4881	3468
E12000001	North East	E08000022	North Tyneside	E08000022	North Tyneside	E02001746	Monkseaton	msoa	2022-01-03	7460	6653	6158	4615
E12000001	North East	E08000022	North Tyneside	E08000022	North Tyneside	E02001747	Cullercoats	msoa	2022-01-03	5683	5295	5037	4144
E12000001	North East	E08000022	North Tyneside	E08000022	North Tyneside	E02001748	Shiremoor South & West Allotment	msoa	2022-01-03	7537	6562	6007	4293
E12000001	North East	E08000022	North Tyneside	E08000022	North Tyneside	E02001749	Killingworth East	msoa	2022-01-03	5685	5111	4784	3673
E12000001	North East	E08000022	North Tyneside	E08000022	North Tyneside	E02001750	Preston Grange	msoa	2022-01-03	6183	5661	5310	4189
E12000001	North East	E08000022	North Tyneside	E08000022	North Tyneside	E02001751	Forest Hall & West Moor	msoa	2022-01-03	5942	5258	4938	3722
E12000001	North East	E08000022	North Tyneside	E08000022	North Tyneside	E02001752	New York	msoa	2022-01-03	5659	4716	4300	2897
E12000001	North East	E08000022	North Tyneside	E08000022	North Tyneside	E02001753	Tynemouth Priory	msoa	2022-01-03	5540	4948	4668	3692
E12000001	North East	E08000022	North Tyneside	E08000022	North Tyneside	E02001754	Tynemouth West	msoa	2022-01-03	5265	4754	4531	3644
E12000001	North East	E08000022	North Tyneside	E08000022	North Tyneside	E02001755	Holystone & Benton	msoa	2022-01-03	8551	7659	7194	5600
E12000001	North East	E08000022	North Tyneside	E08000022	North Tyneside	E02001756	Longbenton	msoa	2022-01-03	8487	7122	6599	4761
E12000001	North East	E08000022	North Tyneside	E08000022	North Tyneside	E02001757	Preston Billy Mill	msoa	2022-01-03	5396	4806	4506	3458
E12000001	North East	E08000022	North Tyneside	E08000022	North Tyneside	E02001758	Battle Hill East	msoa	2022-01-03	4943	4322	4011	2990
E12000001	North East	E08000022	North Tyneside	E08000022	North Tyneside	E02001759	North Shields	msoa	2022-01-03	5674	4865	4520	3304
E12000001	North East	E08000022	North Tyneside	E08000022	North Tyneside	E02001760	Chirton	msoa	2022-01-03	6832	5395	4821	2990
E12000001	North East	E08000022	North Tyneside	E08000022	North Tyneside	E02001761	Battle Hill West	msoa	2022-01-03	4960	4352	4067	2998
E12000001	North East	E08000022	North Tyneside	E08000022	North Tyneside	E02001762	East Benton	msoa	2022-01-03	5856	5225	4916	3595
E12000001	North East	E08000022	North Tyneside	E08000022	North Tyneside	E02001763	Howdon	msoa	2022-01-03	5791	4894	4507	3097
E12000001	North East	E08000022	North Tyneside	E08000022	North Tyneside	E02001764	Percy Main	msoa	2022-01-03	7043	5663	5190	3522
E12000001	North East	E08000022	North Tyneside	E08000022	North Tyneside	E02001765	Willington Quay	msoa	2022-01-03	6752	5501	4982	3342
E12000001	North East	E08000022	North Tyneside	E08000022	North Tyneside	E02001766	Wallsend East	msoa	2022-01-03	6654	5230	4736	3214
E12000001	North East	E08000022	North Tyneside	E08000022	North Tyneside	E02001767	Wallsend West	msoa	2022-01-03	6383	5426	5068	3649
E12000001	North East	E08000023	South Tyneside	E08000023	South Tyneside	E02001768	South Shields East	msoa	2022-01-03	8005	6222	5699	4045
E12000001	North East	E08000023	South Tyneside	E08000023	South Tyneside	E02001769	South Shields West	msoa	2022-01-03	8545	5416	4945	3360
E12000001	North East	E08000023	South Tyneside	E08000023	South Tyneside	E02001770	Westoe	msoa	2022-01-03	6318	4764	4479	3454
E12000001	North East	E08000023	South Tyneside	E08000023	South Tyneside	E02001771	Horsley Hill	msoa	2022-01-03	5710	4786	4457	3404
E12000001	North East	E08000023	South Tyneside	E08000023	South Tyneside	E02001772	West Park	msoa	2022-01-03	4958	4007	3743	2868
E12000001	North East	E08000023	South Tyneside	E08000023	South Tyneside	E02001773	Harton West	msoa	2022-01-03	4962	4431	4204	3376
E12000001	North East	E08000023	South Tyneside	E08000023	South Tyneside	E02001774	Jarrow Town	msoa	2022-01-03	4899	3973	3695	2722
E12000001	North East	E08000023	South Tyneside	E08000023	South Tyneside	E02001775	Harton East	msoa	2022-01-03	5058	4167	3890	2814
E12000001	North East	E08000023	South Tyneside	E08000023	South Tyneside	E02001776	Hebburn North	msoa	2022-01-03	7893	6687	6239	4452
E12000001	North East	E08000023	South Tyneside	E08000023	South Tyneside	E02001777	Hebburn West	msoa	2022-01-03	5965	5215	4943	3721
E12000001	North East	E08000023	South Tyneside	E08000023	South Tyneside	E02001778	West Harton	msoa	2022-01-03	5337	4263	3941	2807
E12000001	North East	E08000023	South Tyneside	E08000023	South Tyneside	E02001779	Simonside	msoa	2022-01-03	4959	4008	3718	2628
E12000001	North East	E08000023	South Tyneside	E08000023	South Tyneside	E02001780	Cleadon Park	msoa	2022-01-03	5460	4591	4284	3202
E12000001	North East	E08000023	South Tyneside	E08000023	South Tyneside	E02001781	Brockley Whins	msoa	2022-01-03	4686	3752	3437	2281
E12000001	North East	E08000023	South Tyneside	E08000023	South Tyneside	E02001782	Hebburn South	msoa	2022-01-03	8867	7472	6962	5098
E12000001	North East	E08000023	South Tyneside	E08000023	South Tyneside	E02001783	Biddick Hill	msoa	2022-01-03	6265	4811	4401	2912
E12000001	North East	E08000023	South Tyneside	E08000023	South Tyneside	E02001784	Primrose	msoa	2022-01-03	6030	5013	4607	3360
E12000001	North East	E08000023	South Tyneside	E08000023	South Tyneside	E02001785	Whitburn & Marsden	msoa	2022-01-03	7018	6151	5772	4460
E12000001	North East	E08000023	South Tyneside	E08000023	South Tyneside	E02001786	Whiteleas	msoa	2022-01-03	6088	5033	4712	3409
E12000001	North East	E08000023	South Tyneside	E08000023	South Tyneside	E02001787	Fellgate & Hedworth	msoa	2022-01-03	4866	4217	3956	3036
E12000001	North East	E08000023	South Tyneside	E08000023	South Tyneside	E02001788	Boldon Colliery	msoa	2022-01-03	5310	4603	4309	3147
E12000001	North East	E08000023	South Tyneside	E08000023	South Tyneside	E02001789	Cleadon & East Boldon	msoa	2022-01-03	5359	5022	4788	4026
E12000001	North East	E08000023	South Tyneside	E08000023	South Tyneside	E02001790	West Boldon	msoa	2022-01-03	5410	4873	4588	3653
E12000001	North East	E08000024	Sunderland	E08000024	Sunderland	E02001791	Fulwell	msoa	2022-01-03	4952	4634	4438	3636
E12000001	North East	E08000024	Sunderland	E08000024	Sunderland	E02001792	Seaburn	msoa	2022-01-03	6531	6039	5757	4748
E12000001	North East	E08000024	Sunderland	E08000024	Sunderland	E02001793	Town End Farm	msoa	2022-01-03	7301	6041	5566	3848
E12000001	North East	E08000024	Sunderland	E08000024	Sunderland	E02001794	Hylton Red House & Marley Pots	msoa	2022-01-03	7854	6619	6163	4429
E12000001	North East	E08000024	Sunderland	E08000024	Sunderland	E02001795	Southwick	msoa	2022-01-03	6845	5766	5359	3973
E12000001	North East	E08000024	Sunderland	E08000024	Sunderland	E02001796	Monkwearmouth	msoa	2022-01-03	9027	6966	6519	4914
E12000001	North East	E08000024	Sunderland	E08000024	Sunderland	E02001797	Springwell & Usworth	msoa	2022-01-03	5439	4857	4582	3579
E12000001	North East	E08000024	Sunderland	E08000024	Sunderland	E02001798	North Hylton	msoa	2022-01-03	7409	6291	5843	4176
E12000001	North East	E08000024	Sunderland	E08000024	Sunderland	E02001799	Concord and Sulgrave	msoa	2022-01-03	8449	6776	6214	4200
E12000001	North East	E08000024	Sunderland	E08000024	Sunderland	E02001800	Albany and Blackfell	msoa	2022-01-03	6143	5385	5019	3675
E12000001	North East	E08000024	Sunderland	E08000024	Sunderland	E02001801	Millfield	msoa	2022-01-03	6735	4567	4053	2570
E12000001	North East	E08000024	Sunderland	E08000024	Sunderland	E02001802	Pallion North	msoa	2022-01-03	6436	5239	4781	3245
E12000001	North East	E08000024	Sunderland	E08000024	Sunderland	E02001803	Sunderland Central & Deptford	msoa	2022-01-03	10398	6299	5607	3576
E12000001	North East	E08000024	Sunderland	E08000024	Sunderland	E02001804	South Hylton	msoa	2022-01-03	5694	4874	4546	3314
E12000001	North East	E08000024	Sunderland	E08000024	Sunderland	E02001805	Pallion South & High Barnes	msoa	2022-01-03	5211	4586	4344	3385
E12000001	North East	E08000024	Sunderland	E08000024	Sunderland	E02001806	Hendon & Docks	msoa	2022-01-03	8013	5995	5341	3668
E12000001	North East	E08000024	Sunderland	E08000024	Sunderland	E02001807	Columbia, Barmston & Teal Farm	msoa	2022-01-03	7442	6444	5971	4392
E12000001	North East	E08000024	Sunderland	E08000024	Sunderland	E02001808	Barnes Park	msoa	2022-01-03	5768	4419	4037	2753
E12000001	North East	E08000024	Sunderland	E08000024	Sunderland	E02001809	Washington Town Centre & Biddick	msoa	2022-01-03	5923	5255	4958	3867
E12000001	North East	E08000024	Sunderland	E08000024	Sunderland	E02001810	Oxclose and Lambton	msoa	2022-01-03	7574	6611	6228	4700
E12000001	North East	E08000024	Sunderland	E08000024	Sunderland	E02001811	Pennywell and Grindon	msoa	2022-01-03	7892	6615	6126	4453
E12000001	North East	E08000024	Sunderland	E08000024	Sunderland	E02001812	Hill View & Tunstall	msoa	2022-01-03	9386	8393	7977	6454
E12000001	North East	E08000024	Sunderland	E08000024	Sunderland	E02001813	Thorney Close & Plains Farm	msoa	2022-01-03	8635	7111	6489	4480
E12000001	North East	E08000024	Sunderland	E08000024	Sunderland	E02001814	Grangetown	msoa	2022-01-03	5696	4899	4552	3410
E12000001	North East	E08000024	Sunderland	E08000024	Sunderland	E02001815	Harraton, Rickleton & Fatfield	msoa	2022-01-03	9225	8241	7774	6134
E12000001	North East	E08000024	Sunderland	E08000024	Sunderland	E02001816	Lakeside & Farrington	msoa	2022-01-03	6220	5403	5048	3765
E12000001	North East	E08000024	Sunderland	E08000024	Sunderland	E02001817	Silksworth	msoa	2022-01-03	5993	5195	4829	3506
E12000001	North East	E08000024	Sunderland	E08000024	Sunderland	E02001818	Ryhope	msoa	2022-01-03	8226	7192	6655	4886
E12000001	North East	E08000024	Sunderland	E08000024	Sunderland	E02001819	Herrington & Doxford	msoa	2022-01-03	6539	5944	5668	4629
E12000001	North East	E08000024	Sunderland	E08000024	Sunderland	E02001820	Shiney Row	msoa	2022-01-03	8675	7666	7154	5407
E12000001	North East	E08000024	Sunderland	E08000024	Sunderland	E02001821	Hall Farm	msoa	2022-01-03	5231	4717	4453	3427
E12000001	North East	E08000024	Sunderland	E08000024	Sunderland	E02001822	Newbottle & Penshaw	msoa	2022-01-03	6967	6164	5786	4375
E12000001	North East	E08000024	Sunderland	E08000024	Sunderland	E02001823	Houghton West	msoa	2022-01-03	7177	6346	5947	4384
E12000001	North East	E08000024	Sunderland	E08000024	Sunderland	E02001824	Houghton Town	msoa	2022-01-03	7650	6797	6402	5008
E12000001	North East	E08000024	Sunderland	E08000024	Sunderland	E02001825	Hetton-le-Hole North	msoa	2022-01-03	6963	6180	5877	4472
E12000001	North East	E08000024	Sunderland	E08000024	Sunderland	E02001826	Hetton-le-Hole South	msoa	2022-01-03	6425	5478	5058	3622
E12000001	North East	E06000001	Hartlepool	E06000001	Hartlepool	E02002483	Clavering	msoa	2022-01-03	9100	7864	7281	5228
E12000001	North East	E06000001	Hartlepool	E06000001	Hartlepool	E02002484	Headland & West View	msoa	2022-01-03	9290	7326	6677	4584
E12000001	North East	E06000001	Hartlepool	E06000001	Hartlepool	E02002485	Jesmond	msoa	2022-01-03	7230	5677	5176	3440
E12000001	North East	E06000001	Hartlepool	E06000001	Hartlepool	E02002487	Harbour & Victoria	msoa	2022-01-03	4468	3338	2998	1854
E12000001	North East	E06000001	Hartlepool	E06000001	Hartlepool	E02002488	Wooler Road	msoa	2022-01-03	5667	4948	4623	3481
E12000001	North East	E06000001	Hartlepool	E06000001	Hartlepool	E02002489	Old Town & Grange	msoa	2022-01-03	6745	5094	4579	2938
E12000001	North East	E06000001	Hartlepool	E06000001	Hartlepool	E02002490	Foggy Furze	msoa	2022-01-03	5381	4147	3776	2393
E12000001	North East	E06000001	Hartlepool	E06000001	Hartlepool	E02002491	Rift House & Summerhill	msoa	2022-01-03	5717	4603	4255	2805
E12000001	North East	E06000001	Hartlepool	E06000001	Hartlepool	E02002492	Rossmere & Mill	msoa	2022-01-03	6106	5099	4734	3277
E12000001	North East	E06000001	Hartlepool	E06000001	Hartlepool	E02002493	Seaton Carew	msoa	2022-01-03	6219	5562	5225	3946
E12000001	North East	E06000001	Hartlepool	E06000001	Hartlepool	E02002494	Owton Manor	msoa	2022-01-03	6759	5161	4674	2933
E12000001	North East	E06000002	Middlesbrough	E06000002	Middlesbrough	E02002496	Middlesbrough Central	msoa	2022-01-03	15106	8152	6892	3284
E12000001	North East	E06000002	Middlesbrough	E06000002	Middlesbrough	E02002497	North Ormesby & Brambles	msoa	2022-01-03	5643	3758	3330	2115
E12000001	North East	E06000002	Middlesbrough	E06000002	Middlesbrough	E02002498	Ayresome	msoa	2022-01-03	11216	5301	4504	2292
E12000001	North East	E06000002	Middlesbrough	E06000002	Middlesbrough	E02002499	Berwick Hills	msoa	2022-01-03	6784	5234	4663	2919
E12000001	North East	E06000002	Middlesbrough	E06000002	Middlesbrough	E02002500	Linthorpe East & Albert Park	msoa	2022-01-03	5629	4222	3825	2677
E12000001	North East	E06000002	Middlesbrough	E06000002	Middlesbrough	E02002501	Park Vale	msoa	2022-01-03	5506	4205	3815	2531
E12000001	North East	E06000002	Middlesbrough	E06000002	Middlesbrough	E02002502	Thorntree	msoa	2022-01-03	8612	6684	6038	4089
E12000001	North East	E06000002	Middlesbrough	E06000002	Middlesbrough	E02002503	Newport & Maze Park	msoa	2022-01-03	6020	4661	4200	2748
E12000001	North East	E06000002	Middlesbrough	E06000002	Middlesbrough	E02002504	Linthorpe West	msoa	2022-01-03	9032	7032	6361	4413
E12000001	North East	E06000002	Middlesbrough	E06000002	Middlesbrough	E02002505	Park End	msoa	2022-01-03	5555	4207	3712	2367
E12000001	North East	E06000002	Middlesbrough	E06000002	Middlesbrough	E02002506	Beechwood & James Cook	msoa	2022-01-03	5022	3848	3425	2278
E12000001	North East	E06000002	Middlesbrough	E06000002	Middlesbrough	E02002507	Acklam	msoa	2022-01-03	5564	4862	4522	3381
E12000001	North East	E06000002	Middlesbrough	E06000002	Middlesbrough	E02002508	Kader	msoa	2022-01-03	4845	4256	3981	3019
E12000001	North East	E06000002	Middlesbrough	E06000002	Middlesbrough	E02002509	Easterside	msoa	2022-01-03	4716	3903	3607	2638
E12000001	North East	E06000002	Middlesbrough	E06000002	Middlesbrough	E02002510	Trimdon	msoa	2022-01-03	6213	5641	5302	4064
E12000001	North East	E06000002	Middlesbrough	E06000002	Middlesbrough	E02002512	Marton West	msoa	2022-01-03	4766	4368	4133	3359
E12000001	North East	E06000002	Middlesbrough	E06000002	Middlesbrough	E02002513	Stainton & Hemlington	msoa	2022-01-03	8977	7614	7047	5209
E12000001	North East	E06000002	Middlesbrough	E06000002	Middlesbrough	E02002514	Coulby Newham	msoa	2022-01-03	7946	6946	6469	4988
E12000001	North East	E06000003	Redcar and Cleveland	E06000003	Redcar and Cleveland	E02002515	Redcar Town & Coatham	msoa	2022-01-03	6048	4796	4354	2947
E12000001	North East	E06000003	Redcar and Cleveland	E06000003	Redcar and Cleveland	E02002516	Redcar Lakes North	msoa	2022-01-03	5165	4315	3979	2752
E12000001	North East	E06000003	Redcar and Cleveland	E06000003	Redcar and Cleveland	E02002517	Dormanstown	msoa	2022-01-03	4848	4016	3689	2444
E12000001	North East	E06000003	Redcar and Cleveland	E06000003	Redcar and Cleveland	E02002518	Redcar East	msoa	2022-01-03	9856	8877	8325	6274
E12000001	North East	E06000003	Redcar and Cleveland	E06000003	Redcar and Cleveland	E02002519	Redcar Lakes South	msoa	2022-01-03	6757	5744	5262	3728
E12000001	North East	E06000003	Redcar and Cleveland	E06000003	Redcar and Cleveland	E02002520	Marske	msoa	2022-01-03	11960	10829	10137	8103
E12000001	North East	E06000003	Redcar and Cleveland	E06000003	Redcar and Cleveland	E02002521	Saltburn	msoa	2022-01-03	5719	4970	4694	3903
E12000001	North East	E06000003	Redcar and Cleveland	E06000003	Redcar and Cleveland	E02002523	Grangetown	msoa	2022-01-03	5412	3972	3545	2029
E12000001	North East	E06000003	Redcar and Cleveland	E06000003	Redcar and Cleveland	E02002524	Brotton	msoa	2022-01-03	4857	4248	3974	2818
E12000001	North East	E06000003	Redcar and Cleveland	E06000003	Redcar and Cleveland	E02002525	Eston	msoa	2022-01-03	7243	6132	5753	4069
E12000001	North East	E06000003	Redcar and Cleveland	E06000003	Redcar and Cleveland	E02002526	Skelton	msoa	2022-01-03	6804	5961	5564	3824
E12000001	North East	E06000003	Redcar and Cleveland	E06000003	Redcar and Cleveland	E02002527	Loftus & Skinningrove	msoa	2022-01-03	4352	3591	3290	2103
E12000001	North East	E06000003	Redcar and Cleveland	E06000003	Redcar and Cleveland	E02002529	Bankfields	msoa	2022-01-03	5305	4563	4236	3019
E12000001	North East	E06000003	Redcar and Cleveland	E06000003	Redcar and Cleveland	E02002530	Boosbeck, Lingdale & Easington	msoa	2022-01-03	5545	4820	4506	3210
E12000001	North East	E06000003	Redcar and Cleveland	E06000003	Redcar and Cleveland	E02002532	Guisborough North	msoa	2022-01-03	6258	5374	5000	3437
E12000001	North East	E06000003	Redcar and Cleveland	E06000003	Redcar and Cleveland	E02002533	Guisborough West	msoa	2022-01-03	6129	5506	5169	3942
E12000001	North East	E06000003	Redcar and Cleveland	E06000003	Redcar and Cleveland	E02002534	Guisborough Outer & Upleatham	msoa	2022-01-03	5136	4740	4528	3694
E12000001	North East	E06000004	Stockton-on-Tees	E06000004	Stockton-on-Tees	E02002535	Billingham North & Wolviston	msoa	2022-01-03	8520	7759	7279	5765
E12000001	North East	E06000004	Stockton-on-Tees	E06000004	Stockton-on-Tees	E02002536	Billingham Central	msoa	2022-01-03	8296	7185	6657	5070
E12000001	North East	E06000004	Stockton-on-Tees	E06000004	Stockton-on-Tees	E02002537	Billingham East & Haverton Hill	msoa	2022-01-03	7376	5945	5378	3832
E12000001	North East	E06000004	Stockton-on-Tees	E06000004	Stockton-on-Tees	E02002538	Billingham South	msoa	2022-01-03	5035	4311	4003	3041
E12000001	North East	E06000004	Stockton-on-Tees	E06000004	Stockton-on-Tees	E02002539	Billingham West, Stillington & Longnewton	msoa	2022-01-03	9511	8650	8106	6523
E12000001	North East	E06000004	Stockton-on-Tees	E06000004	Stockton-on-Tees	E02002540	Norton North	msoa	2022-01-03	5620	5198	4918	4057
E12000001	North East	E06000004	Stockton-on-Tees	E06000004	Stockton-on-Tees	E02002541	Norton High Street	msoa	2022-01-03	5392	4640	4291	3364
E12000001	North East	E06000004	Stockton-on-Tees	E06000004	Stockton-on-Tees	E02002542	Roseworth	msoa	2022-01-03	7144	5635	5088	3503
E12000001	North East	E06000004	Stockton-on-Tees	E06000004	Stockton-on-Tees	E02002543	Hardwick & Salters Lane	msoa	2022-01-03	7754	6256	5655	3901
E12000001	North East	E06000004	Stockton-on-Tees	E06000004	Stockton-on-Tees	E02002544	Norton South	msoa	2022-01-03	8351	6552	5887	3983
E12000001	North East	E06000004	Stockton-on-Tees	E06000004	Stockton-on-Tees	E02002545	Rimswell & Bishopsgarth	msoa	2022-01-03	4613	4160	3947	3121
E12000001	North East	E06000004	Stockton-on-Tees	E06000004	Stockton-on-Tees	E02002546	Eastbourne & Newham Grange	msoa	2022-01-03	6576	5173	4644	3100
E12000001	North East	E06000004	Stockton-on-Tees	E06000004	Stockton-on-Tees	E02002547	Elm Tree & Grangefield	msoa	2022-01-03	5632	5065	4763	3826
E12000001	North East	E06000004	Stockton-on-Tees	E06000004	Stockton-on-Tees	E02002548	Central Stockton, Portrack & Low Hartburn	msoa	2022-01-03	12840	8951	7868	4826
E12000001	North East	E06000004	Stockton-on-Tees	E06000004	Stockton-on-Tees	E02002549	Fairfield	msoa	2022-01-03	6805	6202	5842	4731
E12000001	North East	E06000004	Stockton-on-Tees	E06000004	Stockton-on-Tees	E02002550	Hartburn	msoa	2022-01-03	5533	4739	4375	3323
E12000001	North East	E06000004	Stockton-on-Tees	E06000004	Stockton-on-Tees	E02002551	Thornaby North	msoa	2022-01-03	6302	4006	3595	2306
E12000001	North East	E06000004	Stockton-on-Tees	E06000004	Stockton-on-Tees	E02002552	Thornaby Mandale	msoa	2022-01-03	6228	5181	4763	3333
E12000001	North East	E06000004	Stockton-on-Tees	E06000004	Stockton-on-Tees	E02002553	Thornaby Village	msoa	2022-01-03	5044	4225	3904	2793
E12000001	North East	E06000004	Stockton-on-Tees	E06000004	Stockton-on-Tees	E02002554	Thornaby South	msoa	2022-01-03	4790	3927	3601	2660
E12000001	North East	E06000004	Stockton-on-Tees	E06000004	Stockton-on-Tees	E02002555	Eaglescliffe	msoa	2022-01-03	9230	8260	7678	6086
E12000001	North East	E06000004	Stockton-on-Tees	E06000004	Stockton-on-Tees	E02002556	Ingleby Barwick East & Hilton	msoa	2022-01-03	6486	5798	5427	4223
E12000001	North East	E06000004	Stockton-on-Tees	E06000004	Stockton-on-Tees	E02002557	Ingleby Barwick West	msoa	2022-01-03	14176	12544	11296	8249
E12000001	North East	E06000004	Stockton-on-Tees	E06000004	Stockton-on-Tees	E02002558	Yarm	msoa	2022-01-03	10416	9342	8731	7142
E12000001	North East	E06000005	Darlington	E06000005	Darlington	E02002559	Faverdale, Heighington & Sadberge	msoa	2022-01-03	8831	7907	7333	5825
E12000001	North East	E06000005	Darlington	E06000005	Darlington	E02002560	Harrowgate Hill	msoa	2022-01-03	5642	4920	4545	3366
E12000001	North East	E06000005	Darlington	E06000005	Darlington	E02002561	Whinfield	msoa	2022-01-03	5022	4483	4208	3339
E12000001	North East	E06000005	Darlington	E06000005	Darlington	E02002562	Rise Carr	msoa	2022-01-03	5208	4122	3753	2627
E12000001	North East	E06000005	Darlington	E06000005	Darlington	E02002563	Haughton Le Skerne	msoa	2022-01-03	5030	4370	4085	3124
E12000001	North East	E06000005	Darlington	E06000005	Darlington	E02002564	Cockerton & Hopetown	msoa	2022-01-03	8720	7519	6919	5115
E12000001	North East	E06000005	Darlington	E06000005	Darlington	E02002565	Pierremont	msoa	2022-01-03	4567	3792	3531	2621
E12000001	North East	E06000005	Darlington	E06000005	Darlington	E02002566	Central Darlington	msoa	2022-01-03	6233	4505	4073	2631
E12000001	North East	E06000005	Darlington	E06000005	Darlington	E02002567	Albert Hill & Red Hall	msoa	2022-01-03	8213	6609	6042	4173
E12000001	North East	E06000005	Darlington	E06000005	Darlington	E02002568	College & Park West	msoa	2022-01-03	5630	5090	4752	3961
E12000001	North East	E06000005	Darlington	E06000005	Darlington	E02002569	Hummersknott	msoa	2022-01-03	8466	7866	7445	6397
E12000001	North East	E06000005	Darlington	E06000005	Darlington	E02002570	Bank Top	msoa	2022-01-03	7313	5744	5257	3646
E12000001	North East	E06000005	Darlington	E06000005	Darlington	E02002571	Firthmoor	msoa	2022-01-03	5675	4496	4109	2810
E12000001	North East	E06000005	Darlington	E06000005	Darlington	E02002572	Park East	msoa	2022-01-03	5723	4426	4043	2771
E12000001	North East	E06000005	Darlington	E06000005	Darlington	E02002573	Middleton & Hurworth	msoa	2022-01-03	8690	7845	7289	5940
E12000001	North East	E06000047	County Durham	E06000047	County Durham	E02004290	Ouston & Beamish	msoa	2022-01-03	5223	4796	4527	3617
E12000001	North East	E06000047	County Durham	E06000047	County Durham	E02004291	Pelton & Perkinsville	msoa	2022-01-03	6427	5595	5216	3999
E12000001	North East	E06000047	County Durham	E06000047	County Durham	E02004292	Chester-le-Street North	msoa	2022-01-03	7410	6819	6466	5222
E12000001	North East	E06000047	County Durham	E06000047	County Durham	E02004293	Chester-le-Street Town & Pelton Fell	msoa	2022-01-03	8799	7696	7139	5331
E12000001	North East	E06000047	County Durham	E06000047	County Durham	E02004294	Chester-le-Street South & East	msoa	2022-01-03	7477	6935	6582	5574
E12000001	North East	E06000047	County Durham	E06000047	County Durham	E02004295	Great Lumley & Bournmoor	msoa	2022-01-03	6678	5974	5655	4549
E12000001	North East	E06000047	County Durham	E06000047	County Durham	E02004296	Sacriston	msoa	2022-01-03	7744	6696	6257	4671
E12000001	North East	E06000047	County Durham	E06000047	County Durham	E02004297	Burnopfield	msoa	2022-01-03	7074	6388	5988	4672
E12000001	North East	E06000047	County Durham	E06000047	County Durham	E02004298	Benfieldside, Hamsterley & Medomsley	msoa	2022-01-03	8949	8016	7536	6267
E12000001	North East	E06000047	County Durham	E06000047	County Durham	E02004299	Stanley North & East	msoa	2022-01-03	7480	6545	6112	4682
E12000001	North East	E06000047	County Durham	E06000047	County Durham	E02004300	Catchgate & Dipton	msoa	2022-01-03	6825	5840	5424	4153
E12000001	North East	E06000047	County Durham	E06000047	County Durham	E02004301	Stanley South	msoa	2022-01-03	8373	6995	6405	4454
E12000001	North East	E06000047	County Durham	E06000047	County Durham	E02004302	Stanley West & Annfield Plain	msoa	2022-01-03	6929	5636	5233	3838
E12000001	North East	E06000047	County Durham	E06000047	County Durham	E02004303	Consett	msoa	2022-01-03	10152	8850	8270	6453
E12000001	North East	E06000047	County Durham	E06000047	County Durham	E02004304	Delves Lane & Leadgate	msoa	2022-01-03	7904	6826	6318	4716
E12000001	North East	E06000047	County Durham	E06000047	County Durham	E02004305	Bridgehill, Castleside & Harehope Hill	msoa	2022-01-03	8838	7622	7082	5238
E12000001	North East	E06000047	County Durham	E06000047	County Durham	E02004306	Lanchester	msoa	2022-01-03	5489	4948	4694	3942
E12000001	North East	E06000047	County Durham	E06000047	County Durham	E02004307	Langley Park & Satley	msoa	2022-01-03	5875	5225	4916	3698
E12000001	North East	E06000047	County Durham	E06000047	County Durham	E02004308	Newton Hall & Brasside	msoa	2022-01-03	7593	6803	6402	5376
E12000001	North East	E06000047	County Durham	E06000047	County Durham	E02004309	Pity Me & Framwellgate Moor	msoa	2022-01-03	5882	5005	4660	3736
E12000001	North East	E06000047	County Durham	E06000047	County Durham	E02004310	Bearpark & Witton Gilbert	msoa	2022-01-03	6962	6175	5753	4380
E12000001	North East	E06000047	County Durham	E06000047	County Durham	E02004311	Sherburn & West Rainton	msoa	2022-01-03	8218	7227	6727	5258
E12000001	North East	E06000047	County Durham	E06000047	County Durham	E02004312	Belmont & Carrville	msoa	2022-01-03	6809	6260	5924	4945
E12000001	North East	E06000047	County Durham	E06000047	County Durham	E02004313	Gilesgate & Old Durham	msoa	2022-01-03	7043	5081	4602	3131
E12000001	North East	E06000047	County Durham	E06000047	County Durham	E02004314	Durham City	msoa	2022-01-03	19885	12012	10458	6129
E12000001	North East	E06000047	County Durham	E06000047	County Durham	E02004315	Aykley Heads, Neville's Cross & Langley Moor	msoa	2022-01-03	13613	10577	9417	7122
E12000001	North East	E06000047	County Durham	E06000047	County Durham	E02004316	Esh Winning & Ushaw Moor	msoa	2022-01-03	5556	4864	4489	3275
E12000001	North East	E06000047	County Durham	E06000047	County Durham	E02004317	Brandon & Brancepeth	msoa	2022-01-03	6641	5858	5469	4262
E12000001	North East	E06000047	County Durham	E06000047	County Durham	E02004318	High Shincliffe & Bowburn	msoa	2022-01-03	6176	5240	4924	3938
E12000001	North East	E06000047	County Durham	E06000047	County Durham	E02004319	Coxhoe & Quarrington Hill	msoa	2022-01-03	7104	6395	5949	4625
E12000001	North East	E06000047	County Durham	E06000047	County Durham	E02004320	Seaham Northlea & Westlea	msoa	2022-01-03	7747	6949	6540	4962
E12000001	North East	E06000047	County Durham	E06000047	County Durham	E02004321	Seaham Central & South	msoa	2022-01-03	7408	6245	5797	4227
E12000001	North East	E06000047	County Durham	E06000047	County Durham	E02004322	Murton North & Parkside	msoa	2022-01-03	7835	6558	6003	4264
E12000001	North East	E06000047	County Durham	E06000047	County Durham	E02004323	South Murton & South Hetton	msoa	2022-01-03	6640	5783	5353	4009
E12000001	North East	E06000047	County Durham	E06000047	County Durham	E02004324	Easington & Hawthorn	msoa	2022-01-03	5300	4496	4130	2947
E12000001	North East	E06000047	County Durham	E06000047	County Durham	E02004325	Peterlee East	msoa	2022-01-03	8054	6525	5837	3776
E12000001	North East	E06000047	County Durham	E06000047	County Durham	E02004326	Shotton & Haswell	msoa	2022-01-03	6105	5203	4760	3317
E12000001	North East	E06000047	County Durham	E06000047	County Durham	E02004327	Horden	msoa	2022-01-03	5253	4357	3978	2756
E12000001	North East	E06000047	County Durham	E06000047	County Durham	E02004328	Peterlee West	msoa	2022-01-03	6546	5522	5046	3356
E12000001	North East	E06000047	County Durham	E06000047	County Durham	E02004329	Peterlee South	msoa	2022-01-03	6022	5317	4970	3726
E12000001	North East	E06000047	County Durham	E06000047	County Durham	E02004330	Blackhall	msoa	2022-01-03	5564	4809	4460	3210
E12000001	North East	E06000047	County Durham	E06000047	County Durham	E02004331	Thornley & Wheatley Hill	msoa	2022-01-03	6343	5468	5079	3695
E12000001	North East	E06000047	County Durham	E06000047	County Durham	E02004332	Wingate & Castle Eden	msoa	2022-01-03	6619	5793	5367	3883
E12000001	North East	E06000047	County Durham	E06000047	County Durham	E02004333	Tudhoe Grange	msoa	2022-01-03	6153	5580	5287	4393
E12000001	North East	E06000047	County Durham	E06000047	County Durham	E02004334	Trimdon & Fishburn	msoa	2022-01-03	6238	5446	5038	3885
E12000001	North East	E06000047	County Durham	E06000047	County Durham	E02004335	Spennymoor East & Ferryhill West	msoa	2022-01-03	6637	5625	5184	3949
E12000001	North East	E06000047	County Durham	E06000047	County Durham	E02004336	Ferryhill East & Cornforth	msoa	2022-01-03	6209	5388	5010	3976
E12000001	North East	E06000047	County Durham	E06000047	County Durham	E02004337	Spennymoor West	msoa	2022-01-03	9372	8307	7697	6112
E12000001	North East	E06000047	County Durham	E06000047	County Durham	E02004338	Chilton	msoa	2022-01-03	6555	5643	5263	4028
E12000001	North East	E06000047	County Durham	E06000047	County Durham	E02004339	Sedgefield & Bishop Middleham	msoa	2022-01-03	6431	5973	5576	4735
E12000001	North East	E06000047	County Durham	E06000047	County Durham	E02004340	Shildon	msoa	2022-01-03	9458	7870	7259	5248
E12000001	North East	E06000047	County Durham	E06000047	County Durham	E02004341	Newton Aycliffe North	msoa	2022-01-03	8131	7344	6910	5365
E12000001	North East	E06000047	County Durham	E06000047	County Durham	E02004342	Newton Aycliffe West	msoa	2022-01-03	4901	3839	3438	2211
E12000001	North East	E06000047	County Durham	E06000047	County Durham	E02004343	Newton Aycliffe East	msoa	2022-01-03	5012	4363	4067	2922
E12000001	North East	E06000047	County Durham	E06000047	County Durham	E02004344	Newton Aycliffe South	msoa	2022-01-03	6483	5665	5335	3884
E12000001	North East	E06000047	County Durham	E06000047	County Durham	E02004345	Evenwood, Cockfield & Staindrop	msoa	2022-01-03	11928	10791	10195	8306
E12000001	North East	E06000047	County Durham	E06000047	County Durham	E02004346	Upper Teesdale	msoa	2022-01-03	4696	4354	4119	3610
E12000001	North East	E06000047	County Durham	E06000047	County Durham	E02004347	Barnard Castle	msoa	2022-01-03	6743	5993	5663	4820
E12000001	North East	E06000047	County Durham	E06000047	County Durham	E02004348	Stanhope & Weardale	msoa	2022-01-03	7291	6714	6318	5270
E12000001	North East	E06000047	County Durham	E06000047	County Durham	E02004349	Crook North & Tow Law	msoa	2022-01-03	8081	6738	6282	4549
E12000001	North East	E06000047	County Durham	E06000047	County Durham	E02004350	Crook South	msoa	2022-01-03	8760	7794	7281	5636
E12000001	North East	E06000047	County Durham	E06000047	County Durham	E02004351	Coundon North	msoa	2022-01-03	6462	5404	5043	3690
E12000001	North East	E06000047	County Durham	E06000047	County Durham	E02004352	Bishop Auckland North & Coundon Grange	msoa	2022-01-03	7436	6263	5773	4302
E12000001	North East	E06000047	County Durham	E06000047	County Durham	E02004353	Bishop Auckland Central & West	msoa	2022-01-03	6791	6130	5754	4606
E12000001	North East	E06000047	County Durham	E06000047	County Durham	E02004354	Saint Helen Auckland & West Auckland	msoa	2022-01-03	8300	7237	6735	5019
E12000001	North East	E06000047	County Durham	E06000047	County Durham	E02004355	Bishop Auckland South	msoa	2022-01-03	6599	5465	5045	3592
E12000001	North East	E06000057	Northumberland	E06000057	Northumberland	E02005702	Longhoughton & Alnmouth	msoa	2022-01-03	6409	5991	5668	4778
E12000001	North East	E06000057	Northumberland	E06000057	Northumberland	E02005703	Alnwick	msoa	2022-01-03	6337	5680	5326	4303
E12000001	North East	E06000057	Northumberland	E06000057	Northumberland	E02005704	Amble, Shilbottle & Swarland	msoa	2022-01-03	11774	10951	10372	8672
E12000001	North East	E06000057	Northumberland	E06000057	Northumberland	E02005705	Rothbury & Longframlington	msoa	2022-01-03	7045	6592	6260	5540
E12000001	North East	E06000057	Northumberland	E06000057	Northumberland	E02005706	Berwick-upon-Tweed Town	msoa	2022-01-03	8539	7141	6633	4970
E12000001	North East	E06000057	Northumberland	E06000057	Northumberland	E02005707	Berwick-upon-Tweed West & Holy Island	msoa	2022-01-03	6670	5716	5386	4498
E12000001	North East	E06000057	Northumberland	E06000057	Northumberland	E02005708	Seahouses, Belford & Wooler	msoa	2022-01-03	9318	8120	7738	6470
E12000001	North East	E06000057	Northumberland	E06000057	Northumberland	E02005709	Blyth Cowpen	msoa	2022-01-03	6004	4894	4470	3115
E12000001	North East	E06000057	Northumberland	E06000057	Northumberland	E02005710	Blyth Town	msoa	2022-01-03	8327	7276	6795	5073
E12000001	North East	E06000057	Northumberland	E06000057	Northumberland	E02005711	Blyth Isabella	msoa	2022-01-03	7013	6020	5592	4078
E12000001	North East	E06000057	Northumberland	E06000057	Northumberland	E02005712	Blyth Newsham	msoa	2022-01-03	7748	6827	6368	4658
E12000001	North East	E06000057	Northumberland	E06000057	Northumberland	E02005713	Blyth South	msoa	2022-01-03	5731	5314	5069	4187
E12000001	North East	E06000057	Northumberland	E06000057	Northumberland	E02005714	North Cramlington	msoa	2022-01-03	4751	4437	4132	3423
E12000001	North East	E06000057	Northumberland	E06000057	Northumberland	E02005715	Cramlington Town & Beaconhill	msoa	2022-01-03	8385	7228	6639	5066
E12000001	North East	E06000057	Northumberland	E06000057	Northumberland	E02005716	East Cramlington & Parkside	msoa	2022-01-03	8620	7836	7312	5807
E12000001	North East	E06000057	Northumberland	E06000057	Northumberland	E02005717	Holywell & Hartley	msoa	2022-01-03	6961	6304	5942	4733
E12000001	North East	E06000057	Northumberland	E06000057	Northumberland	E02005718	Cramlington South	msoa	2022-01-03	5908	5464	5217	4389
E12000001	North East	E06000057	Northumberland	E06000057	Northumberland	E02005719	Seaton Delaval & Seghill	msoa	2022-01-03	7207	6436	6022	4581
E12000001	North East	E06000057	Northumberland	E06000057	Northumberland	E02005720	Widdrington, Lynemouth & Hadston	msoa	2022-01-03	11522	9982	9344	7108
E12000001	North East	E06000057	Northumberland	E06000057	Northumberland	E02005721	Morpeth North & Pegswood	msoa	2022-01-03	5062	4602	4301	3518
E12000001	North East	E06000057	Northumberland	E06000057	Northumberland	E02005722	Longhorsley, Hepscott & Capheaton	msoa	2022-01-03	8675	8039	7562	6283
E12000001	North East	E06000057	Northumberland	E06000057	Northumberland	E02005723	Morpeth Central & East	msoa	2022-01-03	5627	5121	4795	3916
E12000001	North East	E06000057	Northumberland	E06000057	Northumberland	E02005724	Morpeth South & West	msoa	2022-01-03	6079	5717	5417	4676
E12000001	North East	E06000057	Northumberland	E06000057	Northumberland	E02005725	Ponteland	msoa	2022-01-03	6723	6098	5756	4717
E12000001	North East	E06000057	Northumberland	E06000057	Northumberland	E02005726	Darras Hall, Stamfordham & Heddon	msoa	2022-01-03	7648	7017	6611	5274
E12000001	North East	E06000057	Northumberland	E06000057	Northumberland	E02005727	Bellingham, Otterburn & Redesdale	msoa	2022-01-03	5600	5137	4879	4055
E12000001	North East	E06000057	Northumberland	E06000057	Northumberland	E02005728	Haltwhistle & Bardon Mill	msoa	2022-01-03	6130	5634	5305	4145
E12000001	North East	E06000057	Northumberland	E06000057	Northumberland	E02005729	Wylam & Ovingham	msoa	2022-01-03	5210	4843	4559	3814
E12000001	North East	E06000057	Northumberland	E06000057	Northumberland	E02005730	Hexham & Acomb	msoa	2022-01-03	11867	10928	10276	8392
E12000001	North East	E06000057	Northumberland	E06000057	Northumberland	E02005731	Prudhoe	msoa	2022-01-03	9904	8961	8322	6191
E12000001	North East	E06000057	Northumberland	E06000057	Northumberland	E02005732	Stocksfield, Riding Mill & Corbridge	msoa	2022-01-03	8365	7749	7315	6145
E12000001	North East	E06000057	Northumberland	E06000057	Northumberland	E02005733	Haydon Bridge & Allendale	msoa	2022-01-03	7636	7031	6638	5555
E12000001	North East	E06000057	Northumberland	E06000057	Northumberland	E02005734	Newbiggin	msoa	2022-01-03	5428	4650	4342	3261
E12000001	North East	E06000057	Northumberland	E06000057	Northumberland	E02005735	Ashington Hirst	msoa	2022-01-03	6556	5435	4984	3512
E12000001	North East	E06000057	Northumberland	E06000057	Northumberland	E02005736	Ashington East	msoa	2022-01-03	7500	6595	6053	4455
E12000001	North East	E06000057	Northumberland	E06000057	Northumberland	E02005737	Ashington West	msoa	2022-01-03	6748	6091	5726	4439
E12000001	North East	E06000057	Northumberland	E06000057	Northumberland	E02005738	Ashington South	msoa	2022-01-03	4548	4150	3899	3067
E12000001	North East	E06000057	Northumberland	E06000057	Northumberland	E02005739	Guide Post & Stakeford	msoa	2022-01-03	8292	7444	6967	5327
E12000001	North East	E06000057	Northumberland	E06000057	Northumberland	E02005740	Bedlington Station & Sleekburn	msoa	2022-01-03	8877	7696	7136	5076
E12000001	North East	E06000057	Northumberland	E06000057	Northumberland	E02005741	Bedlington Town	msoa	2022-01-03	7825	7102	6661	5146
E12000001	North East	E06000002	Middlesbrough	E06000002	Middlesbrough	E02006811	Nunthorpe & Marton East	msoa	2022-01-03	10138	9129	8544	6764
E12000001	North East	E06000003	Redcar and Cleveland	E06000003	Redcar and Cleveland	E02006812	Ormesby	msoa	2022-01-03	6879	5928	5491	4046
E12000001	North East	E08000037	Gateshead	E08000037	Gateshead	E02006841	Gateshead Town	msoa	2022-01-03	8429	5694	5067	3142
E12000001	North East	E08000037	Gateshead	E08000037	Gateshead	E02006842	Gateshead South	msoa	2022-01-03	4810	3681	3349	2241
E12000001	North East	E08000021	Newcastle upon Tyne	E08000021	Newcastle upon Tyne	E02006893	Westerhope	msoa	2022-01-03	10045	9092	8646	6758
E12000001	North East	E06000001	Hartlepool	E06000001	Hartlepool	E02006909	The Fens, Elwick & Hart	msoa	2022-01-03	11741	10669	10049	7907
E12000001	North East	E06000003	Redcar and Cleveland	E06000003	Redcar and Cleveland	E02006910	South Bank & Teesville	msoa	2022-01-03	9764	8003	7408	4928
E12000002	North West	E08000001	Bolton	E08000001	Bolton	E02000984	Dunscar & Egerton	msoa	2022-01-03	6995	6309	5952	4728
E12000002	North West	E08000001	Bolton	E08000001	Bolton	E02000985	Bromley Cross & Bradshaw	msoa	2022-01-03	6949	6284	5882	4824
E12000002	North West	E08000001	Bolton	E08000001	Bolton	E02000986	Eagley & Sharples	msoa	2022-01-03	7590	6487	6026	4351
E12000002	North West	E08000001	Bolton	E08000001	Bolton	E02000987	Horwich North	msoa	2022-01-03	7017	5873	5424	4060
E12000002	North West	E08000001	Bolton	E08000001	Bolton	E02000988	Astley Bridge & Waters Meeting	msoa	2022-01-03	8286	6498	5829	3516
E12000002	North West	E08000001	Bolton	E08000001	Bolton	E02000989	Harwood	msoa	2022-01-03	7729	6852	6453	5266
E12000002	North West	E08000001	Bolton	E08000001	Bolton	E02000990	Horwich South & Middlebrook	msoa	2022-01-03	7648	6633	6221	4776
E12000002	North West	E08000001	Bolton	E08000001	Bolton	E02000991	Smithills	msoa	2022-01-03	7216	5958	5470	3852
E12000002	North West	E08000001	Bolton	E08000001	Bolton	E02000992	Blackrod & Butterwick Fields	msoa	2022-01-03	5690	5018	4715	3561
E12000002	North West	E08000001	Bolton	E08000001	Bolton	E02000993	Hall I' th' Wood	msoa	2022-01-03	7278	5360	4703	2999
E12000002	North West	E08000001	Bolton	E08000001	Bolton	E02000994	Halliwell & Brownlow Fold	msoa	2022-01-03	8172	5810	5000	2492
E12000002	North West	E08000001	Bolton	E08000001	Bolton	E02000995	Doffcocker & Moss Bank	msoa	2022-01-03	7509	6178	5674	4299
E12000002	North West	E08000001	Bolton	E08000001	Bolton	E02000996	Breightmet North	msoa	2022-01-03	7572	5560	4878	3039
E12000002	North West	E08000001	Bolton	E08000001	Bolton	E02000997	Horwich East	msoa	2022-01-03	5925	5079	4750	3614
E12000002	North West	E08000001	Bolton	E08000001	Bolton	E02000998	Gilnow & Victory	msoa	2022-01-03	9626	6700	5732	3157
E12000002	North West	E08000001	Bolton	E08000001	Bolton	E02000999	Central Bolton	msoa	2022-01-03	8083	5478	4753	2440
E12000002	North West	E08000001	Bolton	E08000001	Bolton	E02001000	Tonge	msoa	2022-01-03	8946	6791	6137	4116
E12000002	North West	E08000001	Bolton	E08000001	Bolton	E02001001	Heaton & Deane	msoa	2022-01-03	7972	6201	5577	3570
E12000002	North West	E08000001	Bolton	E08000001	Bolton	E02001002	Breightmet South & Darcy Lever	msoa	2022-01-03	8696	7006	6425	4400
E12000002	North West	E08000001	Bolton	E08000001	Bolton	E02001003	Lostock & Ladybridge	msoa	2022-01-03	6977	6061	5623	4264
E12000002	North West	E08000001	Bolton	E08000001	Bolton	E02001004	Rumworth North	msoa	2022-01-03	8526	5815	4938	2338
E12000002	North West	E08000001	Bolton	E08000001	Bolton	E02001005	Burnden & Great Lever	msoa	2022-01-03	9099	6255	5338	2691
E12000002	North West	E08000001	Bolton	E08000001	Bolton	E02001006	Rumworth South	msoa	2022-01-03	7820	5681	4942	2414
E12000002	North West	E08000001	Bolton	E08000001	Bolton	E02001007	Little Lever	msoa	2022-01-03	9309	7862	7250	5324
E12000002	North West	E08000001	Bolton	E08000001	Bolton	E02001008	Lever Edge	msoa	2022-01-03	8353	6024	5138	2460
E12000002	North West	E08000001	Bolton	E08000001	Bolton	E02001009	Daubhill & Fernhill Gate	msoa	2022-01-03	6885	5255	4703	2810
E12000002	North West	E08000001	Bolton	E08000001	Bolton	E02001010	Farnworth North	msoa	2022-01-03	5925	4398	3868	2187
E12000002	North West	E08000001	Bolton	E08000001	Bolton	E02001011	Westhoughton East	msoa	2022-01-03	8765	7760	7295	5402
E12000002	North West	E08000001	Bolton	E08000001	Bolton	E02001012	Harper Green	msoa	2022-01-03	7752	5903	5137	3060
E12000002	North West	E08000001	Bolton	E08000001	Bolton	E02001013	Over Hulton	msoa	2022-01-03	5603	4854	4536	3326
E12000002	North West	E08000001	Bolton	E08000001	Bolton	E02001014	Westhoughton West	msoa	2022-01-03	7689	6419	5896	4038
E12000002	North West	E08000001	Bolton	E08000001	Bolton	E02001015	Farnworth South	msoa	2022-01-03	7466	5822	5235	3545
E12000002	North West	E08000001	Bolton	E08000001	Bolton	E02001016	Highfield & New Bury	msoa	2022-01-03	7837	5719	5003	3116
E12000002	North West	E08000001	Bolton	E08000001	Bolton	E02001017	Kearsley & Stoneclough	msoa	2022-01-03	9615	7801	7102	5079
E12000002	North West	E08000001	Bolton	E08000001	Bolton	E02001018	Westhoughton Daisy Hill	msoa	2022-01-03	6930	5999	5573	4013
E12000002	North West	E08000002	Bury	E08000002	Bury	E02001019	Ramsbottom	msoa	2022-01-03	8216	7085	6579	5168
E12000002	North West	E08000002	Bury	E08000002	Bury	E02001020	Summerseat	msoa	2022-01-03	5507	5024	4719	3996
E12000002	North West	E08000002	Bury	E08000002	Bury	E02001021	Nuttall & Tottington	msoa	2022-01-03	6881	6239	5861	4752
E12000002	North West	E08000002	Bury	E08000002	Bury	E02001022	Walmersley & Limefield	msoa	2022-01-03	7294	6009	5531	4019
E12000002	North West	E08000002	Bury	E08000002	Bury	E02001023	Higher Woodhill	msoa	2022-01-03	5361	4434	4091	3089
E12000002	North West	E08000002	Bury	E08000002	Bury	E02001024	Walshaw & Woolfold	msoa	2022-01-03	7332	6342	5878	4480
E12000002	North West	E08000002	Bury	E08000002	Bury	E02001025	Fairfield & Jericho	msoa	2022-01-03	7302	5515	4957	3226
E12000002	North West	E08000002	Bury	E08000002	Bury	E02001026	Fernhill & Pimhole	msoa	2022-01-03	10394	7171	6208	3163
E12000002	North West	E08000002	Bury	E08000002	Bury	E02001027	Whitehead Park	msoa	2022-01-03	6487	5166	4738	3180
E12000002	North West	E08000002	Bury	E08000002	Bury	E02001028	Elton Vale	msoa	2022-01-03	6981	6270	5907	4805
E12000002	North West	E08000002	Bury	E08000002	Bury	E02001029	Buckley Wells & Fishpool	msoa	2022-01-03	7133	5285	4637	2733
E12000002	North West	E08000002	Bury	E08000002	Bury	E02001030	Ainsworth & Bradley Fold	msoa	2022-01-03	5637	4859	4561	3406
E12000002	North West	E08000002	Bury	E08000002	Bury	E02001031	Redvales & Hollins	msoa	2022-01-03	6217	4932	4506	3075
E12000002	North West	E08000002	Bury	E08000002	Bury	E02001032	Black Lane	msoa	2022-01-03	6884	5617	5172	3653
E12000002	North West	E08000002	Bury	E08000002	Bury	E02001033	Bank Top & Radcliffe Ees	msoa	2022-01-03	5453	4211	3818	2482
E12000002	North West	E08000002	Bury	E08000002	Bury	E02001034	Radcliffe	msoa	2022-01-03	7824	5695	5094	3340
E12000002	North West	E08000002	Bury	E08000002	Bury	E02001035	Unsworth	msoa	2022-01-03	6719	5878	5533	4230
E12000002	North West	E08000002	Bury	E08000002	Bury	E02001036	Outwood Gate	msoa	2022-01-03	6688	5231	4721	3293
E12000002	North West	E08000002	Bury	E08000002	Bury	E02001037	Whitefield West & Park Lane	msoa	2022-01-03	6676	5796	5448	4331
E12000002	North West	E08000002	Bury	E08000002	Bury	E02001038	Whitefield East	msoa	2022-01-03	5180	4099	3805	2652
E12000002	North West	E08000002	Bury	E08000002	Bury	E02001039	Besses	msoa	2022-01-03	7789	5838	5233	3455
E12000002	North West	E08000002	Bury	E08000002	Bury	E02001040	Kirkhams & Holyrood	msoa	2022-01-03	5884	4929	4613	3439
E12000002	North West	E08000002	Bury	E08000002	Bury	E02001041	Prestwich East	msoa	2022-01-03	7374	5793	5323	3870
E12000002	North West	E08000002	Bury	E08000002	Bury	E02001042	Prestwich Central	msoa	2022-01-03	6176	5011	4650	3456
E12000002	North West	E08000002	Bury	E08000002	Bury	E02001043	Prestwich Clough & Rainsough	msoa	2022-01-03	5223	4160	3851	2768
E12000002	North West	E08000002	Bury	E08000002	Bury	E02001044	Sedgley Park	msoa	2022-01-03	8105	5929	5278	3259
E12000002	North West	E08000003	Manchester	E08000003	Manchester	E02001045	Boothroyden & Higher Blackley	msoa	2022-01-03	7937	5697	5152	3328
E12000002	North West	E08000003	Manchester	E08000003	Manchester	E02001046	Blackley	msoa	2022-01-03	10532	7275	6477	3848
E12000002	North West	E08000003	Manchester	E08000003	Manchester	E02001047	Charlestown	msoa	2022-01-03	9691	6904	6216	3983
E12000002	North West	E08000003	Manchester	E08000003	Manchester	E02001048	Crumpsall North & Heaton Park	msoa	2022-01-03	8494	5996	5351	3145
E12000002	North West	E08000003	Manchester	E08000003	Manchester	E02001049	New Moston	msoa	2022-01-03	9348	7069	6451	4411
E12000002	North West	E08000003	Manchester	E08000003	Manchester	E02001050	Hapurhey North	msoa	2022-01-03	8234	5102	4461	2365
E12000002	North West	E08000003	Manchester	E08000003	Manchester	E02001051	Moston West	msoa	2022-01-03	8817	5921	5253	3094
E12000002	North West	E08000003	Manchester	E08000003	Manchester	E02001052	Crumpsall South	msoa	2022-01-03	15352	9338	8174	3558
E12000002	North West	E08000003	Manchester	E08000003	Manchester	E02001053	Hapurhey South & Monsall	msoa	2022-01-03	11059	6794	5916	3139
E12000002	North West	E08000003	Manchester	E08000003	Manchester	E02001055	Newton Heath	msoa	2022-01-03	8518	5839	5285	3222
E12000002	North West	E08000003	Manchester	E08000003	Manchester	E02001056	Clayton Vale	msoa	2022-01-03	8389	5493	4818	2778
E12000002	North West	E08000003	Manchester	E08000003	Manchester	E02001057	New Islington & Miles Platting	msoa	2022-01-03	13810	9961	9177	5321
E12000002	North West	E08000003	Manchester	E08000003	Manchester	E02001059	Beswick, Eastlands & Openshaw Park	msoa	2022-01-03	11548	7502	6662	3680
E12000002	North West	E08000003	Manchester	E08000003	Manchester	E02001061	Openshaw & Gorton North	msoa	2022-01-03	10525	6935	6126	3593
E12000002	North West	E08000003	Manchester	E08000003	Manchester	E02001062	Ardwick	msoa	2022-01-03	14280	7609	6388	3197
E12000002	North West	E08000003	Manchester	E08000003	Manchester	E02001063	Hulme & University	msoa	2022-01-03	15575	7682	6411	2902
E12000002	North West	E08000003	Manchester	E08000003	Manchester	E02001064	Belle Vue & West Gorton	msoa	2022-01-03	10391	6840	5955	3186
E12000002	North West	E08000003	Manchester	E08000003	Manchester	E02001065	Abbey Hey	msoa	2022-01-03	8712	5846	5255	3082
E12000002	North West	E08000003	Manchester	E08000003	Manchester	E02001066	Victoria Park	msoa	2022-01-03	14347	8287	7052	3280
E12000002	North West	E08000003	Manchester	E08000003	Manchester	E02001067	Gorton South	msoa	2022-01-03	10570	6697	5748	2918
E12000002	North West	E08000003	Manchester	E08000003	Manchester	E02001068	Moss Side West	msoa	2022-01-03	11631	6138	5149	2212
E12000002	North West	E08000003	Manchester	E08000003	Manchester	E02001069	Rusholme West & Moss Side East	msoa	2022-01-03	14535	7845	6727	3183
E12000002	North West	E08000003	Manchester	E08000003	Manchester	E02001070	Rusholme East	msoa	2022-01-03	16213	9312	7961	3984
E12000002	North West	E08000003	Manchester	E08000003	Manchester	E02001071	Levenshulme North	msoa	2022-01-03	15965	10186	8659	4021
E12000002	North West	E08000003	Manchester	E08000003	Manchester	E02001072	Whalley Range North	msoa	2022-01-03	9583	6442	5832	3599
E12000002	North West	E08000003	Manchester	E08000003	Manchester	E02001073	Chorlton North	msoa	2022-01-03	9531	7621	7045	5158
E12000002	North West	E08000003	Manchester	E08000003	Manchester	E02001074	Fallowfield West & Whalley Range South	msoa	2022-01-03	11841	7824	6946	4165
E12000002	North West	E08000003	Manchester	E08000003	Manchester	E02001075	Levenshulme Central	msoa	2022-01-03	9049	6267	5532	3157
E12000002	North West	E08000003	Manchester	E08000003	Manchester	E02001076	Fallowfield Central	msoa	2022-01-03	12160	7999	7211	3632
E12000002	North West	E08000003	Manchester	E08000003	Manchester	E02001077	Chorlton South	msoa	2022-01-03	7441	6031	5578	4028
E12000002	North West	E08000003	Manchester	E08000003	Manchester	E02001078	Levenshulme South & Burnage North	msoa	2022-01-03	10255	7724	6973	4381
E12000002	North West	E08000003	Manchester	E08000003	Manchester	E02001079	Withington North & Old Moat	msoa	2022-01-03	9198	6240	5580	3251
E12000002	North West	E08000003	Manchester	E08000003	Manchester	E02001080	Ladybarn	msoa	2022-01-03	9254	6419	5849	3285
E12000002	North West	E08000003	Manchester	E08000003	Manchester	E02001081	Beech Road & Chorlton Meadows	msoa	2022-01-03	5944	4907	4584	3547
E12000002	North West	E08000003	Manchester	E08000003	Manchester	E02001082	Withington West	msoa	2022-01-03	6845	5173	4816	3254
E12000002	North West	E08000003	Manchester	E08000003	Manchester	E02001083	West Didsbury	msoa	2022-01-03	8303	6212	5811	4011
E12000002	North West	E08000003	Manchester	E08000003	Manchester	E02001084	Withington East	msoa	2022-01-03	8431	6390	5905	3945
E12000002	North West	E08000003	Manchester	E08000003	Manchester	E02001085	Burnage South	msoa	2022-01-03	8209	5586	4922	2834
E12000002	North West	E08000003	Manchester	E08000003	Manchester	E02001086	Merseybank & Barlow Moor	msoa	2022-01-03	7454	5304	4679	3125
E12000002	North West	E08000003	Manchester	E08000003	Manchester	E02001087	Didsbury Village	msoa	2022-01-03	9488	7802	7306	5699
E12000002	North West	E08000003	Manchester	E08000003	Manchester	E02001088	Northern Moor	msoa	2022-01-03	8309	6081	5532	3775
E12000002	North West	E08000003	Manchester	E08000003	Manchester	E02001089	East Didsbury	msoa	2022-01-03	8135	6541	6049	4393
E12000002	North West	E08000003	Manchester	E08000003	Manchester	E02001090	Northenden	msoa	2022-01-03	6339	5219	4911	3832
E12000002	North West	E08000003	Manchester	E08000003	Manchester	E02001091	Baguley West & Brooklands	msoa	2022-01-03	7684	6198	5750	4327
E12000002	North West	E08000003	Manchester	E08000003	Manchester	E02001092	Baguley East & Wythenshawe Park	msoa	2022-01-03	8134	5960	5428	3623
E12000002	North West	E08000003	Manchester	E08000003	Manchester	E02001093	Benchill North & Sharston	msoa	2022-01-03	9073	6381	5680	3793
E12000002	North West	E08000003	Manchester	E08000003	Manchester	E02001094	Benchill South & Wythenshawe Central	msoa	2022-01-03	9134	6160	5464	3459
E12000002	North West	E08000003	Manchester	E08000003	Manchester	E02001095	Newall Green	msoa	2022-01-03	8443	6161	5583	3729
E12000002	North West	E08000003	Manchester	E08000003	Manchester	E02001096	Wythenshawe East & Peel Hall	msoa	2022-01-03	7396	5567	5135	3655
E12000002	North West	E08000003	Manchester	E08000003	Manchester	E02001097	Woodhouse Park & Airport	msoa	2022-01-03	8437	6097	5389	3656
E12000002	North West	E08000004	Oldham	E08000004	Oldham	E02001098	Shaw & Crompton	msoa	2022-01-03	5530	4672	4410	3406
E12000002	North West	E08000004	Oldham	E08000004	Oldham	E02001099	Wood End	msoa	2022-01-03	5199	4137	3852	2776
E12000002	North West	E08000004	Oldham	E08000004	Oldham	E02001100	Clough & Shaw Side	msoa	2022-01-03	5583	4667	4363	3310
E12000002	North West	E08000004	Oldham	E08000004	Oldham	E02001101	Royton North	msoa	2022-01-03	5322	4584	4299	3248
E12000002	North West	E08000004	Oldham	E08000004	Oldham	E02001102	Royton East & Cowlishaw	msoa	2022-01-03	5373	4435	4129	2949
E12000002	North West	E08000004	Oldham	E08000004	Oldham	E02001103	Diggle, Delph & Denshaw	msoa	2022-01-03	5115	4568	4294	3465
E12000002	North West	E08000004	Oldham	E08000004	Oldham	E02001104	Moorside & Sholver	msoa	2022-01-03	6456	5115	4702	3187
E12000002	North West	E08000004	Oldham	E08000004	Oldham	E02001105	Royton South West	msoa	2022-01-03	5429	4505	4227	3087
E12000002	North West	E08000004	Oldham	E08000004	Oldham	E02001106	Royton South East	msoa	2022-01-03	5476	4494	4228	2984
E12000002	North West	E08000004	Oldham	E08000004	Oldham	E02001107	Chadderton North	msoa	2022-01-03	6076	4672	4291	2727
E12000002	North West	E08000004	Oldham	E08000004	Oldham	E02001108	Derker	msoa	2022-01-03	4967	3457	3112	1864
E12000002	North West	E08000004	Oldham	E08000004	Oldham	E02001109	Waterhead	msoa	2022-01-03	6817	5136	4725	3039
E12000002	North West	E08000004	Oldham	E08000004	Oldham	E02001110	New Delph, Dobcross & Austerlands	msoa	2022-01-03	5936	5300	4992	4053
E12000002	North West	E08000004	Oldham	E08000004	Oldham	E02001111	Oldham Town North	msoa	2022-01-03	7737	5215	4572	2368
E12000002	North West	E08000004	Oldham	E08000004	Oldham	E02001112	Middleton Junction	msoa	2022-01-03	5586	4787	4481	3414
E12000002	North West	E08000004	Oldham	E08000004	Oldham	E02001113	Busk	msoa	2022-01-03	8225	5839	5104	2187
E12000002	North West	E08000004	Oldham	E08000004	Oldham	E02001114	Chadderton Central	msoa	2022-01-03	7828	6146	5625	3651
E12000002	North West	E08000004	Oldham	E08000004	Oldham	E02001115	Lees & Hey	msoa	2022-01-03	5274	4318	4047	2850
E12000002	North West	E08000004	Oldham	E08000004	Oldham	E02001116	Salem	msoa	2022-01-03	6670	4327	3723	1741
E12000002	North West	E08000004	Oldham	E08000004	Oldham	E02001117	Greenfield & Uppermill	msoa	2022-01-03	5606	4924	4628	3800
E12000002	North West	E08000004	Oldham	E08000004	Oldham	E02001118	Springhead & Grasscroft	msoa	2022-01-03	5663	5039	4718	3646
E12000002	North West	E08000004	Oldham	E08000004	Oldham	E02001119	Alexandra Park	msoa	2022-01-03	10653	6695	5683	2119
E12000002	North West	E08000004	Oldham	E08000004	Oldham	E02001121	Oldham Town South	msoa	2022-01-03	7273	4446	3774	1503
E12000002	North West	E08000004	Oldham	E08000004	Oldham	E02001123	Alt	msoa	2022-01-03	6124	4435	3970	2394
E12000002	North West	E08000004	Oldham	E08000004	Oldham	E02001124	Chadderton South East	msoa	2022-01-03	5819	4198	3790	2234
E12000002	North West	E08000004	Oldham	E08000004	Oldham	E02001125	Chadderton South West	msoa	2022-01-03	7306	5668	5256	3595
E12000002	North West	E08000004	Oldham	E08000004	Oldham	E02001126	Hathershaw	msoa	2022-01-03	7907	5332	4704	2609
E12000002	North West	E08000004	Oldham	E08000004	Oldham	E02001127	Lime Side & Garden Suburb	msoa	2022-01-03	6889	4822	4347	2701
E12000002	North West	E08000004	Oldham	E08000004	Oldham	E02001128	Failsworth East	msoa	2022-01-03	6878	5386	4937	3391
E12000002	North West	E08000004	Oldham	E08000004	Oldham	E02001129	Failsworth West	msoa	2022-01-03	5924	4470	4079	2694
E12000002	North West	E08000004	Oldham	E08000004	Oldham	E02001130	Holt Lane End & Bardsley	msoa	2022-01-03	5253	4393	4103	2916
E12000002	North West	E08000004	Oldham	E08000004	Oldham	E02001131	Failsworth South	msoa	2022-01-03	4907	4032	3761	2640
E12000002	North West	E08000005	Rochdale	E08000005	Rochdale	E02001132	Littleborough North & Calderbook	msoa	2022-01-03	6002	5062	4717	3533
E12000002	North West	E08000005	Rochdale	E08000005	Rochdale	E02001133	Littleborough West & Wardle	msoa	2022-01-03	5994	5147	4768	3579
E12000002	North West	E08000005	Rochdale	E08000005	Rochdale	E02001134	Littleborough South & Smithy Bridge	msoa	2022-01-03	5866	5086	4773	3672
E12000002	North West	E08000005	Rochdale	E08000005	Rochdale	E02001135	Hurstead & Smallbridge	msoa	2022-01-03	7504	5493	4727	2738
E12000002	North West	E08000005	Rochdale	E08000005	Rochdale	E02001136	Healey, Syke & Shawclough	msoa	2022-01-03	8681	6939	6366	4301
E12000002	North West	E08000005	Rochdale	E08000005	Rochdale	E02001137	Hooley Bridge & Norden West	msoa	2022-01-03	5615	4794	4473	3289
E12000002	North West	E08000005	Rochdale	E08000005	Rochdale	E02001138	Norden East & Bagslate Moor	msoa	2022-01-03	7989	6970	6527	4837
E12000002	North West	E08000005	Rochdale	E08000005	Rochdale	E02001139	Wardleworth & Newbold Brow	msoa	2022-01-03	9290	6463	5478	2522
E12000002	North West	E08000005	Rochdale	E08000005	Rochdale	E02001140	Spotland Bridge	msoa	2022-01-03	7172	5296	4680	2747
E12000002	North West	E08000005	Rochdale	E08000005	Rochdale	E02001141	Central Rochdale & Mandale Park	msoa	2022-01-03	11709	7804	6636	3260
E12000002	North West	E08000005	Rochdale	E08000005	Rochdale	E02001142	Springfield Park	msoa	2022-01-03	5505	4743	4443	3339
E12000002	North West	E08000005	Rochdale	E08000005	Rochdale	E02001143	Kingsway	msoa	2022-01-03	10532	7455	6464	3435
E12000002	North West	E08000005	Rochdale	E08000005	Rochdale	E02001144	Milnrow West	msoa	2022-01-03	5789	4803	4423	3226
E12000002	North West	E08000005	Rochdale	E08000005	Rochdale	E02001145	Milnrow East & Newhey	msoa	2022-01-03	6494	5525	5155	3931
E12000002	North West	E08000005	Rochdale	E08000005	Rochdale	E02001146	Deeplish	msoa	2022-01-03	9292	6288	5314	2304
E12000002	North West	E08000005	Rochdale	E08000005	Rochdale	E02001147	Balderstone & Kirkholt	msoa	2022-01-03	8990	6724	5954	3691
E12000002	North West	E08000005	Rochdale	E08000005	Rochdale	E02001148	Castleton & Trub	msoa	2022-01-03	9424	7418	6722	4517
E12000002	North West	E08000005	Rochdale	E08000005	Rochdale	E02001149	Heywood Town	msoa	2022-01-03	9377	7153	6599	4410
E12000002	North West	E08000005	Rochdale	E08000005	Rochdale	E02001150	Heywood Heap Bridge & Darnhill	msoa	2022-01-03	8077	6147	5640	3829
E12000002	North West	E08000005	Rochdale	E08000005	Rochdale	E02001151	Heywood Hopwood & Siddal Moor	msoa	2022-01-03	9048	7496	6925	4931
E12000002	North West	E08000005	Rochdale	E08000005	Rochdale	E02001152	North Middleton & Stakehill	msoa	2022-01-03	9190	6862	6211	4151
E12000002	North West	E08000005	Rochdale	E08000005	Rochdale	E02001153	Langley & Wood Side	msoa	2022-01-03	11076	7876	6921	4223
E12000002	North West	E08000005	Rochdale	E08000005	Rochdale	E02001154	Middleton East	msoa	2022-01-03	9173	6950	6329	4257
E12000002	North West	E08000005	Rochdale	E08000005	Rochdale	E02001155	Middleton Town & Rhodes	msoa	2022-01-03	6616	5176	4757	3470
E12000002	North West	E08000005	Rochdale	E08000005	Rochdale	E02001156	Alkrington	msoa	2022-01-03	9107	7589	7036	5307
E12000002	North West	E08000006	Salford	E08000006	Salford	E02001157	Little Hulton North	msoa	2022-01-03	7565	5093	4386	2589
E12000002	North West	E08000006	Salford	E08000006	Salford	E02001158	Walkden North West	msoa	2022-01-03	5574	4073	3574	2275
E12000002	North West	E08000006	Salford	E08000006	Salford	E02001159	Walkden North East	msoa	2022-01-03	6340	4869	4390	2801
E12000002	North West	E08000006	Salford	E08000006	Salford	E02001160	Little Hulton South	msoa	2022-01-03	6484	4689	4200	2557
E12000002	North West	E08000006	Salford	E08000006	Salford	E02001161	Clifton	msoa	2022-01-03	5471	4387	4042	2837
E12000002	North West	E08000006	Salford	E08000006	Salford	E02001162	Swinton Newtown	msoa	2022-01-03	5478	4294	3974	2789
E12000002	North West	E08000006	Salford	E08000006	Salford	E02001163	Walkden South	msoa	2022-01-03	8814	7320	6790	4860
E12000002	North West	E08000006	Salford	E08000006	Salford	E02001164	Clifton Green & Pendlebury East	msoa	2022-01-03	8098	5323	4636	2631
E12000002	North West	E08000006	Salford	E08000006	Salford	E02001165	Swinton West	msoa	2022-01-03	5648	4469	4108	2850
E12000002	North West	E08000006	Salford	E08000006	Salford	E02001166	Broughton Park	msoa	2022-01-03	6659	3856	3445	1903
E12000002	North West	E08000006	Salford	E08000006	Salford	E02001167	Kersal Dale	msoa	2022-01-03	7104	4556	4060	2387
E12000002	North West	E08000006	Salford	E08000006	Salford	E02001168	Swinton Worsley Road	msoa	2022-01-03	9216	7181	6588	4451
E12000002	North West	E08000006	Salford	E08000006	Salford	E02001169	Ellenbrook & Boothstown	msoa	2022-01-03	9927	8699	8140	6235
E12000002	North West	E08000006	Salford	E08000006	Salford	E02001170	Worsley	msoa	2022-01-03	9010	7928	7407	5796
E12000002	North West	E08000006	Salford	E08000006	Salford	E02001171	Swinton South East & Pendlebury West	msoa	2022-01-03	5619	4744	4438	3169
E12000002	North West	E08000006	Salford	E08000006	Salford	E02001172	Higher Broughton	msoa	2022-01-03	15050	8396	7273	3360
E12000002	North West	E08000006	Salford	E08000006	Salford	E02001173	Cromwell Road & Broad Street	msoa	2022-01-03	8791	5368	4642	2253
E12000002	North West	E08000006	Salford	E08000006	Salford	E02001174	Lightoaks	msoa	2022-01-03	5384	4283	3970	2633
E12000002	North West	E08000006	Salford	E08000006	Salford	E02001175	Winton & Westwood	msoa	2022-01-03	6843	5005	4569	2861
E12000002	North West	E08000006	Salford	E08000006	Salford	E02001176	Eccles	msoa	2022-01-03	11134	8932	8254	5736
E12000002	North West	E08000006	Salford	E08000006	Salford	E02001177	Weaste & Seedley	msoa	2022-01-03	13021	9321	8429	5006
E12000002	North West	E08000006	Salford	E08000006	Salford	E02001178	Salford Central & University	msoa	2022-01-03	19639	13267	11924	5620
E12000002	North West	E08000006	Salford	E08000006	Salford	E02001179	Langworthy Buile Hill	msoa	2022-01-03	7056	4797	4314	2368
E12000002	North West	E08000006	Salford	E08000006	Salford	E02001180	Pendleton	msoa	2022-01-03	6423	3699	3203	1552
E12000002	North West	E08000006	Salford	E08000006	Salford	E02001181	Peel Green	msoa	2022-01-03	5549	3836	3428	1995
E12000002	North West	E08000006	Salford	E08000006	Salford	E02001182	Barton upon Irwell	msoa	2022-01-03	6497	4592	4114	2439
E12000002	North West	E08000006	Salford	E08000006	Salford	E02001183	Patricroft	msoa	2022-01-03	6361	4558	4110	2432
E12000002	North West	E08000006	Salford	E08000006	Salford	E02001184	Ordsall & Salford Quays	msoa	2022-01-03	17265	12039	10858	5559
E12000002	North West	E08000006	Salford	E08000006	Salford	E02001185	Higher Irlam	msoa	2022-01-03	8992	7051	6471	4529
E12000002	North West	E08000006	Salford	E08000006	Salford	E02001186	Lower Irlam & Cadishead	msoa	2022-01-03	9405	7392	6716	4511
E12000002	North West	E08000007	Stockport	E08000007	Stockport	E02001187	Reddish Vale View	msoa	2022-01-03	6490	5298	4933	3649
E12000002	North West	E08000007	Stockport	E08000007	Stockport	E02001188	North Reddish	msoa	2022-01-03	7412	5665	5149	3450
E12000002	North West	E08000007	Stockport	E08000007	Stockport	E02001189	Central Reddish	msoa	2022-01-03	7635	6473	6055	4623
E12000002	North West	E08000007	Stockport	E08000007	Stockport	E02001190	Brinnington	msoa	2022-01-03	6880	5149	4616	3236
E12000002	North West	E08000007	Stockport	E08000007	Stockport	E02001191	Woodley	msoa	2022-01-03	5399	4704	4418	3437
E12000002	North West	E08000007	Stockport	E08000007	Stockport	E02001192	Heaton Chapel & Shaw Road	msoa	2022-01-03	6269	5284	4951	3910
E12000002	North West	E08000007	Stockport	E08000007	Stockport	E02001193	South Reddish & Heaton Norris	msoa	2022-01-03	5783	4616	4243	3000
E12000002	North West	E08000007	Stockport	E08000007	Stockport	E02001194	Heaton Moor	msoa	2022-01-03	5916	5185	4808	3865
E12000002	North West	E08000007	Stockport	E08000007	Stockport	E02001195	Bredbury	msoa	2022-01-03	6846	5862	5433	4021
E12000002	North West	E08000007	Stockport	E08000007	Stockport	E02001196	Romiley & Compstall	msoa	2022-01-03	7235	6332	5916	4710
E12000002	North West	E08000007	Stockport	E08000007	Stockport	E02001197	Norris Bank	msoa	2022-01-03	5752	4947	4567	3552
E12000002	North West	E08000007	Stockport	E08000007	Stockport	E02001198	Bredbury Green	msoa	2022-01-03	6760	5639	5233	3967
E12000002	North West	E08000007	Stockport	E08000007	Stockport	E02001199	Heaton Mersey	msoa	2022-01-03	7381	6467	6071	4687
E12000002	North West	E08000007	Stockport	E08000007	Stockport	E02001200	Central Stockport, Portwood & Shaw Heath	msoa	2022-01-03	7034	5270	4765	3213
E12000002	North West	E08000007	Stockport	E08000007	Stockport	E02001201	Woodbank Park	msoa	2022-01-03	5064	4290	3981	2915
E12000002	North West	E08000007	Stockport	E08000007	Stockport	E02001202	Edgeley	msoa	2022-01-03	5789	4567	4184	2794
E12000002	North West	E08000007	Stockport	E08000007	Stockport	E02001203	Marple Bridge & Mellor	msoa	2022-01-03	5604	5161	4878	4154
E12000002	North West	E08000007	Stockport	E08000007	Stockport	E02001204	Cheadle Heath	msoa	2022-01-03	7993	6548	6024	4285
E12000002	North West	E08000007	Stockport	E08000007	Stockport	E02001205	Heaviley	msoa	2022-01-03	7393	6057	5646	4024
E12000002	North West	E08000007	Stockport	E08000007	Stockport	E02001206	Marple & Rose Hill	msoa	2022-01-03	6757	5920	5533	4520
E12000002	North West	E08000007	Stockport	E08000007	Stockport	E02001207	Offerton East & Bosden Farm	msoa	2022-01-03	6344	5566	5210	4086
E12000002	North West	E08000007	Stockport	E08000007	Stockport	E02001208	Cheadle East	msoa	2022-01-03	6709	5731	5361	4029
E12000002	North West	E08000007	Stockport	E08000007	Stockport	E02001209	Davenport	msoa	2022-01-03	6983	5743	5301	3822
E12000002	North West	E08000007	Stockport	E08000007	Stockport	E02001210	Offerton West	msoa	2022-01-03	6684	5474	4966	3588
E12000002	North West	E08000007	Stockport	E08000007	Stockport	E02001211	Gatley North	msoa	2022-01-03	5964	5246	4905	3943
E12000002	North West	E08000007	Stockport	E08000007	Stockport	E02001212	Adswood	msoa	2022-01-03	6218	4659	4161	2591
E12000002	North West	E08000007	Stockport	E08000007	Stockport	E02001213	Woodsmoor & Mile End	msoa	2022-01-03	9106	7913	7343	5734
E12000002	North West	E08000007	Stockport	E08000007	Stockport	E02001214	Gatley South & Cheadle West	msoa	2022-01-03	7343	6265	5808	4569
E12000002	North West	E08000007	Stockport	E08000007	Stockport	E02001215	Marple & Hawk Green	msoa	2022-01-03	5614	5019	4745	3976
E12000002	North West	E08000007	Stockport	E08000007	Stockport	E02001216	Cheadle Hulme Orrishmere	msoa	2022-01-03	7070	6203	5783	4597
E12000002	North West	E08000007	Stockport	E08000007	Stockport	E02001217	Hazel Grove North	msoa	2022-01-03	6272	5211	4828	3623
E12000002	North West	E08000007	Stockport	E08000007	Stockport	E02001218	Bramhall North West	msoa	2022-01-03	5616	4972	4605	3773
E12000002	North West	E08000007	Stockport	E08000007	Stockport	E02001219	Hazel Grove West	msoa	2022-01-03	4917	4482	4239	3445
E12000002	North West	E08000007	Stockport	E08000007	Stockport	E02001220	Cheadle Hulme West	msoa	2022-01-03	5192	4555	4191	3335
E12000002	North West	E08000007	Stockport	E08000007	Stockport	E02001221	Hazel Grove East & South	msoa	2022-01-03	5515	5019	4720	3875
E12000002	North West	E08000007	Stockport	E08000007	Stockport	E02001222	Heald Green West	msoa	2022-01-03	6090	5224	4836	3777
E12000002	North West	E08000007	Stockport	E08000007	Stockport	E02001223	Bramhall North East	msoa	2022-01-03	6380	5731	5416	4450
E12000002	North West	E08000007	Stockport	E08000007	Stockport	E02001224	High Lane	msoa	2022-01-03	5726	5202	4913	4230
E12000002	North West	E08000007	Stockport	E08000007	Stockport	E02001225	Cheadle Hulme South East	msoa	2022-01-03	6934	6200	5727	4615
E12000002	North West	E08000007	Stockport	E08000007	Stockport	E02001226	Heald Green East	msoa	2022-01-03	6409	5504	5063	3866
E12000002	North West	E08000007	Stockport	E08000007	Stockport	E02001227	Bramhall West	msoa	2022-01-03	5131	4702	4416	3723
E12000002	North West	E08000007	Stockport	E08000007	Stockport	E02001228	Bramhall South & Woodford	msoa	2022-01-03	5786	5274	4978	4108
E12000002	North West	E08000008	Tameside	E08000008	Tameside	E02001229	Mossley	msoa	2022-01-03	9246	7743	7268	5338
E12000002	North West	E08000008	Tameside	E08000008	Tameside	E02001230	Ashton North	msoa	2022-01-03	5566	4790	4448	3271
E12000002	North West	E08000008	Tameside	E08000008	Tameside	E02001231	Carrbrook & Micklehurst	msoa	2022-01-03	6437	5286	4904	3563
E12000002	North West	E08000008	Tameside	E08000008	Tameside	E02001232	Hurst Cross	msoa	2022-01-03	7625	5853	5271	3534
E12000002	North West	E08000008	Tameside	E08000008	Tameside	E02001233	Ashton Waterloo	msoa	2022-01-03	7278	5825	5243	3567
E12000002	North West	E08000008	Tameside	E08000008	Tameside	E02001234	Smallshaw	msoa	2022-01-03	7225	5474	4857	3090
E12000002	North West	E08000008	Tameside	E08000008	Tameside	E02001235	Ashton East	msoa	2022-01-03	6578	5294	4795	3251
E12000002	North West	E08000008	Tameside	E08000008	Tameside	E02001236	Stalybridge North	msoa	2022-01-03	5453	4196	3774	2581
E12000002	North West	E08000008	Tameside	E08000008	Tameside	E02001237	Stalybridge East & Swineshaw	msoa	2022-01-03	6452	5253	4812	3413
E12000002	North West	E08000008	Tameside	E08000008	Tameside	E02001238	Droylsden East	msoa	2022-01-03	7283	5992	5533	3960
E12000002	North West	E08000008	Tameside	E08000008	Tameside	E02001239	Droylsden Central	msoa	2022-01-03	8587	6888	6311	4139
E12000002	North West	E08000008	Tameside	E08000008	Tameside	E02001240	Droylsden West	msoa	2022-01-03	5917	4769	4359	2978
E12000002	North West	E08000008	Tameside	E08000008	Tameside	E02001241	Ashton Central	msoa	2022-01-03	10318	7380	6283	3364
E12000002	North West	E08000008	Tameside	E08000008	Tameside	E02001242	Audenshaw	msoa	2022-01-03	6243	5345	4978	3466
E12000002	North West	E08000008	Tameside	E08000008	Tameside	E02001243	Stalybridge South	msoa	2022-01-03	7557	6546	6122	4695
E12000002	North West	E08000008	Tameside	E08000008	Tameside	E02001244	Dukinfield East & Hough Hill	msoa	2022-01-03	5034	4443	4145	3197
E12000002	North West	E08000008	Tameside	E08000008	Tameside	E02001245	Dukinfield West	msoa	2022-01-03	7333	5860	5326	3663
E12000002	North West	E08000008	Tameside	E08000008	Tameside	E02001246	Newtonmoor	msoa	2022-01-03	6670	5416	4933	3517
E12000002	North West	E08000008	Tameside	E08000008	Tameside	E02001247	Guide Bridge	msoa	2022-01-03	6767	5420	4962	3451
E12000002	North West	E08000008	Tameside	E08000008	Tameside	E02001248	Hyde North	msoa	2022-01-03	10366	8338	7437	4991
E12000002	North West	E08000008	Tameside	E08000008	Tameside	E02001249	Denton North	msoa	2022-01-03	5771	4644	4282	3080
E12000002	North West	E08000008	Tameside	E08000008	Tameside	E02001250	Godley	msoa	2022-01-03	5965	5194	4834	3837
E12000002	North West	E08000008	Tameside	E08000008	Tameside	E02001251	Mottram, Hollingworth & Broadbottom	msoa	2022-01-03	5708	4873	4535	3617
E12000002	North West	E08000008	Tameside	E08000008	Tameside	E02001252	Dane Bank	msoa	2022-01-03	6920	5940	5572	4285
E12000002	North West	E08000008	Tameside	E08000008	Tameside	E02001253	Denton West	msoa	2022-01-03	4677	3854	3584	2653
E12000002	North West	E08000008	Tameside	E08000008	Tameside	E02001254	Denton East	msoa	2022-01-03	5156	4259	3911	2781
E12000002	North West	E08000008	Tameside	E08000008	Tameside	E02001255	Hattersley	msoa	2022-01-03	6678	5000	4479	3009
E12000002	North West	E08000008	Tameside	E08000008	Tameside	E02001256	Hyde South	msoa	2022-01-03	9473	7446	6559	4185
E12000002	North West	E08000008	Tameside	E08000008	Tameside	E02001257	Denton South	msoa	2022-01-03	8497	6803	6245	4635
E12000002	North West	E08000008	Tameside	E08000008	Tameside	E02001258	Cheetham Fold & Gee Cross	msoa	2022-01-03	6731	5929	5544	4335
E12000002	North West	E08000009	Trafford	E08000009	Trafford	E02001259	Old Trafford	msoa	2022-01-03	11598	7627	6812	3762
E12000002	North West	E08000009	Trafford	E08000009	Trafford	E02001260	Trafford Park West & Kingsway Park	msoa	2022-01-03	7099	6047	5643	4352
E12000002	North West	E08000009	Trafford	E08000009	Trafford	E02001261	Gorse Hill	msoa	2022-01-03	8147	5980	5423	3725
E12000002	North West	E08000009	Trafford	E08000009	Trafford	E02001262	Firswood	msoa	2022-01-03	8515	6314	5738	3699
E12000002	North West	E08000009	Trafford	E08000009	Trafford	E02001263	Davyhulme	msoa	2022-01-03	7743	6900	6468	5217
E12000002	North West	E08000009	Trafford	E08000009	Trafford	E02001264	Trafford Park East & Sevenways	msoa	2022-01-03	7772	6173	5643	3984
E12000002	North West	E08000009	Trafford	E08000009	Trafford	E02001265	Flixton & Moorside	msoa	2022-01-03	7615	6414	5937	4474
E12000002	North West	E08000009	Trafford	E08000009	Trafford	E02001266	Lostock & Stretford Meadows	msoa	2022-01-03	6298	5000	4635	3365
E12000002	North West	E08000009	Trafford	E08000009	Trafford	E02001267	Urmston East	msoa	2022-01-03	6611	5622	5271	4131
E12000002	North West	E08000009	Trafford	E08000009	Trafford	E02001268	Urmston West	msoa	2022-01-03	6571	5865	5520	4522
E12000002	North West	E08000009	Trafford	E08000009	Trafford	E02001269	Stretford East	msoa	2022-01-03	7790	6039	5525	4035
E12000002	North West	E08000009	Trafford	E08000009	Trafford	E02001270	Sale North	msoa	2022-01-03	7529	6547	6097	4882
E12000002	North West	E08000009	Trafford	E08000009	Trafford	E02001271	Ashton upon Mersey North	msoa	2022-01-03	6070	5054	4632	3499
E12000002	North West	E08000009	Trafford	E08000009	Trafford	E02001272	Sale East	msoa	2022-01-03	7186	6315	5906	4861
E12000002	North West	E08000009	Trafford	E08000009	Trafford	E02001273	Sale Central	msoa	2022-01-03	8699	7326	6837	5443
E12000002	North West	E08000009	Trafford	E08000009	Trafford	E02001274	Ashton upon Mersey South	msoa	2022-01-03	7681	6774	6278	5245
E12000002	North West	E08000009	Trafford	E08000009	Trafford	E02001275	Partington	msoa	2022-01-03	7630	5506	4993	3227
E12000002	North West	E08000009	Trafford	E08000009	Trafford	E02001276	Sale Moor	msoa	2022-01-03	7444	6142	5629	4266
E12000002	North West	E08000009	Trafford	E08000009	Trafford	E02001277	Broadheath & Firsway	msoa	2022-01-03	8408	6552	5961	4402
E12000002	North West	E08000009	Trafford	E08000009	Trafford	E02001278	West Timperley	msoa	2022-01-03	7740	6883	6361	5159
E12000002	North West	E08000009	Trafford	E08000009	Trafford	E02001279	Timperley North	msoa	2022-01-03	7589	6854	6406	5243
E12000002	North West	E08000009	Trafford	E08000009	Trafford	E02001280	Timperley East	msoa	2022-01-03	7695	6440	5914	4504
E12000002	North West	E08000009	Trafford	E08000009	Trafford	E02001281	Timperley South	msoa	2022-01-03	7154	6480	6094	5057
E12000002	North West	E08000009	Trafford	E08000009	Trafford	E02001282	Altrincham East	msoa	2022-01-03	9005	7653	7109	5565
E12000002	North West	E08000009	Trafford	E08000009	Trafford	E02001283	Altrincham West, Dunham & Warburton	msoa	2022-01-03	8970	7577	7083	5741
E12000002	North West	E08000009	Trafford	E08000009	Trafford	E02001284	Hale	msoa	2022-01-03	7452	6587	6110	5050
E12000002	North West	E08000009	Trafford	E08000009	Trafford	E02001285	Bowdon	msoa	2022-01-03	7492	6536	6048	5047
E12000002	North West	E08000009	Trafford	E08000009	Trafford	E02001286	Hale Barns	msoa	2022-01-03	7832	6771	6261	5076
E12000002	North West	E08000010	Wigan	E08000010	Wigan	E02001287	Standish North	msoa	2022-01-03	6081	5372	4979	3687
E12000002	North West	E08000010	Wigan	E08000010	Wigan	E02001288	Standish South	msoa	2022-01-03	7597	6773	6378	4850
E12000002	North West	E08000010	Wigan	E08000010	Wigan	E02001289	Shevington	msoa	2022-01-03	9246	8412	7937	6197
E12000002	North West	E08000010	Wigan	E08000010	Wigan	E02001290	Aspull & Red Rock	msoa	2022-01-03	5574	4930	4618	3509
E12000002	North West	E08000010	Wigan	E08000010	Wigan	E02001291	Beech Hill	msoa	2022-01-03	6850	5750	5306	3673
E12000002	North West	E08000010	Wigan	E08000010	Wigan	E02001292	Wigan Marylebone & Bottling Wood	msoa	2022-01-03	7558	6420	6002	4459
E12000002	North West	E08000010	Wigan	E08000010	Wigan	E02001293	New Springs	msoa	2022-01-03	5637	4907	4574	3354
E12000002	North West	E08000010	Wigan	E08000010	Wigan	E02001294	Wigan Central	msoa	2022-01-03	7459	6117	5646	3776
E12000002	North West	E08000010	Wigan	E08000010	Wigan	E02001295	Wigan East	msoa	2022-01-03	6717	5161	4656	2836
E12000002	North West	E08000010	Wigan	E08000010	Wigan	E02001296	Laithwaite & Marsh Green	msoa	2022-01-03	7698	5527	4865	2890
E12000002	North West	E08000010	Wigan	E08000010	Wigan	E02001297	Pemberton North	msoa	2022-01-03	5870	4841	4470	2974
E12000002	North West	E08000010	Wigan	E08000010	Wigan	E02001298	Ince-in-Makerfield	msoa	2022-01-03	7358	5515	4933	2896
E12000002	North West	E08000010	Wigan	E08000010	Wigan	E02001299	Hindley West	msoa	2022-01-03	7963	6667	6166	4234
E12000002	North West	E08000010	Wigan	E08000010	Wigan	E02001300	Pemberton South	msoa	2022-01-03	7279	5990	5536	3864
E12000002	North West	E08000010	Wigan	E08000010	Wigan	E02001301	Wigan South	msoa	2022-01-03	7844	6258	5752	3654
E12000002	North West	E08000010	Wigan	E08000010	Wigan	E02001302	Hindley East	msoa	2022-01-03	7205	6005	5506	3812
E12000002	North West	E08000010	Wigan	E08000010	Wigan	E02001303	Atherton North	msoa	2022-01-03	7806	5984	5388	3316
E12000002	North West	E08000010	Wigan	E08000010	Wigan	E02001304	Orrell & Longshaw	msoa	2022-01-03	11386	10126	9491	7210
E12000002	North West	E08000010	Wigan	E08000010	Wigan	E02001305	Hindley Green	msoa	2022-01-03	7473	6476	6050	4376
E12000002	North West	E08000010	Wigan	E08000010	Wigan	E02001306	Worsley Mesnes & Hawkley	msoa	2022-01-03	6630	5765	5399	3942
E12000002	North West	E08000010	Wigan	E08000010	Wigan	E02001307	Winstanley	msoa	2022-01-03	10313	9304	8752	6361
E12000002	North West	E08000010	Wigan	E08000010	Wigan	E02001308	Atherton South East & Tyldesley West	msoa	2022-01-03	5358	4511	4206	2913
E12000002	North West	E08000010	Wigan	E08000010	Wigan	E02001309	Atherton South West	msoa	2022-01-03	7277	6083	5682	3909
E12000002	North West	E08000010	Wigan	E08000010	Wigan	E02001310	Platt Bridge & Spring View	msoa	2022-01-03	8063	6355	5754	3507
E12000002	North West	E08000010	Wigan	E08000010	Wigan	E02001311	Tyldesley North	msoa	2022-01-03	7354	6027	5537	3808
E12000002	North West	E08000010	Wigan	E08000010	Wigan	E02001312	Abram & Bickershaw	msoa	2022-01-03	7640	5985	5429	3456
E12000002	North West	E08000010	Wigan	E08000010	Wigan	E02001313	Leigh North	msoa	2022-01-03	7171	5474	4975	3218
E12000002	North West	E08000010	Wigan	E08000010	Wigan	E02001314	Tyldesley South	msoa	2022-01-03	7137	6133	5670	3975
E12000002	North West	E08000010	Wigan	E08000010	Wigan	E02001315	Astley, Blackmoor & Mosley Common	msoa	2022-01-03	8193	7009	6528	4577
E12000002	North West	E08000010	Wigan	E08000010	Wigan	E02001316	Leigh Central	msoa	2022-01-03	6523	4691	4263	2530
E12000002	North West	E08000010	Wigan	E08000010	Wigan	E02001317	Leigh East & Higher Folds	msoa	2022-01-03	8036	6614	6067	4194
E12000002	North West	E08000010	Wigan	E08000010	Wigan	E02001318	Ashton-in-Makerfield North	msoa	2022-01-03	7154	6072	5618	3945
E12000002	North West	E08000010	Wigan	E08000010	Wigan	E02001319	Leigh West	msoa	2022-01-03	7345	5745	5297	3349
E12000002	North West	E08000010	Wigan	E08000010	Wigan	E02001320	Leigh South East	msoa	2022-01-03	6679	5426	5044	3492
E12000002	North West	E08000010	Wigan	E08000010	Wigan	E02001321	Ashton-in-Makerfield East	msoa	2022-01-03	7405	6396	5907	4148
E12000002	North West	E08000010	Wigan	E08000010	Wigan	E02001322	Ashton-in-Makerfield West	msoa	2022-01-03	6607	5746	5394	3962
E12000002	North West	E08000010	Wigan	E08000010	Wigan	E02001323	Leigh South	msoa	2022-01-03	6947	5793	5386	3980
E12000002	North West	E08000010	Wigan	E08000010	Wigan	E02001324	Golborne	msoa	2022-01-03	7356	6067	5535	3603
E12000002	North West	E08000010	Wigan	E08000010	Wigan	E02001325	Lowton	msoa	2022-01-03	8032	7118	6707	4912
E12000002	North West	E08000010	Wigan	E08000010	Wigan	E02001326	Lowton Common	msoa	2022-01-03	7174	6255	5816	4268
E12000002	North West	E08000011	Knowsley	E08000011	Knowsley	E02001327	Kirkby North East	msoa	2022-01-03	8545	5831	5201	3304
E12000002	North West	E08000011	Knowsley	E08000011	Knowsley	E02001328	Kirkby North West	msoa	2022-01-03	9666	7693	7142	4953
E12000002	North West	E08000011	Knowsley	E08000011	Knowsley	E02001329	Kirkby South East	msoa	2022-01-03	7102	5096	4623	2991
E12000002	North West	E08000011	Knowsley	E08000011	Knowsley	E02001330	Kirkby South West & Field Lane	msoa	2022-01-03	8526	6187	5658	3692
E12000002	North West	E08000011	Knowsley	E08000011	Knowsley	E02001331	Knowsley Village & Southdene	msoa	2022-01-03	9677	6971	6375	4203
E12000002	North West	E08000011	Knowsley	E08000011	Knowsley	E02001332	Stockbridge Village	msoa	2022-01-03	7039	4932	4476	2553
E12000002	North West	E08000011	Knowsley	E08000011	Knowsley	E02001333	Prescot	msoa	2022-01-03	8434	6533	5976	3801
E12000002	North West	E08000011	Knowsley	E08000011	Knowsley	E02001334	Page Moss & Fincham	msoa	2022-01-03	6176	4224	3752	1987
E12000002	North West	E08000011	Knowsley	E08000011	Knowsley	E02001335	Whiston North	msoa	2022-01-03	7435	6204	5762	3913
E12000002	North West	E08000011	Knowsley	E08000011	Knowsley	E02001336	Longview & Knowsley Park	msoa	2022-01-03	6584	4392	3985	2171
E12000002	North West	E08000011	Knowsley	E08000011	Knowsley	E02001337	Mosscroft & Bakers Green	msoa	2022-01-03	5461	4137	3815	2318
E12000002	North West	E08000011	Knowsley	E08000011	Knowsley	E02001338	Huyton Farm	msoa	2022-01-03	5598	4186	3868	2276
E12000002	North West	E08000011	Knowsley	E08000011	Knowsley	E02001339	Whiston South	msoa	2022-01-03	5764	4423	4033	2527
E12000002	North West	E08000011	Knowsley	E08000011	Knowsley	E02001340	Court Hey & Swanside	msoa	2022-01-03	8729	7172	6727	4404
E12000002	North West	E08000011	Knowsley	E08000011	Knowsley	E02001341	Huyton East	msoa	2022-01-03	6932	4922	4528	2709
E12000002	North West	E08000011	Knowsley	E08000011	Knowsley	E02001342	Huyton West & Roby	msoa	2022-01-03	7324	6209	5865	4058
E12000002	North West	E08000011	Knowsley	E08000011	Knowsley	E02001343	Halsnead, Cronton & Halewood East	msoa	2022-01-03	6666	5612	5281	3837
E12000002	North West	E08000011	Knowsley	E08000011	Knowsley	E02001344	Halewood North	msoa	2022-01-03	5171	4045	3748	2589
E12000002	North West	E08000011	Knowsley	E08000011	Knowsley	E02001345	Halewood Central	msoa	2022-01-03	5056	4159	3893	2802
E12000002	North West	E08000011	Knowsley	E08000011	Knowsley	E02001346	Halewood South	msoa	2022-01-03	7191	4972	4519	2812
E12000002	North West	E08000012	Liverpool	E08000012	Liverpool	E02001347	Fazakerley North	msoa	2022-01-03	7336	5638	5156	3427
E12000002	North West	E08000012	Liverpool	E08000012	Liverpool	E02001348	Walton Vale	msoa	2022-01-03	6339	4878	4487	3062
E12000002	North West	E08000012	Liverpool	E08000012	Liverpool	E02001349	Orrell Park	msoa	2022-01-03	8169	6172	5672	3851
E12000002	North West	E08000012	Liverpool	E08000012	Liverpool	E02001350	Croxteth West & Gillmoss	msoa	2022-01-03	7734	5626	5128	3295
E12000002	North West	E08000012	Liverpool	E08000012	Liverpool	E02001351	Fazakerley South	msoa	2022-01-03	9756	6533	5688	3532
E12000002	North West	E08000012	Liverpool	E08000012	Liverpool	E02001352	Walton North	msoa	2022-01-03	6247	4475	4083	2589
E12000002	North West	E08000012	Liverpool	E08000012	Liverpool	E02001353	Croxteth East	msoa	2022-01-03	6672	5414	5038	3493
E12000002	North West	E08000012	Liverpool	E08000012	Liverpool	E02001354	Walton East	msoa	2022-01-03	7157	5125	4699	3091
E12000002	North West	E08000012	Liverpool	E08000012	Liverpool	E02001355	Walton Hall	msoa	2022-01-03	6359	4540	4137	2684
E12000002	North West	E08000012	Liverpool	E08000012	Liverpool	E02001356	Norris Green East	msoa	2022-01-03	7635	5184	4575	2658
E12000002	North West	E08000012	Liverpool	E08000012	Liverpool	E02001357	Norris Green West	msoa	2022-01-03	6682	4657	4171	2623
E12000002	North West	E08000012	Liverpool	E08000012	Liverpool	E02001358	Walton South	msoa	2022-01-03	6722	4474	4013	2349
E12000002	North West	E08000012	Liverpool	E08000012	Liverpool	E02001359	Croxteth Park	msoa	2022-01-03	5292	4233	3950	2755
E12000002	North West	E08000012	Liverpool	E08000012	Liverpool	E02001360	Kirkdale North	msoa	2022-01-03	8729	5713	5125	3029
E12000002	North West	E08000012	Liverpool	E08000012	Liverpool	E02001361	Anfield North	msoa	2022-01-03	7080	5183	4758	3199
E12000002	North West	E08000012	Liverpool	E08000012	Liverpool	E02001362	Muirhead Avenue	msoa	2022-01-03	7117	5564	5126	3475
E12000002	North West	E08000012	Liverpool	E08000012	Liverpool	E02001363	Yewtree	msoa	2022-01-03	7104	4915	4448	2588
E12000002	North West	E08000012	Liverpool	E08000012	Liverpool	E02001364	Anfield West	msoa	2022-01-03	5620	3863	3454	2103
E12000002	North West	E08000012	Liverpool	E08000012	Liverpool	E02001365	Anfield East	msoa	2022-01-03	9409	5717	5023	2923
E12000002	North West	E08000012	Liverpool	E08000012	Liverpool	E02001366	Tuebrook	msoa	2022-01-03	8644	6049	5461	3541
E12000002	North West	E08000012	Liverpool	E08000012	Liverpool	E02001367	Sandfield Park & Holly Lodge	msoa	2022-01-03	8745	7363	6896	4960
E12000002	North West	E08000012	Liverpool	E08000012	Liverpool	E02001368	Kirkdale South & Vauxhall	msoa	2022-01-03	7215	4999	4569	2790
E12000002	North West	E08000012	Liverpool	E08000012	Liverpool	E02001369	Everton West	msoa	2022-01-03	8272	5615	5093	3006
E12000002	North West	E08000012	Liverpool	E08000012	Liverpool	E02001370	Everton East	msoa	2022-01-03	7339	4663	4131	2436
E12000002	North West	E08000012	Liverpool	E08000012	Liverpool	E02001371	Knotty Ash	msoa	2022-01-03	6923	4905	4440	2492
E12000002	North West	E08000012	Liverpool	E08000012	Liverpool	E02001372	Dovecot	msoa	2022-01-03	5759	4598	4249	2934
E12000002	North West	E08000012	Liverpool	E08000012	Liverpool	E02001373	Fairfield East	msoa	2022-01-03	8568	6250	5702	3652
E12000002	North West	E08000012	Liverpool	E08000012	Liverpool	E02001374	Fairfield West & Newsham Park	msoa	2022-01-03	9899	5698	4989	2710
E12000002	North West	E08000012	Liverpool	E08000012	Liverpool	E02001375	Stoneycroft	msoa	2022-01-03	6526	4976	4586	3082
E12000002	North West	E08000012	Liverpool	E08000012	Liverpool	E02001376	Kensington	msoa	2022-01-03	10389	5808	5015	2565
E12000002	North West	E08000012	Liverpool	E08000012	Liverpool	E02001377	Edge Hill	msoa	2022-01-03	18189	8558	7415	3748
E12000002	North West	E08000012	Liverpool	E08000012	Liverpool	E02001378	Wavertree East	msoa	2022-01-03	7073	5420	4993	3518
E12000002	North West	E08000012	Liverpool	E08000012	Liverpool	E02001380	Broad Green	msoa	2022-01-03	7022	5831	5475	4021
E12000002	North West	E08000012	Liverpool	E08000012	Liverpool	E02001381	Wavertree West	msoa	2022-01-03	9789	5942	5281	2932
E12000002	North West	E08000012	Liverpool	E08000012	Liverpool	E02001382	Childwall East	msoa	2022-01-03	6574	5573	5233	3889
E12000002	North West	E08000012	Liverpool	E08000012	Liverpool	E02001383	Chinatown, St James & Georgian Quarter	msoa	2022-01-03	10256	5918	5250	2693
E12000002	North West	E08000012	Liverpool	E08000012	Liverpool	E02001384	Wavertree South	msoa	2022-01-03	9789	6680	6044	3499
E12000002	North West	E08000012	Liverpool	E08000012	Liverpool	E02001385	Toxteth Park	msoa	2022-01-03	9742	5031	4297	1838
E12000002	North West	E08000012	Liverpool	E08000012	Liverpool	E02001386	Belle Vale	msoa	2022-01-03	7806	5910	5440	3485
E12000002	North West	E08000012	Liverpool	E08000012	Liverpool	E02001387	Childwall West & Wavertree Green	msoa	2022-01-03	7367	6423	6031	4826
E12000002	North West	E08000012	Liverpool	E08000012	Liverpool	E02001388	Wavertree Penny Lane	msoa	2022-01-03	7773	6236	5847	4126
E12000002	North West	E08000012	Liverpool	E08000012	Liverpool	E02001389	Princes Park	msoa	2022-01-03	6932	4656	4204	2426
E12000002	North West	E08000012	Liverpool	E08000012	Liverpool	E02001390	Toxteth	msoa	2022-01-03	9541	6293	5663	3210
E12000002	North West	E08000012	Liverpool	E08000012	Liverpool	E02001391	Netherley	msoa	2022-01-03	5599	3999	3617	2156
E12000002	North West	E08000012	Liverpool	E08000012	Liverpool	E02001392	Gateacre	msoa	2022-01-03	5686	4945	4654	3625
E12000002	North West	E08000012	Liverpool	E08000012	Liverpool	E02001393	Calderstones	msoa	2022-01-03	7372	6380	6014	4757
E12000002	North West	E08000012	Liverpool	E08000012	Liverpool	E02001394	Mossley Hill West & Sefton Park	msoa	2022-01-03	8761	6695	6136	4432
E12000002	North West	E08000012	Liverpool	E08000012	Liverpool	E02001395	Mossley Hill East	msoa	2022-01-03	5489	4669	4388	3499
E12000002	North West	E08000012	Liverpool	E08000012	Liverpool	E02001396	Dingle	msoa	2022-01-03	7463	5510	5086	3287
E12000002	North West	E08000012	Liverpool	E08000012	Liverpool	E02001397	Woolton	msoa	2022-01-03	6904	5709	5375	4102
E12000002	North West	E08000012	Liverpool	E08000012	Liverpool	E02001398	St Michael's & Otterspool	msoa	2022-01-03	7482	5695	5303	3791
E12000002	North West	E08000012	Liverpool	E08000012	Liverpool	E02001399	West Allerton	msoa	2022-01-03	6548	5764	5418	4257
E12000002	North West	E08000012	Liverpool	E08000012	Liverpool	E02001400	Allerton	msoa	2022-01-03	6482	5169	4808	3543
E12000002	North West	E08000012	Liverpool	E08000012	Liverpool	E02001401	Hunts Cross	msoa	2022-01-03	7343	6049	5718	4318
E12000002	North West	E08000012	Liverpool	E08000012	Liverpool	E02001402	Aigburth & Grassendale	msoa	2022-01-03	8301	7049	6596	5111
E12000002	North West	E08000012	Liverpool	E08000012	Liverpool	E02001403	Garston	msoa	2022-01-03	5860	4204	3853	2532
E12000002	North West	E08000012	Liverpool	E08000012	Liverpool	E02001404	Speke West & Airport	msoa	2022-01-03	7269	5050	4536	2876
E12000002	North West	E08000012	Liverpool	E08000012	Liverpool	E02001405	Speke East	msoa	2022-01-03	9133	5795	5184	3262
E12000002	North West	E08000013	St. Helens	E08000013	St. Helens	E02001406	Rainford	msoa	2022-01-03	7318	6712	6325	5129
E12000002	North West	E08000013	St. Helens	E08000013	St. Helens	E02001407	Billinge	msoa	2022-01-03	5437	4931	4685	3683
E12000002	North West	E08000013	St. Helens	E08000013	St. Helens	E02001408	Garswood	msoa	2022-01-03	5071	4438	4196	3198
E12000002	North West	E08000013	St. Helens	E08000013	St. Helens	E02001409	Moss Bank	msoa	2022-01-03	9184	7831	7285	5291
E12000002	North West	E08000013	St. Helens	E08000013	St. Helens	E02001410	Haydock East	msoa	2022-01-03	5147	4254	3973	2750
E12000002	North West	E08000013	St. Helens	E08000013	St. Helens	E02001411	Haydock West	msoa	2022-01-03	5225	4565	4295	3088
E12000002	North West	E08000013	St. Helens	E08000013	St. Helens	E02001412	Windle & Denton's Green	msoa	2022-01-03	8118	6916	6414	4667
E12000002	North West	E08000013	St. Helens	E08000013	St. Helens	E02001413	Blackbrook	msoa	2022-01-03	8606	7421	6888	5049
E12000002	North West	E08000013	St. Helens	E08000013	St. Helens	E02001414	Eccleston	msoa	2022-01-03	5019	4620	4383	3495
E12000002	North West	E08000013	St. Helens	E08000013	St. Helens	E02001415	Earlestown North	msoa	2022-01-03	6116	5037	4585	3168
E12000002	North West	E08000013	St. Helens	E08000013	St. Helens	E02001416	Broad Oak	msoa	2022-01-03	5645	4382	3952	2492
E12000002	North West	E08000013	St. Helens	E08000013	St. Helens	E02001417	Town Centre West	msoa	2022-01-03	6689	5201	4714	3043
E12000002	North West	E08000013	St. Helens	E08000013	St. Helens	E02001418	Earlestown South	msoa	2022-01-03	5655	4595	4201	2737
E12000002	North West	E08000013	St. Helens	E08000013	St. Helens	E02001419	Town Centre East & Fingerpost	msoa	2022-01-03	7093	5223	4699	2933
E12000002	North West	E08000013	St. Helens	E08000013	St. Helens	E02001420	Newton-le-Willows	msoa	2022-01-03	10203	8648	7987	5665
E12000002	North West	E08000013	St. Helens	E08000013	St. Helens	E02001421	West Park	msoa	2022-01-03	9591	8067	7502	5163
E12000002	North West	E08000013	St. Helens	E08000013	St. Helens	E02001422	Derbyshire Hill	msoa	2022-01-03	5880	4529	4077	2557
E12000002	North West	E08000013	St. Helens	E08000013	St. Helens	E02001423	Eccleston Park	msoa	2022-01-03	6077	5348	5037	3821
E12000002	North West	E08000013	St. Helens	E08000013	St. Helens	E02001424	Thatto Heath & Lea Green	msoa	2022-01-03	13431	10947	9946	6598
E12000002	North West	E08000013	St. Helens	E08000013	St. Helens	E02001425	Sutton Leach	msoa	2022-01-03	9807	8224	7647	5466
E12000002	North West	E08000013	St. Helens	E08000013	St. Helens	E02001426	Rainhill North	msoa	2022-01-03	5069	4353	4119	2937
E12000002	North West	E08000013	St. Helens	E08000013	St. Helens	E02001427	Bold & Clock Face	msoa	2022-01-03	9685	7893	7273	4965
E12000002	North West	E08000013	St. Helens	E08000013	St. Helens	E02001428	Rainhill South	msoa	2022-01-03	5298	4714	4467	3489
E12000002	North West	E08000014	Sefton	E08000014	Sefton	E02001429	Crossens	msoa	2022-01-03	6275	5489	5188	4083
E12000002	North West	E08000014	Sefton	E08000014	Sefton	E02001430	Marshside	msoa	2022-01-03	6586	5918	5601	4462
E12000002	North West	E08000014	Sefton	E08000014	Sefton	E02001431	Hesketh Park	msoa	2022-01-03	7162	6334	6053	5013
E12000002	North West	E08000014	Sefton	E08000014	Sefton	E02001432	Southport Waterfront	msoa	2022-01-03	9016	6228	5801	4093
E12000002	North West	E08000014	Sefton	E08000014	Sefton	E02001433	Southport High Park	msoa	2022-01-03	6539	5201	4800	3331
E12000002	North West	E08000014	Sefton	E08000014	Sefton	E02001434	Meols Cop	msoa	2022-01-03	6572	5332	4905	3531
E12000002	North West	E08000014	Sefton	E08000014	Sefton	E02001435	Southport South	msoa	2022-01-03	7593	5765	5312	3639
E12000002	North West	E08000014	Sefton	E08000014	Sefton	E02001436	Southport Kew	msoa	2022-01-03	8755	7311	6749	4815
E12000002	North West	E08000014	Sefton	E08000014	Sefton	E02001437	Birkdale	msoa	2022-01-03	8994	7976	7559	6342
E12000002	North West	E08000014	Sefton	E08000014	Sefton	E02001438	Hillside	msoa	2022-01-03	6521	5527	5171	4007
E12000002	North West	E08000014	Sefton	E08000014	Sefton	E02001439	Ainsdale East	msoa	2022-01-03	6092	5109	4719	3672
E12000002	North West	E08000014	Sefton	E08000014	Sefton	E02001440	Ainsdale West	msoa	2022-01-03	5763	5278	5035	4371
E12000002	North West	E08000014	Sefton	E08000014	Sefton	E02001441	Formby West & Freshfield North	msoa	2022-01-03	6160	5537	5218	4419
E12000002	North West	E08000014	Sefton	E08000014	Sefton	E02001442	Formby Central & Freshfield South	msoa	2022-01-03	5667	5080	4749	3993
E12000002	North West	E08000014	Sefton	E08000014	Sefton	E02001443	Formby South West	msoa	2022-01-03	5384	4791	4499	3763
E12000002	North West	E08000014	Sefton	E08000014	Sefton	E02001444	Formby South East & Ince Blundell	msoa	2022-01-03	5267	4641	4372	3529
E12000002	North West	E08000014	Sefton	E08000014	Sefton	E02001445	Maghull North West & Lydiate	msoa	2022-01-03	6426	5666	5399	4279
E12000002	North West	E08000014	Sefton	E08000014	Sefton	E02001446	Maghull North East	msoa	2022-01-03	6470	5652	5325	4155
E12000002	North West	E08000014	Sefton	E08000014	Sefton	E02001447	Maghull South East	msoa	2022-01-03	5502	4817	4530	3495
E12000002	North West	E08000014	Sefton	E08000014	Sefton	E02001448	Maghull South West	msoa	2022-01-03	6203	5402	5071	3844
E12000002	North West	E08000014	Sefton	E08000014	Sefton	E02001449	Hightown & Thornton	msoa	2022-01-03	8759	7336	6891	5317
E12000002	North West	E08000014	Sefton	E08000014	Sefton	E02001450	Blundellsands	msoa	2022-01-03	7847	6938	6556	5265
E12000002	North West	E08000014	Sefton	E08000014	Sefton	E02001451	Netherton North	msoa	2022-01-03	5418	4138	3773	2519
E12000002	North West	E08000014	Sefton	E08000014	Sefton	E02001452	Ford	msoa	2022-01-03	5629	4263	3893	2553
E12000002	North West	E08000014	Sefton	E08000014	Sefton	E02001453	Crosby East	msoa	2022-01-03	7968	6975	6556	4987
E12000002	North West	E08000014	Sefton	E08000014	Sefton	E02001454	Aintree East & Waddicar	msoa	2022-01-03	6604	5620	5289	3966
E12000002	North West	E08000014	Sefton	E08000014	Sefton	E02001455	Aintree West & Old Roan	msoa	2022-01-03	6486	5469	5173	3803
E12000002	North West	E08000014	Sefton	E08000014	Sefton	E02001456	Brighton le Sands & Crosby West	msoa	2022-01-03	6723	5672	5316	3984
E12000002	North West	E08000014	Sefton	E08000014	Sefton	E02001457	Netherton South	msoa	2022-01-03	5994	4475	4131	2703
E12000002	North West	E08000014	Sefton	E08000014	Sefton	E02001458	Waterloo	msoa	2022-01-03	7046	5886	5462	3858
E12000002	North West	E08000014	Sefton	E08000014	Sefton	E02001459	Litherland North	msoa	2022-01-03	6367	4924	4503	3103
E12000002	North West	E08000014	Sefton	E08000014	Sefton	E02001460	Seaforth North	msoa	2022-01-03	7013	5439	5027	3498
E12000002	North West	E08000014	Sefton	E08000014	Sefton	E02001461	Litherland South	msoa	2022-01-03	6258	5142	4760	3279
E12000002	North West	E08000014	Sefton	E08000014	Sefton	E02001462	Seaforth South	msoa	2022-01-03	6876	4893	4424	2739
E12000002	North West	E08000014	Sefton	E08000014	Sefton	E02001463	Orrell	msoa	2022-01-03	6653	5045	4614	2991
E12000002	North West	E08000014	Sefton	E08000014	Sefton	E02001464	Bootle North	msoa	2022-01-03	6436	4514	4053	2506
E12000002	North West	E08000014	Sefton	E08000014	Sefton	E02001465	Bootle South	msoa	2022-01-03	7018	4884	4386	2589
E12000002	North West	E08000014	Sefton	E08000014	Sefton	E02001466	Bootle East	msoa	2022-01-03	8266	5998	5449	3496
E12000002	North West	E08000015	Wirral	E08000015	Wirral	E02001467	New Brighton	msoa	2022-01-03	7103	6023	5667	4422
E12000002	North West	E08000015	Wirral	E08000015	Wirral	E02001468	Wallasey East	msoa	2022-01-03	7042	5748	5341	3890
E12000002	North West	E08000015	Wirral	E08000015	Wirral	E02001469	Wallasey Village	msoa	2022-01-03	7173	6259	5890	4687
E12000002	North West	E08000015	Wirral	E08000015	Wirral	E02001470	Wallasey Central	msoa	2022-01-03	7808	6751	6340	4924
E12000002	North West	E08000015	Wirral	E08000015	Wirral	E02001471	Egremont	msoa	2022-01-03	6834	5106	4635	3212
E12000002	North West	E08000015	Wirral	E08000015	Wirral	E02001472	Leasowe	msoa	2022-01-03	6467	5351	4910	3564
E12000002	North West	E08000015	Wirral	E08000015	Wirral	E02001473	Liscard	msoa	2022-01-03	6926	5669	5277	3935
E12000002	North West	E08000015	Wirral	E08000015	Wirral	E02001474	Seacombe	msoa	2022-01-03	6399	4551	4041	2621
E12000002	North West	E08000015	Wirral	E08000015	Wirral	E02001475	Leasowe South & Moreton East	msoa	2022-01-03	5694	4395	4012	2697
E12000002	North West	E08000015	Wirral	E08000015	Wirral	E02001476	Poulton	msoa	2022-01-03	7155	5266	4765	3097
E12000002	North West	E08000015	Wirral	E08000015	Wirral	E02001477	Bidston Hill	msoa	2022-01-03	6913	4814	4292	2412
E12000002	North West	E08000015	Wirral	E08000015	Wirral	E02001478	Moreton West	msoa	2022-01-03	7522	6407	6005	4457
E12000002	North West	E08000015	Wirral	E08000015	Wirral	E02001479	Great Meols	msoa	2022-01-03	5754	5210	4934	3942
E12000002	North West	E08000015	Wirral	E08000015	Wirral	E02001480	Hoylake	msoa	2022-01-03	7206	6394	6008	4929
E12000002	North West	E08000015	Wirral	E08000015	Wirral	E02001481	Claughton North	msoa	2022-01-03	7795	6557	6079	4429
E12000002	North West	E08000015	Wirral	E08000015	Wirral	E02001482	Birkenhead Central	msoa	2022-01-03	7768	5450	4874	2956
E12000002	North West	E08000015	Wirral	E08000015	Wirral	E02001483	Saughall Massie	msoa	2022-01-03	6562	5824	5515	4410
E12000002	North West	E08000015	Wirral	E08000015	Wirral	E02001484	Upton West	msoa	2022-01-03	7395	6453	6037	4746
E12000002	North West	E08000015	Wirral	E08000015	Wirral	E02001485	Noctorum North & Upton East	msoa	2022-01-03	6212	4783	4341	2827
E12000002	North West	E08000015	Wirral	E08000015	Wirral	E02001486	Claughton South & Oxton North	msoa	2022-01-03	7331	6326	5974	4715
E12000002	North West	E08000015	Wirral	E08000015	Wirral	E02001487	Birkenhead South	msoa	2022-01-03	8371	6029	5363	3351
E12000002	North West	E08000015	Wirral	E08000015	Wirral	E02001488	Oxton South	msoa	2022-01-03	7364	5897	5437	3873
E12000002	North West	E08000015	Wirral	E08000015	Wirral	E02001489	Greasby	msoa	2022-01-03	7349	6746	6412	5452
E12000002	North West	E08000015	Wirral	E08000015	Wirral	E02001490	Noctorum South	msoa	2022-01-03	7685	6666	6195	4600
E12000002	North West	E08000015	Wirral	E08000015	Wirral	E02001491	Woodchurch	msoa	2022-01-03	6210	4819	4390	3049
E12000002	North West	E08000015	Wirral	E08000015	Wirral	E02001492	West Kirby	msoa	2022-01-03	7062	6260	5826	4832
E12000002	North West	E08000015	Wirral	E08000015	Wirral	E02001493	Tranmere	msoa	2022-01-03	7827	5645	5065	3281
E12000002	North West	E08000015	Wirral	E08000015	Wirral	E02001494	Caldy & Newton	msoa	2022-01-03	6630	5990	5636	4841
E12000002	North West	E08000015	Wirral	E08000015	Wirral	E02001495	Egerton Park	msoa	2022-01-03	7199	5875	5380	3861
E12000002	North West	E08000015	Wirral	E08000015	Wirral	E02001496	Prenton	msoa	2022-01-03	5529	4812	4487	3486
E12000002	North West	E08000015	Wirral	E08000015	Wirral	E02001497	Bebington New Ferry	msoa	2022-01-03	7341	5721	5203	3531
E12000002	North West	E08000015	Wirral	E08000015	Wirral	E02001498	Woodhey	msoa	2022-01-03	6562	5741	5335	4126
E12000002	North West	E08000015	Wirral	E08000015	Wirral	E02001499	Thursaston & Irby	msoa	2022-01-03	6115	5574	5299	4563
E12000002	North West	E08000015	Wirral	E08000015	Wirral	E02001500	Pensby & Thingwall	msoa	2022-01-03	6852	6156	5832	4889
E12000002	North West	E08000015	Wirral	E08000015	Wirral	E02001501	Higher Bebington	msoa	2022-01-03	7123	6395	6012	4700
E12000002	North West	E08000015	Wirral	E08000015	Wirral	E02001502	Lower Bebington & Bromborough Pool	msoa	2022-01-03	8516	7305	6863	5157
E12000002	North West	E08000015	Wirral	E08000015	Wirral	E02001503	Heswall	msoa	2022-01-03	6934	6288	5951	5028
E12000002	North West	E08000015	Wirral	E08000015	Wirral	E02001504	Poulton, Raby Mere & Thornton Hough	msoa	2022-01-03	6582	6161	5897	5007
E12000002	North West	E08000015	Wirral	E08000015	Wirral	E02001505	Bromborough North	msoa	2022-01-03	5912	5055	4713	3530
E12000002	North West	E08000015	Wirral	E08000015	Wirral	E02001506	Gayton & Lower Heswall	msoa	2022-01-03	8337	7795	7389	6473
E12000002	North West	E08000015	Wirral	E08000015	Wirral	E02001507	Bromborough South	msoa	2022-01-03	6441	5920	5584	4499
E12000002	North West	E08000015	Wirral	E08000015	Wirral	E02001508	Eastham	msoa	2022-01-03	7401	6279	5813	4240
E12000002	North West	E06000006	Halton	E06000006	Halton	E02002574	Farnworth	msoa	2022-01-03	7750	6948	6547	5118
E12000002	North West	E06000006	Halton	E06000006	Halton	E02002575	Upton Rocks	msoa	2022-01-03	8694	7640	7181	5587
E12000002	North West	E06000006	Halton	E06000006	Halton	E02002576	Halton View	msoa	2022-01-03	6796	5675	5323	3973
E12000002	North West	E06000006	Halton	E06000006	Halton	E02002577	Hough Green	msoa	2022-01-03	6699	5213	4794	3345
E12000002	North West	E06000006	Halton	E06000006	Halton	E02002578	Victoria Park	msoa	2022-01-03	7571	6139	5671	4145
E12000002	North West	E06000006	Halton	E06000006	Halton	E02002579	Ditton	msoa	2022-01-03	7148	5684	5266	3762
E12000002	North West	E06000006	Halton	E06000006	Halton	E02002580	Widnes Riverside	msoa	2022-01-03	7399	5302	4795	3103
E12000002	North West	E06000006	Halton	E06000006	Halton	E02002581	Hale Bank	msoa	2022-01-03	6607	5524	5189	3906
E12000002	North West	E06000006	Halton	E06000006	Halton	E02002582	Sandymoor, Daresbury & Preston Brook	msoa	2022-01-03	8969	7401	6787	5060
E12000002	North West	E06000006	Halton	E06000006	Halton	E02002583	Halton Castlefield	msoa	2022-01-03	6888	5135	4665	2862
E12000002	North West	E06000006	Halton	E06000006	Halton	E02002584	Runcorn Halton Road	msoa	2022-01-03	6671	5458	5049	3478
E12000002	North West	E06000006	Halton	E06000006	Halton	E02002585	Runcorn Town & Westfield	msoa	2022-01-03	9692	7608	7053	4727
E12000002	North West	E06000006	Halton	E06000006	Halton	E02002586	Grange, Halton Brook & Hallwood Park	msoa	2022-01-03	9011	6671	5999	3715
E12000002	North West	E06000006	Halton	E06000006	Halton	E02002587	Norton	msoa	2022-01-03	5988	4519	4127	2752
E12000002	North West	E06000006	Halton	E06000006	Halton	E02002588	Halton Lea & Brookvale	msoa	2022-01-03	6726	5157	4745	3070
E12000002	North West	E06000006	Halton	E06000006	Halton	E02002589	Beechwood & Heath	msoa	2022-01-03	5835	5166	4881	3868
E12000002	North West	E06000007	Warrington	E06000007	Warrington	E02002590	Culcheth West & Croft	msoa	2022-01-03	7222	6101	5635	4342
E12000002	North West	E06000007	Warrington	E06000007	Warrington	E02002591	Culcheth East & Hollins Green	msoa	2022-01-03	6041	5292	4931	3866
E12000002	North West	E06000007	Warrington	E06000007	Warrington	E02002592	Winwick & Burtonwood	msoa	2022-01-03	5845	5018	4719	3695
E12000002	North West	E06000007	Warrington	E06000007	Warrington	E02002593	Locking Stumps	msoa	2022-01-03	4765	4039	3777	2935
E12000002	North West	E06000007	Warrington	E06000007	Warrington	E02002594	Oakwood & Gorse Covert	msoa	2022-01-03	5158	4106	3808	2845
E12000002	North West	E06000007	Warrington	E06000007	Warrington	E02002595	Hulme	msoa	2022-01-03	7263	5266	4774	3044
E12000002	North West	E06000007	Warrington	E06000007	Warrington	E02002596	Houghton Green & Fearnhead	msoa	2022-01-03	7556	6388	6021	4614
E12000002	North West	E06000007	Warrington	E06000007	Warrington	E02002597	Blackbrook	msoa	2022-01-03	8392	6304	5688	3727
E12000002	North West	E06000007	Warrington	E06000007	Warrington	E02002598	Kingswood & Whittle Hall	msoa	2022-01-03	9745	8485	7738	5664
E12000002	North West	E06000007	Warrington	E06000007	Warrington	E02002599	Callands & Old Hall	msoa	2022-01-03	10344	8949	8280	6253
E12000002	North West	E06000007	Warrington	E06000007	Warrington	E02002600	Orford	msoa	2022-01-03	8755	6689	6178	4209
E12000002	North West	E06000007	Warrington	E06000007	Warrington	E02002601	Padgate & Paddington	msoa	2022-01-03	8386	7252	6799	5088
E12000002	North West	E06000007	Warrington	E06000007	Warrington	E02002602	Bewsey & Dallam	msoa	2022-01-03	7788	5442	4897	3067
E12000002	North West	E06000007	Warrington	E06000007	Warrington	E02002603	Woolston	msoa	2022-01-03	6604	5722	5372	4073
E12000002	North West	E06000007	Warrington	E06000007	Warrington	E02002604	Great Sankey	msoa	2022-01-03	7074	6358	5997	4787
E12000002	North West	E06000007	Warrington	E06000007	Warrington	E02002605	Hood Manor & Sankey Bridges	msoa	2022-01-03	8223	7010	6474	4799
E12000002	North West	E06000007	Warrington	E06000007	Warrington	E02002606	Fairfield & Howley	msoa	2022-01-03	10625	7625	6983	4470
E12000002	North West	E06000007	Warrington	E06000007	Warrington	E02002607	Central Warrington	msoa	2022-01-03	10929	8140	7494	5096
E12000002	North West	E06000007	Warrington	E06000007	Warrington	E02002608	Penketh & Cuerdley	msoa	2022-01-03	7521	6867	6516	5322
E12000002	North West	E06000007	Warrington	E06000007	Warrington	E02002609	Latchford	msoa	2022-01-03	8418	6683	6111	3988
E12000002	North West	E06000007	Warrington	E06000007	Warrington	E02002610	Lymm	msoa	2022-01-03	11629	10475	9697	7980
E12000002	North West	E06000007	Warrington	E06000007	Warrington	E02002611	Grappenhall	msoa	2022-01-03	7139	6440	6060	4887
E12000002	North West	E06000007	Warrington	E06000007	Warrington	E02002612	Stockton Heath & Hillcliffe	msoa	2022-01-03	8486	7445	6960	5510
E12000002	North West	E06000007	Warrington	E06000007	Warrington	E02002613	Appleton Thorn, Stretton & Walton	msoa	2022-01-03	6782	5985	5558	4430
E12000002	North West	E06000007	Warrington	E06000007	Warrington	E02002614	Appleton	msoa	2022-01-03	5678	5187	4904	4115
E12000002	North West	E06000008	Blackburn with Darwen	E06000008	Blackburn with Darwen	E02002615	Roe Lee, Brownhill & Sunnybower	msoa	2022-01-03	9384	7447	6715	4010
E12000002	North West	E06000008	Blackburn with Darwen	E06000008	Blackburn with Darwen	E02002616	Lammack & Revidge	msoa	2022-01-03	8236	6469	5722	3031
E12000002	North West	E06000008	Blackburn with Darwen	E06000008	Blackburn with Darwen	E02002617	Little Harwood	msoa	2022-01-03	8785	6420	5528	2341
E12000002	North West	E06000008	Blackburn with Darwen	E06000008	Blackburn with Darwen	E02002618	Bastwell	msoa	2022-01-03	7138	5263	4508	1820
E12000002	North West	E06000008	Blackburn with Darwen	E06000008	Blackburn with Darwen	E02002619	Wensley Fold	msoa	2022-01-03	8807	6097	5261	2298
E12000002	North West	E06000008	Blackburn with Darwen	E06000008	Blackburn with Darwen	E02002620	Central Blackburn	msoa	2022-01-03	8412	5769	4982	2257
E12000002	North West	E06000008	Blackburn with Darwen	E06000008	Blackburn with Darwen	E02002621	Audley	msoa	2022-01-03	7943	5555	4763	1734
E12000002	North West	E06000008	Blackburn with Darwen	E06000008	Blackburn with Darwen	E02002622	Shadsworth & Intack	msoa	2022-01-03	9797	6564	5635	2688
E12000002	North West	E06000008	Blackburn with Darwen	E06000008	Blackburn with Darwen	E02002623	Witton, Mill Hill & Hollin Bank	msoa	2022-01-03	9770	6857	6045	3502
E12000002	North West	E06000008	Blackburn with Darwen	E06000008	Blackburn with Darwen	E02002624	Beardwood, Pleasington & Livesey	msoa	2022-01-03	7919	7015	6505	4764
E12000002	North West	E06000008	Blackburn with Darwen	E06000008	Blackburn with Darwen	E02002625	Queen's Park & Higher Croft	msoa	2022-01-03	9126	6850	6097	3657
E12000002	North West	E06000008	Blackburn with Darwen	E06000008	Blackburn with Darwen	E02002626	Meadowhead	msoa	2022-01-03	6798	5440	4937	3335
E12000002	North West	E06000008	Blackburn with Darwen	E06000008	Blackburn with Darwen	E02002627	Ewood & Fernhurst	msoa	2022-01-03	6676	5692	5192	3599
E12000002	North West	E06000008	Blackburn with Darwen	E06000008	Blackburn with Darwen	E02002628	North Darwen	msoa	2022-01-03	6337	5099	4678	3304
E12000002	North West	E06000008	Blackburn with Darwen	E06000008	Blackburn with Darwen	E02002629	East Darwen	msoa	2022-01-03	5315	4085	3694	2331
E12000002	North West	E06000008	Blackburn with Darwen	E06000008	Blackburn with Darwen	E02002630	Darwen Town	msoa	2022-01-03	5704	4568	4173	2838
E12000002	North West	E06000008	Blackburn with Darwen	E06000008	Blackburn with Darwen	E02002631	South Darwen & Whitehall	msoa	2022-01-03	8235	7062	6585	4925
E12000002	North West	E06000008	Blackburn with Darwen	E06000008	Blackburn with Darwen	E02002632	Tockholes, Edgworth & Hoddlesden	msoa	2022-01-03	5806	5207	4922	3959
E12000002	North West	E06000009	Blackpool	E06000009	Blackpool	E02002633	Little Bispham & Anchorsholme	msoa	2022-01-03	7176	6241	5830	4735
E12000002	North West	E06000009	Blackpool	E06000009	Blackpool	E02002634	Churchtown	msoa	2022-01-03	7665	6617	6234	4983
E12000002	North West	E06000009	Blackpool	E06000009	Blackpool	E02002635	Norbreck & Bispham	msoa	2022-01-03	7261	6282	5894	4698
E12000002	North West	E06000009	Blackpool	E06000009	Blackpool	E02002636	Warbreck & Bispham Road	msoa	2022-01-03	7328	6162	5699	4222
E12000002	North West	E06000009	Blackpool	E06000009	Blackpool	E02002637	Hoohill	msoa	2022-01-03	5693	4772	4460	3340
E12000002	North West	E06000009	Blackpool	E06000009	Blackpool	E02002638	North Shore	msoa	2022-01-03	6863	4883	4340	2904
E12000002	North West	E06000009	Blackpool	E06000009	Blackpool	E02002639	Little Layton & Little Carleton	msoa	2022-01-03	5500	4137	3675	2489
E12000002	North West	E06000009	Blackpool	E06000009	Blackpool	E02002640	North East Centre	msoa	2022-01-03	6597	4691	4145	2716
E12000002	North West	E06000009	Blackpool	E06000009	Blackpool	E02002641	Queenstown & Layton	msoa	2022-01-03	7454	6157	5702	4148
E12000002	North West	E06000009	Blackpool	E06000009	Blackpool	E02002642	Central Blackpool	msoa	2022-01-03	7696	5334	4723	3127
E12000002	North West	E06000009	Blackpool	E06000009	Blackpool	E02002643	Park Road	msoa	2022-01-03	7377	5325	4750	3175
E12000002	North West	E06000009	Blackpool	E06000009	Blackpool	E02002644	Stanley Park & Great Marton	msoa	2022-01-03	7064	5971	5553	4160
E12000002	North West	E06000009	Blackpool	E06000009	Blackpool	E02002645	South Promenade & Seasiders Way	msoa	2022-01-03	6565	4567	4029	2580
E12000002	North West	E06000009	Blackpool	E06000009	Blackpool	E02002646	Little Marton & Marton Moss Side	msoa	2022-01-03	6551	5351	4938	3594
E12000002	North West	E06000009	Blackpool	E06000009	Blackpool	E02002647	Victoria	msoa	2022-01-03	7486	5751	5205	3576
E12000002	North West	E06000009	Blackpool	E06000009	Blackpool	E02002648	Hawes Side	msoa	2022-01-03	6332	5096	4648	3312
E12000002	North West	E06000009	Blackpool	E06000009	Blackpool	E02002649	South Shore	msoa	2022-01-03	7965	6583	6064	4404
E12000002	North West	E06000009	Blackpool	E06000009	Blackpool	E02002650	Common Edge	msoa	2022-01-03	7722	6596	6170	4764
E12000002	North West	E06000009	Blackpool	E06000009	Blackpool	E02002651	Squires Gate	msoa	2022-01-03	7309	6299	5893	4448
E12000002	North West	E06000050	Cheshire West and Chester	E06000050	Cheshire West and Chester	E02003794	Elton, Mickle Trafford & Great Barrow	msoa	2022-01-03	8011	7028	6580	5248
E12000002	North West	E06000050	Cheshire West and Chester	E06000050	Cheshire West and Chester	E02003795	Capenhurst, Saughall & Moston	msoa	2022-01-03	5969	5353	4940	3611
E12000002	North West	E06000050	Cheshire West and Chester	E06000050	Cheshire West and Chester	E02003796	Upton East	msoa	2022-01-03	6849	6042	5631	4468
E12000002	North West	E06000050	Cheshire West and Chester	E06000050	Cheshire West and Chester	E02003797	Upton West & Heath	msoa	2022-01-03	9313	8170	7643	6012
E12000002	North West	E06000050	Cheshire West and Chester	E06000050	Cheshire West and Chester	E02003798	Blacon North	msoa	2022-01-03	5757	4514	4121	2698
E12000002	North West	E06000050	Cheshire West and Chester	E06000050	Cheshire West and Chester	E02003799	Blacon South	msoa	2022-01-03	6608	5307	4880	3243
E12000002	North West	E06000050	Cheshire West and Chester	E06000050	Cheshire West and Chester	E02003800	Kelsall, Tarvin & Ashton Hayes	msoa	2022-01-03	6433	5938	5566	4673
E12000002	North West	E06000050	Cheshire West and Chester	E06000050	Cheshire West and Chester	E02003801	Vicars Cross & Hoole East	msoa	2022-01-03	6580	5804	5386	4262
E12000002	North West	E06000050	Cheshire West and Chester	E06000050	Cheshire West and Chester	E02003802	Chester Boughton West & Hoole	msoa	2022-01-03	8737	6706	6216	4171
E12000002	North West	E06000050	Cheshire West and Chester	E06000050	Cheshire West and Chester	E02003803	Chester City & Garden Quarter	msoa	2022-01-03	9969	7128	6520	4022
E12000002	North West	E06000050	Cheshire West and Chester	E06000050	Cheshire West and Chester	E02003804	Chester Boughton East	msoa	2022-01-03	6397	5426	5054	3891
E12000002	North West	E06000050	Cheshire West and Chester	E06000050	Cheshire West and Chester	E02003805	Christleton, Guilden Sutton & Waverton	msoa	2022-01-03	5934	5412	5044	4231
E12000002	North West	E06000050	Cheshire West and Chester	E06000050	Cheshire West and Chester	E02003806	Boughton Heath & Huntington	msoa	2022-01-03	7190	6476	6035	4779
E12000002	North West	E06000050	Cheshire West and Chester	E06000050	Cheshire West and Chester	E02003807	Chester Handbridge Park	msoa	2022-01-03	8083	7099	6632	5334
E12000002	North West	E06000050	Cheshire West and Chester	E06000050	Cheshire West and Chester	E02003808	Lache	msoa	2022-01-03	5850	4792	4390	2966
E12000002	North West	E06000050	Cheshire West and Chester	E06000050	Cheshire West and Chester	E02003809	Dodleston, Tattenhall & Duddon	msoa	2022-01-03	7621	6860	6444	5306
E12000002	North West	E06000050	Cheshire West and Chester	E06000050	Cheshire West and Chester	E02003810	Churton, Farndon & Malpas	msoa	2022-01-03	8937	7992	7513	6062
E12000002	North West	E06000049	Cheshire East	E06000049	Cheshire East	E02003811	Cranage & Goostrey	msoa	2022-01-03	6678	6138	5813	4618
E12000002	North West	E06000049	Cheshire East	E06000049	Cheshire East	E02003812	Holmes Chapel	msoa	2022-01-03	5942	5390	5131	4135
E12000002	North West	E06000049	Cheshire East	E06000049	Cheshire East	E02003813	Middlewich West	msoa	2022-01-03	5547	5091	4826	4032
E12000002	North West	E06000049	Cheshire East	E06000049	Cheshire East	E02003814	Middlewich East	msoa	2022-01-03	7425	6614	6181	4820
E12000002	North West	E06000049	Cheshire East	E06000049	Cheshire East	E02003815	Buglawton	msoa	2022-01-03	6542	5616	5177	3476
E12000002	North West	E06000049	Cheshire East	E06000049	Cheshire East	E02003816	Congleton Town	msoa	2022-01-03	6763	5894	5498	3960
E12000002	North West	E06000049	Cheshire East	E06000049	Cheshire East	E02003817	Congleton West Heath	msoa	2022-01-03	6909	6324	5989	4683
E12000002	North West	E06000049	Cheshire East	E06000049	Cheshire East	E02003818	Hightown, Mossley & Timbersbrook	msoa	2022-01-03	5344	4938	4684	3801
E12000002	North West	E06000049	Cheshire East	E06000049	Cheshire East	E02003819	Sandbach North	msoa	2022-01-03	6249	5730	5430	4623
E12000002	North West	E06000049	Cheshire East	E06000049	Cheshire East	E02003820	Sandbach Ettiley Heath & Wheelock	msoa	2022-01-03	8417	7608	7128	5663
E12000002	North West	E06000049	Cheshire East	E06000049	Cheshire East	E02003821	Sandbach Heath	msoa	2022-01-03	5417	4849	4571	3778
E12000002	North West	E06000049	Cheshire East	E06000049	Cheshire East	E02003822	Scholar Green, Rode Heath & Brereton	msoa	2022-01-03	10618	9695	9197	7515
E12000002	North West	E06000049	Cheshire East	E06000049	Cheshire East	E02003823	Alsager East	msoa	2022-01-03	6340	5744	5429	4608
E12000002	North West	E06000049	Cheshire East	E06000049	Cheshire East	E02003824	Alsager West	msoa	2022-01-03	5804	5234	4875	4109
E12000002	North West	E06000049	Cheshire East	E06000049	Cheshire East	E02003825	Crewe Leighton	msoa	2022-01-03	5614	4957	4628	3523
E12000002	North West	E06000049	Cheshire East	E06000049	Cheshire East	E02003826	Crewe North East	msoa	2022-01-03	7685	6137	5599	3815
E12000002	North West	E06000049	Cheshire East	E06000049	Cheshire East	E02003827	Crewe Coppenhall & Underwood	msoa	2022-01-03	8915	6318	5754	3791
E12000002	North West	E06000049	Cheshire East	E06000049	Cheshire East	E02003828	Crewe North West	msoa	2022-01-03	6006	4476	4060	2759
E12000002	North West	E06000049	Cheshire East	E06000049	Cheshire East	E02003829	Crewe Sydney & Gateway	msoa	2022-01-03	5440	4551	4218	3292
E12000002	North West	E06000049	Cheshire East	E06000049	Cheshire East	E02003830	Crewe Town & Victoria Avenue	msoa	2022-01-03	7552	5219	4713	3112
E12000002	North West	E06000049	Cheshire East	E06000049	Cheshire East	E02003831	Haslington & Weston	msoa	2022-01-03	9134	8348	7860	6433
E12000002	North West	E06000049	Cheshire East	E06000049	Cheshire East	E02003832	Crewe Mill Street & College	msoa	2022-01-03	6536	4063	3603	2110
E12000002	North West	E06000049	Cheshire East	E06000049	Cheshire East	E02003833	Wistaston Green	msoa	2022-01-03	5816	5021	4671	3476
E12000002	North West	E06000049	Cheshire East	E06000049	Cheshire East	E02003834	Crewe Gresty Road	msoa	2022-01-03	6535	4706	4241	2728
E12000002	North West	E06000049	Cheshire East	E06000049	Cheshire East	E02003835	Crewe South West & Wistaston	msoa	2022-01-03	7780	7178	6824	5645
E12000002	North West	E06000049	Cheshire East	E06000049	Cheshire East	E02003836	Nantwich North East	msoa	2022-01-03	6349	5661	5332	4320
E12000002	North West	E06000049	Cheshire East	E06000049	Cheshire East	E02003837	Nantwich South East & Wybunbury	msoa	2022-01-03	13870	12516	11560	9106
E12000002	North West	E06000049	Cheshire East	E06000049	Cheshire East	E02003838	Willaston & Shavington	msoa	2022-01-03	7243	6541	6161	4754
E12000002	North West	E06000049	Cheshire East	E06000049	Cheshire East	E02003839	Nantwich South West	msoa	2022-01-03	6477	5786	5414	4383
E12000002	North West	E06000049	Cheshire East	E06000049	Cheshire East	E02003840	Audlem, Bunbury & Wrenbury	msoa	2022-01-03	10440	9597	9055	7642
E12000002	North West	E06000050	Cheshire West and Chester	E06000050	Cheshire West and Chester	E02003841	Neston & Parkgate	msoa	2022-01-03	7367	6633	6265	5256
E12000002	North West	E06000050	Cheshire West and Chester	E06000050	Cheshire West and Chester	E02003842	Hooton, Willaston & Ness	msoa	2022-01-03	5385	4964	4703	4011
E12000002	North West	E06000050	Cheshire West and Chester	E06000050	Cheshire West and Chester	E02003843	Little Sutton North & Overpool	msoa	2022-01-03	5828	4975	4645	3290
E12000002	North West	E06000050	Cheshire West and Chester	E06000050	Cheshire West and Chester	E02003844	Little Neston	msoa	2022-01-03	6142	5583	5259	4514
E12000002	North West	E06000050	Cheshire West and Chester	E06000050	Cheshire West and Chester	E02003845	Ellesmere Port Town & Rossmore	msoa	2022-01-03	9455	7071	6336	3568
E12000002	North West	E06000050	Cheshire West and Chester	E06000050	Cheshire West and Chester	E02003846	Little Sutton East	msoa	2022-01-03	6178	4907	4419	2723
E12000002	North West	E06000050	Cheshire West and Chester	E06000050	Cheshire West and Chester	E02003847	Little Sutton West	msoa	2022-01-03	9181	8321	7831	5974
E12000002	North West	E06000050	Cheshire West and Chester	E06000050	Cheshire West and Chester	E02003848	Ellesmere Port Pooltown Road	msoa	2022-01-03	4799	3854	3495	2304
E12000002	North West	E06000050	Cheshire West and Chester	E06000050	Cheshire West and Chester	E02003849	Wolverham & Stanlow	msoa	2022-01-03	7058	5470	4936	2928
E12000002	North West	E06000050	Cheshire West and Chester	E06000050	Cheshire West and Chester	E02003850	Great Sutton	msoa	2022-01-03	4714	4125	3887	2884
E12000002	North West	E06000050	Cheshire West and Chester	E06000050	Cheshire West and Chester	E02003851	Whitby & Stanney Woods	msoa	2022-01-03	5389	4799	4514	3387
E12000002	North West	E06000050	Cheshire West and Chester	E06000050	Cheshire West and Chester	E02003852	Ellesmere Port South	msoa	2022-01-03	6109	5505	5201	4045
E12000002	North West	E06000049	Cheshire East	E06000049	Cheshire East	E02003853	Disley & Lyme Park	msoa	2022-01-03	5765	5160	4895	4006
E12000002	North West	E06000049	Cheshire East	E06000049	Cheshire East	E02003854	Poynton West	msoa	2022-01-03	6002	5388	5107	4267
E12000002	North West	E06000049	Cheshire East	E06000049	Cheshire East	E02003855	Poynton East	msoa	2022-01-03	6146	5669	5387	4546
E12000002	North West	E06000049	Cheshire East	E06000049	Cheshire East	E02003856	Handforth & Dean Row	msoa	2022-01-03	10446	8765	8088	5725
E12000002	North West	E06000049	Cheshire East	E06000049	Cheshire East	E02003857	Lacey Green & Wilmslow Park	msoa	2022-01-03	6416	5275	4861	3609
E12000002	North West	E06000049	Cheshire East	E06000049	Cheshire East	E02003858	Wilmslow Town	msoa	2022-01-03	7133	5983	5558	4417
E12000002	North West	E06000049	Cheshire East	E06000049	Cheshire East	E02003859	Mobberley, Plumley & High Legh	msoa	2022-01-03	11357	10071	9475	7531
E12000002	North West	E06000049	Cheshire East	E06000049	Cheshire East	E02003860	Fulshaw Park & Lindow	msoa	2022-01-03	6734	5960	5544	4415
E12000002	North West	E06000049	Cheshire East	E06000049	Cheshire East	E02003861	Knutsford North	msoa	2022-01-03	5850	5076	4717	3637
E12000002	North West	E06000049	Cheshire East	E06000049	Cheshire East	E02003862	Prestbury & Adlington	msoa	2022-01-03	5156	4551	4290	3570
E12000002	North West	E06000049	Cheshire East	E06000049	Cheshire East	E02003863	South Knutsford & Bexton	msoa	2022-01-03	6251	5731	5357	4439
E12000002	North West	E06000049	Cheshire East	E06000049	Cheshire East	E02003864	Alderley Edge & Chelford	msoa	2022-01-03	8298	7153	6739	5235
E12000002	North West	E06000049	Cheshire East	E06000049	Cheshire East	E02003865	Bollington	msoa	2022-01-03	7533	6645	6231	5025
E12000002	North West	E06000049	Cheshire East	E06000049	Cheshire East	E02003866	Macclesfield Tytherington	msoa	2022-01-03	5828	5184	4881	3986
E12000002	North West	E06000049	Cheshire East	E06000049	Cheshire East	E02003867	Macclesfield Upton Priory & Greenside	msoa	2022-01-03	6875	6095	5660	4362
E12000002	North West	E06000049	Cheshire East	E06000049	Cheshire East	E02003868	Macclesfield East & Hurdsfield	msoa	2022-01-03	7653	6577	6117	4478
E12000002	North West	E06000049	Cheshire East	E06000049	Cheshire East	E02003869	Macclesfield Bollinbrook	msoa	2022-01-03	6823	6072	5711	4412
E12000002	North West	E06000049	Cheshire East	E06000049	Cheshire East	E02003870	Central Macclesfield	msoa	2022-01-03	9675	8056	7567	5335
E12000002	North West	E06000049	Cheshire East	E06000049	Cheshire East	E02003871	Macclesfield Weston	msoa	2022-01-03	6263	5392	5064	3705
E12000002	North West	E06000049	Cheshire East	E06000049	Cheshire East	E02003872	Gawsworth & Macclesfield Forest	msoa	2022-01-03	9441	8597	8187	6661
E12000002	North West	E06000049	Cheshire East	E06000049	Cheshire East	E02003873	Macclesfield South & Lyme Green	msoa	2022-01-03	5469	4499	4200	2866
E12000002	North West	E06000050	Cheshire West and Chester	E06000050	Cheshire West and Chester	E02003874	Frodsham	msoa	2022-01-03	8589	7642	7172	5860
E12000002	North West	E06000050	Cheshire West and Chester	E06000050	Cheshire West and Chester	E02003875	Comberbach, Acton Bridge & Whitley	msoa	2022-01-03	5951	5447	5195	4437
E12000002	North West	E06000050	Cheshire West and Chester	E06000050	Cheshire West and Chester	E02003876	Barnton	msoa	2022-01-03	5105	4462	4182	3184
E12000002	North West	E06000050	Cheshire West and Chester	E06000050	Cheshire West and Chester	E02003877	Helsby & Kingsley	msoa	2022-01-03	9069	8292	7831	6523
E12000002	North West	E06000050	Cheshire West and Chester	E06000050	Cheshire West and Chester	E02003878	Lostock & Wincham	msoa	2022-01-03	8295	7447	7023	5700
E12000002	North West	E06000050	Cheshire West and Chester	E06000050	Cheshire West and Chester	E02003879	Northwich Central & Winnington	msoa	2022-01-03	7809	6620	6138	4549
E12000002	North West	E06000050	Cheshire West and Chester	E06000050	Cheshire West and Chester	E02003880	Weaverham	msoa	2022-01-03	5845	5195	4887	3888
E12000002	North West	E06000050	Cheshire West and Chester	E06000050	Cheshire West and Chester	E02003881	Greenbank	msoa	2022-01-03	5416	4605	4220	3253
E12000002	North West	E06000050	Cheshire West and Chester	E06000050	Cheshire West and Chester	E02003882	Rudheath West & Leftwich	msoa	2022-01-03	8745	7440	6892	5204
E12000002	North West	E06000050	Cheshire West and Chester	E06000050	Cheshire West and Chester	E02003883	Hartford & Kingsmead	msoa	2022-01-03	10044	9167	8561	7195
E12000002	North West	E06000050	Cheshire West and Chester	E06000050	Cheshire West and Chester	E02003884	Sandiway	msoa	2022-01-03	7955	7315	6910	5807
E12000002	North West	E06000050	Cheshire West and Chester	E06000050	Cheshire West and Chester	E02003885	Davenham & Moulton	msoa	2022-01-03	5704	5174	4872	3973
E12000002	North West	E06000050	Cheshire West and Chester	E06000050	Cheshire West and Chester	E02003886	Wharton	msoa	2022-01-03	5975	5077	4630	3209
E12000002	North West	E06000050	Cheshire West and Chester	E06000050	Cheshire West and Chester	E02003887	Winsford North	msoa	2022-01-03	6103	5338	4984	3570
E12000002	North West	E06000050	Cheshire West and Chester	E06000050	Cheshire West and Chester	E02003888	Winsford Central	msoa	2022-01-03	5919	4996	4604	3204
E12000002	North West	E06000050	Cheshire West and Chester	E06000050	Cheshire West and Chester	E02003889	Winsford Over	msoa	2022-01-03	5513	4619	4185	2780
E12000002	North West	E06000050	Cheshire West and Chester	E06000050	Cheshire West and Chester	E02003890	Winsford Glebe Green	msoa	2022-01-03	6219	5401	5010	3521
E12000002	North West	E06000050	Cheshire West and Chester	E06000050	Cheshire West and Chester	E02003891	Tarporley & Eddisbury Hill	msoa	2022-01-03	6011	5537	5163	4378
E12000002	North West	E10000006	Cumbria	E07000026	Allerdale	E02003965	Wigton & Silloth	msoa	2022-01-03	10289	9491	9010	7189
E12000002	North West	E10000006	Cumbria	E07000026	Allerdale	E02003966	Boltons, Warnell & Solway Coast	msoa	2022-01-03	6631	6128	5846	4935
E12000002	North West	E10000006	Cumbria	E07000026	Allerdale	E02003967	Aspatria & Abbeytown	msoa	2022-01-03	7379	6742	6370	5111
E12000002	North West	E10000006	Cumbria	E07000026	Allerdale	E02003968	Maryport, Dearham & Crosby	msoa	2022-01-03	8044	7396	6954	4479
E12000002	North West	E10000006	Cumbria	E07000026	Allerdale	E02003969	Flimby, Ellenborough & Broughton Moor	msoa	2022-01-03	5833	5083	4698	2683
E12000002	North West	E10000006	Cumbria	E07000026	Allerdale	E02003970	West Cockermouth & Great Broughton	msoa	2022-01-03	7478	6914	6607	5548
E12000002	North West	E10000006	Cumbria	E07000026	Allerdale	E02003971	East Cockermouth & Buttermere	msoa	2022-01-03	7328	6828	6541	5501
E12000002	North West	E10000006	Cumbria	E07000026	Allerdale	E02003972	Workington North & Seaton	msoa	2022-01-03	7999	7112	6670	4740
E12000002	North West	E10000006	Cumbria	E07000026	Allerdale	E02003973	Workington West	msoa	2022-01-03	7676	6478	5958	3839
E12000002	North West	E10000006	Cumbria	E07000026	Allerdale	E02003974	Workington East	msoa	2022-01-03	6726	5990	5553	3902
E12000002	North West	E10000006	Cumbria	E07000026	Allerdale	E02003975	Harrington, Stainburn & Great Clifton	msoa	2022-01-03	6444	5891	5557	4194
E12000002	North West	E10000006	Cumbria	E07000026	Allerdale	E02003976	Keswick & Derwent Valley	msoa	2022-01-03	6250	5505	5180	4132
E12000002	North West	E10000006	Cumbria	E07000027	Barrow-in-Furness	E02003977	Askam & Dalton North	msoa	2022-01-03	5560	5016	4775	3676
E12000002	North West	E10000006	Cumbria	E07000027	Barrow-in-Furness	E02003978	Dalton South	msoa	2022-01-03	5247	4685	4418	3408
E12000002	North West	E10000006	Cumbria	E07000027	Barrow-in-Furness	E02003979	Hawcoat & Furness Abbey	msoa	2022-01-03	7199	6616	6324	5226
E12000002	North West	E10000006	Cumbria	E07000027	Barrow-in-Furness	E02003980	Orsmgill & Hindpool	msoa	2022-01-03	5884	4728	4337	3112
E12000002	North West	E10000006	Cumbria	E07000027	Barrow-in-Furness	E02003981	Parkside	msoa	2022-01-03	5988	5194	4838	3591
E12000002	North West	E10000006	Cumbria	E07000027	Barrow-in-Furness	E02003982	Roose	msoa	2022-01-03	7227	6436	5989	4716
E12000002	North West	E10000006	Cumbria	E07000027	Barrow-in-Furness	E02003983	Abbotsmead & Salthouse	msoa	2022-01-03	6620	5311	4876	3478
E12000002	North West	E10000006	Cumbria	E07000027	Barrow-in-Furness	E02003984	Barrow Central	msoa	2022-01-03	5894	4445	4021	2781
E12000002	North West	E10000006	Cumbria	E07000027	Barrow-in-Furness	E02003985	Walney Island North	msoa	2022-01-03	5985	5155	4864	3738
E12000002	North West	E10000006	Cumbria	E07000027	Barrow-in-Furness	E02003986	Walney Island South & Barrow Island	msoa	2022-01-03	5593	4742	4449	3389
E12000002	North West	E10000006	Cumbria	E07000028	Carlisle	E02003987	Longtown & Border	msoa	2022-01-03	5476	4289	3966	3209
E12000002	North West	E10000006	Cumbria	E07000028	Carlisle	E02003988	Brampton & Irthing	msoa	2022-01-03	6097	5475	5129	4344
E12000002	North West	E10000006	Cumbria	E07000028	Carlisle	E02003989	Carlisle Belah	msoa	2022-01-03	6785	6144	5849	4719
E12000002	North West	E10000006	Cumbria	E07000028	Carlisle	E02003990	Kingmoor, Houghton & Whiteclosegate	msoa	2022-01-03	9737	8845	8336	6733
E12000002	North West	E10000006	Cumbria	E07000028	Carlisle	E02003991	Belle Vue & Burgh	msoa	2022-01-03	6844	6351	6025	4895
E12000002	North West	E10000006	Cumbria	E07000028	Carlisle	E02003992	Central Carlisle	msoa	2022-01-03	7576	5974	5535	3977
E12000002	North West	E10000006	Cumbria	E07000028	Carlisle	E02003993	Wetheral, Corby & Geltsdale	msoa	2022-01-03	8203	7610	7213	6210
E12000002	North West	E10000006	Cumbria	E07000028	Carlisle	E02003994	Longsowerby & Caldewgate	msoa	2022-01-03	6497	5425	5036	3627
E12000002	North West	E10000006	Cumbria	E07000028	Carlisle	E02003995	Raffles & Morton	msoa	2022-01-03	8860	7500	6933	4954
E12000002	North West	E10000006	Cumbria	E07000028	Carlisle	E02003996	Denton Holme & Harraby Green	msoa	2022-01-03	8356	6858	6393	4425
E12000002	North West	E10000006	Cumbria	E07000028	Carlisle	E02003997	Botcherby & Harraby	msoa	2022-01-03	8536	6855	6258	4267
E12000002	North West	E10000006	Cumbria	E07000028	Carlisle	E02003998	Currock & Upperby	msoa	2022-01-03	5547	4659	4272	3007
E12000002	North West	E10000006	Cumbria	E07000028	Carlisle	E02003999	Garlands & Dalston	msoa	2022-01-03	10576	9679	9094	7293
E12000002	North West	E10000006	Cumbria	E07000029	Copeland	E02004000	Parton & Distington	msoa	2022-01-03	4666	4163	3889	2970
E12000002	North West	E10000006	Cumbria	E07000029	Copeland	E02004001	Whitehaven Harbour & Corkickle	msoa	2022-01-03	4861	4262	4001	3037
E12000002	North West	E10000006	Cumbria	E07000029	Copeland	E02004002	Hensingham, Hillcrest & Aikbank	msoa	2022-01-03	8780	7994	7517	5765
E12000002	North West	E10000006	Cumbria	E07000029	Copeland	E02004003	Cleator Moor, Frizington & Ennerdale	msoa	2022-01-03	10501	9326	8760	6510
E12000002	North West	E10000006	Cumbria	E07000029	Copeland	E02004004	Mirehouse, Kells & Woodhouse	msoa	2022-01-03	8705	7567	7013	5007
E12000002	North West	E10000006	Cumbria	E07000029	Copeland	E02004005	Egremont & Moor Row	msoa	2022-01-03	6920	6241	5850	4398
E12000002	North West	E10000006	Cumbria	E07000029	Copeland	E02004006	Thornhill, Gosforth & Seascale	msoa	2022-01-03	7751	7125	6784	5640
E12000002	North West	E10000006	Cumbria	E07000029	Copeland	E02004007	Millom & Duddon Valley	msoa	2022-01-03	8921	7837	7433	5925
E12000002	North West	E10000006	Cumbria	E07000030	Eden	E02004008	Langwathby, Kirkoswald & Alston Moor	msoa	2022-01-03	5829	5208	4946	4206
E12000002	North West	E10000006	Cumbria	E07000030	Eden	E02004009	Hesket, Lazonby & Skelton	msoa	2022-01-03	5503	5155	4889	4160
E12000002	North West	E10000006	Cumbria	E07000030	Eden	E02004010	Penrith Central & West	msoa	2022-01-03	6677	5688	5322	4066
E12000002	North West	E10000006	Cumbria	E07000030	Eden	E02004011	Penrith Outer	msoa	2022-01-03	10010	9122	8647	7090
E12000002	North West	E10000006	Cumbria	E07000030	Eden	E02004012	Askham, Ullswater & Greystoke	msoa	2022-01-03	5077	4605	4357	3660
E12000002	North West	E10000006	Cumbria	E07000030	Eden	E02004013	Appleby, Shap & Kirkby Thore	msoa	2022-01-03	9079	8399	7931	6541
E12000002	North West	E10000006	Cumbria	E07000030	Eden	E02004014	Kirkby Stephen, Tebay & Brough	msoa	2022-01-03	6968	6461	6118	5030
E12000002	North West	E10000006	Cumbria	E07000031	South Lakeland	E02004015	Windermere North, Ambleside & Langdales	msoa	2022-01-03	6479	5119	4802	3782
E12000002	North West	E10000006	Cumbria	E07000031	South Lakeland	E02004016	Windermere South & Staveley	msoa	2022-01-03	7908	6458	6091	4781
E12000002	North West	E10000006	Cumbria	E07000031	South Lakeland	E02004017	Kendal North & Burneside	msoa	2022-01-03	8188	7192	6752	5407
E12000002	North West	E10000006	Cumbria	E07000031	South Lakeland	E02004018	Kendal Town & Greenside	msoa	2022-01-03	7658	6415	5943	4450
E12000002	North West	E10000006	Cumbria	E07000031	South Lakeland	E02004019	Kendal East & Whinfell	msoa	2022-01-03	7247	6662	6334	5377
E12000002	North West	E10000006	Cumbria	E07000031	South Lakeland	E02004020	Kendal South	msoa	2022-01-03	8065	7330	6922	5725
E12000002	North West	E10000006	Cumbria	E07000031	South Lakeland	E02004021	Hawkshead & Cartmel Fell	msoa	2022-01-03	4961	4454	4274	3709
E12000002	North West	E10000006	Cumbria	E07000031	South Lakeland	E02004022	Coniston, Broughton & Kirkby	msoa	2022-01-03	5150	4628	4422	3699
E12000002	North West	E10000006	Cumbria	E07000031	South Lakeland	E02004023	Sedbergh & Kirkby Lonsdale	msoa	2022-01-03	6182	5453	4907	4120
E12000002	North West	E10000006	Cumbria	E07000031	South Lakeland	E02004024	Burton-in-Kendal, Levens & Natland	msoa	2022-01-03	7108	6497	6192	5348
E12000002	North West	E10000006	Cumbria	E07000031	South Lakeland	E02004025	Arnside, Milnthorpe & Holme	msoa	2022-01-03	7357	6728	6378	5511
E12000002	North West	E10000006	Cumbria	E07000031	South Lakeland	E02004026	Ulverston	msoa	2022-01-03	7406	6422	6083	4915
E12000002	North West	E10000006	Cumbria	E07000031	South Lakeland	E02004027	Grange-over-Sands & Cartmel Peninsula	msoa	2022-01-03	7613	7013	6790	5945
E12000002	North West	E10000006	Cumbria	E07000031	South Lakeland	E02004028	Swarthmoor & Low Furness	msoa	2022-01-03	7180	6614	6311	5328
E12000002	North West	E10000017	Lancashire	E07000117	Burnley	E02005176	Harle Syke & Lanehead	msoa	2022-01-03	8113	6674	6147	4214
E12000002	North West	E10000017	Lancashire	E07000117	Burnley	E02005177	Queensgate	msoa	2022-01-03	5755	4208	3762	2257
E12000002	North West	E10000017	Lancashire	E07000117	Burnley	E02005178	Central Burnley & Daneshouse	msoa	2022-01-03	10127	6335	5275	1944
E12000002	North West	E10000017	Lancashire	E07000117	Burnley	E02005179	Padiham	msoa	2022-01-03	8215	6184	5642	3785
E12000002	North West	E10000017	Lancashire	E07000117	Burnley	E02005180	Habergham & Ightenhill	msoa	2022-01-03	6429	5548	5191	3871
E12000002	North West	E10000017	Lancashire	E07000117	Burnley	E02005181	Whittlefield & Rose Grove	msoa	2022-01-03	5818	4571	4148	2748
E12000002	North West	E10000017	Lancashire	E07000117	Burnley	E02005182	Bank Hall & Fulledge	msoa	2022-01-03	5717	4056	3657	2217
E12000002	North West	E10000017	Lancashire	E07000117	Burnley	E02005183	Brunshaw & Brownside	msoa	2022-01-03	5494	4556	4242	3057
E12000002	North West	E10000017	Lancashire	E07000117	Burnley	E02005184	Cliviger, Worsthorne & Lane Bottom	msoa	2022-01-03	4722	4223	3995	3081
E12000002	North West	E10000017	Lancashire	E07000117	Burnley	E02005185	Barclay Hills & Trinity	msoa	2022-01-03	8302	5765	5160	3106
E12000002	North West	E10000017	Lancashire	E07000117	Burnley	E02005186	Hapton & Lowerhouse	msoa	2022-01-03	5635	4699	4375	3120
E12000002	North West	E10000017	Lancashire	E07000118	Chorley	E02005189	Clayton Brook	msoa	2022-01-03	4938	3890	3554	2364
E12000002	North West	E10000017	Lancashire	E07000118	Chorley	E02005190	Brindle & Withnell	msoa	2022-01-03	5739	5146	4841	3807
E12000002	North West	E10000017	Lancashire	E07000118	Chorley	E02005191	Clayton-le-Woods	msoa	2022-01-03	8536	7660	7186	5426
E12000002	North West	E10000017	Lancashire	E07000118	Chorley	E02005192	Whittle-le-Woods & Anglezarke	msoa	2022-01-03	7780	6993	6535	4816
E12000002	North West	E10000017	Lancashire	E07000118	Chorley	E02005193	Euxton	msoa	2022-01-03	7898	7123	6685	5261
E12000002	North West	E10000017	Lancashire	E07000118	Chorley	E02005194	Chorley North	msoa	2022-01-03	7342	6066	5611	4157
E12000002	North West	E10000017	Lancashire	E07000118	Chorley	E02005195	Croston & Mawdesley	msoa	2022-01-03	7611	6501	6056	4552
E12000002	North West	E10000017	Lancashire	E07000118	Chorley	E02005196	Chorley West	msoa	2022-01-03	9438	8298	7764	5903
E12000002	North West	E10000017	Lancashire	E07000118	Chorley	E02005197	Chorley East	msoa	2022-01-03	6408	5094	4632	3248
E12000002	North West	E10000017	Lancashire	E07000118	Chorley	E02005198	Chorley Town & South	msoa	2022-01-03	8560	7099	6506	4891
E12000002	North West	E10000017	Lancashire	E07000118	Chorley	E02005199	Eccleston & Charnock Richard	msoa	2022-01-03	7053	6325	5975	4647
E12000002	North West	E10000017	Lancashire	E07000118	Chorley	E02005200	Chorley South West	msoa	2022-01-03	7822	6450	5829	4277
E12000002	North West	E10000017	Lancashire	E07000118	Chorley	E02005201	Coppull	msoa	2022-01-03	7345	6308	5874	4671
E12000002	North West	E10000017	Lancashire	E07000118	Chorley	E02005202	Adlington & Rivington	msoa	2022-01-03	9066	8105	7643	6030
E12000002	North West	E10000017	Lancashire	E07000119	Fylde	E02005203	Elswick, Singleton & Weeton	msoa	2022-01-03	8696	7738	7242	5472
E12000002	North West	E10000017	Lancashire	E07000119	Fylde	E02005204	Kirkham & Wesham	msoa	2022-01-03	11243	9627	8969	6945
E12000002	North West	E10000017	Lancashire	E07000119	Fylde	E02005205	Clifton & Newton-with-Scales	msoa	2022-01-03	6105	5288	4916	3880
E12000002	North West	E10000017	Lancashire	E07000119	Fylde	E02005206	St Annes North & Airport	msoa	2022-01-03	6647	5811	5421	4374
E12000002	North West	E10000017	Lancashire	E07000119	Fylde	E02005207	Heyhouses & Park	msoa	2022-01-03	7954	7128	6716	5758
E12000002	North West	E10000017	Lancashire	E07000119	Fylde	E02005208	St Annes Town	msoa	2022-01-03	9755	8330	7833	6351
E12000002	North West	E10000017	Lancashire	E07000119	Fylde	E02005209	Warton & Freckleton	msoa	2022-01-03	8032	7150	6735	5445
E12000002	North West	E10000017	Lancashire	E07000119	Fylde	E02005210	Ansdell & Fairhaven	msoa	2022-01-03	9545	8719	8302	7201
E12000002	North West	E10000017	Lancashire	E07000119	Fylde	E02005211	Lytham	msoa	2022-01-03	8146	7146	6770	5811
E12000002	North West	E10000017	Lancashire	E07000120	Hyndburn	E02005212	Great Harwood	msoa	2022-01-03	9882	8045	7416	4986
E12000002	North West	E10000017	Lancashire	E07000120	Hyndburn	E02005213	Clayton-le-Moors & Huncoat	msoa	2022-01-03	10289	8348	7668	5259
E12000002	North West	E10000017	Lancashire	E07000120	Hyndburn	E02005214	Rishton	msoa	2022-01-03	6031	4891	4518	3142
E12000002	North West	E10000017	Lancashire	E07000120	Hyndburn	E02005215	Accrington North East	msoa	2022-01-03	11065	8532	7759	4914
E12000002	North West	E10000017	Lancashire	E07000120	Hyndburn	E02005216	Church	msoa	2022-01-03	4898	3690	3350	2090
E12000002	North West	E10000017	Lancashire	E07000120	Hyndburn	E02005217	Accrington West	msoa	2022-01-03	11482	7619	6451	2604
E12000002	North West	E10000017	Lancashire	E07000120	Hyndburn	E02005218	Oswaldtwistle	msoa	2022-01-03	6684	5440	4960	3244
E12000002	North West	E10000017	Lancashire	E07000120	Hyndburn	E02005219	Accrington South East	msoa	2022-01-03	7746	6251	5782	3973
E12000002	North West	E10000017	Lancashire	E07000120	Hyndburn	E02005220	Broadfield & Knuzden	msoa	2022-01-03	5500	4705	4399	3202
E12000002	North West	E10000017	Lancashire	E07000121	Lancaster	E02005221	Carnforth, Silverdale & Warton	msoa	2022-01-03	9263	8347	7906	6721
E12000002	North West	E10000017	Lancashire	E07000121	Lancaster	E02005222	Kellet & Lune Valley	msoa	2022-01-03	6018	5325	5058	4385
E12000002	North West	E10000017	Lancashire	E07000121	Lancaster	E02005223	Hest Bank & Bolton-le-Sands	msoa	2022-01-03	6839	6348	6059	5241
E12000002	North West	E10000017	Lancashire	E07000121	Lancaster	E02005224	Bare	msoa	2022-01-03	4900	4451	4265	3699
E12000002	North West	E10000017	Lancashire	E07000121	Lancaster	E02005225	Halton & Caton	msoa	2022-01-03	5397	4971	4685	3922
E12000002	North West	E10000017	Lancashire	E07000121	Lancaster	E02005226	Morecambe Town	msoa	2022-01-03	7144	5391	4935	3603
E12000002	North West	E10000017	Lancashire	E07000121	Lancaster	E02005228	Morecambe South West	msoa	2022-01-03	5221	4323	4002	3076
E12000002	North West	E10000017	Lancashire	E07000121	Lancaster	E02005229	Morecambe West End	msoa	2022-01-03	5456	4049	3668	2569
E12000002	North West	E10000017	Lancashire	E07000121	Lancaster	E02005230	Morecambe Westgate	msoa	2022-01-03	6341	5090	4747	3673
E12000002	North West	E10000017	Lancashire	E07000121	Lancaster	E02005231	Skerton & Vale	msoa	2022-01-03	7388	5784	5329	3849
E12000002	North West	E10000017	Lancashire	E07000121	Lancaster	E02005233	Lancaster East	msoa	2022-01-03	7506	6115	5681	4339
E12000002	North West	E10000017	Lancashire	E07000121	Lancaster	E02005234	Lancaster Central	msoa	2022-01-03	8745	5979	5365	3813
E12000002	North West	E10000017	Lancashire	E07000121	Lancaster	E02005235	Moorlands & Greaves	msoa	2022-01-03	4737	3527	3296	2442
E12000002	North West	E10000017	Lancashire	E07000121	Lancaster	E02005236	Heysham & Overton	msoa	2022-01-03	12397	10522	9798	7785
E12000002	North West	E10000017	Lancashire	E07000121	Lancaster	E02005237	Marsh, Haverbreaks & Scotforth West	msoa	2022-01-03	9653	7940	7370	5822
E12000002	North West	E10000017	Lancashire	E07000121	Lancaster	E02005238	Scotforth East & Bowerham	msoa	2022-01-03	5278	4384	4095	3279
E12000002	North West	E10000017	Lancashire	E07000121	Lancaster	E02005239	University, Galgate & Dolphinholme	msoa	2022-01-03	18427	11173	9710	6551
E12000002	North West	E10000017	Lancashire	E07000122	Pendle	E02005240	Barnoldswick North	msoa	2022-01-03	5061	4079	3791	2486
E12000002	North West	E10000017	Lancashire	E07000122	Pendle	E02005241	Barnoldswick South	msoa	2022-01-03	5062	4080	3796	2536
E12000002	North West	E10000017	Lancashire	E07000122	Pendle	E02005242	Earby & Salterforth	msoa	2022-01-03	5531	4666	4343	3048
E12000002	North West	E10000017	Lancashire	E07000122	Pendle	E02005243	Colne Horsfield	msoa	2022-01-03	4690	3689	3416	2338
E12000002	North West	E10000017	Lancashire	E07000122	Pendle	E02005244	Colne Vivary Bridge	msoa	2022-01-03	5238	3993	3649	2317
E12000002	North West	E10000017	Lancashire	E07000122	Pendle	E02005245	East Colne, Foulridge & Trawden	msoa	2022-01-03	6269	5426	5137	3836
E12000002	North West	E10000017	Lancashire	E07000122	Pendle	E02005246	Colne Waterside	msoa	2022-01-03	5016	3845	3454	2243
E12000002	North West	E10000017	Lancashire	E07000122	Pendle	E02005247	Barrowford, Higham & Pendleside	msoa	2022-01-03	9041	7924	7486	5807
E12000002	North West	E10000017	Lancashire	E07000122	Pendle	E02005248	Nelson Bradley	msoa	2022-01-03	6889	4697	3934	1986
E12000002	North West	E10000017	Lancashire	E07000122	Pendle	E02005249	Nelson East	msoa	2022-01-03	9785	6210	5400	2827
E12000002	North West	E10000017	Lancashire	E07000122	Pendle	E02005250	Nelson West	msoa	2022-01-03	8384	5587	4766	2201
E12000002	North West	E10000017	Lancashire	E07000122	Pendle	E02005251	Marsden	msoa	2022-01-03	6450	4916	4460	2919
E12000002	North West	E10000017	Lancashire	E07000122	Pendle	E02005252	Brierfield & Reedley	msoa	2022-01-03	9466	7095	6308	3566
E12000002	North West	E10000017	Lancashire	E07000123	Preston	E02005253	Grimsargh & Goosnargh	msoa	2022-01-03	6476	5881	5490	4313
E12000002	North West	E10000017	Lancashire	E07000123	Preston	E02005254	Broughton & Wychnor	msoa	2022-01-03	8481	7758	7160	5695
E12000002	North West	E10000017	Lancashire	E07000123	Preston	E02005255	Fulwood	msoa	2022-01-03	8614	7673	7127	5614
E12000002	North West	E10000017	Lancashire	E07000123	Preston	E02005256	Longsands	msoa	2022-01-03	6314	5575	5202	4083
E12000002	North West	E10000017	Lancashire	E07000123	Preston	E02005257	Ingol	msoa	2022-01-03	5132	3989	3640	2592
E12000002	North West	E10000017	Lancashire	E07000123	Preston	E02005258	Cadley & College	msoa	2022-01-03	7760	6601	6121	4374
E12000002	North West	E10000017	Lancashire	E07000123	Preston	E02005259	Brookfield & Holme Slack	msoa	2022-01-03	9439	7344	6567	4183
E12000002	North West	E10000017	Lancashire	E07000123	Preston	E02005260	Haslam Park	msoa	2022-01-03	6250	5367	5014	3865
E12000002	North West	E10000017	Lancashire	E07000123	Preston	E02005261	Ribbleton	msoa	2022-01-03	9452	6735	5903	3447
E12000002	North West	E10000017	Lancashire	E07000123	Preston	E02005262	Lea & Marina	msoa	2022-01-03	6296	5361	4996	3744
E12000002	North West	E10000017	Lancashire	E07000123	Preston	E02005263	Moor Park	msoa	2022-01-03	7037	4943	4322	2128
E12000002	North West	E10000017	Lancashire	E07000123	Preston	E02005264	Plungington & University	msoa	2022-01-03	12382	8734	7730	4256
E12000002	North West	E10000017	Lancashire	E07000123	Preston	E02005265	Ashton-on-Ribble & Larches	msoa	2022-01-03	9921	7987	7232	4971
E12000002	North West	E10000017	Lancashire	E07000123	Preston	E02005266	St Matthew's	msoa	2022-01-03	9072	5591	4721	2371
E12000002	North West	E10000017	Lancashire	E07000123	Preston	E02005267	St George's	msoa	2022-01-03	7324	4511	3909	1683
E12000002	North West	E10000017	Lancashire	E07000123	Preston	E02005268	Frenchwood & Fishwick	msoa	2022-01-03	8919	6068	5327	2775
E12000002	North West	E10000017	Lancashire	E07000123	Preston	E02005269	Preston Town Centre	msoa	2022-01-03	11639	7426	6576	3428
E12000002	North West	E10000017	Lancashire	E07000124	Ribble Valley	E02005270	Waddington, Gisburn & Slaidburn	msoa	2022-01-03	7379	6231	5820	4788
E12000002	North West	E10000017	Lancashire	E07000124	Ribble Valley	E02005271	Clitheroe North	msoa	2022-01-03	7490	6568	6091	4804
E12000002	North West	E10000017	Lancashire	E07000124	Ribble Valley	E02005272	Clitheroe South	msoa	2022-01-03	7951	6887	6420	4809
E12000002	North West	E10000017	Lancashire	E07000124	Ribble Valley	E02005273	Longridge North, Ribchester & Chipping	msoa	2022-01-03	5459	4876	4601	3705
E12000002	North West	E10000017	Lancashire	E07000124	Ribble Valley	E02005274	Read, Sabden & Chatburn	msoa	2022-01-03	7268	6464	6070	4792
E12000002	North West	E10000017	Lancashire	E07000124	Ribble Valley	E02005275	Longridge South	msoa	2022-01-03	5316	4689	4373	3334
E12000002	North West	E10000017	Lancashire	E07000124	Ribble Valley	E02005276	Whalley & Brockhall	msoa	2022-01-03	8516	7530	7030	5540
E12000002	North West	E10000017	Lancashire	E07000124	Ribble Valley	E02005277	Wilpshire & Mellor	msoa	2022-01-03	8127	7389	6967	5608
E12000002	North West	E10000017	Lancashire	E07000125	Rossendale	E02005278	Crawshawbooth, Reedsholme & Water	msoa	2022-01-03	7165	6147	5671	4233
E12000002	North West	E10000017	Lancashire	E07000125	Rossendale	E02005279	Haslingden	msoa	2022-01-03	9123	7259	6583	4468
E12000002	North West	E10000017	Lancashire	E07000125	Rossendale	E02005280	Bacup	msoa	2022-01-03	9668	7668	6938	4900
E12000002	North West	E10000017	Lancashire	E07000125	Rossendale	E02005281	Rawtenstall	msoa	2022-01-03	8009	6571	5957	4192
E12000002	North West	E10000017	Lancashire	E07000125	Rossendale	E02005284	Helmshore	msoa	2022-01-03	5531	4937	4594	3566
E12000002	North West	E10000017	Lancashire	E07000125	Rossendale	E02005285	Townsend Fold & Edenfield	msoa	2022-01-03	5765	5074	4753	3731
E12000002	North West	E10000017	Lancashire	E07000125	Rossendale	E02005286	Whitworth	msoa	2022-01-03	7046	5719	5287	3702
E12000002	North West	E10000017	Lancashire	E07000126	South Ribble	E02005287	Penwortham North	msoa	2022-01-03	4894	4481	4212	3342
E12000002	North West	E10000017	Lancashire	E07000126	South Ribble	E02005288	Gregson Lane & Coupe Green	msoa	2022-01-03	5344	4762	4466	3420
E12000002	North West	E10000017	Lancashire	E07000126	South Ribble	E02005289	Penwortham South	msoa	2022-01-03	5510	5036	4776	3913
E12000002	North West	E10000017	Lancashire	E07000126	South Ribble	E02005290	Walton-le-Dale	msoa	2022-01-03	6279	5613	5235	3876
E12000002	North West	E10000017	Lancashire	E07000126	South Ribble	E02005291	Lower Penwortham North	msoa	2022-01-03	5232	4583	4253	3130
E12000002	North West	E10000017	Lancashire	E07000126	South Ribble	E02005292	Lower Penwortham South	msoa	2022-01-03	5055	4255	3915	2827
E12000002	North West	E10000017	Lancashire	E07000126	South Ribble	E02005293	Bamber Bridge West	msoa	2022-01-03	4819	4107	3799	2756
E12000002	North West	E10000017	Lancashire	E07000126	South Ribble	E02005294	Bamber Bridge East	msoa	2022-01-03	6349	5332	4882	3321
E12000002	North West	E10000017	Lancashire	E07000126	South Ribble	E02005295	Lostock Hall	msoa	2022-01-03	6732	5915	5487	3988
E12000002	North West	E10000017	Lancashire	E07000126	South Ribble	E02005296	New Longton & Hutton	msoa	2022-01-03	5676	5179	4877	3926
E12000002	North West	E10000017	Lancashire	E07000126	South Ribble	E02005297	Longton & Walmer Bridge	msoa	2022-01-03	7764	7109	6710	5405
E12000002	North West	E10000017	Lancashire	E07000126	South Ribble	E02005298	Farington	msoa	2022-01-03	7181	6358	5897	4264
E12000002	North West	E10000017	Lancashire	E07000126	South Ribble	E02005299	Leyland North	msoa	2022-01-03	6775	5741	5284	3583
E12000002	North West	E10000017	Lancashire	E07000126	South Ribble	E02005300	Moss Side	msoa	2022-01-03	4536	3925	3622	2611
E12000002	North West	E10000017	Lancashire	E07000126	South Ribble	E02005301	Leyland South West	msoa	2022-01-03	5691	4863	4533	3181
E12000002	North West	E10000017	Lancashire	E07000126	South Ribble	E02005302	Leyland South East & Buckshaw Village	msoa	2022-01-03	6896	6105	5698	4231
E12000002	North West	E10000017	Lancashire	E07000126	South Ribble	E02005303	Seven Stars	msoa	2022-01-03	5721	4657	4202	2771
E12000002	North West	E10000017	Lancashire	E07000127	West Lancashire	E02005304	Hesketh Bank & Tarleton	msoa	2022-01-03	8311	7488	7027	5604
E12000002	North West	E10000017	Lancashire	E07000127	West Lancashire	E02005305	Rufford & Banks	msoa	2022-01-03	7569	6690	6311	5070
E12000002	North West	E10000017	Lancashire	E07000127	West Lancashire	E02005306	Scarisbrick, Halsall & Haskayne	msoa	2022-01-03	7000	6209	5841	4755
E12000002	North West	E10000017	Lancashire	E07000127	West Lancashire	E02005307	Burscough	msoa	2022-01-03	8679	7808	7306	5744
E12000002	North West	E10000017	Lancashire	E07000127	West Lancashire	E02005308	Parbold, Appley Bridge & Wrightington	msoa	2022-01-03	6228	5652	5349	4336
E12000002	North West	E10000017	Lancashire	E07000127	West Lancashire	E02005309	Ormskirk North & West	msoa	2022-01-03	7866	7021	6587	5342
E12000002	North West	E10000017	Lancashire	E07000127	West Lancashire	E02005310	Ormskirk Town & East	msoa	2022-01-03	7455	6378	5943	4442
E12000002	North West	E10000017	Lancashire	E07000127	West Lancashire	E02005311	Bickerstaffe & Newburgh	msoa	2022-01-03	5728	4999	4747	3761
E12000002	North West	E10000017	Lancashire	E07000127	West Lancashire	E02005312	Skelmersdale Ashurst	msoa	2022-01-03	5781	4751	4442	3221
E12000002	North West	E10000017	Lancashire	E07000127	West Lancashire	E02005313	Skelmersdale Central	msoa	2022-01-03	7984	5642	5039	3279
E12000002	North West	E10000017	Lancashire	E07000127	West Lancashire	E02005314	Skelmersdale West	msoa	2022-01-03	5759	4528	4170	3001
E12000002	North West	E10000017	Lancashire	E07000127	West Lancashire	E02005315	Aughton	msoa	2022-01-03	7626	6927	6511	5485
E12000002	North West	E10000017	Lancashire	E07000127	West Lancashire	E02005316	Skelmersdale East	msoa	2022-01-03	5847	4212	3805	2541
E12000002	North West	E10000017	Lancashire	E07000127	West Lancashire	E02005317	Skelmersdale South East	msoa	2022-01-03	6565	4363	3877	2422
E12000002	North West	E10000017	Lancashire	E07000127	West Lancashire	E02005318	Upholland	msoa	2022-01-03	6931	6015	5628	4336
E12000002	North West	E10000017	Lancashire	E07000128	Wyre	E02005319	Fleetwood Town	msoa	2022-01-03	7831	5831	5305	3763
E12000002	North West	E10000017	Lancashire	E07000128	Wyre	E02005320	Fleetwood Warren	msoa	2022-01-03	5154	4287	3995	2993
E12000002	North West	E10000017	Lancashire	E07000128	Wyre	E02005321	Fleetwood Rossall & Chatsworth	msoa	2022-01-03	5828	4591	4218	3315
E12000002	North West	E10000017	Lancashire	E07000128	Wyre	E02005322	Preesall, Stalmine & Hambleton	msoa	2022-01-03	9803	8836	8340	6768
E12000002	North West	E10000017	Lancashire	E07000128	Wyre	E02005323	Fleetwood South East	msoa	2022-01-03	6817	5565	5119	3784
E12000002	North West	E10000017	Lancashire	E07000128	Wyre	E02005324	Bonds, Bilsborrow & Wyresdale	msoa	2022-01-03	6344	5676	5334	4434
E12000002	North West	E10000017	Lancashire	E07000128	Wyre	E02005325	Garstang & Catterall	msoa	2022-01-03	8879	8269	7838	6676
E12000002	North West	E10000017	Lancashire	E07000128	Wyre	E02005326	Cleveleys West	msoa	2022-01-03	7883	6702	6306	5116
E12000002	North West	E10000017	Lancashire	E07000128	Wyre	E02005327	Pilling, Great Eccleston & Inskip	msoa	2022-01-03	6223	5627	5306	4240
E12000002	North West	E10000017	Lancashire	E07000128	Wyre	E02005328	Cleveleys East	msoa	2022-01-03	7087	6360	6064	5047
E12000002	North West	E10000017	Lancashire	E07000128	Wyre	E02005329	Thornton West	msoa	2022-01-03	8339	7135	6622	5068
E12000002	North West	E10000017	Lancashire	E07000128	Wyre	E02005330	Thornton East & Carleton West	msoa	2022-01-03	8069	7298	6886	5796
E12000002	North West	E10000017	Lancashire	E07000128	Wyre	E02005331	Poulton North & Carleton East	msoa	2022-01-03	7647	6802	6408	5147
E12000002	North West	E10000017	Lancashire	E07000128	Wyre	E02005332	Poulton South	msoa	2022-01-03	8061	7285	6881	5554
E12000002	North West	E08000004	Oldham	E08000004	Oldham	E02006860	Werneth	msoa	2022-01-03	14471	9664	8320	3392
E12000002	North West	E10000017	Lancashire	E07000121	Lancaster	E02006871	Scale Hall & Torrisholme	msoa	2022-01-03	10935	9408	8867	7009
E12000002	North West	E10000017	Lancashire	E07000117	Burnley	E02006881	Rose Hill & Burnley Wood	msoa	2022-01-03	9421	7396	6811	4726
E12000002	North West	E10000017	Lancashire	E07000125	Rossendale	E02006884	Waterfoot & Stacksteads	msoa	2022-01-03	11109	8783	7996	5573
E12000002	North West	E08000003	Manchester	E08000003	Manchester	E02006902	City Centre North & Collyhurst	msoa	2022-01-03	8529	5755	5160	2654
E12000002	North West	E08000003	Manchester	E08000003	Manchester	E02006912	Piccadilly & Ancoats	msoa	2022-01-03	16670	9310	7859	4251
E12000002	North West	E08000003	Manchester	E08000003	Manchester	E02006913	Cheetham Hill	msoa	2022-01-03	8438	5355	4724	2265
E12000002	North West	E08000003	Manchester	E08000003	Manchester	E02006914	University North & Whitworth Street	msoa	2022-01-03	10676	5287	4246	1897
E12000002	North West	E08000003	Manchester	E08000003	Manchester	E02006915	Strangeways	msoa	2022-01-03	9742	5632	4907	2246
E12000002	North West	E08000003	Manchester	E08000003	Manchester	E02006916	Hulme Park & St George's	msoa	2022-01-03	7070	4719	4255	2315
E12000002	North West	E08000003	Manchester	E08000003	Manchester	E02006917	Castlefield & Deansgate	msoa	2022-01-03	7060	4963	4331	2446
E12000002	North West	E08000012	Liverpool	E08000012	Liverpool	E02006932	Central & Islington	msoa	2022-01-03	19854	10006	8195	3434
E12000002	North West	E08000012	Liverpool	E08000012	Liverpool	E02006933	Albert Dock & Queen's Dock	msoa	2022-01-03	8345	5597	5172	3063
E12000002	North West	E08000012	Liverpool	E08000012	Liverpool	E02006934	Pier Head	msoa	2022-01-03	7023	4421	3990	2094
E12000003	Yorkshire and The Humber	E08000016	Barnsley	E08000016	Barnsley	E02001509	Royston West	msoa	2022-01-03	6252	5396	5013	3582
E12000003	Yorkshire and The Humber	E08000016	Barnsley	E08000016	Barnsley	E02001510	Royston East & Carlton	msoa	2022-01-03	5396	4439	4099	2921
E12000003	Yorkshire and The Humber	E08000016	Barnsley	E08000016	Barnsley	E02001511	Shafton & Upper Cudworth	msoa	2022-01-03	5507	4727	4400	3326
E12000003	Yorkshire and The Humber	E08000016	Barnsley	E08000016	Barnsley	E02001512	Mapplewell & Staincross	msoa	2022-01-03	7519	6712	6285	4716
E12000003	Yorkshire and The Humber	E08000016	Barnsley	E08000016	Barnsley	E02001513	Darton & Kexborough	msoa	2022-01-03	6892	6235	5815	4409
E12000003	Yorkshire and The Humber	E08000016	Barnsley	E08000016	Barnsley	E02001514	Grimethorpe & Brierley	msoa	2022-01-03	6953	5405	4983	3233
E12000003	Yorkshire and The Humber	E08000016	Barnsley	E08000016	Barnsley	E02001515	Athersley	msoa	2022-01-03	8665	7076	6441	4164
E12000003	Yorkshire and The Humber	E08000016	Barnsley	E08000016	Barnsley	E02001516	Cudworth Village	msoa	2022-01-03	5635	4761	4389	3124
E12000003	Yorkshire and The Humber	E08000016	Barnsley	E08000016	Barnsley	E02001517	Monk Bretton	msoa	2022-01-03	7421	6511	6110	4643
E12000003	Yorkshire and The Humber	E08000016	Barnsley	E08000016	Barnsley	E02001518	Honeywell	msoa	2022-01-03	9462	7890	7246	5182
E12000003	Yorkshire and The Humber	E08000016	Barnsley	E08000016	Barnsley	E02001519	Lundwood	msoa	2022-01-03	6909	5773	5303	3678
E12000003	Yorkshire and The Humber	E08000016	Barnsley	E08000016	Barnsley	E02001520	Wilthorpe & Barugh Green	msoa	2022-01-03	10769	9656	9073	7137
E12000003	Yorkshire and The Humber	E08000016	Barnsley	E08000016	Barnsley	E02001521	Barnsley Town & Park Road	msoa	2022-01-03	11597	8040	7338	4607
E12000003	Yorkshire and The Humber	E08000016	Barnsley	E08000016	Barnsley	E02001522	Thurnscoe	msoa	2022-01-03	8433	6655	6111	3923
E12000003	Yorkshire and The Humber	E08000016	Barnsley	E08000016	Barnsley	E02001523	Ardsley & Stairfoot	msoa	2022-01-03	6293	5144	4823	3428
E12000003	Yorkshire and The Humber	E08000016	Barnsley	E08000016	Barnsley	E02001524	Silkstone, Hoylandswaine & Cawthorne	msoa	2022-01-03	5713	5356	5066	4220
E12000003	Yorkshire and The Humber	E08000016	Barnsley	E08000016	Barnsley	E02001525	Worsbrough Common	msoa	2022-01-03	6336	4610	4161	2703
E12000003	Yorkshire and The Humber	E08000016	Barnsley	E08000016	Barnsley	E02001526	Kendray	msoa	2022-01-03	5512	4307	3944	2315
E12000003	Yorkshire and The Humber	E08000016	Barnsley	E08000016	Barnsley	E02001527	Dodworth	msoa	2022-01-03	5370	4770	4491	3443
E12000003	Yorkshire and The Humber	E08000016	Barnsley	E08000016	Barnsley	E02001528	Darfield & Great Houghton	msoa	2022-01-03	9770	8263	7651	5378
E12000003	Yorkshire and The Humber	E08000016	Barnsley	E08000016	Barnsley	E02001529	Worsbrough	msoa	2022-01-03	8639	7256	6699	4813
E12000003	Yorkshire and The Humber	E08000016	Barnsley	E08000016	Barnsley	E02001530	Goldthorpe	msoa	2022-01-03	6347	4997	4527	2895
E12000003	Yorkshire and The Humber	E08000016	Barnsley	E08000016	Barnsley	E02001531	Wombwell North	msoa	2022-01-03	6849	5589	5195	3613
E12000003	Yorkshire and The Humber	E08000016	Barnsley	E08000016	Barnsley	E02001532	Penistone	msoa	2022-01-03	9434	8650	8032	6186
E12000003	Yorkshire and The Humber	E08000016	Barnsley	E08000016	Barnsley	E02001533	Bolton-upon-Dearne	msoa	2022-01-03	6854	5778	5262	3397
E12000003	Yorkshire and The Humber	E08000016	Barnsley	E08000016	Barnsley	E02001534	Wombwell South	msoa	2022-01-03	8541	7242	6714	4693
E12000003	Yorkshire and The Humber	E08000016	Barnsley	E08000016	Barnsley	E02001535	Ingbirchworth, Dunford Bridge & Thurgoland	msoa	2022-01-03	5978	5459	5123	4117
E12000003	Yorkshire and The Humber	E08000016	Barnsley	E08000016	Barnsley	E02001536	Birdwell	msoa	2022-01-03	7729	6879	6472	4838
E12000003	Yorkshire and The Humber	E08000016	Barnsley	E08000016	Barnsley	E02001537	Elsecar	msoa	2022-01-03	7476	6510	6058	4355
E12000003	Yorkshire and The Humber	E08000016	Barnsley	E08000016	Barnsley	E02001538	Hoyland	msoa	2022-01-03	7201	6248	5755	4160
E12000003	Yorkshire and The Humber	E08000017	Doncaster	E08000017	Doncaster	E02001539	Moorends	msoa	2022-01-03	5764	4555	4144	2968
E12000003	Yorkshire and The Humber	E08000017	Doncaster	E08000017	Doncaster	E02001540	Askern, Campsall & Norton	msoa	2022-01-03	10923	9273	8565	6523
E12000003	Yorkshire and The Humber	E08000017	Doncaster	E08000017	Doncaster	E02001541	Thorne	msoa	2022-01-03	10681	8855	8234	6304
E12000003	Yorkshire and The Humber	E08000017	Doncaster	E08000017	Doncaster	E02001542	Stainforth	msoa	2022-01-03	6941	5607	5016	3619
E12000003	Yorkshire and The Humber	E08000017	Doncaster	E08000017	Doncaster	E02001543	Carcroft	msoa	2022-01-03	7245	6058	5555	4119
E12000003	Yorkshire and The Humber	E08000017	Doncaster	E08000017	Doncaster	E02001544	Hatfield West	msoa	2022-01-03	7534	6373	5861	4474
E12000003	Yorkshire and The Humber	E08000017	Doncaster	E08000017	Doncaster	E02001545	Kirk Sandall & Barnby Dun	msoa	2022-01-03	7702	7028	6591	5496
E12000003	Yorkshire and The Humber	E08000017	Doncaster	E08000017	Doncaster	E02001546	Hatfield East	msoa	2022-01-03	8711	7160	6643	5143
E12000003	Yorkshire and The Humber	E08000017	Doncaster	E08000017	Doncaster	E02001547	Adwick le Street & Woodlands	msoa	2022-01-03	9630	7753	7105	4883
E12000003	Yorkshire and The Humber	E08000017	Doncaster	E08000017	Doncaster	E02001548	Bentley & Toll Bar	msoa	2022-01-03	7276	5535	5016	3387
E12000003	Yorkshire and The Humber	E08000017	Doncaster	E08000017	Doncaster	E02001549	Edenthorpe & Mere Lane	msoa	2022-01-03	5625	4990	4651	3735
E12000003	Yorkshire and The Humber	E08000017	Doncaster	E08000017	Doncaster	E02001550	Scawthorpe	msoa	2022-01-03	7027	6038	5577	3964
E12000003	Yorkshire and The Humber	E08000017	Doncaster	E08000017	Doncaster	E02001551	Bentley Rise	msoa	2022-01-03	5216	4182	3879	2780
E12000003	Yorkshire and The Humber	E08000017	Doncaster	E08000017	Doncaster	E02001552	Armthorpe North	msoa	2022-01-03	6840	5540	5071	3724
E12000003	Yorkshire and The Humber	E08000017	Doncaster	E08000017	Doncaster	E02001553	Wheatley Hills	msoa	2022-01-03	9426	7334	6770	4997
E12000003	Yorkshire and The Humber	E08000017	Doncaster	E08000017	Doncaster	E02001554	Cusworth	msoa	2022-01-03	5532	4926	4614	3547
E12000003	Yorkshire and The Humber	E08000017	Doncaster	E08000017	Doncaster	E02001555	Armthorpe South	msoa	2022-01-03	4905	4425	4210	3481
E12000003	Yorkshire and The Humber	E08000017	Doncaster	E08000017	Doncaster	E02001556	Intake	msoa	2022-01-03	8508	6488	5919	4207
E12000003	Yorkshire and The Humber	E08000017	Doncaster	E08000017	Doncaster	E02001557	Belle Vue & Town Fields	msoa	2022-01-03	9981	7179	6583	4684
E12000003	Yorkshire and The Humber	E08000017	Doncaster	E08000017	Doncaster	E02001558	Cadeby, Hickleton & Hampole	msoa	2022-01-03	5621	5071	4825	3993
E12000003	Yorkshire and The Humber	E08000017	Doncaster	E08000017	Doncaster	E02001559	Sprotbrough	msoa	2022-01-03	6934	6257	5902	4669
E12000003	Yorkshire and The Humber	E08000017	Doncaster	E08000017	Doncaster	E02001560	Central Doncaster & Hyde Park	msoa	2022-01-03	12881	7038	5973	3442
E12000003	Yorkshire and The Humber	E08000017	Doncaster	E08000017	Doncaster	E02001561	Hexthorpe & Balby North	msoa	2022-01-03	5894	4047	3642	2363
E12000003	Yorkshire and The Humber	E08000017	Doncaster	E08000017	Doncaster	E02001562	Cantley Park	msoa	2022-01-03	5300	4486	4144	3221
E12000003	Yorkshire and The Humber	E08000017	Doncaster	E08000017	Doncaster	E02001563	Bessacarr Bawtry Road	msoa	2022-01-03	7243	6414	6037	4954
E12000003	Yorkshire and The Humber	E08000017	Doncaster	E08000017	Doncaster	E02001564	Old Cantley, Auckley & Finningley	msoa	2022-01-03	7452	6848	6458	5403
E12000003	Yorkshire and The Humber	E08000017	Doncaster	E08000017	Doncaster	E02001565	Bessacarr Grange & Lakeside	msoa	2022-01-03	7196	6509	6137	5040
E12000003	Yorkshire and The Humber	E08000017	Doncaster	E08000017	Doncaster	E02001566	Balby Carr	msoa	2022-01-03	7994	5816	5246	3531
E12000003	Yorkshire and The Humber	E08000017	Doncaster	E08000017	Doncaster	E02001567	Balby South	msoa	2022-01-03	8002	6328	5787	4148
E12000003	Yorkshire and The Humber	E08000017	Doncaster	E08000017	Doncaster	E02001568	Mexborough East	msoa	2022-01-03	5843	4821	4427	3220
E12000003	Yorkshire and The Humber	E08000017	Doncaster	E08000017	Doncaster	E02001569	Mexborough West	msoa	2022-01-03	7659	6041	5488	3861
E12000003	Yorkshire and The Humber	E08000017	Doncaster	E08000017	Doncaster	E02001570	Conisbrough North	msoa	2022-01-03	6250	5188	4774	3401
E12000003	Yorkshire and The Humber	E08000017	Doncaster	E08000017	Doncaster	E02001571	Warmsworth, Braithwell & Stainton	msoa	2022-01-03	5399	4715	4451	3531
E12000003	Yorkshire and The Humber	E08000017	Doncaster	E08000017	Doncaster	E02001572	Edlington	msoa	2022-01-03	6983	5545	5094	3590
E12000003	Yorkshire and The Humber	E08000017	Doncaster	E08000017	Doncaster	E02001573	Conisbrough South	msoa	2022-01-03	7006	5882	5381	3915
E12000003	Yorkshire and The Humber	E08000017	Doncaster	E08000017	Doncaster	E02001574	Rossington	msoa	2022-01-03	5512	4932	4602	3712
E12000003	Yorkshire and The Humber	E08000017	Doncaster	E08000017	Doncaster	E02001575	New Rossington	msoa	2022-01-03	6879	5727	5186	3657
E12000003	Yorkshire and The Humber	E08000017	Doncaster	E08000017	Doncaster	E02001576	Bawtry, Austerfield & Hayfield	msoa	2022-01-03	6096	5461	5077	3980
E12000003	Yorkshire and The Humber	E08000017	Doncaster	E08000017	Doncaster	E02001577	Tickhill & Wadworth	msoa	2022-01-03	5954	5464	5215	4462
E12000003	Yorkshire and The Humber	E08000018	Rotherham	E08000018	Rotherham	E02001578	Brampton & West Melton	msoa	2022-01-03	9993	8564	7854	5416
E12000003	Yorkshire and The Humber	E08000018	Rotherham	E08000018	Rotherham	E02001579	Wath upon Dearne	msoa	2022-01-03	8764	7576	7008	5153
E12000003	Yorkshire and The Humber	E08000018	Rotherham	E08000018	Rotherham	E02001580	Swinton North	msoa	2022-01-03	7717	6849	6418	4996
E12000003	Yorkshire and The Humber	E08000018	Rotherham	E08000018	Rotherham	E02001581	Swinton South	msoa	2022-01-03	5542	4858	4526	3441
E12000003	Yorkshire and The Humber	E08000018	Rotherham	E08000018	Rotherham	E02001582	Rawmarsh North West	msoa	2022-01-03	6894	5969	5569	4243
E12000003	Yorkshire and The Humber	E08000018	Rotherham	E08000018	Rotherham	E02001583	Rawmarsh North East	msoa	2022-01-03	4899	4152	3810	2861
E12000003	Yorkshire and The Humber	E08000018	Rotherham	E08000018	Rotherham	E02001584	Thorpe Hesley	msoa	2022-01-03	6261	5740	5453	4401
E12000003	Yorkshire and The Humber	E08000018	Rotherham	E08000018	Rotherham	E02001585	Rawmarsh South	msoa	2022-01-03	5605	4542	4194	3080
E12000003	Yorkshire and The Humber	E08000018	Rotherham	E08000018	Rotherham	E02001586	Greasborough	msoa	2022-01-03	7290	6230	5790	4467
E12000003	Yorkshire and The Humber	E08000018	Rotherham	E08000018	Rotherham	E02001587	Thrybergh & Hooton Roberts	msoa	2022-01-03	5212	4317	4004	2939
E12000003	Yorkshire and The Humber	E08000018	Rotherham	E08000018	Rotherham	E02001588	Kimberworth Park	msoa	2022-01-03	6284	5306	4888	3557
E12000003	Yorkshire and The Humber	E08000018	Rotherham	E08000018	Rotherham	E02001589	Ravenfield & Bramley North	msoa	2022-01-03	7073	6538	6092	4938
E12000003	Yorkshire and The Humber	E08000018	Rotherham	E08000018	Rotherham	E02001590	East Herringthorpe	msoa	2022-01-03	6564	5080	4532	2941
E12000003	Yorkshire and The Humber	E08000018	Rotherham	E08000018	Rotherham	E02001591	Eastwood & East Dene	msoa	2022-01-03	7620	5396	4847	3056
E12000003	Yorkshire and The Humber	E08000018	Rotherham	E08000018	Rotherham	E02001592	Kimberworth	msoa	2022-01-03	7704	6716	6295	4845
E12000003	Yorkshire and The Humber	E08000018	Rotherham	E08000018	Rotherham	E02001593	Masbrough & Bradgate	msoa	2022-01-03	7054	4491	3982	2463
E12000003	Yorkshire and The Humber	E08000018	Rotherham	E08000018	Rotherham	E02001594	Rotherham Central	msoa	2022-01-03	7856	4480	3922	2382
E12000003	Yorkshire and The Humber	E08000018	Rotherham	E08000018	Rotherham	E02001595	Maltby West & Hellaby	msoa	2022-01-03	7609	6854	6450	5186
E12000003	Yorkshire and The Humber	E08000018	Rotherham	E08000018	Rotherham	E02001596	Wickersley North	msoa	2022-01-03	7658	7015	6585	5425
E12000003	Yorkshire and The Humber	E08000018	Rotherham	E08000018	Rotherham	E02001597	Maltby East	msoa	2022-01-03	8300	6879	6257	4689
E12000003	Yorkshire and The Humber	E08000018	Rotherham	E08000018	Rotherham	E02001598	Herringthorpe	msoa	2022-01-03	8697	7656	7143	5617
E12000003	Yorkshire and The Humber	E08000018	Rotherham	E08000018	Rotherham	E02001599	Wickersley South & Bramley South	msoa	2022-01-03	6151	5689	5349	4393
E12000003	Yorkshire and The Humber	E08000018	Rotherham	E08000018	Rotherham	E02001600	Rotherham South	msoa	2022-01-03	10339	8161	7457	5328
E12000003	Yorkshire and The Humber	E08000018	Rotherham	E08000018	Rotherham	E02001601	Whiston	msoa	2022-01-03	4498	4000	3739	3004
E12000003	Yorkshire and The Humber	E08000018	Rotherham	E08000018	Rotherham	E02001602	Brinsworth	msoa	2022-01-03	8007	6967	6476	4940
E12000003	Yorkshire and The Humber	E08000018	Rotherham	E08000018	Rotherham	E02001603	Thurcroft	msoa	2022-01-03	6397	5569	5138	3769
E12000003	Yorkshire and The Humber	E08000018	Rotherham	E08000018	Rotherham	E02001604	Catcliffe, Treeton & Waverley	msoa	2022-01-03	9826	8580	7960	5818
E12000003	Yorkshire and The Humber	E08000018	Rotherham	E08000018	Rotherham	E02001605	Laughton & Throapham	msoa	2022-01-03	6630	5988	5602	4434
E12000003	Yorkshire and The Humber	E08000018	Rotherham	E08000018	Rotherham	E02001606	Dinnington	msoa	2022-01-03	7383	6510	6055	4660
E12000003	Yorkshire and The Humber	E08000018	Rotherham	E08000018	Rotherham	E02001607	Aston	msoa	2022-01-03	7933	7019	6525	4921
E12000003	Yorkshire and The Humber	E08000018	Rotherham	E08000018	Rotherham	E02001608	Swallownest & Wales	msoa	2022-01-03	6256	5660	5284	4026
E12000003	Yorkshire and The Humber	E08000018	Rotherham	E08000018	Rotherham	E02001609	Anston & Woodsetts	msoa	2022-01-03	7860	7207	6811	5637
E12000003	Yorkshire and The Humber	E08000018	Rotherham	E08000018	Rotherham	E02001610	Kiveton, Todwick & Harthill	msoa	2022-01-03	7563	6979	6519	5095
E12000003	Yorkshire and The Humber	E08000019	Sheffield	E08000019	Sheffield	E02001611	Stocksbridge	msoa	2022-01-03	7045	6171	5761	4645
E12000003	Yorkshire and The Humber	E08000019	Sheffield	E08000019	Sheffield	E02001612	Deepcar & Bolsterstone	msoa	2022-01-03	5189	4604	4315	3451
E12000003	Yorkshire and The Humber	E08000019	Sheffield	E08000019	Sheffield	E02001613	High Green & Burncross	msoa	2022-01-03	9156	8040	7511	5901
E12000003	Yorkshire and The Humber	E08000019	Sheffield	E08000019	Sheffield	E02001614	Chapeltown	msoa	2022-01-03	10211	9198	8654	6965
E12000003	Yorkshire and The Humber	E08000019	Sheffield	E08000019	Sheffield	E02001615	Grenoside & Ecclesfield North	msoa	2022-01-03	6864	6315	6031	4998
E12000003	Yorkshire and The Humber	E08000019	Sheffield	E08000019	Sheffield	E02001616	Ecclesfield South	msoa	2022-01-03	6453	5561	5187	3884
E12000003	Yorkshire and The Humber	E08000019	Sheffield	E08000019	Sheffield	E02001617	Shiregreen North	msoa	2022-01-03	5120	3824	3386	2286
E12000003	Yorkshire and The Humber	E08000019	Sheffield	E08000019	Sheffield	E02001618	Oughtibridge & Bradfield	msoa	2022-01-03	9135	8138	7585	6067
E12000003	Yorkshire and The Humber	E08000019	Sheffield	E08000019	Sheffield	E02001619	Parson Cross	msoa	2022-01-03	8845	6960	6372	4351
E12000003	Yorkshire and The Humber	E08000019	Sheffield	E08000019	Sheffield	E02001620	Shiregreen South	msoa	2022-01-03	6026	4543	4095	2841
E12000003	Yorkshire and The Humber	E08000019	Sheffield	E08000019	Sheffield	E02001621	Sheffield Lane Top & Longley Park	msoa	2022-01-03	5297	4025	3612	2444
E12000003	Yorkshire and The Humber	E08000019	Sheffield	E08000019	Sheffield	E02001622	Southey Green West	msoa	2022-01-03	7723	6048	5576	3926
E12000003	Yorkshire and The Humber	E08000019	Sheffield	E08000019	Sheffield	E02001623	Firth Park	msoa	2022-01-03	7655	5374	4762	3044
E12000003	Yorkshire and The Humber	E08000019	Sheffield	E08000019	Sheffield	E02001624	Brightside & Wincobank	msoa	2022-01-03	8866	6741	6208	4409
E12000003	Yorkshire and The Humber	E08000019	Sheffield	E08000019	Sheffield	E02001625	Southey Green East	msoa	2022-01-03	6813	5208	4728	3273
E12000003	Yorkshire and The Humber	E08000019	Sheffield	E08000019	Sheffield	E02001626	Wadsley & Marlcliffe	msoa	2022-01-03	5401	4788	4496	3497
E12000003	Yorkshire and The Humber	E08000019	Sheffield	E08000019	Sheffield	E02001627	Hillsborough, Owlerton & Wadsley Bridge	msoa	2022-01-03	5661	4687	4358	3128
E12000003	Yorkshire and The Humber	E08000019	Sheffield	E08000019	Sheffield	E02001628	Tinsley & Carbrook	msoa	2022-01-03	6356	3947	3438	1783
E12000003	Yorkshire and The Humber	E08000019	Sheffield	E08000019	Sheffield	E02001629	Shirecliffe & Parkwood Springs	msoa	2022-01-03	6088	4447	3983	2639
E12000003	Yorkshire and The Humber	E08000019	Sheffield	E08000019	Sheffield	E02001630	Crabtree & Fir Vale	msoa	2022-01-03	9092	5464	4712	2601
E12000003	Yorkshire and The Humber	E08000019	Sheffield	E08000019	Sheffield	E02001631	Malin Bridge & Wisewood	msoa	2022-01-03	7073	6241	5831	4521
E12000003	Yorkshire and The Humber	E08000019	Sheffield	E08000019	Sheffield	E02001632	Burngreave & Grimesthorpe	msoa	2022-01-03	12465	6813	5764	2815
E12000003	Yorkshire and The Humber	E08000019	Sheffield	E08000019	Sheffield	E02001633	Upper Stannington & Loxley	msoa	2022-01-03	7012	6506	6178	5165
E12000003	Yorkshire and The Humber	E08000019	Sheffield	E08000019	Sheffield	E02001634	Walkley	msoa	2022-01-03	8460	7335	6992	5539
E12000003	Yorkshire and The Humber	E08000019	Sheffield	E08000019	Sheffield	E02001635	Lower Stannington	msoa	2022-01-03	5543	4862	4539	3575
E12000003	Yorkshire and The Humber	E08000019	Sheffield	E08000019	Sheffield	E02001636	Upperthorpe, Netherthorpe & Langsett	msoa	2022-01-03	11018	6944	6127	3699
E12000003	Yorkshire and The Humber	E08000019	Sheffield	E08000019	Sheffield	E02001637	Darnall	msoa	2022-01-03	8081	4910	4198	1954
E12000003	Yorkshire and The Humber	E08000019	Sheffield	E08000019	Sheffield	E02001638	Springvale & Steel Bank	msoa	2022-01-03	5373	4527	4302	3090
E12000003	Yorkshire and The Humber	E08000019	Sheffield	E08000019	Sheffield	E02001639	Crookes	msoa	2022-01-03	5360	4714	4466	3556
E12000003	Yorkshire and The Humber	E08000019	Sheffield	E08000019	Sheffield	E02001640	Broomhill & Lower Crookesmoor	msoa	2022-01-03	7715	6394	6011	4194
E12000003	Yorkshire and The Humber	E08000019	Sheffield	E08000019	Sheffield	E02001642	Littledale & Handsworth North	msoa	2022-01-03	9233	7473	6887	4711
E12000003	Yorkshire and The Humber	E08000019	Sheffield	E08000019	Sheffield	E02001643	Sandygate & Crosspool	msoa	2022-01-03	5837	5319	4949	4264
E12000003	Yorkshire and The Humber	E08000019	Sheffield	E08000019	Sheffield	E02001646	Broomhall	msoa	2022-01-03	8167	6432	5970	3859
E12000003	Yorkshire and The Humber	E08000019	Sheffield	E08000019	Sheffield	E02001647	Handsworth South	msoa	2022-01-03	5563	4787	4462	3237
E12000003	Yorkshire and The Humber	E08000019	Sheffield	E08000019	Sheffield	E02001648	Endcliffe & Ranmoor	msoa	2022-01-03	10045	8462	7885	5546
E12000003	Yorkshire and The Humber	E08000019	Sheffield	E08000019	Sheffield	E02001649	Woodthorpe	msoa	2022-01-03	9690	7176	6392	3585
E12000003	Yorkshire and The Humber	E08000019	Sheffield	E08000019	Sheffield	E02001650	Sharrow	msoa	2022-01-03	9828	6862	6238	3253
E12000003	Yorkshire and The Humber	E08000019	Sheffield	E08000019	Sheffield	E02001651	Fulwood & Lodge Moor	msoa	2022-01-03	7589	6951	6521	5696
E12000003	Yorkshire and The Humber	E08000019	Sheffield	E08000019	Sheffield	E02001652	Highfield & Lowfield	msoa	2022-01-03	14056	8406	7299	3652
E12000003	Yorkshire and The Humber	E08000019	Sheffield	E08000019	Sheffield	E02001653	Norfolk Park	msoa	2022-01-03	7102	5194	4674	2964
E12000003	Yorkshire and The Humber	E08000019	Sheffield	E08000019	Sheffield	E02001654	Woodhouse Mill	msoa	2022-01-03	5698	5007	4666	3556
E12000003	Yorkshire and The Humber	E08000019	Sheffield	E08000019	Sheffield	E02001655	Richmond & Stradbroke	msoa	2022-01-03	6763	5563	5092	3481
E12000003	Yorkshire and The Humber	E08000019	Sheffield	E08000019	Sheffield	E02001656	Brincliffe & Sharrow Vale	msoa	2022-01-03	7349	6296	5897	4555
E12000003	Yorkshire and The Humber	E08000019	Sheffield	E08000019	Sheffield	E02001657	Ecclesall & Greystones	msoa	2022-01-03	8074	7464	6955	5879
E12000003	Yorkshire and The Humber	E08000019	Sheffield	E08000019	Sheffield	E02001658	Arbourthorne	msoa	2022-01-03	4768	3569	3227	1962
E12000003	Yorkshire and The Humber	E08000019	Sheffield	E08000019	Sheffield	E02001659	Woodhouse West	msoa	2022-01-03	5331	4399	4084	3029
E12000003	Yorkshire and The Humber	E08000019	Sheffield	E08000019	Sheffield	E02001660	Nether Edge	msoa	2022-01-03	9447	7634	7075	5315
E12000003	Yorkshire and The Humber	E08000019	Sheffield	E08000019	Sheffield	E02001661	Heeley & Newfield Green	msoa	2022-01-03	7075	5432	4979	3600
E12000003	Yorkshire and The Humber	E08000019	Sheffield	E08000019	Sheffield	E02001662	Intake	msoa	2022-01-03	6747	5777	5400	3905
E12000003	Yorkshire and The Humber	E08000019	Sheffield	E08000019	Sheffield	E02001663	Meersbrook	msoa	2022-01-03	6881	5752	5377	4209
E12000003	Yorkshire and The Humber	E08000019	Sheffield	E08000019	Sheffield	E02001664	Gleadless	msoa	2022-01-03	5712	4783	4493	3508
E12000003	Yorkshire and The Humber	E08000019	Sheffield	E08000019	Sheffield	E02001665	Bents Green & Millhouses	msoa	2022-01-03	9106	8397	7848	6824
E12000003	Yorkshire and The Humber	E08000019	Sheffield	E08000019	Sheffield	E02001666	Beighton	msoa	2022-01-03	5288	4555	4203	3155
E12000003	Yorkshire and The Humber	E08000019	Sheffield	E08000019	Sheffield	E02001669	Woodseats	msoa	2022-01-03	6930	6118	5731	4314
E12000003	Yorkshire and The Humber	E08000019	Sheffield	E08000019	Sheffield	E02001670	Herdings & Gleadless Valley	msoa	2022-01-03	5283	4032	3640	2535
E12000003	Yorkshire and The Humber	E08000019	Sheffield	E08000019	Sheffield	E02001671	Hackenthorpe	msoa	2022-01-03	5372	4862	4644	3706
E12000003	Yorkshire and The Humber	E08000019	Sheffield	E08000019	Sheffield	E02001672	Charnock & Basegreen	msoa	2022-01-03	5425	4714	4429	3441
E12000003	Yorkshire and The Humber	E08000019	Sheffield	E08000019	Sheffield	E02001673	Sothall	msoa	2022-01-03	4795	4333	4069	3206
E12000003	Yorkshire and The Humber	E08000019	Sheffield	E08000019	Sheffield	E02001674	Norton & Norton Lees	msoa	2022-01-03	8409	7660	7275	6044
E12000003	Yorkshire and The Humber	E08000019	Sheffield	E08000019	Sheffield	E02001675	Westfield & Waterthorpe	msoa	2022-01-03	7755	6803	6358	4976
E12000003	Yorkshire and The Humber	E08000019	Sheffield	E08000019	Sheffield	E02001676	Beauchief	msoa	2022-01-03	5477	5074	4776	4090
E12000003	Yorkshire and The Humber	E08000019	Sheffield	E08000019	Sheffield	E02001678	Dore & Whirlow	msoa	2022-01-03	9515	8807	8324	7115
E12000003	Yorkshire and The Humber	E08000019	Sheffield	E08000019	Sheffield	E02001679	Greenhill & Lowedges	msoa	2022-01-03	5523	4573	4196	3051
E12000003	Yorkshire and The Humber	E08000019	Sheffield	E08000019	Sheffield	E02001680	Batemoor & Jordanthorpe	msoa	2022-01-03	5582	4307	3901	2636
E12000003	Yorkshire and The Humber	E08000019	Sheffield	E08000019	Sheffield	E02001681	Totley & Bradway	msoa	2022-01-03	6878	6216	5857	4950
E12000003	Yorkshire and The Humber	E08000032	Bradford	E08000032	Bradford	E02002183	Addingham & Ilkley Moor	msoa	2022-01-03	5428	5049	4804	4287
E12000003	Yorkshire and The Humber	E08000032	Bradford	E08000032	Bradford	E02002184	Ilkley & Ben Rhydding	msoa	2022-01-03	12296	11280	10510	9010
E12000003	Yorkshire and The Humber	E08000032	Bradford	E08000032	Bradford	E02002185	Burley-in-Wharfedale	msoa	2022-01-03	5265	4885	4581	3997
E12000003	Yorkshire and The Humber	E08000032	Bradford	E08000032	Bradford	E02002186	Steeton & Silsden	msoa	2022-01-03	12421	11137	10503	8540
E12000003	Yorkshire and The Humber	E08000032	Bradford	E08000032	Bradford	E02002187	Menston & Burley Moor	msoa	2022-01-03	5737	5383	5030	4371
E12000003	Yorkshire and The Humber	E08000032	Bradford	E08000032	Bradford	E02002188	Riddlesden & East Morton	msoa	2022-01-03	6988	5935	5524	4178
E12000003	Yorkshire and The Humber	E08000032	Bradford	E08000032	Bradford	E02002189	Keighley Utley	msoa	2022-01-03	6509	4684	4162	2453
E12000003	Yorkshire and The Humber	E08000032	Bradford	E08000032	Bradford	E02002190	Keighley Central & East	msoa	2022-01-03	11001	7372	6413	3567
E12000003	Yorkshire and The Humber	E08000032	Bradford	E08000032	Bradford	E02002191	Keighley Oakworth Road & West Lane	msoa	2022-01-03	8675	6069	5259	3028
E12000003	Yorkshire and The Humber	E08000032	Bradford	E08000032	Bradford	E02002192	Crossflatts & Eldwick	msoa	2022-01-03	8593	7751	7349	6017
E12000003	Yorkshire and The Humber	E08000032	Bradford	E08000032	Bradford	E02002193	Keighley South	msoa	2022-01-03	5673	4227	3822	2573
E12000003	Yorkshire and The Humber	E08000032	Bradford	E08000032	Bradford	E02002194	Keighley Exley Head	msoa	2022-01-03	6783	5522	5085	3691
E12000003	Yorkshire and The Humber	E08000032	Bradford	E08000032	Bradford	E02002195	Baildon North	msoa	2022-01-03	5972	5448	5143	4262
E12000003	Yorkshire and The Humber	E08000032	Bradford	E08000032	Bradford	E02002196	Oakworth & Laycock	msoa	2022-01-03	5690	4879	4533	3398
E12000003	Yorkshire and The Humber	E08000032	Bradford	E08000032	Bradford	E02002197	Bingley Town	msoa	2022-01-03	8109	6843	6404	4696
E12000003	Yorkshire and The Humber	E08000032	Bradford	E08000032	Bradford	E02002198	Baildon South	msoa	2022-01-03	7503	6478	6121	4713
E12000003	Yorkshire and The Humber	E08000032	Bradford	E08000032	Bradford	E02002199	Thackley & Esholt	msoa	2022-01-03	6583	5823	5479	4180
E12000003	Yorkshire and The Humber	E08000032	Bradford	E08000032	Bradford	E02002200	Saltaire & Baildon West	msoa	2022-01-03	8214	7078	6608	5147
E12000003	Yorkshire and The Humber	E08000032	Bradford	E08000032	Bradford	E02002201	Idle	msoa	2022-01-03	10911	9174	8524	6140
E12000003	Yorkshire and The Humber	E08000032	Bradford	E08000032	Bradford	E02002202	Shipley Town	msoa	2022-01-03	6835	5496	5087	3678
E12000003	Yorkshire and The Humber	E08000032	Bradford	E08000032	Bradford	E02002203	Windhill	msoa	2022-01-03	6840	5444	4971	3402
E12000003	Yorkshire and The Humber	E08000032	Bradford	E08000032	Bradford	E02002204	Cottingley, Harden & Wilsden	msoa	2022-01-03	10579	9270	8693	6675
E12000003	Yorkshire and The Humber	E08000032	Bradford	E08000032	Bradford	E02002205	Haworth & Oxenhope	msoa	2022-01-03	8992	7852	7368	5768
E12000003	Yorkshire and The Humber	E08000032	Bradford	E08000032	Bradford	E02002206	Wrose & Bolton Woods	msoa	2022-01-03	7736	6282	5757	3973
E12000003	Yorkshire and The Humber	E08000032	Bradford	E08000032	Bradford	E02002207	Frizinghall & Heaton Grove	msoa	2022-01-03	7064	4630	4054	2021
E12000003	Yorkshire and The Humber	E08000032	Bradford	E08000032	Bradford	E02002208	Eccleshill	msoa	2022-01-03	7307	5666	5164	3461
E12000003	Yorkshire and The Humber	E08000032	Bradford	E08000032	Bradford	E02002209	Ravenscliffe	msoa	2022-01-03	6129	4085	3593	2022
E12000003	Yorkshire and The Humber	E08000032	Bradford	E08000032	Bradford	E02002210	Bolton Road & Kings Road	msoa	2022-01-03	7018	5297	4774	2949
E12000003	Yorkshire and The Humber	E08000032	Bradford	E08000032	Bradford	E02002211	Heaton Highgate	msoa	2022-01-03	7028	4566	3976	1898
E12000003	Yorkshire and The Humber	E08000032	Bradford	E08000032	Bradford	E02002212	Chellow Heights	msoa	2022-01-03	7800	4772	4049	1778
E12000003	Yorkshire and The Humber	E08000032	Bradford	E08000032	Bradford	E02002213	Cullingworth & Denholme	msoa	2022-01-03	6781	5827	5462	4037
E12000003	Yorkshire and The Humber	E08000032	Bradford	E08000032	Bradford	E02002214	Haigh Fold	msoa	2022-01-03	5554	4319	3927	2371
E12000003	Yorkshire and The Humber	E08000032	Bradford	E08000032	Bradford	E02002215	Toller Lane & Infirmary	msoa	2022-01-03	9682	6214	5270	1770
E12000003	Yorkshire and The Humber	E08000032	Bradford	E08000032	Bradford	E02002216	Manningham & Lister Park	msoa	2022-01-03	9383	5502	4710	1547
E12000003	Yorkshire and The Humber	E08000032	Bradford	E08000032	Bradford	E02002217	Undercliffe	msoa	2022-01-03	9095	5607	4793	2151
E12000003	Yorkshire and The Humber	E08000032	Bradford	E08000032	Bradford	E02002218	Allerton	msoa	2022-01-03	8758	6464	5790	3371
E12000003	Yorkshire and The Humber	E08000032	Bradford	E08000032	Bradford	E02002219	Girlington	msoa	2022-01-03	7689	4365	3702	1229
E12000003	Yorkshire and The Humber	E08000032	Bradford	E08000032	Bradford	E02002220	Thornbury	msoa	2022-01-03	8689	5629	4793	1777
E12000003	Yorkshire and The Humber	E08000032	Bradford	E08000032	Bradford	E02002221	Central Bradford & Barkerend West	msoa	2022-01-03	15765	8869	7452	2636
E12000003	Yorkshire and The Humber	E08000032	Bradford	E08000032	Bradford	E02002222	Fairweather Green	msoa	2022-01-03	7834	5343	4697	2464
E12000003	Yorkshire and The Humber	E08000032	Bradford	E08000032	Bradford	E02002223	Brown Royd	msoa	2022-01-03	7763	4163	3539	1128
E12000003	Yorkshire and The Humber	E08000032	Bradford	E08000032	Bradford	E02002224	Barkerend East	msoa	2022-01-03	9971	5920	4992	1653
E12000003	Yorkshire and The Humber	E08000032	Bradford	E08000032	Bradford	E02002225	Thornton	msoa	2022-01-03	7734	6334	5829	4052
E12000003	Yorkshire and The Humber	E08000032	Bradford	E08000032	Bradford	E02002226	Shearbridge & University	msoa	2022-01-03	17041	8211	6790	2076
E12000003	Yorkshire and The Humber	E08000032	Bradford	E08000032	Bradford	E02002227	Broomfields & East Bowling	msoa	2022-01-03	6031	3581	3089	1446
E12000003	Yorkshire and The Humber	E08000032	Bradford	E08000032	Bradford	E02002228	Laisterdyke & Bowling	msoa	2022-01-03	6616	4551	4016	2400
E12000003	Yorkshire and The Humber	E08000032	Bradford	E08000032	Bradford	E02002229	Clayton	msoa	2022-01-03	7295	5907	5359	3723
E12000003	Yorkshire and The Humber	E08000032	Bradford	E08000032	Bradford	E02002230	Holme Top	msoa	2022-01-03	8404	4399	3748	1295
E12000003	Yorkshire and The Humber	E08000032	Bradford	E08000032	Bradford	E02002231	Scholemoor	msoa	2022-01-03	11761	8526	7594	4368
E12000003	Yorkshire and The Humber	E08000032	Bradford	E08000032	Bradford	E02002232	Great Horton & Brackenhill	msoa	2022-01-03	6611	3977	3461	1799
E12000003	Yorkshire and The Humber	E08000032	Bradford	E08000032	Bradford	E02002233	Canterbury	msoa	2022-01-03	8728	5221	4412	1670
E12000003	Yorkshire and The Humber	E08000032	Bradford	E08000032	Bradford	E02002234	Holme Wood	msoa	2022-01-03	6913	4646	3947	2314
E12000003	Yorkshire and The Humber	E08000032	Bradford	E08000032	Bradford	E02002235	Bowling Park	msoa	2022-01-03	6614	3942	3403	1611
E12000003	Yorkshire and The Humber	E08000032	Bradford	E08000032	Bradford	E02002236	Wibsey St Enoch's	msoa	2022-01-03	5592	4298	3940	2568
E12000003	Yorkshire and The Humber	E08000032	Bradford	E08000032	Bradford	E02002237	Horton Bank	msoa	2022-01-03	7544	5729	5176	3218
E12000003	Yorkshire and The Humber	E08000032	Bradford	E08000032	Bradford	E02002238	Bankfoot	msoa	2022-01-03	5769	4202	3739	2312
E12000003	Yorkshire and The Humber	E08000032	Bradford	E08000032	Bradford	E02002239	Bierley & Tong	msoa	2022-01-03	9649	7320	6569	4234
E12000003	Yorkshire and The Humber	E08000032	Bradford	E08000032	Bradford	E02002240	Queensbury	msoa	2022-01-03	10262	8911	8243	6094
E12000003	Yorkshire and The Humber	E08000032	Bradford	E08000032	Bradford	E02002241	Buttershaw	msoa	2022-01-03	10889	8663	7917	5192
E12000003	Yorkshire and The Humber	E08000032	Bradford	E08000032	Bradford	E02002242	Low Moor	msoa	2022-01-03	7210	6178	5770	4143
E12000003	Yorkshire and The Humber	E08000032	Bradford	E08000032	Bradford	E02002243	Wyke	msoa	2022-01-03	8632	7047	6494	4624
E12000003	Yorkshire and The Humber	E08000033	Calderdale	E08000033	Calderdale	E02002244	Illingworth & Ogden	msoa	2022-01-03	5654	4878	4537	3507
E12000003	Yorkshire and The Humber	E08000033	Calderdale	E08000033	Calderdale	E02002245	Mixenden	msoa	2022-01-03	4894	3576	3165	2076
E12000003	Yorkshire and The Humber	E08000033	Calderdale	E08000033	Calderdale	E02002246	Northowram & Shelf	msoa	2022-01-03	8859	8027	7565	6097
E12000003	Yorkshire and The Humber	E08000033	Calderdale	E08000033	Calderdale	E02002247	Hebden Bridge	msoa	2022-01-03	8577	7380	6931	5616
E12000003	Yorkshire and The Humber	E08000033	Calderdale	E08000033	Calderdale	E02002248	Wheatley & Ovenden West	msoa	2022-01-03	7206	5682	5201	3723
E12000003	Yorkshire and The Humber	E08000033	Calderdale	E08000033	Calderdale	E02002249	Ovenden East	msoa	2022-01-03	5156	3882	3466	2388
E12000003	Yorkshire and The Humber	E08000033	Calderdale	E08000033	Calderdale	E02002250	Mytholmroyd & Cragg Vale	msoa	2022-01-03	7914	6772	6338	5062
E12000003	Yorkshire and The Humber	E08000033	Calderdale	E08000033	Calderdale	E02002251	Central Halifax & Boothtown	msoa	2022-01-03	8198	6010	5487	3795
E12000003	Yorkshire and The Humber	E08000033	Calderdale	E08000033	Calderdale	E02002252	Norton Tower & Mount Tabor	msoa	2022-01-03	5891	4951	4574	3473
E12000003	Yorkshire and The Humber	E08000033	Calderdale	E08000033	Calderdale	E02002253	Pellon West & Highroad Well	msoa	2022-01-03	7428	4926	4318	2354
E12000003	Yorkshire and The Humber	E08000033	Calderdale	E08000033	Calderdale	E02002254	Hipperholme	msoa	2022-01-03	5703	5139	4828	3900
E12000003	Yorkshire and The Humber	E08000033	Calderdale	E08000033	Calderdale	E02002255	Pellon East	msoa	2022-01-03	7926	4702	4014	1576
E12000003	Yorkshire and The Humber	E08000033	Calderdale	E08000033	Calderdale	E02002256	Todmorden West & Cornholme	msoa	2022-01-03	8569	7018	6450	4842
E12000003	Yorkshire and The Humber	E08000033	Calderdale	E08000033	Calderdale	E02002257	King Cross	msoa	2022-01-03	6023	3739	3160	1343
E12000003	Yorkshire and The Humber	E08000033	Calderdale	E08000033	Calderdale	E02002258	Clifton & Bailiff Bridge	msoa	2022-01-03	7861	6830	6385	4922
E12000003	Yorkshire and The Humber	E08000033	Calderdale	E08000033	Calderdale	E02002259	Savile Park	msoa	2022-01-03	6506	5324	4888	3547
E12000003	Yorkshire and The Humber	E08000033	Calderdale	E08000033	Calderdale	E02002260	Sowerby Bridge	msoa	2022-01-03	8146	6825	6337	4779
E12000003	Yorkshire and The Humber	E08000033	Calderdale	E08000033	Calderdale	E02002261	Southowram & Siddal	msoa	2022-01-03	7313	5998	5575	4056
E12000003	Yorkshire and The Humber	E08000033	Calderdale	E08000033	Calderdale	E02002262	Brighouse	msoa	2022-01-03	7067	6143	5777	4425
E12000003	Yorkshire and The Humber	E08000033	Calderdale	E08000033	Calderdale	E02002263	Sowerby & Luddendenfoot	msoa	2022-01-03	6003	5119	4757	3715
E12000003	Yorkshire and The Humber	E08000033	Calderdale	E08000033	Calderdale	E02002264	Skircoat Green	msoa	2022-01-03	6439	5676	5280	4173
E12000003	Yorkshire and The Humber	E08000033	Calderdale	E08000033	Calderdale	E02002265	Todmorden East & Walsden	msoa	2022-01-03	5129	4399	4098	3149
E12000003	Yorkshire and The Humber	E08000033	Calderdale	E08000033	Calderdale	E02002266	Rastrick East	msoa	2022-01-03	5283	4635	4343	3360
E12000003	Yorkshire and The Humber	E08000033	Calderdale	E08000033	Calderdale	E02002267	Rastrick West	msoa	2022-01-03	7237	6310	5860	4533
E12000003	Yorkshire and The Humber	E08000033	Calderdale	E08000033	Calderdale	E02002268	Elland	msoa	2022-01-03	9200	7850	7240	5556
E12000003	Yorkshire and The Humber	E08000033	Calderdale	E08000033	Calderdale	E02002269	Greetland & Stainland	msoa	2022-01-03	8524	7568	7034	5692
E12000003	Yorkshire and The Humber	E08000033	Calderdale	E08000033	Calderdale	E02002270	Ripponden, Rishworth & Barkisland	msoa	2022-01-03	7822	7106	6630	5468
E12000003	Yorkshire and The Humber	E08000034	Kirklees	E08000034	Kirklees	E02002271	Birkenshaw	msoa	2022-01-03	6657	5965	5553	4224
E12000003	Yorkshire and The Humber	E08000034	Kirklees	E08000034	Kirklees	E02002272	Birstall	msoa	2022-01-03	8556	7151	6618	4742
E12000003	Yorkshire and The Humber	E08000034	Kirklees	E08000034	Kirklees	E02002273	Scholes & Hunsworth	msoa	2022-01-03	5669	4931	4633	3514
E12000003	Yorkshire and The Humber	E08000034	Kirklees	E08000034	Kirklees	E02002274	Gomersal	msoa	2022-01-03	6055	5349	4972	3798
E12000003	Yorkshire and The Humber	E08000034	Kirklees	E08000034	Kirklees	E02002275	Cleckheaton	msoa	2022-01-03	7986	6586	6055	4432
E12000003	Yorkshire and The Humber	E08000034	Kirklees	E08000034	Kirklees	E02002276	Wilton Park, Carlinghow & Brookroyd	msoa	2022-01-03	6708	5417	4938	3411
E12000003	Yorkshire and The Humber	E08000034	Kirklees	E08000034	Kirklees	E02002277	Upper Batley & Soothill	msoa	2022-01-03	6024	4553	4168	2485
E12000003	Yorkshire and The Humber	E08000034	Kirklees	E08000034	Kirklees	E02002278	Hightown & Hartshead Moor	msoa	2022-01-03	5924	5035	4594	3330
E12000003	Yorkshire and The Humber	E08000034	Kirklees	E08000034	Kirklees	E02002279	Liversedge, Littletown & Millbridge	msoa	2022-01-03	5652	4646	4236	2993
E12000003	Yorkshire and The Humber	E08000034	Kirklees	E08000034	Kirklees	E02002280	Batley Central	msoa	2022-01-03	5859	4197	3677	1802
E12000003	Yorkshire and The Humber	E08000034	Kirklees	E08000034	Kirklees	E02002281	Heckmondwike North	msoa	2022-01-03	10179	8038	7199	4503
E12000003	Yorkshire and The Humber	E08000034	Kirklees	E08000034	Kirklees	E02002282	Staincliffe & Healey	msoa	2022-01-03	6507	4854	4244	2165
E12000003	Yorkshire and The Humber	E08000034	Kirklees	E08000034	Kirklees	E02002283	Batley Carr & Mount Pleasant	msoa	2022-01-03	6656	4786	4266	1787
E12000003	Yorkshire and The Humber	E08000034	Kirklees	E08000034	Kirklees	E02002284	Shaw Cross & Hanging Heaton	msoa	2022-01-03	5398	4665	4330	3175
E12000003	Yorkshire and The Humber	E08000034	Kirklees	E08000034	Kirklees	E02002285	Heckmondwike Town, Norristhorpe & Roberttown	msoa	2022-01-03	7225	6439	6015	4655
E12000003	Yorkshire and The Humber	E08000034	Kirklees	E08000034	Kirklees	E02002286	Dewsbury Moor Upper	msoa	2022-01-03	5564	4184	3720	2231
E12000003	Yorkshire and The Humber	E08000034	Kirklees	E08000034	Kirklees	E02002287	Dewsbury Central & Westborough	msoa	2022-01-03	6598	4648	4096	2215
E12000003	Yorkshire and The Humber	E08000034	Kirklees	E08000034	Kirklees	E02002288	Earlsheaton & Chickenley	msoa	2022-01-03	8806	7175	6544	4466
E12000003	Yorkshire and The Humber	E08000034	Kirklees	E08000034	Kirklees	E02002289	Dewsbury Moor Lower & Westtown	msoa	2022-01-03	6225	4451	3728	1820
E12000003	Yorkshire and The Humber	E08000034	Kirklees	E08000034	Kirklees	E02002290	Northorpe & Crossley	msoa	2022-01-03	5728	5174	4831	3993
E12000003	Yorkshire and The Humber	E08000034	Kirklees	E08000034	Kirklees	E02002291	Battyeford	msoa	2022-01-03	5902	5260	4875	3913
E12000003	Yorkshire and The Humber	E08000034	Kirklees	E08000034	Kirklees	E02002292	Bradley & North Fixby	msoa	2022-01-03	5061	4259	3964	2967
E12000003	Yorkshire and The Humber	E08000034	Kirklees	E08000034	Kirklees	E02002293	Ravensthorpe	msoa	2022-01-03	8037	4946	4194	1818
E12000003	Yorkshire and The Humber	E08000034	Kirklees	E08000034	Kirklees	E02002294	Dewsbury Savile Town & Thornhill Lees	msoa	2022-01-03	9881	7132	6236	2778
E12000003	Yorkshire and The Humber	E08000034	Kirklees	E08000034	Kirklees	E02002295	Deighton & Brackenhall	msoa	2022-01-03	6368	4347	3847	2456
E12000003	Yorkshire and The Humber	E08000034	Kirklees	E08000034	Kirklees	E02002296	Mirfield Central & Hopton	msoa	2022-01-03	6294	5635	5298	4380
E12000003	Yorkshire and The Humber	E08000034	Kirklees	E08000034	Kirklees	E02002297	Cowcliffe & South Fixby	msoa	2022-01-03	6478	5325	4907	3680
E12000003	Yorkshire and The Humber	E08000034	Kirklees	E08000034	Kirklees	E02002298	Thornhill	msoa	2022-01-03	6022	5016	4657	3325
E12000003	Yorkshire and The Humber	E08000034	Kirklees	E08000034	Kirklees	E02002299	Huddersfield Leeds Road & Fartown	msoa	2022-01-03	7729	4648	4061	2157
E12000003	Yorkshire and The Humber	E08000034	Kirklees	E08000034	Kirklees	E02002300	North Lindley & Birchencliffe	msoa	2022-01-03	7496	6590	6120	4870
E12000003	Yorkshire and The Humber	E08000034	Kirklees	E08000034	Kirklees	E02002301	Birkby	msoa	2022-01-03	7729	4967	4311	2271
E12000003	Yorkshire and The Humber	E08000034	Kirklees	E08000034	Kirklees	E02002302	Kirkheaton	msoa	2022-01-03	5598	4996	4621	3689
E12000003	Yorkshire and The Humber	E08000034	Kirklees	E08000034	Kirklees	E02002303	Oakes & South Lindley	msoa	2022-01-03	5875	4914	4537	3435
E12000003	Yorkshire and The Humber	E08000034	Kirklees	E08000034	Kirklees	E02002304	Edgerton & Marsh	msoa	2022-01-03	6733	4901	4459	3024
E12000003	Yorkshire and The Humber	E08000034	Kirklees	E08000034	Kirklees	E02002305	Rawthorpe	msoa	2022-01-03	5398	4029	3654	2473
E12000003	Yorkshire and The Humber	E08000034	Kirklees	E08000034	Kirklees	E02002306	Scapegoat Hill, Outlane & West Golcar	msoa	2022-01-03	5638	5074	4791	3782
E12000003	Yorkshire and The Humber	E08000034	Kirklees	E08000034	Kirklees	E02002307	Dalton Long Lane	msoa	2022-01-03	5219	4409	4103	3124
E12000003	Yorkshire and The Humber	E08000034	Kirklees	E08000034	Kirklees	E02002308	Longwood & Quarmby	msoa	2022-01-03	5854	4979	4608	3451
E12000003	Yorkshire and The Humber	E08000034	Kirklees	E08000034	Kirklees	E02002309	Paddock & Greenhead	msoa	2022-01-03	6496	4664	4153	2634
E12000003	Yorkshire and The Humber	E08000034	Kirklees	E08000034	Kirklees	E02002310	Moldgreen & Ravensknowle Park	msoa	2022-01-03	5219	4237	3907	2789
E12000003	Yorkshire and The Humber	E08000034	Kirklees	E08000034	Kirklees	E02002311	Golcar	msoa	2022-01-03	5737	4923	4603	3472
E12000003	Yorkshire and The Humber	E08000034	Kirklees	E08000034	Kirklees	E02002312	Aspley, Longley & University	msoa	2022-01-03	10608	5834	5108	3115
E12000003	Yorkshire and The Humber	E08000034	Kirklees	E08000034	Kirklees	E02002313	Lockwood	msoa	2022-01-03	7557	5007	4311	2175
E12000003	Yorkshire and The Humber	E08000034	Kirklees	E08000034	Kirklees	E02002314	Almondbury & Waterloo	msoa	2022-01-03	5255	4568	4239	3306
E12000003	Yorkshire and The Humber	E08000034	Kirklees	E08000034	Kirklees	E02002315	Cowlersley & Milnsbridge	msoa	2022-01-03	5708	4734	4396	3186
E12000003	Yorkshire and The Humber	E08000034	Kirklees	E08000034	Kirklees	E02002316	Lepton, Grange Moor & Flockton	msoa	2022-01-03	5967	5395	5066	4006
E12000003	Yorkshire and The Humber	E08000034	Kirklees	E08000034	Kirklees	E02002317	Crosland Moor	msoa	2022-01-03	6492	5019	4509	2985
E12000003	Yorkshire and The Humber	E08000034	Kirklees	E08000034	Kirklees	E02002318	Primrose Hill, Newsome & Berry Brow	msoa	2022-01-03	5790	4711	4377	3248
E12000003	Yorkshire and The Humber	E08000034	Kirklees	E08000034	Kirklees	E02002319	Slaithwaite & Linthwaite	msoa	2022-01-03	6139	5389	5049	3808
E12000003	Yorkshire and The Humber	E08000034	Kirklees	E08000034	Kirklees	E02002320	Netherton & South Crosland	msoa	2022-01-03	5594	4846	4597	3709
E12000003	Yorkshire and The Humber	E08000034	Kirklees	E08000034	Kirklees	E02002321	Kirkburton & Farnley Tyas	msoa	2022-01-03	6589	5775	5457	4198
E12000003	Yorkshire and The Humber	E08000034	Kirklees	E08000034	Kirklees	E02002322	Marsden & Pole Moor	msoa	2022-01-03	5791	5147	4836	3833
E12000003	Yorkshire and The Humber	E08000034	Kirklees	E08000034	Kirklees	E02002323	Honley & Brockholes	msoa	2022-01-03	7459	6760	6362	5149
E12000003	Yorkshire and The Humber	E08000034	Kirklees	E08000034	Kirklees	E02002324	Emley & Skelmanthorpe	msoa	2022-01-03	5990	5499	5210	4186
E12000003	Yorkshire and The Humber	E08000034	Kirklees	E08000034	Kirklees	E02002325	Meltham	msoa	2022-01-03	8170	7273	6819	5355
E12000003	Yorkshire and The Humber	E08000034	Kirklees	E08000034	Kirklees	E02002326	Shelley & Shepley	msoa	2022-01-03	5487	5017	4755	3854
E12000003	Yorkshire and The Humber	E08000034	Kirklees	E08000034	Kirklees	E02002327	Denby Dale, Cumberworth & Clayton West	msoa	2022-01-03	9084	8416	7958	6392
E12000003	Yorkshire and The Humber	E08000034	Kirklees	E08000034	Kirklees	E02002328	Upperthong & Holmbridge	msoa	2022-01-03	6563	5904	5560	4693
E12000003	Yorkshire and The Humber	E08000034	Kirklees	E08000034	Kirklees	E02002329	Holmfirth, New Mill & Hepworth	msoa	2022-01-03	11338	10006	9388	7706
E12000003	Yorkshire and The Humber	E08000035	Leeds	E08000035	Leeds	E02002330	Wetherby West	msoa	2022-01-03	6541	6028	5738	5027
E12000003	Yorkshire and The Humber	E08000035	Leeds	E08000035	Leeds	E02002331	Wetherby East & Thorp Arch	msoa	2022-01-03	7383	6160	5690	4600
E12000003	Yorkshire and The Humber	E08000035	Leeds	E08000035	Leeds	E02002332	Otley North	msoa	2022-01-03	5972	5335	4949	4052
E12000003	Yorkshire and The Humber	E08000035	Leeds	E08000035	Leeds	E02002333	Otley South	msoa	2022-01-03	7273	6628	6215	5297
E12000003	Yorkshire and The Humber	E08000035	Leeds	E08000035	Leeds	E02002334	Boston Spa & Bramham	msoa	2022-01-03	6856	6303	5948	5164
E12000003	Yorkshire and The Humber	E08000035	Leeds	E08000035	Leeds	E02002335	Collingham, Rigton & Harewood	msoa	2022-01-03	7006	6458	6131	5243
E12000003	Yorkshire and The Humber	E08000035	Leeds	E08000035	Leeds	E02002336	Bramhope & Pool-in-Wharfedale	msoa	2022-01-03	6326	5844	5472	4624
E12000003	Yorkshire and The Humber	E08000035	Leeds	E08000035	Leeds	E02002337	Guiseley North & West	msoa	2022-01-03	6845	6327	5937	5062
E12000003	Yorkshire and The Humber	E08000035	Leeds	E08000035	Leeds	E02002338	Guiseley East & South	msoa	2022-01-03	6499	5889	5469	4415
E12000003	Yorkshire and The Humber	E08000035	Leeds	E08000035	Leeds	E02002339	Yeadon West	msoa	2022-01-03	5091	4350	4065	3148
E12000003	Yorkshire and The Humber	E08000035	Leeds	E08000035	Leeds	E02002340	Yeadon East	msoa	2022-01-03	5371	4766	4518	3628
E12000003	Yorkshire and The Humber	E08000035	Leeds	E08000035	Leeds	E02002341	Alwoodley	msoa	2022-01-03	6830	6123	5728	4830
E12000003	Yorkshire and The Humber	E08000035	Leeds	E08000035	Leeds	E02002342	Cookridge & Holt Park	msoa	2022-01-03	5502	4880	4633	3539
E12000003	Yorkshire and The Humber	E08000035	Leeds	E08000035	Leeds	E02002343	Yeadon South	msoa	2022-01-03	5360	4816	4482	3621
E12000003	Yorkshire and The Humber	E08000035	Leeds	E08000035	Leeds	E02002344	Primley Park & Wigton Moor	msoa	2022-01-03	7316	6146	5801	4669
E12000003	Yorkshire and The Humber	E08000035	Leeds	E08000035	Leeds	E02002345	Adel	msoa	2022-01-03	5555	4930	4629	3756
E12000003	Yorkshire and The Humber	E08000035	Leeds	E08000035	Leeds	E02002346	Tinshill	msoa	2022-01-03	5571	4634	4279	2975
E12000003	Yorkshire and The Humber	E08000035	Leeds	E08000035	Leeds	E02002347	Moor Allerton	msoa	2022-01-03	5721	4542	4127	3007
E12000003	Yorkshire and The Humber	E08000035	Leeds	E08000035	Leeds	E02002348	Lawnswood & Ireland Wood	msoa	2022-01-03	6011	5007	4689	3281
E12000003	Yorkshire and The Humber	E08000035	Leeds	E08000035	Leeds	E02002349	Roundhay Park & Slaid Hill	msoa	2022-01-03	5497	4535	4256	3456
E12000003	Yorkshire and The Humber	E08000035	Leeds	E08000035	Leeds	E02002350	Horsforth West	msoa	2022-01-03	5653	5219	4859	3829
E12000003	Yorkshire and The Humber	E08000035	Leeds	E08000035	Leeds	E02002351	Scarcroft, Shadwell & Scholes	msoa	2022-01-03	5164	4714	4505	3695
E12000003	Yorkshire and The Humber	E08000035	Leeds	E08000035	Leeds	E02002352	Moortown	msoa	2022-01-03	7227	5902	5510	4266
E12000003	Yorkshire and The Humber	E08000035	Leeds	E08000035	Leeds	E02002353	Roundhay West	msoa	2022-01-03	5593	4707	4363	3433
E12000003	Yorkshire and The Humber	E08000035	Leeds	E08000035	Leeds	E02002354	Carr Manor	msoa	2022-01-03	7565	6213	5741	4277
E12000003	Yorkshire and The Humber	E08000035	Leeds	E08000035	Leeds	E02002356	Horsforth South & Rawdon	msoa	2022-01-03	8015	7183	6703	5280
E12000003	Yorkshire and The Humber	E08000035	Leeds	E08000035	Leeds	E02002357	Horsforth East	msoa	2022-01-03	7329	6285	5844	4149
E12000003	Yorkshire and The Humber	E08000035	Leeds	E08000035	Leeds	E02002358	Whinmoor	msoa	2022-01-03	7630	6270	5777	4113
E12000003	Yorkshire and The Humber	E08000035	Leeds	E08000035	Leeds	E02002359	Aberford, Barwick & Thorner	msoa	2022-01-03	6188	5604	5250	4344
E12000003	Yorkshire and The Humber	E08000035	Leeds	E08000035	Leeds	E02002360	Meanwood	msoa	2022-01-03	6274	5123	4811	3655
E12000003	Yorkshire and The Humber	E08000035	Leeds	E08000035	Leeds	E02002361	Gledhow	msoa	2022-01-03	5479	4510	4117	3065
E12000003	Yorkshire and The Humber	E08000035	Leeds	E08000035	Leeds	E02002362	Hawksworth & West Park	msoa	2022-01-03	7336	5601	5144	3301
E12000003	Yorkshire and The Humber	E08000035	Leeds	E08000035	Leeds	E02002363	Chapel Allerton North	msoa	2022-01-03	6986	5765	5425	4213
E12000003	Yorkshire and The Humber	E08000035	Leeds	E08000035	Leeds	E02002364	Seacroft North & Monkswood	msoa	2022-01-03	5512	4119	3704	2465
E12000003	Yorkshire and The Humber	E08000035	Leeds	E08000035	Leeds	E02002366	Lady Wood & Oakwood	msoa	2022-01-03	7842	5777	5238	3612
E12000003	Yorkshire and The Humber	E08000035	Leeds	E08000035	Leeds	E02002367	Meanwood South & Sugarwell	msoa	2022-01-03	6274	4128	3728	2427
E12000003	Yorkshire and The Humber	E08000035	Leeds	E08000035	Leeds	E02002368	Calverley & Farsley North	msoa	2022-01-03	7532	6728	6316	4855
E12000003	Yorkshire and The Humber	E08000035	Leeds	E08000035	Leeds	E02002369	Hollin Park & Fearnville	msoa	2022-01-03	7195	5082	4544	2937
E12000003	Yorkshire and The Humber	E08000035	Leeds	E08000035	Leeds	E02002370	Swarcliffe	msoa	2022-01-03	6236	4798	4367	2825
E12000003	Yorkshire and The Humber	E08000035	Leeds	E08000035	Leeds	E02002371	Chapel Allerton South & Chapeltown	msoa	2022-01-03	10880	6189	5529	3097
E12000003	Yorkshire and The Humber	E08000035	Leeds	E08000035	Leeds	E02002373	Headingley	msoa	2022-01-03	7866	5654	5183	2608
E12000003	Yorkshire and The Humber	E08000035	Leeds	E08000035	Leeds	E02002374	Kirkstall	msoa	2022-01-03	7184	5159	4749	3007
E12000003	Yorkshire and The Humber	E08000035	Leeds	E08000035	Leeds	E02002375	Bramley Fall	msoa	2022-01-03	6044	4223	3804	2362
E12000003	Yorkshire and The Humber	E08000035	Leeds	E08000035	Leeds	E02002376	Gipton North	msoa	2022-01-03	7416	4567	3931	2029
E12000003	Yorkshire and The Humber	E08000035	Leeds	E08000035	Leeds	E02002377	Harehills North	msoa	2022-01-03	8970	4178	3508	1206
E12000003	Yorkshire and The Humber	E08000035	Leeds	E08000035	Leeds	E02002379	Seacroft South	msoa	2022-01-03	5334	3817	3408	2047
E12000003	Yorkshire and The Humber	E08000035	Leeds	E08000035	Leeds	E02002380	Bramley Park North	msoa	2022-01-03	5056	4205	3942	2782
E12000003	Yorkshire and The Humber	E08000035	Leeds	E08000035	Leeds	E02002381	Rodley & Stanningley Park	msoa	2022-01-03	5536	4619	4327	3049
E12000003	Yorkshire and The Humber	E08000035	Leeds	E08000035	Leeds	E02002382	Harehills South	msoa	2022-01-03	8562	3198	2632	950
E12000003	Yorkshire and The Humber	E08000035	Leeds	E08000035	Leeds	E02002383	Hyde Park	msoa	2022-01-03	7304	4999	4519	2122
E12000003	Yorkshire and The Humber	E08000035	Leeds	E08000035	Leeds	E02002384	Woodhouse & Little London	msoa	2022-01-03	18115	8919	7464	3477
E12000003	Yorkshire and The Humber	E08000035	Leeds	E08000035	Leeds	E02002385	Burley	msoa	2022-01-03	9298	5954	5412	2735
E12000003	Yorkshire and The Humber	E08000035	Leeds	E08000035	Leeds	E02002386	Cross Gates East & Manston	msoa	2022-01-03	8330	7398	7010	5412
E12000003	Yorkshire and The Humber	E08000035	Leeds	E08000035	Leeds	E02002387	Bramley Park South	msoa	2022-01-03	5509	4197	3828	2463
E12000003	Yorkshire and The Humber	E08000035	Leeds	E08000035	Leeds	E02002388	Bramley East	msoa	2022-01-03	7278	5328	4892	3084
E12000003	Yorkshire and The Humber	E08000035	Leeds	E08000035	Leeds	E02002389	Gipton South & Killingbeck Park	msoa	2022-01-03	6804	4538	4024	2381
E12000003	Yorkshire and The Humber	E08000035	Leeds	E08000035	Leeds	E02002390	Cross Gates West & Killingbeck	msoa	2022-01-03	6245	4979	4600	3081
E12000003	Yorkshire and The Humber	E08000035	Leeds	E08000035	Leeds	E02002391	Farsley South, Stanningley & Pudsey North West	msoa	2022-01-03	7016	6040	5683	4188
E12000003	Yorkshire and The Humber	E08000035	Leeds	E08000035	Leeds	E02002392	University & Little Woodhouse	msoa	2022-01-03	16607	8032	6567	2823
E12000003	Yorkshire and The Humber	E08000035	Leeds	E08000035	Leeds	E02002393	Lincoln Green & St James	msoa	2022-01-03	9202	4757	4081	1735
E12000003	Yorkshire and The Humber	E08000035	Leeds	E08000035	Leeds	E02002394	Burmantofts	msoa	2022-01-03	7548	4032	3492	1781
E12000003	Yorkshire and The Humber	E08000035	Leeds	E08000035	Leeds	E02002395	New Pudsey	msoa	2022-01-03	6476	5326	4882	3352
E12000003	Yorkshire and The Humber	E08000035	Leeds	E08000035	Leeds	E02002396	Bramley South & Upper Armley	msoa	2022-01-03	8414	6376	5922	3986
E12000003	Yorkshire and The Humber	E08000035	Leeds	E08000035	Leeds	E02002397	Pudsey North East	msoa	2022-01-03	6824	5667	5268	3738
E12000003	Yorkshire and The Humber	E08000035	Leeds	E08000035	Leeds	E02002398	Temple Newsam & Graveleythorpe	msoa	2022-01-03	6954	6162	5791	4350
E12000003	Yorkshire and The Humber	E08000035	Leeds	E08000035	Leeds	E02002399	Osmondthorpe & Neville Hill	msoa	2022-01-03	5836	4117	3713	2300
E12000003	Yorkshire and The Humber	E08000035	Leeds	E08000035	Leeds	E02002400	Armley & New Wortley	msoa	2022-01-03	9616	6045	5291	2885
E12000003	Yorkshire and The Humber	E08000035	Leeds	E08000035	Leeds	E02002401	Halton Moor	msoa	2022-01-03	6012	4160	3685	2092
E12000003	Yorkshire and The Humber	E08000035	Leeds	E08000035	Leeds	E02002402	Colton, Austhorpe & Whitkirk	msoa	2022-01-03	5486	4910	4658	3671
E12000003	Yorkshire and The Humber	E08000035	Leeds	E08000035	Leeds	E02002403	Garforth West	msoa	2022-01-03	5825	5165	4866	3890
E12000003	Yorkshire and The Humber	E08000035	Leeds	E08000035	Leeds	E02002404	East End Park & Richmond Hill	msoa	2022-01-03	9921	6549	5908	3162
E12000003	Yorkshire and The Humber	E08000035	Leeds	E08000035	Leeds	E02002405	Pudsey South West	msoa	2022-01-03	7999	6814	6344	4678
E12000003	Yorkshire and The Humber	E08000035	Leeds	E08000035	Leeds	E02002406	Garforth East	msoa	2022-01-03	6694	6174	5834	4787
E12000003	Yorkshire and The Humber	E08000035	Leeds	E08000035	Leeds	E02002407	Farnley East	msoa	2022-01-03	5834	4167	3748	2241
E12000003	Yorkshire and The Humber	E08000035	Leeds	E08000035	Leeds	E02002408	Pudsey South East	msoa	2022-01-03	6913	5968	5622	4124
E12000003	Yorkshire and The Humber	E08000035	Leeds	E08000035	Leeds	E02002409	Farnley West & Gamble Hill	msoa	2022-01-03	5695	4535	4201	2902
E12000003	Yorkshire and The Humber	E08000035	Leeds	E08000035	Leeds	E02002410	Wortley	msoa	2022-01-03	6307	5095	4748	3353
E12000003	Yorkshire and The Humber	E08000035	Leeds	E08000035	Leeds	E02002411	Holbeck	msoa	2022-01-03	8904	5534	4866	2638
E12000003	Yorkshire and The Humber	E08000035	Leeds	E08000035	Leeds	E02002412	New Farnley & Lower Wortley	msoa	2022-01-03	6634	5524	5107	3566
E12000003	Yorkshire and The Humber	E08000035	Leeds	E08000035	Leeds	E02002414	Beeston Hill & Hunslet Moor	msoa	2022-01-03	6551	4091	3592	1952
E12000003	Yorkshire and The Humber	E08000035	Leeds	E08000035	Leeds	E02002415	Cross Flats Park & Garnets	msoa	2022-01-03	8502	4333	3568	1550
E12000003	Yorkshire and The Humber	E08000035	Leeds	E08000035	Leeds	E02002416	Garforth South, Swillington & Little Preston	msoa	2022-01-03	6364	5505	5180	4091
E12000003	Yorkshire and The Humber	E08000035	Leeds	E08000035	Leeds	E02002417	Kippax East, Micklefield & Allerton Bywater	msoa	2022-01-03	6389	5621	5291	4206
E12000003	Yorkshire and The Humber	E08000035	Leeds	E08000035	Leeds	E02002418	Kippax West	msoa	2022-01-03	6389	5660	5330	4228
E12000003	Yorkshire and The Humber	E08000035	Leeds	E08000035	Leeds	E02002419	Beeston West & Cottingley	msoa	2022-01-03	7567	5498	4967	3204
E12000003	Yorkshire and The Humber	E08000035	Leeds	E08000035	Leeds	E02002420	Beeston East	msoa	2022-01-03	8140	5601	5015	3280
E12000003	Yorkshire and The Humber	E08000035	Leeds	E08000035	Leeds	E02002421	Belle Isle North	msoa	2022-01-03	5688	3924	3524	2112
E12000003	Yorkshire and The Humber	E08000035	Leeds	E08000035	Leeds	E02002422	Churwell	msoa	2022-01-03	5722	5014	4732	3670
E12000003	Yorkshire and The Humber	E08000035	Leeds	E08000035	Leeds	E02002423	Belle Isle South	msoa	2022-01-03	5308	3930	3597	2438
E12000003	Yorkshire and The Humber	E08000035	Leeds	E08000035	Leeds	E02002424	Morley North & Gildersome East	msoa	2022-01-03	6839	5929	5515	4126
E12000003	Yorkshire and The Humber	E08000035	Leeds	E08000035	Leeds	E02002425	Drighlington & Gildersome West	msoa	2022-01-03	7829	6939	6518	4937
E12000003	Yorkshire and The Humber	E08000035	Leeds	E08000035	Leeds	E02002426	Woodlesford & Oulton	msoa	2022-01-03	7100	6236	5826	4681
E12000003	Yorkshire and The Humber	E08000035	Leeds	E08000035	Leeds	E02002427	Rothwell Inner	msoa	2022-01-03	6118	5258	4946	3771
E12000003	Yorkshire and The Humber	E08000035	Leeds	E08000035	Leeds	E02002428	Middleton Town Street	msoa	2022-01-03	7101	5526	5080	3477
E12000003	Yorkshire and The Humber	E08000035	Leeds	E08000035	Leeds	E02002429	Rothwell Outer	msoa	2022-01-03	7631	6596	6140	4746
E12000003	Yorkshire and The Humber	E08000035	Leeds	E08000035	Leeds	E02002430	Middleton Park Avenue	msoa	2022-01-03	7129	4897	4366	2627
E12000003	Yorkshire and The Humber	E08000035	Leeds	E08000035	Leeds	E02002431	Morley East	msoa	2022-01-03	7894	6612	6109	4265
E12000003	Yorkshire and The Humber	E08000035	Leeds	E08000035	Leeds	E02002432	Methley	msoa	2022-01-03	6832	6066	5662	4359
E12000003	Yorkshire and The Humber	E08000035	Leeds	E08000035	Leeds	E02002433	Morley Central	msoa	2022-01-03	6085	5044	4717	3409
E12000003	Yorkshire and The Humber	E08000035	Leeds	E08000035	Leeds	E02002434	Robin Hood, Lofthouse & Middleton Lane	msoa	2022-01-03	8684	7246	6676	4702
E12000003	Yorkshire and The Humber	E08000035	Leeds	E08000035	Leeds	E02002435	Morley Bruntcliffe & Woodkirk	msoa	2022-01-03	7467	6458	6006	4390
E12000003	Yorkshire and The Humber	E08000035	Leeds	E08000035	Leeds	E02002436	Tingley East & East Ardsley	msoa	2022-01-03	6219	5265	4907	3577
E12000003	Yorkshire and The Humber	E08000035	Leeds	E08000035	Leeds	E02002437	Tingley West & West Ardsley	msoa	2022-01-03	5806	5209	4876	3722
E12000003	Yorkshire and The Humber	E08000036	Wakefield	E08000036	Wakefield	E02002438	Ferry Fryston	msoa	2022-01-03	7725	6113	5596	3576
E12000003	Yorkshire and The Humber	E08000036	Wakefield	E08000036	Wakefield	E02002439	Castleford Town	msoa	2022-01-03	8181	6750	6235	4298
E12000003	Yorkshire and The Humber	E08000036	Wakefield	E08000036	Wakefield	E02002440	Airedale	msoa	2022-01-03	7134	5900	5409	3815
E12000003	Yorkshire and The Humber	E08000036	Wakefield	E08000036	Wakefield	E02002441	Castleford West	msoa	2022-01-03	8673	7145	6602	4569
E12000003	Yorkshire and The Humber	E08000036	Wakefield	E08000036	Wakefield	E02002442	Glasshoughton	msoa	2022-01-03	6516	5642	5242	3744
E12000003	Yorkshire and The Humber	E08000036	Wakefield	E08000036	Wakefield	E02002443	Outwood East	msoa	2022-01-03	5514	4896	4581	3482
E12000003	Yorkshire and The Humber	E08000036	Wakefield	E08000036	Wakefield	E02002444	Stanley, Moorhouse & Bottomboat	msoa	2022-01-03	6132	5356	5004	3729
E12000003	Yorkshire and The Humber	E08000036	Wakefield	E08000036	Wakefield	E02002445	Outwood West	msoa	2022-01-03	7588	6703	6258	4617
E12000003	Yorkshire and The Humber	E08000036	Wakefield	E08000036	Wakefield	E02002446	Altofts	msoa	2022-01-03	5525	4961	4677	3665
E12000003	Yorkshire and The Humber	E08000036	Wakefield	E08000036	Wakefield	E02002447	Knottingley	msoa	2022-01-03	5518	4525	4206	3032
E12000003	Yorkshire and The Humber	E08000036	Wakefield	E08000036	Wakefield	E02002448	Ferrybridge & West Knottingley	msoa	2022-01-03	7186	5824	5364	3709
E12000003	Yorkshire and The Humber	E08000036	Wakefield	E08000036	Wakefield	E02002449	Pontefract North East	msoa	2022-01-03	8533	7444	6973	4845
E12000003	Yorkshire and The Humber	E08000036	Wakefield	E08000036	Wakefield	E02002450	Normanton East	msoa	2022-01-03	7057	5914	5503	4005
E12000003	Yorkshire and The Humber	E08000036	Wakefield	E08000036	Wakefield	E02002451	Wrenthorpe & Kirkhamgate	msoa	2022-01-03	7133	6519	6123	4732
E12000003	Yorkshire and The Humber	E08000036	Wakefield	E08000036	Wakefield	E02002452	Pontefract North West	msoa	2022-01-03	8003	6733	6228	4063
E12000003	Yorkshire and The Humber	E08000036	Wakefield	E08000036	Wakefield	E02002453	Normanton West	msoa	2022-01-03	9394	7304	6694	4650
E12000003	Yorkshire and The Humber	E08000036	Wakefield	E08000036	Wakefield	E02002454	Wakefield Central	msoa	2022-01-03	9799	6320	5630	3433
E12000003	Yorkshire and The Humber	E08000036	Wakefield	E08000036	Wakefield	E02002455	Pontefract South East	msoa	2022-01-03	5792	4735	4306	2702
E12000003	Yorkshire and The Humber	E08000036	Wakefield	E08000036	Wakefield	E02002456	Wakefield St John's	msoa	2022-01-03	7740	5731	5113	3350
E12000003	Yorkshire and The Humber	E08000036	Wakefield	E08000036	Wakefield	E02002457	Eastmoor	msoa	2022-01-03	7619	5474	4877	3117
E12000003	Yorkshire and The Humber	E08000036	Wakefield	E08000036	Wakefield	E02002458	Ossett North	msoa	2022-01-03	7904	6950	6486	4745
E12000003	Yorkshire and The Humber	E08000036	Wakefield	E08000036	Wakefield	E02002459	Alverthorpe & Flanshaw	msoa	2022-01-03	9151	7238	6620	4287
E12000003	Yorkshire and The Humber	E08000036	Wakefield	E08000036	Wakefield	E02002460	Pontefract South West	msoa	2022-01-03	6805	6168	5828	4507
E12000003	Yorkshire and The Humber	E08000036	Wakefield	E08000036	Wakefield	E02002461	Streethouse & Sharlston Common	msoa	2022-01-03	10312	8864	8239	5950
E12000003	Yorkshire and The Humber	E08000036	Wakefield	E08000036	Wakefield	E02002462	Ossett West	msoa	2022-01-03	6801	5992	5591	4179
E12000003	Yorkshire and The Humber	E08000036	Wakefield	E08000036	Wakefield	E02002463	Lupset	msoa	2022-01-03	8999	6951	6231	3734
E12000003	Yorkshire and The Humber	E08000036	Wakefield	E08000036	Wakefield	E02002464	Featherstone	msoa	2022-01-03	8079	6721	6234	4270
E12000003	Yorkshire and The Humber	E08000036	Wakefield	E08000036	Wakefield	E02002465	Thornes	msoa	2022-01-03	5905	4869	4588	3327
E12000003	Yorkshire and The Humber	E08000036	Wakefield	E08000036	Wakefield	E02002466	Ossett South East & Horbury Bridge	msoa	2022-01-03	8293	7296	6796	5051
E12000003	Yorkshire and The Humber	E08000036	Wakefield	E08000036	Wakefield	E02002467	Agbrigg & Belle Isle	msoa	2022-01-03	8851	6018	5407	3343
E12000003	Yorkshire and The Humber	E08000036	Wakefield	E08000036	Wakefield	E02002468	Horbury	msoa	2022-01-03	5537	4954	4615	3572
E12000003	Yorkshire and The Humber	E08000036	Wakefield	E08000036	Wakefield	E02002469	Crofton	msoa	2022-01-03	5949	5262	4951	3933
E12000003	Yorkshire and The Humber	E08000036	Wakefield	E08000036	Wakefield	E02002470	Sandal	msoa	2022-01-03	5706	5260	5005	4321
E12000003	Yorkshire and The Humber	E08000036	Wakefield	E08000036	Wakefield	E02002471	Ackworth & Darrington	msoa	2022-01-03	10400	9334	8786	7192
E12000003	Yorkshire and The Humber	E08000036	Wakefield	E08000036	Wakefield	E02002472	Netherton & Middlestown	msoa	2022-01-03	5642	4992	4657	3561
E12000003	Yorkshire and The Humber	E08000036	Wakefield	E08000036	Wakefield	E02002473	Durkar & Crigglestone	msoa	2022-01-03	6143	5365	5040	4081
E12000003	Yorkshire and The Humber	E08000036	Wakefield	E08000036	Wakefield	E02002474	Kettlethorpe & Chapelthorpe	msoa	2022-01-03	6107	5239	4858	3645
E12000003	Yorkshire and The Humber	E08000036	Wakefield	E08000036	Wakefield	E02002475	Walton, Woolley & Bretton	msoa	2022-01-03	5717	5176	4897	4092
E12000003	Yorkshire and The Humber	E08000036	Wakefield	E08000036	Wakefield	E02002476	Kinsley & Fitzwilliam	msoa	2022-01-03	5861	4689	4323	3014
E12000003	Yorkshire and The Humber	E08000036	Wakefield	E08000036	Wakefield	E02002477	Ryhill & South Hiendley	msoa	2022-01-03	5689	4654	4310	3226
E12000003	Yorkshire and The Humber	E08000036	Wakefield	E08000036	Wakefield	E02002478	Upton	msoa	2022-01-03	5623	4589	4256	2975
E12000003	Yorkshire and The Humber	E08000036	Wakefield	E08000036	Wakefield	E02002479	Hemsworth Town	msoa	2022-01-03	7596	6345	5903	4462
E12000003	Yorkshire and The Humber	E08000036	Wakefield	E08000036	Wakefield	E02002480	Moorthorpe	msoa	2022-01-03	5475	4206	3923	2949
E12000003	Yorkshire and The Humber	E08000036	Wakefield	E08000036	Wakefield	E02002481	South Elmsall	msoa	2022-01-03	6710	5341	4965	3612
E12000003	Yorkshire and The Humber	E08000036	Wakefield	E08000036	Wakefield	E02002482	South Kirkby	msoa	2022-01-03	6409	5061	4598	3367
E12000003	Yorkshire and The Humber	E06000010	Kingston upon Hull, City of	E06000010	Kingston upon Hull, City of	E02002652	Kingswood	msoa	2022-01-03	14034	11816	10739	6876
E12000003	Yorkshire and The Humber	E06000010	Kingston upon Hull, City of	E06000010	Kingston upon Hull, City of	E02002653	Bransholme Central	msoa	2022-01-03	7260	5713	5117	3431
E12000003	Yorkshire and The Humber	E06000010	Kingston upon Hull, City of	E06000010	Kingston upon Hull, City of	E02002654	Orchard Park	msoa	2022-01-03	6860	4936	4237	2466
E12000003	Yorkshire and The Humber	E06000010	Kingston upon Hull, City of	E06000010	Kingston upon Hull, City of	E02002655	Bransholme East	msoa	2022-01-03	7807	6353	5749	3965
E12000003	Yorkshire and The Humber	E06000010	Kingston upon Hull, City of	E06000010	Kingston upon Hull, City of	E02002656	Haworth Park	msoa	2022-01-03	4673	4210	4006	3298
E12000003	Yorkshire and The Humber	E06000010	Kingston upon Hull, City of	E06000010	Kingston upon Hull, City of	E02002657	Bransholme West	msoa	2022-01-03	6637	5832	5470	4119
E12000003	Yorkshire and The Humber	E06000010	Kingston upon Hull, City of	E06000010	Kingston upon Hull, City of	E02002658	Sutton North	msoa	2022-01-03	5858	5247	4926	3863
E12000003	Yorkshire and The Humber	E06000010	Kingston upon Hull, City of	E06000010	Kingston upon Hull, City of	E02002659	Greenwood	msoa	2022-01-03	9762	7358	6585	4360
E12000003	Yorkshire and The Humber	E06000010	Kingston upon Hull, City of	E06000010	Kingston upon Hull, City of	E02002660	Bilton Grange	msoa	2022-01-03	6293	5119	4684	3458
E12000003	Yorkshire and The Humber	E06000010	Kingston upon Hull, City of	E06000010	Kingston upon Hull, City of	E02002661	Longhill	msoa	2022-01-03	7373	6039	5556	4046
E12000003	Yorkshire and The Humber	E06000010	Kingston upon Hull, City of	E06000010	Kingston upon Hull, City of	E02002662	Ings	msoa	2022-01-03	6732	5751	5345	4030
E12000003	Yorkshire and The Humber	E06000010	Kingston upon Hull, City of	E06000010	Kingston upon Hull, City of	E02002663	University & Newland North	msoa	2022-01-03	7282	5193	4669	3114
E12000003	Yorkshire and The Humber	E06000010	Kingston upon Hull, City of	E06000010	Kingston upon Hull, City of	E02002664	Sutton South	msoa	2022-01-03	6572	5919	5552	4331
E12000003	Yorkshire and The Humber	E06000010	Kingston upon Hull, City of	E06000010	Kingston upon Hull, City of	E02002665	Bricknell East	msoa	2022-01-03	7286	6187	5740	4444
E12000003	Yorkshire and The Humber	E06000010	Kingston upon Hull, City of	E06000010	Kingston upon Hull, City of	E02002666	Newland South	msoa	2022-01-03	9108	4838	4142	2260
E12000003	Yorkshire and The Humber	E06000010	Kingston upon Hull, City of	E06000010	Kingston upon Hull, City of	E02002667	Stoneferry & Sutton Fields	msoa	2022-01-03	6389	5292	4945	3575
E12000003	Yorkshire and The Humber	E06000010	Kingston upon Hull, City of	E06000010	Kingston upon Hull, City of	E02002668	Southcoates East	msoa	2022-01-03	7520	5750	5106	3420
E12000003	Yorkshire and The Humber	E06000010	Kingston upon Hull, City of	E06000010	Kingston upon Hull, City of	E02002669	Newland Avenues	msoa	2022-01-03	8109	5429	4892	3320
E12000003	Yorkshire and The Humber	E06000010	Kingston upon Hull, City of	E06000010	Kingston upon Hull, City of	E02002670	Bricknell West	msoa	2022-01-03	6973	5856	5381	3969
E12000003	Yorkshire and The Humber	E06000010	Kingston upon Hull, City of	E06000010	Kingston upon Hull, City of	E02002671	Southcoates Central & Docks	msoa	2022-01-03	8553	6635	5988	4100
E12000003	Yorkshire and The Humber	E06000010	Kingston upon Hull, City of	E06000010	Kingston upon Hull, City of	E02002672	Greatfield	msoa	2022-01-03	6483	4798	4252	2732
E12000003	Yorkshire and The Humber	E06000010	Kingston upon Hull, City of	E06000010	Kingston upon Hull, City of	E02002673	Southcoates West	msoa	2022-01-03	6671	5273	4859	3414
E12000003	Yorkshire and The Humber	E06000010	Kingston upon Hull, City of	E06000010	Kingston upon Hull, City of	E02002674	Derringham	msoa	2022-01-03	5768	4953	4629	3425
E12000003	Yorkshire and The Humber	E06000010	Kingston upon Hull, City of	E06000010	Kingston upon Hull, City of	E02002675	Sculcoates	msoa	2022-01-03	9001	5501	4841	2671
E12000003	Yorkshire and The Humber	E06000010	Kingston upon Hull, City of	E06000010	Kingston upon Hull, City of	E02002676	Chanterlands Avenue	msoa	2022-01-03	6976	5233	4783	3328
E12000003	Yorkshire and The Humber	E06000010	Kingston upon Hull, City of	E06000010	Kingston upon Hull, City of	E02002677	Drypool & Victoria Dock	msoa	2022-01-03	7512	5847	5361	3741
E12000003	Yorkshire and The Humber	E06000010	Kingston upon Hull, City of	E06000010	Kingston upon Hull, City of	E02002678	Newington	msoa	2022-01-03	7730	5835	5313	3596
E12000003	Yorkshire and The Humber	E06000010	Kingston upon Hull, City of	E06000010	Kingston upon Hull, City of	E02002679	East Ella	msoa	2022-01-03	6822	5872	5482	4141
E12000003	Yorkshire and The Humber	E06000010	Kingston upon Hull, City of	E06000010	Kingston upon Hull, City of	E02002680	Hull City Centre	msoa	2022-01-03	9621	6393	5660	3329
E12000003	Yorkshire and The Humber	E06000010	Kingston upon Hull, City of	E06000010	Kingston upon Hull, City of	E02002681	Boulevard & St Andrew's Quay	msoa	2022-01-03	9036	5329	4589	2657
E12000003	Yorkshire and The Humber	E06000010	Kingston upon Hull, City of	E06000010	Kingston upon Hull, City of	E02002682	Gipsyville	msoa	2022-01-03	9321	7039	6396	4236
E12000003	Yorkshire and The Humber	E06000011	East Riding of Yorkshire	E06000011	East Riding of Yorkshire	E02002684	Bridlington North & Bempton	msoa	2022-01-03	9412	8494	8115	6662
E12000003	Yorkshire and The Humber	E06000011	East Riding of Yorkshire	E06000011	East Riding of Yorkshire	E02002685	Bridlington East & Flamborough	msoa	2022-01-03	7349	6635	6323	5165
E12000003	Yorkshire and The Humber	E06000011	East Riding of Yorkshire	E06000011	East Riding of Yorkshire	E02002686	Bridlington West	msoa	2022-01-03	6952	5625	5093	3561
E12000003	Yorkshire and The Humber	E06000011	East Riding of Yorkshire	E06000011	East Riding of Yorkshire	E02002687	Bridlington Central	msoa	2022-01-03	5483	4619	4297	3091
E12000003	Yorkshire and The Humber	E06000011	East Riding of Yorkshire	E06000011	East Riding of Yorkshire	E02002688	Bridlington Hilderthorpe	msoa	2022-01-03	5224	4239	3874	2725
E12000003	Yorkshire and The Humber	E06000011	East Riding of Yorkshire	E06000011	East Riding of Yorkshire	E02002689	Burton Agnes, Rudston & Langtoft	msoa	2022-01-03	5304	4788	4539	3767
E12000003	Yorkshire and The Humber	E06000011	East Riding of Yorkshire	E06000011	East Riding of Yorkshire	E02002691	Driffield West & Huggate	msoa	2022-01-03	7532	6922	6544	5546
E12000003	Yorkshire and The Humber	E06000011	East Riding of Yorkshire	E06000011	East Riding of Yorkshire	E02002692	Stamford Bridge & Sutton Upon Derwent	msoa	2022-01-03	8679	7948	7519	6237
E12000003	Yorkshire and The Humber	E06000011	East Riding of Yorkshire	E06000011	East Riding of Yorkshire	E02002693	Skipsea, Beeford & Brandesburton	msoa	2022-01-03	6772	6166	5818	4921
E12000003	Yorkshire and The Humber	E06000011	East Riding of Yorkshire	E06000011	East Riding of Yorkshire	E02002694	Pocklington	msoa	2022-01-03	12021	10753	10088	8347
E12000003	Yorkshire and The Humber	E06000011	East Riding of Yorkshire	E06000011	East Riding of Yorkshire	E02002695	Hornsea	msoa	2022-01-03	7731	6938	6578	5612
E12000003	Yorkshire and The Humber	E06000011	East Riding of Yorkshire	E06000011	East Riding of Yorkshire	E02002696	Cherry Burton, Leconfield & Middleton	msoa	2022-01-03	6108	5572	5163	3828
E12000003	Yorkshire and The Humber	E06000011	East Riding of Yorkshire	E06000011	East Riding of Yorkshire	E02002697	Leven & Tickton	msoa	2022-01-03	7085	6528	6143	5094
E12000003	Yorkshire and The Humber	E06000011	East Riding of Yorkshire	E06000011	East Riding of Yorkshire	E02002698	Market Weighton	msoa	2022-01-03	7485	6881	6462	5100
E12000003	Yorkshire and The Humber	E06000011	East Riding of Yorkshire	E06000011	East Riding of Yorkshire	E02002699	Molescroft	msoa	2022-01-03	9035	8471	7970	6527
E12000003	Yorkshire and The Humber	E06000011	East Riding of Yorkshire	E06000011	East Riding of Yorkshire	E02002700	Beverley North	msoa	2022-01-03	5324	4612	4221	2888
E12000003	Yorkshire and The Humber	E06000011	East Riding of Yorkshire	E06000011	East Riding of Yorkshire	E02002701	Holme, Melbourne & Bubwith	msoa	2022-01-03	7974	7391	6971	5730
E12000003	Yorkshire and The Humber	E06000011	East Riding of Yorkshire	E06000011	East Riding of Yorkshire	E02002702	Beverley South	msoa	2022-01-03	9091	8269	7805	6096
E12000003	Yorkshire and The Humber	E06000011	East Riding of Yorkshire	E06000011	East Riding of Yorkshire	E02002703	Walkington, Bishop Burton & Woodmansey	msoa	2022-01-03	8683	8042	7511	6004
E12000003	Yorkshire and The Humber	E06000011	East Riding of Yorkshire	E06000011	East Riding of Yorkshire	E02002704	Aldbrough & Sproatley	msoa	2022-01-03	6744	6183	5845	4896
E12000003	Yorkshire and The Humber	E06000011	East Riding of Yorkshire	E06000011	East Riding of Yorkshire	E02002705	Cottingham West	msoa	2022-01-03	7045	5992	5678	4617
E12000003	Yorkshire and The Humber	E06000011	East Riding of Yorkshire	E06000011	East Riding of Yorkshire	E02002706	Cottingham East	msoa	2022-01-03	6794	6040	5684	4578
E12000003	Yorkshire and The Humber	E06000011	East Riding of Yorkshire	E06000011	East Riding of Yorkshire	E02002707	South Cave, Newbald & Little Weighton	msoa	2022-01-03	7466	6647	6190	4998
E12000003	Yorkshire and The Humber	E06000011	East Riding of Yorkshire	E06000011	East Riding of Yorkshire	E02002708	Cottingham South & North Ella	msoa	2022-01-03	5480	4934	4715	3904
E12000003	Yorkshire and The Humber	E06000011	East Riding of Yorkshire	E06000011	East Riding of Yorkshire	E02002709	Gilberdyke & North Cave	msoa	2022-01-03	6989	6407	6020	4757
E12000003	Yorkshire and The Humber	E06000011	East Riding of Yorkshire	E06000011	East Riding of Yorkshire	E02002710	Willerby	msoa	2022-01-03	6578	5937	5649	4587
E12000003	Yorkshire and The Humber	E06000011	East Riding of Yorkshire	E06000011	East Riding of Yorkshire	E02002711	Kirk Ella	msoa	2022-01-03	7291	6740	6410	5338
E12000003	Yorkshire and The Humber	E06000011	East Riding of Yorkshire	E06000011	East Riding of Yorkshire	E02002712	Hedon & Preston	msoa	2022-01-03	6708	6140	5813	4823
E12000003	Yorkshire and The Humber	E06000011	East Riding of Yorkshire	E06000011	East Riding of Yorkshire	E02002714	Withernsea West & Keyingham	msoa	2022-01-03	7221	6496	6110	4803
E12000003	Yorkshire and The Humber	E06000011	East Riding of Yorkshire	E06000011	East Riding of Yorkshire	E02002715	Brough	msoa	2022-01-03	11857	10976	10291	8137
E12000003	Yorkshire and The Humber	E06000011	East Riding of Yorkshire	E06000011	East Riding of Yorkshire	E02002716	Burstwick & Thorngumbald	msoa	2022-01-03	7689	6945	6518	5234
E12000003	Yorkshire and The Humber	E06000011	East Riding of Yorkshire	E06000011	East Riding of Yorkshire	E02002717	Hessle East & Anlaby South	msoa	2022-01-03	6901	6091	5687	4318
E12000003	Yorkshire and The Humber	E06000011	East Riding of Yorkshire	E06000011	East Riding of Yorkshire	E02002718	North Ferriby & Swanland	msoa	2022-01-03	7417	6856	6463	5413
E12000003	Yorkshire and The Humber	E06000011	East Riding of Yorkshire	E06000011	East Riding of Yorkshire	E02002719	Hessle West	msoa	2022-01-03	5972	5416	5113	4178
E12000003	Yorkshire and The Humber	E06000011	East Riding of Yorkshire	E06000011	East Riding of Yorkshire	E02002720	Howden South & Goole North	msoa	2022-01-03	6961	6355	6012	4807
E12000003	Yorkshire and The Humber	E06000011	East Riding of Yorkshire	E06000011	East Riding of Yorkshire	E02002721	Howden North, Eastrington & Swinefleet	msoa	2022-01-03	6222	5585	5274	4118
E12000003	Yorkshire and The Humber	E06000011	East Riding of Yorkshire	E06000011	East Riding of Yorkshire	E02002722	Withernsea East & Patrington	msoa	2022-01-03	8082	6939	6431	4733
E12000003	Yorkshire and The Humber	E06000011	East Riding of Yorkshire	E06000011	East Riding of Yorkshire	E02002723	Goole West	msoa	2022-01-03	7692	5995	5597	3979
E12000003	Yorkshire and The Humber	E06000011	East Riding of Yorkshire	E06000011	East Riding of Yorkshire	E02002724	Goole East	msoa	2022-01-03	8322	6307	5769	3776
E12000003	Yorkshire and The Humber	E06000011	East Riding of Yorkshire	E06000011	East Riding of Yorkshire	E02002725	Snaith	msoa	2022-01-03	6247	5726	5371	4226
E12000003	Yorkshire and The Humber	E06000012	North East Lincolnshire	E06000012	North East Lincolnshire	E02002726	Immingham & Habrough	msoa	2022-01-03	9642	7783	7255	5519
E12000003	Yorkshire and The Humber	E06000012	North East Lincolnshire	E06000012	North East Lincolnshire	E02002727	Grimsby East Marsh & Port	msoa	2022-01-03	4897	3300	2951	1745
E12000003	Yorkshire and The Humber	E06000012	North East Lincolnshire	E06000012	North East Lincolnshire	E02002728	Grimsby West Marsh	msoa	2022-01-03	6942	4833	4321	2643
E12000003	Yorkshire and The Humber	E06000012	North East Lincolnshire	E06000012	North East Lincolnshire	E02002729	Great Coates & The Willows	msoa	2022-01-03	5153	4380	4107	2972
E12000003	Yorkshire and The Humber	E06000012	North East Lincolnshire	E06000012	North East Lincolnshire	E02002730	Sidney Park	msoa	2022-01-03	6250	4654	4131	2627
E12000003	Yorkshire and The Humber	E06000012	North East Lincolnshire	E06000012	North East Lincolnshire	E02002731	New Clee	msoa	2022-01-03	4926	3452	3072	1850
E12000003	Yorkshire and The Humber	E06000012	North East Lincolnshire	E06000012	North East Lincolnshire	E02002732	Laceby, Healing & Stallingborough	msoa	2022-01-03	7300	6608	6209	4821
E12000003	Yorkshire and The Humber	E06000012	North East Lincolnshire	E06000012	North East Lincolnshire	E02002733	Littlefield North	msoa	2022-01-03	5181	4263	3970	2750
E12000003	Yorkshire and The Humber	E06000012	North East Lincolnshire	E06000012	North East Lincolnshire	E02002734	Yarborough	msoa	2022-01-03	4860	4075	3807	2651
E12000003	Yorkshire and The Humber	E06000012	North East Lincolnshire	E06000012	North East Lincolnshire	E02002735	Cleethorpes North	msoa	2022-01-03	4541	3761	3483	2485
E12000003	Yorkshire and The Humber	E06000012	North East Lincolnshire	E06000012	North East Lincolnshire	E02002736	Holme Hill	msoa	2022-01-03	5135	3509	3115	1865
E12000003	Yorkshire and The Humber	E06000012	North East Lincolnshire	E06000012	North East Lincolnshire	E02002737	Weelsby & Old Clee	msoa	2022-01-03	6527	5520	5147	3755
E12000003	Yorkshire and The Humber	E06000012	North East Lincolnshire	E06000012	North East Lincolnshire	E02002738	Laceby Acres & Wybers Wood	msoa	2022-01-03	6135	5145	4808	3396
E12000003	Yorkshire and The Humber	E06000012	North East Lincolnshire	E06000012	North East Lincolnshire	E02002739	Cleethorpes Beacon Hill	msoa	2022-01-03	5186	4345	4067	3079
E12000003	Yorkshire and The Humber	E06000012	North East Lincolnshire	E06000012	North East Lincolnshire	E02002740	Littlefield South & Grange	msoa	2022-01-03	4917	3966	3641	2285
E12000003	Yorkshire and The Humber	E06000012	North East Lincolnshire	E06000012	North East Lincolnshire	E02002741	Wellow	msoa	2022-01-03	8056	6647	6140	4448
E12000003	Yorkshire and The Humber	E06000012	North East Lincolnshire	E06000012	North East Lincolnshire	E02002742	Cleethorpes Haverstoe	msoa	2022-01-03	4874	4239	4013	3236
E12000003	Yorkshire and The Humber	E06000012	North East Lincolnshire	E06000012	North East Lincolnshire	E02002743	Cleethorpes West	msoa	2022-01-03	5088	4445	4197	3423
E12000003	Yorkshire and The Humber	E06000012	North East Lincolnshire	E06000012	North East Lincolnshire	E02002744	Nunsthorpe	msoa	2022-01-03	6283	4611	4117	2330
E12000003	Yorkshire and The Humber	E06000012	North East Lincolnshire	E06000012	North East Lincolnshire	E02002745	Humberston	msoa	2022-01-03	6761	6146	5900	4926
E12000003	Yorkshire and The Humber	E06000012	North East Lincolnshire	E06000012	North East Lincolnshire	E02002746	Scartho	msoa	2022-01-03	8678	7686	7190	5475
E12000003	Yorkshire and The Humber	E06000012	North East Lincolnshire	E06000012	North East Lincolnshire	E02002747	New Waltham	msoa	2022-01-03	8481	7621	7188	5597
E12000003	Yorkshire and The Humber	E06000012	North East Lincolnshire	E06000012	North East Lincolnshire	E02002748	Waltham & East Ravendale	msoa	2022-01-03	7465	6862	6501	5326
E12000003	Yorkshire and The Humber	E06000013	North Lincolnshire	E06000013	North Lincolnshire	E02002749	Barton upon Humber	msoa	2022-01-03	10603	9376	8757	7152
E12000003	Yorkshire and The Humber	E06000013	North Lincolnshire	E06000013	North Lincolnshire	E02002750	Goxhill, Barrow & New Holland	msoa	2022-01-03	5743	5119	4813	4024
E12000003	Yorkshire and The Humber	E06000013	North Lincolnshire	E06000013	North Lincolnshire	E02002751	Winterton & Winteringham	msoa	2022-01-03	5806	5152	4832	3604
E12000003	Yorkshire and The Humber	E06000013	North Lincolnshire	E06000013	North Lincolnshire	E02002752	Barnetby, Ulceby & Killingholme	msoa	2022-01-03	6331	5494	5139	4081
E12000003	Yorkshire and The Humber	E06000013	North Lincolnshire	E06000013	North Lincolnshire	E02002753	Burton upon Stather, Alkborough & Gunness	msoa	2022-01-03	7787	6903	6546	5070
E12000003	Yorkshire and The Humber	E06000013	North Lincolnshire	E06000013	North Lincolnshire	E02002754	Crowle & Keadby	msoa	2022-01-03	7439	6550	6095	4371
E12000003	Yorkshire and The Humber	E06000013	North Lincolnshire	E06000013	North Lincolnshire	E02002755	Scunthorpe North	msoa	2022-01-03	7467	4988	4493	2780
E12000003	Yorkshire and The Humber	E06000013	North Lincolnshire	E06000013	North Lincolnshire	E02002756	Scunthorpe Central & Crosby	msoa	2022-01-03	9826	5504	4746	2466
E12000003	Yorkshire and The Humber	E06000013	North Lincolnshire	E06000013	North Lincolnshire	E02002757	Scunthorpe Berkeley	msoa	2022-01-03	5709	4638	4264	2984
E12000003	Yorkshire and The Humber	E06000013	North Lincolnshire	E06000013	North Lincolnshire	E02002758	Scunthorpe Frodingham	msoa	2022-01-03	5711	4494	4095	2748
E12000003	Yorkshire and The Humber	E06000013	North Lincolnshire	E06000013	North Lincolnshire	E02002759	Brigg & South Ferriby	msoa	2022-01-03	8867	7948	7478	6048
E12000003	Yorkshire and The Humber	E06000013	North Lincolnshire	E06000013	North Lincolnshire	E02002760	Scunthorpe Central Park	msoa	2022-01-03	5315	4536	4194	3264
E12000003	Yorkshire and The Humber	E06000013	North Lincolnshire	E06000013	North Lincolnshire	E02002761	Broughton & Appleby	msoa	2022-01-03	5825	5282	4981	3873
E12000003	Yorkshire and The Humber	E06000013	North Lincolnshire	E06000013	North Lincolnshire	E02002762	Scunthorpe Lincoln Gardens	msoa	2022-01-03	5872	4808	4448	3247
E12000003	Yorkshire and The Humber	E06000013	North Lincolnshire	E06000013	North Lincolnshire	E02002763	Scunthorpe Lakeside	msoa	2022-01-03	7478	6077	5515	3827
E12000003	Yorkshire and The Humber	E06000013	North Lincolnshire	E06000013	North Lincolnshire	E02002764	Scunthorpe Westcliff	msoa	2022-01-03	5330	4058	3609	2401
E12000003	Yorkshire and The Humber	E06000013	North Lincolnshire	E06000013	North Lincolnshire	E02002765	Scunthorpe Ashby	msoa	2022-01-03	5610	4656	4261	3133
E12000003	Yorkshire and The Humber	E06000013	North Lincolnshire	E06000013	North Lincolnshire	E02002766	Scunthorpe Bottesford	msoa	2022-01-03	8024	6939	6424	4943
E12000003	Yorkshire and The Humber	E06000013	North Lincolnshire	E06000013	North Lincolnshire	E02002767	Scunthorpe Yaddlethorpe	msoa	2022-01-03	6027	5434	5136	4140
E12000003	Yorkshire and The Humber	E06000013	North Lincolnshire	E06000013	North Lincolnshire	E02002768	Epworth & Bracon	msoa	2022-01-03	6944	6196	5771	4741
E12000003	Yorkshire and The Humber	E06000013	North Lincolnshire	E06000013	North Lincolnshire	E02002769	Messingham & Scawby	msoa	2022-01-03	5221	4792	4545	3806
E12000003	Yorkshire and The Humber	E06000013	North Lincolnshire	E06000013	North Lincolnshire	E02002770	Kirton in Lindsey & Hibaldstow	msoa	2022-01-03	6488	5845	5484	4416
E12000003	Yorkshire and The Humber	E06000013	North Lincolnshire	E06000013	North Lincolnshire	E02002771	Westwoodside, Haxey & Owston Ferry	msoa	2022-01-03	6655	6022	5638	4713
E12000003	Yorkshire and The Humber	E06000014	York	E06000014	York	E02002772	Strensall	msoa	2022-01-03	6146	5607	5202	4207
E12000003	Yorkshire and The Humber	E06000014	York	E06000014	York	E02002773	Haxby	msoa	2022-01-03	5341	4960	4715	4052
E12000003	Yorkshire and The Humber	E06000014	York	E06000014	York	E02002774	Wigginton	msoa	2022-01-03	5730	5342	5026	4354
E12000003	Yorkshire and The Humber	E06000014	York	E06000014	York	E02002775	New Earswick	msoa	2022-01-03	5366	4781	4507	3614
E12000003	Yorkshire and The Humber	E06000014	York	E06000014	York	E02002776	Huntington	msoa	2022-01-03	6220	5583	5237	4044
E12000003	Yorkshire and The Humber	E06000014	York	E06000014	York	E02002777	Clifton Without & Skelton	msoa	2022-01-03	8152	7117	6675	5021
E12000003	Yorkshire and The Humber	E06000014	York	E06000014	York	E02002778	Rawcliffe & Clifton South	msoa	2022-01-03	7701	6560	6177	4881
E12000003	Yorkshire and The Humber	E06000014	York	E06000014	York	E02002779	Heworth North & Stockton	msoa	2022-01-03	8964	7946	7497	6020
E12000003	Yorkshire and The Humber	E06000014	York	E06000014	York	E02002780	Clifton North	msoa	2022-01-03	7682	5989	5447	3557
E12000003	Yorkshire and The Humber	E06000014	York	E06000014	York	E02002781	Heworth South & The Groves	msoa	2022-01-03	9132	7047	6459	4240
E12000003	Yorkshire and The Humber	E06000014	York	E06000014	York	E02002782	Poppleton, Rufforth & Askham	msoa	2022-01-03	5830	5285	4989	4162
E12000003	Yorkshire and The Humber	E06000014	York	E06000014	York	E02002783	Acomb	msoa	2022-01-03	9481	8307	7742	5807
E12000003	Yorkshire and The Humber	E06000014	York	E06000014	York	E02002784	York City Centre	msoa	2022-01-03	13108	9217	8196	5190
E12000003	Yorkshire and The Humber	E06000014	York	E06000014	York	E02002785	Osbaldwick	msoa	2022-01-03	7330	6255	5819	4511
E12000003	Yorkshire and The Humber	E06000014	York	E06000014	York	E02002786	Tang Hall	msoa	2022-01-03	9073	6789	6215	4102
E12000003	Yorkshire and The Humber	E06000014	York	E06000014	York	E02002787	Holgate West	msoa	2022-01-03	8371	7155	6695	4852
E12000003	Yorkshire and The Humber	E06000014	York	E06000014	York	E02002788	Holgate East	msoa	2022-01-03	8002	6670	6259	4619
E12000003	Yorkshire and The Humber	E06000014	York	E06000014	York	E02002789	Westfield, Chapelfields & Foxwood	msoa	2022-01-03	8389	6709	6095	3968
E12000003	Yorkshire and The Humber	E06000014	York	E06000014	York	E02002790	Fulford Road & Clementhorpe	msoa	2022-01-03	12625	9240	8206	5671
E12000003	Yorkshire and The Humber	E06000014	York	E06000014	York	E02002791	Dunnington, Elvington & Wheldrake	msoa	2022-01-03	6107	5687	5308	4360
E12000003	Yorkshire and The Humber	E06000014	York	E06000014	York	E02002792	South Bank & Dringhouses	msoa	2022-01-03	7367	6518	6137	4946
E12000003	Yorkshire and The Humber	E06000014	York	E06000014	York	E02002793	Woodthorpe & Acomb Park	msoa	2022-01-03	8548	7469	7046	5377
E12000003	Yorkshire and The Humber	E06000014	York	E06000014	York	E02002794	Fulford, Heslington & University	msoa	2022-01-03	12887	8922	7930	5346
E12000003	Yorkshire and The Humber	E06000014	York	E06000014	York	E02002795	Bishopthorpe & Copmanthorpe	msoa	2022-01-03	7710	7117	6672	5582
E12000003	Yorkshire and The Humber	E10000023	North Yorkshire	E07000163	Craven	E02005742	Ingleton & High Bentham	msoa	2022-01-03	6935	6291	5974	5094
E12000003	Yorkshire and The Humber	E10000023	North Yorkshire	E07000163	Craven	E02005743	Grassington, Upper Wharfedale & Gargrave	msoa	2022-01-03	4781	4353	4169	3614
E12000003	Yorkshire and The Humber	E10000023	North Yorkshire	E07000163	Craven	E02005744	Settle, Hellifield & Horton	msoa	2022-01-03	7473	6773	6425	5539
E12000003	Yorkshire and The Humber	E10000023	North Yorkshire	E07000163	Craven	E02005745	Skipton North & Barden Fell	msoa	2022-01-03	5001	4579	4325	3689
E12000003	Yorkshire and The Humber	E10000023	North Yorkshire	E07000163	Craven	E02005746	Skipton Town & East	msoa	2022-01-03	6184	5489	5195	4240
E12000003	Yorkshire and The Humber	E10000023	North Yorkshire	E07000163	Craven	E02005747	Skipton South	msoa	2022-01-03	6563	5436	5055	3683
E12000003	Yorkshire and The Humber	E10000023	North Yorkshire	E07000163	Craven	E02005748	Carleton, Cowling & Cononley	msoa	2022-01-03	7146	6364	5996	4925
E12000003	Yorkshire and The Humber	E10000023	North Yorkshire	E07000163	Craven	E02005749	Sutton & Crosshills	msoa	2022-01-03	9273	8281	7788	6308
E12000003	Yorkshire and The Humber	E10000023	North Yorkshire	E07000164	Hambleton	E02005750	Great Ayton & Stokesley	msoa	2022-01-03	7283	6622	6232	5243
E12000003	Yorkshire and The Humber	E10000023	North Yorkshire	E07000164	Hambleton	E02005751	Rudby & Ingleby	msoa	2022-01-03	8252	7679	7328	6394
E12000003	Yorkshire and The Humber	E10000023	North Yorkshire	E07000164	Hambleton	E02005752	Brompton, Appleton & Thimbleby	msoa	2022-01-03	6242	5716	5436	4681
E12000003	Yorkshire and The Humber	E10000023	North Yorkshire	E07000164	Hambleton	E02005753	Northallerton	msoa	2022-01-03	12006	10579	9897	8322
E12000003	Yorkshire and The Humber	E10000023	North Yorkshire	E07000164	Hambleton	E02005754	Northallerton South & Leeming Bar	msoa	2022-01-03	6900	6424	6121	5414
E12000003	Yorkshire and The Humber	E10000023	North Yorkshire	E07000164	Hambleton	E02005755	Bedale & Snape	msoa	2022-01-03	6137	5525	5222	4485
E12000003	Yorkshire and The Humber	E10000023	North Yorkshire	E07000164	Hambleton	E02005756	Leeming, Pickhill & Thornton	msoa	2022-01-03	6977	6403	6039	4521
E12000003	Yorkshire and The Humber	E10000023	North Yorkshire	E07000164	Hambleton	E02005757	Thirsk North	msoa	2022-01-03	7810	7051	6702	5754
E12000003	Yorkshire and The Humber	E10000023	North Yorkshire	E07000164	Hambleton	E02005758	Thirsk South & Coxwold	msoa	2022-01-03	8272	7527	7073	5942
E12000003	Yorkshire and The Humber	E10000023	North Yorkshire	E07000164	Hambleton	E02005759	Easingwold & Stillington	msoa	2022-01-03	8395	7864	7485	6582
E12000003	Yorkshire and The Humber	E10000023	North Yorkshire	E07000164	Hambleton	E02005760	Linton, Tollerton & Raskelf	msoa	2022-01-03	5561	5176	4894	4248
E12000003	Yorkshire and The Humber	E10000023	North Yorkshire	E07000165	Harrogate	E02005761	Masham, Kirkby Malzeard & North Stainley	msoa	2022-01-03	5176	4699	4415	3696
E12000003	Yorkshire and The Humber	E10000023	North Yorkshire	E07000165	Harrogate	E02005762	Ripon North & West	msoa	2022-01-03	5262	4680	4313	3497
E12000003	Yorkshire and The Humber	E10000023	North Yorkshire	E07000165	Harrogate	E02005763	Dishforth, Baldersby & Markington	msoa	2022-01-03	7450	6734	6261	4607
E12000003	Yorkshire and The Humber	E10000023	North Yorkshire	E07000165	Harrogate	E02005764	Ripon South & East	msoa	2022-01-03	9586	8489	7929	6324
E12000003	Yorkshire and The Humber	E10000023	North Yorkshire	E07000165	Harrogate	E02005765	Boroughbridge & Marton-cum-Grafton	msoa	2022-01-03	6800	6225	5903	4828
E12000003	Yorkshire and The Humber	E10000023	North Yorkshire	E07000165	Harrogate	E02005766	Pateley Bridge & Nidd Valley	msoa	2022-01-03	5759	5130	4853	4035
E12000003	Yorkshire and The Humber	E10000023	North Yorkshire	E07000165	Harrogate	E02005767	Knaresborough North	msoa	2022-01-03	6913	6332	5960	5097
E12000003	Yorkshire and The Humber	E10000023	North Yorkshire	E07000165	Harrogate	E02005768	Killinghall & Hampsthwaite	msoa	2022-01-03	7453	6523	5775	4183
E12000003	Yorkshire and The Humber	E10000023	North Yorkshire	E07000165	Harrogate	E02005769	Knaresborough Central	msoa	2022-01-03	6516	5794	5400	4342
E12000003	Yorkshire and The Humber	E10000023	North Yorkshire	E07000165	Harrogate	E02005770	Bilton	msoa	2022-01-03	8334	7299	6910	5495
E12000003	Yorkshire and The Humber	E10000023	North Yorkshire	E07000165	Harrogate	E02005771	Saltergate	msoa	2022-01-03	6896	5768	5422	4118
E12000003	Yorkshire and The Humber	E10000023	North Yorkshire	E07000165	Harrogate	E02005772	Knaresborough South & Follifoot	msoa	2022-01-03	5876	5434	5147	4456
E12000003	Yorkshire and The Humber	E10000023	North Yorkshire	E07000165	Harrogate	E02005773	Harrogate East	msoa	2022-01-03	8476	7009	6518	4805
E12000003	Yorkshire and The Humber	E10000023	North Yorkshire	E07000165	Harrogate	E02005774	Starbeck	msoa	2022-01-03	8620	7565	7115	5604
E12000003	Yorkshire and The Humber	E10000023	North Yorkshire	E07000165	Harrogate	E02005775	Central Harrogate	msoa	2022-01-03	9764	7444	6942	5230
E12000003	Yorkshire and The Humber	E10000023	North Yorkshire	E07000165	Harrogate	E02005776	Ouseburn, Hammerton & Tockwith	msoa	2022-01-03	9386	7640	6991	5712
E12000003	Yorkshire and The Humber	E10000023	North Yorkshire	E07000165	Harrogate	E02005777	Hookstone	msoa	2022-01-03	7582	6860	6417	5453
E12000003	Yorkshire and The Humber	E10000023	North Yorkshire	E07000165	Harrogate	E02005778	Menwith, Beckwithshaw & Denton Moor	msoa	2022-01-03	6039	5389	5084	4329
E12000003	Yorkshire and The Humber	E10000023	North Yorkshire	E07000165	Harrogate	E02005779	Stray	msoa	2022-01-03	7305	6203	5754	4776
E12000003	Yorkshire and The Humber	E10000023	North Yorkshire	E07000165	Harrogate	E02005780	Harrogate West & Pannal Ash	msoa	2022-01-03	10595	9336	8602	7289
E12000003	Yorkshire and The Humber	E10000023	North Yorkshire	E07000165	Harrogate	E02005781	Spofforth, Burn Bridge & Huby	msoa	2022-01-03	5554	5089	4779	4128
E12000003	Yorkshire and The Humber	E10000023	North Yorkshire	E07000166	Richmondshire	E02005782	North Richmondshire	msoa	2022-01-03	7140	6673	6339	5397
E12000003	Yorkshire and The Humber	E10000023	North Yorkshire	E07000166	Richmondshire	E02005783	Richmond Town	msoa	2022-01-03	7507	6824	6399	5215
E12000003	Yorkshire and The Humber	E10000023	North Yorkshire	E07000166	Richmondshire	E02005784	Catterick & Brompton-on-Swale	msoa	2022-01-03	4830	4418	4141	3366
E12000003	Yorkshire and The Humber	E10000023	North Yorkshire	E07000166	Richmondshire	E02005785	Catterick Garrison & Colburn	msoa	2022-01-03	15948	13810	12241	6504
E12000003	Yorkshire and The Humber	E10000023	North Yorkshire	E07000166	Richmondshire	E02005786	Upper Dales	msoa	2022-01-03	5536	5143	4939	4324
E12000003	Yorkshire and The Humber	E10000023	North Yorkshire	E07000166	Richmondshire	E02005787	Leyburn, Middleham & Tunstall	msoa	2022-01-03	7959	7344	6977	6042
E12000003	Yorkshire and The Humber	E10000023	North Yorkshire	E07000167	Ryedale	E02005788	Kirkbymoorside & Moors	msoa	2022-01-03	5824	5363	5119	4356
E12000003	Yorkshire and The Humber	E10000023	North Yorkshire	E07000167	Ryedale	E02005789	Pickering & Thornton Dale	msoa	2022-01-03	9964	9217	8854	7610
E12000003	Yorkshire and The Humber	E10000023	North Yorkshire	E07000167	Ryedale	E02005790	Helmsley & Ampleforth	msoa	2022-01-03	6830	6028	5656	4875
E12000003	Yorkshire and The Humber	E10000023	North Yorkshire	E07000167	Ryedale	E02005791	Rillington & Sherburn	msoa	2022-01-03	6386	5768	5431	4262
E12000003	Yorkshire and The Humber	E10000023	North Yorkshire	E07000167	Ryedale	E02005794	Sheriff Hutton, Slingsby & Swinton	msoa	2022-01-03	8547	7842	7443	5948
E12000003	Yorkshire and The Humber	E10000023	North Yorkshire	E07000168	Scarborough	E02005795	Whitby West	msoa	2022-01-03	6553	5850	5547	4628
E12000003	Yorkshire and The Humber	E10000023	North Yorkshire	E07000168	Scarborough	E02005796	Esk Valley & Runswick Coast	msoa	2022-01-03	6159	5610	5355	4626
E12000003	Yorkshire and The Humber	E10000023	North Yorkshire	E07000168	Scarborough	E02005797	Whitby South & East	msoa	2022-01-03	5653	4994	4716	3819
E12000003	Yorkshire and The Humber	E10000023	North Yorkshire	E07000168	Scarborough	E02005798	Burniston, Sleights & Fylingdales	msoa	2022-01-03	7694	6977	6635	5736
E12000003	Yorkshire and The Humber	E10000023	North Yorkshire	E07000168	Scarborough	E02005799	Newby & Scalby	msoa	2022-01-03	8607	7927	7495	6496
E12000003	Yorkshire and The Humber	E10000023	North Yorkshire	E07000168	Scarborough	E02005800	Scarborough Town & North Bay	msoa	2022-01-03	7303	5560	5082	3918
E12000003	Yorkshire and The Humber	E10000023	North Yorkshire	E07000168	Scarborough	E02005801	Barrowcliff & Northstead	msoa	2022-01-03	4980	4133	3794	2943
E12000003	Yorkshire and The Humber	E10000023	North Yorkshire	E07000168	Scarborough	E02005802	Scarborough Central	msoa	2022-01-03	7038	5746	5323	4030
E12000003	Yorkshire and The Humber	E10000023	North Yorkshire	E07000168	Scarborough	E02005803	Falsgrave	msoa	2022-01-03	8544	7395	6966	5755
E12000003	Yorkshire and The Humber	E10000023	North Yorkshire	E07000168	Scarborough	E02005804	Ramshill & South Cliff	msoa	2022-01-03	7967	6034	5668	4570
E12000003	Yorkshire and The Humber	E10000023	North Yorkshire	E07000168	Scarborough	E02005805	Wheatcroft & Cayton	msoa	2022-01-03	7093	6491	6191	5267
E12000003	Yorkshire and The Humber	E10000023	North Yorkshire	E07000168	Scarborough	E02005806	Eastfield, Crossgates & Seamer	msoa	2022-01-03	7078	6014	5513	4211
E12000003	Yorkshire and The Humber	E10000023	North Yorkshire	E07000168	Scarborough	E02005807	Ayton & Snainton	msoa	2022-01-03	6167	5651	5384	4579
E12000003	Yorkshire and The Humber	E10000023	North Yorkshire	E07000168	Scarborough	E02005808	Filey & Hummanby	msoa	2022-01-03	10818	9649	9273	7877
E12000003	Yorkshire and The Humber	E10000023	North Yorkshire	E07000169	Selby	E02005809	Tadcaster	msoa	2022-01-03	6513	6052	5719	4835
E12000003	Yorkshire and The Humber	E10000023	North Yorkshire	E07000169	Selby	E02005810	Church Fenton, Appleton & Wistow	msoa	2022-01-03	8362	7650	7171	5994
E12000003	Yorkshire and The Humber	E10000023	North Yorkshire	E07000169	Selby	E02005811	Barlby & Riccall	msoa	2022-01-03	9071	8296	7751	6252
E12000003	Yorkshire and The Humber	E10000023	North Yorkshire	E07000169	Selby	E02005812	Sherburn in Elmet & South Milford	msoa	2022-01-03	10086	9033	8467	6566
E12000003	Yorkshire and The Humber	E10000023	North Yorkshire	E07000169	Selby	E02005813	Selby Town	msoa	2022-01-03	11741	9445	8685	6295
E12000003	Yorkshire and The Humber	E10000023	North Yorkshire	E07000169	Selby	E02005814	Selby West	msoa	2022-01-03	6356	5612	5296	4302
E12000003	Yorkshire and The Humber	E10000023	North Yorkshire	E07000169	Selby	E02005815	Selby South, Brayton & Barlow	msoa	2022-01-03	8006	7364	6986	5733
E12000003	Yorkshire and The Humber	E10000023	North Yorkshire	E07000169	Selby	E02005816	Carlton, Hemingbrough & Osgodby	msoa	2022-01-03	7834	7150	6716	5302
E12000003	Yorkshire and The Humber	E10000023	North Yorkshire	E07000169	Selby	E02005817	Hambleton, Monk Fryston & Byram	msoa	2022-01-03	6701	6056	5698	4596
E12000003	Yorkshire and The Humber	E10000023	North Yorkshire	E07000169	Selby	E02005818	Eggborough, Kellington & Smeaton	msoa	2022-01-03	7808	7009	6567	5207
E12000003	Yorkshire and The Humber	E08000019	Sheffield	E08000019	Sheffield	E02006803	Mosborough & Halfway	msoa	2022-01-03	8224	7427	7039	5543
E12000003	Yorkshire and The Humber	E06000010	Kingston upon Hull, City of	E06000010	Kingston upon Hull, City of	E02006813	Anlaby Park & Pickering	msoa	2022-01-03	7374	6212	5736	4119
E12000003	Yorkshire and The Humber	E06000011	East Riding of Yorkshire	E06000011	East Riding of Yorkshire	E02006814	Anlaby Common	msoa	2022-01-03	7083	6312	5918	4567
E12000003	Yorkshire and The Humber	E08000019	Sheffield	E08000019	Sheffield	E02006843	Cathedral & Kelham	msoa	2022-01-03	20167	9786	7279	3255
E12000003	Yorkshire and The Humber	E08000019	Sheffield	E08000019	Sheffield	E02006844	Devonshire Quarter	msoa	2022-01-03	11531	5907	4883	2257
E12000003	Yorkshire and The Humber	E08000035	Leeds	E08000035	Leeds	E02006852	Far Headingley & Weetwood	msoa	2022-01-03	11741	9478	8873	6280
E12000003	Yorkshire and The Humber	E08000035	Leeds	E08000035	Leeds	E02006861	Hyde Park Corner & Woodhouse Cliff	msoa	2022-01-03	14292	10085	9285	4938
E12000003	Yorkshire and The Humber	E08000019	Sheffield	E08000019	Sheffield	E02006868	Park Hill & Wybourn	msoa	2022-01-03	12230	8422	7513	4418
E12000003	Yorkshire and The Humber	E08000019	Sheffield	E08000019	Sheffield	E02006869	Birley	msoa	2022-01-03	9981	8549	7969	5678
E12000003	Yorkshire and The Humber	E10000023	North Yorkshire	E07000167	Ryedale	E02006870	Malton & Norton	msoa	2022-01-03	13351	11363	10612	6702
E12000003	Yorkshire and The Humber	E08000035	Leeds	E08000035	Leeds	E02006875	Leeds City Centre	msoa	2022-01-03	15715	7941	6327	2788
E12000003	Yorkshire and The Humber	E08000035	Leeds	E08000035	Leeds	E02006876	Leeds Dock, Hunslet & Stourton	msoa	2022-01-03	8092	5615	5174	3022
E12000003	Yorkshire and The Humber	E06000011	East Riding of Yorkshire	E06000011	East Riding of Yorkshire	E02006891	Driffield East & Nafferton	msoa	2022-01-03	7380	6867	6457	5484
E12000003	Yorkshire and The Humber	E06000011	East Riding of Yorkshire	E06000011	East Riding of Yorkshire	E02006892	Driffield Central	msoa	2022-01-03	5582	4930	4634	3818
E12000004	East Midlands	E06000015	Derby	E06000015	Derby	E02002796	Allestree North	msoa	2022-01-03	5679	5196	4899	4110
E12000004	East Midlands	E06000015	Derby	E06000015	Derby	E02002797	Allestree South	msoa	2022-01-03	6902	6286	5989	5053
E12000004	East Midlands	E06000015	Derby	E06000015	Derby	E02002798	Oakwood	msoa	2022-01-03	9342	8408	8011	6364
E12000004	East Midlands	E06000015	Derby	E06000015	Derby	E02002799	Breadsall Hilltop	msoa	2022-01-03	5666	4559	4194	2872
E12000004	East Midlands	E06000015	Derby	E06000015	Derby	E02002800	Darley Abbey	msoa	2022-01-03	6427	5580	5257	4292
E12000004	East Midlands	E06000015	Derby	E06000015	Derby	E02002801	Chaddesden North	msoa	2022-01-03	6888	5927	5537	4072
E12000004	East Midlands	E06000015	Derby	E06000015	Derby	E02002802	Chaddesden West	msoa	2022-01-03	7354	5604	5110	3377
E12000004	East Midlands	E06000015	Derby	E06000015	Derby	E02002803	Little Chester	msoa	2022-01-03	8855	6314	5794	3503
E12000004	East Midlands	E06000015	Derby	E06000015	Derby	E02002804	Mackworth	msoa	2022-01-03	7841	6505	5962	4188
E12000004	East Midlands	E06000015	Derby	E06000015	Derby	E02002805	Spondon North	msoa	2022-01-03	5207	4778	4586	3797
E12000004	East Midlands	E06000015	Derby	E06000015	Derby	E02002806	New Zealand	msoa	2022-01-03	6209	4290	3932	2355
E12000004	East Midlands	E06000015	Derby	E06000015	Derby	E02002807	Chaddesden Park	msoa	2022-01-03	8108	6895	6431	4711
E12000004	East Midlands	E06000015	Derby	E06000015	Derby	E02002808	Cathedral Quarter & California	msoa	2022-01-03	13456	8274	7391	4218
E12000004	East Midlands	E06000015	Derby	E06000015	Derby	E02002809	Spondon South	msoa	2022-01-03	6423	5505	5162	3866
E12000004	East Midlands	E06000015	Derby	E06000015	Derby	E02002810	Mickleover North	msoa	2022-01-03	8131	7336	6920	5559
E12000004	East Midlands	E06000015	Derby	E06000015	Derby	E02002811	New Normanton	msoa	2022-01-03	11620	6191	5381	2526
E12000004	East Midlands	E06000015	Derby	E06000015	Derby	E02002812	Littleover East	msoa	2022-01-03	7381	6073	5626	4080
E12000004	East Midlands	E06000015	Derby	E06000015	Derby	E02002813	Rose Hill & Castleward	msoa	2022-01-03	12229	6596	5789	2703
E12000004	East Midlands	E06000015	Derby	E06000015	Derby	E02002814	Mickleover South	msoa	2022-01-03	6950	6271	5979	4865
E12000004	East Midlands	E06000015	Derby	E06000015	Derby	E02002815	Normanton North & Peartree	msoa	2022-01-03	8848	4978	4284	2137
E12000004	East Midlands	E06000015	Derby	E06000015	Derby	E02002816	Littleover West & Heatherton	msoa	2022-01-03	8760	7379	6852	5135
E12000004	East Midlands	E06000015	Derby	E06000015	Derby	E02002817	Normanton West	msoa	2022-01-03	5774	4876	4558	3397
E12000004	East Midlands	E06000015	Derby	E06000015	Derby	E02002818	Normanton South	msoa	2022-01-03	7773	4891	4362	2545
E12000004	East Midlands	E06000015	Derby	E06000015	Derby	E02002819	Wilmorton & Alvaston Village	msoa	2022-01-03	6832	5463	5141	3667
E12000004	East Midlands	E06000015	Derby	E06000015	Derby	E02002820	Alvaston & Crewton	msoa	2022-01-03	8822	6826	6245	4041
E12000004	East Midlands	E06000015	Derby	E06000015	Derby	E02002821	Allenton & Osmaston	msoa	2022-01-03	10858	7214	6481	3751
E12000004	East Midlands	E06000015	Derby	E06000015	Derby	E02002822	Sunny Hill	msoa	2022-01-03	6172	4949	4569	3244
E12000004	East Midlands	E06000015	Derby	E06000015	Derby	E02002823	Boulton	msoa	2022-01-03	6768	5754	5393	4013
E12000004	East Midlands	E06000015	Derby	E06000015	Derby	E02002824	Sinfin	msoa	2022-01-03	9502	7013	6355	3976
E12000004	East Midlands	E06000015	Derby	E06000015	Derby	E02002825	Chellaston West & Shelton Lock	msoa	2022-01-03	7713	6694	6196	4764
E12000004	East Midlands	E06000015	Derby	E06000015	Derby	E02002826	Chellaston East	msoa	2022-01-03	6318	5510	5113	3907
E12000004	East Midlands	E06000016	Leicester	E06000016	Leicester	E02002827	Beaumont Park	msoa	2022-01-03	5992	4426	4068	2620
E12000004	East Midlands	E06000016	Leicester	E06000016	Leicester	E02002828	Rushey Mead North	msoa	2022-01-03	7800	6370	5905	4204
E12000004	East Midlands	E06000016	Leicester	E06000016	Leicester	E02002829	Stocking Farm & Mowmacre	msoa	2022-01-03	10582	7358	6623	3736
E12000004	East Midlands	E06000016	Leicester	E06000016	Leicester	E02002830	Bradgate Heights & Beaumont Leys	msoa	2022-01-03	9851	6791	6145	3736
E12000004	East Midlands	E06000016	Leicester	E06000016	Leicester	E02002831	Rushey Mead South	msoa	2022-01-03	7063	5717	5154	3561
E12000004	East Midlands	E06000016	Leicester	E06000016	Leicester	E02002832	Belgrave North West	msoa	2022-01-03	10410	8541	7715	5135
E12000004	East Midlands	E06000016	Leicester	E06000016	Leicester	E02002833	Belgrave North East	msoa	2022-01-03	9021	7389	6665	4486
E12000004	East Midlands	E06000016	Leicester	E06000016	Leicester	E02002834	Abbey Park	msoa	2022-01-03	11334	8386	7706	5073
E12000004	East Midlands	E06000016	Leicester	E06000016	Leicester	E02002835	Hamilton & Humberstone	msoa	2022-01-03	13262	9933	9017	6006
E12000004	East Midlands	E06000016	Leicester	E06000016	Leicester	E02002836	Belgrave South	msoa	2022-01-03	10765	9040	8227	5408
E12000004	East Midlands	E06000016	Leicester	E06000016	Leicester	E02002837	Northfields & Merrydale	msoa	2022-01-03	9111	6690	5867	3293
E12000004	East Midlands	E06000016	Leicester	E06000016	Leicester	E02002838	New Parks & Stokeswood	msoa	2022-01-03	7653	5378	4757	2847
[truncated: 4,790 more rows]
