# Supplementary material for: Variation in COVID-19 booster uptake in England: An ecological study
Source: PLoS One. 2022 Jun 29;17(6):e0270624. doi: 10.1371/journal.pone.0270624 (PMC9242486; doi:10.1371/journal.pone.0270624)
Supplement: S4 File — A zip file containing large data files for GP registration and IMD. (ZIP) [file pone.0270624.s004.zip]

Archive with 3 entries (2 files):
- data2/
- data2/gp-reg-pat-prac-lsoa-all.csv
- data2/imd2019lsoa.csv
