# Supplementary material for: Variation in COVID-19 booster uptake in England: An ecological study
Source: PLoS One. 2022 Jun 29;17(6):e0270624. doi: 10.1371/journal.pone.0270624 (PMC9242486; doi:10.1371/journal.pone.0270624)
Supplement: S4 File — A zip file containing large data files for GP registration and IMD. (ZIP) [file pone.0270624.s004.zip › data2/gp-reg-pat-prac-lsoa-all.csv]

PUBLICATION	EXTRACT_DATE	PRACTICE_CODE	PRACTICE_NAME	LSOA_CODE	SEX	Number of Patients
GP_PRAC_PAT_LIST	01JUL2020	A81001	THE DENSHAM SURGERY	E01011959	ALL	3
GP_PRAC_PAT_LIST	01JUL2020	A81001	THE DENSHAM SURGERY	E01012012	ALL	2
GP_PRAC_PAT_LIST	01JUL2020	A81001	THE DENSHAM SURGERY	E01012013	ALL	1
GP_PRAC_PAT_LIST	01JUL2020	A81001	THE DENSHAM SURGERY	E01012022	ALL	2
GP_PRAC_PAT_LIST	01JUL2020	A81001	THE DENSHAM SURGERY	E01012023	ALL	2
GP_PRAC_PAT_LIST	01JUL2020	A81001	THE DENSHAM SURGERY	E01012037	ALL	2
GP_PRAC_PAT_LIST	01JUL2020	A81001	THE DENSHAM SURGERY	E01012044	ALL	1
GP_PRAC_PAT_LIST	01JUL2020	A81001	THE DENSHAM SURGERY	E01012062	ALL	1
GP_PRAC_PAT_LIST	01JUL2020	A81001	THE DENSHAM SURGERY	E01012090	ALL	1
GP_PRAC_PAT_LIST	01JUL2020	A81001	THE DENSHAM SURGERY	E01012144	ALL	1
GP_PRAC_PAT_LIST	01JUL2020	A81001	THE DENSHAM SURGERY	E01012187	ALL	8
GP_PRAC_PAT_LIST	01JUL2020	A81001	THE DENSHAM SURGERY	E01012188	ALL	86
GP_PRAC_PAT_LIST	01JUL2020	A81001	THE DENSHAM SURGERY	E01012189	ALL	50
GP_PRAC_PAT_LIST	01JUL2020	A81001	THE DENSHAM SURGERY	E01012190	ALL	137
GP_PRAC_PAT_LIST	01JUL2020	A81001	THE DENSHAM SURGERY	E01012191	ALL	152
GP_PRAC_PAT_LIST	01JUL2020	A81001	THE DENSHAM SURGERY	E01012192	ALL	2
GP_PRAC_PAT_LIST	01JUL2020	A81001	THE DENSHAM SURGERY	E01012193	ALL	1
GP_PRAC_PAT_LIST	01JUL2020	A81001	THE DENSHAM SURGERY	E01012194	ALL	1
GP_PRAC_PAT_LIST	01JUL2020	A81001	THE DENSHAM SURGERY	E01012195	ALL	2
GP_PRAC_PAT_LIST	01JUL2020	A81001	THE DENSHAM SURGERY	E01012196	ALL	1
GP_PRAC_PAT_LIST	01JUL2020	A81001	THE DENSHAM SURGERY	E01012198	ALL	1
GP_PRAC_PAT_LIST	01JUL2020	A81001	THE DENSHAM SURGERY	E01012202	ALL	6
GP_PRAC_PAT_LIST	01JUL2020	A81001	THE DENSHAM SURGERY	E01012203	ALL	1
GP_PRAC_PAT_LIST	01JUL2020	A81001	THE DENSHAM SURGERY	E01012204	ALL	100
GP_PRAC_PAT_LIST	01JUL2020	A81001	THE DENSHAM SURGERY	E01012205	ALL	77
GP_PRAC_PAT_LIST	01JUL2020	A81001	THE DENSHAM SURGERY	E01012206	ALL	73
GP_PRAC_PAT_LIST	01JUL2020	A81001	THE DENSHAM SURGERY	E01012207	ALL	145
GP_PRAC_PAT_LIST	01JUL2020	A81001	THE DENSHAM SURGERY	E01012208	ALL	160
GP_PRAC_PAT_LIST	01JUL2020	A81001	THE DENSHAM SURGERY	E01012209	ALL	162
GP_PRAC_PAT_LIST	01JUL2020	A81001	THE DENSHAM SURGERY	E01012211	ALL	5
GP_PRAC_PAT_LIST	01JUL2020	A81001	THE DENSHAM SURGERY	E01012212	ALL	1
GP_PRAC_PAT_LIST	01JUL2020	A81001	THE DENSHAM SURGERY	E01012213	ALL	1
GP_PRAC_PAT_LIST	01JUL2020	A81001	THE DENSHAM SURGERY	E01012217	ALL	183
GP_PRAC_PAT_LIST	01JUL2020	A81001	THE DENSHAM SURGERY	E01012218	ALL	185
GP_PRAC_PAT_LIST	01JUL2020	A81001	THE DENSHAM SURGERY	E01012219	ALL	149
GP_PRAC_PAT_LIST	01JUL2020	A81001	THE DENSHAM SURGERY	E01012223	ALL	157
GP_PRAC_PAT_LIST	01JUL2020	A81001	THE DENSHAM SURGERY	E01012224	ALL	193
GP_PRAC_PAT_LIST	01JUL2020	A81001	THE DENSHAM SURGERY	E01012225	ALL	146
GP_PRAC_PAT_LIST	01JUL2020	A81001	THE DENSHAM SURGERY	E01012226	ALL	153
GP_PRAC_PAT_LIST	01JUL2020	A81001	THE DENSHAM SURGERY	E01012228	ALL	1
GP_PRAC_PAT_LIST	01JUL2020	A81001	THE DENSHAM SURGERY	E01012230	ALL	1
GP_PRAC_PAT_LIST	01JUL2020	A81001	THE DENSHAM SURGERY	E01012235	ALL	4
GP_PRAC_PAT_LIST	01JUL2020	A81001	THE DENSHAM SURGERY	E01012236	ALL	1
GP_PRAC_PAT_LIST	01JUL2020	A81001	THE DENSHAM SURGERY	E01012239	ALL	1
GP_PRAC_PAT_LIST	01JUL2020	A81001	THE DENSHAM SURGERY	E01012240	ALL	3
GP_PRAC_PAT_LIST	01JUL2020	A81001	THE DENSHAM SURGERY	E01012247	ALL	1
GP_PRAC_PAT_LIST	01JUL2020	A81001	THE DENSHAM SURGERY	E01012248	ALL	7
GP_PRAC_PAT_LIST	01JUL2020	A81001	THE DENSHAM SURGERY	E01012249	ALL	4
GP_PRAC_PAT_LIST	01JUL2020	A81001	THE DENSHAM SURGERY	E01012250	ALL	2
GP_PRAC_PAT_LIST	01JUL2020	A81001	THE DENSHAM SURGERY	E01012251	ALL	12
GP_PRAC_PAT_LIST	01JUL2020	A81001	THE DENSHAM SURGERY	E01012252	ALL	1
GP_PRAC_PAT_LIST	01JUL2020	A81001	THE DENSHAM SURGERY	E01012253	ALL	106
GP_PRAC_PAT_LIST	01JUL2020	A81001	THE DENSHAM SURGERY	E01012254	ALL	3
GP_PRAC_PAT_LIST	01JUL2020	A81001	THE DENSHAM SURGERY	E01012261	ALL	6
GP_PRAC_PAT_LIST	01JUL2020	A81001	THE DENSHAM SURGERY	E01012262	ALL	494
GP_PRAC_PAT_LIST	01JUL2020	A81001	THE DENSHAM SURGERY	E01012264	ALL	269
GP_PRAC_PAT_LIST	01JUL2020	A81001	THE DENSHAM SURGERY	E01012266	ALL	16
GP_PRAC_PAT_LIST	01JUL2020	A81001	THE DENSHAM SURGERY	E01012267	ALL	159
GP_PRAC_PAT_LIST	01JUL2020	A81001	THE DENSHAM SURGERY	E01012268	ALL	5
GP_PRAC_PAT_LIST	01JUL2020	A81001	THE DENSHAM SURGERY	E01012270	ALL	3
GP_PRAC_PAT_LIST	01JUL2020	A81001	THE DENSHAM SURGERY	E01012272	ALL	5
GP_PRAC_PAT_LIST	01JUL2020	A81001	THE DENSHAM SURGERY	E01012273	ALL	1
GP_PRAC_PAT_LIST	01JUL2020	A81001	THE DENSHAM SURGERY	E01012274	ALL	1
GP_PRAC_PAT_LIST	01JUL2020	A81001	THE DENSHAM SURGERY	E01012285	ALL	2
GP_PRAC_PAT_LIST	01JUL2020	A81001	THE DENSHAM SURGERY	E01012286	ALL	1
GP_PRAC_PAT_LIST	01JUL2020	A81001	THE DENSHAM SURGERY	E01012287	ALL	4
GP_PRAC_PAT_LIST	01JUL2020	A81001	THE DENSHAM SURGERY	E01012288	ALL	1
GP_PRAC_PAT_LIST	01JUL2020	A81001	THE DENSHAM SURGERY	E01012294	ALL	2
GP_PRAC_PAT_LIST	01JUL2020	A81001	THE DENSHAM SURGERY	E01012299	ALL	3
GP_PRAC_PAT_LIST	01JUL2020	A81001	THE DENSHAM SURGERY	E01012312	ALL	1
GP_PRAC_PAT_LIST	01JUL2020	A81001	THE DENSHAM SURGERY	E01012342	ALL	2
GP_PRAC_PAT_LIST	01JUL2020	A81001	THE DENSHAM SURGERY	E01020829	ALL	2
GP_PRAC_PAT_LIST	01JUL2020	A81001	THE DENSHAM SURGERY	E01032542	ALL	7
GP_PRAC_PAT_LIST	01JUL2020	A81001	THE DENSHAM SURGERY	E01032543	ALL	5
GP_PRAC_PAT_LIST	01JUL2020	A81001	THE DENSHAM SURGERY	E01032544	ALL	30
GP_PRAC_PAT_LIST	01JUL2020	A81001	THE DENSHAM SURGERY	E01033468	ALL	1
GP_PRAC_PAT_LIST	01JUL2020	A81001	THE DENSHAM SURGERY	E01033475	ALL	1
GP_PRAC_PAT_LIST	01JUL2020	A81001	THE DENSHAM SURGERY	E01033477	ALL	571
GP_PRAC_PAT_LIST	01JUL2020	A81001	THE DENSHAM SURGERY	E01033480	ALL	2
GP_PRAC_PAT_LIST	01JUL2020	A81002	QUEENS PARK MEDICAL CENTRE	E01012064	ALL	1
GP_PRAC_PAT_LIST	01JUL2020	A81002	QUEENS PARK MEDICAL CENTRE	E01012187	ALL	360
GP_PRAC_PAT_LIST	01JUL2020	A81002	QUEENS PARK MEDICAL CENTRE	E01012188	ALL	356
GP_PRAC_PAT_LIST	01JUL2020	A81002	QUEENS PARK MEDICAL CENTRE	E01012189	ALL	427
GP_PRAC_PAT_LIST	01JUL2020	A81002	QUEENS PARK MEDICAL CENTRE	E01012190	ALL	432
GP_PRAC_PAT_LIST	01JUL2020	A81002	QUEENS PARK MEDICAL CENTRE	E01012191	ALL	423
GP_PRAC_PAT_LIST	01JUL2020	A81002	QUEENS PARK MEDICAL CENTRE	E01012192	ALL	181
GP_PRAC_PAT_LIST	01JUL2020	A81002	QUEENS PARK MEDICAL CENTRE	E01012193	ALL	232
GP_PRAC_PAT_LIST	01JUL2020	A81002	QUEENS PARK MEDICAL CENTRE	E01012194	ALL	255
GP_PRAC_PAT_LIST	01JUL2020	A81002	QUEENS PARK MEDICAL CENTRE	E01012195	ALL	197
GP_PRAC_PAT_LIST	01JUL2020	A81002	QUEENS PARK MEDICAL CENTRE	E01012196	ALL	5
GP_PRAC_PAT_LIST	01JUL2020	A81002	QUEENS PARK MEDICAL CENTRE	E01012197	ALL	6
GP_PRAC_PAT_LIST	01JUL2020	A81002	QUEENS PARK MEDICAL CENTRE	E01012198	ALL	6
GP_PRAC_PAT_LIST	01JUL2020	A81002	QUEENS PARK MEDICAL CENTRE	E01012199	ALL	21
GP_PRAC_PAT_LIST	01JUL2020	A81002	QUEENS PARK MEDICAL CENTRE	E01012200	ALL	16
GP_PRAC_PAT_LIST	01JUL2020	A81002	QUEENS PARK MEDICAL CENTRE	E01012201	ALL	22
GP_PRAC_PAT_LIST	01JUL2020	A81002	QUEENS PARK MEDICAL CENTRE	E01012202	ALL	8
GP_PRAC_PAT_LIST	01JUL2020	A81002	QUEENS PARK MEDICAL CENTRE	E01012203	ALL	25
GP_PRAC_PAT_LIST	01JUL2020	A81002	QUEENS PARK MEDICAL CENTRE	E01012204	ALL	372
GP_PRAC_PAT_LIST	01JUL2020	A81002	QUEENS PARK MEDICAL CENTRE	E01012205	ALL	483
GP_PRAC_PAT_LIST	01JUL2020	A81002	QUEENS PARK MEDICAL CENTRE	E01012206	ALL	411
GP_PRAC_PAT_LIST	01JUL2020	A81002	QUEENS PARK MEDICAL CENTRE	E01012207	ALL	608
GP_PRAC_PAT_LIST	01JUL2020	A81002	QUEENS PARK MEDICAL CENTRE	E01012208	ALL	474
GP_PRAC_PAT_LIST	01JUL2020	A81002	QUEENS PARK MEDICAL CENTRE	E01012209	ALL	451
GP_PRAC_PAT_LIST	01JUL2020	A81002	QUEENS PARK MEDICAL CENTRE	E01012210	ALL	209
GP_PRAC_PAT_LIST	01JUL2020	A81002	QUEENS PARK MEDICAL CENTRE	E01012211	ALL	258
GP_PRAC_PAT_LIST	01JUL2020	A81002	QUEENS PARK MEDICAL CENTRE	E01012212	ALL	249
GP_PRAC_PAT_LIST	01JUL2020	A81002	QUEENS PARK MEDICAL CENTRE	E01012213	ALL	223
GP_PRAC_PAT_LIST	01JUL2020	A81002	QUEENS PARK MEDICAL CENTRE	E01012214	ALL	3
GP_PRAC_PAT_LIST	01JUL2020	A81002	QUEENS PARK MEDICAL CENTRE	E01012216	ALL	2
GP_PRAC_PAT_LIST	01JUL2020	A81002	QUEENS PARK MEDICAL CENTRE	E01012217	ALL	223
GP_PRAC_PAT_LIST	01JUL2020	A81002	QUEENS PARK MEDICAL CENTRE	E01012218	ALL	309
GP_PRAC_PAT_LIST	01JUL2020	A81002	QUEENS PARK MEDICAL CENTRE	E01012219	ALL	542
GP_PRAC_PAT_LIST	01JUL2020	A81002	QUEENS PARK MEDICAL CENTRE	E01012223	ALL	463
GP_PRAC_PAT_LIST	01JUL2020	A81002	QUEENS PARK MEDICAL CENTRE	E01012224	ALL	501
GP_PRAC_PAT_LIST	01JUL2020	A81002	QUEENS PARK MEDICAL CENTRE	E01012225	ALL	459
GP_PRAC_PAT_LIST	01JUL2020	A81002	QUEENS PARK MEDICAL CENTRE	E01012226	ALL	472
GP_PRAC_PAT_LIST	01JUL2020	A81002	QUEENS PARK MEDICAL CENTRE	E01012231	ALL	1
GP_PRAC_PAT_LIST	01JUL2020	A81002	QUEENS PARK MEDICAL CENTRE	E01012240	ALL	1
GP_PRAC_PAT_LIST	01JUL2020	A81002	QUEENS PARK MEDICAL CENTRE	E01012244	ALL	1
GP_PRAC_PAT_LIST	01JUL2020	A81002	QUEENS PARK MEDICAL CENTRE	E01012245	ALL	1
GP_PRAC_PAT_LIST	01JUL2020	A81002	QUEENS PARK MEDICAL CENTRE	E01012247	ALL	353
GP_PRAC_PAT_LIST	01JUL2020	A81002	QUEENS PARK MEDICAL CENTRE	E01012248	ALL	332
GP_PRAC_PAT_LIST	01JUL2020	A81002	QUEENS PARK MEDICAL CENTRE	E01012249	ALL	396
GP_PRAC_PAT_LIST	01JUL2020	A81002	QUEENS PARK MEDICAL CENTRE	E01012250	ALL	423
GP_PRAC_PAT_LIST	01JUL2020	A81002	QUEENS PARK MEDICAL CENTRE	E01012251	ALL	433
GP_PRAC_PAT_LIST	01JUL2020	A81002	QUEENS PARK MEDICAL CENTRE	E01012252	ALL	466
GP_PRAC_PAT_LIST	01JUL2020	A81002	QUEENS PARK MEDICAL CENTRE	E01012253	ALL	418
GP_PRAC_PAT_LIST	01JUL2020	A81002	QUEENS PARK MEDICAL CENTRE	E01012254	ALL	452
GP_PRAC_PAT_LIST	01JUL2020	A81002	QUEENS PARK MEDICAL CENTRE	E01012255	ALL	7
GP_PRAC_PAT_LIST	01JUL2020	A81002	QUEENS PARK MEDICAL CENTRE	E01012256	ALL	3
GP_PRAC_PAT_LIST	01JUL2020	A81002	QUEENS PARK MEDICAL CENTRE	E01012257	ALL	2
GP_PRAC_PAT_LIST	01JUL2020	A81002	QUEENS PARK MEDICAL CENTRE	E01012258	ALL	186
GP_PRAC_PAT_LIST	01JUL2020	A81002	QUEENS PARK MEDICAL CENTRE	E01012259	ALL	265
GP_PRAC_PAT_LIST	01JUL2020	A81002	QUEENS PARK MEDICAL CENTRE	E01012260	ALL	162
GP_PRAC_PAT_LIST	01JUL2020	A81002	QUEENS PARK MEDICAL CENTRE	E01012261	ALL	172
GP_PRAC_PAT_LIST	01JUL2020	A81002	QUEENS PARK MEDICAL CENTRE	E01012262	ALL	251
GP_PRAC_PAT_LIST	01JUL2020	A81002	QUEENS PARK MEDICAL CENTRE	E01012264	ALL	396
GP_PRAC_PAT_LIST	01JUL2020	A81002	QUEENS PARK MEDICAL CENTRE	E01012266	ALL	694
GP_PRAC_PAT_LIST	01JUL2020	A81002	QUEENS PARK MEDICAL CENTRE	E01012267	ALL	377
GP_PRAC_PAT_LIST	01JUL2020	A81002	QUEENS PARK MEDICAL CENTRE	E01012268	ALL	375
GP_PRAC_PAT_LIST	01JUL2020	A81002	QUEENS PARK MEDICAL CENTRE	E01012269	ALL	84
GP_PRAC_PAT_LIST	01JUL2020	A81002	QUEENS PARK MEDICAL CENTRE	E01012270	ALL	18
GP_PRAC_PAT_LIST	01JUL2020	A81002	QUEENS PARK MEDICAL CENTRE	E01012271	ALL	376
GP_PRAC_PAT_LIST	01JUL2020	A81002	QUEENS PARK MEDICAL CENTRE	E01012272	ALL	341
GP_PRAC_PAT_LIST	01JUL2020	A81002	QUEENS PARK MEDICAL CENTRE	E01012273	ALL	449
GP_PRAC_PAT_LIST	01JUL2020	A81002	QUEENS PARK MEDICAL CENTRE	E01012274	ALL	336
GP_PRAC_PAT_LIST	01JUL2020	A81002	QUEENS PARK MEDICAL CENTRE	E01012276	ALL	1
GP_PRAC_PAT_LIST	01JUL2020	A81002	QUEENS PARK MEDICAL CENTRE	E01012277	ALL	3
GP_PRAC_PAT_LIST	01JUL2020	A81002	QUEENS PARK MEDICAL CENTRE	E01012278	ALL	12
GP_PRAC_PAT_LIST	01JUL2020	A81002	QUEENS PARK MEDICAL CENTRE	E01012279	ALL	14
GP_PRAC_PAT_LIST	01JUL2020	A81002	QUEENS PARK MEDICAL CENTRE	E01012280	ALL	5
GP_PRAC_PAT_LIST	01JUL2020	A81002	QUEENS PARK MEDICAL CENTRE	E01012281	ALL	12
GP_PRAC_PAT_LIST	01JUL2020	A81002	QUEENS PARK MEDICAL CENTRE	E01012286	ALL	1
GP_PRAC_PAT_LIST	01JUL2020	A81002	QUEENS PARK MEDICAL CENTRE	E01012287	ALL	5
GP_PRAC_PAT_LIST	01JUL2020	A81002	QUEENS PARK MEDICAL CENTRE	E01012288	ALL	1
GP_PRAC_PAT_LIST	01JUL2020	A81002	QUEENS PARK MEDICAL CENTRE	E01012291	ALL	1
GP_PRAC_PAT_LIST	01JUL2020	A81002	QUEENS PARK MEDICAL CENTRE	E01012292	ALL	1
GP_PRAC_PAT_LIST	01JUL2020	A81002	QUEENS PARK MEDICAL CENTRE	E01012294	ALL	21
GP_PRAC_PAT_LIST	01JUL2020	A81002	QUEENS PARK MEDICAL CENTRE	E01012298	ALL	5
GP_PRAC_PAT_LIST	01JUL2020	A81002	QUEENS PARK MEDICAL CENTRE	E01012300	ALL	1
GP_PRAC_PAT_LIST	01JUL2020	A81002	QUEENS PARK MEDICAL CENTRE	E01012302	ALL	1
GP_PRAC_PAT_LIST	01JUL2020	A81002	QUEENS PARK MEDICAL CENTRE	E01020779	ALL	1
GP_PRAC_PAT_LIST	01JUL2020	A81002	QUEENS PARK MEDICAL CENTRE	E01020794	ALL	4
GP_PRAC_PAT_LIST	01JUL2020	A81002	QUEENS PARK MEDICAL CENTRE	E01020810	ALL	2
GP_PRAC_PAT_LIST	01JUL2020	A81002	QUEENS PARK MEDICAL CENTRE	E01032542	ALL	369
GP_PRAC_PAT_LIST	01JUL2020	A81002	QUEENS PARK MEDICAL CENTRE	E01032543	ALL	408
GP_PRAC_PAT_LIST	01JUL2020	A81002	QUEENS PARK MEDICAL CENTRE	E01032544	ALL	497
GP_PRAC_PAT_LIST	01JUL2020	A81002	QUEENS PARK MEDICAL CENTRE	E01033197	ALL	2
GP_PRAC_PAT_LIST	01JUL2020	A81002	QUEENS PARK MEDICAL CENTRE	E01033469	ALL	3
GP_PRAC_PAT_LIST	01JUL2020	A81002	QUEENS PARK MEDICAL CENTRE	E01033477	ALL	246
GP_PRAC_PAT_LIST	01JUL2020	A81002	QUEENS PARK MEDICAL CENTRE	E01033480	ALL	49
GP_PRAC_PAT_LIST	01JUL2020	A81002	QUEENS PARK MEDICAL CENTRE	NO2011	ALL	3
GP_PRAC_PAT_LIST	01JUL2020	A81004	BLUEBELL MEDICAL CENTRE	E01012007	ALL	193
GP_PRAC_PAT_LIST	01JUL2020	A81004	BLUEBELL MEDICAL CENTRE	E01012008	ALL	100
GP_PRAC_PAT_LIST	01JUL2020	A81004	BLUEBELL MEDICAL CENTRE	E01012009	ALL	370
GP_PRAC_PAT_LIST	01JUL2020	A81004	BLUEBELL MEDICAL CENTRE	E01012010	ALL	416
GP_PRAC_PAT_LIST	01JUL2020	A81004	BLUEBELL MEDICAL CENTRE	E01012011	ALL	243
GP_PRAC_PAT_LIST	01JUL2020	A81004	BLUEBELL MEDICAL CENTRE	E01012012	ALL	386
GP_PRAC_PAT_LIST	01JUL2020	A81004	BLUEBELL MEDICAL CENTRE	E01012013	ALL	137
GP_PRAC_PAT_LIST	01JUL2020	A81004	BLUEBELL MEDICAL CENTRE	E01012014	ALL	75
GP_PRAC_PAT_LIST	01JUL2020	A81004	BLUEBELL MEDICAL CENTRE	E01012015	ALL	32
GP_PRAC_PAT_LIST	01JUL2020	A81004	BLUEBELL MEDICAL CENTRE	E01012016	ALL	36
GP_PRAC_PAT_LIST	01JUL2020	A81004	BLUEBELL MEDICAL CENTRE	E01012017	ALL	54
GP_PRAC_PAT_LIST	01JUL2020	A81004	BLUEBELL MEDICAL CENTRE	E01012018	ALL	42
GP_PRAC_PAT_LIST	01JUL2020	A81004	BLUEBELL MEDICAL CENTRE	E01012019	ALL	54
GP_PRAC_PAT_LIST	01JUL2020	A81004	BLUEBELL MEDICAL CENTRE	E01012020	ALL	51
GP_PRAC_PAT_LIST	01JUL2020	A81004	BLUEBELL MEDICAL CENTRE	E01012021	ALL	84
GP_PRAC_PAT_LIST	01JUL2020	A81004	BLUEBELL MEDICAL CENTRE	E01012022	ALL	915
GP_PRAC_PAT_LIST	01JUL2020	A81004	BLUEBELL MEDICAL CENTRE	E01012023	ALL	375
GP_PRAC_PAT_LIST	01JUL2020	A81004	BLUEBELL MEDICAL CENTRE	E01012024	ALL	711
GP_PRAC_PAT_LIST	01JUL2020	A81004	BLUEBELL MEDICAL CENTRE	E01012025	ALL	483
GP_PRAC_PAT_LIST	01JUL2020	A81004	BLUEBELL MEDICAL CENTRE	E01012026	ALL	85
GP_PRAC_PAT_LIST	01JUL2020	A81004	BLUEBELL MEDICAL CENTRE	E01012027	ALL	55
GP_PRAC_PAT_LIST	01JUL2020	A81004	BLUEBELL MEDICAL CENTRE	E01012030	ALL	53
GP_PRAC_PAT_LIST	01JUL2020	A81004	BLUEBELL MEDICAL CENTRE	E01012031	ALL	66
GP_PRAC_PAT_LIST	01JUL2020	A81004	BLUEBELL MEDICAL CENTRE	E01012032	ALL	47
GP_PRAC_PAT_LIST	01JUL2020	A81004	BLUEBELL MEDICAL CENTRE	E01012033	ALL	31
GP_PRAC_PAT_LIST	01JUL2020	A81004	BLUEBELL MEDICAL CENTRE	E01012034	ALL	48
GP_PRAC_PAT_LIST	01JUL2020	A81004	BLUEBELL MEDICAL CENTRE	E01012035	ALL	30
GP_PRAC_PAT_LIST	01JUL2020	A81004	BLUEBELL MEDICAL CENTRE	E01012036	ALL	80
GP_PRAC_PAT_LIST	01JUL2020	A81004	BLUEBELL MEDICAL CENTRE	E01012037	ALL	61
GP_PRAC_PAT_LIST	01JUL2020	A81004	BLUEBELL MEDICAL CENTRE	E01012038	ALL	60
GP_PRAC_PAT_LIST	01JUL2020	A81004	BLUEBELL MEDICAL CENTRE	E01012039	ALL	155
GP_PRAC_PAT_LIST	01JUL2020	A81004	BLUEBELL MEDICAL CENTRE	E01012040	ALL	63
GP_PRAC_PAT_LIST	01JUL2020	A81004	BLUEBELL MEDICAL CENTRE	E01012041	ALL	58
GP_PRAC_PAT_LIST	01JUL2020	A81004	BLUEBELL MEDICAL CENTRE	E01012042	ALL	63
GP_PRAC_PAT_LIST	01JUL2020	A81004	BLUEBELL MEDICAL CENTRE	E01012043	ALL	62
GP_PRAC_PAT_LIST	01JUL2020	A81004	BLUEBELL MEDICAL CENTRE	E01012044	ALL	35
GP_PRAC_PAT_LIST	01JUL2020	A81004	BLUEBELL MEDICAL CENTRE	E01012045	ALL	75
GP_PRAC_PAT_LIST	01JUL2020	A81004	BLUEBELL MEDICAL CENTRE	E01012046	ALL	430
GP_PRAC_PAT_LIST	01JUL2020	A81004	BLUEBELL MEDICAL CENTRE	E01012047	ALL	408
GP_PRAC_PAT_LIST	01JUL2020	A81004	BLUEBELL MEDICAL CENTRE	E01012048	ALL	660
GP_PRAC_PAT_LIST	01JUL2020	A81004	BLUEBELL MEDICAL CENTRE	E01012049	ALL	53
GP_PRAC_PAT_LIST	01JUL2020	A81004	BLUEBELL MEDICAL CENTRE	E01012050	ALL	56
GP_PRAC_PAT_LIST	01JUL2020	A81004	BLUEBELL MEDICAL CENTRE	E01012051	ALL	54
GP_PRAC_PAT_LIST	01JUL2020	A81004	BLUEBELL MEDICAL CENTRE	E01012052	ALL	70
GP_PRAC_PAT_LIST	01JUL2020	A81004	BLUEBELL MEDICAL CENTRE	E01012053	ALL	150
GP_PRAC_PAT_LIST	01JUL2020	A81004	BLUEBELL MEDICAL CENTRE	E01012054	ALL	106
GP_PRAC_PAT_LIST	01JUL2020	A81004	BLUEBELL MEDICAL CENTRE	E01012055	ALL	134
GP_PRAC_PAT_LIST	01JUL2020	A81004	BLUEBELL MEDICAL CENTRE	E01012056	ALL	104
GP_PRAC_PAT_LIST	01JUL2020	A81004	BLUEBELL MEDICAL CENTRE	E01012057	ALL	123
GP_PRAC_PAT_LIST	01JUL2020	A81004	BLUEBELL MEDICAL CENTRE	E01012058	ALL	11
GP_PRAC_PAT_LIST	01JUL2020	A81004	BLUEBELL MEDICAL CENTRE	E01012059	ALL	28
GP_PRAC_PAT_LIST	01JUL2020	A81004	BLUEBELL MEDICAL CENTRE	E01012060	ALL	16
GP_PRAC_PAT_LIST	01JUL2020	A81004	BLUEBELL MEDICAL CENTRE	E01012061	ALL	27
GP_PRAC_PAT_LIST	01JUL2020	A81004	BLUEBELL MEDICAL CENTRE	E01012062	ALL	49
GP_PRAC_PAT_LIST	01JUL2020	A81004	BLUEBELL MEDICAL CENTRE	E01012063	ALL	40
GP_PRAC_PAT_LIST	01JUL2020	A81004	BLUEBELL MEDICAL CENTRE	E01012064	ALL	104
GP_PRAC_PAT_LIST	01JUL2020	A81004	BLUEBELL MEDICAL CENTRE	E01012065	ALL	67
GP_PRAC_PAT_LIST	01JUL2020	A81004	BLUEBELL MEDICAL CENTRE	E01012066	ALL	53
GP_PRAC_PAT_LIST	01JUL2020	A81004	BLUEBELL MEDICAL CENTRE	E01012067	ALL	65
GP_PRAC_PAT_LIST	01JUL2020	A81004	BLUEBELL MEDICAL CENTRE	E01012068	ALL	172
GP_PRAC_PAT_LIST	01JUL2020	A81004	BLUEBELL MEDICAL CENTRE	E01012071	ALL	56
GP_PRAC_PAT_LIST	01JUL2020	A81004	BLUEBELL MEDICAL CENTRE	E01012073	ALL	41
GP_PRAC_PAT_LIST	01JUL2020	A81004	BLUEBELL MEDICAL CENTRE	E01012074	ALL	44
GP_PRAC_PAT_LIST	01JUL2020	A81004	BLUEBELL MEDICAL CENTRE	E01012075	ALL	28
GP_PRAC_PAT_LIST	01JUL2020	A81004	BLUEBELL MEDICAL CENTRE	E01012076	ALL	21
GP_PRAC_PAT_LIST	01JUL2020	A81004	BLUEBELL MEDICAL CENTRE	E01012077	ALL	22
GP_PRAC_PAT_LIST	01JUL2020	A81004	BLUEBELL MEDICAL CENTRE	E01012078	ALL	66
GP_PRAC_PAT_LIST	01JUL2020	A81004	BLUEBELL MEDICAL CENTRE	E01012079	ALL	55
GP_PRAC_PAT_LIST	01JUL2020	A81004	BLUEBELL MEDICAL CENTRE	E01012080	ALL	56
GP_PRAC_PAT_LIST	01JUL2020	A81004	BLUEBELL MEDICAL CENTRE	E01012081	ALL	116
GP_PRAC_PAT_LIST	01JUL2020	A81004	BLUEBELL MEDICAL CENTRE	E01012082	ALL	41
GP_PRAC_PAT_LIST	01JUL2020	A81004	BLUEBELL MEDICAL CENTRE	E01012083	ALL	28
GP_PRAC_PAT_LIST	01JUL2020	A81004	BLUEBELL MEDICAL CENTRE	E01012084	ALL	31
GP_PRAC_PAT_LIST	01JUL2020	A81004	BLUEBELL MEDICAL CENTRE	E01012085	ALL	38
GP_PRAC_PAT_LIST	01JUL2020	A81004	BLUEBELL MEDICAL CENTRE	E01012088	ALL	29
GP_PRAC_PAT_LIST	01JUL2020	A81004	BLUEBELL MEDICAL CENTRE	E01012089	ALL	33
GP_PRAC_PAT_LIST	01JUL2020	A81004	BLUEBELL MEDICAL CENTRE	E01012090	ALL	31
GP_PRAC_PAT_LIST	01JUL2020	A81004	BLUEBELL MEDICAL CENTRE	E01012091	ALL	38
GP_PRAC_PAT_LIST	01JUL2020	A81004	BLUEBELL MEDICAL CENTRE	E01012092	ALL	222
GP_PRAC_PAT_LIST	01JUL2020	A81004	BLUEBELL MEDICAL CENTRE	E01012093	ALL	170
GP_PRAC_PAT_LIST	01JUL2020	A81004	BLUEBELL MEDICAL CENTRE	E01012094	ALL	98
GP_PRAC_PAT_LIST	01JUL2020	A81004	BLUEBELL MEDICAL CENTRE	E01012101	ALL	1
GP_PRAC_PAT_LIST	01JUL2020	A81004	BLUEBELL MEDICAL CENTRE	E01012110	ALL	2
GP_PRAC_PAT_LIST	01JUL2020	A81004	BLUEBELL MEDICAL CENTRE	E01012112	ALL	1
GP_PRAC_PAT_LIST	01JUL2020	A81004	BLUEBELL MEDICAL CENTRE	E01012114	ALL	3
GP_PRAC_PAT_LIST	01JUL2020	A81004	BLUEBELL MEDICAL CENTRE	E01012117	ALL	1
GP_PRAC_PAT_LIST	01JUL2020	A81004	BLUEBELL MEDICAL CENTRE	E01012119	ALL	1
GP_PRAC_PAT_LIST	01JUL2020	A81004	BLUEBELL MEDICAL CENTRE	E01012145	ALL	3
GP_PRAC_PAT_LIST	01JUL2020	A81004	BLUEBELL MEDICAL CENTRE	E01012148	ALL	33
GP_PRAC_PAT_LIST	01JUL2020	A81004	BLUEBELL MEDICAL CENTRE	E01012149	ALL	5
GP_PRAC_PAT_LIST	01JUL2020	A81004	BLUEBELL MEDICAL CENTRE	E01012150	ALL	34
GP_PRAC_PAT_LIST	01JUL2020	A81004	BLUEBELL MEDICAL CENTRE	E01012151	ALL	48
GP_PRAC_PAT_LIST	01JUL2020	A81004	BLUEBELL MEDICAL CENTRE	E01012152	ALL	53
GP_PRAC_PAT_LIST	01JUL2020	A81004	BLUEBELL MEDICAL CENTRE	E01012168	ALL	5
GP_PRAC_PAT_LIST	01JUL2020	A81004	BLUEBELL MEDICAL CENTRE	E01012172	ALL	1
GP_PRAC_PAT_LIST	01JUL2020	A81004	BLUEBELL MEDICAL CENTRE	E01012174	ALL	2
GP_PRAC_PAT_LIST	01JUL2020	A81004	BLUEBELL MEDICAL CENTRE	E01012177	ALL	1
GP_PRAC_PAT_LIST	01JUL2020	A81004	BLUEBELL MEDICAL CENTRE	E01012200	ALL	1
GP_PRAC_PAT_LIST	01JUL2020	A81004	BLUEBELL MEDICAL CENTRE	E01012208	ALL	1
GP_PRAC_PAT_LIST	01JUL2020	A81004	BLUEBELL MEDICAL CENTRE	E01012217	ALL	1
GP_PRAC_PAT_LIST	01JUL2020	A81004	BLUEBELL MEDICAL CENTRE	E01012219	ALL	1
GP_PRAC_PAT_LIST	01JUL2020	A81004	BLUEBELL MEDICAL CENTRE	E01012227	ALL	1
GP_PRAC_PAT_LIST	01JUL2020	A81004	BLUEBELL MEDICAL CENTRE	E01012228	ALL	4
GP_PRAC_PAT_LIST	01JUL2020	A81004	BLUEBELL MEDICAL CENTRE	E01012230	ALL	5
GP_PRAC_PAT_LIST	01JUL2020	A81004	BLUEBELL MEDICAL CENTRE	E01012232	ALL	2
GP_PRAC_PAT_LIST	01JUL2020	A81004	BLUEBELL MEDICAL CENTRE	E01012233	ALL	16
GP_PRAC_PAT_LIST	01JUL2020	A81004	BLUEBELL MEDICAL CENTRE	E01012234	ALL	3
GP_PRAC_PAT_LIST	01JUL2020	A81004	BLUEBELL MEDICAL CENTRE	E01012237	ALL	2
GP_PRAC_PAT_LIST	01JUL2020	A81004	BLUEBELL MEDICAL CENTRE	E01012238	ALL	2
GP_PRAC_PAT_LIST	01JUL2020	A81004	BLUEBELL MEDICAL CENTRE	E01012239	ALL	4
GP_PRAC_PAT_LIST	01JUL2020	A81004	BLUEBELL MEDICAL CENTRE	E01012240	ALL	8
GP_PRAC_PAT_LIST	01JUL2020	A81004	BLUEBELL MEDICAL CENTRE	E01012258	ALL	1
GP_PRAC_PAT_LIST	01JUL2020	A81004	BLUEBELL MEDICAL CENTRE	E01012266	ALL	2
GP_PRAC_PAT_LIST	01JUL2020	A81004	BLUEBELL MEDICAL CENTRE	E01012268	ALL	3
GP_PRAC_PAT_LIST	01JUL2020	A81004	BLUEBELL MEDICAL CENTRE	E01012277	ALL	1
GP_PRAC_PAT_LIST	01JUL2020	A81004	BLUEBELL MEDICAL CENTRE	E01012282	ALL	1
GP_PRAC_PAT_LIST	01JUL2020	A81004	BLUEBELL MEDICAL CENTRE	E01012284	ALL	3
GP_PRAC_PAT_LIST	01JUL2020	A81004	BLUEBELL MEDICAL CENTRE	E01012287	ALL	2
GP_PRAC_PAT_LIST	01JUL2020	A81004	BLUEBELL MEDICAL CENTRE	E01012289	ALL	1
GP_PRAC_PAT_LIST	01JUL2020	A81004	BLUEBELL MEDICAL CENTRE	E01012291	ALL	1
GP_PRAC_PAT_LIST	01JUL2020	A81004	BLUEBELL MEDICAL CENTRE	E01012292	ALL	2
GP_PRAC_PAT_LIST	01JUL2020	A81004	BLUEBELL MEDICAL CENTRE	E01012294	ALL	3
GP_PRAC_PAT_LIST	01JUL2020	A81004	BLUEBELL MEDICAL CENTRE	E01012303	ALL	1
GP_PRAC_PAT_LIST	01JUL2020	A81004	BLUEBELL MEDICAL CENTRE	E01020810	ALL	1
GP_PRAC_PAT_LIST	01JUL2020	A81004	BLUEBELL MEDICAL CENTRE	E01027599	ALL	3
GP_PRAC_PAT_LIST	01JUL2020	A81004	BLUEBELL MEDICAL CENTRE	E01027626	ALL	3
GP_PRAC_PAT_LIST	01JUL2020	A81004	BLUEBELL MEDICAL CENTRE	E01032552	ALL	139
GP_PRAC_PAT_LIST	01JUL2020	A81004	BLUEBELL MEDICAL CENTRE	E01032553	ALL	188
GP_PRAC_PAT_LIST	01JUL2020	A81004	BLUEBELL MEDICAL CENTRE	E01032593	ALL	57
GP_PRAC_PAT_LIST	01JUL2020	A81004	BLUEBELL MEDICAL CENTRE	E01032594	ALL	28
GP_PRAC_PAT_LIST	01JUL2020	A81004	BLUEBELL MEDICAL CENTRE	E01033197	ALL	1
GP_PRAC_PAT_LIST	01JUL2020	A81004	BLUEBELL MEDICAL CENTRE	E01033468	ALL	104
GP_PRAC_PAT_LIST	01JUL2020	A81004	BLUEBELL MEDICAL CENTRE	E01033469	ALL	98
GP_PRAC_PAT_LIST	01JUL2020	A81004	BLUEBELL MEDICAL CENTRE	E01033470	ALL	1
GP_PRAC_PAT_LIST	01JUL2020	A81004	BLUEBELL MEDICAL CENTRE	E01033471	ALL	1
GP_PRAC_PAT_LIST	01JUL2020	A81004	BLUEBELL MEDICAL CENTRE	E01033474	ALL	1
GP_PRAC_PAT_LIST	01JUL2020	A81004	BLUEBELL MEDICAL CENTRE	E01033475	ALL	5
GP_PRAC_PAT_LIST	01JUL2020	A81004	BLUEBELL MEDICAL CENTRE	E01033477	ALL	1
GP_PRAC_PAT_LIST	01JUL2020	A81004	BLUEBELL MEDICAL CENTRE	E01033478	ALL	2
GP_PRAC_PAT_LIST	01JUL2020	A81004	BLUEBELL MEDICAL CENTRE	NO2011	ALL	2
GP_PRAC_PAT_LIST	01JUL2020	A81005	SPRINGWOOD SURGERY	E01012071	ALL	2
GP_PRAC_PAT_LIST	01JUL2020	A81005	SPRINGWOOD SURGERY	E01012117	ALL	797
GP_PRAC_PAT_LIST	01JUL2020	A81005	SPRINGWOOD SURGERY	E01012118	ALL	503
GP_PRAC_PAT_LIST	01JUL2020	A81005	SPRINGWOOD SURGERY	E01012119	ALL	783
GP_PRAC_PAT_LIST	01JUL2020	A81005	SPRINGWOOD SURGERY	E01012120	ALL	519
GP_PRAC_PAT_LIST	01JUL2020	A81005	SPRINGWOOD SURGERY	E01012121	ALL	348
GP_PRAC_PAT_LIST	01JUL2020	A81005	SPRINGWOOD SURGERY	E01012124	ALL	703
GP_PRAC_PAT_LIST	01JUL2020	A81005	SPRINGWOOD SURGERY	E01012132	ALL	4
GP_PRAC_PAT_LIST	01JUL2020	A81005	SPRINGWOOD SURGERY	E01012152	ALL	1
GP_PRAC_PAT_LIST	01JUL2020	A81005	SPRINGWOOD SURGERY	E01012158	ALL	1
GP_PRAC_PAT_LIST	01JUL2020	A81005	SPRINGWOOD SURGERY	E01012161	ALL	2
GP_PRAC_PAT_LIST	01JUL2020	A81005	SPRINGWOOD SURGERY	E01012164	ALL	2
GP_PRAC_PAT_LIST	01JUL2020	A81005	SPRINGWOOD SURGERY	E01012168	ALL	1
GP_PRAC_PAT_LIST	01JUL2020	A81005	SPRINGWOOD SURGERY	E01012181	ALL	151
GP_PRAC_PAT_LIST	01JUL2020	A81005	SPRINGWOOD SURGERY	E01012182	ALL	606
GP_PRAC_PAT_LIST	01JUL2020	A81005	SPRINGWOOD SURGERY	E01012183	ALL	693
GP_PRAC_PAT_LIST	01JUL2020	A81005	SPRINGWOOD SURGERY	E01027597	ALL	2
GP_PRAC_PAT_LIST	01JUL2020	A81005	SPRINGWOOD SURGERY	E01027598	ALL	9
GP_PRAC_PAT_LIST	01JUL2020	A81005	SPRINGWOOD SURGERY	E01027599	ALL	5
GP_PRAC_PAT_LIST	01JUL2020	A81005	SPRINGWOOD SURGERY	E01032548	ALL	816
GP_PRAC_PAT_LIST	01JUL2020	A81005	SPRINGWOOD SURGERY	E01032549	ALL	1065
GP_PRAC_PAT_LIST	01JUL2020	A81005	SPRINGWOOD SURGERY	E01032560	ALL	6
GP_PRAC_PAT_LIST	01JUL2020	A81005	SPRINGWOOD SURGERY	E01032593	ALL	9
GP_PRAC_PAT_LIST	01JUL2020	A81005	SPRINGWOOD SURGERY	E01033472	ALL	1113
GP_PRAC_PAT_LIST	01JUL2020	A81006	TENNANT STREET MEDICAL PRACTICE	E01011959	ALL	2
GP_PRAC_PAT_LIST	01JUL2020	A81006	TENNANT STREET MEDICAL PRACTICE	E01011993	ALL	1
GP_PRAC_PAT_LIST	01JUL2020	A81006	TENNANT STREET MEDICAL PRACTICE	E01012018	ALL	1
GP_PRAC_PAT_LIST	01JUL2020	A81006	TENNANT STREET MEDICAL PRACTICE	E01012187	ALL	294
GP_PRAC_PAT_LIST	01JUL2020	A81006	TENNANT STREET MEDICAL PRACTICE	E01012188	ALL	187
GP_PRAC_PAT_LIST	01JUL2020	A81006	TENNANT STREET MEDICAL PRACTICE	E01012189	ALL	242
GP_PRAC_PAT_LIST	01JUL2020	A81006	TENNANT STREET MEDICAL PRACTICE	E01012190	ALL	235
GP_PRAC_PAT_LIST	01JUL2020	A81006	TENNANT STREET MEDICAL PRACTICE	E01012191	ALL	275
GP_PRAC_PAT_LIST	01JUL2020	A81006	TENNANT STREET MEDICAL PRACTICE	E01012192	ALL	178
GP_PRAC_PAT_LIST	01JUL2020	A81006	TENNANT STREET MEDICAL PRACTICE	E01012193	ALL	169
GP_PRAC_PAT_LIST	01JUL2020	A81006	TENNANT STREET MEDICAL PRACTICE	E01012194	ALL	189
GP_PRAC_PAT_LIST	01JUL2020	A81006	TENNANT STREET MEDICAL PRACTICE	E01012195	ALL	190
GP_PRAC_PAT_LIST	01JUL2020	A81006	TENNANT STREET MEDICAL PRACTICE	E01012196	ALL	40
GP_PRAC_PAT_LIST	01JUL2020	A81006	TENNANT STREET MEDICAL PRACTICE	E01012197	ALL	48
GP_PRAC_PAT_LIST	01JUL2020	A81006	TENNANT STREET MEDICAL PRACTICE	E01012198	ALL	20
GP_PRAC_PAT_LIST	01JUL2020	A81006	TENNANT STREET MEDICAL PRACTICE	E01012199	ALL	4
GP_PRAC_PAT_LIST	01JUL2020	A81006	TENNANT STREET MEDICAL PRACTICE	E01012200	ALL	4
GP_PRAC_PAT_LIST	01JUL2020	A81006	TENNANT STREET MEDICAL PRACTICE	E01012202	ALL	8
GP_PRAC_PAT_LIST	01JUL2020	A81006	TENNANT STREET MEDICAL PRACTICE	E01012203	ALL	6
GP_PRAC_PAT_LIST	01JUL2020	A81006	TENNANT STREET MEDICAL PRACTICE	E01012204	ALL	191
GP_PRAC_PAT_LIST	01JUL2020	A81006	TENNANT STREET MEDICAL PRACTICE	E01012205	ALL	253
GP_PRAC_PAT_LIST	01JUL2020	A81006	TENNANT STREET MEDICAL PRACTICE	E01012206	ALL	288
GP_PRAC_PAT_LIST	01JUL2020	A81006	TENNANT STREET MEDICAL PRACTICE	E01012207	ALL	353
GP_PRAC_PAT_LIST	01JUL2020	A81006	TENNANT STREET MEDICAL PRACTICE	E01012208	ALL	237
GP_PRAC_PAT_LIST	01JUL2020	A81006	TENNANT STREET MEDICAL PRACTICE	E01012209	ALL	243
GP_PRAC_PAT_LIST	01JUL2020	A81006	TENNANT STREET MEDICAL PRACTICE	E01012210	ALL	131
GP_PRAC_PAT_LIST	01JUL2020	A81006	TENNANT STREET MEDICAL PRACTICE	E01012211	ALL	167
GP_PRAC_PAT_LIST	01JUL2020	A81006	TENNANT STREET MEDICAL PRACTICE	E01012212	ALL	133
GP_PRAC_PAT_LIST	01JUL2020	A81006	TENNANT STREET MEDICAL PRACTICE	E01012213	ALL	186
GP_PRAC_PAT_LIST	01JUL2020	A81006	TENNANT STREET MEDICAL PRACTICE	E01012214	ALL	25
GP_PRAC_PAT_LIST	01JUL2020	A81006	TENNANT STREET MEDICAL PRACTICE	E01012215	ALL	26
GP_PRAC_PAT_LIST	01JUL2020	A81006	TENNANT STREET MEDICAL PRACTICE	E01012216	ALL	18
GP_PRAC_PAT_LIST	01JUL2020	A81006	TENNANT STREET MEDICAL PRACTICE	E01012217	ALL	182
GP_PRAC_PAT_LIST	01JUL2020	A81006	TENNANT STREET MEDICAL PRACTICE	E01012218	ALL	181
GP_PRAC_PAT_LIST	01JUL2020	A81006	TENNANT STREET MEDICAL PRACTICE	E01012219	ALL	328
GP_PRAC_PAT_LIST	01JUL2020	A81006	TENNANT STREET MEDICAL PRACTICE	E01012223	ALL	192
GP_PRAC_PAT_LIST	01JUL2020	A81006	TENNANT STREET MEDICAL PRACTICE	E01012224	ALL	200
GP_PRAC_PAT_LIST	01JUL2020	A81006	TENNANT STREET MEDICAL PRACTICE	E01012225	ALL	197
GP_PRAC_PAT_LIST	01JUL2020	A81006	TENNANT STREET MEDICAL PRACTICE	E01012226	ALL	203
GP_PRAC_PAT_LIST	01JUL2020	A81006	TENNANT STREET MEDICAL PRACTICE	E01012227	ALL	3
GP_PRAC_PAT_LIST	01JUL2020	A81006	TENNANT STREET MEDICAL PRACTICE	E01012228	ALL	1
GP_PRAC_PAT_LIST	01JUL2020	A81006	TENNANT STREET MEDICAL PRACTICE	E01012231	ALL	1
GP_PRAC_PAT_LIST	01JUL2020	A81006	TENNANT STREET MEDICAL PRACTICE	E01012236	ALL	1
GP_PRAC_PAT_LIST	01JUL2020	A81006	TENNANT STREET MEDICAL PRACTICE	E01012238	ALL	10
GP_PRAC_PAT_LIST	01JUL2020	A81006	TENNANT STREET MEDICAL PRACTICE	E01012239	ALL	5
GP_PRAC_PAT_LIST	01JUL2020	A81006	TENNANT STREET MEDICAL PRACTICE	E01012240	ALL	5
GP_PRAC_PAT_LIST	01JUL2020	A81006	TENNANT STREET MEDICAL PRACTICE	E01012242	ALL	42
GP_PRAC_PAT_LIST	01JUL2020	A81006	TENNANT STREET MEDICAL PRACTICE	E01012243	ALL	23
GP_PRAC_PAT_LIST	01JUL2020	A81006	TENNANT STREET MEDICAL PRACTICE	E01012244	ALL	31
GP_PRAC_PAT_LIST	01JUL2020	A81006	TENNANT STREET MEDICAL PRACTICE	E01012245	ALL	27
GP_PRAC_PAT_LIST	01JUL2020	A81006	TENNANT STREET MEDICAL PRACTICE	E01012246	ALL	33
GP_PRAC_PAT_LIST	01JUL2020	A81006	TENNANT STREET MEDICAL PRACTICE	E01012247	ALL	301
GP_PRAC_PAT_LIST	01JUL2020	A81006	TENNANT STREET MEDICAL PRACTICE	E01012248	ALL	281
GP_PRAC_PAT_LIST	01JUL2020	A81006	TENNANT STREET MEDICAL PRACTICE	E01012249	ALL	342
GP_PRAC_PAT_LIST	01JUL2020	A81006	TENNANT STREET MEDICAL PRACTICE	E01012250	ALL	435
GP_PRAC_PAT_LIST	01JUL2020	A81006	TENNANT STREET MEDICAL PRACTICE	E01012251	ALL	318
GP_PRAC_PAT_LIST	01JUL2020	A81006	TENNANT STREET MEDICAL PRACTICE	E01012252	ALL	366
GP_PRAC_PAT_LIST	01JUL2020	A81006	TENNANT STREET MEDICAL PRACTICE	E01012253	ALL	254
GP_PRAC_PAT_LIST	01JUL2020	A81006	TENNANT STREET MEDICAL PRACTICE	E01012254	ALL	291
GP_PRAC_PAT_LIST	01JUL2020	A81006	TENNANT STREET MEDICAL PRACTICE	E01012255	ALL	57
GP_PRAC_PAT_LIST	01JUL2020	A81006	TENNANT STREET MEDICAL PRACTICE	E01012256	ALL	35
GP_PRAC_PAT_LIST	01JUL2020	A81006	TENNANT STREET MEDICAL PRACTICE	E01012257	ALL	33
GP_PRAC_PAT_LIST	01JUL2020	A81006	TENNANT STREET MEDICAL PRACTICE	E01012258	ALL	126
GP_PRAC_PAT_LIST	01JUL2020	A81006	TENNANT STREET MEDICAL PRACTICE	E01012259	ALL	210
GP_PRAC_PAT_LIST	01JUL2020	A81006	TENNANT STREET MEDICAL PRACTICE	E01012260	ALL	131
GP_PRAC_PAT_LIST	01JUL2020	A81006	TENNANT STREET MEDICAL PRACTICE	E01012261	ALL	136
GP_PRAC_PAT_LIST	01JUL2020	A81006	TENNANT STREET MEDICAL PRACTICE	E01012262	ALL	241
GP_PRAC_PAT_LIST	01JUL2020	A81006	TENNANT STREET MEDICAL PRACTICE	E01012264	ALL	355
GP_PRAC_PAT_LIST	01JUL2020	A81006	TENNANT STREET MEDICAL PRACTICE	E01012266	ALL	775
GP_PRAC_PAT_LIST	01JUL2020	A81006	TENNANT STREET MEDICAL PRACTICE	E01012267	ALL	283
GP_PRAC_PAT_LIST	01JUL2020	A81006	TENNANT STREET MEDICAL PRACTICE	E01012268	ALL	285
GP_PRAC_PAT_LIST	01JUL2020	A81006	TENNANT STREET MEDICAL PRACTICE	E01012269	ALL	34
GP_PRAC_PAT_LIST	01JUL2020	A81006	TENNANT STREET MEDICAL PRACTICE	E01012270	ALL	5
GP_PRAC_PAT_LIST	01JUL2020	A81006	TENNANT STREET MEDICAL PRACTICE	E01012271	ALL	295
GP_PRAC_PAT_LIST	01JUL2020	A81006	TENNANT STREET MEDICAL PRACTICE	E01012272	ALL	200
GP_PRAC_PAT_LIST	01JUL2020	A81006	TENNANT STREET MEDICAL PRACTICE	E01012273	ALL	285
GP_PRAC_PAT_LIST	01JUL2020	A81006	TENNANT STREET MEDICAL PRACTICE	E01012274	ALL	237
GP_PRAC_PAT_LIST	01JUL2020	A81006	TENNANT STREET MEDICAL PRACTICE	E01012275	ALL	46
GP_PRAC_PAT_LIST	01JUL2020	A81006	TENNANT STREET MEDICAL PRACTICE	E01012276	ALL	32
GP_PRAC_PAT_LIST	01JUL2020	A81006	TENNANT STREET MEDICAL PRACTICE	E01012277	ALL	40
GP_PRAC_PAT_LIST	01JUL2020	A81006	TENNANT STREET MEDICAL PRACTICE	E01012278	ALL	46
GP_PRAC_PAT_LIST	01JUL2020	A81006	TENNANT STREET MEDICAL PRACTICE	E01012279	ALL	86
GP_PRAC_PAT_LIST	01JUL2020	A81006	TENNANT STREET MEDICAL PRACTICE	E01012280	ALL	75
GP_PRAC_PAT_LIST	01JUL2020	A81006	TENNANT STREET MEDICAL PRACTICE	E01012281	ALL	52
GP_PRAC_PAT_LIST	01JUL2020	A81006	TENNANT STREET MEDICAL PRACTICE	E01012284	ALL	4
GP_PRAC_PAT_LIST	01JUL2020	A81006	TENNANT STREET MEDICAL PRACTICE	E01012285	ALL	3
GP_PRAC_PAT_LIST	01JUL2020	A81006	TENNANT STREET MEDICAL PRACTICE	E01012286	ALL	10
GP_PRAC_PAT_LIST	01JUL2020	A81006	TENNANT STREET MEDICAL PRACTICE	E01012287	ALL	37
GP_PRAC_PAT_LIST	01JUL2020	A81006	TENNANT STREET MEDICAL PRACTICE	E01012288	ALL	1
GP_PRAC_PAT_LIST	01JUL2020	A81006	TENNANT STREET MEDICAL PRACTICE	E01012289	ALL	1
GP_PRAC_PAT_LIST	01JUL2020	A81006	TENNANT STREET MEDICAL PRACTICE	E01012290	ALL	4
GP_PRAC_PAT_LIST	01JUL2020	A81006	TENNANT STREET MEDICAL PRACTICE	E01012291	ALL	7
GP_PRAC_PAT_LIST	01JUL2020	A81006	TENNANT STREET MEDICAL PRACTICE	E01012292	ALL	5
GP_PRAC_PAT_LIST	01JUL2020	A81006	TENNANT STREET MEDICAL PRACTICE	E01012294	ALL	63
GP_PRAC_PAT_LIST	01JUL2020	A81006	TENNANT STREET MEDICAL PRACTICE	E01012295	ALL	2
GP_PRAC_PAT_LIST	01JUL2020	A81006	TENNANT STREET MEDICAL PRACTICE	E01012296	ALL	37
GP_PRAC_PAT_LIST	01JUL2020	A81006	TENNANT STREET MEDICAL PRACTICE	E01012297	ALL	89
GP_PRAC_PAT_LIST	01JUL2020	A81006	TENNANT STREET MEDICAL PRACTICE	E01012366	ALL	4
GP_PRAC_PAT_LIST	01JUL2020	A81006	TENNANT STREET MEDICAL PRACTICE	E01020828	ALL	1
GP_PRAC_PAT_LIST	01JUL2020	A81006	TENNANT STREET MEDICAL PRACTICE	E01032542	ALL	414
GP_PRAC_PAT_LIST	01JUL2020	A81006	TENNANT STREET MEDICAL PRACTICE	E01032543	ALL	551
GP_PRAC_PAT_LIST	01JUL2020	A81006	TENNANT STREET MEDICAL PRACTICE	E01032544	ALL	391
GP_PRAC_PAT_LIST	01JUL2020	A81006	TENNANT STREET MEDICAL PRACTICE	E01033197	ALL	1
GP_PRAC_PAT_LIST	01JUL2020	A81006	TENNANT STREET MEDICAL PRACTICE	E01033476	ALL	6
GP_PRAC_PAT_LIST	01JUL2020	A81006	TENNANT STREET MEDICAL PRACTICE	E01033477	ALL	258
GP_PRAC_PAT_LIST	01JUL2020	A81006	TENNANT STREET MEDICAL PRACTICE	E01033478	ALL	4
GP_PRAC_PAT_LIST	01JUL2020	A81006	TENNANT STREET MEDICAL PRACTICE	E01033480	ALL	92
GP_PRAC_PAT_LIST	01JUL2020	A81006	TENNANT STREET MEDICAL PRACTICE	NO2011	ALL	6
GP_PRAC_PAT_LIST	01JUL2020	A81007	BANKHOUSE SURGERY	E01008677	ALL	1
GP_PRAC_PAT_LIST	01JUL2020	A81007	BANKHOUSE SURGERY	E01008702	ALL	1
GP_PRAC_PAT_LIST	01JUL2020	A81007	BANKHOUSE SURGERY	E01011949	ALL	288
GP_PRAC_PAT_LIST	01JUL2020	A81007	BANKHOUSE SURGERY	E01011950	ALL	142
GP_PRAC_PAT_LIST	01JUL2020	A81007	BANKHOUSE SURGERY	E01011951	ALL	182
GP_PRAC_PAT_LIST	01JUL2020	A81007	BANKHOUSE SURGERY	E01011952	ALL	72
GP_PRAC_PAT_LIST	01JUL2020	A81007	BANKHOUSE SURGERY	E01011953	ALL	59
GP_PRAC_PAT_LIST	01JUL2020	A81007	BANKHOUSE SURGERY	E01011954	ALL	83
GP_PRAC_PAT_LIST	01JUL2020	A81007	BANKHOUSE SURGERY	E01011955	ALL	104
GP_PRAC_PAT_LIST	01JUL2020	A81007	BANKHOUSE SURGERY	E01011957	ALL	128
GP_PRAC_PAT_LIST	01JUL2020	A81007	BANKHOUSE SURGERY	E01011959	ALL	197
GP_PRAC_PAT_LIST	01JUL2020	A81007	BANKHOUSE SURGERY	E01011960	ALL	161
GP_PRAC_PAT_LIST	01JUL2020	A81007	BANKHOUSE SURGERY	E01011961	ALL	184
GP_PRAC_PAT_LIST	01JUL2020	A81007	BANKHOUSE SURGERY	E01011962	ALL	174
GP_PRAC_PAT_LIST	01JUL2020	A81007	BANKHOUSE SURGERY	E01011963	ALL	208
GP_PRAC_PAT_LIST	01JUL2020	A81007	BANKHOUSE SURGERY	E01011964	ALL	223
GP_PRAC_PAT_LIST	01JUL2020	A81007	BANKHOUSE SURGERY	E01011965	ALL	269
GP_PRAC_PAT_LIST	01JUL2020	A81007	BANKHOUSE SURGERY	E01011966	ALL	240
GP_PRAC_PAT_LIST	01JUL2020	A81007	BANKHOUSE SURGERY	E01011967	ALL	206
GP_PRAC_PAT_LIST	01JUL2020	A81007	BANKHOUSE SURGERY	E01011968	ALL	306
GP_PRAC_PAT_LIST	01JUL2020	A81007	BANKHOUSE SURGERY	E01011969	ALL	28
GP_PRAC_PAT_LIST	01JUL2020	A81007	BANKHOUSE SURGERY	E01011970	ALL	20
GP_PRAC_PAT_LIST	01JUL2020	A81007	BANKHOUSE SURGERY	E01011971	ALL	57
GP_PRAC_PAT_LIST	01JUL2020	A81007	BANKHOUSE SURGERY	E01011973	ALL	134
GP_PRAC_PAT_LIST	01JUL2020	A81007	BANKHOUSE SURGERY	E01011974	ALL	240
GP_PRAC_PAT_LIST	01JUL2020	A81007	BANKHOUSE SURGERY	E01011975	ALL	176
GP_PRAC_PAT_LIST	01JUL2020	A81007	BANKHOUSE SURGERY	E01011976	ALL	136
GP_PRAC_PAT_LIST	01JUL2020	A81007	BANKHOUSE SURGERY	E01011977	ALL	178
GP_PRAC_PAT_LIST	01JUL2020	A81007	BANKHOUSE SURGERY	E01011978	ALL	145
GP_PRAC_PAT_LIST	01JUL2020	A81007	BANKHOUSE SURGERY	E01011979	ALL	168
GP_PRAC_PAT_LIST	01JUL2020	A81007	BANKHOUSE SURGERY	E01011980	ALL	213
GP_PRAC_PAT_LIST	01JUL2020	A81007	BANKHOUSE SURGERY	E01011981	ALL	241
GP_PRAC_PAT_LIST	01JUL2020	A81007	BANKHOUSE SURGERY	E01011982	ALL	189
GP_PRAC_PAT_LIST	01JUL2020	A81007	BANKHOUSE SURGERY	E01011983	ALL	236
GP_PRAC_PAT_LIST	01JUL2020	A81007	BANKHOUSE SURGERY	E01011984	ALL	194
GP_PRAC_PAT_LIST	01JUL2020	A81007	BANKHOUSE SURGERY	E01011985	ALL	195
GP_PRAC_PAT_LIST	01JUL2020	A81007	BANKHOUSE SURGERY	E01011986	ALL	167
GP_PRAC_PAT_LIST	01JUL2020	A81007	BANKHOUSE SURGERY	E01011987	ALL	156
GP_PRAC_PAT_LIST	01JUL2020	A81007	BANKHOUSE SURGERY	E01011988	ALL	197
GP_PRAC_PAT_LIST	01JUL2020	A81007	BANKHOUSE SURGERY	E01011989	ALL	225
GP_PRAC_PAT_LIST	01JUL2020	A81007	BANKHOUSE SURGERY	E01011990	ALL	209
GP_PRAC_PAT_LIST	01JUL2020	A81007	BANKHOUSE SURGERY	E01011991	ALL	49
GP_PRAC_PAT_LIST	01JUL2020	A81007	BANKHOUSE SURGERY	E01011992	ALL	116
GP_PRAC_PAT_LIST	01JUL2020	A81007	BANKHOUSE SURGERY	E01011993	ALL	37
GP_PRAC_PAT_LIST	01JUL2020	A81007	BANKHOUSE SURGERY	E01011994	ALL	70
GP_PRAC_PAT_LIST	01JUL2020	A81007	BANKHOUSE SURGERY	E01011995	ALL	155
GP_PRAC_PAT_LIST	01JUL2020	A81007	BANKHOUSE SURGERY	E01011996	ALL	150
GP_PRAC_PAT_LIST	01JUL2020	A81007	BANKHOUSE SURGERY	E01011997	ALL	227
GP_PRAC_PAT_LIST	01JUL2020	A81007	BANKHOUSE SURGERY	E01011998	ALL	205
GP_PRAC_PAT_LIST	01JUL2020	A81007	BANKHOUSE SURGERY	E01011999	ALL	294
GP_PRAC_PAT_LIST	01JUL2020	A81007	BANKHOUSE SURGERY	E01012000	ALL	219
GP_PRAC_PAT_LIST	01JUL2020	A81007	BANKHOUSE SURGERY	E01012001	ALL	235
GP_PRAC_PAT_LIST	01JUL2020	A81007	BANKHOUSE SURGERY	E01012002	ALL	194
GP_PRAC_PAT_LIST	01JUL2020	A81007	BANKHOUSE SURGERY	E01012003	ALL	222
GP_PRAC_PAT_LIST	01JUL2020	A81007	BANKHOUSE SURGERY	E01012005	ALL	141
GP_PRAC_PAT_LIST	01JUL2020	A81007	BANKHOUSE SURGERY	E01012109	ALL	1
GP_PRAC_PAT_LIST	01JUL2020	A81007	BANKHOUSE SURGERY	E01012175	ALL	1
GP_PRAC_PAT_LIST	01JUL2020	A81007	BANKHOUSE SURGERY	E01012196	ALL	2
GP_PRAC_PAT_LIST	01JUL2020	A81007	BANKHOUSE SURGERY	E01012239	ALL	1
GP_PRAC_PAT_LIST	01JUL2020	A81007	BANKHOUSE SURGERY	E01012245	ALL	2
GP_PRAC_PAT_LIST	01JUL2020	A81007	BANKHOUSE SURGERY	E01012246	ALL	1
GP_PRAC_PAT_LIST	01JUL2020	A81007	BANKHOUSE SURGERY	E01012247	ALL	1
GP_PRAC_PAT_LIST	01JUL2020	A81007	BANKHOUSE SURGERY	E01012250	ALL	1
GP_PRAC_PAT_LIST	01JUL2020	A81007	BANKHOUSE SURGERY	E01012258	ALL	1
GP_PRAC_PAT_LIST	01JUL2020	A81007	BANKHOUSE SURGERY	E01012268	ALL	1
GP_PRAC_PAT_LIST	01JUL2020	A81007	BANKHOUSE SURGERY	E01012273	ALL	1
GP_PRAC_PAT_LIST	01JUL2020	A81007	BANKHOUSE SURGERY	E01012275	ALL	1
GP_PRAC_PAT_LIST	01JUL2020	A81007	BANKHOUSE SURGERY	E01012280	ALL	1
GP_PRAC_PAT_LIST	01JUL2020	A81007	BANKHOUSE SURGERY	E01012281	ALL	6
GP_PRAC_PAT_LIST	01JUL2020	A81007	BANKHOUSE SURGERY	E01012287	ALL	1
GP_PRAC_PAT_LIST	01JUL2020	A81007	BANKHOUSE SURGERY	E01019349	ALL	1
GP_PRAC_PAT_LIST	01JUL2020	A81007	BANKHOUSE SURGERY	E01020732	ALL	1
GP_PRAC_PAT_LIST	01JUL2020	A81007	BANKHOUSE SURGERY	E01020736	ALL	3
GP_PRAC_PAT_LIST	01JUL2020	A81007	BANKHOUSE SURGERY	E01020738	ALL	2
GP_PRAC_PAT_LIST	01JUL2020	A81007	BANKHOUSE SURGERY	E01020739	ALL	1
GP_PRAC_PAT_LIST	01JUL2020	A81007	BANKHOUSE SURGERY	E01020757	ALL	2
GP_PRAC_PAT_LIST	01JUL2020	A81007	BANKHOUSE SURGERY	E01020765	ALL	1
GP_PRAC_PAT_LIST	01JUL2020	A81007	BANKHOUSE SURGERY	E01020766	ALL	1
GP_PRAC_PAT_LIST	01JUL2020	A81007	BANKHOUSE SURGERY	E01020767	ALL	1
GP_PRAC_PAT_LIST	01JUL2020	A81007	BANKHOUSE SURGERY	E01020772	ALL	9
GP_PRAC_PAT_LIST	01JUL2020	A81007	BANKHOUSE SURGERY	E01020794	ALL	1
GP_PRAC_PAT_LIST	01JUL2020	A81007	BANKHOUSE SURGERY	E01020795	ALL	3
GP_PRAC_PAT_LIST	01JUL2020	A81007	BANKHOUSE SURGERY	E01020807	ALL	1
GP_PRAC_PAT_LIST	01JUL2020	A81007	BANKHOUSE SURGERY	E01020810	ALL	1
GP_PRAC_PAT_LIST	01JUL2020	A81007	BANKHOUSE SURGERY	E01027617	ALL	1
GP_PRAC_PAT_LIST	01JUL2020	A81007	BANKHOUSE SURGERY	E01032540	ALL	112
GP_PRAC_PAT_LIST	01JUL2020	A81007	BANKHOUSE SURGERY	E01032541	ALL	158
GP_PRAC_PAT_LIST	01JUL2020	A81007	BANKHOUSE SURGERY	E01033465	ALL	156
GP_PRAC_PAT_LIST	01JUL2020	A81007	BANKHOUSE SURGERY	E01033466	ALL	208
GP_PRAC_PAT_LIST	01JUL2020	A81007	BANKHOUSE SURGERY	E01033467	ALL	133
GP_PRAC_PAT_LIST	01JUL2020	A81007	BANKHOUSE SURGERY	E01033480	ALL	2
GP_PRAC_PAT_LIST	01JUL2020	A81007	BANKHOUSE SURGERY	NO2011	ALL	9
GP_PRAC_PAT_LIST	01JUL2020	A81009	VILLAGE MEDICAL CENTRE	E01012007	ALL	149
GP_PRAC_PAT_LIST	01JUL2020	A81009	VILLAGE MEDICAL CENTRE	E01012008	ALL	169
GP_PRAC_PAT_LIST	01JUL2020	A81009	VILLAGE MEDICAL CENTRE	E01012009	ALL	186
GP_PRAC_PAT_LIST	01JUL2020	A81009	VILLAGE MEDICAL CENTRE	E01012010	ALL	111
GP_PRAC_PAT_LIST	01JUL2020	A81009	VILLAGE MEDICAL CENTRE	E01012011	ALL	156
GP_PRAC_PAT_LIST	01JUL2020	A81009	VILLAGE MEDICAL CENTRE	E01012012	ALL	166
GP_PRAC_PAT_LIST	01JUL2020	A81009	VILLAGE MEDICAL CENTRE	E01012013	ALL	146
GP_PRAC_PAT_LIST	01JUL2020	A81009	VILLAGE MEDICAL CENTRE	E01012014	ALL	146
GP_PRAC_PAT_LIST	01JUL2020	A81009	VILLAGE MEDICAL CENTRE	E01012015	ALL	40
GP_PRAC_PAT_LIST	01JUL2020	A81009	VILLAGE MEDICAL CENTRE	E01012016	ALL	39
GP_PRAC_PAT_LIST	01JUL2020	A81009	VILLAGE MEDICAL CENTRE	E01012017	ALL	36
GP_PRAC_PAT_LIST	01JUL2020	A81009	VILLAGE MEDICAL CENTRE	E01012018	ALL	90
GP_PRAC_PAT_LIST	01JUL2020	A81009	VILLAGE MEDICAL CENTRE	E01012019	ALL	98
GP_PRAC_PAT_LIST	01JUL2020	A81009	VILLAGE MEDICAL CENTRE	E01012020	ALL	79
GP_PRAC_PAT_LIST	01JUL2020	A81009	VILLAGE MEDICAL CENTRE	E01012021	ALL	142
GP_PRAC_PAT_LIST	01JUL2020	A81009	VILLAGE MEDICAL CENTRE	E01012022	ALL	156
GP_PRAC_PAT_LIST	01JUL2020	A81009	VILLAGE MEDICAL CENTRE	E01012023	ALL	63
GP_PRAC_PAT_LIST	01JUL2020	A81009	VILLAGE MEDICAL CENTRE	E01012024	ALL	76
GP_PRAC_PAT_LIST	01JUL2020	A81009	VILLAGE MEDICAL CENTRE	E01012025	ALL	56
GP_PRAC_PAT_LIST	01JUL2020	A81009	VILLAGE MEDICAL CENTRE	E01012026	ALL	107
GP_PRAC_PAT_LIST	01JUL2020	A81009	VILLAGE MEDICAL CENTRE	E01012027	ALL	131
GP_PRAC_PAT_LIST	01JUL2020	A81009	VILLAGE MEDICAL CENTRE	E01012030	ALL	22
GP_PRAC_PAT_LIST	01JUL2020	A81009	VILLAGE MEDICAL CENTRE	E01012031	ALL	50
GP_PRAC_PAT_LIST	01JUL2020	A81009	VILLAGE MEDICAL CENTRE	E01012032	ALL	47
GP_PRAC_PAT_LIST	01JUL2020	A81009	VILLAGE MEDICAL CENTRE	E01012033	ALL	45
GP_PRAC_PAT_LIST	01JUL2020	A81009	VILLAGE MEDICAL CENTRE	E01012034	ALL	45
GP_PRAC_PAT_LIST	01JUL2020	A81009	VILLAGE MEDICAL CENTRE	E01012035	ALL	20
GP_PRAC_PAT_LIST	01JUL2020	A81009	VILLAGE MEDICAL CENTRE	E01012036	ALL	75
GP_PRAC_PAT_LIST	01JUL2020	A81009	VILLAGE MEDICAL CENTRE	E01012037	ALL	110
GP_PRAC_PAT_LIST	01JUL2020	A81009	VILLAGE MEDICAL CENTRE	E01012038	ALL	77
GP_PRAC_PAT_LIST	01JUL2020	A81009	VILLAGE MEDICAL CENTRE	E01012039	ALL	59
GP_PRAC_PAT_LIST	01JUL2020	A81009	VILLAGE MEDICAL CENTRE	E01012040	ALL	84
GP_PRAC_PAT_LIST	01JUL2020	A81009	VILLAGE MEDICAL CENTRE	E01012041	ALL	47
GP_PRAC_PAT_LIST	01JUL2020	A81009	VILLAGE MEDICAL CENTRE	E01012042	ALL	60
GP_PRAC_PAT_LIST	01JUL2020	A81009	VILLAGE MEDICAL CENTRE	E01012043	ALL	33
GP_PRAC_PAT_LIST	01JUL2020	A81009	VILLAGE MEDICAL CENTRE	E01012044	ALL	50
GP_PRAC_PAT_LIST	01JUL2020	A81009	VILLAGE MEDICAL CENTRE	E01012045	ALL	44
GP_PRAC_PAT_LIST	01JUL2020	A81009	VILLAGE MEDICAL CENTRE	E01012046	ALL	114
GP_PRAC_PAT_LIST	01JUL2020	A81009	VILLAGE MEDICAL CENTRE	E01012047	ALL	119
GP_PRAC_PAT_LIST	01JUL2020	A81009	VILLAGE MEDICAL CENTRE	E01012048	ALL	119
GP_PRAC_PAT_LIST	01JUL2020	A81009	VILLAGE MEDICAL CENTRE	E01012049	ALL	89
GP_PRAC_PAT_LIST	01JUL2020	A81009	VILLAGE MEDICAL CENTRE	E01012050	ALL	75
GP_PRAC_PAT_LIST	01JUL2020	A81009	VILLAGE MEDICAL CENTRE	E01012051	ALL	82
GP_PRAC_PAT_LIST	01JUL2020	A81009	VILLAGE MEDICAL CENTRE	E01012052	ALL	96
GP_PRAC_PAT_LIST	01JUL2020	A81009	VILLAGE MEDICAL CENTRE	E01012053	ALL	238
GP_PRAC_PAT_LIST	01JUL2020	A81009	VILLAGE MEDICAL CENTRE	E01012054	ALL	247
GP_PRAC_PAT_LIST	01JUL2020	A81009	VILLAGE MEDICAL CENTRE	E01012055	ALL	236
GP_PRAC_PAT_LIST	01JUL2020	A81009	VILLAGE MEDICAL CENTRE	E01012056	ALL	355
GP_PRAC_PAT_LIST	01JUL2020	A81009	VILLAGE MEDICAL CENTRE	E01012057	ALL	262
GP_PRAC_PAT_LIST	01JUL2020	A81009	VILLAGE MEDICAL CENTRE	E01012058	ALL	34
GP_PRAC_PAT_LIST	01JUL2020	A81009	VILLAGE MEDICAL CENTRE	E01012059	ALL	25
GP_PRAC_PAT_LIST	01JUL2020	A81009	VILLAGE MEDICAL CENTRE	E01012060	ALL	37
GP_PRAC_PAT_LIST	01JUL2020	A81009	VILLAGE MEDICAL CENTRE	E01012061	ALL	43
GP_PRAC_PAT_LIST	01JUL2020	A81009	VILLAGE MEDICAL CENTRE	E01012062	ALL	35
GP_PRAC_PAT_LIST	01JUL2020	A81009	VILLAGE MEDICAL CENTRE	E01012063	ALL	51
GP_PRAC_PAT_LIST	01JUL2020	A81009	VILLAGE MEDICAL CENTRE	E01012064	ALL	117
GP_PRAC_PAT_LIST	01JUL2020	A81009	VILLAGE MEDICAL CENTRE	E01012065	ALL	52
GP_PRAC_PAT_LIST	01JUL2020	A81009	VILLAGE MEDICAL CENTRE	E01012066	ALL	46
GP_PRAC_PAT_LIST	01JUL2020	A81009	VILLAGE MEDICAL CENTRE	E01012067	ALL	46
GP_PRAC_PAT_LIST	01JUL2020	A81009	VILLAGE MEDICAL CENTRE	E01012068	ALL	29
GP_PRAC_PAT_LIST	01JUL2020	A81009	VILLAGE MEDICAL CENTRE	E01012071	ALL	26
GP_PRAC_PAT_LIST	01JUL2020	A81009	VILLAGE MEDICAL CENTRE	E01012073	ALL	37
GP_PRAC_PAT_LIST	01JUL2020	A81009	VILLAGE MEDICAL CENTRE	E01012074	ALL	40
GP_PRAC_PAT_LIST	01JUL2020	A81009	VILLAGE MEDICAL CENTRE	E01012075	ALL	56
GP_PRAC_PAT_LIST	01JUL2020	A81009	VILLAGE MEDICAL CENTRE	E01012076	ALL	38
GP_PRAC_PAT_LIST	01JUL2020	A81009	VILLAGE MEDICAL CENTRE	E01012077	ALL	45
GP_PRAC_PAT_LIST	01JUL2020	A81009	VILLAGE MEDICAL CENTRE	E01012078	ALL	229
GP_PRAC_PAT_LIST	01JUL2020	A81009	VILLAGE MEDICAL CENTRE	E01012079	ALL	225
GP_PRAC_PAT_LIST	01JUL2020	A81009	VILLAGE MEDICAL CENTRE	E01012080	ALL	196
GP_PRAC_PAT_LIST	01JUL2020	A81009	VILLAGE MEDICAL CENTRE	E01012081	ALL	315
GP_PRAC_PAT_LIST	01JUL2020	A81009	VILLAGE MEDICAL CENTRE	E01012082	ALL	46
GP_PRAC_PAT_LIST	01JUL2020	A81009	VILLAGE MEDICAL CENTRE	E01012083	ALL	39
GP_PRAC_PAT_LIST	01JUL2020	A81009	VILLAGE MEDICAL CENTRE	E01012084	ALL	27
GP_PRAC_PAT_LIST	01JUL2020	A81009	VILLAGE MEDICAL CENTRE	E01012085	ALL	41
GP_PRAC_PAT_LIST	01JUL2020	A81009	VILLAGE MEDICAL CENTRE	E01012088	ALL	31
GP_PRAC_PAT_LIST	01JUL2020	A81009	VILLAGE MEDICAL CENTRE	E01012089	ALL	68
GP_PRAC_PAT_LIST	01JUL2020	A81009	VILLAGE MEDICAL CENTRE	E01012090	ALL	35
GP_PRAC_PAT_LIST	01JUL2020	A81009	VILLAGE MEDICAL CENTRE	E01012091	ALL	42
GP_PRAC_PAT_LIST	01JUL2020	A81009	VILLAGE MEDICAL CENTRE	E01012092	ALL	54
GP_PRAC_PAT_LIST	01JUL2020	A81009	VILLAGE MEDICAL CENTRE	E01012093	ALL	54
GP_PRAC_PAT_LIST	01JUL2020	A81009	VILLAGE MEDICAL CENTRE	E01012094	ALL	94
GP_PRAC_PAT_LIST	01JUL2020	A81009	VILLAGE MEDICAL CENTRE	E01012124	ALL	2
GP_PRAC_PAT_LIST	01JUL2020	A81009	VILLAGE MEDICAL CENTRE	E01012145	ALL	1
GP_PRAC_PAT_LIST	01JUL2020	A81009	VILLAGE MEDICAL CENTRE	E01012148	ALL	20
GP_PRAC_PAT_LIST	01JUL2020	A81009	VILLAGE MEDICAL CENTRE	E01012149	ALL	3
GP_PRAC_PAT_LIST	01JUL2020	A81009	VILLAGE MEDICAL CENTRE	E01012150	ALL	36
GP_PRAC_PAT_LIST	01JUL2020	A81009	VILLAGE MEDICAL CENTRE	E01012151	ALL	29
GP_PRAC_PAT_LIST	01JUL2020	A81009	VILLAGE MEDICAL CENTRE	E01012152	ALL	57
GP_PRAC_PAT_LIST	01JUL2020	A81009	VILLAGE MEDICAL CENTRE	E01012167	ALL	1
GP_PRAC_PAT_LIST	01JUL2020	A81009	VILLAGE MEDICAL CENTRE	E01012170	ALL	1
GP_PRAC_PAT_LIST	01JUL2020	A81009	VILLAGE MEDICAL CENTRE	E01012172	ALL	2
GP_PRAC_PAT_LIST	01JUL2020	A81009	VILLAGE MEDICAL CENTRE	E01012198	ALL	1
GP_PRAC_PAT_LIST	01JUL2020	A81009	VILLAGE MEDICAL CENTRE	E01012227	ALL	9
GP_PRAC_PAT_LIST	01JUL2020	A81009	VILLAGE MEDICAL CENTRE	E01012228	ALL	3
GP_PRAC_PAT_LIST	01JUL2020	A81009	VILLAGE MEDICAL CENTRE	E01012230	ALL	15
GP_PRAC_PAT_LIST	01JUL2020	A81009	VILLAGE MEDICAL CENTRE	E01012231	ALL	13
GP_PRAC_PAT_LIST	01JUL2020	A81009	VILLAGE MEDICAL CENTRE	E01012232	ALL	9
GP_PRAC_PAT_LIST	01JUL2020	A81009	VILLAGE MEDICAL CENTRE	E01012233	ALL	8
GP_PRAC_PAT_LIST	01JUL2020	A81009	VILLAGE MEDICAL CENTRE	E01012234	ALL	5
GP_PRAC_PAT_LIST	01JUL2020	A81009	VILLAGE MEDICAL CENTRE	E01012236	ALL	6
GP_PRAC_PAT_LIST	01JUL2020	A81009	VILLAGE MEDICAL CENTRE	E01012237	ALL	11
GP_PRAC_PAT_LIST	01JUL2020	A81009	VILLAGE MEDICAL CENTRE	E01012238	ALL	2
GP_PRAC_PAT_LIST	01JUL2020	A81009	VILLAGE MEDICAL CENTRE	E01012239	ALL	9
GP_PRAC_PAT_LIST	01JUL2020	A81009	VILLAGE MEDICAL CENTRE	E01012240	ALL	13
GP_PRAC_PAT_LIST	01JUL2020	A81009	VILLAGE MEDICAL CENTRE	E01012241	ALL	4
GP_PRAC_PAT_LIST	01JUL2020	A81009	VILLAGE MEDICAL CENTRE	E01012282	ALL	3
GP_PRAC_PAT_LIST	01JUL2020	A81009	VILLAGE MEDICAL CENTRE	E01012283	ALL	1
GP_PRAC_PAT_LIST	01JUL2020	A81009	VILLAGE MEDICAL CENTRE	E01012285	ALL	3
GP_PRAC_PAT_LIST	01JUL2020	A81009	VILLAGE MEDICAL CENTRE	E01012286	ALL	2
GP_PRAC_PAT_LIST	01JUL2020	A81009	VILLAGE MEDICAL CENTRE	E01012288	ALL	7
GP_PRAC_PAT_LIST	01JUL2020	A81009	VILLAGE MEDICAL CENTRE	E01012289	ALL	2
GP_PRAC_PAT_LIST	01JUL2020	A81009	VILLAGE MEDICAL CENTRE	E01012290	ALL	11
GP_PRAC_PAT_LIST	01JUL2020	A81009	VILLAGE MEDICAL CENTRE	E01012291	ALL	5
GP_PRAC_PAT_LIST	01JUL2020	A81009	VILLAGE MEDICAL CENTRE	E01012292	ALL	7
GP_PRAC_PAT_LIST	01JUL2020	A81009	VILLAGE MEDICAL CENTRE	E01027599	ALL	3
GP_PRAC_PAT_LIST	01JUL2020	A81009	VILLAGE MEDICAL CENTRE	E01032552	ALL	58
GP_PRAC_PAT_LIST	01JUL2020	A81009	VILLAGE MEDICAL CENTRE	E01032553	ALL	76
GP_PRAC_PAT_LIST	01JUL2020	A81009	VILLAGE MEDICAL CENTRE	E01032593	ALL	38
GP_PRAC_PAT_LIST	01JUL2020	A81009	VILLAGE MEDICAL CENTRE	E01032594	ALL	23
GP_PRAC_PAT_LIST	01JUL2020	A81009	VILLAGE MEDICAL CENTRE	E01033468	ALL	67
GP_PRAC_PAT_LIST	01JUL2020	A81009	VILLAGE MEDICAL CENTRE	E01033469	ALL	255
GP_PRAC_PAT_LIST	01JUL2020	A81009	VILLAGE MEDICAL CENTRE	E01033470	ALL	1
GP_PRAC_PAT_LIST	01JUL2020	A81009	VILLAGE MEDICAL CENTRE	E01033471	ALL	1
GP_PRAC_PAT_LIST	01JUL2020	A81009	VILLAGE MEDICAL CENTRE	E01033474	ALL	3
GP_PRAC_PAT_LIST	01JUL2020	A81009	VILLAGE MEDICAL CENTRE	E01033475	ALL	12
GP_PRAC_PAT_LIST	01JUL2020	A81009	VILLAGE MEDICAL CENTRE	E01033478	ALL	24
GP_PRAC_PAT_LIST	01JUL2020	A81009	VILLAGE MEDICAL CENTRE	E01033479	ALL	6
GP_PRAC_PAT_LIST	01JUL2020	A81009	VILLAGE MEDICAL CENTRE	NO2011	ALL	2
GP_PRAC_PAT_LIST	01JUL2020	A81011	CHADWICK PRACTICE	E01011949	ALL	289
GP_PRAC_PAT_LIST	01JUL2020	A81011	CHADWICK PRACTICE	E01011950	ALL	228
GP_PRAC_PAT_LIST	01JUL2020	A81011	CHADWICK PRACTICE	E01011951	ALL	256
GP_PRAC_PAT_LIST	01JUL2020	A81011	CHADWICK PRACTICE	E01011952	ALL	140
GP_PRAC_PAT_LIST	01JUL2020	A81011	CHADWICK PRACTICE	E01011953	ALL	101
GP_PRAC_PAT_LIST	01JUL2020	A81011	CHADWICK PRACTICE	E01011954	ALL	142
GP_PRAC_PAT_LIST	01JUL2020	A81011	CHADWICK PRACTICE	E01011955	ALL	189
GP_PRAC_PAT_LIST	01JUL2020	A81011	CHADWICK PRACTICE	E01011957	ALL	157
GP_PRAC_PAT_LIST	01JUL2020	A81011	CHADWICK PRACTICE	E01011959	ALL	123
GP_PRAC_PAT_LIST	01JUL2020	A81011	CHADWICK PRACTICE	E01011960	ALL	203
GP_PRAC_PAT_LIST	01JUL2020	A81011	CHADWICK PRACTICE	E01011961	ALL	176
GP_PRAC_PAT_LIST	01JUL2020	A81011	CHADWICK PRACTICE	E01011962	ALL	203
GP_PRAC_PAT_LIST	01JUL2020	A81011	CHADWICK PRACTICE	E01011963	ALL	191
GP_PRAC_PAT_LIST	01JUL2020	A81011	CHADWICK PRACTICE	E01011964	ALL	154
GP_PRAC_PAT_LIST	01JUL2020	A81011	CHADWICK PRACTICE	E01011965	ALL	230
GP_PRAC_PAT_LIST	01JUL2020	A81011	CHADWICK PRACTICE	E01011966	ALL	171
GP_PRAC_PAT_LIST	01JUL2020	A81011	CHADWICK PRACTICE	E01011967	ALL	242
GP_PRAC_PAT_LIST	01JUL2020	A81011	CHADWICK PRACTICE	E01011968	ALL	292
GP_PRAC_PAT_LIST	01JUL2020	A81011	CHADWICK PRACTICE	E01011969	ALL	106
GP_PRAC_PAT_LIST	01JUL2020	A81011	CHADWICK PRACTICE	E01011970	ALL	63
GP_PRAC_PAT_LIST	01JUL2020	A81011	CHADWICK PRACTICE	E01011971	ALL	94
GP_PRAC_PAT_LIST	01JUL2020	A81011	CHADWICK PRACTICE	E01011973	ALL	136
GP_PRAC_PAT_LIST	01JUL2020	A81011	CHADWICK PRACTICE	E01011974	ALL	226
GP_PRAC_PAT_LIST	01JUL2020	A81011	CHADWICK PRACTICE	E01011975	ALL	159
GP_PRAC_PAT_LIST	01JUL2020	A81011	CHADWICK PRACTICE	E01011976	ALL	131
GP_PRAC_PAT_LIST	01JUL2020	A81011	CHADWICK PRACTICE	E01011977	ALL	275
GP_PRAC_PAT_LIST	01JUL2020	A81011	CHADWICK PRACTICE	E01011978	ALL	223
GP_PRAC_PAT_LIST	01JUL2020	A81011	CHADWICK PRACTICE	E01011979	ALL	210
GP_PRAC_PAT_LIST	01JUL2020	A81011	CHADWICK PRACTICE	E01011980	ALL	303
GP_PRAC_PAT_LIST	01JUL2020	A81011	CHADWICK PRACTICE	E01011981	ALL	320
GP_PRAC_PAT_LIST	01JUL2020	A81011	CHADWICK PRACTICE	E01011982	ALL	206
GP_PRAC_PAT_LIST	01JUL2020	A81011	CHADWICK PRACTICE	E01011983	ALL	195
GP_PRAC_PAT_LIST	01JUL2020	A81011	CHADWICK PRACTICE	E01011984	ALL	237
GP_PRAC_PAT_LIST	01JUL2020	A81011	CHADWICK PRACTICE	E01011985	ALL	186
GP_PRAC_PAT_LIST	01JUL2020	A81011	CHADWICK PRACTICE	E01011986	ALL	214
GP_PRAC_PAT_LIST	01JUL2020	A81011	CHADWICK PRACTICE	E01011987	ALL	217
GP_PRAC_PAT_LIST	01JUL2020	A81011	CHADWICK PRACTICE	E01011988	ALL	294
GP_PRAC_PAT_LIST	01JUL2020	A81011	CHADWICK PRACTICE	E01011989	ALL	328
GP_PRAC_PAT_LIST	01JUL2020	A81011	CHADWICK PRACTICE	E01011990	ALL	266
GP_PRAC_PAT_LIST	01JUL2020	A81011	CHADWICK PRACTICE	E01011991	ALL	65
GP_PRAC_PAT_LIST	01JUL2020	A81011	CHADWICK PRACTICE	E01011992	ALL	145
GP_PRAC_PAT_LIST	01JUL2020	A81011	CHADWICK PRACTICE	E01011993	ALL	66
GP_PRAC_PAT_LIST	01JUL2020	A81011	CHADWICK PRACTICE	E01011994	ALL	125
GP_PRAC_PAT_LIST	01JUL2020	A81011	CHADWICK PRACTICE	E01011995	ALL	173
GP_PRAC_PAT_LIST	01JUL2020	A81011	CHADWICK PRACTICE	E01011996	ALL	187
GP_PRAC_PAT_LIST	01JUL2020	A81011	CHADWICK PRACTICE	E01011997	ALL	264
GP_PRAC_PAT_LIST	01JUL2020	A81011	CHADWICK PRACTICE	E01011998	ALL	263
GP_PRAC_PAT_LIST	01JUL2020	A81011	CHADWICK PRACTICE	E01011999	ALL	412
GP_PRAC_PAT_LIST	01JUL2020	A81011	CHADWICK PRACTICE	E01012000	ALL	252
GP_PRAC_PAT_LIST	01JUL2020	A81011	CHADWICK PRACTICE	E01012001	ALL	341
GP_PRAC_PAT_LIST	01JUL2020	A81011	CHADWICK PRACTICE	E01012002	ALL	218
GP_PRAC_PAT_LIST	01JUL2020	A81011	CHADWICK PRACTICE	E01012003	ALL	220
GP_PRAC_PAT_LIST	01JUL2020	A81011	CHADWICK PRACTICE	E01012005	ALL	209
GP_PRAC_PAT_LIST	01JUL2020	A81011	CHADWICK PRACTICE	E01012197	ALL	1
GP_PRAC_PAT_LIST	01JUL2020	A81011	CHADWICK PRACTICE	E01012242	ALL	6
GP_PRAC_PAT_LIST	01JUL2020	A81011	CHADWICK PRACTICE	E01012243	ALL	1
GP_PRAC_PAT_LIST	01JUL2020	A81011	CHADWICK PRACTICE	E01012244	ALL	2
GP_PRAC_PAT_LIST	01JUL2020	A81011	CHADWICK PRACTICE	E01012246	ALL	2
GP_PRAC_PAT_LIST	01JUL2020	A81011	CHADWICK PRACTICE	E01012255	ALL	1
GP_PRAC_PAT_LIST	01JUL2020	A81011	CHADWICK PRACTICE	E01012275	ALL	2
GP_PRAC_PAT_LIST	01JUL2020	A81011	CHADWICK PRACTICE	E01012296	ALL	9
GP_PRAC_PAT_LIST	01JUL2020	A81011	CHADWICK PRACTICE	E01020772	ALL	6
GP_PRAC_PAT_LIST	01JUL2020	A81011	CHADWICK PRACTICE	E01032540	ALL	93
GP_PRAC_PAT_LIST	01JUL2020	A81011	CHADWICK PRACTICE	E01032541	ALL	239
GP_PRAC_PAT_LIST	01JUL2020	A81011	CHADWICK PRACTICE	E01033465	ALL	136
GP_PRAC_PAT_LIST	01JUL2020	A81011	CHADWICK PRACTICE	E01033466	ALL	337
GP_PRAC_PAT_LIST	01JUL2020	A81011	CHADWICK PRACTICE	E01033467	ALL	171
GP_PRAC_PAT_LIST	01JUL2020	A81011	CHADWICK PRACTICE	E01033476	ALL	3
GP_PRAC_PAT_LIST	01JUL2020	A81011	CHADWICK PRACTICE	E01033480	ALL	1
GP_PRAC_PAT_LIST	01JUL2020	A81011	CHADWICK PRACTICE	NO2011	ALL	3
GP_PRAC_PAT_LIST	01JUL2020	A81012	WESTBOURNE MEDICAL CENTRE	E01012007	ALL	28
GP_PRAC_PAT_LIST	01JUL2020	A81012	WESTBOURNE MEDICAL CENTRE	E01012008	ALL	9
GP_PRAC_PAT_LIST	01JUL2020	A81012	WESTBOURNE MEDICAL CENTRE	E01012009	ALL	24
GP_PRAC_PAT_LIST	01JUL2020	A81012	WESTBOURNE MEDICAL CENTRE	E01012010	ALL	21
GP_PRAC_PAT_LIST	01JUL2020	A81012	WESTBOURNE MEDICAL CENTRE	E01012011	ALL	49
GP_PRAC_PAT_LIST	01JUL2020	A81012	WESTBOURNE MEDICAL CENTRE	E01012012	ALL	37
GP_PRAC_PAT_LIST	01JUL2020	A81012	WESTBOURNE MEDICAL CENTRE	E01012013	ALL	29
GP_PRAC_PAT_LIST	01JUL2020	A81012	WESTBOURNE MEDICAL CENTRE	E01012014	ALL	61
GP_PRAC_PAT_LIST	01JUL2020	A81012	WESTBOURNE MEDICAL CENTRE	E01012015	ALL	125
GP_PRAC_PAT_LIST	01JUL2020	A81012	WESTBOURNE MEDICAL CENTRE	E01012016	ALL	136
GP_PRAC_PAT_LIST	01JUL2020	A81012	WESTBOURNE MEDICAL CENTRE	E01012017	ALL	100
GP_PRAC_PAT_LIST	01JUL2020	A81012	WESTBOURNE MEDICAL CENTRE	E01012018	ALL	26
GP_PRAC_PAT_LIST	01JUL2020	A81012	WESTBOURNE MEDICAL CENTRE	E01012019	ALL	44
GP_PRAC_PAT_LIST	01JUL2020	A81012	WESTBOURNE MEDICAL CENTRE	E01012020	ALL	24
GP_PRAC_PAT_LIST	01JUL2020	A81012	WESTBOURNE MEDICAL CENTRE	E01012021	ALL	18
GP_PRAC_PAT_LIST	01JUL2020	A81012	WESTBOURNE MEDICAL CENTRE	E01012022	ALL	32
GP_PRAC_PAT_LIST	01JUL2020	A81012	WESTBOURNE MEDICAL CENTRE	E01012023	ALL	11
GP_PRAC_PAT_LIST	01JUL2020	A81012	WESTBOURNE MEDICAL CENTRE	E01012024	ALL	17
GP_PRAC_PAT_LIST	01JUL2020	A81012	WESTBOURNE MEDICAL CENTRE	E01012025	ALL	14
GP_PRAC_PAT_LIST	01JUL2020	A81012	WESTBOURNE MEDICAL CENTRE	E01012026	ALL	70
GP_PRAC_PAT_LIST	01JUL2020	A81012	WESTBOURNE MEDICAL CENTRE	E01012027	ALL	56
GP_PRAC_PAT_LIST	01JUL2020	A81012	WESTBOURNE MEDICAL CENTRE	E01012030	ALL	5
GP_PRAC_PAT_LIST	01JUL2020	A81012	WESTBOURNE MEDICAL CENTRE	E01012031	ALL	24
GP_PRAC_PAT_LIST	01JUL2020	A81012	WESTBOURNE MEDICAL CENTRE	E01012032	ALL	7
GP_PRAC_PAT_LIST	01JUL2020	A81012	WESTBOURNE MEDICAL CENTRE	E01012033	ALL	12
GP_PRAC_PAT_LIST	01JUL2020	A81012	WESTBOURNE MEDICAL CENTRE	E01012034	ALL	18
GP_PRAC_PAT_LIST	01JUL2020	A81012	WESTBOURNE MEDICAL CENTRE	E01012035	ALL	11
GP_PRAC_PAT_LIST	01JUL2020	A81012	WESTBOURNE MEDICAL CENTRE	E01012036	ALL	48
GP_PRAC_PAT_LIST	01JUL2020	A81012	WESTBOURNE MEDICAL CENTRE	E01012037	ALL	24
GP_PRAC_PAT_LIST	01JUL2020	A81012	WESTBOURNE MEDICAL CENTRE	E01012038	ALL	38
GP_PRAC_PAT_LIST	01JUL2020	A81012	WESTBOURNE MEDICAL CENTRE	E01012039	ALL	18
GP_PRAC_PAT_LIST	01JUL2020	A81012	WESTBOURNE MEDICAL CENTRE	E01012040	ALL	32
GP_PRAC_PAT_LIST	01JUL2020	A81012	WESTBOURNE MEDICAL CENTRE	E01012041	ALL	27
GP_PRAC_PAT_LIST	01JUL2020	A81012	WESTBOURNE MEDICAL CENTRE	E01012042	ALL	11
GP_PRAC_PAT_LIST	01JUL2020	A81012	WESTBOURNE MEDICAL CENTRE	E01012043	ALL	9
GP_PRAC_PAT_LIST	01JUL2020	A81012	WESTBOURNE MEDICAL CENTRE	E01012044	ALL	21
GP_PRAC_PAT_LIST	01JUL2020	A81012	WESTBOURNE MEDICAL CENTRE	E01012045	ALL	33
GP_PRAC_PAT_LIST	01JUL2020	A81012	WESTBOURNE MEDICAL CENTRE	E01012046	ALL	32
GP_PRAC_PAT_LIST	01JUL2020	A81012	WESTBOURNE MEDICAL CENTRE	E01012047	ALL	29
GP_PRAC_PAT_LIST	01JUL2020	A81012	WESTBOURNE MEDICAL CENTRE	E01012048	ALL	26
GP_PRAC_PAT_LIST	01JUL2020	A81012	WESTBOURNE MEDICAL CENTRE	E01012049	ALL	29
GP_PRAC_PAT_LIST	01JUL2020	A81012	WESTBOURNE MEDICAL CENTRE	E01012050	ALL	33
GP_PRAC_PAT_LIST	01JUL2020	A81012	WESTBOURNE MEDICAL CENTRE	E01012051	ALL	47
GP_PRAC_PAT_LIST	01JUL2020	A81012	WESTBOURNE MEDICAL CENTRE	E01012052	ALL	28
GP_PRAC_PAT_LIST	01JUL2020	A81012	WESTBOURNE MEDICAL CENTRE	E01012053	ALL	31
GP_PRAC_PAT_LIST	01JUL2020	A81012	WESTBOURNE MEDICAL CENTRE	E01012054	ALL	33
GP_PRAC_PAT_LIST	01JUL2020	A81012	WESTBOURNE MEDICAL CENTRE	E01012055	ALL	33
GP_PRAC_PAT_LIST	01JUL2020	A81012	WESTBOURNE MEDICAL CENTRE	E01012056	ALL	39
GP_PRAC_PAT_LIST	01JUL2020	A81012	WESTBOURNE MEDICAL CENTRE	E01012057	ALL	25
GP_PRAC_PAT_LIST	01JUL2020	A81012	WESTBOURNE MEDICAL CENTRE	E01012058	ALL	198
GP_PRAC_PAT_LIST	01JUL2020	A81012	WESTBOURNE MEDICAL CENTRE	E01012059	ALL	199
GP_PRAC_PAT_LIST	01JUL2020	A81012	WESTBOURNE MEDICAL CENTRE	E01012060	ALL	179
GP_PRAC_PAT_LIST	01JUL2020	A81012	WESTBOURNE MEDICAL CENTRE	E01012061	ALL	117
GP_PRAC_PAT_LIST	01JUL2020	A81012	WESTBOURNE MEDICAL CENTRE	E01012062	ALL	30
GP_PRAC_PAT_LIST	01JUL2020	A81012	WESTBOURNE MEDICAL CENTRE	E01012063	ALL	29
GP_PRAC_PAT_LIST	01JUL2020	A81012	WESTBOURNE MEDICAL CENTRE	E01012064	ALL	39
GP_PRAC_PAT_LIST	01JUL2020	A81012	WESTBOURNE MEDICAL CENTRE	E01012065	ALL	25
GP_PRAC_PAT_LIST	01JUL2020	A81012	WESTBOURNE MEDICAL CENTRE	E01012066	ALL	29
GP_PRAC_PAT_LIST	01JUL2020	A81012	WESTBOURNE MEDICAL CENTRE	E01012067	ALL	23
GP_PRAC_PAT_LIST	01JUL2020	A81012	WESTBOURNE MEDICAL CENTRE	E01012068	ALL	10
GP_PRAC_PAT_LIST	01JUL2020	A81012	WESTBOURNE MEDICAL CENTRE	E01012071	ALL	7
GP_PRAC_PAT_LIST	01JUL2020	A81012	WESTBOURNE MEDICAL CENTRE	E01012073	ALL	12
GP_PRAC_PAT_LIST	01JUL2020	A81012	WESTBOURNE MEDICAL CENTRE	E01012074	ALL	108
GP_PRAC_PAT_LIST	01JUL2020	A81012	WESTBOURNE MEDICAL CENTRE	E01012075	ALL	127
GP_PRAC_PAT_LIST	01JUL2020	A81012	WESTBOURNE MEDICAL CENTRE	E01012076	ALL	144
GP_PRAC_PAT_LIST	01JUL2020	A81012	WESTBOURNE MEDICAL CENTRE	E01012077	ALL	140
GP_PRAC_PAT_LIST	01JUL2020	A81012	WESTBOURNE MEDICAL CENTRE	E01012078	ALL	25
GP_PRAC_PAT_LIST	01JUL2020	A81012	WESTBOURNE MEDICAL CENTRE	E01012079	ALL	29
GP_PRAC_PAT_LIST	01JUL2020	A81012	WESTBOURNE MEDICAL CENTRE	E01012080	ALL	12
GP_PRAC_PAT_LIST	01JUL2020	A81012	WESTBOURNE MEDICAL CENTRE	E01012081	ALL	25
GP_PRAC_PAT_LIST	01JUL2020	A81012	WESTBOURNE MEDICAL CENTRE	E01012082	ALL	167
GP_PRAC_PAT_LIST	01JUL2020	A81012	WESTBOURNE MEDICAL CENTRE	E01012083	ALL	130
GP_PRAC_PAT_LIST	01JUL2020	A81012	WESTBOURNE MEDICAL CENTRE	E01012084	ALL	150
GP_PRAC_PAT_LIST	01JUL2020	A81012	WESTBOURNE MEDICAL CENTRE	E01012085	ALL	160
GP_PRAC_PAT_LIST	01JUL2020	A81012	WESTBOURNE MEDICAL CENTRE	E01012088	ALL	121
GP_PRAC_PAT_LIST	01JUL2020	A81012	WESTBOURNE MEDICAL CENTRE	E01012089	ALL	129
GP_PRAC_PAT_LIST	01JUL2020	A81012	WESTBOURNE MEDICAL CENTRE	E01012090	ALL	103
GP_PRAC_PAT_LIST	01JUL2020	A81012	WESTBOURNE MEDICAL CENTRE	E01012091	ALL	165
GP_PRAC_PAT_LIST	01JUL2020	A81012	WESTBOURNE MEDICAL CENTRE	E01012092	ALL	36
GP_PRAC_PAT_LIST	01JUL2020	A81012	WESTBOURNE MEDICAL CENTRE	E01012093	ALL	50
GP_PRAC_PAT_LIST	01JUL2020	A81012	WESTBOURNE MEDICAL CENTRE	E01012094	ALL	109
GP_PRAC_PAT_LIST	01JUL2020	A81012	WESTBOURNE MEDICAL CENTRE	E01012097	ALL	1
GP_PRAC_PAT_LIST	01JUL2020	A81012	WESTBOURNE MEDICAL CENTRE	E01012105	ALL	1
GP_PRAC_PAT_LIST	01JUL2020	A81012	WESTBOURNE MEDICAL CENTRE	E01012108	ALL	1
GP_PRAC_PAT_LIST	01JUL2020	A81012	WESTBOURNE MEDICAL CENTRE	E01012110	ALL	3
GP_PRAC_PAT_LIST	01JUL2020	A81012	WESTBOURNE MEDICAL CENTRE	E01012111	ALL	2
GP_PRAC_PAT_LIST	01JUL2020	A81012	WESTBOURNE MEDICAL CENTRE	E01012112	ALL	5
GP_PRAC_PAT_LIST	01JUL2020	A81012	WESTBOURNE MEDICAL CENTRE	E01012113	ALL	3
GP_PRAC_PAT_LIST	01JUL2020	A81012	WESTBOURNE MEDICAL CENTRE	E01012114	ALL	2
GP_PRAC_PAT_LIST	01JUL2020	A81012	WESTBOURNE MEDICAL CENTRE	E01012118	ALL	1
GP_PRAC_PAT_LIST	01JUL2020	A81012	WESTBOURNE MEDICAL CENTRE	E01012129	ALL	1
GP_PRAC_PAT_LIST	01JUL2020	A81012	WESTBOURNE MEDICAL CENTRE	E01012140	ALL	4
GP_PRAC_PAT_LIST	01JUL2020	A81012	WESTBOURNE MEDICAL CENTRE	E01012142	ALL	1
GP_PRAC_PAT_LIST	01JUL2020	A81012	WESTBOURNE MEDICAL CENTRE	E01012145	ALL	3
GP_PRAC_PAT_LIST	01JUL2020	A81012	WESTBOURNE MEDICAL CENTRE	E01012146	ALL	5
GP_PRAC_PAT_LIST	01JUL2020	A81012	WESTBOURNE MEDICAL CENTRE	E01012147	ALL	2
GP_PRAC_PAT_LIST	01JUL2020	A81012	WESTBOURNE MEDICAL CENTRE	E01012148	ALL	39
GP_PRAC_PAT_LIST	01JUL2020	A81012	WESTBOURNE MEDICAL CENTRE	E01012149	ALL	22
GP_PRAC_PAT_LIST	01JUL2020	A81012	WESTBOURNE MEDICAL CENTRE	E01012150	ALL	52
GP_PRAC_PAT_LIST	01JUL2020	A81012	WESTBOURNE MEDICAL CENTRE	E01012151	ALL	41
GP_PRAC_PAT_LIST	01JUL2020	A81012	WESTBOURNE MEDICAL CENTRE	E01012152	ALL	31
GP_PRAC_PAT_LIST	01JUL2020	A81012	WESTBOURNE MEDICAL CENTRE	E01012167	ALL	7
GP_PRAC_PAT_LIST	01JUL2020	A81012	WESTBOURNE MEDICAL CENTRE	E01012168	ALL	7
GP_PRAC_PAT_LIST	01JUL2020	A81012	WESTBOURNE MEDICAL CENTRE	E01012170	ALL	1
GP_PRAC_PAT_LIST	01JUL2020	A81012	WESTBOURNE MEDICAL CENTRE	E01012171	ALL	1
GP_PRAC_PAT_LIST	01JUL2020	A81012	WESTBOURNE MEDICAL CENTRE	E01012172	ALL	3
GP_PRAC_PAT_LIST	01JUL2020	A81012	WESTBOURNE MEDICAL CENTRE	E01012173	ALL	4
GP_PRAC_PAT_LIST	01JUL2020	A81012	WESTBOURNE MEDICAL CENTRE	E01012174	ALL	6
GP_PRAC_PAT_LIST	01JUL2020	A81012	WESTBOURNE MEDICAL CENTRE	E01012175	ALL	1
GP_PRAC_PAT_LIST	01JUL2020	A81012	WESTBOURNE MEDICAL CENTRE	E01012179	ALL	1
GP_PRAC_PAT_LIST	01JUL2020	A81012	WESTBOURNE MEDICAL CENTRE	E01012198	ALL	1
GP_PRAC_PAT_LIST	01JUL2020	A81012	WESTBOURNE MEDICAL CENTRE	E01012210	ALL	3
GP_PRAC_PAT_LIST	01JUL2020	A81012	WESTBOURNE MEDICAL CENTRE	E01012233	ALL	3
GP_PRAC_PAT_LIST	01JUL2020	A81012	WESTBOURNE MEDICAL CENTRE	E01012236	ALL	1
GP_PRAC_PAT_LIST	01JUL2020	A81012	WESTBOURNE MEDICAL CENTRE	E01012239	ALL	1
GP_PRAC_PAT_LIST	01JUL2020	A81012	WESTBOURNE MEDICAL CENTRE	E01012240	ALL	4
GP_PRAC_PAT_LIST	01JUL2020	A81012	WESTBOURNE MEDICAL CENTRE	E01012261	ALL	1
GP_PRAC_PAT_LIST	01JUL2020	A81012	WESTBOURNE MEDICAL CENTRE	E01012268	ALL	1
GP_PRAC_PAT_LIST	01JUL2020	A81012	WESTBOURNE MEDICAL CENTRE	E01012279	ALL	1
GP_PRAC_PAT_LIST	01JUL2020	A81012	WESTBOURNE MEDICAL CENTRE	E01012280	ALL	2
GP_PRAC_PAT_LIST	01JUL2020	A81012	WESTBOURNE MEDICAL CENTRE	E01012284	ALL	1
GP_PRAC_PAT_LIST	01JUL2020	A81012	WESTBOURNE MEDICAL CENTRE	E01012286	ALL	1
GP_PRAC_PAT_LIST	01JUL2020	A81012	WESTBOURNE MEDICAL CENTRE	E01020891	ALL	3
GP_PRAC_PAT_LIST	01JUL2020	A81012	WESTBOURNE MEDICAL CENTRE	E01027625	ALL	2
GP_PRAC_PAT_LIST	01JUL2020	A81012	WESTBOURNE MEDICAL CENTRE	E01027626	ALL	3
GP_PRAC_PAT_LIST	01JUL2020	A81012	WESTBOURNE MEDICAL CENTRE	E01027840	ALL	1
GP_PRAC_PAT_LIST	01JUL2020	A81012	WESTBOURNE MEDICAL CENTRE	E01032544	ALL	1
GP_PRAC_PAT_LIST	01JUL2020	A81012	WESTBOURNE MEDICAL CENTRE	E01032552	ALL	18
GP_PRAC_PAT_LIST	01JUL2020	A81012	WESTBOURNE MEDICAL CENTRE	E01032553	ALL	32
GP_PRAC_PAT_LIST	01JUL2020	A81012	WESTBOURNE MEDICAL CENTRE	E01032593	ALL	29
GP_PRAC_PAT_LIST	01JUL2020	A81012	WESTBOURNE MEDICAL CENTRE	E01032594	ALL	26
GP_PRAC_PAT_LIST	01JUL2020	A81012	WESTBOURNE MEDICAL CENTRE	E01033468	ALL	86
GP_PRAC_PAT_LIST	01JUL2020	A81012	WESTBOURNE MEDICAL CENTRE	E01033469	ALL	60
GP_PRAC_PAT_LIST	01JUL2020	A81012	WESTBOURNE MEDICAL CENTRE	E01033470	ALL	4
GP_PRAC_PAT_LIST	01JUL2020	A81012	WESTBOURNE MEDICAL CENTRE	E01033471	ALL	4
GP_PRAC_PAT_LIST	01JUL2020	A81012	WESTBOURNE MEDICAL CENTRE	E01033475	ALL	7
GP_PRAC_PAT_LIST	01JUL2020	A81012	WESTBOURNE MEDICAL CENTRE	E01033477	ALL	2
GP_PRAC_PAT_LIST	01JUL2020	A81012	WESTBOURNE MEDICAL CENTRE	E01033478	ALL	5
GP_PRAC_PAT_LIST	01JUL2020	A81012	WESTBOURNE MEDICAL CENTRE	NO2011	ALL	2
GP_PRAC_PAT_LIST	01JUL2020	A81013	BROTTON SURGERY	E01012083	ALL	1
GP_PRAC_PAT_LIST	01JUL2020	A81013	BROTTON SURGERY	E01012084	ALL	3
GP_PRAC_PAT_LIST	01JUL2020	A81013	BROTTON SURGERY	E01012095	ALL	811
GP_PRAC_PAT_LIST	01JUL2020	A81013	BROTTON SURGERY	E01012096	ALL	515
GP_PRAC_PAT_LIST	01JUL2020	A81013	BROTTON SURGERY	E01012097	ALL	760
GP_PRAC_PAT_LIST	01JUL2020	A81013	BROTTON SURGERY	E01012098	ALL	1132
GP_PRAC_PAT_LIST	01JUL2020	A81013	BROTTON SURGERY	E01012099	ALL	1071
GP_PRAC_PAT_LIST	01JUL2020	A81013	BROTTON SURGERY	E01012100	ALL	1
GP_PRAC_PAT_LIST	01JUL2020	A81013	BROTTON SURGERY	E01012109	ALL	1
GP_PRAC_PAT_LIST	01JUL2020	A81013	BROTTON SURGERY	E01012112	ALL	4
GP_PRAC_PAT_LIST	01JUL2020	A81013	BROTTON SURGERY	E01012119	ALL	1
GP_PRAC_PAT_LIST	01JUL2020	A81013	BROTTON SURGERY	E01012120	ALL	2
GP_PRAC_PAT_LIST	01JUL2020	A81013	BROTTON SURGERY	E01012127	ALL	1
GP_PRAC_PAT_LIST	01JUL2020	A81013	BROTTON SURGERY	E01012129	ALL	1
GP_PRAC_PAT_LIST	01JUL2020	A81013	BROTTON SURGERY	E01012132	ALL	279
GP_PRAC_PAT_LIST	01JUL2020	A81013	BROTTON SURGERY	E01012134	ALL	133
GP_PRAC_PAT_LIST	01JUL2020	A81013	BROTTON SURGERY	E01012136	ALL	172
GP_PRAC_PAT_LIST	01JUL2020	A81013	BROTTON SURGERY	E01012137	ALL	196
GP_PRAC_PAT_LIST	01JUL2020	A81013	BROTTON SURGERY	E01012147	ALL	1
GP_PRAC_PAT_LIST	01JUL2020	A81013	BROTTON SURGERY	E01012155	ALL	12
GP_PRAC_PAT_LIST	01JUL2020	A81013	BROTTON SURGERY	E01012158	ALL	60
GP_PRAC_PAT_LIST	01JUL2020	A81013	BROTTON SURGERY	E01012159	ALL	16
GP_PRAC_PAT_LIST	01JUL2020	A81013	BROTTON SURGERY	E01012160	ALL	42
GP_PRAC_PAT_LIST	01JUL2020	A81013	BROTTON SURGERY	E01012161	ALL	37
GP_PRAC_PAT_LIST	01JUL2020	A81013	BROTTON SURGERY	E01012162	ALL	290
GP_PRAC_PAT_LIST	01JUL2020	A81013	BROTTON SURGERY	E01012163	ALL	327
GP_PRAC_PAT_LIST	01JUL2020	A81013	BROTTON SURGERY	E01012164	ALL	159
GP_PRAC_PAT_LIST	01JUL2020	A81013	BROTTON SURGERY	E01012165	ALL	352
GP_PRAC_PAT_LIST	01JUL2020	A81013	BROTTON SURGERY	E01012178	ALL	1
GP_PRAC_PAT_LIST	01JUL2020	A81013	BROTTON SURGERY	E01012181	ALL	114
GP_PRAC_PAT_LIST	01JUL2020	A81013	BROTTON SURGERY	E01012183	ALL	1
GP_PRAC_PAT_LIST	01JUL2020	A81013	BROTTON SURGERY	E01027840	ALL	9
GP_PRAC_PAT_LIST	01JUL2020	A81013	BROTTON SURGERY	E01032549	ALL	2
GP_PRAC_PAT_LIST	01JUL2020	A81013	BROTTON SURGERY	E01033197	ALL	1
GP_PRAC_PAT_LIST	01JUL2020	A81013	BROTTON SURGERY	E01033473	ALL	327
GP_PRAC_PAT_LIST	01JUL2020	A81014	QUEENSTREE PRACTICE	E01008361	ALL	1
GP_PRAC_PAT_LIST	01JUL2020	A81014	QUEENSTREE PRACTICE	E01011951	ALL	2
GP_PRAC_PAT_LIST	01JUL2020	A81014	QUEENSTREE PRACTICE	E01011959	ALL	42
GP_PRAC_PAT_LIST	01JUL2020	A81014	QUEENSTREE PRACTICE	E01011968	ALL	10
GP_PRAC_PAT_LIST	01JUL2020	A81014	QUEENSTREE PRACTICE	E01011974	ALL	1
GP_PRAC_PAT_LIST	01JUL2020	A81014	QUEENSTREE PRACTICE	E01011990	ALL	1
GP_PRAC_PAT_LIST	01JUL2020	A81014	QUEENSTREE PRACTICE	E01012051	ALL	1
GP_PRAC_PAT_LIST	01JUL2020	A81014	QUEENSTREE PRACTICE	E01012192	ALL	6
GP_PRAC_PAT_LIST	01JUL2020	A81014	QUEENSTREE PRACTICE	E01012193	ALL	8
GP_PRAC_PAT_LIST	01JUL2020	A81014	QUEENSTREE PRACTICE	E01012194	ALL	9
GP_PRAC_PAT_LIST	01JUL2020	A81014	QUEENSTREE PRACTICE	E01012195	ALL	5
GP_PRAC_PAT_LIST	01JUL2020	A81014	QUEENSTREE PRACTICE	E01012196	ALL	166
GP_PRAC_PAT_LIST	01JUL2020	A81014	QUEENSTREE PRACTICE	E01012197	ALL	219
GP_PRAC_PAT_LIST	01JUL2020	A81014	QUEENSTREE PRACTICE	E01012198	ALL	85
GP_PRAC_PAT_LIST	01JUL2020	A81014	QUEENSTREE PRACTICE	E01012204	ALL	1
GP_PRAC_PAT_LIST	01JUL2020	A81014	QUEENSTREE PRACTICE	E01012206	ALL	1
GP_PRAC_PAT_LIST	01JUL2020	A81014	QUEENSTREE PRACTICE	E01012210	ALL	26
GP_PRAC_PAT_LIST	01JUL2020	A81014	QUEENSTREE PRACTICE	E01012211	ALL	26
GP_PRAC_PAT_LIST	01JUL2020	A81014	QUEENSTREE PRACTICE	E01012212	ALL	9
GP_PRAC_PAT_LIST	01JUL2020	A81014	QUEENSTREE PRACTICE	E01012213	ALL	5
GP_PRAC_PAT_LIST	01JUL2020	A81014	QUEENSTREE PRACTICE	E01012214	ALL	162
GP_PRAC_PAT_LIST	01JUL2020	A81014	QUEENSTREE PRACTICE	E01012215	ALL	101
GP_PRAC_PAT_LIST	01JUL2020	A81014	QUEENSTREE PRACTICE	E01012216	ALL	145
GP_PRAC_PAT_LIST	01JUL2020	A81014	QUEENSTREE PRACTICE	E01012223	ALL	1
GP_PRAC_PAT_LIST	01JUL2020	A81014	QUEENSTREE PRACTICE	E01012225	ALL	1
GP_PRAC_PAT_LIST	01JUL2020	A81014	QUEENSTREE PRACTICE	E01012237	ALL	1
GP_PRAC_PAT_LIST	01JUL2020	A81014	QUEENSTREE PRACTICE	E01012242	ALL	168
GP_PRAC_PAT_LIST	01JUL2020	A81014	QUEENSTREE PRACTICE	E01012243	ALL	136
GP_PRAC_PAT_LIST	01JUL2020	A81014	QUEENSTREE PRACTICE	E01012244	ALL	133
GP_PRAC_PAT_LIST	01JUL2020	A81014	QUEENSTREE PRACTICE	E01012245	ALL	118
GP_PRAC_PAT_LIST	01JUL2020	A81014	QUEENSTREE PRACTICE	E01012246	ALL	118
GP_PRAC_PAT_LIST	01JUL2020	A81014	QUEENSTREE PRACTICE	E01012252	ALL	2
GP_PRAC_PAT_LIST	01JUL2020	A81014	QUEENSTREE PRACTICE	E01012255	ALL	167
GP_PRAC_PAT_LIST	01JUL2020	A81014	QUEENSTREE PRACTICE	E01012256	ALL	134
GP_PRAC_PAT_LIST	01JUL2020	A81014	QUEENSTREE PRACTICE	E01012257	ALL	179
GP_PRAC_PAT_LIST	01JUL2020	A81014	QUEENSTREE PRACTICE	E01012258	ALL	7
GP_PRAC_PAT_LIST	01JUL2020	A81014	QUEENSTREE PRACTICE	E01012259	ALL	13
GP_PRAC_PAT_LIST	01JUL2020	A81014	QUEENSTREE PRACTICE	E01012260	ALL	19
GP_PRAC_PAT_LIST	01JUL2020	A81014	QUEENSTREE PRACTICE	E01012261	ALL	4
GP_PRAC_PAT_LIST	01JUL2020	A81014	QUEENSTREE PRACTICE	E01012266	ALL	3
GP_PRAC_PAT_LIST	01JUL2020	A81014	QUEENSTREE PRACTICE	E01012268	ALL	10
GP_PRAC_PAT_LIST	01JUL2020	A81014	QUEENSTREE PRACTICE	E01012269	ALL	1
GP_PRAC_PAT_LIST	01JUL2020	A81014	QUEENSTREE PRACTICE	E01012273	ALL	1
GP_PRAC_PAT_LIST	01JUL2020	A81014	QUEENSTREE PRACTICE	E01012275	ALL	141
GP_PRAC_PAT_LIST	01JUL2020	A81014	QUEENSTREE PRACTICE	E01012276	ALL	238
GP_PRAC_PAT_LIST	01JUL2020	A81014	QUEENSTREE PRACTICE	E01012277	ALL	144
GP_PRAC_PAT_LIST	01JUL2020	A81014	QUEENSTREE PRACTICE	E01012278	ALL	127
GP_PRAC_PAT_LIST	01JUL2020	A81014	QUEENSTREE PRACTICE	E01012279	ALL	156
GP_PRAC_PAT_LIST	01JUL2020	A81014	QUEENSTREE PRACTICE	E01012280	ALL	151
GP_PRAC_PAT_LIST	01JUL2020	A81014	QUEENSTREE PRACTICE	E01012281	ALL	139
GP_PRAC_PAT_LIST	01JUL2020	A81014	QUEENSTREE PRACTICE	E01012288	ALL	1
GP_PRAC_PAT_LIST	01JUL2020	A81014	QUEENSTREE PRACTICE	E01012294	ALL	8
GP_PRAC_PAT_LIST	01JUL2020	A81014	QUEENSTREE PRACTICE	E01012296	ALL	96
GP_PRAC_PAT_LIST	01JUL2020	A81014	QUEENSTREE PRACTICE	E01012297	ALL	202
GP_PRAC_PAT_LIST	01JUL2020	A81014	QUEENSTREE PRACTICE	E01027625	ALL	2
GP_PRAC_PAT_LIST	01JUL2020	A81014	QUEENSTREE PRACTICE	E01033197	ALL	2
GP_PRAC_PAT_LIST	01JUL2020	A81014	QUEENSTREE PRACTICE	E01033476	ALL	51
GP_PRAC_PAT_LIST	01JUL2020	A81014	QUEENSTREE PRACTICE	E01033480	ALL	184
GP_PRAC_PAT_LIST	01JUL2020	A81016	PARK SURGERY	E01011951	ALL	1
GP_PRAC_PAT_LIST	01JUL2020	A81016	PARK SURGERY	E01011954	ALL	1
GP_PRAC_PAT_LIST	01JUL2020	A81016	PARK SURGERY	E01011959	ALL	5
GP_PRAC_PAT_LIST	01JUL2020	A81016	PARK SURGERY	E01011974	ALL	1
GP_PRAC_PAT_LIST	01JUL2020	A81016	PARK SURGERY	E01011976	ALL	1
GP_PRAC_PAT_LIST	01JUL2020	A81016	PARK SURGERY	E01011994	ALL	1
GP_PRAC_PAT_LIST	01JUL2020	A81016	PARK SURGERY	E01011999	ALL	1
GP_PRAC_PAT_LIST	01JUL2020	A81016	PARK SURGERY	E01012007	ALL	78
GP_PRAC_PAT_LIST	01JUL2020	A81016	PARK SURGERY	E01012008	ALL	108
GP_PRAC_PAT_LIST	01JUL2020	A81016	PARK SURGERY	E01012009	ALL	101
GP_PRAC_PAT_LIST	01JUL2020	A81016	PARK SURGERY	E01012010	ALL	114
GP_PRAC_PAT_LIST	01JUL2020	A81016	PARK SURGERY	E01012011	ALL	158
GP_PRAC_PAT_LIST	01JUL2020	A81016	PARK SURGERY	E01012012	ALL	108
GP_PRAC_PAT_LIST	01JUL2020	A81016	PARK SURGERY	E01012013	ALL	113
GP_PRAC_PAT_LIST	01JUL2020	A81016	PARK SURGERY	E01012014	ALL	198
GP_PRAC_PAT_LIST	01JUL2020	A81016	PARK SURGERY	E01012015	ALL	56
GP_PRAC_PAT_LIST	01JUL2020	A81016	PARK SURGERY	E01012016	ALL	88
GP_PRAC_PAT_LIST	01JUL2020	A81016	PARK SURGERY	E01012017	ALL	52
GP_PRAC_PAT_LIST	01JUL2020	A81016	PARK SURGERY	E01012018	ALL	90
GP_PRAC_PAT_LIST	01JUL2020	A81016	PARK SURGERY	E01012019	ALL	83
GP_PRAC_PAT_LIST	01JUL2020	A81016	PARK SURGERY	E01012020	ALL	107
GP_PRAC_PAT_LIST	01JUL2020	A81016	PARK SURGERY	E01012021	ALL	79
GP_PRAC_PAT_LIST	01JUL2020	A81016	PARK SURGERY	E01012022	ALL	100
GP_PRAC_PAT_LIST	01JUL2020	A81016	PARK SURGERY	E01012023	ALL	69
GP_PRAC_PAT_LIST	01JUL2020	A81016	PARK SURGERY	E01012024	ALL	69
GP_PRAC_PAT_LIST	01JUL2020	A81016	PARK SURGERY	E01012025	ALL	35
GP_PRAC_PAT_LIST	01JUL2020	A81016	PARK SURGERY	E01012026	ALL	154
GP_PRAC_PAT_LIST	01JUL2020	A81016	PARK SURGERY	E01012027	ALL	189
GP_PRAC_PAT_LIST	01JUL2020	A81016	PARK SURGERY	E01012030	ALL	35
GP_PRAC_PAT_LIST	01JUL2020	A81016	PARK SURGERY	E01012031	ALL	28
GP_PRAC_PAT_LIST	01JUL2020	A81016	PARK SURGERY	E01012032	ALL	28
GP_PRAC_PAT_LIST	01JUL2020	A81016	PARK SURGERY	E01012033	ALL	35
GP_PRAC_PAT_LIST	01JUL2020	A81016	PARK SURGERY	E01012034	ALL	51
GP_PRAC_PAT_LIST	01JUL2020	A81016	PARK SURGERY	E01012035	ALL	43
GP_PRAC_PAT_LIST	01JUL2020	A81016	PARK SURGERY	E01012036	ALL	334
GP_PRAC_PAT_LIST	01JUL2020	A81016	PARK SURGERY	E01012037	ALL	313
GP_PRAC_PAT_LIST	01JUL2020	A81016	PARK SURGERY	E01012038	ALL	318
GP_PRAC_PAT_LIST	01JUL2020	A81016	PARK SURGERY	E01012039	ALL	435
GP_PRAC_PAT_LIST	01JUL2020	A81016	PARK SURGERY	E01012040	ALL	411
GP_PRAC_PAT_LIST	01JUL2020	A81016	PARK SURGERY	E01012041	ALL	150
GP_PRAC_PAT_LIST	01JUL2020	A81016	PARK SURGERY	E01012042	ALL	54
GP_PRAC_PAT_LIST	01JUL2020	A81016	PARK SURGERY	E01012043	ALL	43
GP_PRAC_PAT_LIST	01JUL2020	A81016	PARK SURGERY	E01012044	ALL	39
GP_PRAC_PAT_LIST	01JUL2020	A81016	PARK SURGERY	E01012045	ALL	48
GP_PRAC_PAT_LIST	01JUL2020	A81016	PARK SURGERY	E01012046	ALL	100
GP_PRAC_PAT_LIST	01JUL2020	A81016	PARK SURGERY	E01012047	ALL	88
GP_PRAC_PAT_LIST	01JUL2020	A81016	PARK SURGERY	E01012048	ALL	102
GP_PRAC_PAT_LIST	01JUL2020	A81016	PARK SURGERY	E01012049	ALL	54
GP_PRAC_PAT_LIST	01JUL2020	A81016	PARK SURGERY	E01012050	ALL	91
GP_PRAC_PAT_LIST	01JUL2020	A81016	PARK SURGERY	E01012051	ALL	74
GP_PRAC_PAT_LIST	01JUL2020	A81016	PARK SURGERY	E01012052	ALL	58
GP_PRAC_PAT_LIST	01JUL2020	A81016	PARK SURGERY	E01012053	ALL	86
GP_PRAC_PAT_LIST	01JUL2020	A81016	PARK SURGERY	E01012054	ALL	149
GP_PRAC_PAT_LIST	01JUL2020	A81016	PARK SURGERY	E01012055	ALL	111
GP_PRAC_PAT_LIST	01JUL2020	A81016	PARK SURGERY	E01012056	ALL	360
GP_PRAC_PAT_LIST	01JUL2020	A81016	PARK SURGERY	E01012057	ALL	202
GP_PRAC_PAT_LIST	01JUL2020	A81016	PARK SURGERY	E01012058	ALL	59
GP_PRAC_PAT_LIST	01JUL2020	A81016	PARK SURGERY	E01012059	ALL	69
GP_PRAC_PAT_LIST	01JUL2020	A81016	PARK SURGERY	E01012060	ALL	60
GP_PRAC_PAT_LIST	01JUL2020	A81016	PARK SURGERY	E01012061	ALL	52
GP_PRAC_PAT_LIST	01JUL2020	A81016	PARK SURGERY	E01012062	ALL	61
GP_PRAC_PAT_LIST	01JUL2020	A81016	PARK SURGERY	E01012063	ALL	38
GP_PRAC_PAT_LIST	01JUL2020	A81016	PARK SURGERY	E01012064	ALL	104
GP_PRAC_PAT_LIST	01JUL2020	A81016	PARK SURGERY	E01012065	ALL	44
GP_PRAC_PAT_LIST	01JUL2020	A81016	PARK SURGERY	E01012066	ALL	31
GP_PRAC_PAT_LIST	01JUL2020	A81016	PARK SURGERY	E01012067	ALL	75
GP_PRAC_PAT_LIST	01JUL2020	A81016	PARK SURGERY	E01012068	ALL	332
GP_PRAC_PAT_LIST	01JUL2020	A81016	PARK SURGERY	E01012071	ALL	24
GP_PRAC_PAT_LIST	01JUL2020	A81016	PARK SURGERY	E01012073	ALL	27
GP_PRAC_PAT_LIST	01JUL2020	A81016	PARK SURGERY	E01012074	ALL	56
GP_PRAC_PAT_LIST	01JUL2020	A81016	PARK SURGERY	E01012075	ALL	61
GP_PRAC_PAT_LIST	01JUL2020	A81016	PARK SURGERY	E01012076	ALL	57
GP_PRAC_PAT_LIST	01JUL2020	A81016	PARK SURGERY	E01012077	ALL	95
GP_PRAC_PAT_LIST	01JUL2020	A81016	PARK SURGERY	E01012078	ALL	238
GP_PRAC_PAT_LIST	01JUL2020	A81016	PARK SURGERY	E01012079	ALL	113
GP_PRAC_PAT_LIST	01JUL2020	A81016	PARK SURGERY	E01012080	ALL	124
GP_PRAC_PAT_LIST	01JUL2020	A81016	PARK SURGERY	E01012081	ALL	187
GP_PRAC_PAT_LIST	01JUL2020	A81016	PARK SURGERY	E01012082	ALL	86
GP_PRAC_PAT_LIST	01JUL2020	A81016	PARK SURGERY	E01012083	ALL	66
GP_PRAC_PAT_LIST	01JUL2020	A81016	PARK SURGERY	E01012084	ALL	85
GP_PRAC_PAT_LIST	01JUL2020	A81016	PARK SURGERY	E01012085	ALL	56
GP_PRAC_PAT_LIST	01JUL2020	A81016	PARK SURGERY	E01012088	ALL	95
GP_PRAC_PAT_LIST	01JUL2020	A81016	PARK SURGERY	E01012089	ALL	45
GP_PRAC_PAT_LIST	01JUL2020	A81016	PARK SURGERY	E01012090	ALL	68
GP_PRAC_PAT_LIST	01JUL2020	A81016	PARK SURGERY	E01012091	ALL	66
GP_PRAC_PAT_LIST	01JUL2020	A81016	PARK SURGERY	E01012092	ALL	538
GP_PRAC_PAT_LIST	01JUL2020	A81016	PARK SURGERY	E01012093	ALL	181
GP_PRAC_PAT_LIST	01JUL2020	A81016	PARK SURGERY	E01012094	ALL	221
GP_PRAC_PAT_LIST	01JUL2020	A81016	PARK SURGERY	E01012108	ALL	1
GP_PRAC_PAT_LIST	01JUL2020	A81016	PARK SURGERY	E01012109	ALL	1
GP_PRAC_PAT_LIST	01JUL2020	A81016	PARK SURGERY	E01012110	ALL	3
GP_PRAC_PAT_LIST	01JUL2020	A81016	PARK SURGERY	E01012112	ALL	4
GP_PRAC_PAT_LIST	01JUL2020	A81016	PARK SURGERY	E01012113	ALL	11
GP_PRAC_PAT_LIST	01JUL2020	A81016	PARK SURGERY	E01012114	ALL	2
GP_PRAC_PAT_LIST	01JUL2020	A81016	PARK SURGERY	E01012119	ALL	1
GP_PRAC_PAT_LIST	01JUL2020	A81016	PARK SURGERY	E01012140	ALL	1
GP_PRAC_PAT_LIST	01JUL2020	A81016	PARK SURGERY	E01012141	ALL	1
GP_PRAC_PAT_LIST	01JUL2020	A81016	PARK SURGERY	E01012143	ALL	1
GP_PRAC_PAT_LIST	01JUL2020	A81016	PARK SURGERY	E01012145	ALL	2
GP_PRAC_PAT_LIST	01JUL2020	A81016	PARK SURGERY	E01012146	ALL	1
GP_PRAC_PAT_LIST	01JUL2020	A81016	PARK SURGERY	E01012147	ALL	1
GP_PRAC_PAT_LIST	01JUL2020	A81016	PARK SURGERY	E01012148	ALL	28
GP_PRAC_PAT_LIST	01JUL2020	A81016	PARK SURGERY	E01012149	ALL	11
GP_PRAC_PAT_LIST	01JUL2020	A81016	PARK SURGERY	E01012150	ALL	44
GP_PRAC_PAT_LIST	01JUL2020	A81016	PARK SURGERY	E01012151	ALL	41
GP_PRAC_PAT_LIST	01JUL2020	A81016	PARK SURGERY	E01012152	ALL	31
GP_PRAC_PAT_LIST	01JUL2020	A81016	PARK SURGERY	E01012154	ALL	1
GP_PRAC_PAT_LIST	01JUL2020	A81016	PARK SURGERY	E01012167	ALL	16
GP_PRAC_PAT_LIST	01JUL2020	A81016	PARK SURGERY	E01012168	ALL	3
GP_PRAC_PAT_LIST	01JUL2020	A81016	PARK SURGERY	E01012170	ALL	3
GP_PRAC_PAT_LIST	01JUL2020	A81016	PARK SURGERY	E01012171	ALL	1
GP_PRAC_PAT_LIST	01JUL2020	A81016	PARK SURGERY	E01012172	ALL	2
GP_PRAC_PAT_LIST	01JUL2020	A81016	PARK SURGERY	E01012173	ALL	1
GP_PRAC_PAT_LIST	01JUL2020	A81016	PARK SURGERY	E01012174	ALL	1
GP_PRAC_PAT_LIST	01JUL2020	A81016	PARK SURGERY	E01012175	ALL	11
GP_PRAC_PAT_LIST	01JUL2020	A81016	PARK SURGERY	E01012185	ALL	1
GP_PRAC_PAT_LIST	01JUL2020	A81016	PARK SURGERY	E01012186	ALL	1
GP_PRAC_PAT_LIST	01JUL2020	A81016	PARK SURGERY	E01012190	ALL	1
GP_PRAC_PAT_LIST	01JUL2020	A81016	PARK SURGERY	E01012192	ALL	4
GP_PRAC_PAT_LIST	01JUL2020	A81016	PARK SURGERY	E01012193	ALL	5
GP_PRAC_PAT_LIST	01JUL2020	A81016	PARK SURGERY	E01012194	ALL	2
GP_PRAC_PAT_LIST	01JUL2020	A81016	PARK SURGERY	E01012198	ALL	9
GP_PRAC_PAT_LIST	01JUL2020	A81016	PARK SURGERY	E01012201	ALL	3
GP_PRAC_PAT_LIST	01JUL2020	A81016	PARK SURGERY	E01012204	ALL	1
GP_PRAC_PAT_LIST	01JUL2020	A81016	PARK SURGERY	E01012210	ALL	2
GP_PRAC_PAT_LIST	01JUL2020	A81016	PARK SURGERY	E01012217	ALL	2
GP_PRAC_PAT_LIST	01JUL2020	A81016	PARK SURGERY	E01012219	ALL	1
GP_PRAC_PAT_LIST	01JUL2020	A81016	PARK SURGERY	E01012225	ALL	4
GP_PRAC_PAT_LIST	01JUL2020	A81016	PARK SURGERY	E01012227	ALL	4
GP_PRAC_PAT_LIST	01JUL2020	A81016	PARK SURGERY	E01012228	ALL	1
GP_PRAC_PAT_LIST	01JUL2020	A81016	PARK SURGERY	E01012230	ALL	3
GP_PRAC_PAT_LIST	01JUL2020	A81016	PARK SURGERY	E01012231	ALL	9
GP_PRAC_PAT_LIST	01JUL2020	A81016	PARK SURGERY	E01012233	ALL	5
GP_PRAC_PAT_LIST	01JUL2020	A81016	PARK SURGERY	E01012235	ALL	2
GP_PRAC_PAT_LIST	01JUL2020	A81016	PARK SURGERY	E01012236	ALL	5
GP_PRAC_PAT_LIST	01JUL2020	A81016	PARK SURGERY	E01012237	ALL	2
GP_PRAC_PAT_LIST	01JUL2020	A81016	PARK SURGERY	E01012239	ALL	7
GP_PRAC_PAT_LIST	01JUL2020	A81016	PARK SURGERY	E01012240	ALL	1
GP_PRAC_PAT_LIST	01JUL2020	A81016	PARK SURGERY	E01012241	ALL	1
GP_PRAC_PAT_LIST	01JUL2020	A81016	PARK SURGERY	E01012243	ALL	1
GP_PRAC_PAT_LIST	01JUL2020	A81016	PARK SURGERY	E01012250	ALL	1
GP_PRAC_PAT_LIST	01JUL2020	A81016	PARK SURGERY	E01012251	ALL	1
GP_PRAC_PAT_LIST	01JUL2020	A81016	PARK SURGERY	E01012258	ALL	2
GP_PRAC_PAT_LIST	01JUL2020	A81016	PARK SURGERY	E01012260	ALL	2
GP_PRAC_PAT_LIST	01JUL2020	A81016	PARK SURGERY	E01012261	ALL	1
GP_PRAC_PAT_LIST	01JUL2020	A81016	PARK SURGERY	E01012262	ALL	3
GP_PRAC_PAT_LIST	01JUL2020	A81016	PARK SURGERY	E01012264	ALL	6
GP_PRAC_PAT_LIST	01JUL2020	A81016	PARK SURGERY	E01012266	ALL	3
GP_PRAC_PAT_LIST	01JUL2020	A81016	PARK SURGERY	E01012267	ALL	2
GP_PRAC_PAT_LIST	01JUL2020	A81016	PARK SURGERY	E01012269	ALL	7
GP_PRAC_PAT_LIST	01JUL2020	A81016	PARK SURGERY	E01012271	ALL	1
GP_PRAC_PAT_LIST	01JUL2020	A81016	PARK SURGERY	E01012272	ALL	4
GP_PRAC_PAT_LIST	01JUL2020	A81016	PARK SURGERY	E01012275	ALL	1
GP_PRAC_PAT_LIST	01JUL2020	A81016	PARK SURGERY	E01012276	ALL	1
GP_PRAC_PAT_LIST	01JUL2020	A81016	PARK SURGERY	E01012281	ALL	1
GP_PRAC_PAT_LIST	01JUL2020	A81016	PARK SURGERY	E01012283	ALL	1
GP_PRAC_PAT_LIST	01JUL2020	A81016	PARK SURGERY	E01012284	ALL	1
GP_PRAC_PAT_LIST	01JUL2020	A81016	PARK SURGERY	E01012285	ALL	3
GP_PRAC_PAT_LIST	01JUL2020	A81016	PARK SURGERY	E01012286	ALL	4
GP_PRAC_PAT_LIST	01JUL2020	A81016	PARK SURGERY	E01012288	ALL	6
GP_PRAC_PAT_LIST	01JUL2020	A81016	PARK SURGERY	E01012289	ALL	2
GP_PRAC_PAT_LIST	01JUL2020	A81016	PARK SURGERY	E01012290	ALL	1
GP_PRAC_PAT_LIST	01JUL2020	A81016	PARK SURGERY	E01012291	ALL	2
GP_PRAC_PAT_LIST	01JUL2020	A81016	PARK SURGERY	E01012292	ALL	3
GP_PRAC_PAT_LIST	01JUL2020	A81016	PARK SURGERY	E01012295	ALL	6
GP_PRAC_PAT_LIST	01JUL2020	A81016	PARK SURGERY	E01012296	ALL	2
GP_PRAC_PAT_LIST	01JUL2020	A81016	PARK SURGERY	E01012298	ALL	2
GP_PRAC_PAT_LIST	01JUL2020	A81016	PARK SURGERY	E01012299	ALL	6
GP_PRAC_PAT_LIST	01JUL2020	A81016	PARK SURGERY	E01012300	ALL	1
GP_PRAC_PAT_LIST	01JUL2020	A81016	PARK SURGERY	E01012306	ALL	1
GP_PRAC_PAT_LIST	01JUL2020	A81016	PARK SURGERY	E01012351	ALL	1
GP_PRAC_PAT_LIST	01JUL2020	A81016	PARK SURGERY	E01020729	ALL	1
GP_PRAC_PAT_LIST	01JUL2020	A81016	PARK SURGERY	E01020790	ALL	2
GP_PRAC_PAT_LIST	01JUL2020	A81016	PARK SURGERY	E01020828	ALL	1
GP_PRAC_PAT_LIST	01JUL2020	A81016	PARK SURGERY	E01027590	ALL	1
GP_PRAC_PAT_LIST	01JUL2020	A81016	PARK SURGERY	E01027591	ALL	2
GP_PRAC_PAT_LIST	01JUL2020	A81016	PARK SURGERY	E01027597	ALL	2
GP_PRAC_PAT_LIST	01JUL2020	A81016	PARK SURGERY	E01027598	ALL	1
GP_PRAC_PAT_LIST	01JUL2020	A81016	PARK SURGERY	E01027599	ALL	1
GP_PRAC_PAT_LIST	01JUL2020	A81016	PARK SURGERY	E01027625	ALL	2
GP_PRAC_PAT_LIST	01JUL2020	A81016	PARK SURGERY	E01027626	ALL	1
GP_PRAC_PAT_LIST	01JUL2020	A81016	PARK SURGERY	E01027627	ALL	2
GP_PRAC_PAT_LIST	01JUL2020	A81016	PARK SURGERY	E01032544	ALL	1
GP_PRAC_PAT_LIST	01JUL2020	A81016	PARK SURGERY	E01032548	ALL	1
GP_PRAC_PAT_LIST	01JUL2020	A81016	PARK SURGERY	E01032552	ALL	53
GP_PRAC_PAT_LIST	01JUL2020	A81016	PARK SURGERY	E01032553	ALL	59
GP_PRAC_PAT_LIST	01JUL2020	A81016	PARK SURGERY	E01032561	ALL	2
GP_PRAC_PAT_LIST	01JUL2020	A81016	PARK SURGERY	E01032593	ALL	43
GP_PRAC_PAT_LIST	01JUL2020	A81016	PARK SURGERY	E01032594	ALL	21
GP_PRAC_PAT_LIST	01JUL2020	A81016	PARK SURGERY	E01033197	ALL	3
GP_PRAC_PAT_LIST	01JUL2020	A81016	PARK SURGERY	E01033468	ALL	215
GP_PRAC_PAT_LIST	01JUL2020	A81016	PARK SURGERY	E01033469	ALL	187
GP_PRAC_PAT_LIST	01JUL2020	A81016	PARK SURGERY	E01033470	ALL	2
GP_PRAC_PAT_LIST	01JUL2020	A81016	PARK SURGERY	E01033471	ALL	5
GP_PRAC_PAT_LIST	01JUL2020	A81016	PARK SURGERY	E01033474	ALL	6
GP_PRAC_PAT_LIST	01JUL2020	A81016	PARK SURGERY	E01033475	ALL	5
GP_PRAC_PAT_LIST	01JUL2020	A81016	PARK SURGERY	E01033476	ALL	1
GP_PRAC_PAT_LIST	01JUL2020	A81016	PARK SURGERY	E01033477	ALL	4
GP_PRAC_PAT_LIST	01JUL2020	A81016	PARK SURGERY	E01033478	ALL	5
GP_PRAC_PAT_LIST	01JUL2020	A81016	PARK SURGERY	E01033479	ALL	10
GP_PRAC_PAT_LIST	01JUL2020	A81016	PARK SURGERY	NO2011	ALL	2
GP_PRAC_PAT_LIST	01JUL2020	A81017	WOODBRIDGE PRACTICE	E01011959	ALL	4
GP_PRAC_PAT_LIST	01JUL2020	A81017	WOODBRIDGE PRACTICE	E01011960	ALL	1
GP_PRAC_PAT_LIST	01JUL2020	A81017	WOODBRIDGE PRACTICE	E01012007	ALL	2
GP_PRAC_PAT_LIST	01JUL2020	A81017	WOODBRIDGE PRACTICE	E01012008	ALL	3
GP_PRAC_PAT_LIST	01JUL2020	A81017	WOODBRIDGE PRACTICE	E01012009	ALL	6
GP_PRAC_PAT_LIST	01JUL2020	A81017	WOODBRIDGE PRACTICE	E01012010	ALL	8
GP_PRAC_PAT_LIST	01JUL2020	A81017	WOODBRIDGE PRACTICE	E01012011	ALL	2
GP_PRAC_PAT_LIST	01JUL2020	A81017	WOODBRIDGE PRACTICE	E01012012	ALL	3
GP_PRAC_PAT_LIST	01JUL2020	A81017	WOODBRIDGE PRACTICE	E01012013	ALL	3
GP_PRAC_PAT_LIST	01JUL2020	A81017	WOODBRIDGE PRACTICE	E01012014	ALL	3
GP_PRAC_PAT_LIST	01JUL2020	A81017	WOODBRIDGE PRACTICE	E01012015	ALL	4
GP_PRAC_PAT_LIST	01JUL2020	A81017	WOODBRIDGE PRACTICE	E01012016	ALL	1
GP_PRAC_PAT_LIST	01JUL2020	A81017	WOODBRIDGE PRACTICE	E01012022	ALL	46
GP_PRAC_PAT_LIST	01JUL2020	A81017	WOODBRIDGE PRACTICE	E01012023	ALL	15
GP_PRAC_PAT_LIST	01JUL2020	A81017	WOODBRIDGE PRACTICE	E01012024	ALL	5
GP_PRAC_PAT_LIST	01JUL2020	A81017	WOODBRIDGE PRACTICE	E01012025	ALL	2
GP_PRAC_PAT_LIST	01JUL2020	A81017	WOODBRIDGE PRACTICE	E01012031	ALL	3
GP_PRAC_PAT_LIST	01JUL2020	A81017	WOODBRIDGE PRACTICE	E01012034	ALL	4
GP_PRAC_PAT_LIST	01JUL2020	A81017	WOODBRIDGE PRACTICE	E01012042	ALL	2
GP_PRAC_PAT_LIST	01JUL2020	A81017	WOODBRIDGE PRACTICE	E01012045	ALL	6
GP_PRAC_PAT_LIST	01JUL2020	A81017	WOODBRIDGE PRACTICE	E01012046	ALL	3
GP_PRAC_PAT_LIST	01JUL2020	A81017	WOODBRIDGE PRACTICE	E01012047	ALL	27
GP_PRAC_PAT_LIST	01JUL2020	A81017	WOODBRIDGE PRACTICE	E01012048	ALL	9
GP_PRAC_PAT_LIST	01JUL2020	A81017	WOODBRIDGE PRACTICE	E01012049	ALL	1
GP_PRAC_PAT_LIST	01JUL2020	A81017	WOODBRIDGE PRACTICE	E01012055	ALL	1
GP_PRAC_PAT_LIST	01JUL2020	A81017	WOODBRIDGE PRACTICE	E01012056	ALL	2
GP_PRAC_PAT_LIST	01JUL2020	A81017	WOODBRIDGE PRACTICE	E01012062	ALL	2
GP_PRAC_PAT_LIST	01JUL2020	A81017	WOODBRIDGE PRACTICE	E01012063	ALL	1
GP_PRAC_PAT_LIST	01JUL2020	A81017	WOODBRIDGE PRACTICE	E01012064	ALL	6
GP_PRAC_PAT_LIST	01JUL2020	A81017	WOODBRIDGE PRACTICE	E01012065	ALL	1
GP_PRAC_PAT_LIST	01JUL2020	A81017	WOODBRIDGE PRACTICE	E01012071	ALL	1
GP_PRAC_PAT_LIST	01JUL2020	A81017	WOODBRIDGE PRACTICE	E01012085	ALL	1
GP_PRAC_PAT_LIST	01JUL2020	A81017	WOODBRIDGE PRACTICE	E01012090	ALL	1
GP_PRAC_PAT_LIST	01JUL2020	A81017	WOODBRIDGE PRACTICE	E01012091	ALL	2
GP_PRAC_PAT_LIST	01JUL2020	A81017	WOODBRIDGE PRACTICE	E01012124	ALL	1
GP_PRAC_PAT_LIST	01JUL2020	A81017	WOODBRIDGE PRACTICE	E01012144	ALL	2
GP_PRAC_PAT_LIST	01JUL2020	A81017	WOODBRIDGE PRACTICE	E01012152	ALL	1
GP_PRAC_PAT_LIST	01JUL2020	A81017	WOODBRIDGE PRACTICE	E01012161	ALL	1
GP_PRAC_PAT_LIST	01JUL2020	A81017	WOODBRIDGE PRACTICE	E01012186	ALL	1
GP_PRAC_PAT_LIST	01JUL2020	A81017	WOODBRIDGE PRACTICE	E01012187	ALL	4
GP_PRAC_PAT_LIST	01JUL2020	A81017	WOODBRIDGE PRACTICE	E01012188	ALL	1
GP_PRAC_PAT_LIST	01JUL2020	A81017	WOODBRIDGE PRACTICE	E01012190	ALL	1
GP_PRAC_PAT_LIST	01JUL2020	A81017	WOODBRIDGE PRACTICE	E01012191	ALL	10
GP_PRAC_PAT_LIST	01JUL2020	A81017	WOODBRIDGE PRACTICE	E01012193	ALL	7
GP_PRAC_PAT_LIST	01JUL2020	A81017	WOODBRIDGE PRACTICE	E01012194	ALL	2
GP_PRAC_PAT_LIST	01JUL2020	A81017	WOODBRIDGE PRACTICE	E01012201	ALL	11
GP_PRAC_PAT_LIST	01JUL2020	A81017	WOODBRIDGE PRACTICE	E01012202	ALL	2
GP_PRAC_PAT_LIST	01JUL2020	A81017	WOODBRIDGE PRACTICE	E01012203	ALL	7
GP_PRAC_PAT_LIST	01JUL2020	A81017	WOODBRIDGE PRACTICE	E01012206	ALL	2
GP_PRAC_PAT_LIST	01JUL2020	A81017	WOODBRIDGE PRACTICE	E01012207	ALL	2
GP_PRAC_PAT_LIST	01JUL2020	A81017	WOODBRIDGE PRACTICE	E01012209	ALL	7
GP_PRAC_PAT_LIST	01JUL2020	A81017	WOODBRIDGE PRACTICE	E01012211	ALL	2
GP_PRAC_PAT_LIST	01JUL2020	A81017	WOODBRIDGE PRACTICE	E01012212	ALL	2
GP_PRAC_PAT_LIST	01JUL2020	A81017	WOODBRIDGE PRACTICE	E01012213	ALL	1
GP_PRAC_PAT_LIST	01JUL2020	A81017	WOODBRIDGE PRACTICE	E01012214	ALL	2
GP_PRAC_PAT_LIST	01JUL2020	A81017	WOODBRIDGE PRACTICE	E01012215	ALL	1
GP_PRAC_PAT_LIST	01JUL2020	A81017	WOODBRIDGE PRACTICE	E01012217	ALL	1
GP_PRAC_PAT_LIST	01JUL2020	A81017	WOODBRIDGE PRACTICE	E01012218	ALL	8
GP_PRAC_PAT_LIST	01JUL2020	A81017	WOODBRIDGE PRACTICE	E01012219	ALL	3
GP_PRAC_PAT_LIST	01JUL2020	A81017	WOODBRIDGE PRACTICE	E01012223	ALL	5
GP_PRAC_PAT_LIST	01JUL2020	A81017	WOODBRIDGE PRACTICE	E01012224	ALL	4
GP_PRAC_PAT_LIST	01JUL2020	A81017	WOODBRIDGE PRACTICE	E01012225	ALL	5
GP_PRAC_PAT_LIST	01JUL2020	A81017	WOODBRIDGE PRACTICE	E01012226	ALL	1
GP_PRAC_PAT_LIST	01JUL2020	A81017	WOODBRIDGE PRACTICE	E01012227	ALL	750
GP_PRAC_PAT_LIST	01JUL2020	A81017	WOODBRIDGE PRACTICE	E01012228	ALL	509
GP_PRAC_PAT_LIST	01JUL2020	A81017	WOODBRIDGE PRACTICE	E01012230	ALL	699
GP_PRAC_PAT_LIST	01JUL2020	A81017	WOODBRIDGE PRACTICE	E01012231	ALL	931
GP_PRAC_PAT_LIST	01JUL2020	A81017	WOODBRIDGE PRACTICE	E01012232	ALL	622
GP_PRAC_PAT_LIST	01JUL2020	A81017	WOODBRIDGE PRACTICE	E01012233	ALL	561
GP_PRAC_PAT_LIST	01JUL2020	A81017	WOODBRIDGE PRACTICE	E01012234	ALL	744
GP_PRAC_PAT_LIST	01JUL2020	A81017	WOODBRIDGE PRACTICE	E01012235	ALL	22
GP_PRAC_PAT_LIST	01JUL2020	A81017	WOODBRIDGE PRACTICE	E01012236	ALL	357
GP_PRAC_PAT_LIST	01JUL2020	A81017	WOODBRIDGE PRACTICE	E01012237	ALL	546
GP_PRAC_PAT_LIST	01JUL2020	A81017	WOODBRIDGE PRACTICE	E01012238	ALL	504
GP_PRAC_PAT_LIST	01JUL2020	A81017	WOODBRIDGE PRACTICE	E01012239	ALL	751
GP_PRAC_PAT_LIST	01JUL2020	A81017	WOODBRIDGE PRACTICE	E01012240	ALL	651
GP_PRAC_PAT_LIST	01JUL2020	A81017	WOODBRIDGE PRACTICE	E01012241	ALL	627
GP_PRAC_PAT_LIST	01JUL2020	A81017	WOODBRIDGE PRACTICE	E01012242	ALL	1
GP_PRAC_PAT_LIST	01JUL2020	A81017	WOODBRIDGE PRACTICE	E01012247	ALL	1
GP_PRAC_PAT_LIST	01JUL2020	A81017	WOODBRIDGE PRACTICE	E01012248	ALL	2
GP_PRAC_PAT_LIST	01JUL2020	A81017	WOODBRIDGE PRACTICE	E01012250	ALL	11
GP_PRAC_PAT_LIST	01JUL2020	A81017	WOODBRIDGE PRACTICE	E01012251	ALL	2
GP_PRAC_PAT_LIST	01JUL2020	A81017	WOODBRIDGE PRACTICE	E01012253	ALL	1
GP_PRAC_PAT_LIST	01JUL2020	A81017	WOODBRIDGE PRACTICE	E01012261	ALL	2
GP_PRAC_PAT_LIST	01JUL2020	A81017	WOODBRIDGE PRACTICE	E01012262	ALL	7
GP_PRAC_PAT_LIST	01JUL2020	A81017	WOODBRIDGE PRACTICE	E01012264	ALL	150
GP_PRAC_PAT_LIST	01JUL2020	A81017	WOODBRIDGE PRACTICE	E01012266	ALL	4
GP_PRAC_PAT_LIST	01JUL2020	A81017	WOODBRIDGE PRACTICE	E01012267	ALL	2
GP_PRAC_PAT_LIST	01JUL2020	A81017	WOODBRIDGE PRACTICE	E01012268	ALL	15
GP_PRAC_PAT_LIST	01JUL2020	A81017	WOODBRIDGE PRACTICE	E01012269	ALL	1
GP_PRAC_PAT_LIST	01JUL2020	A81017	WOODBRIDGE PRACTICE	E01012270	ALL	3
GP_PRAC_PAT_LIST	01JUL2020	A81017	WOODBRIDGE PRACTICE	E01012271	ALL	3
GP_PRAC_PAT_LIST	01JUL2020	A81017	WOODBRIDGE PRACTICE	E01012273	ALL	1
GP_PRAC_PAT_LIST	01JUL2020	A81017	WOODBRIDGE PRACTICE	E01012274	ALL	2
GP_PRAC_PAT_LIST	01JUL2020	A81017	WOODBRIDGE PRACTICE	E01012276	ALL	1
GP_PRAC_PAT_LIST	01JUL2020	A81017	WOODBRIDGE PRACTICE	E01012277	ALL	2
GP_PRAC_PAT_LIST	01JUL2020	A81017	WOODBRIDGE PRACTICE	E01012278	ALL	1
GP_PRAC_PAT_LIST	01JUL2020	A81017	WOODBRIDGE PRACTICE	E01012281	ALL	2
GP_PRAC_PAT_LIST	01JUL2020	A81017	WOODBRIDGE PRACTICE	E01012282	ALL	562
GP_PRAC_PAT_LIST	01JUL2020	A81017	WOODBRIDGE PRACTICE	E01012283	ALL	519
GP_PRAC_PAT_LIST	01JUL2020	A81017	WOODBRIDGE PRACTICE	E01012284	ALL	574
GP_PRAC_PAT_LIST	01JUL2020	A81017	WOODBRIDGE PRACTICE	E01012285	ALL	560
GP_PRAC_PAT_LIST	01JUL2020	A81017	WOODBRIDGE PRACTICE	E01012286	ALL	200
GP_PRAC_PAT_LIST	01JUL2020	A81017	WOODBRIDGE PRACTICE	E01012287	ALL	292
GP_PRAC_PAT_LIST	01JUL2020	A81017	WOODBRIDGE PRACTICE	E01012288	ALL	257
GP_PRAC_PAT_LIST	01JUL2020	A81017	WOODBRIDGE PRACTICE	E01012289	ALL	323
GP_PRAC_PAT_LIST	01JUL2020	A81017	WOODBRIDGE PRACTICE	E01012290	ALL	746
GP_PRAC_PAT_LIST	01JUL2020	A81017	WOODBRIDGE PRACTICE	E01012291	ALL	764
GP_PRAC_PAT_LIST	01JUL2020	A81017	WOODBRIDGE PRACTICE	E01012292	ALL	835
GP_PRAC_PAT_LIST	01JUL2020	A81017	WOODBRIDGE PRACTICE	E01012298	ALL	10
GP_PRAC_PAT_LIST	01JUL2020	A81017	WOODBRIDGE PRACTICE	E01012299	ALL	3
GP_PRAC_PAT_LIST	01JUL2020	A81017	WOODBRIDGE PRACTICE	E01012300	ALL	6
GP_PRAC_PAT_LIST	01JUL2020	A81017	WOODBRIDGE PRACTICE	E01012301	ALL	7
GP_PRAC_PAT_LIST	01JUL2020	A81017	WOODBRIDGE PRACTICE	E01012303	ALL	9
GP_PRAC_PAT_LIST	01JUL2020	A81017	WOODBRIDGE PRACTICE	E01012311	ALL	1
GP_PRAC_PAT_LIST	01JUL2020	A81017	WOODBRIDGE PRACTICE	E01012315	ALL	1
GP_PRAC_PAT_LIST	01JUL2020	A81017	WOODBRIDGE PRACTICE	E01012360	ALL	1
GP_PRAC_PAT_LIST	01JUL2020	A81017	WOODBRIDGE PRACTICE	E01012366	ALL	2
GP_PRAC_PAT_LIST	01JUL2020	A81017	WOODBRIDGE PRACTICE	E01020752	ALL	1
GP_PRAC_PAT_LIST	01JUL2020	A81017	WOODBRIDGE PRACTICE	E01027599	ALL	1
GP_PRAC_PAT_LIST	01JUL2020	A81017	WOODBRIDGE PRACTICE	E01027624	ALL	1
GP_PRAC_PAT_LIST	01JUL2020	A81017	WOODBRIDGE PRACTICE	E01027626	ALL	9
GP_PRAC_PAT_LIST	01JUL2020	A81017	WOODBRIDGE PRACTICE	E01032542	ALL	4
GP_PRAC_PAT_LIST	01JUL2020	A81017	WOODBRIDGE PRACTICE	E01032543	ALL	1
GP_PRAC_PAT_LIST	01JUL2020	A81017	WOODBRIDGE PRACTICE	E01032544	ALL	3
GP_PRAC_PAT_LIST	01JUL2020	A81017	WOODBRIDGE PRACTICE	E01032549	ALL	1
GP_PRAC_PAT_LIST	01JUL2020	A81017	WOODBRIDGE PRACTICE	E01032552	ALL	2
GP_PRAC_PAT_LIST	01JUL2020	A81017	WOODBRIDGE PRACTICE	E01032553	ALL	145
GP_PRAC_PAT_LIST	01JUL2020	A81017	WOODBRIDGE PRACTICE	E01033197	ALL	1
GP_PRAC_PAT_LIST	01JUL2020	A81017	WOODBRIDGE PRACTICE	E01033468	ALL	1
GP_PRAC_PAT_LIST	01JUL2020	A81017	WOODBRIDGE PRACTICE	E01033470	ALL	1
GP_PRAC_PAT_LIST	01JUL2020	A81017	WOODBRIDGE PRACTICE	E01033474	ALL	1047
GP_PRAC_PAT_LIST	01JUL2020	A81017	WOODBRIDGE PRACTICE	E01033475	ALL	754
GP_PRAC_PAT_LIST	01JUL2020	A81017	WOODBRIDGE PRACTICE	E01033476	ALL	4
GP_PRAC_PAT_LIST	01JUL2020	A81017	WOODBRIDGE PRACTICE	E01033477	ALL	7
GP_PRAC_PAT_LIST	01JUL2020	A81017	WOODBRIDGE PRACTICE	E01033478	ALL	1869
GP_PRAC_PAT_LIST	01JUL2020	A81017	WOODBRIDGE PRACTICE	E01033479	ALL	616
GP_PRAC_PAT_LIST	01JUL2020	A81017	WOODBRIDGE PRACTICE	E01033480	ALL	5
GP_PRAC_PAT_LIST	01JUL2020	A81017	WOODBRIDGE PRACTICE	NO2011	ALL	11
GP_PRAC_PAT_LIST	01JUL2020	A81018	BENTLEY MEDICAL PRACTICE	E01012009	ALL	1
GP_PRAC_PAT_LIST	01JUL2020	A81018	BENTLEY MEDICAL PRACTICE	E01012015	ALL	2
GP_PRAC_PAT_LIST	01JUL2020	A81018	BENTLEY MEDICAL PRACTICE	E01012016	ALL	1
GP_PRAC_PAT_LIST	01JUL2020	A81018	BENTLEY MEDICAL PRACTICE	E01012017	ALL	2
GP_PRAC_PAT_LIST	01JUL2020	A81018	BENTLEY MEDICAL PRACTICE	E01012019	ALL	1
GP_PRAC_PAT_LIST	01JUL2020	A81018	BENTLEY MEDICAL PRACTICE	E01012023	ALL	1
GP_PRAC_PAT_LIST	01JUL2020	A81018	BENTLEY MEDICAL PRACTICE	E01012024	ALL	1
GP_PRAC_PAT_LIST	01JUL2020	A81018	BENTLEY MEDICAL PRACTICE	E01012033	ALL	4
GP_PRAC_PAT_LIST	01JUL2020	A81018	BENTLEY MEDICAL PRACTICE	E01012042	ALL	2
GP_PRAC_PAT_LIST	01JUL2020	A81018	BENTLEY MEDICAL PRACTICE	E01012043	ALL	2
GP_PRAC_PAT_LIST	01JUL2020	A81018	BENTLEY MEDICAL PRACTICE	E01012049	ALL	1
GP_PRAC_PAT_LIST	01JUL2020	A81018	BENTLEY MEDICAL PRACTICE	E01012056	ALL	2
GP_PRAC_PAT_LIST	01JUL2020	A81018	BENTLEY MEDICAL PRACTICE	E01012059	ALL	2
GP_PRAC_PAT_LIST	01JUL2020	A81018	BENTLEY MEDICAL PRACTICE	E01012060	ALL	1
GP_PRAC_PAT_LIST	01JUL2020	A81018	BENTLEY MEDICAL PRACTICE	E01012062	ALL	2
GP_PRAC_PAT_LIST	01JUL2020	A81018	BENTLEY MEDICAL PRACTICE	E01012065	ALL	3
GP_PRAC_PAT_LIST	01JUL2020	A81018	BENTLEY MEDICAL PRACTICE	E01012066	ALL	1
GP_PRAC_PAT_LIST	01JUL2020	A81018	BENTLEY MEDICAL PRACTICE	E01012068	ALL	1
GP_PRAC_PAT_LIST	01JUL2020	A81018	BENTLEY MEDICAL PRACTICE	E01012075	ALL	1
GP_PRAC_PAT_LIST	01JUL2020	A81018	BENTLEY MEDICAL PRACTICE	E01012077	ALL	1
GP_PRAC_PAT_LIST	01JUL2020	A81018	BENTLEY MEDICAL PRACTICE	E01012082	ALL	2
GP_PRAC_PAT_LIST	01JUL2020	A81018	BENTLEY MEDICAL PRACTICE	E01012084	ALL	2
GP_PRAC_PAT_LIST	01JUL2020	A81018	BENTLEY MEDICAL PRACTICE	E01012085	ALL	3
GP_PRAC_PAT_LIST	01JUL2020	A81018	BENTLEY MEDICAL PRACTICE	E01012091	ALL	4
GP_PRAC_PAT_LIST	01JUL2020	A81018	BENTLEY MEDICAL PRACTICE	E01012095	ALL	1
GP_PRAC_PAT_LIST	01JUL2020	A81018	BENTLEY MEDICAL PRACTICE	E01012096	ALL	1
GP_PRAC_PAT_LIST	01JUL2020	A81018	BENTLEY MEDICAL PRACTICE	E01012098	ALL	1
GP_PRAC_PAT_LIST	01JUL2020	A81018	BENTLEY MEDICAL PRACTICE	E01012100	ALL	286
GP_PRAC_PAT_LIST	01JUL2020	A81018	BENTLEY MEDICAL PRACTICE	E01012101	ALL	286
GP_PRAC_PAT_LIST	01JUL2020	A81018	BENTLEY MEDICAL PRACTICE	E01012102	ALL	578
GP_PRAC_PAT_LIST	01JUL2020	A81018	BENTLEY MEDICAL PRACTICE	E01012105	ALL	283
GP_PRAC_PAT_LIST	01JUL2020	A81018	BENTLEY MEDICAL PRACTICE	E01012106	ALL	263
GP_PRAC_PAT_LIST	01JUL2020	A81018	BENTLEY MEDICAL PRACTICE	E01012107	ALL	281
GP_PRAC_PAT_LIST	01JUL2020	A81018	BENTLEY MEDICAL PRACTICE	E01012108	ALL	1
GP_PRAC_PAT_LIST	01JUL2020	A81018	BENTLEY MEDICAL PRACTICE	E01012109	ALL	33
GP_PRAC_PAT_LIST	01JUL2020	A81018	BENTLEY MEDICAL PRACTICE	E01012110	ALL	5
GP_PRAC_PAT_LIST	01JUL2020	A81018	BENTLEY MEDICAL PRACTICE	E01012111	ALL	1
GP_PRAC_PAT_LIST	01JUL2020	A81018	BENTLEY MEDICAL PRACTICE	E01012112	ALL	3
GP_PRAC_PAT_LIST	01JUL2020	A81018	BENTLEY MEDICAL PRACTICE	E01012113	ALL	13
GP_PRAC_PAT_LIST	01JUL2020	A81018	BENTLEY MEDICAL PRACTICE	E01012114	ALL	6
GP_PRAC_PAT_LIST	01JUL2020	A81018	BENTLEY MEDICAL PRACTICE	E01012117	ALL	4
GP_PRAC_PAT_LIST	01JUL2020	A81018	BENTLEY MEDICAL PRACTICE	E01012119	ALL	9
GP_PRAC_PAT_LIST	01JUL2020	A81018	BENTLEY MEDICAL PRACTICE	E01012120	ALL	1
GP_PRAC_PAT_LIST	01JUL2020	A81018	BENTLEY MEDICAL PRACTICE	E01012124	ALL	3
GP_PRAC_PAT_LIST	01JUL2020	A81018	BENTLEY MEDICAL PRACTICE	E01012127	ALL	400
GP_PRAC_PAT_LIST	01JUL2020	A81018	BENTLEY MEDICAL PRACTICE	E01012128	ALL	382
GP_PRAC_PAT_LIST	01JUL2020	A81018	BENTLEY MEDICAL PRACTICE	E01012129	ALL	573
GP_PRAC_PAT_LIST	01JUL2020	A81018	BENTLEY MEDICAL PRACTICE	E01012130	ALL	251
GP_PRAC_PAT_LIST	01JUL2020	A81018	BENTLEY MEDICAL PRACTICE	E01012131	ALL	419
GP_PRAC_PAT_LIST	01JUL2020	A81018	BENTLEY MEDICAL PRACTICE	E01012132	ALL	7
GP_PRAC_PAT_LIST	01JUL2020	A81018	BENTLEY MEDICAL PRACTICE	E01012136	ALL	1
GP_PRAC_PAT_LIST	01JUL2020	A81018	BENTLEY MEDICAL PRACTICE	E01012137	ALL	2
GP_PRAC_PAT_LIST	01JUL2020	A81018	BENTLEY MEDICAL PRACTICE	E01012138	ALL	378
GP_PRAC_PAT_LIST	01JUL2020	A81018	BENTLEY MEDICAL PRACTICE	E01012139	ALL	200
GP_PRAC_PAT_LIST	01JUL2020	A81018	BENTLEY MEDICAL PRACTICE	E01012140	ALL	166
GP_PRAC_PAT_LIST	01JUL2020	A81018	BENTLEY MEDICAL PRACTICE	E01012141	ALL	80
GP_PRAC_PAT_LIST	01JUL2020	A81018	BENTLEY MEDICAL PRACTICE	E01012142	ALL	453
GP_PRAC_PAT_LIST	01JUL2020	A81018	BENTLEY MEDICAL PRACTICE	E01012143	ALL	447
GP_PRAC_PAT_LIST	01JUL2020	A81018	BENTLEY MEDICAL PRACTICE	E01012144	ALL	287
GP_PRAC_PAT_LIST	01JUL2020	A81018	BENTLEY MEDICAL PRACTICE	E01012145	ALL	2
GP_PRAC_PAT_LIST	01JUL2020	A81018	BENTLEY MEDICAL PRACTICE	E01012147	ALL	1
GP_PRAC_PAT_LIST	01JUL2020	A81018	BENTLEY MEDICAL PRACTICE	E01012150	ALL	2
GP_PRAC_PAT_LIST	01JUL2020	A81018	BENTLEY MEDICAL PRACTICE	E01012151	ALL	5
GP_PRAC_PAT_LIST	01JUL2020	A81018	BENTLEY MEDICAL PRACTICE	E01012154	ALL	68
GP_PRAC_PAT_LIST	01JUL2020	A81018	BENTLEY MEDICAL PRACTICE	E01012155	ALL	92
GP_PRAC_PAT_LIST	01JUL2020	A81018	BENTLEY MEDICAL PRACTICE	E01012156	ALL	69
GP_PRAC_PAT_LIST	01JUL2020	A81018	BENTLEY MEDICAL PRACTICE	E01012157	ALL	73
GP_PRAC_PAT_LIST	01JUL2020	A81018	BENTLEY MEDICAL PRACTICE	E01012158	ALL	10
GP_PRAC_PAT_LIST	01JUL2020	A81018	BENTLEY MEDICAL PRACTICE	E01012159	ALL	5
GP_PRAC_PAT_LIST	01JUL2020	A81018	BENTLEY MEDICAL PRACTICE	E01012160	ALL	8
GP_PRAC_PAT_LIST	01JUL2020	A81018	BENTLEY MEDICAL PRACTICE	E01012161	ALL	5
GP_PRAC_PAT_LIST	01JUL2020	A81018	BENTLEY MEDICAL PRACTICE	E01012162	ALL	7
GP_PRAC_PAT_LIST	01JUL2020	A81018	BENTLEY MEDICAL PRACTICE	E01012163	ALL	5
GP_PRAC_PAT_LIST	01JUL2020	A81018	BENTLEY MEDICAL PRACTICE	E01012164	ALL	2
GP_PRAC_PAT_LIST	01JUL2020	A81018	BENTLEY MEDICAL PRACTICE	E01012165	ALL	6
GP_PRAC_PAT_LIST	01JUL2020	A81018	BENTLEY MEDICAL PRACTICE	E01012168	ALL	7
GP_PRAC_PAT_LIST	01JUL2020	A81018	BENTLEY MEDICAL PRACTICE	E01012171	ALL	3
GP_PRAC_PAT_LIST	01JUL2020	A81018	BENTLEY MEDICAL PRACTICE	E01012172	ALL	4
GP_PRAC_PAT_LIST	01JUL2020	A81018	BENTLEY MEDICAL PRACTICE	E01012175	ALL	2
GP_PRAC_PAT_LIST	01JUL2020	A81018	BENTLEY MEDICAL PRACTICE	E01012176	ALL	317
GP_PRAC_PAT_LIST	01JUL2020	A81018	BENTLEY MEDICAL PRACTICE	E01012177	ALL	289
GP_PRAC_PAT_LIST	01JUL2020	A81018	BENTLEY MEDICAL PRACTICE	E01012178	ALL	327
GP_PRAC_PAT_LIST	01JUL2020	A81018	BENTLEY MEDICAL PRACTICE	E01012179	ALL	368
GP_PRAC_PAT_LIST	01JUL2020	A81018	BENTLEY MEDICAL PRACTICE	E01012180	ALL	235
GP_PRAC_PAT_LIST	01JUL2020	A81018	BENTLEY MEDICAL PRACTICE	E01012181	ALL	3
GP_PRAC_PAT_LIST	01JUL2020	A81018	BENTLEY MEDICAL PRACTICE	E01012182	ALL	2
GP_PRAC_PAT_LIST	01JUL2020	A81018	BENTLEY MEDICAL PRACTICE	E01012183	ALL	1
GP_PRAC_PAT_LIST	01JUL2020	A81018	BENTLEY MEDICAL PRACTICE	E01012184	ALL	561
GP_PRAC_PAT_LIST	01JUL2020	A81018	BENTLEY MEDICAL PRACTICE	E01012185	ALL	403
GP_PRAC_PAT_LIST	01JUL2020	A81018	BENTLEY MEDICAL PRACTICE	E01012186	ALL	464
GP_PRAC_PAT_LIST	01JUL2020	A81018	BENTLEY MEDICAL PRACTICE	E01012231	ALL	1
GP_PRAC_PAT_LIST	01JUL2020	A81018	BENTLEY MEDICAL PRACTICE	E01012233	ALL	1
GP_PRAC_PAT_LIST	01JUL2020	A81018	BENTLEY MEDICAL PRACTICE	E01012241	ALL	1
GP_PRAC_PAT_LIST	01JUL2020	A81018	BENTLEY MEDICAL PRACTICE	E01012264	ALL	2
GP_PRAC_PAT_LIST	01JUL2020	A81018	BENTLEY MEDICAL PRACTICE	E01012297	ALL	1
GP_PRAC_PAT_LIST	01JUL2020	A81018	BENTLEY MEDICAL PRACTICE	E01012299	ALL	4
GP_PRAC_PAT_LIST	01JUL2020	A81018	BENTLEY MEDICAL PRACTICE	E01012338	ALL	1
GP_PRAC_PAT_LIST	01JUL2020	A81018	BENTLEY MEDICAL PRACTICE	E01012346	ALL	1
GP_PRAC_PAT_LIST	01JUL2020	A81018	BENTLEY MEDICAL PRACTICE	E01020805	ALL	1
GP_PRAC_PAT_LIST	01JUL2020	A81018	BENTLEY MEDICAL PRACTICE	E01027841	ALL	1
GP_PRAC_PAT_LIST	01JUL2020	A81018	BENTLEY MEDICAL PRACTICE	E01032560	ALL	174
GP_PRAC_PAT_LIST	01JUL2020	A81018	BENTLEY MEDICAL PRACTICE	E01032561	ALL	399
GP_PRAC_PAT_LIST	01JUL2020	A81018	BENTLEY MEDICAL PRACTICE	E01032593	ALL	4
GP_PRAC_PAT_LIST	01JUL2020	A81018	BENTLEY MEDICAL PRACTICE	E01033470	ALL	2
GP_PRAC_PAT_LIST	01JUL2020	A81018	BENTLEY MEDICAL PRACTICE	E01033471	ALL	6
GP_PRAC_PAT_LIST	01JUL2020	A81018	BENTLEY MEDICAL PRACTICE	E01033472	ALL	2
GP_PRAC_PAT_LIST	01JUL2020	A81018	BENTLEY MEDICAL PRACTICE	E01033473	ALL	7
GP_PRAC_PAT_LIST	01JUL2020	A81018	BENTLEY MEDICAL PRACTICE	E01033475	ALL	1
GP_PRAC_PAT_LIST	01JUL2020	A81018	BENTLEY MEDICAL PRACTICE	E01033476	ALL	2
GP_PRAC_PAT_LIST	01JUL2020	A81018	BENTLEY MEDICAL PRACTICE	E01033478	ALL	1
GP_PRAC_PAT_LIST	01JUL2020	A81018	BENTLEY MEDICAL PRACTICE	NO2011	ALL	2
GP_PRAC_PAT_LIST	01JUL2020	A81019	CROSSFELL HEALTH CENTRE	E01012007	ALL	23
GP_PRAC_PAT_LIST	01JUL2020	A81019	CROSSFELL HEALTH CENTRE	E01012008	ALL	29
GP_PRAC_PAT_LIST	01JUL2020	A81019	CROSSFELL HEALTH CENTRE	E01012009	ALL	28
GP_PRAC_PAT_LIST	01JUL2020	A81019	CROSSFELL HEALTH CENTRE	E01012010	ALL	20
GP_PRAC_PAT_LIST	01JUL2020	A81019	CROSSFELL HEALTH CENTRE	E01012011	ALL	29
GP_PRAC_PAT_LIST	01JUL2020	A81019	CROSSFELL HEALTH CENTRE	E01012012	ALL	38
GP_PRAC_PAT_LIST	01JUL2020	A81019	CROSSFELL HEALTH CENTRE	E01012013	ALL	21
GP_PRAC_PAT_LIST	01JUL2020	A81019	CROSSFELL HEALTH CENTRE	E01012014	ALL	27
GP_PRAC_PAT_LIST	01JUL2020	A81019	CROSSFELL HEALTH CENTRE	E01012015	ALL	202
GP_PRAC_PAT_LIST	01JUL2020	A81019	CROSSFELL HEALTH CENTRE	E01012016	ALL	201
GP_PRAC_PAT_LIST	01JUL2020	A81019	CROSSFELL HEALTH CENTRE	E01012017	ALL	209
GP_PRAC_PAT_LIST	01JUL2020	A81019	CROSSFELL HEALTH CENTRE	E01012018	ALL	40
GP_PRAC_PAT_LIST	01JUL2020	A81019	CROSSFELL HEALTH CENTRE	E01012019	ALL	59
GP_PRAC_PAT_LIST	01JUL2020	A81019	CROSSFELL HEALTH CENTRE	E01012020	ALL	52
GP_PRAC_PAT_LIST	01JUL2020	A81019	CROSSFELL HEALTH CENTRE	E01012021	ALL	32
GP_PRAC_PAT_LIST	01JUL2020	A81019	CROSSFELL HEALTH CENTRE	E01012022	ALL	36
GP_PRAC_PAT_LIST	01JUL2020	A81019	CROSSFELL HEALTH CENTRE	E01012023	ALL	29
GP_PRAC_PAT_LIST	01JUL2020	A81019	CROSSFELL HEALTH CENTRE	E01012024	ALL	30
GP_PRAC_PAT_LIST	01JUL2020	A81019	CROSSFELL HEALTH CENTRE	E01012025	ALL	35
GP_PRAC_PAT_LIST	01JUL2020	A81019	CROSSFELL HEALTH CENTRE	E01012026	ALL	86
GP_PRAC_PAT_LIST	01JUL2020	A81019	CROSSFELL HEALTH CENTRE	E01012027	ALL	70
GP_PRAC_PAT_LIST	01JUL2020	A81019	CROSSFELL HEALTH CENTRE	E01012030	ALL	15
GP_PRAC_PAT_LIST	01JUL2020	A81019	CROSSFELL HEALTH CENTRE	E01012031	ALL	15
GP_PRAC_PAT_LIST	01JUL2020	A81019	CROSSFELL HEALTH CENTRE	E01012032	ALL	33
GP_PRAC_PAT_LIST	01JUL2020	A81019	CROSSFELL HEALTH CENTRE	E01012033	ALL	20
GP_PRAC_PAT_LIST	01JUL2020	A81019	CROSSFELL HEALTH CENTRE	E01012034	ALL	13
GP_PRAC_PAT_LIST	01JUL2020	A81019	CROSSFELL HEALTH CENTRE	E01012035	ALL	23
GP_PRAC_PAT_LIST	01JUL2020	A81019	CROSSFELL HEALTH CENTRE	E01012036	ALL	8
GP_PRAC_PAT_LIST	01JUL2020	A81019	CROSSFELL HEALTH CENTRE	E01012037	ALL	17
GP_PRAC_PAT_LIST	01JUL2020	A81019	CROSSFELL HEALTH CENTRE	E01012038	ALL	12
GP_PRAC_PAT_LIST	01JUL2020	A81019	CROSSFELL HEALTH CENTRE	E01012039	ALL	7
GP_PRAC_PAT_LIST	01JUL2020	A81019	CROSSFELL HEALTH CENTRE	E01012040	ALL	17
GP_PRAC_PAT_LIST	01JUL2020	A81019	CROSSFELL HEALTH CENTRE	E01012041	ALL	23
GP_PRAC_PAT_LIST	01JUL2020	A81019	CROSSFELL HEALTH CENTRE	E01012042	ALL	12
GP_PRAC_PAT_LIST	01JUL2020	A81019	CROSSFELL HEALTH CENTRE	E01012043	ALL	12
GP_PRAC_PAT_LIST	01JUL2020	A81019	CROSSFELL HEALTH CENTRE	E01012044	ALL	17
GP_PRAC_PAT_LIST	01JUL2020	A81019	CROSSFELL HEALTH CENTRE	E01012045	ALL	8
GP_PRAC_PAT_LIST	01JUL2020	A81019	CROSSFELL HEALTH CENTRE	E01012046	ALL	44
GP_PRAC_PAT_LIST	01JUL2020	A81019	CROSSFELL HEALTH CENTRE	E01012047	ALL	25
GP_PRAC_PAT_LIST	01JUL2020	A81019	CROSSFELL HEALTH CENTRE	E01012048	ALL	30
GP_PRAC_PAT_LIST	01JUL2020	A81019	CROSSFELL HEALTH CENTRE	E01012049	ALL	66
GP_PRAC_PAT_LIST	01JUL2020	A81019	CROSSFELL HEALTH CENTRE	E01012050	ALL	66
GP_PRAC_PAT_LIST	01JUL2020	A81019	CROSSFELL HEALTH CENTRE	E01012051	ALL	63
GP_PRAC_PAT_LIST	01JUL2020	A81019	CROSSFELL HEALTH CENTRE	E01012052	ALL	51
GP_PRAC_PAT_LIST	01JUL2020	A81019	CROSSFELL HEALTH CENTRE	E01012053	ALL	22
GP_PRAC_PAT_LIST	01JUL2020	A81019	CROSSFELL HEALTH CENTRE	E01012054	ALL	14
GP_PRAC_PAT_LIST	01JUL2020	A81019	CROSSFELL HEALTH CENTRE	E01012055	ALL	17
GP_PRAC_PAT_LIST	01JUL2020	A81019	CROSSFELL HEALTH CENTRE	E01012056	ALL	31
GP_PRAC_PAT_LIST	01JUL2020	A81019	CROSSFELL HEALTH CENTRE	E01012057	ALL	12
GP_PRAC_PAT_LIST	01JUL2020	A81019	CROSSFELL HEALTH CENTRE	E01012058	ALL	104
GP_PRAC_PAT_LIST	01JUL2020	A81019	CROSSFELL HEALTH CENTRE	E01012059	ALL	82
GP_PRAC_PAT_LIST	01JUL2020	A81019	CROSSFELL HEALTH CENTRE	E01012060	ALL	196
GP_PRAC_PAT_LIST	01JUL2020	A81019	CROSSFELL HEALTH CENTRE	E01012061	ALL	147
GP_PRAC_PAT_LIST	01JUL2020	A81019	CROSSFELL HEALTH CENTRE	E01012062	ALL	47
GP_PRAC_PAT_LIST	01JUL2020	A81019	CROSSFELL HEALTH CENTRE	E01012063	ALL	50
GP_PRAC_PAT_LIST	01JUL2020	A81019	CROSSFELL HEALTH CENTRE	E01012064	ALL	78
GP_PRAC_PAT_LIST	01JUL2020	A81019	CROSSFELL HEALTH CENTRE	E01012065	ALL	33
GP_PRAC_PAT_LIST	01JUL2020	A81019	CROSSFELL HEALTH CENTRE	E01012066	ALL	55
GP_PRAC_PAT_LIST	01JUL2020	A81019	CROSSFELL HEALTH CENTRE	E01012067	ALL	27
GP_PRAC_PAT_LIST	01JUL2020	A81019	CROSSFELL HEALTH CENTRE	E01012068	ALL	10
GP_PRAC_PAT_LIST	01JUL2020	A81019	CROSSFELL HEALTH CENTRE	E01012071	ALL	24
GP_PRAC_PAT_LIST	01JUL2020	A81019	CROSSFELL HEALTH CENTRE	E01012073	ALL	34
GP_PRAC_PAT_LIST	01JUL2020	A81019	CROSSFELL HEALTH CENTRE	E01012074	ALL	435
GP_PRAC_PAT_LIST	01JUL2020	A81019	CROSSFELL HEALTH CENTRE	E01012075	ALL	550
GP_PRAC_PAT_LIST	01JUL2020	A81019	CROSSFELL HEALTH CENTRE	E01012076	ALL	402
GP_PRAC_PAT_LIST	01JUL2020	A81019	CROSSFELL HEALTH CENTRE	E01012077	ALL	338
GP_PRAC_PAT_LIST	01JUL2020	A81019	CROSSFELL HEALTH CENTRE	E01012078	ALL	11
GP_PRAC_PAT_LIST	01JUL2020	A81019	CROSSFELL HEALTH CENTRE	E01012079	ALL	18
GP_PRAC_PAT_LIST	01JUL2020	A81019	CROSSFELL HEALTH CENTRE	E01012080	ALL	30
GP_PRAC_PAT_LIST	01JUL2020	A81019	CROSSFELL HEALTH CENTRE	E01012081	ALL	14
GP_PRAC_PAT_LIST	01JUL2020	A81019	CROSSFELL HEALTH CENTRE	E01012082	ALL	250
GP_PRAC_PAT_LIST	01JUL2020	A81019	CROSSFELL HEALTH CENTRE	E01012083	ALL	446
GP_PRAC_PAT_LIST	01JUL2020	A81019	CROSSFELL HEALTH CENTRE	E01012084	ALL	397
GP_PRAC_PAT_LIST	01JUL2020	A81019	CROSSFELL HEALTH CENTRE	E01012085	ALL	336
GP_PRAC_PAT_LIST	01JUL2020	A81019	CROSSFELL HEALTH CENTRE	E01012088	ALL	391
GP_PRAC_PAT_LIST	01JUL2020	A81019	CROSSFELL HEALTH CENTRE	E01012089	ALL	155
GP_PRAC_PAT_LIST	01JUL2020	A81019	CROSSFELL HEALTH CENTRE	E01012090	ALL	222
GP_PRAC_PAT_LIST	01JUL2020	A81019	CROSSFELL HEALTH CENTRE	E01012091	ALL	188
GP_PRAC_PAT_LIST	01JUL2020	A81019	CROSSFELL HEALTH CENTRE	E01012092	ALL	9
GP_PRAC_PAT_LIST	01JUL2020	A81019	CROSSFELL HEALTH CENTRE	E01012093	ALL	33
GP_PRAC_PAT_LIST	01JUL2020	A81019	CROSSFELL HEALTH CENTRE	E01012094	ALL	61
GP_PRAC_PAT_LIST	01JUL2020	A81019	CROSSFELL HEALTH CENTRE	E01012108	ALL	81
GP_PRAC_PAT_LIST	01JUL2020	A81019	CROSSFELL HEALTH CENTRE	E01012109	ALL	39
GP_PRAC_PAT_LIST	01JUL2020	A81019	CROSSFELL HEALTH CENTRE	E01012110	ALL	69
GP_PRAC_PAT_LIST	01JUL2020	A81019	CROSSFELL HEALTH CENTRE	E01012111	ALL	64
GP_PRAC_PAT_LIST	01JUL2020	A81019	CROSSFELL HEALTH CENTRE	E01012112	ALL	50
GP_PRAC_PAT_LIST	01JUL2020	A81019	CROSSFELL HEALTH CENTRE	E01012113	ALL	49
GP_PRAC_PAT_LIST	01JUL2020	A81019	CROSSFELL HEALTH CENTRE	E01012114	ALL	28
GP_PRAC_PAT_LIST	01JUL2020	A81019	CROSSFELL HEALTH CENTRE	E01012119	ALL	2
GP_PRAC_PAT_LIST	01JUL2020	A81019	CROSSFELL HEALTH CENTRE	E01012145	ALL	40
GP_PRAC_PAT_LIST	01JUL2020	A81019	CROSSFELL HEALTH CENTRE	E01012146	ALL	86
GP_PRAC_PAT_LIST	01JUL2020	A81019	CROSSFELL HEALTH CENTRE	E01012147	ALL	107
GP_PRAC_PAT_LIST	01JUL2020	A81019	CROSSFELL HEALTH CENTRE	E01012148	ALL	162
GP_PRAC_PAT_LIST	01JUL2020	A81019	CROSSFELL HEALTH CENTRE	E01012149	ALL	82
GP_PRAC_PAT_LIST	01JUL2020	A81019	CROSSFELL HEALTH CENTRE	E01012150	ALL	151
GP_PRAC_PAT_LIST	01JUL2020	A81019	CROSSFELL HEALTH CENTRE	E01012151	ALL	119
GP_PRAC_PAT_LIST	01JUL2020	A81019	CROSSFELL HEALTH CENTRE	E01012152	ALL	111
GP_PRAC_PAT_LIST	01JUL2020	A81019	CROSSFELL HEALTH CENTRE	E01012162	ALL	1
GP_PRAC_PAT_LIST	01JUL2020	A81019	CROSSFELL HEALTH CENTRE	E01012167	ALL	81
GP_PRAC_PAT_LIST	01JUL2020	A81019	CROSSFELL HEALTH CENTRE	E01012168	ALL	82
GP_PRAC_PAT_LIST	01JUL2020	A81019	CROSSFELL HEALTH CENTRE	E01012170	ALL	32
GP_PRAC_PAT_LIST	01JUL2020	A81019	CROSSFELL HEALTH CENTRE	E01012171	ALL	83
GP_PRAC_PAT_LIST	01JUL2020	A81019	CROSSFELL HEALTH CENTRE	E01012172	ALL	62
GP_PRAC_PAT_LIST	01JUL2020	A81019	CROSSFELL HEALTH CENTRE	E01012173	ALL	44
GP_PRAC_PAT_LIST	01JUL2020	A81019	CROSSFELL HEALTH CENTRE	E01012174	ALL	30
GP_PRAC_PAT_LIST	01JUL2020	A81019	CROSSFELL HEALTH CENTRE	E01012175	ALL	32
GP_PRAC_PAT_LIST	01JUL2020	A81019	CROSSFELL HEALTH CENTRE	E01032552	ALL	26
GP_PRAC_PAT_LIST	01JUL2020	A81019	CROSSFELL HEALTH CENTRE	E01032553	ALL	1
GP_PRAC_PAT_LIST	01JUL2020	A81019	CROSSFELL HEALTH CENTRE	E01032593	ALL	40
GP_PRAC_PAT_LIST	01JUL2020	A81019	CROSSFELL HEALTH CENTRE	E01032594	ALL	34
GP_PRAC_PAT_LIST	01JUL2020	A81019	CROSSFELL HEALTH CENTRE	E01033468	ALL	39
GP_PRAC_PAT_LIST	01JUL2020	A81019	CROSSFELL HEALTH CENTRE	E01033469	ALL	65
GP_PRAC_PAT_LIST	01JUL2020	A81019	CROSSFELL HEALTH CENTRE	E01033470	ALL	58
GP_PRAC_PAT_LIST	01JUL2020	A81019	CROSSFELL HEALTH CENTRE	E01033471	ALL	58
GP_PRAC_PAT_LIST	01JUL2020	A81019	CROSSFELL HEALTH CENTRE	E01033474	ALL	1
GP_PRAC_PAT_LIST	01JUL2020	A81019	CROSSFELL HEALTH CENTRE	NO2011	ALL	1
GP_PRAC_PAT_LIST	01JUL2020	A81020	MARTONSIDE MEDICAL CENTRE	E01012007	ALL	75
GP_PRAC_PAT_LIST	01JUL2020	A81020	MARTONSIDE MEDICAL CENTRE	E01012008	ALL	90
GP_PRAC_PAT_LIST	01JUL2020	A81020	MARTONSIDE MEDICAL CENTRE	E01012009	ALL	90
GP_PRAC_PAT_LIST	01JUL2020	A81020	MARTONSIDE MEDICAL CENTRE	E01012010	ALL	64
GP_PRAC_PAT_LIST	01JUL2020	A81020	MARTONSIDE MEDICAL CENTRE	E01012011	ALL	35
GP_PRAC_PAT_LIST	01JUL2020	A81020	MARTONSIDE MEDICAL CENTRE	E01012012	ALL	68
GP_PRAC_PAT_LIST	01JUL2020	A81020	MARTONSIDE MEDICAL CENTRE	E01012013	ALL	45
GP_PRAC_PAT_LIST	01JUL2020	A81020	MARTONSIDE MEDICAL CENTRE	E01012014	ALL	16
GP_PRAC_PAT_LIST	01JUL2020	A81020	MARTONSIDE MEDICAL CENTRE	E01012015	ALL	21
GP_PRAC_PAT_LIST	01JUL2020	A81020	MARTONSIDE MEDICAL CENTRE	E01012016	ALL	10
GP_PRAC_PAT_LIST	01JUL2020	A81020	MARTONSIDE MEDICAL CENTRE	E01012017	ALL	40
GP_PRAC_PAT_LIST	01JUL2020	A81020	MARTONSIDE MEDICAL CENTRE	E01012018	ALL	484
GP_PRAC_PAT_LIST	01JUL2020	A81020	MARTONSIDE MEDICAL CENTRE	E01012019	ALL	240
GP_PRAC_PAT_LIST	01JUL2020	A81020	MARTONSIDE MEDICAL CENTRE	E01012020	ALL	482
GP_PRAC_PAT_LIST	01JUL2020	A81020	MARTONSIDE MEDICAL CENTRE	E01012021	ALL	288
GP_PRAC_PAT_LIST	01JUL2020	A81020	MARTONSIDE MEDICAL CENTRE	E01012022	ALL	107
GP_PRAC_PAT_LIST	01JUL2020	A81020	MARTONSIDE MEDICAL CENTRE	E01012023	ALL	61
GP_PRAC_PAT_LIST	01JUL2020	A81020	MARTONSIDE MEDICAL CENTRE	E01012024	ALL	50
GP_PRAC_PAT_LIST	01JUL2020	A81020	MARTONSIDE MEDICAL CENTRE	E01012025	ALL	61
GP_PRAC_PAT_LIST	01JUL2020	A81020	MARTONSIDE MEDICAL CENTRE	E01012026	ALL	123
GP_PRAC_PAT_LIST	01JUL2020	A81020	MARTONSIDE MEDICAL CENTRE	E01012027	ALL	240
GP_PRAC_PAT_LIST	01JUL2020	A81020	MARTONSIDE MEDICAL CENTRE	E01012030	ALL	62
GP_PRAC_PAT_LIST	01JUL2020	A81020	MARTONSIDE MEDICAL CENTRE	E01012031	ALL	52
GP_PRAC_PAT_LIST	01JUL2020	A81020	MARTONSIDE MEDICAL CENTRE	E01012032	ALL	92
GP_PRAC_PAT_LIST	01JUL2020	A81020	MARTONSIDE MEDICAL CENTRE	E01012033	ALL	51
GP_PRAC_PAT_LIST	01JUL2020	A81020	MARTONSIDE MEDICAL CENTRE	E01012034	ALL	50
GP_PRAC_PAT_LIST	01JUL2020	A81020	MARTONSIDE MEDICAL CENTRE	E01012035	ALL	35
GP_PRAC_PAT_LIST	01JUL2020	A81020	MARTONSIDE MEDICAL CENTRE	E01012036	ALL	17
GP_PRAC_PAT_LIST	01JUL2020	A81020	MARTONSIDE MEDICAL CENTRE	E01012037	ALL	9
GP_PRAC_PAT_LIST	01JUL2020	A81020	MARTONSIDE MEDICAL CENTRE	E01012038	ALL	29
GP_PRAC_PAT_LIST	01JUL2020	A81020	MARTONSIDE MEDICAL CENTRE	E01012039	ALL	9
GP_PRAC_PAT_LIST	01JUL2020	A81020	MARTONSIDE MEDICAL CENTRE	E01012040	ALL	25
GP_PRAC_PAT_LIST	01JUL2020	A81020	MARTONSIDE MEDICAL CENTRE	E01012041	ALL	22
GP_PRAC_PAT_LIST	01JUL2020	A81020	MARTONSIDE MEDICAL CENTRE	E01012042	ALL	3
GP_PRAC_PAT_LIST	01JUL2020	A81020	MARTONSIDE MEDICAL CENTRE	E01012043	ALL	15
GP_PRAC_PAT_LIST	01JUL2020	A81020	MARTONSIDE MEDICAL CENTRE	E01012044	ALL	5
GP_PRAC_PAT_LIST	01JUL2020	A81020	MARTONSIDE MEDICAL CENTRE	E01012045	ALL	4
GP_PRAC_PAT_LIST	01JUL2020	A81020	MARTONSIDE MEDICAL CENTRE	E01012046	ALL	87
GP_PRAC_PAT_LIST	01JUL2020	A81020	MARTONSIDE MEDICAL CENTRE	E01012047	ALL	43
GP_PRAC_PAT_LIST	01JUL2020	A81020	MARTONSIDE MEDICAL CENTRE	E01012048	ALL	60
GP_PRAC_PAT_LIST	01JUL2020	A81020	MARTONSIDE MEDICAL CENTRE	E01012049	ALL	233
GP_PRAC_PAT_LIST	01JUL2020	A81020	MARTONSIDE MEDICAL CENTRE	E01012050	ALL	419
GP_PRAC_PAT_LIST	01JUL2020	A81020	MARTONSIDE MEDICAL CENTRE	E01012051	ALL	347
GP_PRAC_PAT_LIST	01JUL2020	A81020	MARTONSIDE MEDICAL CENTRE	E01012052	ALL	272
GP_PRAC_PAT_LIST	01JUL2020	A81020	MARTONSIDE MEDICAL CENTRE	E01012053	ALL	45
GP_PRAC_PAT_LIST	01JUL2020	A81020	MARTONSIDE MEDICAL CENTRE	E01012054	ALL	62
GP_PRAC_PAT_LIST	01JUL2020	A81020	MARTONSIDE MEDICAL CENTRE	E01012055	ALL	75
GP_PRAC_PAT_LIST	01JUL2020	A81020	MARTONSIDE MEDICAL CENTRE	E01012056	ALL	72
GP_PRAC_PAT_LIST	01JUL2020	A81020	MARTONSIDE MEDICAL CENTRE	E01012057	ALL	61
GP_PRAC_PAT_LIST	01JUL2020	A81020	MARTONSIDE MEDICAL CENTRE	E01012058	ALL	2
GP_PRAC_PAT_LIST	01JUL2020	A81020	MARTONSIDE MEDICAL CENTRE	E01012059	ALL	4
GP_PRAC_PAT_LIST	01JUL2020	A81020	MARTONSIDE MEDICAL CENTRE	E01012060	ALL	1
GP_PRAC_PAT_LIST	01JUL2020	A81020	MARTONSIDE MEDICAL CENTRE	E01012061	ALL	9
GP_PRAC_PAT_LIST	01JUL2020	A81020	MARTONSIDE MEDICAL CENTRE	E01012062	ALL	269
GP_PRAC_PAT_LIST	01JUL2020	A81020	MARTONSIDE MEDICAL CENTRE	E01012063	ALL	201
GP_PRAC_PAT_LIST	01JUL2020	A81020	MARTONSIDE MEDICAL CENTRE	E01012064	ALL	706
GP_PRAC_PAT_LIST	01JUL2020	A81020	MARTONSIDE MEDICAL CENTRE	E01012065	ALL	204
GP_PRAC_PAT_LIST	01JUL2020	A81020	MARTONSIDE MEDICAL CENTRE	E01012066	ALL	152
GP_PRAC_PAT_LIST	01JUL2020	A81020	MARTONSIDE MEDICAL CENTRE	E01012067	ALL	167
GP_PRAC_PAT_LIST	01JUL2020	A81020	MARTONSIDE MEDICAL CENTRE	E01012068	ALL	5
GP_PRAC_PAT_LIST	01JUL2020	A81020	MARTONSIDE MEDICAL CENTRE	E01012071	ALL	119
GP_PRAC_PAT_LIST	01JUL2020	A81020	MARTONSIDE MEDICAL CENTRE	E01012073	ALL	117
GP_PRAC_PAT_LIST	01JUL2020	A81020	MARTONSIDE MEDICAL CENTRE	E01012074	ALL	58
GP_PRAC_PAT_LIST	01JUL2020	A81020	MARTONSIDE MEDICAL CENTRE	E01012075	ALL	25
GP_PRAC_PAT_LIST	01JUL2020	A81020	MARTONSIDE MEDICAL CENTRE	E01012076	ALL	12
GP_PRAC_PAT_LIST	01JUL2020	A81020	MARTONSIDE MEDICAL CENTRE	E01012077	ALL	14
GP_PRAC_PAT_LIST	01JUL2020	A81020	MARTONSIDE MEDICAL CENTRE	E01012078	ALL	22
GP_PRAC_PAT_LIST	01JUL2020	A81020	MARTONSIDE MEDICAL CENTRE	E01012079	ALL	66
GP_PRAC_PAT_LIST	01JUL2020	A81020	MARTONSIDE MEDICAL CENTRE	E01012080	ALL	33
GP_PRAC_PAT_LIST	01JUL2020	A81020	MARTONSIDE MEDICAL CENTRE	E01012081	ALL	33
GP_PRAC_PAT_LIST	01JUL2020	A81020	MARTONSIDE MEDICAL CENTRE	E01012082	ALL	97
GP_PRAC_PAT_LIST	01JUL2020	A81020	MARTONSIDE MEDICAL CENTRE	E01012083	ALL	52
GP_PRAC_PAT_LIST	01JUL2020	A81020	MARTONSIDE MEDICAL CENTRE	E01012084	ALL	41
GP_PRAC_PAT_LIST	01JUL2020	A81020	MARTONSIDE MEDICAL CENTRE	E01012085	ALL	44
GP_PRAC_PAT_LIST	01JUL2020	A81020	MARTONSIDE MEDICAL CENTRE	E01012088	ALL	23
GP_PRAC_PAT_LIST	01JUL2020	A81020	MARTONSIDE MEDICAL CENTRE	E01012090	ALL	5
GP_PRAC_PAT_LIST	01JUL2020	A81020	MARTONSIDE MEDICAL CENTRE	E01012091	ALL	8
GP_PRAC_PAT_LIST	01JUL2020	A81020	MARTONSIDE MEDICAL CENTRE	E01012092	ALL	21
GP_PRAC_PAT_LIST	01JUL2020	A81020	MARTONSIDE MEDICAL CENTRE	E01012093	ALL	23
GP_PRAC_PAT_LIST	01JUL2020	A81020	MARTONSIDE MEDICAL CENTRE	E01012094	ALL	79
GP_PRAC_PAT_LIST	01JUL2020	A81020	MARTONSIDE MEDICAL CENTRE	E01012114	ALL	1
GP_PRAC_PAT_LIST	01JUL2020	A81020	MARTONSIDE MEDICAL CENTRE	E01012148	ALL	6
GP_PRAC_PAT_LIST	01JUL2020	A81020	MARTONSIDE MEDICAL CENTRE	E01012149	ALL	1
GP_PRAC_PAT_LIST	01JUL2020	A81020	MARTONSIDE MEDICAL CENTRE	E01012150	ALL	10
GP_PRAC_PAT_LIST	01JUL2020	A81020	MARTONSIDE MEDICAL CENTRE	E01012151	ALL	30
GP_PRAC_PAT_LIST	01JUL2020	A81020	MARTONSIDE MEDICAL CENTRE	E01012152	ALL	59
GP_PRAC_PAT_LIST	01JUL2020	A81020	MARTONSIDE MEDICAL CENTRE	E01012185	ALL	2
GP_PRAC_PAT_LIST	01JUL2020	A81020	MARTONSIDE MEDICAL CENTRE	E01027626	ALL	5
GP_PRAC_PAT_LIST	01JUL2020	A81020	MARTONSIDE MEDICAL CENTRE	E01032552	ALL	4
GP_PRAC_PAT_LIST	01JUL2020	A81020	MARTONSIDE MEDICAL CENTRE	E01032553	ALL	2
GP_PRAC_PAT_LIST	01JUL2020	A81020	MARTONSIDE MEDICAL CENTRE	E01032593	ALL	105
GP_PRAC_PAT_LIST	01JUL2020	A81020	MARTONSIDE MEDICAL CENTRE	E01032594	ALL	57
GP_PRAC_PAT_LIST	01JUL2020	A81020	MARTONSIDE MEDICAL CENTRE	E01033468	ALL	51
GP_PRAC_PAT_LIST	01JUL2020	A81020	MARTONSIDE MEDICAL CENTRE	E01033469	ALL	228
GP_PRAC_PAT_LIST	01JUL2020	A81020	MARTONSIDE MEDICAL CENTRE	NO2011	ALL	5
GP_PRAC_PAT_LIST	01JUL2020	A81021	NORMANBY MEDICAL CENTRE	E01012007	ALL	6
GP_PRAC_PAT_LIST	01JUL2020	A81021	NORMANBY MEDICAL CENTRE	E01012008	ALL	9
GP_PRAC_PAT_LIST	01JUL2020	A81021	NORMANBY MEDICAL CENTRE	E01012009	ALL	21
GP_PRAC_PAT_LIST	01JUL2020	A81021	NORMANBY MEDICAL CENTRE	E01012010	ALL	11
GP_PRAC_PAT_LIST	01JUL2020	A81021	NORMANBY MEDICAL CENTRE	E01012011	ALL	2
GP_PRAC_PAT_LIST	01JUL2020	A81021	NORMANBY MEDICAL CENTRE	E01012012	ALL	8
GP_PRAC_PAT_LIST	01JUL2020	A81021	NORMANBY MEDICAL CENTRE	E01012013	ALL	1
GP_PRAC_PAT_LIST	01JUL2020	A81021	NORMANBY MEDICAL CENTRE	E01012014	ALL	3
GP_PRAC_PAT_LIST	01JUL2020	A81021	NORMANBY MEDICAL CENTRE	E01012015	ALL	58
GP_PRAC_PAT_LIST	01JUL2020	A81021	NORMANBY MEDICAL CENTRE	E01012016	ALL	115
GP_PRAC_PAT_LIST	01JUL2020	A81021	NORMANBY MEDICAL CENTRE	E01012017	ALL	130
GP_PRAC_PAT_LIST	01JUL2020	A81021	NORMANBY MEDICAL CENTRE	E01012018	ALL	1
GP_PRAC_PAT_LIST	01JUL2020	A81021	NORMANBY MEDICAL CENTRE	E01012020	ALL	4
GP_PRAC_PAT_LIST	01JUL2020	A81021	NORMANBY MEDICAL CENTRE	E01012021	ALL	3
GP_PRAC_PAT_LIST	01JUL2020	A81021	NORMANBY MEDICAL CENTRE	E01012022	ALL	20
GP_PRAC_PAT_LIST	01JUL2020	A81021	NORMANBY MEDICAL CENTRE	E01012023	ALL	12
GP_PRAC_PAT_LIST	01JUL2020	A81021	NORMANBY MEDICAL CENTRE	E01012024	ALL	15
GP_PRAC_PAT_LIST	01JUL2020	A81021	NORMANBY MEDICAL CENTRE	E01012025	ALL	2
GP_PRAC_PAT_LIST	01JUL2020	A81021	NORMANBY MEDICAL CENTRE	E01012026	ALL	28
GP_PRAC_PAT_LIST	01JUL2020	A81021	NORMANBY MEDICAL CENTRE	E01012027	ALL	18
GP_PRAC_PAT_LIST	01JUL2020	A81021	NORMANBY MEDICAL CENTRE	E01012030	ALL	10
GP_PRAC_PAT_LIST	01JUL2020	A81021	NORMANBY MEDICAL CENTRE	E01012031	ALL	2
GP_PRAC_PAT_LIST	01JUL2020	A81021	NORMANBY MEDICAL CENTRE	E01012032	ALL	15
GP_PRAC_PAT_LIST	01JUL2020	A81021	NORMANBY MEDICAL CENTRE	E01012033	ALL	1
GP_PRAC_PAT_LIST	01JUL2020	A81021	NORMANBY MEDICAL CENTRE	E01012034	ALL	5
GP_PRAC_PAT_LIST	01JUL2020	A81021	NORMANBY MEDICAL CENTRE	E01012035	ALL	3
GP_PRAC_PAT_LIST	01JUL2020	A81021	NORMANBY MEDICAL CENTRE	E01012036	ALL	12
GP_PRAC_PAT_LIST	01JUL2020	A81021	NORMANBY MEDICAL CENTRE	E01012037	ALL	1
GP_PRAC_PAT_LIST	01JUL2020	A81021	NORMANBY MEDICAL CENTRE	E01012039	ALL	2
GP_PRAC_PAT_LIST	01JUL2020	A81021	NORMANBY MEDICAL CENTRE	E01012040	ALL	4
GP_PRAC_PAT_LIST	01JUL2020	A81021	NORMANBY MEDICAL CENTRE	E01012044	ALL	4
GP_PRAC_PAT_LIST	01JUL2020	A81021	NORMANBY MEDICAL CENTRE	E01012046	ALL	20
GP_PRAC_PAT_LIST	01JUL2020	A81021	NORMANBY MEDICAL CENTRE	E01012047	ALL	17
GP_PRAC_PAT_LIST	01JUL2020	A81021	NORMANBY MEDICAL CENTRE	E01012048	ALL	11
GP_PRAC_PAT_LIST	01JUL2020	A81021	NORMANBY MEDICAL CENTRE	E01012049	ALL	35
GP_PRAC_PAT_LIST	01JUL2020	A81021	NORMANBY MEDICAL CENTRE	E01012050	ALL	7
GP_PRAC_PAT_LIST	01JUL2020	A81021	NORMANBY MEDICAL CENTRE	E01012051	ALL	11
GP_PRAC_PAT_LIST	01JUL2020	A81021	NORMANBY MEDICAL CENTRE	E01012052	ALL	23
GP_PRAC_PAT_LIST	01JUL2020	A81021	NORMANBY MEDICAL CENTRE	E01012053	ALL	6
GP_PRAC_PAT_LIST	01JUL2020	A81021	NORMANBY MEDICAL CENTRE	E01012054	ALL	1
GP_PRAC_PAT_LIST	01JUL2020	A81021	NORMANBY MEDICAL CENTRE	E01012055	ALL	7
GP_PRAC_PAT_LIST	01JUL2020	A81021	NORMANBY MEDICAL CENTRE	E01012056	ALL	2
GP_PRAC_PAT_LIST	01JUL2020	A81021	NORMANBY MEDICAL CENTRE	E01012057	ALL	1
GP_PRAC_PAT_LIST	01JUL2020	A81021	NORMANBY MEDICAL CENTRE	E01012058	ALL	2
GP_PRAC_PAT_LIST	01JUL2020	A81021	NORMANBY MEDICAL CENTRE	E01012059	ALL	5
GP_PRAC_PAT_LIST	01JUL2020	A81021	NORMANBY MEDICAL CENTRE	E01012060	ALL	63
GP_PRAC_PAT_LIST	01JUL2020	A81021	NORMANBY MEDICAL CENTRE	E01012061	ALL	25
GP_PRAC_PAT_LIST	01JUL2020	A81021	NORMANBY MEDICAL CENTRE	E01012062	ALL	78
GP_PRAC_PAT_LIST	01JUL2020	A81021	NORMANBY MEDICAL CENTRE	E01012063	ALL	45
GP_PRAC_PAT_LIST	01JUL2020	A81021	NORMANBY MEDICAL CENTRE	E01012064	ALL	99
GP_PRAC_PAT_LIST	01JUL2020	A81021	NORMANBY MEDICAL CENTRE	E01012065	ALL	58
GP_PRAC_PAT_LIST	01JUL2020	A81021	NORMANBY MEDICAL CENTRE	E01012066	ALL	79
GP_PRAC_PAT_LIST	01JUL2020	A81021	NORMANBY MEDICAL CENTRE	E01012067	ALL	49
GP_PRAC_PAT_LIST	01JUL2020	A81021	NORMANBY MEDICAL CENTRE	E01012068	ALL	1
GP_PRAC_PAT_LIST	01JUL2020	A81021	NORMANBY MEDICAL CENTRE	E01012071	ALL	33
GP_PRAC_PAT_LIST	01JUL2020	A81021	NORMANBY MEDICAL CENTRE	E01012073	ALL	89
GP_PRAC_PAT_LIST	01JUL2020	A81021	NORMANBY MEDICAL CENTRE	E01012074	ALL	11
GP_PRAC_PAT_LIST	01JUL2020	A81021	NORMANBY MEDICAL CENTRE	E01012075	ALL	15
GP_PRAC_PAT_LIST	01JUL2020	A81021	NORMANBY MEDICAL CENTRE	E01012076	ALL	26
GP_PRAC_PAT_LIST	01JUL2020	A81021	NORMANBY MEDICAL CENTRE	E01012077	ALL	8
GP_PRAC_PAT_LIST	01JUL2020	A81021	NORMANBY MEDICAL CENTRE	E01012079	ALL	5
GP_PRAC_PAT_LIST	01JUL2020	A81021	NORMANBY MEDICAL CENTRE	E01012080	ALL	7
GP_PRAC_PAT_LIST	01JUL2020	A81021	NORMANBY MEDICAL CENTRE	E01012081	ALL	1
GP_PRAC_PAT_LIST	01JUL2020	A81021	NORMANBY MEDICAL CENTRE	E01012082	ALL	44
GP_PRAC_PAT_LIST	01JUL2020	A81021	NORMANBY MEDICAL CENTRE	E01012083	ALL	8
GP_PRAC_PAT_LIST	01JUL2020	A81021	NORMANBY MEDICAL CENTRE	E01012084	ALL	25
GP_PRAC_PAT_LIST	01JUL2020	A81021	NORMANBY MEDICAL CENTRE	E01012085	ALL	22
GP_PRAC_PAT_LIST	01JUL2020	A81021	NORMANBY MEDICAL CENTRE	E01012088	ALL	50
GP_PRAC_PAT_LIST	01JUL2020	A81021	NORMANBY MEDICAL CENTRE	E01012089	ALL	33
GP_PRAC_PAT_LIST	01JUL2020	A81021	NORMANBY MEDICAL CENTRE	E01012090	ALL	29
GP_PRAC_PAT_LIST	01JUL2020	A81021	NORMANBY MEDICAL CENTRE	E01012091	ALL	49
GP_PRAC_PAT_LIST	01JUL2020	A81021	NORMANBY MEDICAL CENTRE	E01012093	ALL	11
GP_PRAC_PAT_LIST	01JUL2020	A81021	NORMANBY MEDICAL CENTRE	E01012094	ALL	14
GP_PRAC_PAT_LIST	01JUL2020	A81021	NORMANBY MEDICAL CENTRE	E01012100	ALL	1
GP_PRAC_PAT_LIST	01JUL2020	A81021	NORMANBY MEDICAL CENTRE	E01012108	ALL	429
GP_PRAC_PAT_LIST	01JUL2020	A81021	NORMANBY MEDICAL CENTRE	E01012109	ALL	412
GP_PRAC_PAT_LIST	01JUL2020	A81021	NORMANBY MEDICAL CENTRE	E01012110	ALL	495
GP_PRAC_PAT_LIST	01JUL2020	A81021	NORMANBY MEDICAL CENTRE	E01012111	ALL	406
GP_PRAC_PAT_LIST	01JUL2020	A81021	NORMANBY MEDICAL CENTRE	E01012112	ALL	514
GP_PRAC_PAT_LIST	01JUL2020	A81021	NORMANBY MEDICAL CENTRE	E01012113	ALL	382
GP_PRAC_PAT_LIST	01JUL2020	A81021	NORMANBY MEDICAL CENTRE	E01012114	ALL	382
GP_PRAC_PAT_LIST	01JUL2020	A81021	NORMANBY MEDICAL CENTRE	E01012119	ALL	36
GP_PRAC_PAT_LIST	01JUL2020	A81021	NORMANBY MEDICAL CENTRE	E01012124	ALL	1
GP_PRAC_PAT_LIST	01JUL2020	A81021	NORMANBY MEDICAL CENTRE	E01012131	ALL	1
GP_PRAC_PAT_LIST	01JUL2020	A81021	NORMANBY MEDICAL CENTRE	E01012138	ALL	2
GP_PRAC_PAT_LIST	01JUL2020	A81021	NORMANBY MEDICAL CENTRE	E01012145	ALL	535
GP_PRAC_PAT_LIST	01JUL2020	A81021	NORMANBY MEDICAL CENTRE	E01012146	ALL	516
GP_PRAC_PAT_LIST	01JUL2020	A81021	NORMANBY MEDICAL CENTRE	E01012147	ALL	896
GP_PRAC_PAT_LIST	01JUL2020	A81021	NORMANBY MEDICAL CENTRE	E01012148	ALL	207
GP_PRAC_PAT_LIST	01JUL2020	A81021	NORMANBY MEDICAL CENTRE	E01012149	ALL	409
GP_PRAC_PAT_LIST	01JUL2020	A81021	NORMANBY MEDICAL CENTRE	E01012150	ALL	232
GP_PRAC_PAT_LIST	01JUL2020	A81021	NORMANBY MEDICAL CENTRE	E01012151	ALL	203
GP_PRAC_PAT_LIST	01JUL2020	A81021	NORMANBY MEDICAL CENTRE	E01012152	ALL	202
GP_PRAC_PAT_LIST	01JUL2020	A81021	NORMANBY MEDICAL CENTRE	E01012167	ALL	764
GP_PRAC_PAT_LIST	01JUL2020	A81021	NORMANBY MEDICAL CENTRE	E01012168	ALL	832
GP_PRAC_PAT_LIST	01JUL2020	A81021	NORMANBY MEDICAL CENTRE	E01012170	ALL	356
GP_PRAC_PAT_LIST	01JUL2020	A81021	NORMANBY MEDICAL CENTRE	E01012171	ALL	430
GP_PRAC_PAT_LIST	01JUL2020	A81021	NORMANBY MEDICAL CENTRE	E01012172	ALL	435
GP_PRAC_PAT_LIST	01JUL2020	A81021	NORMANBY MEDICAL CENTRE	E01012173	ALL	459
GP_PRAC_PAT_LIST	01JUL2020	A81021	NORMANBY MEDICAL CENTRE	E01012174	ALL	402
GP_PRAC_PAT_LIST	01JUL2020	A81021	NORMANBY MEDICAL CENTRE	E01012175	ALL	403
GP_PRAC_PAT_LIST	01JUL2020	A81021	NORMANBY MEDICAL CENTRE	E01012177	ALL	3
GP_PRAC_PAT_LIST	01JUL2020	A81021	NORMANBY MEDICAL CENTRE	E01012179	ALL	1
GP_PRAC_PAT_LIST	01JUL2020	A81021	NORMANBY MEDICAL CENTRE	E01012180	ALL	1
GP_PRAC_PAT_LIST	01JUL2020	A81021	NORMANBY MEDICAL CENTRE	E01012181	ALL	1
GP_PRAC_PAT_LIST	01JUL2020	A81021	NORMANBY MEDICAL CENTRE	E01012210	ALL	2
GP_PRAC_PAT_LIST	01JUL2020	A81021	NORMANBY MEDICAL CENTRE	E01012211	ALL	1
GP_PRAC_PAT_LIST	01JUL2020	A81021	NORMANBY MEDICAL CENTRE	E01012230	ALL	1
GP_PRAC_PAT_LIST	01JUL2020	A81021	NORMANBY MEDICAL CENTRE	E01012232	ALL	1
GP_PRAC_PAT_LIST	01JUL2020	A81021	NORMANBY MEDICAL CENTRE	E01012272	ALL	1
GP_PRAC_PAT_LIST	01JUL2020	A81021	NORMANBY MEDICAL CENTRE	E01012298	ALL	2
GP_PRAC_PAT_LIST	01JUL2020	A81021	NORMANBY MEDICAL CENTRE	E01012299	ALL	2
GP_PRAC_PAT_LIST	01JUL2020	A81021	NORMANBY MEDICAL CENTRE	E01012303	ALL	1
GP_PRAC_PAT_LIST	01JUL2020	A81021	NORMANBY MEDICAL CENTRE	E01012336	ALL	1
GP_PRAC_PAT_LIST	01JUL2020	A81021	NORMANBY MEDICAL CENTRE	E01027627	ALL	2
GP_PRAC_PAT_LIST	01JUL2020	A81021	NORMANBY MEDICAL CENTRE	E01032549	ALL	3
GP_PRAC_PAT_LIST	01JUL2020	A81021	NORMANBY MEDICAL CENTRE	E01032553	ALL	4
GP_PRAC_PAT_LIST	01JUL2020	A81021	NORMANBY MEDICAL CENTRE	E01032593	ALL	113
GP_PRAC_PAT_LIST	01JUL2020	A81021	NORMANBY MEDICAL CENTRE	E01032594	ALL	86
GP_PRAC_PAT_LIST	01JUL2020	A81021	NORMANBY MEDICAL CENTRE	E01033469	ALL	3
GP_PRAC_PAT_LIST	01JUL2020	A81021	NORMANBY MEDICAL CENTRE	E01033470	ALL	625
GP_PRAC_PAT_LIST	01JUL2020	A81021	NORMANBY MEDICAL CENTRE	E01033471	ALL	651
GP_PRAC_PAT_LIST	01JUL2020	A81021	NORMANBY MEDICAL CENTRE	E01033472	ALL	1
GP_PRAC_PAT_LIST	01JUL2020	A81021	NORMANBY MEDICAL CENTRE	E01033475	ALL	3
GP_PRAC_PAT_LIST	01JUL2020	A81021	NORMANBY MEDICAL CENTRE	E01033478	ALL	2
GP_PRAC_PAT_LIST	01JUL2020	A81021	NORMANBY MEDICAL CENTRE	NO2011	ALL	16
GP_PRAC_PAT_LIST	01JUL2020	A81022	HILLSIDE PRACTICE	E01012017	ALL	2
GP_PRAC_PAT_LIST	01JUL2020	A81022	HILLSIDE PRACTICE	E01012022	ALL	1
GP_PRAC_PAT_LIST	01JUL2020	A81022	HILLSIDE PRACTICE	E01012034	ALL	1
GP_PRAC_PAT_LIST	01JUL2020	A81022	HILLSIDE PRACTICE	E01012059	ALL	2
GP_PRAC_PAT_LIST	01JUL2020	A81022	HILLSIDE PRACTICE	E01012061	ALL	1
GP_PRAC_PAT_LIST	01JUL2020	A81022	HILLSIDE PRACTICE	E01012071	ALL	1
GP_PRAC_PAT_LIST	01JUL2020	A81022	HILLSIDE PRACTICE	E01012083	ALL	1
GP_PRAC_PAT_LIST	01JUL2020	A81022	HILLSIDE PRACTICE	E01012095	ALL	272
GP_PRAC_PAT_LIST	01JUL2020	A81022	HILLSIDE PRACTICE	E01012096	ALL	57
GP_PRAC_PAT_LIST	01JUL2020	A81022	HILLSIDE PRACTICE	E01012097	ALL	267
GP_PRAC_PAT_LIST	01JUL2020	A81022	HILLSIDE PRACTICE	E01012098	ALL	286
GP_PRAC_PAT_LIST	01JUL2020	A81022	HILLSIDE PRACTICE	E01012099	ALL	278
GP_PRAC_PAT_LIST	01JUL2020	A81022	HILLSIDE PRACTICE	E01012100	ALL	3
GP_PRAC_PAT_LIST	01JUL2020	A81022	HILLSIDE PRACTICE	E01012102	ALL	2
GP_PRAC_PAT_LIST	01JUL2020	A81022	HILLSIDE PRACTICE	E01012106	ALL	1
GP_PRAC_PAT_LIST	01JUL2020	A81022	HILLSIDE PRACTICE	E01012107	ALL	1
GP_PRAC_PAT_LIST	01JUL2020	A81022	HILLSIDE PRACTICE	E01012109	ALL	1
GP_PRAC_PAT_LIST	01JUL2020	A81022	HILLSIDE PRACTICE	E01012110	ALL	5
GP_PRAC_PAT_LIST	01JUL2020	A81022	HILLSIDE PRACTICE	E01012117	ALL	10
GP_PRAC_PAT_LIST	01JUL2020	A81022	HILLSIDE PRACTICE	E01012118	ALL	4
GP_PRAC_PAT_LIST	01JUL2020	A81022	HILLSIDE PRACTICE	E01012119	ALL	12
GP_PRAC_PAT_LIST	01JUL2020	A81022	HILLSIDE PRACTICE	E01012120	ALL	11
GP_PRAC_PAT_LIST	01JUL2020	A81022	HILLSIDE PRACTICE	E01012121	ALL	1
GP_PRAC_PAT_LIST	01JUL2020	A81022	HILLSIDE PRACTICE	E01012124	ALL	5
GP_PRAC_PAT_LIST	01JUL2020	A81022	HILLSIDE PRACTICE	E01012127	ALL	2
GP_PRAC_PAT_LIST	01JUL2020	A81022	HILLSIDE PRACTICE	E01012130	ALL	4
GP_PRAC_PAT_LIST	01JUL2020	A81022	HILLSIDE PRACTICE	E01012131	ALL	1
GP_PRAC_PAT_LIST	01JUL2020	A81022	HILLSIDE PRACTICE	E01012132	ALL	1291
GP_PRAC_PAT_LIST	01JUL2020	A81022	HILLSIDE PRACTICE	E01012134	ALL	8
GP_PRAC_PAT_LIST	01JUL2020	A81022	HILLSIDE PRACTICE	E01012136	ALL	1
GP_PRAC_PAT_LIST	01JUL2020	A81022	HILLSIDE PRACTICE	E01012137	ALL	21
GP_PRAC_PAT_LIST	01JUL2020	A81022	HILLSIDE PRACTICE	E01012138	ALL	26
GP_PRAC_PAT_LIST	01JUL2020	A81022	HILLSIDE PRACTICE	E01012139	ALL	10
GP_PRAC_PAT_LIST	01JUL2020	A81022	HILLSIDE PRACTICE	E01012140	ALL	8
GP_PRAC_PAT_LIST	01JUL2020	A81022	HILLSIDE PRACTICE	E01012141	ALL	6
GP_PRAC_PAT_LIST	01JUL2020	A81022	HILLSIDE PRACTICE	E01012145	ALL	4
GP_PRAC_PAT_LIST	01JUL2020	A81022	HILLSIDE PRACTICE	E01012147	ALL	2
GP_PRAC_PAT_LIST	01JUL2020	A81022	HILLSIDE PRACTICE	E01012154	ALL	18
GP_PRAC_PAT_LIST	01JUL2020	A81022	HILLSIDE PRACTICE	E01012155	ALL	33
GP_PRAC_PAT_LIST	01JUL2020	A81022	HILLSIDE PRACTICE	E01012156	ALL	10
GP_PRAC_PAT_LIST	01JUL2020	A81022	HILLSIDE PRACTICE	E01012157	ALL	21
GP_PRAC_PAT_LIST	01JUL2020	A81022	HILLSIDE PRACTICE	E01012158	ALL	36
GP_PRAC_PAT_LIST	01JUL2020	A81022	HILLSIDE PRACTICE	E01012159	ALL	22
GP_PRAC_PAT_LIST	01JUL2020	A81022	HILLSIDE PRACTICE	E01012160	ALL	28
GP_PRAC_PAT_LIST	01JUL2020	A81022	HILLSIDE PRACTICE	E01012161	ALL	24
GP_PRAC_PAT_LIST	01JUL2020	A81022	HILLSIDE PRACTICE	E01012162	ALL	975
GP_PRAC_PAT_LIST	01JUL2020	A81022	HILLSIDE PRACTICE	E01012163	ALL	1896
GP_PRAC_PAT_LIST	01JUL2020	A81022	HILLSIDE PRACTICE	E01012164	ALL	1265
GP_PRAC_PAT_LIST	01JUL2020	A81022	HILLSIDE PRACTICE	E01012165	ALL	1921
GP_PRAC_PAT_LIST	01JUL2020	A81022	HILLSIDE PRACTICE	E01012167	ALL	1
GP_PRAC_PAT_LIST	01JUL2020	A81022	HILLSIDE PRACTICE	E01012176	ALL	3
GP_PRAC_PAT_LIST	01JUL2020	A81022	HILLSIDE PRACTICE	E01012177	ALL	3
GP_PRAC_PAT_LIST	01JUL2020	A81022	HILLSIDE PRACTICE	E01012178	ALL	3
GP_PRAC_PAT_LIST	01JUL2020	A81022	HILLSIDE PRACTICE	E01012179	ALL	7
GP_PRAC_PAT_LIST	01JUL2020	A81022	HILLSIDE PRACTICE	E01012181	ALL	1035
GP_PRAC_PAT_LIST	01JUL2020	A81022	HILLSIDE PRACTICE	E01012182	ALL	6
GP_PRAC_PAT_LIST	01JUL2020	A81022	HILLSIDE PRACTICE	E01012183	ALL	5
GP_PRAC_PAT_LIST	01JUL2020	A81022	HILLSIDE PRACTICE	E01012184	ALL	6
GP_PRAC_PAT_LIST	01JUL2020	A81022	HILLSIDE PRACTICE	E01012186	ALL	5
GP_PRAC_PAT_LIST	01JUL2020	A81022	HILLSIDE PRACTICE	E01012233	ALL	2
GP_PRAC_PAT_LIST	01JUL2020	A81022	HILLSIDE PRACTICE	E01012235	ALL	1
GP_PRAC_PAT_LIST	01JUL2020	A81022	HILLSIDE PRACTICE	E01012238	ALL	2
GP_PRAC_PAT_LIST	01JUL2020	A81022	HILLSIDE PRACTICE	E01012258	ALL	1
GP_PRAC_PAT_LIST	01JUL2020	A81022	HILLSIDE PRACTICE	E01012264	ALL	1
GP_PRAC_PAT_LIST	01JUL2020	A81022	HILLSIDE PRACTICE	E01020788	ALL	1
GP_PRAC_PAT_LIST	01JUL2020	A81022	HILLSIDE PRACTICE	E01027603	ALL	2
GP_PRAC_PAT_LIST	01JUL2020	A81022	HILLSIDE PRACTICE	E01027840	ALL	1
GP_PRAC_PAT_LIST	01JUL2020	A81022	HILLSIDE PRACTICE	E01032548	ALL	9
GP_PRAC_PAT_LIST	01JUL2020	A81022	HILLSIDE PRACTICE	E01032549	ALL	20
GP_PRAC_PAT_LIST	01JUL2020	A81022	HILLSIDE PRACTICE	E01032552	ALL	1
GP_PRAC_PAT_LIST	01JUL2020	A81022	HILLSIDE PRACTICE	E01032560	ALL	1
GP_PRAC_PAT_LIST	01JUL2020	A81022	HILLSIDE PRACTICE	E01032593	ALL	7
GP_PRAC_PAT_LIST	01JUL2020	A81022	HILLSIDE PRACTICE	E01033472	ALL	6
GP_PRAC_PAT_LIST	01JUL2020	A81022	HILLSIDE PRACTICE	E01033473	ALL	25
GP_PRAC_PAT_LIST	01JUL2020	A81023	THE ENDEAVOUR PRACTICE	E01008240	ALL	1
GP_PRAC_PAT_LIST	01JUL2020	A81023	THE ENDEAVOUR PRACTICE	E01011974	ALL	1
GP_PRAC_PAT_LIST	01JUL2020	A81023	THE ENDEAVOUR PRACTICE	E01011998	ALL	1
GP_PRAC_PAT_LIST	01JUL2020	A81023	THE ENDEAVOUR PRACTICE	E01012007	ALL	42
GP_PRAC_PAT_LIST	01JUL2020	A81023	THE ENDEAVOUR PRACTICE	E01012008	ALL	56
GP_PRAC_PAT_LIST	01JUL2020	A81023	THE ENDEAVOUR PRACTICE	E01012009	ALL	68
GP_PRAC_PAT_LIST	01JUL2020	A81023	THE ENDEAVOUR PRACTICE	E01012010	ALL	45
GP_PRAC_PAT_LIST	01JUL2020	A81023	THE ENDEAVOUR PRACTICE	E01012011	ALL	160
GP_PRAC_PAT_LIST	01JUL2020	A81023	THE ENDEAVOUR PRACTICE	E01012012	ALL	60
GP_PRAC_PAT_LIST	01JUL2020	A81023	THE ENDEAVOUR PRACTICE	E01012013	ALL	78
GP_PRAC_PAT_LIST	01JUL2020	A81023	THE ENDEAVOUR PRACTICE	E01012014	ALL	150
GP_PRAC_PAT_LIST	01JUL2020	A81023	THE ENDEAVOUR PRACTICE	E01012015	ALL	108
GP_PRAC_PAT_LIST	01JUL2020	A81023	THE ENDEAVOUR PRACTICE	E01012016	ALL	108
GP_PRAC_PAT_LIST	01JUL2020	A81023	THE ENDEAVOUR PRACTICE	E01012017	ALL	67
GP_PRAC_PAT_LIST	01JUL2020	A81023	THE ENDEAVOUR PRACTICE	E01012018	ALL	46
GP_PRAC_PAT_LIST	01JUL2020	A81023	THE ENDEAVOUR PRACTICE	E01012019	ALL	77
GP_PRAC_PAT_LIST	01JUL2020	A81023	THE ENDEAVOUR PRACTICE	E01012020	ALL	105
GP_PRAC_PAT_LIST	01JUL2020	A81023	THE ENDEAVOUR PRACTICE	E01012021	ALL	83
GP_PRAC_PAT_LIST	01JUL2020	A81023	THE ENDEAVOUR PRACTICE	E01012022	ALL	61
GP_PRAC_PAT_LIST	01JUL2020	A81023	THE ENDEAVOUR PRACTICE	E01012023	ALL	47
GP_PRAC_PAT_LIST	01JUL2020	A81023	THE ENDEAVOUR PRACTICE	E01012024	ALL	40
GP_PRAC_PAT_LIST	01JUL2020	A81023	THE ENDEAVOUR PRACTICE	E01012025	ALL	38
GP_PRAC_PAT_LIST	01JUL2020	A81023	THE ENDEAVOUR PRACTICE	E01012026	ALL	119
GP_PRAC_PAT_LIST	01JUL2020	A81023	THE ENDEAVOUR PRACTICE	E01012027	ALL	115
GP_PRAC_PAT_LIST	01JUL2020	A81023	THE ENDEAVOUR PRACTICE	E01012030	ALL	25
GP_PRAC_PAT_LIST	01JUL2020	A81023	THE ENDEAVOUR PRACTICE	E01012031	ALL	28
GP_PRAC_PAT_LIST	01JUL2020	A81023	THE ENDEAVOUR PRACTICE	E01012032	ALL	43
GP_PRAC_PAT_LIST	01JUL2020	A81023	THE ENDEAVOUR PRACTICE	E01012033	ALL	44
GP_PRAC_PAT_LIST	01JUL2020	A81023	THE ENDEAVOUR PRACTICE	E01012034	ALL	30
GP_PRAC_PAT_LIST	01JUL2020	A81023	THE ENDEAVOUR PRACTICE	E01012035	ALL	33
GP_PRAC_PAT_LIST	01JUL2020	A81023	THE ENDEAVOUR PRACTICE	E01012036	ALL	195
GP_PRAC_PAT_LIST	01JUL2020	A81023	THE ENDEAVOUR PRACTICE	E01012037	ALL	173
GP_PRAC_PAT_LIST	01JUL2020	A81023	THE ENDEAVOUR PRACTICE	E01012038	ALL	121
GP_PRAC_PAT_LIST	01JUL2020	A81023	THE ENDEAVOUR PRACTICE	E01012039	ALL	194
GP_PRAC_PAT_LIST	01JUL2020	A81023	THE ENDEAVOUR PRACTICE	E01012040	ALL	189
GP_PRAC_PAT_LIST	01JUL2020	A81023	THE ENDEAVOUR PRACTICE	E01012041	ALL	125
GP_PRAC_PAT_LIST	01JUL2020	A81023	THE ENDEAVOUR PRACTICE	E01012042	ALL	30
GP_PRAC_PAT_LIST	01JUL2020	A81023	THE ENDEAVOUR PRACTICE	E01012043	ALL	45
GP_PRAC_PAT_LIST	01JUL2020	A81023	THE ENDEAVOUR PRACTICE	E01012044	ALL	56
GP_PRAC_PAT_LIST	01JUL2020	A81023	THE ENDEAVOUR PRACTICE	E01012045	ALL	57
GP_PRAC_PAT_LIST	01JUL2020	A81023	THE ENDEAVOUR PRACTICE	E01012046	ALL	56
GP_PRAC_PAT_LIST	01JUL2020	A81023	THE ENDEAVOUR PRACTICE	E01012047	ALL	72
GP_PRAC_PAT_LIST	01JUL2020	A81023	THE ENDEAVOUR PRACTICE	E01012048	ALL	69
GP_PRAC_PAT_LIST	01JUL2020	A81023	THE ENDEAVOUR PRACTICE	E01012049	ALL	58
GP_PRAC_PAT_LIST	01JUL2020	A81023	THE ENDEAVOUR PRACTICE	E01012050	ALL	93
GP_PRAC_PAT_LIST	01JUL2020	A81023	THE ENDEAVOUR PRACTICE	E01012051	ALL	71
GP_PRAC_PAT_LIST	01JUL2020	A81023	THE ENDEAVOUR PRACTICE	E01012052	ALL	48
GP_PRAC_PAT_LIST	01JUL2020	A81023	THE ENDEAVOUR PRACTICE	E01012053	ALL	32
GP_PRAC_PAT_LIST	01JUL2020	A81023	THE ENDEAVOUR PRACTICE	E01012054	ALL	102
GP_PRAC_PAT_LIST	01JUL2020	A81023	THE ENDEAVOUR PRACTICE	E01012055	ALL	80
GP_PRAC_PAT_LIST	01JUL2020	A81023	THE ENDEAVOUR PRACTICE	E01012056	ALL	176
GP_PRAC_PAT_LIST	01JUL2020	A81023	THE ENDEAVOUR PRACTICE	E01012057	ALL	79
GP_PRAC_PAT_LIST	01JUL2020	A81023	THE ENDEAVOUR PRACTICE	E01012058	ALL	58
GP_PRAC_PAT_LIST	01JUL2020	A81023	THE ENDEAVOUR PRACTICE	E01012059	ALL	62
GP_PRAC_PAT_LIST	01JUL2020	A81023	THE ENDEAVOUR PRACTICE	E01012060	ALL	84
GP_PRAC_PAT_LIST	01JUL2020	A81023	THE ENDEAVOUR PRACTICE	E01012061	ALL	74
GP_PRAC_PAT_LIST	01JUL2020	A81023	THE ENDEAVOUR PRACTICE	E01012062	ALL	40
GP_PRAC_PAT_LIST	01JUL2020	A81023	THE ENDEAVOUR PRACTICE	E01012063	ALL	47
GP_PRAC_PAT_LIST	01JUL2020	A81023	THE ENDEAVOUR PRACTICE	E01012064	ALL	88
GP_PRAC_PAT_LIST	01JUL2020	A81023	THE ENDEAVOUR PRACTICE	E01012065	ALL	45
GP_PRAC_PAT_LIST	01JUL2020	A81023	THE ENDEAVOUR PRACTICE	E01012066	ALL	40
GP_PRAC_PAT_LIST	01JUL2020	A81023	THE ENDEAVOUR PRACTICE	E01012067	ALL	38
GP_PRAC_PAT_LIST	01JUL2020	A81023	THE ENDEAVOUR PRACTICE	E01012068	ALL	341
GP_PRAC_PAT_LIST	01JUL2020	A81023	THE ENDEAVOUR PRACTICE	E01012071	ALL	24
GP_PRAC_PAT_LIST	01JUL2020	A81023	THE ENDEAVOUR PRACTICE	E01012073	ALL	23
GP_PRAC_PAT_LIST	01JUL2020	A81023	THE ENDEAVOUR PRACTICE	E01012074	ALL	76
GP_PRAC_PAT_LIST	01JUL2020	A81023	THE ENDEAVOUR PRACTICE	E01012075	ALL	66
GP_PRAC_PAT_LIST	01JUL2020	A81023	THE ENDEAVOUR PRACTICE	E01012076	ALL	64
GP_PRAC_PAT_LIST	01JUL2020	A81023	THE ENDEAVOUR PRACTICE	E01012077	ALL	82
GP_PRAC_PAT_LIST	01JUL2020	A81023	THE ENDEAVOUR PRACTICE	E01012078	ALL	77
GP_PRAC_PAT_LIST	01JUL2020	A81023	THE ENDEAVOUR PRACTICE	E01012079	ALL	67
GP_PRAC_PAT_LIST	01JUL2020	A81023	THE ENDEAVOUR PRACTICE	E01012080	ALL	74
GP_PRAC_PAT_LIST	01JUL2020	A81023	THE ENDEAVOUR PRACTICE	E01012081	ALL	69
GP_PRAC_PAT_LIST	01JUL2020	A81023	THE ENDEAVOUR PRACTICE	E01012082	ALL	74
GP_PRAC_PAT_LIST	01JUL2020	A81023	THE ENDEAVOUR PRACTICE	E01012083	ALL	86
GP_PRAC_PAT_LIST	01JUL2020	A81023	THE ENDEAVOUR PRACTICE	E01012084	ALL	73
GP_PRAC_PAT_LIST	01JUL2020	A81023	THE ENDEAVOUR PRACTICE	E01012085	ALL	91
GP_PRAC_PAT_LIST	01JUL2020	A81023	THE ENDEAVOUR PRACTICE	E01012088	ALL	81
GP_PRAC_PAT_LIST	01JUL2020	A81023	THE ENDEAVOUR PRACTICE	E01012089	ALL	83
GP_PRAC_PAT_LIST	01JUL2020	A81023	THE ENDEAVOUR PRACTICE	E01012090	ALL	81
GP_PRAC_PAT_LIST	01JUL2020	A81023	THE ENDEAVOUR PRACTICE	E01012091	ALL	92
GP_PRAC_PAT_LIST	01JUL2020	A81023	THE ENDEAVOUR PRACTICE	E01012092	ALL	242
GP_PRAC_PAT_LIST	01JUL2020	A81023	THE ENDEAVOUR PRACTICE	E01012093	ALL	200
GP_PRAC_PAT_LIST	01JUL2020	A81023	THE ENDEAVOUR PRACTICE	E01012094	ALL	203
GP_PRAC_PAT_LIST	01JUL2020	A81023	THE ENDEAVOUR PRACTICE	E01012105	ALL	1
GP_PRAC_PAT_LIST	01JUL2020	A81023	THE ENDEAVOUR PRACTICE	E01012108	ALL	2
GP_PRAC_PAT_LIST	01JUL2020	A81023	THE ENDEAVOUR PRACTICE	E01012110	ALL	4
GP_PRAC_PAT_LIST	01JUL2020	A81023	THE ENDEAVOUR PRACTICE	E01012112	ALL	6
GP_PRAC_PAT_LIST	01JUL2020	A81023	THE ENDEAVOUR PRACTICE	E01012113	ALL	4
GP_PRAC_PAT_LIST	01JUL2020	A81023	THE ENDEAVOUR PRACTICE	E01012114	ALL	3
GP_PRAC_PAT_LIST	01JUL2020	A81023	THE ENDEAVOUR PRACTICE	E01012117	ALL	2
GP_PRAC_PAT_LIST	01JUL2020	A81023	THE ENDEAVOUR PRACTICE	E01012120	ALL	1
GP_PRAC_PAT_LIST	01JUL2020	A81023	THE ENDEAVOUR PRACTICE	E01012128	ALL	1
GP_PRAC_PAT_LIST	01JUL2020	A81023	THE ENDEAVOUR PRACTICE	E01012131	ALL	3
GP_PRAC_PAT_LIST	01JUL2020	A81023	THE ENDEAVOUR PRACTICE	E01012138	ALL	5
GP_PRAC_PAT_LIST	01JUL2020	A81023	THE ENDEAVOUR PRACTICE	E01012139	ALL	1
GP_PRAC_PAT_LIST	01JUL2020	A81023	THE ENDEAVOUR PRACTICE	E01012142	ALL	1
GP_PRAC_PAT_LIST	01JUL2020	A81023	THE ENDEAVOUR PRACTICE	E01012144	ALL	3
GP_PRAC_PAT_LIST	01JUL2020	A81023	THE ENDEAVOUR PRACTICE	E01012145	ALL	4
GP_PRAC_PAT_LIST	01JUL2020	A81023	THE ENDEAVOUR PRACTICE	E01012146	ALL	1
GP_PRAC_PAT_LIST	01JUL2020	A81023	THE ENDEAVOUR PRACTICE	E01012147	ALL	5
GP_PRAC_PAT_LIST	01JUL2020	A81023	THE ENDEAVOUR PRACTICE	E01012148	ALL	22
GP_PRAC_PAT_LIST	01JUL2020	A81023	THE ENDEAVOUR PRACTICE	E01012149	ALL	13
GP_PRAC_PAT_LIST	01JUL2020	A81023	THE ENDEAVOUR PRACTICE	E01012150	ALL	41
GP_PRAC_PAT_LIST	01JUL2020	A81023	THE ENDEAVOUR PRACTICE	E01012151	ALL	36
GP_PRAC_PAT_LIST	01JUL2020	A81023	THE ENDEAVOUR PRACTICE	E01012152	ALL	21
GP_PRAC_PAT_LIST	01JUL2020	A81023	THE ENDEAVOUR PRACTICE	E01012154	ALL	1
GP_PRAC_PAT_LIST	01JUL2020	A81023	THE ENDEAVOUR PRACTICE	E01012157	ALL	1
GP_PRAC_PAT_LIST	01JUL2020	A81023	THE ENDEAVOUR PRACTICE	E01012164	ALL	2
GP_PRAC_PAT_LIST	01JUL2020	A81023	THE ENDEAVOUR PRACTICE	E01012167	ALL	6
GP_PRAC_PAT_LIST	01JUL2020	A81023	THE ENDEAVOUR PRACTICE	E01012168	ALL	2
GP_PRAC_PAT_LIST	01JUL2020	A81023	THE ENDEAVOUR PRACTICE	E01012170	ALL	9
GP_PRAC_PAT_LIST	01JUL2020	A81023	THE ENDEAVOUR PRACTICE	E01012171	ALL	2
GP_PRAC_PAT_LIST	01JUL2020	A81023	THE ENDEAVOUR PRACTICE	E01012172	ALL	9
GP_PRAC_PAT_LIST	01JUL2020	A81023	THE ENDEAVOUR PRACTICE	E01012174	ALL	2
GP_PRAC_PAT_LIST	01JUL2020	A81023	THE ENDEAVOUR PRACTICE	E01012175	ALL	7
GP_PRAC_PAT_LIST	01JUL2020	A81023	THE ENDEAVOUR PRACTICE	E01012178	ALL	2
GP_PRAC_PAT_LIST	01JUL2020	A81023	THE ENDEAVOUR PRACTICE	E01012179	ALL	1
GP_PRAC_PAT_LIST	01JUL2020	A81023	THE ENDEAVOUR PRACTICE	E01012186	ALL	1
GP_PRAC_PAT_LIST	01JUL2020	A81023	THE ENDEAVOUR PRACTICE	E01012191	ALL	1
GP_PRAC_PAT_LIST	01JUL2020	A81023	THE ENDEAVOUR PRACTICE	E01012194	ALL	2
GP_PRAC_PAT_LIST	01JUL2020	A81023	THE ENDEAVOUR PRACTICE	E01012197	ALL	1
GP_PRAC_PAT_LIST	01JUL2020	A81023	THE ENDEAVOUR PRACTICE	E01012198	ALL	6
GP_PRAC_PAT_LIST	01JUL2020	A81023	THE ENDEAVOUR PRACTICE	E01012201	ALL	3
GP_PRAC_PAT_LIST	01JUL2020	A81023	THE ENDEAVOUR PRACTICE	E01012203	ALL	1
GP_PRAC_PAT_LIST	01JUL2020	A81023	THE ENDEAVOUR PRACTICE	E01012206	ALL	1
GP_PRAC_PAT_LIST	01JUL2020	A81023	THE ENDEAVOUR PRACTICE	E01012207	ALL	4
GP_PRAC_PAT_LIST	01JUL2020	A81023	THE ENDEAVOUR PRACTICE	E01012217	ALL	5
GP_PRAC_PAT_LIST	01JUL2020	A81023	THE ENDEAVOUR PRACTICE	E01012218	ALL	3
GP_PRAC_PAT_LIST	01JUL2020	A81023	THE ENDEAVOUR PRACTICE	E01012219	ALL	3
GP_PRAC_PAT_LIST	01JUL2020	A81023	THE ENDEAVOUR PRACTICE	E01012224	ALL	4
GP_PRAC_PAT_LIST	01JUL2020	A81023	THE ENDEAVOUR PRACTICE	E01012225	ALL	1
GP_PRAC_PAT_LIST	01JUL2020	A81023	THE ENDEAVOUR PRACTICE	E01012227	ALL	2
GP_PRAC_PAT_LIST	01JUL2020	A81023	THE ENDEAVOUR PRACTICE	E01012230	ALL	1
GP_PRAC_PAT_LIST	01JUL2020	A81023	THE ENDEAVOUR PRACTICE	E01012232	ALL	1
GP_PRAC_PAT_LIST	01JUL2020	A81023	THE ENDEAVOUR PRACTICE	E01012233	ALL	4
GP_PRAC_PAT_LIST	01JUL2020	A81023	THE ENDEAVOUR PRACTICE	E01012234	ALL	1
GP_PRAC_PAT_LIST	01JUL2020	A81023	THE ENDEAVOUR PRACTICE	E01012239	ALL	11
GP_PRAC_PAT_LIST	01JUL2020	A81023	THE ENDEAVOUR PRACTICE	E01012241	ALL	6
GP_PRAC_PAT_LIST	01JUL2020	A81023	THE ENDEAVOUR PRACTICE	E01012243	ALL	1
GP_PRAC_PAT_LIST	01JUL2020	A81023	THE ENDEAVOUR PRACTICE	E01012246	ALL	1
GP_PRAC_PAT_LIST	01JUL2020	A81023	THE ENDEAVOUR PRACTICE	E01012247	ALL	1
GP_PRAC_PAT_LIST	01JUL2020	A81023	THE ENDEAVOUR PRACTICE	E01012248	ALL	1
GP_PRAC_PAT_LIST	01JUL2020	A81023	THE ENDEAVOUR PRACTICE	E01012252	ALL	1
GP_PRAC_PAT_LIST	01JUL2020	A81023	THE ENDEAVOUR PRACTICE	E01012254	ALL	2
GP_PRAC_PAT_LIST	01JUL2020	A81023	THE ENDEAVOUR PRACTICE	E01012259	ALL	2
GP_PRAC_PAT_LIST	01JUL2020	A81023	THE ENDEAVOUR PRACTICE	E01012261	ALL	2
GP_PRAC_PAT_LIST	01JUL2020	A81023	THE ENDEAVOUR PRACTICE	E01012262	ALL	2
GP_PRAC_PAT_LIST	01JUL2020	A81023	THE ENDEAVOUR PRACTICE	E01012264	ALL	2
GP_PRAC_PAT_LIST	01JUL2020	A81023	THE ENDEAVOUR PRACTICE	E01012266	ALL	8
GP_PRAC_PAT_LIST	01JUL2020	A81023	THE ENDEAVOUR PRACTICE	E01012267	ALL	1
GP_PRAC_PAT_LIST	01JUL2020	A81023	THE ENDEAVOUR PRACTICE	E01012268	ALL	1
GP_PRAC_PAT_LIST	01JUL2020	A81023	THE ENDEAVOUR PRACTICE	E01012269	ALL	1
GP_PRAC_PAT_LIST	01JUL2020	A81023	THE ENDEAVOUR PRACTICE	E01012271	ALL	1
GP_PRAC_PAT_LIST	01JUL2020	A81023	THE ENDEAVOUR PRACTICE	E01012276	ALL	1
GP_PRAC_PAT_LIST	01JUL2020	A81023	THE ENDEAVOUR PRACTICE	E01012281	ALL	2
GP_PRAC_PAT_LIST	01JUL2020	A81023	THE ENDEAVOUR PRACTICE	E01012285	ALL	1
GP_PRAC_PAT_LIST	01JUL2020	A81023	THE ENDEAVOUR PRACTICE	E01012286	ALL	1
GP_PRAC_PAT_LIST	01JUL2020	A81023	THE ENDEAVOUR PRACTICE	E01012287	ALL	3
GP_PRAC_PAT_LIST	01JUL2020	A81023	THE ENDEAVOUR PRACTICE	E01012288	ALL	3
GP_PRAC_PAT_LIST	01JUL2020	A81023	THE ENDEAVOUR PRACTICE	E01012290	ALL	2
GP_PRAC_PAT_LIST	01JUL2020	A81023	THE ENDEAVOUR PRACTICE	E01012292	ALL	1
GP_PRAC_PAT_LIST	01JUL2020	A81023	THE ENDEAVOUR PRACTICE	E01012296	ALL	1
GP_PRAC_PAT_LIST	01JUL2020	A81023	THE ENDEAVOUR PRACTICE	E01012300	ALL	1
GP_PRAC_PAT_LIST	01JUL2020	A81023	THE ENDEAVOUR PRACTICE	E01012329	ALL	3
GP_PRAC_PAT_LIST	01JUL2020	A81023	THE ENDEAVOUR PRACTICE	E01012343	ALL	2
GP_PRAC_PAT_LIST	01JUL2020	A81023	THE ENDEAVOUR PRACTICE	E01012366	ALL	2
GP_PRAC_PAT_LIST	01JUL2020	A81023	THE ENDEAVOUR PRACTICE	E01020830	ALL	1
GP_PRAC_PAT_LIST	01JUL2020	A81023	THE ENDEAVOUR PRACTICE	E01027598	ALL	5
GP_PRAC_PAT_LIST	01JUL2020	A81023	THE ENDEAVOUR PRACTICE	E01027599	ALL	3
GP_PRAC_PAT_LIST	01JUL2020	A81023	THE ENDEAVOUR PRACTICE	E01027613	ALL	1
[truncated: 825,718 more rows]
