# Supplementary material for: Variation in COVID-19 booster uptake in England: An ecological study
Source: PLoS One. 2022 Jun 29;17(6):e0270624. doi: 10.1371/journal.pone.0270624 (PMC9242486; doi:10.1371/journal.pone.0270624)
Supplement: S4 File — A zip file containing large data files for GP registration and IMD. (ZIP) [file pone.0270624.s004.zip › data2/imd2019lsoa.csv]

FeatureCode	DateCode	Measurement	Units	Value	Indices of Deprivation
E01005278	2019	Rank		11281	b. Income Deprivation Domain
E01006616	2019	Decile		1	a. Index of Multiple Deprivation (IMD)
E01005236	2019	Rank		4565	b. Income Deprivation Domain
E01031873	2019	Rank		25826	b. Income Deprivation Domain
E01007367	2019	Decile		2	a. Index of Multiple Deprivation (IMD)
E01007376	2019	Decile		1	a. Index of Multiple Deprivation (IMD)
E01006594	2019	Decile		9	a. Index of Multiple Deprivation (IMD)
E01007489	2019	Decile		4	a. Index of Multiple Deprivation (IMD)
E01031455	2019	Rank		10380	b. Income Deprivation Domain
E01031971	2019	Rank		20299	b. Income Deprivation Domain
E01006030	2019	Rank		6317	b. Income Deprivation Domain
E01005118	2019	Rank		12595	b. Income Deprivation Domain
E01005317	2019	Rank		3409	b. Income Deprivation Domain
E01005246	2019	Rank		71	b. Income Deprivation Domain
E01031964	2019	Rank		23910	b. Income Deprivation Domain
E01031440	2019	Rank		19608	b. Income Deprivation Domain
E01007203	2019	Decile		7	a. Index of Multiple Deprivation (IMD)
E01006901	2019	Decile		6	a. Index of Multiple Deprivation (IMD)
E01007248	2019	Decile		6	a. Index of Multiple Deprivation (IMD)
E01001538	2019	Decile		8	a. Index of Multiple Deprivation (IMD)
E01006916	2019	Decile		3	a. Index of Multiple Deprivation (IMD)
E01027969	2019	Decile		3	a. Index of Multiple Deprivation (IMD)
E01007023	2019	Decile		8	a. Index of Multiple Deprivation (IMD)
E01007212	2019	Decile		4	a. Index of Multiple Deprivation (IMD)
E01007332	2019	Decile		1	a. Index of Multiple Deprivation (IMD)
E01007308	2019	Decile		8	a. Index of Multiple Deprivation (IMD)
E01006930	2019	Decile		5	a. Index of Multiple Deprivation (IMD)
E01007372	2019	Decile		1	a. Index of Multiple Deprivation (IMD)
E01007264	2019	Decile		9	a. Index of Multiple Deprivation (IMD)
E01007120	2019	Decile		1	a. Index of Multiple Deprivation (IMD)
E01007298	2019	Decile		8	a. Index of Multiple Deprivation (IMD)
E01005320	2019	Rank		3346	b. Income Deprivation Domain
E01005519	2019	Rank		20613	b. Income Deprivation Domain
E01031577	2019	Rank		16294	b. Income Deprivation Domain
E01005328	2019	Rank		2855	b. Income Deprivation Domain
E01005381	2019	Rank		2264	b. Income Deprivation Domain
E01005165	2019	Rank		2247	b. Income Deprivation Domain
E01005331	2019	Rank		7907	b. Income Deprivation Domain
E01005351	2019	Rank		2096	b. Income Deprivation Domain
E01031558	2019	Rank		2814	b. Income Deprivation Domain
E01031548	2019	Rank		9971	b. Income Deprivation Domain
E01005223	2019	Rank		3739	b. Income Deprivation Domain
E01031715	2019	Rank		32324	b. Income Deprivation Domain
E01031513	2019	Rank		19966	b. Income Deprivation Domain
E01031528	2019	Rank		15154	b. Income Deprivation Domain
E01031883	2019	Rank		25156	b. Income Deprivation Domain
E01005243	2019	Rank		643	b. Income Deprivation Domain
E01005925	2019	Rank		23034	b. Income Deprivation Domain
E01005912	2019	Rank		24425	b. Income Deprivation Domain
E01005931	2019	Rank		22965	b. Income Deprivation Domain
E01005984	2019	Rank		2999	b. Income Deprivation Domain
E01006042	2019	Rank		19682	b. Income Deprivation Domain
E01005950	2019	Rank		3457	b. Income Deprivation Domain
E01006061	2019	Rank		5249	b. Income Deprivation Domain
E01005586	2019	Rank		701	b. Income Deprivation Domain
E01005461	2019	Rank		1703	b. Income Deprivation Domain
E01005436	2019	Rank		13262	b. Income Deprivation Domain
E01005123	2019	Rank		1668	b. Income Deprivation Domain
E01005901	2019	Rank		19995	b. Income Deprivation Domain
E01005932	2019	Rank		28764	b. Income Deprivation Domain
E01005412	2019	Rank		27385	b. Income Deprivation Domain
E01005962	2019	Decile		5	a. Index of Multiple Deprivation (IMD)
E01006035	2019	Decile		3	a. Index of Multiple Deprivation (IMD)
E01005228	2019	Decile		1	a. Index of Multiple Deprivation (IMD)
E01005248	2019	Decile		4	a. Index of Multiple Deprivation (IMD)
E01004419	2019	Decile		5	a. Index of Multiple Deprivation (IMD)
E01004344	2019	Decile		3	a. Index of Multiple Deprivation (IMD)
E01005899	2019	Decile		5	a. Index of Multiple Deprivation (IMD)
E01004467	2019	Decile		3	a. Index of Multiple Deprivation (IMD)
E01005506	2019	Decile		3	a. Index of Multiple Deprivation (IMD)
E01005511	2019	Decile		4	a. Index of Multiple Deprivation (IMD)
E01006067	2019	Decile		8	a. Index of Multiple Deprivation (IMD)
E01006019	2019	Decile		1	a. Index of Multiple Deprivation (IMD)
E01005990	2019	Decile		6	a. Index of Multiple Deprivation (IMD)
E01005998	2019	Decile		3	a. Index of Multiple Deprivation (IMD)
E01005617	2019	Decile		5	a. Index of Multiple Deprivation (IMD)
E01004342	2019	Decile		4	a. Index of Multiple Deprivation (IMD)
E01004362	2019	Decile		4	a. Index of Multiple Deprivation (IMD)
E01005886	2019	Decile		2	a. Index of Multiple Deprivation (IMD)
E01004364	2019	Decile		3	a. Index of Multiple Deprivation (IMD)
E01027426	2019	Decile		1	a. Index of Multiple Deprivation (IMD)
E01027303	2019	Decile		9	a. Index of Multiple Deprivation (IMD)
E01027307	2019	Decile		10	a. Index of Multiple Deprivation (IMD)
E01027536	2019	Decile		6	a. Index of Multiple Deprivation (IMD)
E01003951	2019	Decile		6	a. Index of Multiple Deprivation (IMD)
E01004426	2019	Decile		4	a. Index of Multiple Deprivation (IMD)
E01004463	2019	Decile		6	a. Index of Multiple Deprivation (IMD)
E01003932	2019	Decile		2	a. Index of Multiple Deprivation (IMD)
E01005727	2019	Decile		3	a. Index of Multiple Deprivation (IMD)
E01005794	2019	Decile		10	a. Index of Multiple Deprivation (IMD)
E01005682	2019	Decile		1	a. Index of Multiple Deprivation (IMD)
E01006158	2019	Decile		3	a. Index of Multiple Deprivation (IMD)
E01003752	2019	Decile		7	a. Index of Multiple Deprivation (IMD)
E01004172	2019	Decile		5	a. Index of Multiple Deprivation (IMD)
E01004328	2019	Decile		4	a. Index of Multiple Deprivation (IMD)
E01004036	2019	Decile		3	a. Index of Multiple Deprivation (IMD)
E01028620	2019	Decile		7	a. Index of Multiple Deprivation (IMD)
E01004077	2019	Decile		7	a. Index of Multiple Deprivation (IMD)
E01004050	2019	Decile		6	a. Index of Multiple Deprivation (IMD)
E01028088	2019	Decile		10	a. Index of Multiple Deprivation (IMD)
E01028113	2019	Decile		2	a. Index of Multiple Deprivation (IMD)
E01028009	2019	Decile		9	a. Index of Multiple Deprivation (IMD)
E01028068	2019	Decile		1	a. Index of Multiple Deprivation (IMD)
E01028120	2019	Decile		9	a. Index of Multiple Deprivation (IMD)
E01028147	2019	Decile		3	a. Index of Multiple Deprivation (IMD)
E01028114	2019	Decile		4	a. Index of Multiple Deprivation (IMD)
E01027889	2019	Decile		5	a. Index of Multiple Deprivation (IMD)
E01027930	2019	Decile		1	a. Index of Multiple Deprivation (IMD)
E01027838	2019	Decile		8	a. Index of Multiple Deprivation (IMD)
E01027855	2019	Decile		10	a. Index of Multiple Deprivation (IMD)
E01006028	2019	Decile		1	a. Index of Multiple Deprivation (IMD)
E01005536	2019	Decile		3	a. Index of Multiple Deprivation (IMD)
E01027894	2019	Decile		9	a. Index of Multiple Deprivation (IMD)
E01027927	2019	Decile		3	a. Index of Multiple Deprivation (IMD)
E01028530	2019	Decile		6	a. Index of Multiple Deprivation (IMD)
E01028711	2019	Decile		10	a. Index of Multiple Deprivation (IMD)
E01028445	2019	Decile		3	a. Index of Multiple Deprivation (IMD)
E01027922	2019	Decile		9	a. Index of Multiple Deprivation (IMD)
E01028505	2019	Decile		6	a. Index of Multiple Deprivation (IMD)
E01027814	2019	Decile		7	a. Index of Multiple Deprivation (IMD)
E01028713	2019	Decile		7	a. Index of Multiple Deprivation (IMD)
E01032338	2019	Rank		20671	b. Income Deprivation Domain
E01032319	2019	Rank		22570	b. Income Deprivation Domain
E01032067	2019	Rank		21488	b. Income Deprivation Domain
E01032142	2019	Rank		25857	b. Income Deprivation Domain
E01032854	2019	Rank		30873	b. Income Deprivation Domain
E01032894	2019	Rank		25051	b. Income Deprivation Domain
E01032792	2019	Rank		22016	b. Income Deprivation Domain
E01032848	2019	Rank		22734	b. Income Deprivation Domain
E01033032	2019	Rank		18233	b. Income Deprivation Domain
E01033086	2019	Rank		2499	b. Income Deprivation Domain
E01032121	2019	Rank		23073	b. Income Deprivation Domain
E01032998	2019	Rank		23822	b. Income Deprivation Domain
E01031868	2019	Rank		29264	b. Income Deprivation Domain
E01031915	2019	Rank		25152	b. Income Deprivation Domain
E01031804	2019	Rank		28598	b. Income Deprivation Domain
E01010873	2019	Rank		15574	b. Income Deprivation Domain
E01010878	2019	Rank		12981	b. Income Deprivation Domain
E01032871	2019	Rank		21573	b. Income Deprivation Domain
E01033125	2019	Rank		8196	b. Income Deprivation Domain
E01011268	2019	Rank		9579	b. Income Deprivation Domain
E01011197	2019	Rank		16408	b. Income Deprivation Domain
E01010851	2019	Rank		12118	b. Income Deprivation Domain
E01010901	2019	Rank		24403	b. Income Deprivation Domain
E01031970	2019	Rank		30745	b. Income Deprivation Domain
E01033173	2019	Rank		28918	b. Income Deprivation Domain
E01031807	2019	Rank		13585	b. Income Deprivation Domain
E01031798	2019	Rank		19000	b. Income Deprivation Domain
E01033245	2019	Rank		23608	b. Income Deprivation Domain
E01033166	2019	Rank		2601	b. Income Deprivation Domain
E01033278	2019	Rank		4679	b. Income Deprivation Domain
E01031861	2019	Rank		20658	b. Income Deprivation Domain
E01031814	2019	Rank		26839	b. Income Deprivation Domain
E01031860	2019	Rank		14451	b. Income Deprivation Domain
E01030898	2019	Rank		31989	b. Income Deprivation Domain
E01030854	2019	Rank		28123	b. Income Deprivation Domain
E01031384	2019	Rank		24152	b. Income Deprivation Domain
E01031084	2019	Rank		21473	b. Income Deprivation Domain
E01030946	2019	Rank		13975	b. Income Deprivation Domain
E01031003	2019	Rank		32663	b. Income Deprivation Domain
E01006083	2019	Rank		32660	b. Income Deprivation Domain
E01006065	2019	Rank		1702	b. Income Deprivation Domain
E01030837	2019	Rank		28079	b. Income Deprivation Domain
E01032961	2019	Rank		15723	b. Income Deprivation Domain
E01006086	2019	Rank		18277	b. Income Deprivation Domain
E01006099	2019	Rank		25525	b. Income Deprivation Domain
E01031265	2019	Rank		10442	b. Income Deprivation Domain
E01031275	2019	Rank		26284	b. Income Deprivation Domain
E01032959	2019	Rank		15615	b. Income Deprivation Domain
E01032975	2019	Rank		15657	b. Income Deprivation Domain
E01033049	2019	Rank		21753	b. Income Deprivation Domain
E01032084	2019	Rank		24336	b. Income Deprivation Domain
E01031267	2019	Rank		30296	b. Income Deprivation Domain
E01033063	2019	Rank		22736	b. Income Deprivation Domain
E01031191	2019	Rank		25809	b. Income Deprivation Domain
E01031277	2019	Rank		27322	b. Income Deprivation Domain
E01031356	2019	Rank		25240	b. Income Deprivation Domain
E01031145	2019	Rank		20202	b. Income Deprivation Domain
E01031507	2019	Rank		28522	b. Income Deprivation Domain
E01032954	2019	Rank		28330	b. Income Deprivation Domain
E01031301	2019	Rank		31943	b. Income Deprivation Domain
E01029937	2019	Rank		22275	b. Income Deprivation Domain
E01029899	2019	Rank		29120	b. Income Deprivation Domain
E01029987	2019	Rank		4357	b. Income Deprivation Domain
E01029945	2019	Rank		25921	b. Income Deprivation Domain
E01011792	2019	Rank		408	b. Income Deprivation Domain
E01011762	2019	Rank		13574	b. Income Deprivation Domain
E01011867	2019	Rank		5461	b. Income Deprivation Domain
E01011837	2019	Rank		9105	b. Income Deprivation Domain
E01029864	2019	Rank		29331	b. Income Deprivation Domain
E01029422	2019	Rank		28487	b. Income Deprivation Domain
E01011417	2019	Rank		20312	b. Income Deprivation Domain
E01029841	2019	Rank		17892	b. Income Deprivation Domain
E01029406	2019	Rank		27654	b. Income Deprivation Domain
E01029517	2019	Rank		28351	b. Income Deprivation Domain
E01029496	2019	Rank		5795	b. Income Deprivation Domain
E01011395	2019	Rank		13324	b. Income Deprivation Domain
E01011408	2019	Rank		19967	b. Income Deprivation Domain
E01011629	2019	Rank		13618	b. Income Deprivation Domain
E01011388	2019	Rank		15522	b. Income Deprivation Domain
E01031750	2019	Rank		14833	b. Income Deprivation Domain
E01005093	2019	Rank		952	b. Income Deprivation Domain
E01031793	2019	Rank		31046	b. Income Deprivation Domain
E01031617	2019	Rank		23271	b. Income Deprivation Domain
E01011860	2019	Rank		15436	b. Income Deprivation Domain
E01011716	2019	Rank		21490	b. Income Deprivation Domain
E01011692	2019	Rank		26422	b. Income Deprivation Domain
E01011755	2019	Rank		23764	b. Income Deprivation Domain
E01011335	2019	Rank		11906	b. Income Deprivation Domain
E01011644	2019	Rank		12312	b. Income Deprivation Domain
E01011344	2019	Rank		914	b. Income Deprivation Domain
E01011043	2019	Rank		6529	b. Income Deprivation Domain
E01005862	2019	Rank		22128	b. Income Deprivation Domain
E01010856	2019	Rank		15196	b. Income Deprivation Domain
E01011052	2019	Rank		11694	b. Income Deprivation Domain
E01005871	2019	Rank		13261	b. Income Deprivation Domain
E01005667	2019	Rank		894	b. Income Deprivation Domain
E01005660	2019	Rank		383	b. Income Deprivation Domain
E01005717	2019	Rank		32025	b. Income Deprivation Domain
E01010984	2019	Rank		10331	b. Income Deprivation Domain
E01010912	2019	Rank		5377	b. Income Deprivation Domain
E01011188	2019	Rank		18409	b. Income Deprivation Domain
E01011157	2019	Rank		6020	b. Income Deprivation Domain
E01011742	2019	Rank		5179	b. Income Deprivation Domain
E01011044	2019	Rank		10117	b. Income Deprivation Domain
E01011722	2019	Rank		10073	b. Income Deprivation Domain
E01011089	2019	Rank		15827	b. Income Deprivation Domain
E01029773	2019	Rank		25738	b. Income Deprivation Domain
E01011097	2019	Rank		9376	b. Income Deprivation Domain
E01005829	2019	Rank		6572	b. Income Deprivation Domain
E01029826	2019	Rank		20763	b. Income Deprivation Domain
E01011609	2019	Rank		8446	b. Income Deprivation Domain
E01029871	2019	Rank		24959	b. Income Deprivation Domain
E01029956	2019	Rank		24715	b. Income Deprivation Domain
E01005699	2019	Rank		24281	b. Income Deprivation Domain
E01011066	2019	Rank		26807	b. Income Deprivation Domain
E01005688	2019	Rank		12399	b. Income Deprivation Domain
E01005615	2019	Rank		3364	b. Income Deprivation Domain
E01011226	2019	Rank		17900	b. Income Deprivation Domain
E01011087	2019	Rank		7505	b. Income Deprivation Domain
E01011099	2019	Rank		11191	b. Income Deprivation Domain
E01000426	2019	Decile		8	a. Index of Multiple Deprivation (IMD)
E01011237	2019	Decile		2	a. Index of Multiple Deprivation (IMD)
E01012404	2019	Decile		4	a. Index of Multiple Deprivation (IMD)
E01000437	2019	Decile		7	a. Index of Multiple Deprivation (IMD)
E01011270	2019	Decile		10	a. Index of Multiple Deprivation (IMD)
E01012345	2019	Decile		7	a. Index of Multiple Deprivation (IMD)
E01012324	2019	Decile		7	a. Index of Multiple Deprivation (IMD)
E01011210	2019	Decile		8	a. Index of Multiple Deprivation (IMD)
E01012485	2019	Decile		8	a. Index of Multiple Deprivation (IMD)
E01012211	2019	Decile		9	a. Index of Multiple Deprivation (IMD)
E01001435	2019	Decile		4	a. Index of Multiple Deprivation (IMD)
E01028741	2019	Decile		8	a. Index of Multiple Deprivation (IMD)
E01012214	2019	Decile		3	a. Index of Multiple Deprivation (IMD)
E01012421	2019	Decile		8	a. Index of Multiple Deprivation (IMD)
E01012449	2019	Decile		10	a. Index of Multiple Deprivation (IMD)
E01012176	2019	Decile		8	a. Index of Multiple Deprivation (IMD)
E01012085	2019	Decile		1	a. Index of Multiple Deprivation (IMD)
E01012083	2019	Decile		1	a. Index of Multiple Deprivation (IMD)
E01011932	2019	Decile		10	a. Index of Multiple Deprivation (IMD)
E01011931	2019	Decile		8	a. Index of Multiple Deprivation (IMD)
E01012434	2019	Decile		7	a. Index of Multiple Deprivation (IMD)
E01012427	2019	Decile		3	a. Index of Multiple Deprivation (IMD)
E01011905	2019	Decile		9	a. Index of Multiple Deprivation (IMD)
E01011891	2019	Decile		4	a. Index of Multiple Deprivation (IMD)
E01012358	2019	Decile		3	a. Index of Multiple Deprivation (IMD)
E01012051	2019	Decile		2	a. Index of Multiple Deprivation (IMD)
E01012196	2019	Decile		3	a. Index of Multiple Deprivation (IMD)
E01012253	2019	Decile		3	a. Index of Multiple Deprivation (IMD)
E01011844	2019	Decile		9	a. Index of Multiple Deprivation (IMD)
E01011828	2019	Decile		7	a. Index of Multiple Deprivation (IMD)
E01012049	2019	Decile		6	a. Index of Multiple Deprivation (IMD)
E01002136	2019	Decile		7	a. Index of Multiple Deprivation (IMD)
E01012014	2019	Decile		2	a. Index of Multiple Deprivation (IMD)
E01002242	2019	Decile		9	a. Index of Multiple Deprivation (IMD)
E01002169	2019	Decile		5	a. Index of Multiple Deprivation (IMD)
E01001871	2019	Decile		7	a. Index of Multiple Deprivation (IMD)
E01002221	2019	Decile		6	a. Index of Multiple Deprivation (IMD)
E01011953	2019	Decile		1	a. Index of Multiple Deprivation (IMD)
E01001898	2019	Decile		4	a. Index of Multiple Deprivation (IMD)
E01001983	2019	Decile		3	a. Index of Multiple Deprivation (IMD)
E01001948	2019	Decile		6	a. Index of Multiple Deprivation (IMD)
E01002296	2019	Decile		7	a. Index of Multiple Deprivation (IMD)
E01002319	2019	Decile		6	a. Index of Multiple Deprivation (IMD)
E01002279	2019	Decile		4	a. Index of Multiple Deprivation (IMD)
E01002310	2019	Decile		2	a. Index of Multiple Deprivation (IMD)
E01002227	2019	Decile		2	a. Index of Multiple Deprivation (IMD)
E01028787	2019	Decile		5	a. Index of Multiple Deprivation (IMD)
E01001466	2019	Decile		3	a. Index of Multiple Deprivation (IMD)
E01001793	2019	Decile		4	a. Index of Multiple Deprivation (IMD)
E01001487	2019	Decile		2	a. Index of Multiple Deprivation (IMD)
E01028714	2019	Decile		10	a. Index of Multiple Deprivation (IMD)
E01028775	2019	Decile		10	a. Index of Multiple Deprivation (IMD)
E01002252	2019	Decile		8	a. Index of Multiple Deprivation (IMD)
E01001377	2019	Decile		9	a. Index of Multiple Deprivation (IMD)
E01001794	2019	Decile		4	a. Index of Multiple Deprivation (IMD)
E01028744	2019	Decile		8	a. Index of Multiple Deprivation (IMD)
E01002215	2019	Decile		3	a. Index of Multiple Deprivation (IMD)
E01001705	2019	Decile		3	a. Index of Multiple Deprivation (IMD)
E01001481	2019	Decile		4	a. Index of Multiple Deprivation (IMD)
E01001566	2019	Decile		7	a. Index of Multiple Deprivation (IMD)
E01001740	2019	Decile		1	a. Index of Multiple Deprivation (IMD)
E01029034	2019	Decile		8	a. Index of Multiple Deprivation (IMD)
E01029391	2019	Decile		8	a. Index of Multiple Deprivation (IMD)
E01028881	2019	Decile		5	a. Index of Multiple Deprivation (IMD)
E01029007	2019	Decile		1	a. Index of Multiple Deprivation (IMD)
E01029380	2019	Decile		10	a. Index of Multiple Deprivation (IMD)
E01029538	2019	Decile		3	a. Index of Multiple Deprivation (IMD)
E01029405	2019	Decile		7	a. Index of Multiple Deprivation (IMD)
E01029681	2019	Decile		4	a. Index of Multiple Deprivation (IMD)
E01029663	2019	Decile		10	a. Index of Multiple Deprivation (IMD)
E01029059	2019	Decile		6	a. Index of Multiple Deprivation (IMD)
E01029079	2019	Decile		4	a. Index of Multiple Deprivation (IMD)
E01029662	2019	Decile		10	a. Index of Multiple Deprivation (IMD)
E01029033	2019	Decile		8	a. Index of Multiple Deprivation (IMD)
E01029336	2019	Decile		4	a. Index of Multiple Deprivation (IMD)
E01029343	2019	Decile		4	a. Index of Multiple Deprivation (IMD)
E01028453	2019	Decile		3	a. Index of Multiple Deprivation (IMD)
E01028377	2019	Decile		10	a. Index of Multiple Deprivation (IMD)
E01028220	2019	Decile		6	a. Index of Multiple Deprivation (IMD)
E01028287	2019	Decile		7	a. Index of Multiple Deprivation (IMD)
E01000041	2019	Decile		3	a. Index of Multiple Deprivation (IMD)
E01006412	2019	Decile		1	a. Index of Multiple Deprivation (IMD)
E01028410	2019	Decile		9	a. Index of Multiple Deprivation (IMD)
E01000024	2019	Decile		3	a. Index of Multiple Deprivation (IMD)
E01029705	2019	Decile		9	a. Index of Multiple Deprivation (IMD)
E01029646	2019	Decile		4	a. Index of Multiple Deprivation (IMD)
E01029367	2019	Decile		5	a. Index of Multiple Deprivation (IMD)
E01029651	2019	Decile		7	a. Index of Multiple Deprivation (IMD)
E01029710	2019	Decile		10	a. Index of Multiple Deprivation (IMD)
E01028178	2019	Decile		9	a. Index of Multiple Deprivation (IMD)
E01029664	2019	Decile		8	a. Index of Multiple Deprivation (IMD)
E01029909	2019	Decile		8	a. Index of Multiple Deprivation (IMD)
E01029461	2019	Decile		6	a. Index of Multiple Deprivation (IMD)
E01029913	2019	Decile		8	a. Index of Multiple Deprivation (IMD)
E01029659	2019	Decile		9	a. Index of Multiple Deprivation (IMD)
E01029893	2019	Decile		9	a. Index of Multiple Deprivation (IMD)
E01029854	2019	Decile		9	a. Index of Multiple Deprivation (IMD)
E01029516	2019	Decile		7	a. Index of Multiple Deprivation (IMD)
E01029605	2019	Decile		9	a. Index of Multiple Deprivation (IMD)
E01011921	2019	Decile		4	a. Index of Multiple Deprivation (IMD)
E01011918	2019	Decile		2	a. Index of Multiple Deprivation (IMD)
E01011818	2019	Decile		5	a. Index of Multiple Deprivation (IMD)
E01011810	2019	Decile		4	a. Index of Multiple Deprivation (IMD)
E01029942	2019	Decile		7	a. Index of Multiple Deprivation (IMD)
E01029859	2019	Decile		1	a. Index of Multiple Deprivation (IMD)
E01029915	2019	Decile		6	a. Index of Multiple Deprivation (IMD)
E01029670	2019	Decile		5	a. Index of Multiple Deprivation (IMD)
E01029811	2019	Decile		4	a. Index of Multiple Deprivation (IMD)
E01029569	2019	Decile		6	a. Index of Multiple Deprivation (IMD)
E01029621	2019	Decile		6	a. Index of Multiple Deprivation (IMD)
E01029112	2019	Decile		2	a. Index of Multiple Deprivation (IMD)
E01029036	2019	Decile		4	a. Index of Multiple Deprivation (IMD)
E01029692	2019	Decile		4	a. Index of Multiple Deprivation (IMD)
E01029734	2019	Decile		2	a. Index of Multiple Deprivation (IMD)
E01028807	2019	Decile		8	a. Index of Multiple Deprivation (IMD)
E01029697	2019	Decile		7	a. Index of Multiple Deprivation (IMD)
E01029868	2019	Decile		9	a. Index of Multiple Deprivation (IMD)
E01028764	2019	Decile		10	a. Index of Multiple Deprivation (IMD)
E01028863	2019	Decile		5	a. Index of Multiple Deprivation (IMD)
E01028758	2019	Decile		10	a. Index of Multiple Deprivation (IMD)
E01028763	2019	Decile		10	a. Index of Multiple Deprivation (IMD)
E01026874	2019	Decile		4	a. Index of Multiple Deprivation (IMD)
E01026754	2019	Decile		7	a. Index of Multiple Deprivation (IMD)
E01028160	2019	Decile		6	a. Index of Multiple Deprivation (IMD)
E01026974	2019	Decile		6	a. Index of Multiple Deprivation (IMD)
E01027718	2019	Decile		10	a. Index of Multiple Deprivation (IMD)
E01026886	2019	Decile		6	a. Index of Multiple Deprivation (IMD)
E01026935	2019	Decile		5	a. Index of Multiple Deprivation (IMD)
E01027712	2019	Decile		10	a. Index of Multiple Deprivation (IMD)
E01028235	2019	Decile		9	a. Index of Multiple Deprivation (IMD)
E01028629	2019	Decile		10	a. Index of Multiple Deprivation (IMD)
E01027059	2019	Decile		5	a. Index of Multiple Deprivation (IMD)
E01028206	2019	Decile		9	a. Index of Multiple Deprivation (IMD)
E01028197	2019	Decile		9	a. Index of Multiple Deprivation (IMD)
E01028371	2019	Decile		8	a. Index of Multiple Deprivation (IMD)
E01028631	2019	Decile		6	a. Index of Multiple Deprivation (IMD)
E01011464	2019	Decile		9	a. Index of Multiple Deprivation (IMD)
E01011552	2019	Decile		2	a. Index of Multiple Deprivation (IMD)
E01011494	2019	Decile		1	a. Index of Multiple Deprivation (IMD)
E01011405	2019	Decile		8	a. Index of Multiple Deprivation (IMD)
E01011693	2019	Decile		6	a. Index of Multiple Deprivation (IMD)
E01011681	2019	Decile		2	a. Index of Multiple Deprivation (IMD)
E01011413	2019	Decile		7	a. Index of Multiple Deprivation (IMD)
E01011750	2019	Decile		1	a. Index of Multiple Deprivation (IMD)
E01027199	2019	Decile		1	a. Index of Multiple Deprivation (IMD)
E01027240	2019	Decile		3	a. Index of Multiple Deprivation (IMD)
E01027120	2019	Decile		9	a. Index of Multiple Deprivation (IMD)
E01027170	2019	Decile		2	a. Index of Multiple Deprivation (IMD)
E01026753	2019	Decile		2	a. Index of Multiple Deprivation (IMD)
E01026792	2019	Decile		3	a. Index of Multiple Deprivation (IMD)
E01026798	2019	Decile		2	a. Index of Multiple Deprivation (IMD)
E01027745	2019	Decile		9	a. Index of Multiple Deprivation (IMD)
E01006586	2019	Decile		2	a. Index of Multiple Deprivation (IMD)
E01027761	2019	Decile		8	a. Index of Multiple Deprivation (IMD)
E01027352	2019	Decile		4	a. Index of Multiple Deprivation (IMD)
E01002394	2019	Decile		5	a. Index of Multiple Deprivation (IMD)
E01006621	2019	Decile		6	a. Index of Multiple Deprivation (IMD)
E01002329	2019	Decile		6	a. Index of Multiple Deprivation (IMD)
E01006790	2019	Decile		1	a. Index of Multiple Deprivation (IMD)
E01027558	2019	Decile		8	a. Index of Multiple Deprivation (IMD)
E01027803	2019	Decile		4	a. Index of Multiple Deprivation (IMD)
E01027455	2019	Decile		10	a. Index of Multiple Deprivation (IMD)
E01027500	2019	Decile		5	a. Index of Multiple Deprivation (IMD)
E01027576	2019	Decile		10	a. Index of Multiple Deprivation (IMD)
E01027665	2019	Decile		9	a. Index of Multiple Deprivation (IMD)
E01027807	2019	Decile		5	a. Index of Multiple Deprivation (IMD)
E01028355	2019	Decile		9	a. Index of Multiple Deprivation (IMD)
E01027045	2019	Decile		6	a. Index of Multiple Deprivation (IMD)
E01006735	2019	Decile		1	a. Index of Multiple Deprivation (IMD)
E01006821	2019	Decile		1	a. Index of Multiple Deprivation (IMD)
E01027000	2019	Decile		8	a. Index of Multiple Deprivation (IMD)
E01027030	2019	Decile		6	a. Index of Multiple Deprivation (IMD)
E01028391	2019	Decile		10	a. Index of Multiple Deprivation (IMD)
E01028310	2019	Decile		3	a. Index of Multiple Deprivation (IMD)
E01006653	2019	Decile		1	a. Index of Multiple Deprivation (IMD)
E01006654	2019	Decile		3	a. Index of Multiple Deprivation (IMD)
E01006627	2019	Decile		3	a. Index of Multiple Deprivation (IMD)
E01002384	2019	Decile		9	a. Index of Multiple Deprivation (IMD)
E01006698	2019	Decile		1	a. Index of Multiple Deprivation (IMD)
E01006845	2019	Decile		2	a. Index of Multiple Deprivation (IMD)
E01006692	2019	Decile		1	a. Index of Multiple Deprivation (IMD)
E01006206	2019	Decile		5	a. Index of Multiple Deprivation (IMD)
E01002320	2019	Decile		8	a. Index of Multiple Deprivation (IMD)
E01001014	2019	Decile		3	a. Index of Multiple Deprivation (IMD)
E01001013	2019	Decile		1	a. Index of Multiple Deprivation (IMD)
E01001710	2019	Decile		2	a. Index of Multiple Deprivation (IMD)
E01001773	2019	Decile		2	a. Index of Multiple Deprivation (IMD)
E01000860	2019	Decile		5	a. Index of Multiple Deprivation (IMD)
E01000830	2019	Decile		10	a. Index of Multiple Deprivation (IMD)
E01006481	2019	Decile		1	a. Index of Multiple Deprivation (IMD)
E01002276	2019	Decile		3	a. Index of Multiple Deprivation (IMD)
E01006218	2019	Decile		2	a. Index of Multiple Deprivation (IMD)
E01006328	2019	Decile		1	a. Index of Multiple Deprivation (IMD)
E01000815	2019	Decile		10	a. Index of Multiple Deprivation (IMD)
E01000750	2019	Decile		3	a. Index of Multiple Deprivation (IMD)
E01006448	2019	Decile		1	a. Index of Multiple Deprivation (IMD)
E01006273	2019	Decile		3	a. Index of Multiple Deprivation (IMD)
E01001799	2019	Decile		4	a. Index of Multiple Deprivation (IMD)
E01006289	2019	Decile		1	a. Index of Multiple Deprivation (IMD)
E01006451	2019	Decile		2	a. Index of Multiple Deprivation (IMD)
E01001869	2019	Decile		6	a. Index of Multiple Deprivation (IMD)
E01002288	2019	Decile		9	a. Index of Multiple Deprivation (IMD)
E01001919	2019	Decile		8	a. Index of Multiple Deprivation (IMD)
E01006274	2019	Decile		2	a. Index of Multiple Deprivation (IMD)
E01001984	2019	Decile		5	a. Index of Multiple Deprivation (IMD)
E01002123	2019	Decile		6	a. Index of Multiple Deprivation (IMD)
E01001895	2019	Decile		5	a. Index of Multiple Deprivation (IMD)
E01001730	2019	Decile		1	a. Index of Multiple Deprivation (IMD)
E01002087	2019	Decile		2	a. Index of Multiple Deprivation (IMD)
E01006255	2019	Decile		7	a. Index of Multiple Deprivation (IMD)
E01001751	2019	Decile		5	a. Index of Multiple Deprivation (IMD)
E01011030	2019	Decile		1	a. Index of Multiple Deprivation (IMD)
E01011049	2019	Decile		3	a. Index of Multiple Deprivation (IMD)
E01001942	2019	Decile		4	a. Index of Multiple Deprivation (IMD)
E01011541	2019	Decile		3	a. Index of Multiple Deprivation (IMD)
E01010920	2019	Decile		6	a. Index of Multiple Deprivation (IMD)
E01011353	2019	Decile		9	a. Index of Multiple Deprivation (IMD)
E01011348	2019	Decile		1	a. Index of Multiple Deprivation (IMD)
E01010940	2019	Decile		2	a. Index of Multiple Deprivation (IMD)
E01001951	2019	Decile		6	a. Index of Multiple Deprivation (IMD)
E01002121	2019	Decile		7	a. Index of Multiple Deprivation (IMD)
E01011671	2019	Decile		1	a. Index of Multiple Deprivation (IMD)
E01001932	2019	Decile		4	a. Index of Multiple Deprivation (IMD)
E01011527	2019	Decile		8	a. Index of Multiple Deprivation (IMD)
E01011566	2019	Decile		9	a. Index of Multiple Deprivation (IMD)
E01001938	2019	Decile		3	a. Index of Multiple Deprivation (IMD)
E01011170	2019	Decile		8	a. Index of Multiple Deprivation (IMD)
E01011068	2019	Decile		6	a. Index of Multiple Deprivation (IMD)
E01011177	2019	Decile		9	a. Index of Multiple Deprivation (IMD)
E01011175	2019	Decile		3	a. Index of Multiple Deprivation (IMD)
E01002299	2019	Decile		5	a. Index of Multiple Deprivation (IMD)
E01006229	2019	Decile		9	a. Index of Multiple Deprivation (IMD)
E01002150	2019	Decile		8	a. Index of Multiple Deprivation (IMD)
E01002187	2019	Decile		7	a. Index of Multiple Deprivation (IMD)
E01011359	2019	Decile		2	a. Index of Multiple Deprivation (IMD)
E01011666	2019	Decile		5	a. Index of Multiple Deprivation (IMD)
E01011228	2019	Decile		5	a. Index of Multiple Deprivation (IMD)
E01011301	2019	Decile		9	a. Index of Multiple Deprivation (IMD)
E01011636	2019	Decile		6	a. Index of Multiple Deprivation (IMD)
E01011633	2019	Decile		6	a. Index of Multiple Deprivation (IMD)
E01011649	2019	Decile		10	a. Index of Multiple Deprivation (IMD)
E01029348	2019	Rank		13394	c. Employment Deprivation Domain
E01029368	2019	Rank		25785	c. Employment Deprivation Domain
E01004772	2019	Rank		4513	c. Employment Deprivation Domain
E01029237	2019	Rank		4754	c. Employment Deprivation Domain
E01029303	2019	Rank		31266	c. Employment Deprivation Domain
E01026396	2019	Rank		25276	c. Employment Deprivation Domain
E01004534	2019	Rank		29741	c. Employment Deprivation Domain
E01004549	2019	Rank		15212	c. Employment Deprivation Domain
E01024933	2019	Rank		3339	c. Employment Deprivation Domain
E01004484	2019	Rank		23706	c. Employment Deprivation Domain
E01029202	2019	Rank		6509	c. Employment Deprivation Domain
E01029218	2019	Rank		11497	c. Employment Deprivation Domain
E01031061	2019	Rank		16511	c. Employment Deprivation Domain
E01031053	2019	Rank		6115	c. Employment Deprivation Domain
E01004467	2019	Rank		11210	c. Employment Deprivation Domain
E01004463	2019	Rank		23414	c. Employment Deprivation Domain
E01026341	2019	Rank		12307	c. Employment Deprivation Domain
E01026471	2019	Rank		28927	c. Employment Deprivation Domain
E01002946	2019	Rank		25727	c. Employment Deprivation Domain
E01026470	2019	Rank		31383	c. Employment Deprivation Domain
E01003589	2019	Rank		17714	c. Employment Deprivation Domain
E01003752	2019	Rank		22464	c. Employment Deprivation Domain
E01003563	2019	Rank		15834	c. Employment Deprivation Domain
E01003748	2019	Rank		28802	c. Employment Deprivation Domain
E01002508	2019	Rank		7334	c. Employment Deprivation Domain
E01026510	2019	Rank		27256	c. Employment Deprivation Domain
E01002447	2019	Rank		21809	c. Employment Deprivation Domain
E01026401	2019	Rank		27225	c. Employment Deprivation Domain
E01002907	2019	Rank		773	c. Employment Deprivation Domain
E01026462	2019	Rank		20967	c. Employment Deprivation Domain
E01002519	2019	Rank		9133	c. Employment Deprivation Domain
E01031460	2019	Rank		14466	c. Employment Deprivation Domain
E01031680	2019	Rank		31163	c. Employment Deprivation Domain
E01004172	2019	Rank		9791	c. Employment Deprivation Domain
E01004077	2019	Rank		22705	c. Employment Deprivation Domain
E01031594	2019	Rank		12659	c. Employment Deprivation Domain
E01031848	2019	Rank		24687	c. Employment Deprivation Domain
E01031527	2019	Rank		22350	c. Employment Deprivation Domain
E01031847	2019	Rank		26129	c. Employment Deprivation Domain
E01004364	2019	Rank		9997	c. Employment Deprivation Domain
E01004583	2019	Rank		26028	c. Employment Deprivation Domain
E01004426	2019	Rank		15835	c. Employment Deprivation Domain
E01004419	2019	Rank		20853	c. Employment Deprivation Domain
E01004559	2019	Rank		31010	c. Employment Deprivation Domain
E01004328	2019	Rank		19478	c. Employment Deprivation Domain
E01004564	2019	Rank		17250	c. Employment Deprivation Domain
E01029349	2019	Rank		7127	c. Employment Deprivation Domain
E01029369	2019	Rank		18950	c. Employment Deprivation Domain
E01029126	2019	Rank		19993	c. Employment Deprivation Domain
E01029216	2019	Rank		25151	c. Employment Deprivation Domain
E01024949	2019	Rank		23501	c. Employment Deprivation Domain
E01025027	2019	Rank		17217	c. Employment Deprivation Domain
E01029117	2019	Rank		4817	c. Employment Deprivation Domain
E01024823	2019	Rank		29176	c. Employment Deprivation Domain
E01004342	2019	Rank		18735	c. Employment Deprivation Domain
E01031547	2019	Rank		12855	c. Employment Deprivation Domain
E01004362	2019	Rank		16290	c. Employment Deprivation Domain
E01004344	2019	Rank		16122	c. Employment Deprivation Domain
E01031531	2019	Rank		29586	c. Employment Deprivation Domain
E01029107	2019	Rank		3801	c. Employment Deprivation Domain
E01031420	2019	Rank		20293	c. Employment Deprivation Domain
E01011903	2019	Rank		13086	b. Income Deprivation Domain
E01012044	2019	Rank		323	b. Income Deprivation Domain
E01012512	2019	Rank		23517	b. Income Deprivation Domain
E01011908	2019	Rank		12771	b. Income Deprivation Domain
E01011984	2019	Rank		19046	b. Income Deprivation Domain
E01012005	2019	Rank		29786	b. Income Deprivation Domain
E01012151	2019	Rank		18713	b. Income Deprivation Domain
E01011959	2019	Rank		24700	b. Income Deprivation Domain
E01012497	2019	Rank		9556	b. Income Deprivation Domain
E01012488	2019	Rank		31361	b. Income Deprivation Domain
E01002841	2019	Rank		10111	c. Employment Deprivation Domain
E01012517	2019	Rank		30306	b. Income Deprivation Domain
E01012343	2019	Rank		15830	b. Income Deprivation Domain
E01012327	2019	Rank		225	b. Income Deprivation Domain
E01012414	2019	Rank		19877	b. Income Deprivation Domain
E01012410	2019	Rank		25856	b. Income Deprivation Domain
E01005360	2019	Rank		10207	b. Income Deprivation Domain
E01012350	2019	Rank		7177	b. Income Deprivation Domain
E01012354	2019	Rank		1275	b. Income Deprivation Domain
E01012529	2019	Rank		26012	b. Income Deprivation Domain
E01012524	2019	Rank		19705	b. Income Deprivation Domain
E01005435	2019	Rank		4125	b. Income Deprivation Domain
E01005414	2019	Rank		28771	b. Income Deprivation Domain
E01005420	2019	Rank		11247	b. Income Deprivation Domain
E01005180	2019	Rank		2505	b. Income Deprivation Domain
E01005145	2019	Rank		4202	b. Income Deprivation Domain
E01005288	2019	Rank		4093	b. Income Deprivation Domain
E01028189	2019	Rank		12757	b. Income Deprivation Domain
E01005190	2019	Rank		3601	b. Income Deprivation Domain
E01005271	2019	Rank		16610	b. Income Deprivation Domain
E01031312	2019	Rank		12957	c. Employment Deprivation Domain
E01031116	2019	Rank		2758	c. Employment Deprivation Domain
E01003642	2019	Rank		15684	c. Employment Deprivation Domain
E01031075	2019	Rank		5703	c. Employment Deprivation Domain
E01031349	2019	Rank		18388	c. Employment Deprivation Domain
E01031600	2019	Rank		18819	c. Employment Deprivation Domain
E01031320	2019	Rank		19395	c. Employment Deprivation Domain
E01031192	2019	Rank		24308	c. Employment Deprivation Domain
E01002423	2019	Rank		17601	c. Employment Deprivation Domain
E01003609	2019	Rank		17989	c. Employment Deprivation Domain
E01003664	2019	Rank		14636	c. Employment Deprivation Domain
E01003932	2019	Rank		4195	c. Employment Deprivation Domain
E01003636	2019	Rank		11427	c. Employment Deprivation Domain
E01003552	2019	Rank		10770	c. Employment Deprivation Domain
E01002443	2019	Rank		28039	c. Employment Deprivation Domain
E01002853	2019	Rank		1145	c. Employment Deprivation Domain
E01003127	2019	Rank		15403	c. Employment Deprivation Domain
E01002662	2019	Rank		28784	c. Employment Deprivation Domain
E01003034	2019	Rank		16953	c. Employment Deprivation Domain
E01031303	2019	Rank		18304	c. Employment Deprivation Domain
E01002526	2019	Rank		10690	c. Employment Deprivation Domain
E01031258	2019	Rank		26841	c. Employment Deprivation Domain
E01002714	2019	Rank		23754	c. Employment Deprivation Domain
E01031139	2019	Rank		29567	c. Employment Deprivation Domain
E01031062	2019	Rank		14241	c. Employment Deprivation Domain
E01031123	2019	Rank		29268	c. Employment Deprivation Domain
E01031620	2019	Rank		19837	c. Employment Deprivation Domain
E01002623	2019	Rank		10239	c. Employment Deprivation Domain
E01003023	2019	Rank		23622	c. Employment Deprivation Domain
E01031179	2019	Rank		30611	c. Employment Deprivation Domain
E01021810	2019	Rank		22007	c. Employment Deprivation Domain
E01021816	2019	Rank		5983	c. Employment Deprivation Domain
E01021852	2019	Rank		9299	c. Employment Deprivation Domain
E01021827	2019	Rank		21532	c. Employment Deprivation Domain
E01021681	2019	Rank		30665	c. Employment Deprivation Domain
E01021638	2019	Rank		9719	c. Employment Deprivation Domain
E01020849	2019	Rank		1423	c. Employment Deprivation Domain
E01021732	2019	Rank		10400	c. Employment Deprivation Domain
E01020726	2019	Rank		14598	c. Employment Deprivation Domain
E01021912	2019	Rank		25981	c. Employment Deprivation Domain
E01020565	2019	Rank		11636	c. Employment Deprivation Domain
E01020590	2019	Rank		10205	c. Employment Deprivation Domain
E01021881	2019	Rank		19788	c. Employment Deprivation Domain
E01021865	2019	Rank		14339	c. Employment Deprivation Domain
E01021909	2019	Rank		20952	c. Employment Deprivation Domain
E01003214	2019	Rank		13004	c. Employment Deprivation Domain
E01003133	2019	Rank		13912	c. Employment Deprivation Domain
E01003197	2019	Rank		3400	c. Employment Deprivation Domain
E01003741	2019	Rank		19489	c. Employment Deprivation Domain
E01021248	2019	Rank		29195	c. Employment Deprivation Domain
E01020962	2019	Rank		15484	c. Employment Deprivation Domain
E01003232	2019	Rank		19616	c. Employment Deprivation Domain
E01021219	2019	Rank		29190	c. Employment Deprivation Domain
E01003183	2019	Rank		8983	c. Employment Deprivation Domain
E01003453	2019	Rank		10703	c. Employment Deprivation Domain
E01003155	2019	Rank		18303	c. Employment Deprivation Domain
E01003396	2019	Rank		24286	c. Employment Deprivation Domain
E01003457	2019	Rank		31753	c. Employment Deprivation Domain
E01003686	2019	Rank		12455	c. Employment Deprivation Domain
E01003246	2019	Rank		5999	c. Employment Deprivation Domain
E01000052	2019	Rank		10931	c. Employment Deprivation Domain
E01018099	2019	Rank		25142	c. Employment Deprivation Domain
E01018512	2019	Rank		9795	c. Employment Deprivation Domain
E01018397	2019	Rank		26035	c. Employment Deprivation Domain
E01013098	2019	Rank		23546	c. Employment Deprivation Domain
E01013029	2019	Rank		10705	c. Employment Deprivation Domain
E01018097	2019	Rank		6191	c. Employment Deprivation Domain
E01018065	2019	Rank		18128	c. Employment Deprivation Domain
E01014401	2019	Rank		10183	c. Employment Deprivation Domain
E01018049	2019	Rank		27728	c. Employment Deprivation Domain
E01018435	2019	Rank		8810	c. Employment Deprivation Domain
E01018047	2019	Rank		23077	c. Employment Deprivation Domain
E01018446	2019	Rank		9264	c. Employment Deprivation Domain
E01018323	2019	Rank		25063	c. Employment Deprivation Domain
E01018303	2019	Rank		25956	c. Employment Deprivation Domain
E01020844	2019	Rank		1401	c. Employment Deprivation Domain
E01020860	2019	Rank		2480	c. Employment Deprivation Domain
E01020907	2019	Rank		2167	c. Employment Deprivation Domain
E01020581	2019	Rank		6658	c. Employment Deprivation Domain
E01020788	2019	Rank		3147	c. Employment Deprivation Domain
E01021180	2019	Rank		20179	c. Employment Deprivation Domain
E01020892	2019	Rank		4016	c. Employment Deprivation Domain
E01020691	2019	Rank		10262	c. Employment Deprivation Domain
E01018143	2019	Rank		5007	c. Employment Deprivation Domain
E01014546	2019	Rank		31777	c. Employment Deprivation Domain
E01013082	2019	Rank		9815	c. Employment Deprivation Domain
E01014495	2019	Rank		11955	c. Employment Deprivation Domain
E01018240	2019	Rank		25485	c. Employment Deprivation Domain
E01020866	2019	Rank		19199	c. Employment Deprivation Domain
E01018182	2019	Rank		22550	c. Employment Deprivation Domain
E01021403	2019	Rank		29740	c. Employment Deprivation Domain
E01021348	2019	Rank		18223	c. Employment Deprivation Domain
E01021418	2019	Rank		8203	c. Employment Deprivation Domain
E01021405	2019	Rank		21803	c. Employment Deprivation Domain
E01021311	2019	Rank		3538	c. Employment Deprivation Domain
E01021254	2019	Rank		30846	c. Employment Deprivation Domain
E01021332	2019	Rank		20750	c. Employment Deprivation Domain
E01021323	2019	Rank		3855	c. Employment Deprivation Domain
E01020242	2019	Rank		26933	c. Employment Deprivation Domain
E01021621	2019	Rank		26567	c. Employment Deprivation Domain
E01020172	2019	Rank		22898	c. Employment Deprivation Domain
E01020444	2019	Rank		11385	c. Employment Deprivation Domain
E01021531	2019	Rank		18995	c. Employment Deprivation Domain
E01021420	2019	Rank		13167	c. Employment Deprivation Domain
E01021617	2019	Rank		11563	c. Employment Deprivation Domain
E01024663	2019	Rank		737	c. Employment Deprivation Domain
E01024903	2019	Rank		5708	c. Employment Deprivation Domain
E01024647	2019	Rank		10768	c. Employment Deprivation Domain
E01024765	2019	Rank		25298	c. Employment Deprivation Domain
E01004036	2019	Rank		8442	c. Employment Deprivation Domain
E01003951	2019	Rank		19281	c. Employment Deprivation Domain
E01024672	2019	Rank		2309	c. Employment Deprivation Domain
E01004050	2019	Rank		29821	c. Employment Deprivation Domain
E01024968	2019	Rank		30160	c. Employment Deprivation Domain
E01024847	2019	Rank		15739	c. Employment Deprivation Domain
E01024957	2019	Rank		15073	c. Employment Deprivation Domain
E01024829	2019	Rank		25297	c. Employment Deprivation Domain
E01024873	2019	Rank		12113	c. Employment Deprivation Domain
E01024803	2019	Rank		25406	c. Employment Deprivation Domain
E01024325	2019	Rank		27299	c. Employment Deprivation Domain
E01024538	2019	Rank		14731	c. Employment Deprivation Domain
E01024442	2019	Rank		30810	c. Employment Deprivation Domain
E01020979	2019	Rank		516	c. Employment Deprivation Domain
E01020994	2019	Rank		1689	c. Employment Deprivation Domain
E01020262	2019	Rank		20815	c. Employment Deprivation Domain
E01024473	2019	Rank		22382	c. Employment Deprivation Domain
E01024621	2019	Rank		995	c. Employment Deprivation Domain
E01024468	2019	Rank		29980	c. Employment Deprivation Domain
E01021231	2019	Rank		21662	c. Employment Deprivation Domain
E01003312	2019	Rank		16906	c. Employment Deprivation Domain
E01021008	2019	Rank		17421	c. Employment Deprivation Domain
E01021207	2019	Rank		12011	c. Employment Deprivation Domain
E01003369	2019	Rank		26708	c. Employment Deprivation Domain
E01020928	2019	Rank		7010	c. Employment Deprivation Domain
E01020989	2019	Rank		1446	c. Employment Deprivation Domain
E01020359	2019	Rank		14748	c. Employment Deprivation Domain
E01025058	2019	Rank		4876	c. Employment Deprivation Domain
E01020324	2019	Rank		25928	c. Employment Deprivation Domain
E01020504	2019	Rank		22571	c. Employment Deprivation Domain
E01020155	2019	Rank		5545	c. Employment Deprivation Domain
E01020295	2019	Rank		23506	c. Employment Deprivation Domain
E01020388	2019	Rank		19309	c. Employment Deprivation Domain
E01020268	2019	Rank		17957	c. Employment Deprivation Domain
E01024441	2019	Rank		31364	c. Employment Deprivation Domain
E01024245	2019	Rank		18566	c. Employment Deprivation Domain
E01024337	2019	Rank		29798	c. Employment Deprivation Domain
E01024230	2019	Rank		18575	c. Employment Deprivation Domain
E01024270	2019	Rank		31780	c. Employment Deprivation Domain
E01020462	2019	Rank		24266	c. Employment Deprivation Domain
E01024502	2019	Rank		5435	c. Employment Deprivation Domain
E01005482	2019	Rank		25	b. Income Deprivation Domain
E01033476	2019	Rank		32647	b. Income Deprivation Domain
E01005454	2019	Rank		15999	b. Income Deprivation Domain
E01005599	2019	Rank		3504	b. Income Deprivation Domain
E01033314	2019	Rank		23180	b. Income Deprivation Domain
E01004458	2019	Rank		9216	b. Income Deprivation Domain
E01004415	2019	Rank		9241	b. Income Deprivation Domain
E01033512	2019	Rank		21428	b. Income Deprivation Domain
E01005135	2019	Rank		848	b. Income Deprivation Domain
E01005173	2019	Rank		27449	b. Income Deprivation Domain
E01005453	2019	Rank		25592	b. Income Deprivation Domain
E01005103	2019	Rank		727	b. Income Deprivation Domain
E01005348	2019	Rank		1006	b. Income Deprivation Domain
E01005400	2019	Rank		4935	b. Income Deprivation Domain
E01005306	2019	Rank		24693	b. Income Deprivation Domain
E01005958	2019	Rank		3909	b. Income Deprivation Domain
E01005856	2019	Rank		21138	b. Income Deprivation Domain
E01033729	2019	Rank		10177	b. Income Deprivation Domain
E01005995	2019	Rank		22041	b. Income Deprivation Domain
E01005675	2019	Rank		14183	b. Income Deprivation Domain
E01005626	2019	Rank		18551	b. Income Deprivation Domain
E01005712	2019	Rank		7956	b. Income Deprivation Domain
E01005604	2019	Rank		8076	b. Income Deprivation Domain
E01033730	2019	Rank		14918	b. Income Deprivation Domain
E01033724	2019	Rank		26158	b. Income Deprivation Domain
E01004427	2019	Rank		13305	b. Income Deprivation Domain
E01004400	2019	Rank		8027	b. Income Deprivation Domain
E01033130	2019	Rank		4083	b. Income Deprivation Domain
E01033115	2019	Rank		22291	b. Income Deprivation Domain
E01033534	2019	Rank		31228	b. Income Deprivation Domain
E01012411	2019	Rank		13477	b. Income Deprivation Domain
E01012349	2019	Rank		662	b. Income Deprivation Domain
E01012539	2019	Rank		8124	b. Income Deprivation Domain
E01012447	2019	Rank		32378	b. Income Deprivation Domain
E01010853	2019	Rank		15002	b. Income Deprivation Domain
E01010797	2019	Rank		30939	b. Income Deprivation Domain
E01012330	2019	Rank		28328	b. Income Deprivation Domain
E01012500	2019	Rank		26649	b. Income Deprivation Domain
E01012405	2019	Rank		12195	b. Income Deprivation Domain
E01012351	2019	Rank		19629	b. Income Deprivation Domain
E01012374	2019	Rank		29203	b. Income Deprivation Domain
E01012672	2019	Rank		84	b. Income Deprivation Domain
E01012704	2019	Rank		622	b. Income Deprivation Domain
E01012657	2019	Rank		2331	b. Income Deprivation Domain
E01012800	2019	Rank		11451	b. Income Deprivation Domain
E01010923	2019	Rank		11236	b. Income Deprivation Domain
E01010927	2019	Rank		27065	b. Income Deprivation Domain
E01005635	2019	Rank		18165	b. Income Deprivation Domain
E01005643	2019	Rank		16737	b. Income Deprivation Domain
E01005143	2019	Rank		1692	b. Income Deprivation Domain
E01005433	2019	Rank		193	b. Income Deprivation Domain
E01010943	2019	Rank		648	b. Income Deprivation Domain
E01005159	2019	Rank		19675	b. Income Deprivation Domain
E01005207	2019	Rank		3319	b. Income Deprivation Domain
E01005174	2019	Rank		30778	b. Income Deprivation Domain
E01010696	2019	Rank		32296	b. Income Deprivation Domain
E01006039	2019	Rank		4112	b. Income Deprivation Domain
E01010885	2019	Rank		20469	b. Income Deprivation Domain
E01010864	2019	Rank		4706	b. Income Deprivation Domain
E01010816	2019	Rank		19284	b. Income Deprivation Domain
E01004170	2019	Rank		22058	b. Income Deprivation Domain
E01031551	2019	Rank		12148	b. Income Deprivation Domain
E01004136	2019	Rank		25569	b. Income Deprivation Domain
E01004143	2019	Rank		18862	b. Income Deprivation Domain
E01031753	2019	Rank		20548	b. Income Deprivation Domain
E01003992	2019	Rank		4353	b. Income Deprivation Domain
E01031560	2019	Rank		18168	b. Income Deprivation Domain
E01031709	2019	Rank		15886	b. Income Deprivation Domain
E01032388	2019	Rank		23350	b. Income Deprivation Domain
E01004166	2019	Rank		19502	b. Income Deprivation Domain
E01032481	2019	Rank		7224	b. Income Deprivation Domain
E01032347	2019	Rank		28385	b. Income Deprivation Domain
E01033574	2019	Rank		32422	b. Income Deprivation Domain
E01033586	2019	Rank		6605	b. Income Deprivation Domain
E01004159	2019	Rank		17773	b. Income Deprivation Domain
E01033370	2019	Rank		1714	b. Income Deprivation Domain
E01033443	2019	Rank		32347	b. Income Deprivation Domain
E01004900	2019	Rank		15481	b. Income Deprivation Domain
E01004886	2019	Rank		5262	b. Income Deprivation Domain
E01033527	2019	Rank		20648	b. Income Deprivation Domain
E01033324	2019	Rank		6758	b. Income Deprivation Domain
E01033397	2019	Rank		4135	b. Income Deprivation Domain
E01033330	2019	Rank		1317	b. Income Deprivation Domain
E01033491	2019	Rank		9569	b. Income Deprivation Domain
E01033496	2019	Rank		32514	b. Income Deprivation Domain
E01004079	2019	Rank		28593	b. Income Deprivation Domain
E01004065	2019	Rank		14937	b. Income Deprivation Domain
E01033532	2019	Rank		25806	b. Income Deprivation Domain
E01004865	2019	Rank		3895	b. Income Deprivation Domain
E01033500	2019	Rank		26229	b. Income Deprivation Domain
E01004348	2019	Rank		13442	b. Income Deprivation Domain
E01004487	2019	Rank		13759	b. Income Deprivation Domain
E01004177	2019	Rank		11485	b. Income Deprivation Domain
E01004373	2019	Rank		13813	b. Income Deprivation Domain
E01004981	2019	Rank		17369	b. Income Deprivation Domain
E01004967	2019	Rank		28753	b. Income Deprivation Domain
E01004516	2019	Rank		21785	b. Income Deprivation Domain
E01004334	2019	Rank		1608	b. Income Deprivation Domain
E01004442	2019	Rank		20983	b. Income Deprivation Domain
E01004388	2019	Rank		13798	b. Income Deprivation Domain
E01004380	2019	Rank		10688	b. Income Deprivation Domain
E01004333	2019	Rank		8117	b. Income Deprivation Domain
E01004395	2019	Rank		16798	b. Income Deprivation Domain
E01004376	2019	Rank		16552	b. Income Deprivation Domain
E01004389	2019	Rank		6396	b. Income Deprivation Domain
E01032525	2019	Rank		25638	b. Income Deprivation Domain
E01031957	2019	Rank		25591	b. Income Deprivation Domain
E01032372	2019	Rank		21000	b. Income Deprivation Domain
E01032611	2019	Rank		32166	b. Income Deprivation Domain
E01032390	2019	Rank		20381	b. Income Deprivation Domain
E01004468	2019	Rank		18667	b. Income Deprivation Domain
E01032486	2019	Rank		31933	b. Income Deprivation Domain
E01004480	2019	Rank		27461	b. Income Deprivation Domain
E01004937	2019	Rank		26281	b. Income Deprivation Domain
E01004946	2019	Rank		1358	b. Income Deprivation Domain
E01004769	2019	Rank		27789	b. Income Deprivation Domain
E01004822	2019	Rank		255	b. Income Deprivation Domain
E01032584	2019	Rank		9403	b. Income Deprivation Domain
E01032700	2019	Rank		31474	b. Income Deprivation Domain
E01005089	2019	Rank		363	b. Income Deprivation Domain
E01029536	2019	Rank		29364	b. Income Deprivation Domain
E01029713	2019	Rank		18139	b. Income Deprivation Domain
E01030073	2019	Rank		12635	b. Income Deprivation Domain
E01030372	2019	Rank		27167	b. Income Deprivation Domain
E01029706	2019	Rank		30466	b. Income Deprivation Domain
E01029410	2019	Rank		10234	b. Income Deprivation Domain
E01010804	2019	Rank		4022	b. Income Deprivation Domain
E01029586	2019	Rank		25971	b. Income Deprivation Domain
E01030247	2019	Rank		57	b. Income Deprivation Domain
E01030155	2019	Rank		21296	b. Income Deprivation Domain
E01010849	2019	Rank		17431	b. Income Deprivation Domain
E01010826	2019	Rank		781	b. Income Deprivation Domain
E01004984	2019	Rank		18265	b. Income Deprivation Domain
E01030307	2019	Rank		32239	b. Income Deprivation Domain
E01004983	2019	Rank		10949	b. Income Deprivation Domain
E01005561	2019	Rank		18297	b. Income Deprivation Domain
E01028090	2019	Rank		18724	b. Income Deprivation Domain
E01004823	2019	Rank		83	b. Income Deprivation Domain
E01004811	2019	Rank		1767	b. Income Deprivation Domain
E01004939	2019	Rank		7536	b. Income Deprivation Domain
E01028205	2019	Rank		15361	b. Income Deprivation Domain
E01004827	2019	Rank		2556	b. Income Deprivation Domain
E01004894	2019	Rank		15586	b. Income Deprivation Domain
E01030392	2019	Rank		30029	b. Income Deprivation Domain
E01010831	2019	Rank		3135	b. Income Deprivation Domain
E01029696	2019	Rank		26029	b. Income Deprivation Domain
E01010836	2019	Rank		7179	b. Income Deprivation Domain
E01010767	2019	Rank		17415	b. Income Deprivation Domain
E01030376	2019	Rank		31918	b. Income Deprivation Domain
E01010809	2019	Rank		2477	b. Income Deprivation Domain
E01012669	2019	Rank		9954	b. Income Deprivation Domain
E01012654	2019	Rank		6190	b. Income Deprivation Domain
E01005298	2019	Rank		6669	b. Income Deprivation Domain
E01005217	2019	Rank		11318	b. Income Deprivation Domain
E01012857	2019	Rank		216	b. Income Deprivation Domain
E01012736	2019	Rank		232	b. Income Deprivation Domain
E01005372	2019	Rank		7173	b. Income Deprivation Domain
E01012787	2019	Rank		745	b. Income Deprivation Domain
E01012541	2019	Rank		18668	b. Income Deprivation Domain
E01012574	2019	Rank		1874	b. Income Deprivation Domain
E01012728	2019	Rank		6541	b. Income Deprivation Domain
E01012713	2019	Rank		12296	b. Income Deprivation Domain
E01005299	2019	Rank		9651	b. Income Deprivation Domain
E01005349	2019	Rank		1642	b. Income Deprivation Domain
E01012579	2019	Rank		2571	b. Income Deprivation Domain
E01013055	2019	Rank		19421	b. Income Deprivation Domain
E01030138	2019	Rank		20302	b. Income Deprivation Domain
E01013116	2019	Rank		31985	b. Income Deprivation Domain
E01012756	2019	Rank		13255	b. Income Deprivation Domain
E01030151	2019	Rank		26560	b. Income Deprivation Domain
E01010821	2019	Rank		1655	b. Income Deprivation Domain
E01030149	2019	Rank		30130	b. Income Deprivation Domain
E01030061	2019	Rank		11929	b. Income Deprivation Domain
E01012224	2019	Rank		24814	b. Income Deprivation Domain
E01012043	2019	Rank		13203	b. Income Deprivation Domain
E01012862	2019	Rank		874	b. Income Deprivation Domain
E01012022	2019	Rank		18568	b. Income Deprivation Domain
E01013125	2019	Rank		22490	b. Income Deprivation Domain
E01013038	2019	Rank		3858	b. Income Deprivation Domain
E01012957	2019	Rank		24820	b. Income Deprivation Domain
E01004812	2019	Rank		2991	b. Income Deprivation Domain
E01004592	2019	Rank		8683	b. Income Deprivation Domain
E01004835	2019	Rank		23045	b. Income Deprivation Domain
E01033636	2019	Rank		905	b. Income Deprivation Domain
E01005072	2019	Rank		4573	b. Income Deprivation Domain
E01005016	2019	Rank		24088	b. Income Deprivation Domain
E01004858	2019	Rank		3525	b. Income Deprivation Domain
E01004553	2019	Rank		22879	b. Income Deprivation Domain
E01012836	2019	Rank		516	b. Income Deprivation Domain
E01004734	2019	Rank		8667	b. Income Deprivation Domain
E01012592	2019	Rank		22247	b. Income Deprivation Domain
E01012616	2019	Rank		16333	b. Income Deprivation Domain
E01005063	2019	Rank		843	b. Income Deprivation Domain
E01004741	2019	Rank		10517	b. Income Deprivation Domain
E01004845	2019	Rank		18296	b. Income Deprivation Domain
E01029193	2019	Rank		13212	b. Income Deprivation Domain
E01012889	2019	Rank		102	b. Income Deprivation Domain
E01029043	2019	Rank		17045	b. Income Deprivation Domain
E01012880	2019	Rank		235	b. Income Deprivation Domain
E01029214	2019	Rank		17855	b. Income Deprivation Domain
E01029166	2019	Rank		29806	b. Income Deprivation Domain
E01012865	2019	Rank		4055	b. Income Deprivation Domain
E01029356	2019	Rank		4090	b. Income Deprivation Domain
E01029123	2019	Rank		14503	b. Income Deprivation Domain
E01029228	2019	Rank		18213	b. Income Deprivation Domain
E01004850	2019	Rank		725	b. Income Deprivation Domain
E01028960	2019	Rank		25471	b. Income Deprivation Domain
E01029104	2019	Rank		28308	b. Income Deprivation Domain
E01012435	2019	Rank		28003	b. Income Deprivation Domain
E01028997	2019	Rank		20347	b. Income Deprivation Domain
E01005105	2019	Rank		4861	b. Income Deprivation Domain
E01004951	2019	Rank		27733	b. Income Deprivation Domain
E01005068	2019	Rank		2336	b. Income Deprivation Domain
E01005034	2019	Rank		10483	b. Income Deprivation Domain
E01013153	2019	Rank		21139	b. Income Deprivation Domain
E01004755	2019	Rank		4647	b. Income Deprivation Domain
E01005033	2019	Rank		20840	b. Income Deprivation Domain
E01004969	2019	Rank		9529	b. Income Deprivation Domain
E01028340	2019	Rank		6910	b. Income Deprivation Domain
E01005442	2019	Rank		28178	b. Income Deprivation Domain
E01028217	2019	Rank		23763	b. Income Deprivation Domain
E01028162	2019	Rank		11901	b. Income Deprivation Domain
E01005545	2019	Rank		25882	b. Income Deprivation Domain
E01005065	2019	Rank		2111	b. Income Deprivation Domain
E01028098	2019	Rank		10298	b. Income Deprivation Domain
E01004597	2019	Rank		17539	b. Income Deprivation Domain
E01004543	2019	Rank		26608	b. Income Deprivation Domain
E01004611	2019	Rank		17617	b. Income Deprivation Domain
E01004469	2019	Rank		3438	b. Income Deprivation Domain
E01012724	2019	Rank		77	b. Income Deprivation Domain
E01012558	2019	Rank		30643	b. Income Deprivation Domain
E01012543	2019	Rank		26230	b. Income Deprivation Domain
E01012651	2019	Rank		11727	b. Income Deprivation Domain
E01005051	2019	Rank		19108	b. Income Deprivation Domain
E01004696	2019	Rank		3907	b. Income Deprivation Domain
E01004667	2019	Rank		8130	b. Income Deprivation Domain
E01004711	2019	Rank		6330	b. Income Deprivation Domain
E01004720	2019	Rank		4985	b. Income Deprivation Domain
E01004676	2019	Rank		9259	b. Income Deprivation Domain
E01004733	2019	Rank		16250	b. Income Deprivation Domain
E01031714	2019	Decile		9	a. Index of Multiple Deprivation (IMD)
E01031580	2019	Decile		9	a. Index of Multiple Deprivation (IMD)
E01023322	2019	Decile		5	a. Index of Multiple Deprivation (IMD)
E01023081	2019	Decile		6	a. Index of Multiple Deprivation (IMD)
E01031610	2019	Decile		4	a. Index of Multiple Deprivation (IMD)
E01031575	2019	Decile		4	a. Index of Multiple Deprivation (IMD)
E01031719	2019	Decile		9	a. Index of Multiple Deprivation (IMD)
E01031613	2019	Decile		8	a. Index of Multiple Deprivation (IMD)
E01023216	2019	Decile		5	a. Index of Multiple Deprivation (IMD)
E01023296	2019	Decile		4	a. Index of Multiple Deprivation (IMD)
E01015667	2019	Decile		3	a. Index of Multiple Deprivation (IMD)
E01023298	2019	Decile		7	a. Index of Multiple Deprivation (IMD)
E01023098	2019	Decile		7	a. Index of Multiple Deprivation (IMD)
E01023066	2019	Decile		8	a. Index of Multiple Deprivation (IMD)
E01023221	2019	Decile		7	a. Index of Multiple Deprivation (IMD)
E01023024	2019	Decile		10	a. Index of Multiple Deprivation (IMD)
E01033559	2019	Decile		5	a. Index of Multiple Deprivation (IMD)
E01033697	2019	Decile		1	a. Index of Multiple Deprivation (IMD)
E01031791	2019	Decile		4	a. Index of Multiple Deprivation (IMD)
E01031758	2019	Decile		10	a. Index of Multiple Deprivation (IMD)
E01031882	2019	Decile		7	a. Index of Multiple Deprivation (IMD)
E01031871	2019	Decile		6	a. Index of Multiple Deprivation (IMD)
E01033565	2019	Decile		5	a. Index of Multiple Deprivation (IMD)
E01031796	2019	Decile		6	a. Index of Multiple Deprivation (IMD)
E01032107	2019	Decile		9	a. Index of Multiple Deprivation (IMD)
E01031713	2019	Decile		10	a. Index of Multiple Deprivation (IMD)
E01032060	2019	Decile		9	a. Index of Multiple Deprivation (IMD)
E01032236	2019	Decile		3	a. Index of Multiple Deprivation (IMD)
E01032147	2019	Decile		7	a. Index of Multiple Deprivation (IMD)
E01031792	2019	Decile		7	a. Index of Multiple Deprivation (IMD)
E01031619	2019	Decile		10	a. Index of Multiple Deprivation (IMD)
E01016327	2019	Decile		7	a. Index of Multiple Deprivation (IMD)
E01016320	2019	Decile		8	a. Index of Multiple Deprivation (IMD)
E01016609	2019	Decile		8	a. Index of Multiple Deprivation (IMD)
E01016483	2019	Decile		5	a. Index of Multiple Deprivation (IMD)
E01017238	2019	Decile		2	a. Index of Multiple Deprivation (IMD)
E01017479	2019	Decile		6	a. Index of Multiple Deprivation (IMD)
E01016556	2019	Decile		6	a. Index of Multiple Deprivation (IMD)
E01017255	2019	Decile		6	a. Index of Multiple Deprivation (IMD)
E01023229	2019	Decile		9	a. Index of Multiple Deprivation (IMD)
E01017165	2019	Decile		2	a. Index of Multiple Deprivation (IMD)
E01017132	2019	Decile		2	a. Index of Multiple Deprivation (IMD)
E01017114	2019	Decile		6	a. Index of Multiple Deprivation (IMD)
E01017192	2019	Decile		4	a. Index of Multiple Deprivation (IMD)
E01016423	2019	Decile		3	a. Index of Multiple Deprivation (IMD)
E01016948	2019	Decile		4	a. Index of Multiple Deprivation (IMD)
E01016301	2019	Decile		6	a. Index of Multiple Deprivation (IMD)
E01016264	2019	Decile		7	a. Index of Multiple Deprivation (IMD)
E01023134	2019	Decile		9	a. Index of Multiple Deprivation (IMD)
E01016200	2019	Decile		10	a. Index of Multiple Deprivation (IMD)
E01016274	2019	Decile		8	a. Index of Multiple Deprivation (IMD)
E01015709	2019	Decile		7	a. Index of Multiple Deprivation (IMD)
E01016111	2019	Decile		1	a. Index of Multiple Deprivation (IMD)
E01016107	2019	Decile		9	a. Index of Multiple Deprivation (IMD)
E01016151	2019	Decile		4	a. Index of Multiple Deprivation (IMD)
E01023147	2019	Decile		9	a. Index of Multiple Deprivation (IMD)
E01017324	2019	Decile		5	a. Index of Multiple Deprivation (IMD)
E01017358	2019	Decile		5	a. Index of Multiple Deprivation (IMD)
E01023184	2019	Decile		7	a. Index of Multiple Deprivation (IMD)
E01023175	2019	Decile		10	a. Index of Multiple Deprivation (IMD)
E01016172	2019	Decile		9	a. Index of Multiple Deprivation (IMD)
E01029687	2019	Decile		9	a. Index of Multiple Deprivation (IMD)
E01029594	2019	Decile		4	a. Index of Multiple Deprivation (IMD)
E01029567	2019	Decile		4	a. Index of Multiple Deprivation (IMD)
E01029585	2019	Decile		7	a. Index of Multiple Deprivation (IMD)
E01029889	2019	Decile		3	a. Index of Multiple Deprivation (IMD)
E01029965	2019	Decile		7	a. Index of Multiple Deprivation (IMD)
E01029657	2019	Decile		10	a. Index of Multiple Deprivation (IMD)
E01029970	2019	Decile		5	a. Index of Multiple Deprivation (IMD)
E01010701	2019	Decile		1	a. Index of Multiple Deprivation (IMD)
E01010741	2019	Decile		3	a. Index of Multiple Deprivation (IMD)
E01010730	2019	Decile		1	a. Index of Multiple Deprivation (IMD)
E01010694	2019	Decile		10	a. Index of Multiple Deprivation (IMD)
E01010700	2019	Decile		1	a. Index of Multiple Deprivation (IMD)
E01029529	2019	Decile		6	a. Index of Multiple Deprivation (IMD)
E01010759	2019	Decile		2	a. Index of Multiple Deprivation (IMD)
E01030624	2019	Decile		10	a. Index of Multiple Deprivation (IMD)
E01030648	2019	Decile		7	a. Index of Multiple Deprivation (IMD)
E01030485	2019	Decile		9	a. Index of Multiple Deprivation (IMD)
E01030615	2019	Decile		4	a. Index of Multiple Deprivation (IMD)
E01030719	2019	Decile		5	a. Index of Multiple Deprivation (IMD)
E01011067	2019	Decile		7	a. Index of Multiple Deprivation (IMD)
E01030732	2019	Decile		7	a. Index of Multiple Deprivation (IMD)
E01030684	2019	Decile		6	a. Index of Multiple Deprivation (IMD)
E01030501	2019	Decile		9	a. Index of Multiple Deprivation (IMD)
E01030526	2019	Decile		9	a. Index of Multiple Deprivation (IMD)
E01029572	2019	Decile		10	a. Index of Multiple Deprivation (IMD)
E01029963	2019	Decile		9	a. Index of Multiple Deprivation (IMD)
E01030500	2019	Decile		10	a. Index of Multiple Deprivation (IMD)
E01030582	2019	Decile		8	a. Index of Multiple Deprivation (IMD)
E01030714	2019	Decile		6	a. Index of Multiple Deprivation (IMD)
E01016892	2019	Decile		6	a. Index of Multiple Deprivation (IMD)
E01016409	2019	Decile		7	a. Index of Multiple Deprivation (IMD)
E01016798	2019	Decile		10	a. Index of Multiple Deprivation (IMD)
E01016358	2019	Decile		3	a. Index of Multiple Deprivation (IMD)
E01031975	2019	Decile		3	a. Index of Multiple Deprivation (IMD)
E01032356	2019	Decile		9	a. Index of Multiple Deprivation (IMD)
E01016933	2019	Decile		7	a. Index of Multiple Deprivation (IMD)
E01016817	2019	Decile		6	a. Index of Multiple Deprivation (IMD)
E01016671	2019	Decile		10	a. Index of Multiple Deprivation (IMD)
E01016669	2019	Decile		10	a. Index of Multiple Deprivation (IMD)
E01031788	2019	Decile		5	a. Index of Multiple Deprivation (IMD)
E01031872	2019	Decile		7	a. Index of Multiple Deprivation (IMD)
E01016704	2019	Decile		6	a. Index of Multiple Deprivation (IMD)
E01032026	2019	Decile		9	a. Index of Multiple Deprivation (IMD)
E01016924	2019	Decile		9	a. Index of Multiple Deprivation (IMD)
E01010740	2019	Decile		2	a. Index of Multiple Deprivation (IMD)
E01029825	2019	Decile		7	a. Index of Multiple Deprivation (IMD)
E01031921	2019	Decile		10	a. Index of Multiple Deprivation (IMD)
E01031922	2019	Decile		9	a. Index of Multiple Deprivation (IMD)
E01029784	2019	Decile		9	a. Index of Multiple Deprivation (IMD)
E01029857	2019	Decile		4	a. Index of Multiple Deprivation (IMD)
E01010731	2019	Decile		1	a. Index of Multiple Deprivation (IMD)
E01029712	2019	Decile		9	a. Index of Multiple Deprivation (IMD)
E01032423	2019	Decile		3	a. Index of Multiple Deprivation (IMD)
E01032352	2019	Decile		7	a. Index of Multiple Deprivation (IMD)
E01031994	2019	Decile		9	a. Index of Multiple Deprivation (IMD)
E01032474	2019	Decile		2	a. Index of Multiple Deprivation (IMD)
E01032052	2019	Decile		9	a. Index of Multiple Deprivation (IMD)
E01031999	2019	Decile		9	a. Index of Multiple Deprivation (IMD)
E01032059	2019	Decile		8	a. Index of Multiple Deprivation (IMD)
E01024109	2019	Decile		7	a. Index of Multiple Deprivation (IMD)
E01023876	2019	Decile		3	a. Index of Multiple Deprivation (IMD)
E01024163	2019	Decile		5	a. Index of Multiple Deprivation (IMD)
E01024156	2019	Decile		5	a. Index of Multiple Deprivation (IMD)
E01024252	2019	Decile		7	a. Index of Multiple Deprivation (IMD)
E01024263	2019	Decile		2	a. Index of Multiple Deprivation (IMD)
E01023808	2019	Decile		8	a. Index of Multiple Deprivation (IMD)
E01023758	2019	Decile		2	a. Index of Multiple Deprivation (IMD)
E01032947	2019	Decile		9	a. Index of Multiple Deprivation (IMD)
E01032855	2019	Decile		8	a. Index of Multiple Deprivation (IMD)
E01033103	2019	Decile		10	a. Index of Multiple Deprivation (IMD)
E01033011	2019	Decile		3	a. Index of Multiple Deprivation (IMD)
E01024146	2019	Decile		9	a. Index of Multiple Deprivation (IMD)
E01024296	2019	Decile		4	a. Index of Multiple Deprivation (IMD)
E01024278	2019	Decile		1	a. Index of Multiple Deprivation (IMD)
E01033258	2019	Decile		1	a. Index of Multiple Deprivation (IMD)
E01022898	2019	Decile		10	a. Index of Multiple Deprivation (IMD)
E01033193	2019	Decile		9	a. Index of Multiple Deprivation (IMD)
E01033591	2019	Decile		3	a. Index of Multiple Deprivation (IMD)
E01032531	2019	Decile		1	a. Index of Multiple Deprivation (IMD)
E01032503	2019	Decile		8	a. Index of Multiple Deprivation (IMD)
E01033440	2019	Decile		2	a. Index of Multiple Deprivation (IMD)
E01032479	2019	Decile		4	a. Index of Multiple Deprivation (IMD)
E01022812	2019	Decile		7	a. Index of Multiple Deprivation (IMD)
E01033747	2019	Decile		1	a. Index of Multiple Deprivation (IMD)
E01022957	2019	Decile		4	a. Index of Multiple Deprivation (IMD)
E01022930	2019	Decile		9	a. Index of Multiple Deprivation (IMD)
E01033748	2019	Decile		6	a. Index of Multiple Deprivation (IMD)
E01033249	2019	Decile		2	a. Index of Multiple Deprivation (IMD)
E01022771	2019	Decile		10	a. Index of Multiple Deprivation (IMD)
E01017359	2019	Decile		5	a. Index of Multiple Deprivation (IMD)
E01017353	2019	Decile		5	a. Index of Multiple Deprivation (IMD)
E01018418	2019	Decile		5	a. Index of Multiple Deprivation (IMD)
E01017360	2019	Decile		3	a. Index of Multiple Deprivation (IMD)
E01030248	2019	Decile		2	a. Index of Multiple Deprivation (IMD)
E01017003	2019	Decile		9	a. Index of Multiple Deprivation (IMD)
E01016962	2019	Decile		9	a. Index of Multiple Deprivation (IMD)
E01016961	2019	Decile		7	a. Index of Multiple Deprivation (IMD)
E01030327	2019	Decile		10	a. Index of Multiple Deprivation (IMD)
E01030308	2019	Decile		10	a. Index of Multiple Deprivation (IMD)
E01017312	2019	Decile		4	a. Index of Multiple Deprivation (IMD)
E01017223	2019	Decile		7	a. Index of Multiple Deprivation (IMD)
E01018381	2019	Decile		8	a. Index of Multiple Deprivation (IMD)
E01017356	2019	Decile		2	a. Index of Multiple Deprivation (IMD)
E01017258	2019	Decile		4	a. Index of Multiple Deprivation (IMD)
E01023897	2019	Decile		8	a. Index of Multiple Deprivation (IMD)
E01023947	2019	Decile		7	a. Index of Multiple Deprivation (IMD)
E01023910	2019	Decile		8	a. Index of Multiple Deprivation (IMD)
E01023888	2019	Decile		7	a. Index of Multiple Deprivation (IMD)
E01033065	2019	Decile		8	a. Index of Multiple Deprivation (IMD)
E01032895	2019	Decile		10	a. Index of Multiple Deprivation (IMD)
E01023781	2019	Decile		4	a. Index of Multiple Deprivation (IMD)
E01024033	2019	Decile		5	a. Index of Multiple Deprivation (IMD)
E01030383	2019	Decile		4	a. Index of Multiple Deprivation (IMD)
E01017419	2019	Decile		10	a. Index of Multiple Deprivation (IMD)
E01016814	2019	Decile		7	a. Index of Multiple Deprivation (IMD)
E01017005	2019	Decile		10	a. Index of Multiple Deprivation (IMD)
E01030283	2019	Decile		5	a. Index of Multiple Deprivation (IMD)
E01017370	2019	Decile		4	a. Index of Multiple Deprivation (IMD)
E01030442	2019	Decile		10	a. Index of Multiple Deprivation (IMD)
E01023329	2019	Decile		7	a. Index of Multiple Deprivation (IMD)
E01023197	2019	Decile		9	a. Index of Multiple Deprivation (IMD)
E01023317	2019	Decile		6	a. Index of Multiple Deprivation (IMD)
E01023472	2019	Decile		6	a. Index of Multiple Deprivation (IMD)
E01009440	2019	Decile		8	a. Index of Multiple Deprivation (IMD)
E01009441	2019	Decile		3	a. Index of Multiple Deprivation (IMD)
E01023149	2019	Decile		8	a. Index of Multiple Deprivation (IMD)
E01023374	2019	Decile		10	a. Index of Multiple Deprivation (IMD)
E01023648	2019	Decile		10	a. Index of Multiple Deprivation (IMD)
E01023278	2019	Decile		10	a. Index of Multiple Deprivation (IMD)
E01021688	2019	Decile		6	a. Index of Multiple Deprivation (IMD)
E01023241	2019	Decile		9	a. Index of Multiple Deprivation (IMD)
E01006673	2019	Decile		1	a. Index of Multiple Deprivation (IMD)
E01006711	2019	Decile		1	a. Index of Multiple Deprivation (IMD)
E01006645	2019	Decile		1	a. Index of Multiple Deprivation (IMD)
E01017078	2019	Decile		3	a. Index of Multiple Deprivation (IMD)
E01017056	2019	Decile		8	a. Index of Multiple Deprivation (IMD)
E01009468	2019	Decile		8	a. Index of Multiple Deprivation (IMD)
E01007193	2019	Decile		7	a. Index of Multiple Deprivation (IMD)
E01017487	2019	Decile		5	a. Index of Multiple Deprivation (IMD)
E01017460	2019	Decile		9	a. Index of Multiple Deprivation (IMD)
E01016940	2019	Decile		10	a. Index of Multiple Deprivation (IMD)
E01017418	2019	Decile		6	a. Index of Multiple Deprivation (IMD)
E01006987	2019	Decile		9	a. Index of Multiple Deprivation (IMD)
E01007076	2019	Decile		6	a. Index of Multiple Deprivation (IMD)
E01009544	2019	Decile		4	a. Index of Multiple Deprivation (IMD)
E01007087	2019	Decile		1	a. Index of Multiple Deprivation (IMD)
E01007173	2019	Decile		5	a. Index of Multiple Deprivation (IMD)
E01007244	2019	Decile		2	a. Index of Multiple Deprivation (IMD)
E01007330	2019	Decile		5	a. Index of Multiple Deprivation (IMD)
E01022027	2019	Decile		1	a. Index of Multiple Deprivation (IMD)
E01022047	2019	Decile		3	a. Index of Multiple Deprivation (IMD)
E01032662	2019	Decile		2	a. Index of Multiple Deprivation (IMD)
E01022013	2019	Decile		9	a. Index of Multiple Deprivation (IMD)
E01022211	2019	Decile		6	a. Index of Multiple Deprivation (IMD)
E01007163	2019	Decile		5	a. Index of Multiple Deprivation (IMD)
E01022219	2019	Decile		10	a. Index of Multiple Deprivation (IMD)
E01022090	2019	Decile		6	a. Index of Multiple Deprivation (IMD)
E01032504	2019	Decile		10	a. Index of Multiple Deprivation (IMD)
E01032586	2019	Decile		5	a. Index of Multiple Deprivation (IMD)
E01033054	2019	Decile		6	a. Index of Multiple Deprivation (IMD)
E01033053	2019	Decile		10	a. Index of Multiple Deprivation (IMD)
E01022742	2019	Decile		10	a. Index of Multiple Deprivation (IMD)
E01032661	2019	Decile		6	a. Index of Multiple Deprivation (IMD)
E01032573	2019	Decile		7	a. Index of Multiple Deprivation (IMD)
E01022582	2019	Decile		9	a. Index of Multiple Deprivation (IMD)
E01021977	2019	Decile		3	a. Index of Multiple Deprivation (IMD)
E01021992	2019	Decile		4	a. Index of Multiple Deprivation (IMD)
E01022562	2019	Decile		7	a. Index of Multiple Deprivation (IMD)
E01022171	2019	Decile		10	a. Index of Multiple Deprivation (IMD)
E01021735	2019	Decile		9	a. Index of Multiple Deprivation (IMD)
E01021858	2019	Decile		3	a. Index of Multiple Deprivation (IMD)
E01021904	2019	Decile		7	a. Index of Multiple Deprivation (IMD)
E01007140	2019	Decile		3	a. Index of Multiple Deprivation (IMD)
E01022033	2019	Decile		4	a. Index of Multiple Deprivation (IMD)
E01007171	2019	Decile		9	a. Index of Multiple Deprivation (IMD)
E01006994	2019	Decile		3	a. Index of Multiple Deprivation (IMD)
E01021994	2019	Decile		5	a. Index of Multiple Deprivation (IMD)
E01021915	2019	Decile		4	a. Index of Multiple Deprivation (IMD)
E01007095	2019	Decile		8	a. Index of Multiple Deprivation (IMD)
E01016370	2019	Decile		8	a. Index of Multiple Deprivation (IMD)
E01015843	2019	Decile		3	a. Index of Multiple Deprivation (IMD)
E01016365	2019	Decile		8	a. Index of Multiple Deprivation (IMD)
E01015734	2019	Decile		4	a. Index of Multiple Deprivation (IMD)
E01017484	2019	Decile		3	a. Index of Multiple Deprivation (IMD)
E01017469	2019	Decile		5	a. Index of Multiple Deprivation (IMD)
E01015878	2019	Decile		7	a. Index of Multiple Deprivation (IMD)
E01015848	2019	Decile		7	a. Index of Multiple Deprivation (IMD)
E01015639	2019	Decile		1	a. Index of Multiple Deprivation (IMD)
E01015595	2019	Decile		2	a. Index of Multiple Deprivation (IMD)
E01015710	2019	Decile		9	a. Index of Multiple Deprivation (IMD)
E01015564	2019	Decile		10	a. Index of Multiple Deprivation (IMD)
E01016339	2019	Decile		8	a. Index of Multiple Deprivation (IMD)
E01016486	2019	Decile		3	a. Index of Multiple Deprivation (IMD)
E01016356	2019	Decile		4	a. Index of Multiple Deprivation (IMD)
E01006731	2019	Decile		1	a. Index of Multiple Deprivation (IMD)
E01006767	2019	Decile		1	a. Index of Multiple Deprivation (IMD)
E01006803	2019	Decile		6	a. Index of Multiple Deprivation (IMD)
E01024627	2019	Decile		2	a. Index of Multiple Deprivation (IMD)
E01024452	2019	Decile		5	a. Index of Multiple Deprivation (IMD)
E01024575	2019	Decile		8	a. Index of Multiple Deprivation (IMD)
E01006825	2019	Decile		9	a. Index of Multiple Deprivation (IMD)
E01024622	2019	Decile		3	a. Index of Multiple Deprivation (IMD)
E01015935	2019	Decile		3	a. Index of Multiple Deprivation (IMD)
E01015612	2019	Decile		2	a. Index of Multiple Deprivation (IMD)
E01015873	2019	Decile		4	a. Index of Multiple Deprivation (IMD)
E01015949	2019	Decile		5	a. Index of Multiple Deprivation (IMD)
E01015957	2019	Decile		4	a. Index of Multiple Deprivation (IMD)
E01024641	2019	Decile		3	a. Index of Multiple Deprivation (IMD)
E01015950	2019	Decile		6	a. Index of Multiple Deprivation (IMD)
E01029192	2019	Decile		7	a. Index of Multiple Deprivation (IMD)
E01029308	2019	Decile		10	a. Index of Multiple Deprivation (IMD)
E01029181	2019	Decile		7	a. Index of Multiple Deprivation (IMD)
E01029317	2019	Decile		6	a. Index of Multiple Deprivation (IMD)
E01029341	2019	Decile		3	a. Index of Multiple Deprivation (IMD)
E01029472	2019	Decile		4	a. Index of Multiple Deprivation (IMD)
E01029499	2019	Decile		2	a. Index of Multiple Deprivation (IMD)
E01029524	2019	Decile		6	a. Index of Multiple Deprivation (IMD)
E01018680	2019	Decile		9	a. Index of Multiple Deprivation (IMD)
E01026461	2019	Decile		8	a. Index of Multiple Deprivation (IMD)
E01018690	2019	Decile		10	a. Index of Multiple Deprivation (IMD)
E01026543	2019	Decile		9	a. Index of Multiple Deprivation (IMD)
E01029042	2019	Decile		2	a. Index of Multiple Deprivation (IMD)
E01029067	2019	Decile		5	a. Index of Multiple Deprivation (IMD)
E01026553	2019	Decile		6	a. Index of Multiple Deprivation (IMD)
E01026351	2019	Decile		7	a. Index of Multiple Deprivation (IMD)
E01029264	2019	Decile		9	a. Index of Multiple Deprivation (IMD)
E01026430	2019	Decile		5	a. Index of Multiple Deprivation (IMD)
E01026339	2019	Decile		6	a. Index of Multiple Deprivation (IMD)
E01015768	2019	Decile		5	a. Index of Multiple Deprivation (IMD)
E01015743	2019	Decile		2	a. Index of Multiple Deprivation (IMD)
E01026328	2019	Decile		2	a. Index of Multiple Deprivation (IMD)
E01026264	2019	Decile		6	a. Index of Multiple Deprivation (IMD)
E01026456	2019	Decile		7	a. Index of Multiple Deprivation (IMD)
E01026424	2019	Decile		6	a. Index of Multiple Deprivation (IMD)
E01029142	2019	Decile		8	a. Index of Multiple Deprivation (IMD)
E01029471	2019	Decile		6	a. Index of Multiple Deprivation (IMD)
E01025998	2019	Decile		9	a. Index of Multiple Deprivation (IMD)
E01026035	2019	Decile		8	a. Index of Multiple Deprivation (IMD)
E01026444	2019	Decile		4	a. Index of Multiple Deprivation (IMD)
E01017748	2019	Decile		5	a. Index of Multiple Deprivation (IMD)
E01017719	2019	Decile		9	a. Index of Multiple Deprivation (IMD)
E01017735	2019	Decile		8	a. Index of Multiple Deprivation (IMD)
E01017915	2019	Decile		7	a. Index of Multiple Deprivation (IMD)
E01017505	2019	Decile		4	a. Index of Multiple Deprivation (IMD)
E01017188	2019	Decile		2	a. Index of Multiple Deprivation (IMD)
E01017617	2019	Decile		6	a. Index of Multiple Deprivation (IMD)
E01017802	2019	Decile		8	a. Index of Multiple Deprivation (IMD)
E01018124	2019	Decile		10	a. Index of Multiple Deprivation (IMD)
E01018069	2019	Decile		5	a. Index of Multiple Deprivation (IMD)
E01022376	2019	Decile		7	a. Index of Multiple Deprivation (IMD)
E01022275	2019	Decile		8	a. Index of Multiple Deprivation (IMD)
E01022406	2019	Decile		10	a. Index of Multiple Deprivation (IMD)
E01022431	2019	Decile		9	a. Index of Multiple Deprivation (IMD)
E01018015	2019	Decile		10	a. Index of Multiple Deprivation (IMD)
E01016628	2019	Decile		10	a. Index of Multiple Deprivation (IMD)
E01017726	2019	Decile		8	a. Index of Multiple Deprivation (IMD)
E01016619	2019	Decile		10	a. Index of Multiple Deprivation (IMD)
E01017043	2019	Decile		5	a. Index of Multiple Deprivation (IMD)
E01016788	2019	Decile		9	a. Index of Multiple Deprivation (IMD)
E01016648	2019	Decile		10	a. Index of Multiple Deprivation (IMD)
E01016694	2019	Decile		10	a. Index of Multiple Deprivation (IMD)
E01017733	2019	Decile		7	a. Index of Multiple Deprivation (IMD)
E01017216	2019	Decile		2	a. Index of Multiple Deprivation (IMD)
E01017069	2019	Decile		8	a. Index of Multiple Deprivation (IMD)
E01017530	2019	Decile		10	a. Index of Multiple Deprivation (IMD)
E01017276	2019	Decile		2	a. Index of Multiple Deprivation (IMD)
E01016553	2019	Decile		10	a. Index of Multiple Deprivation (IMD)
E01016708	2019	Decile		10	a. Index of Multiple Deprivation (IMD)
E01016586	2019	Decile		10	a. Index of Multiple Deprivation (IMD)
E01006982	2019	Decile		3	a. Index of Multiple Deprivation (IMD)
E01006836	2019	Decile		3	a. Index of Multiple Deprivation (IMD)
E01016491	2019	Decile		7	a. Index of Multiple Deprivation (IMD)
E01006684	2019	Decile		8	a. Index of Multiple Deprivation (IMD)
E01006841	2019	Decile		8	a. Index of Multiple Deprivation (IMD)
E01018152	2019	Decile		8	a. Index of Multiple Deprivation (IMD)
E01006906	2019	Decile		3	a. Index of Multiple Deprivation (IMD)
E01006581	2019	Decile		8	a. Index of Multiple Deprivation (IMD)
E01024498	2019	Decile		1	a. Index of Multiple Deprivation (IMD)
E01006547	2019	Decile		1	a. Index of Multiple Deprivation (IMD)
E01024685	2019	Decile		2	a. Index of Multiple Deprivation (IMD)
E01024723	2019	Decile		7	a. Index of Multiple Deprivation (IMD)
E01006605	2019	Decile		1	a. Index of Multiple Deprivation (IMD)
E01016394	2019	Decile		1	a. Index of Multiple Deprivation (IMD)
E01006576	2019	Decile		5	a. Index of Multiple Deprivation (IMD)
E01016931	2019	Decile		8	a. Index of Multiple Deprivation (IMD)
E01016863	2019	Decile		1	a. Index of Multiple Deprivation (IMD)
E01016999	2019	Decile		9	a. Index of Multiple Deprivation (IMD)
E01016800	2019	Decile		9	a. Index of Multiple Deprivation (IMD)
E01022559	2019	Decile		10	a. Index of Multiple Deprivation (IMD)
E01022384	2019	Decile		9	a. Index of Multiple Deprivation (IMD)
E01022530	2019	Decile		10	a. Index of Multiple Deprivation (IMD)
E01022291	2019	Decile		1	a. Index of Multiple Deprivation (IMD)
E01018168	2019	Decile		7	a. Index of Multiple Deprivation (IMD)
E01018061	2019	Decile		6	a. Index of Multiple Deprivation (IMD)
E01018139	2019	Decile		5	a. Index of Multiple Deprivation (IMD)
E01016868	2019	Decile		1	a. Index of Multiple Deprivation (IMD)
E01017067	2019	Decile		4	a. Index of Multiple Deprivation (IMD)
E01017044	2019	Decile		4	a. Index of Multiple Deprivation (IMD)
E01018226	2019	Decile		3	a. Index of Multiple Deprivation (IMD)
E01030407	2019	Decile		10	a. Index of Multiple Deprivation (IMD)
E01030414	2019	Decile		7	a. Index of Multiple Deprivation (IMD)
E01030026	2019	Decile		3	a. Index of Multiple Deprivation (IMD)
E01030119	2019	Decile		8	a. Index of Multiple Deprivation (IMD)
E01030431	2019	Decile		7	a. Index of Multiple Deprivation (IMD)
E01030379	2019	Decile		10	a. Index of Multiple Deprivation (IMD)
E01029609	2019	Decile		6	a. Index of Multiple Deprivation (IMD)
E01030399	2019	Decile		6	a. Index of Multiple Deprivation (IMD)
E01023911	2019	Decile		9	a. Index of Multiple Deprivation (IMD)
E01030419	2019	Decile		10	a. Index of Multiple Deprivation (IMD)
E01023755	2019	Decile		5	a. Index of Multiple Deprivation (IMD)
E01023861	2019	Decile		5	a. Index of Multiple Deprivation (IMD)
E01030471	2019	Decile		8	a. Index of Multiple Deprivation (IMD)
E01030175	2019	Decile		9	a. Index of Multiple Deprivation (IMD)
E01030430	2019	Decile		10	a. Index of Multiple Deprivation (IMD)
E01030334	2019	Decile		9	a. Index of Multiple Deprivation (IMD)
E01030293	2019	Decile		8	a. Index of Multiple Deprivation (IMD)
E01030362	2019	Decile		3	a. Index of Multiple Deprivation (IMD)
E01030078	2019	Decile		10	a. Index of Multiple Deprivation (IMD)
E01019095	2019	Decile		1	a. Index of Multiple Deprivation (IMD)
E01019272	2019	Decile		3	a. Index of Multiple Deprivation (IMD)
E01019102	2019	Decile		4	a. Index of Multiple Deprivation (IMD)
E01019394	2019	Decile		5	a. Index of Multiple Deprivation (IMD)
E01008385	2019	Decile		1	a. Index of Multiple Deprivation (IMD)
E01023314	2019	Decile		6	a. Index of Multiple Deprivation (IMD)
E01008447	2019	Decile		8	a. Index of Multiple Deprivation (IMD)
E01008315	2019	Decile		6	a. Index of Multiple Deprivation (IMD)
E01008363	2019	Decile		8	a. Index of Multiple Deprivation (IMD)
E01030352	2019	Decile		10	a. Index of Multiple Deprivation (IMD)
E01023372	2019	Decile		10	a. Index of Multiple Deprivation (IMD)
E01011069	2019	Decile		7	a. Index of Multiple Deprivation (IMD)
E01008218	2019	Decile		1	a. Index of Multiple Deprivation (IMD)
E01030613	2019	Decile		8	a. Index of Multiple Deprivation (IMD)
E01011100	2019	Decile		3	a. Index of Multiple Deprivation (IMD)
E01023805	2019	Decile		4	a. Index of Multiple Deprivation (IMD)
E01023839	2019	Decile		10	a. Index of Multiple Deprivation (IMD)
E01008142	2019	Decile		4	a. Index of Multiple Deprivation (IMD)
E01008205	2019	Decile		7	a. Index of Multiple Deprivation (IMD)
E01011101	2019	Decile		1	a. Index of Multiple Deprivation (IMD)
E01011250	2019	Decile		2	a. Index of Multiple Deprivation (IMD)
E01011263	2019	Decile		4	a. Index of Multiple Deprivation (IMD)
E01011020	2019	Decile		2	a. Index of Multiple Deprivation (IMD)
E01030540	2019	Decile		10	a. Index of Multiple Deprivation (IMD)
E01030541	2019	Decile		10	a. Index of Multiple Deprivation (IMD)
E01011478	2019	Decile		3	a. Index of Multiple Deprivation (IMD)
E01023885	2019	Decile		10	a. Index of Multiple Deprivation (IMD)
E01023417	2019	Decile		9	a. Index of Multiple Deprivation (IMD)
E01023436	2019	Decile		9	a. Index of Multiple Deprivation (IMD)
E01023442	2019	Decile		9	a. Index of Multiple Deprivation (IMD)
E01023793	2019	Decile		3	a. Index of Multiple Deprivation (IMD)
E01023894	2019	Decile		10	a. Index of Multiple Deprivation (IMD)
E01023735	2019	Decile		10	a. Index of Multiple Deprivation (IMD)
E01023406	2019	Decile		9	a. Index of Multiple Deprivation (IMD)
E01008062	2019	Decile		1	a. Index of Multiple Deprivation (IMD)
E01023300	2019	Decile		3	a. Index of Multiple Deprivation (IMD)
E01008176	2019	Decile		6	a. Index of Multiple Deprivation (IMD)
E01023301	2019	Decile		4	a. Index of Multiple Deprivation (IMD)
E01008048	2019	Decile		9	a. Index of Multiple Deprivation (IMD)
E01008117	2019	Decile		1	a. Index of Multiple Deprivation (IMD)
E01008045	2019	Decile		5	a. Index of Multiple Deprivation (IMD)
E01001369	2019	Decile		4	a. Index of Multiple Deprivation (IMD)
E01001535	2019	Decile		6	a. Index of Multiple Deprivation (IMD)
E01001400	2019	Decile		8	a. Index of Multiple Deprivation (IMD)
E01001620	2019	Decile		3	a. Index of Multiple Deprivation (IMD)
E01026691	2019	Decile		9	a. Index of Multiple Deprivation (IMD)
E01026720	2019	Decile		4	a. Index of Multiple Deprivation (IMD)
E01001693	2019	Decile		2	a. Index of Multiple Deprivation (IMD)
E01018648	2019	Decile		5	a. Index of Multiple Deprivation (IMD)
E01001132	2019	Decile		8	a. Index of Multiple Deprivation (IMD)
E01001540	2019	Decile		6	a. Index of Multiple Deprivation (IMD)
E01000562	2019	Decile		8	a. Index of Multiple Deprivation (IMD)
E01001118	2019	Decile		2	a. Index of Multiple Deprivation (IMD)
E01001349	2019	Decile		2	a. Index of Multiple Deprivation (IMD)
E01001041	2019	Decile		5	a. Index of Multiple Deprivation (IMD)
E01001073	2019	Decile		6	a. Index of Multiple Deprivation (IMD)
E01026652	2019	Decile		3	a. Index of Multiple Deprivation (IMD)
E01026675	2019	Decile		6	a. Index of Multiple Deprivation (IMD)
E01026189	2019	Decile		10	a. Index of Multiple Deprivation (IMD)
E01026246	2019	Decile		3	a. Index of Multiple Deprivation (IMD)
E01030629	2019	Decile		6	a. Index of Multiple Deprivation (IMD)
E01026620	2019	Decile		1	a. Index of Multiple Deprivation (IMD)
E01026528	2019	Decile		7	a. Index of Multiple Deprivation (IMD)
E01026621	2019	Decile		3	a. Index of Multiple Deprivation (IMD)
E01026701	2019	Decile		6	a. Index of Multiple Deprivation (IMD)
E01025943	2019	Decile		4	a. Index of Multiple Deprivation (IMD)
E01018728	2019	Decile		5	a. Index of Multiple Deprivation (IMD)
E01018758	2019	Decile		4	a. Index of Multiple Deprivation (IMD)
E01025915	2019	Decile		9	a. Index of Multiple Deprivation (IMD)
E01026047	2019	Decile		6	a. Index of Multiple Deprivation (IMD)
E01026230	2019	Decile		4	a. Index of Multiple Deprivation (IMD)
E01018987	2019	Decile		4	a. Index of Multiple Deprivation (IMD)
E01018992	2019	Decile		5	a. Index of Multiple Deprivation (IMD)
E01001249	2019	Decile		2	a. Index of Multiple Deprivation (IMD)
E01018967	2019	Decile		5	a. Index of Multiple Deprivation (IMD)
E01029440	2019	Decile		8	a. Index of Multiple Deprivation (IMD)
E01018920	2019	Decile		4	a. Index of Multiple Deprivation (IMD)
E01029467	2019	Decile		6	a. Index of Multiple Deprivation (IMD)
E01029324	2019	Decile		5	a. Index of Multiple Deprivation (IMD)
E01001191	2019	Decile		2	a. Index of Multiple Deprivation (IMD)
E01001328	2019	Decile		2	a. Index of Multiple Deprivation (IMD)
E01019364	2019	Decile		4	a. Index of Multiple Deprivation (IMD)
E01029002	2019	Decile		4	a. Index of Multiple Deprivation (IMD)
E01019136	2019	Decile		7	a. Index of Multiple Deprivation (IMD)
E01019235	2019	Decile		6	a. Index of Multiple Deprivation (IMD)
E01001356	2019	Decile		1	a. Index of Multiple Deprivation (IMD)
E01000601	2019	Decile		1	a. Index of Multiple Deprivation (IMD)
E01000924	2019	Decile		7	a. Index of Multiple Deprivation (IMD)
E01001453	2019	Decile		9	a. Index of Multiple Deprivation (IMD)
E01001500	2019	Decile		5	a. Index of Multiple Deprivation (IMD)
E01000461	2019	Decile		9	a. Index of Multiple Deprivation (IMD)
E01000475	2019	Decile		5	a. Index of Multiple Deprivation (IMD)
E01000530	2019	Decile		6	a. Index of Multiple Deprivation (IMD)
E01000923	2019	Decile		5	a. Index of Multiple Deprivation (IMD)
E01018991	2019	Decile		3	a. Index of Multiple Deprivation (IMD)
E01018807	2019	Decile		6	a. Index of Multiple Deprivation (IMD)
E01018772	2019	Decile		7	a. Index of Multiple Deprivation (IMD)
E01018901	2019	Decile		7	a. Index of Multiple Deprivation (IMD)
E01000564	2019	Decile		6	a. Index of Multiple Deprivation (IMD)
E01000603	2019	Decile		2	a. Index of Multiple Deprivation (IMD)
E01000749	2019	Decile		7	a. Index of Multiple Deprivation (IMD)
E01004703	2019	Decile		8	a. Index of Multiple Deprivation (IMD)
E01004738	2019	Decile		8	a. Index of Multiple Deprivation (IMD)
E01004871	2019	Decile		2	a. Index of Multiple Deprivation (IMD)
E01004682	2019	Decile		6	a. Index of Multiple Deprivation (IMD)
E01004848	2019	Decile		1	a. Index of Multiple Deprivation (IMD)
E01004902	2019	Decile		2	a. Index of Multiple Deprivation (IMD)
E01004852	2019	Decile		2	a. Index of Multiple Deprivation (IMD)
E01004819	2019	Decile		3	a. Index of Multiple Deprivation (IMD)
E01004060	2019	Decile		3	a. Index of Multiple Deprivation (IMD)
E01004125	2019	Decile		3	a. Index of Multiple Deprivation (IMD)
E01004171	2019	Decile		9	a. Index of Multiple Deprivation (IMD)
E01004191	2019	Decile		9	a. Index of Multiple Deprivation (IMD)
E01004901	2019	Decile		10	a. Index of Multiple Deprivation (IMD)
E01004722	2019	Decile		2	a. Index of Multiple Deprivation (IMD)
E01003697	2019	Decile		5	a. Index of Multiple Deprivation (IMD)
E01004102	2019	Decile		8	a. Index of Multiple Deprivation (IMD)
E01004740	2019	Decile		2	a. Index of Multiple Deprivation (IMD)
E01004785	2019	Decile		4	a. Index of Multiple Deprivation (IMD)
E01005488	2019	Decile		8	a. Index of Multiple Deprivation (IMD)
E01004801	2019	Decile		1	a. Index of Multiple Deprivation (IMD)
E01004784	2019	Decile		9	a. Index of Multiple Deprivation (IMD)
E01004564	2019	Decile		5	a. Index of Multiple Deprivation (IMD)
E01005325	2019	Decile		1	a. Index of Multiple Deprivation (IMD)
E01004746	2019	Decile		3	a. Index of Multiple Deprivation (IMD)
E01005214	2019	Decile		4	a. Index of Multiple Deprivation (IMD)
E01005239	2019	Decile		1	a. Index of Multiple Deprivation (IMD)
E01004934	2019	Decile		5	a. Index of Multiple Deprivation (IMD)
E01004838	2019	Decile		2	a. Index of Multiple Deprivation (IMD)
E01005497	2019	Decile		1	a. Index of Multiple Deprivation (IMD)
E01005396	2019	Decile		5	a. Index of Multiple Deprivation (IMD)
E01005380	2019	Decile		1	a. Index of Multiple Deprivation (IMD)
E01027864	2019	Decile		2	a. Index of Multiple Deprivation (IMD)
E01027913	2019	Decile		9	a. Index of Multiple Deprivation (IMD)
E01027915	2019	Decile		6	a. Index of Multiple Deprivation (IMD)
E01027967	2019	Decile		3	a. Index of Multiple Deprivation (IMD)
E01005167	2019	Decile		1	a. Index of Multiple Deprivation (IMD)
E01005199	2019	Decile		2	a. Index of Multiple Deprivation (IMD)
E01027891	2019	Decile		8	a. Index of Multiple Deprivation (IMD)
E01005059	2019	Decile		3	a. Index of Multiple Deprivation (IMD)
E01027669	2019	Decile		6	a. Index of Multiple Deprivation (IMD)
E01027684	2019	Decile		7	a. Index of Multiple Deprivation (IMD)
E01029006	2019	Decile		7	a. Index of Multiple Deprivation (IMD)
E01027727	2019	Decile		7	a. Index of Multiple Deprivation (IMD)
E01027811	2019	Decile		4	a. Index of Multiple Deprivation (IMD)
E01027676	2019	Decile		5	a. Index of Multiple Deprivation (IMD)
E01027771	2019	Decile		8	a. Index of Multiple Deprivation (IMD)
E01003634	2019	Decile		3	a. Index of Multiple Deprivation (IMD)
E01003684	2019	Decile		5	a. Index of Multiple Deprivation (IMD)
E01005186	2019	Decile		1	a. Index of Multiple Deprivation (IMD)
E01004964	2019	Decile		3	a. Index of Multiple Deprivation (IMD)
E01003817	2019	Decile		8	a. Index of Multiple Deprivation (IMD)
E01003942	2019	Decile		3	a. Index of Multiple Deprivation (IMD)
E01003712	2019	Decile		2	a. Index of Multiple Deprivation (IMD)
E01003974	2019	Decile		2	a. Index of Multiple Deprivation (IMD)
E01004068	2019	Decile		2	a. Index of Multiple Deprivation (IMD)
E01005028	2019	Decile		2	a. Index of Multiple Deprivation (IMD)
E01004095	2019	Decile		10	a. Index of Multiple Deprivation (IMD)
E01004034	2019	Decile		4	a. Index of Multiple Deprivation (IMD)
E01005402	2019	Decile		5	a. Index of Multiple Deprivation (IMD)
E01005020	2019	Decile		10	a. Index of Multiple Deprivation (IMD)
E01005041	2019	Decile		6	a. Index of Multiple Deprivation (IMD)
E01004796	2019	Decile		3	a. Index of Multiple Deprivation (IMD)
E01004448	2019	Decile		3	a. Index of Multiple Deprivation (IMD)
E01005038	2019	Decile		9	a. Index of Multiple Deprivation (IMD)
E01005100	2019	Decile		2	a. Index of Multiple Deprivation (IMD)
E01004402	2019	Decile		3	a. Index of Multiple Deprivation (IMD)
E01004398	2019	Decile		2	a. Index of Multiple Deprivation (IMD)
E01004475	2019	Decile		6	a. Index of Multiple Deprivation (IMD)
E01004225	2019	Decile		5	a. Index of Multiple Deprivation (IMD)
E01004623	2019	Decile		8	a. Index of Multiple Deprivation (IMD)
E01004481	2019	Decile		6	a. Index of Multiple Deprivation (IMD)
E01003822	2019	Decile		10	a. Index of Multiple Deprivation (IMD)
E01004493	2019	Decile		7	a. Index of Multiple Deprivation (IMD)
E01004795	2019	Decile		1	a. Index of Multiple Deprivation (IMD)
E01004895	2019	Decile		2	a. Index of Multiple Deprivation (IMD)
E01004985	2019	Decile		9	a. Index of Multiple Deprivation (IMD)
E01006015	2019	Decile		7	a. Index of Multiple Deprivation (IMD)
E01006018	2019	Decile		8	a. Index of Multiple Deprivation (IMD)
E01006069	2019	Decile		2	a. Index of Multiple Deprivation (IMD)
E01005905	2019	Decile		1	a. Index of Multiple Deprivation (IMD)
E01029568	2019	Decile		3	a. Index of Multiple Deprivation (IMD)
E01029658	2019	Decile		4	a. Index of Multiple Deprivation (IMD)
E01006138	2019	Decile		7	a. Index of Multiple Deprivation (IMD)
E01029688	2019	Decile		8	a. Index of Multiple Deprivation (IMD)
E01029790	2019	Decile		7	a. Index of Multiple Deprivation (IMD)
E01029974	2019	Decile		7	a. Index of Multiple Deprivation (IMD)
E01029804	2019	Decile		3	a. Index of Multiple Deprivation (IMD)
E01029726	2019	Decile		5	a. Index of Multiple Deprivation (IMD)
E01029738	2019	Decile		9	a. Index of Multiple Deprivation (IMD)
E01005921	2019	Decile		3	a. Index of Multiple Deprivation (IMD)
E01030005	2019	Decile		6	a. Index of Multiple Deprivation (IMD)
E01004559	2019	Decile		9	a. Index of Multiple Deprivation (IMD)
E01005170	2019	Decile		7	a. Index of Multiple Deprivation (IMD)
E01004484	2019	Decile		5	a. Index of Multiple Deprivation (IMD)
E01004534	2019	Decile		7	a. Index of Multiple Deprivation (IMD)
E01005266	2019	Decile		1	a. Index of Multiple Deprivation (IMD)
E01005284	2019	Decile		3	a. Index of Multiple Deprivation (IMD)
E01005117	2019	Decile		1	a. Index of Multiple Deprivation (IMD)
E01005140	2019	Decile		2	a. Index of Multiple Deprivation (IMD)
E01005359	2019	Decile		7	a. Index of Multiple Deprivation (IMD)
E01004583	2019	Decile		7	a. Index of Multiple Deprivation (IMD)
E01004772	2019	Decile		2	a. Index of Multiple Deprivation (IMD)
E01005339	2019	Decile		8	a. Index of Multiple Deprivation (IMD)
E01004549	2019	Decile		5	a. Index of Multiple Deprivation (IMD)
E01004991	2019	Decile		4	a. Index of Multiple Deprivation (IMD)
E01005035	2019	Decile		4	a. Index of Multiple Deprivation (IMD)
E01004632	2019	Decile		9	a. Index of Multiple Deprivation (IMD)
E01004345	2019	Decile		5	a. Index of Multiple Deprivation (IMD)
E01004535	2019	Decile		2	a. Index of Multiple Deprivation (IMD)
E01004610	2019	Decile		5	a. Index of Multiple Deprivation (IMD)
E01004496	2019	Decile		7	a. Index of Multiple Deprivation (IMD)
E01004533	2019	Decile		3	a. Index of Multiple Deprivation (IMD)
E01004200	2019	Decile		3	a. Index of Multiple Deprivation (IMD)
E01004289	2019	Decile		2	a. Index of Multiple Deprivation (IMD)
E01005471	2019	Decile		2	a. Index of Multiple Deprivation (IMD)
E01005316	2019	Decile		3	a. Index of Multiple Deprivation (IMD)
E01005139	2019	Decile		3	a. Index of Multiple Deprivation (IMD)
E01005327	2019	Decile		4	a. Index of Multiple Deprivation (IMD)
E01005440	2019	Decile		3	a. Index of Multiple Deprivation (IMD)
E01005522	2019	Decile		3	a. Index of Multiple Deprivation (IMD)
E01005389	2019	Decile		1	a. Index of Multiple Deprivation (IMD)
E01028610	2019	Decile		9	a. Index of Multiple Deprivation (IMD)
E01028860	2019	Decile		9	a. Index of Multiple Deprivation (IMD)
E01000151	2019	Decile		2	a. Index of Multiple Deprivation (IMD)
E01028576	2019	Decile		2	a. Index of Multiple Deprivation (IMD)
E01028417	2019	Decile		8	a. Index of Multiple Deprivation (IMD)
E01028562	2019	Decile		8	a. Index of Multiple Deprivation (IMD)
E01028421	2019	Decile		9	a. Index of Multiple Deprivation (IMD)
E01028401	2019	Decile		9	a. Index of Multiple Deprivation (IMD)
E01006416	2019	Decile		1	a. Index of Multiple Deprivation (IMD)
E01000186	2019	Decile		10	a. Index of Multiple Deprivation (IMD)
E01006431	2019	Decile		3	a. Index of Multiple Deprivation (IMD)
E01006275	2019	Decile		1	a. Index of Multiple Deprivation (IMD)
E01000166	2019	Decile		6	a. Index of Multiple Deprivation (IMD)
E01000222	2019	Decile		3	a. Index of Multiple Deprivation (IMD)
E01000133	2019	Decile		3	a. Index of Multiple Deprivation (IMD)
E01029441	2019	Decile		8	a. Index of Multiple Deprivation (IMD)
E01029497	2019	Decile		5	a. Index of Multiple Deprivation (IMD)
E01029366	2019	Decile		10	a. Index of Multiple Deprivation (IMD)
E01029564	2019	Decile		2	a. Index of Multiple Deprivation (IMD)
E01028402	2019	Decile		7	a. Index of Multiple Deprivation (IMD)
E01028464	2019	Decile		10	a. Index of Multiple Deprivation (IMD)
E01028476	2019	Decile		10	a. Index of Multiple Deprivation (IMD)
E01028525	2019	Decile		3	a. Index of Multiple Deprivation (IMD)
E01028549	2019	Decile		8	a. Index of Multiple Deprivation (IMD)
E01028759	2019	Decile		8	a. Index of Multiple Deprivation (IMD)
E01028570	2019	Decile		7	a. Index of Multiple Deprivation (IMD)
E01012884	2019	Decile		2	a. Index of Multiple Deprivation (IMD)
E01029346	2019	Decile		2	a. Index of Multiple Deprivation (IMD)
E01029357	2019	Decile		3	a. Index of Multiple Deprivation (IMD)
E01028537	2019	Decile		9	a. Index of Multiple Deprivation (IMD)
E01000335	2019	Decile		3	a. Index of Multiple Deprivation (IMD)
E01000342	2019	Decile		8	a. Index of Multiple Deprivation (IMD)
E01005687	2019	Decile		4	a. Index of Multiple Deprivation (IMD)
E01005768	2019	Decile		8	a. Index of Multiple Deprivation (IMD)
E01000516	2019	Decile		5	a. Index of Multiple Deprivation (IMD)
E01000315	2019	Decile		3	a. Index of Multiple Deprivation (IMD)
E01028397	2019	Decile		10	a. Index of Multiple Deprivation (IMD)
E01000322	2019	Decile		6	a. Index of Multiple Deprivation (IMD)
E01006498	2019	Decile		7	a. Index of Multiple Deprivation (IMD)
E01000344	2019	Decile		9	a. Index of Multiple Deprivation (IMD)
E01006521	2019	Decile		3	a. Index of Multiple Deprivation (IMD)
E01028278	2019	Decile		4	a. Index of Multiple Deprivation (IMD)
E01028161	2019	Decile		5	a. Index of Multiple Deprivation (IMD)
E01005789	2019	Decile		10	a. Index of Multiple Deprivation (IMD)
E01000368	2019	Decile		2	a. Index of Multiple Deprivation (IMD)
E01030108	2019	Decile		3	a. Index of Multiple Deprivation (IMD)
E01029957	2019	Decile		8	a. Index of Multiple Deprivation (IMD)
E01028839	2019	Decile		9	a. Index of Multiple Deprivation (IMD)
E01028867	2019	Decile		4	a. Index of Multiple Deprivation (IMD)
E01000212	2019	Decile		8	a. Index of Multiple Deprivation (IMD)
E01000296	2019	Decile		7	a. Index of Multiple Deprivation (IMD)
E01029996	2019	Decile		3	a. Index of Multiple Deprivation (IMD)
E01000204	2019	Decile		8	a. Index of Multiple Deprivation (IMD)
E01029971	2019	Decile		2	a. Index of Multiple Deprivation (IMD)
E01028594	2019	Decile		10	a. Index of Multiple Deprivation (IMD)
E01028635	2019	Decile		5	a. Index of Multiple Deprivation (IMD)
E01028705	2019	Decile		10	a. Index of Multiple Deprivation (IMD)
E01030134	2019	Decile		6	a. Index of Multiple Deprivation (IMD)
E01028810	2019	Decile		10	a. Index of Multiple Deprivation (IMD)
E01030244	2019	Decile		4	a. Index of Multiple Deprivation (IMD)
E01029254	2019	Decile		10	a. Index of Multiple Deprivation (IMD)
E01029358	2019	Decile		1	a. Index of Multiple Deprivation (IMD)
E01029281	2019	Decile		4	a. Index of Multiple Deprivation (IMD)
E01029208	2019	Decile		5	a. Index of Multiple Deprivation (IMD)
E01027995	2019	Decile		7	a. Index of Multiple Deprivation (IMD)
E01028142	2019	Decile		6	a. Index of Multiple Deprivation (IMD)
E01029363	2019	Decile		5	a. Index of Multiple Deprivation (IMD)
E01029253	2019	Decile		5	a. Index of Multiple Deprivation (IMD)
E01028239	2019	Decile		4	a. Index of Multiple Deprivation (IMD)
E01027730	2019	Decile		10	a. Index of Multiple Deprivation (IMD)
E01028317	2019	Decile		5	a. Index of Multiple Deprivation (IMD)
E01027751	2019	Decile		9	a. Index of Multiple Deprivation (IMD)
E01028211	2019	Decile		4	a. Index of Multiple Deprivation (IMD)
E01028245	2019	Decile		2	a. Index of Multiple Deprivation (IMD)
E01028192	2019	Decile		4	a. Index of Multiple Deprivation (IMD)
E01027869	2019	Decile		1	a. Index of Multiple Deprivation (IMD)
E01029046	2019	Decile		1	a. Index of Multiple Deprivation (IMD)
E01027872	2019	Decile		2	a. Index of Multiple Deprivation (IMD)
E01027848	2019	Decile		8	a. Index of Multiple Deprivation (IMD)
E01029038	2019	Decile		4	a. Index of Multiple Deprivation (IMD)
E01029319	2019	Decile		8	a. Index of Multiple Deprivation (IMD)
E01029055	2019	Decile		7	a. Index of Multiple Deprivation (IMD)
E01029464	2019	Decile		5	a. Index of Multiple Deprivation (IMD)
E01028131	2019	Decile		7	a. Index of Multiple Deprivation (IMD)
E01028184	2019	Decile		8	a. Index of Multiple Deprivation (IMD)
E01027993	2019	Decile		7	a. Index of Multiple Deprivation (IMD)
E01028085	2019	Decile		7	a. Index of Multiple Deprivation (IMD)
E01029305	2019	Decile		5	a. Index of Multiple Deprivation (IMD)
E01029322	2019	Decile		5	a. Index of Multiple Deprivation (IMD)
E01029063	2019	Decile		7	a. Index of Multiple Deprivation (IMD)
E01012194	2019	Decile		2	a. Index of Multiple Deprivation (IMD)
E01012243	2019	Decile		8	a. Index of Multiple Deprivation (IMD)
E01000412	2019	Decile		9	a. Index of Multiple Deprivation (IMD)
E01012258	2019	Decile		1	a. Index of Multiple Deprivation (IMD)
E01012210	2019	Decile		9	a. Index of Multiple Deprivation (IMD)
E01012747	2019	Decile		6	a. Index of Multiple Deprivation (IMD)
E01012317	2019	Decile		5	a. Index of Multiple Deprivation (IMD)
E01012494	2019	Decile		9	a. Index of Multiple Deprivation (IMD)
E01012304	2019	Decile		1	a. Index of Multiple Deprivation (IMD)
E01000396	2019	Decile		9	a. Index of Multiple Deprivation (IMD)
E01029360	2019	Decile		3	a. Index of Multiple Deprivation (IMD)
E01028449	2019	Decile		2	a. Index of Multiple Deprivation (IMD)
E01012966	2019	Decile		4	a. Index of Multiple Deprivation (IMD)
E01000291	2019	Decile		3	a. Index of Multiple Deprivation (IMD)
E01012288	2019	Decile		1	a. Index of Multiple Deprivation (IMD)
E01000485	2019	Decile		3	a. Index of Multiple Deprivation (IMD)
E01028368	2019	Decile		10	a. Index of Multiple Deprivation (IMD)
E01000568	2019	Decile		6	a. Index of Multiple Deprivation (IMD)
E01012784	2019	Decile		3	a. Index of Multiple Deprivation (IMD)
E01028057	2019	Decile		2	a. Index of Multiple Deprivation (IMD)
E01028065	2019	Decile		1	a. Index of Multiple Deprivation (IMD)
E01028251	2019	Decile		8	a. Index of Multiple Deprivation (IMD)
E01028322	2019	Decile		6	a. Index of Multiple Deprivation (IMD)
E01012908	2019	Decile		1	a. Index of Multiple Deprivation (IMD)
E01012872	2019	Decile		2	a. Index of Multiple Deprivation (IMD)
E01012775	2019	Decile		2	a. Index of Multiple Deprivation (IMD)
E01012807	2019	Decile		3	a. Index of Multiple Deprivation (IMD)
E01000569	2019	Decile		8	a. Index of Multiple Deprivation (IMD)
E01000459	2019	Decile		6	a. Index of Multiple Deprivation (IMD)
E01012898	2019	Decile		1	a. Index of Multiple Deprivation (IMD)
E01016353	2019	Decile		3	a. Index of Multiple Deprivation (IMD)
E01016332	2019	Decile		7	a. Index of Multiple Deprivation (IMD)
E01014634	2019	Decile		8	a. Index of Multiple Deprivation (IMD)
E01022691	2019	Decile		10	a. Index of Multiple Deprivation (IMD)
E01015479	2019	Decile		5	a. Index of Multiple Deprivation (IMD)
E01016395	2019	Decile		4	a. Index of Multiple Deprivation (IMD)
E01016746	2019	Decile		3	a. Index of Multiple Deprivation (IMD)
E01016359	2019	Decile		5	a. Index of Multiple Deprivation (IMD)
E01016238	2019	Decile		9	a. Index of Multiple Deprivation (IMD)
E01014748	2019	Decile		9	a. Index of Multiple Deprivation (IMD)
E01016072	2019	Decile		3	a. Index of Multiple Deprivation (IMD)
E01016051	2019	Decile		10	a. Index of Multiple Deprivation (IMD)
E01014795	2019	Decile		5	a. Index of Multiple Deprivation (IMD)
E01014671	2019	Decile		5	a. Index of Multiple Deprivation (IMD)
E01014601	2019	Decile		3	a. Index of Multiple Deprivation (IMD)
E01018330	2019	Decile		8	a. Index of Multiple Deprivation (IMD)
E01018258	2019	Decile		10	a. Index of Multiple Deprivation (IMD)
E01010366	2019	Decile		1	a. Index of Multiple Deprivation (IMD)
E01018246	2019	Decile		8	a. Index of Multiple Deprivation (IMD)
E01010159	2019	Decile		4	a. Index of Multiple Deprivation (IMD)
E01015457	2019	Decile		7	a. Index of Multiple Deprivation (IMD)
E01010671	2019	Decile		3	a. Index of Multiple Deprivation (IMD)
E01010568	2019	Decile		8	a. Index of Multiple Deprivation (IMD)
E01016143	2019	Decile		4	a. Index of Multiple Deprivation (IMD)
E01016758	2019	Decile		8	a. Index of Multiple Deprivation (IMD)
E01016114	2019	Decile		3	a. Index of Multiple Deprivation (IMD)
E01016547	2019	Decile		9	a. Index of Multiple Deprivation (IMD)
E01010526	2019	Decile		2	a. Index of Multiple Deprivation (IMD)
E01010466	2019	Decile		1	a. Index of Multiple Deprivation (IMD)
E01016442	2019	Decile		3	a. Index of Multiple Deprivation (IMD)
E01015987	2019	Decile		3	a. Index of Multiple Deprivation (IMD)
E01015496	2019	Decile		6	a. Index of Multiple Deprivation (IMD)
E01015975	2019	Decile		4	a. Index of Multiple Deprivation (IMD)
E01015565	2019	Decile		8	a. Index of Multiple Deprivation (IMD)
E01015399	2019	Decile		10	a. Index of Multiple Deprivation (IMD)
E01015458	2019	Decile		10	a. Index of Multiple Deprivation (IMD)
E01015484	2019	Decile		8	a. Index of Multiple Deprivation (IMD)
E01015465	2019	Decile		4	a. Index of Multiple Deprivation (IMD)
E01030878	2019	Decile		10	a. Index of Multiple Deprivation (IMD)
E01031036	2019	Decile		9	a. Index of Multiple Deprivation (IMD)
E01031117	2019	Decile		3	a. Index of Multiple Deprivation (IMD)
E01030972	2019	Decile		7	a. Index of Multiple Deprivation (IMD)
E01015697	2019	Decile		9	a. Index of Multiple Deprivation (IMD)
E01015433	2019	Decile		10	a. Index of Multiple Deprivation (IMD)
E01015722	2019	Decile		4	a. Index of Multiple Deprivation (IMD)
E01015560	2019	Decile		7	a. Index of Multiple Deprivation (IMD)
E01015863	2019	Decile		6	a. Index of Multiple Deprivation (IMD)
E01015690	2019	Decile		8	a. Index of Multiple Deprivation (IMD)
E01015615	2019	Decile		2	a. Index of Multiple Deprivation (IMD)
E01016241	2019	Decile		5	a. Index of Multiple Deprivation (IMD)
E01016225	2019	Decile		7	a. Index of Multiple Deprivation (IMD)
E01015906	2019	Decile		4	a. Index of Multiple Deprivation (IMD)
E01016154	2019	Decile		3	a. Index of Multiple Deprivation (IMD)
E01015786	2019	Decile		5	a. Index of Multiple Deprivation (IMD)
E01016074	2019	Decile		4	a. Index of Multiple Deprivation (IMD)
E01015404	2019	Decile		10	a. Index of Multiple Deprivation (IMD)
E01015939	2019	Decile		9	a. Index of Multiple Deprivation (IMD)
E01015792	2019	Decile		4	a. Index of Multiple Deprivation (IMD)
E01015737	2019	Decile		3	a. Index of Multiple Deprivation (IMD)
E01015814	2019	Decile		6	a. Index of Multiple Deprivation (IMD)
E01017122	2019	Decile		4	a. Index of Multiple Deprivation (IMD)
E01031263	2019	Decile		5	a. Index of Multiple Deprivation (IMD)
E01017059	2019	Decile		8	a. Index of Multiple Deprivation (IMD)
E01017170	2019	Decile		3	a. Index of Multiple Deprivation (IMD)
E01016857	2019	Decile		5	a. Index of Multiple Deprivation (IMD)
E01016799	2019	Decile		8	a. Index of Multiple Deprivation (IMD)
E01017146	2019	Decile		10	a. Index of Multiple Deprivation (IMD)
E01016917	2019	Decile		8	a. Index of Multiple Deprivation (IMD)
E01017928	2019	Decile		7	a. Index of Multiple Deprivation (IMD)
E01017869	2019	Decile		10	a. Index of Multiple Deprivation (IMD)
E01018603	2019	Decile		10	a. Index of Multiple Deprivation (IMD)
E01017835	2019	Decile		7	a. Index of Multiple Deprivation (IMD)
E01017920	2019	Decile		9	a. Index of Multiple Deprivation (IMD)
E01017097	2019	Decile		5	a. Index of Multiple Deprivation (IMD)
E01010251	2019	Decile		9	a. Index of Multiple Deprivation (IMD)
E01031274	2019	Decile		5	a. Index of Multiple Deprivation (IMD)
E01031264	2019	Decile		3	a. Index of Multiple Deprivation (IMD)
E01031512	2019	Decile		5	a. Index of Multiple Deprivation (IMD)
E01031478	2019	Decile		7	a. Index of Multiple Deprivation (IMD)
E01031144	2019	Decile		5	a. Index of Multiple Deprivation (IMD)
E01017177	2019	Decile		6	a. Index of Multiple Deprivation (IMD)
E01031229	2019	Decile		6	a. Index of Multiple Deprivation (IMD)
E01031118	2019	Decile		2	a. Index of Multiple Deprivation (IMD)
E01017168	2019	Decile		2	a. Index of Multiple Deprivation (IMD)
E01031151	2019	Decile		9	a. Index of Multiple Deprivation (IMD)
E01017162	2019	Decile		4	a. Index of Multiple Deprivation (IMD)
E01017175	2019	Decile		8	a. Index of Multiple Deprivation (IMD)
E01031220	2019	Decile		9	a. Index of Multiple Deprivation (IMD)
E01031556	2019	Decile		3	a. Index of Multiple Deprivation (IMD)
E01031511	2019	Decile		10	a. Index of Multiple Deprivation (IMD)
E01022591	2019	Decile		8	a. Index of Multiple Deprivation (IMD)
E01018299	2019	Decile		9	a. Index of Multiple Deprivation (IMD)
E01018494	2019	Decile		9	a. Index of Multiple Deprivation (IMD)
E01022658	2019	Decile		9	a. Index of Multiple Deprivation (IMD)
E01017475	2019	Decile		5	a. Index of Multiple Deprivation (IMD)
E01017969	2019	Decile		7	a. Index of Multiple Deprivation (IMD)
E01022698	2019	Decile		10	a. Index of Multiple Deprivation (IMD)
E01022716	2019	Decile		6	a. Index of Multiple Deprivation (IMD)
E01018424	2019	Decile		8	a. Index of Multiple Deprivation (IMD)
E01018560	2019	Decile		9	a. Index of Multiple Deprivation (IMD)
E01010428	2019	Decile		2	a. Index of Multiple Deprivation (IMD)
E01015518	2019	Decile		10	a. Index of Multiple Deprivation (IMD)
E01018344	2019	Decile		9	a. Index of Multiple Deprivation (IMD)
E01018337	2019	Decile		3	a. Index of Multiple Deprivation (IMD)
E01018438	2019	Decile		10	a. Index of Multiple Deprivation (IMD)
E01017626	2019	Decile		10	a. Index of Multiple Deprivation (IMD)
E01010318	2019	Decile		1	a. Index of Multiple Deprivation (IMD)
E01017435	2019	Decile		7	a. Index of Multiple Deprivation (IMD)
E01017432	2019	Decile		9	a. Index of Multiple Deprivation (IMD)
E01018590	2019	Decile		10	a. Index of Multiple Deprivation (IMD)
E01010190	2019	Decile		10	a. Index of Multiple Deprivation (IMD)
E01010308	2019	Decile		1	a. Index of Multiple Deprivation (IMD)
E01010219	2019	Decile		6	a. Index of Multiple Deprivation (IMD)
E01018007	2019	Decile		10	a. Index of Multiple Deprivation (IMD)
E01017944	2019	Decile		3	a. Index of Multiple Deprivation (IMD)
E01017531	2019	Decile		2	a. Index of Multiple Deprivation (IMD)
E01018013	2019	Decile		10	a. Index of Multiple Deprivation (IMD)
E01017736	2019	Decile		7	a. Index of Multiple Deprivation (IMD)
E01017615	2019	Decile		4	a. Index of Multiple Deprivation (IMD)
E01017555	2019	Decile		4	a. Index of Multiple Deprivation (IMD)
E01028468	2019	Decile		5	a. Index of Multiple Deprivation (IMD)
E01028522	2019	Decile		2	a. Index of Multiple Deprivation (IMD)
E01029136	2019	Decile		4	a. Index of Multiple Deprivation (IMD)
E01028456	2019	Decile		5	a. Index of Multiple Deprivation (IMD)
E01028644	2019	Decile		10	a. Index of Multiple Deprivation (IMD)
E01028981	2019	Decile		7	a. Index of Multiple Deprivation (IMD)
E01028679	2019	Decile		6	a. Index of Multiple Deprivation (IMD)
E01028586	2019	Decile		6	a. Index of Multiple Deprivation (IMD)
E01029178	2019	Decile		6	a. Index of Multiple Deprivation (IMD)
E01029204	2019	Decile		8	a. Index of Multiple Deprivation (IMD)
E01006214	2019	Decile		2	a. Index of Multiple Deprivation (IMD)
E01006155	2019	Decile		7	a. Index of Multiple Deprivation (IMD)
E01029158	2019	Decile		7	a. Index of Multiple Deprivation (IMD)
E01029413	2019	Decile		6	a. Index of Multiple Deprivation (IMD)
E01028621	2019	Decile		4	a. Index of Multiple Deprivation (IMD)
E01028990	2019	Decile		4	a. Index of Multiple Deprivation (IMD)
E01030125	2019	Decile		7	a. Index of Multiple Deprivation (IMD)
E01029456	2019	Decile		7	a. Index of Multiple Deprivation (IMD)
E01029024	2019	Decile		9	a. Index of Multiple Deprivation (IMD)
E01030237	2019	Decile		8	a. Index of Multiple Deprivation (IMD)
E01030269	2019	Decile		8	a. Index of Multiple Deprivation (IMD)
E01030007	2019	Decile		7	a. Index of Multiple Deprivation (IMD)
E01030092	2019	Decile		5	a. Index of Multiple Deprivation (IMD)
E01029068	2019	Decile		5	a. Index of Multiple Deprivation (IMD)
E01029094	2019	Decile		5	a. Index of Multiple Deprivation (IMD)
E01029096	2019	Decile		3	a. Index of Multiple Deprivation (IMD)
E01028971	2019	Decile		6	a. Index of Multiple Deprivation (IMD)
E01029223	2019	Decile		7	a. Index of Multiple Deprivation (IMD)
E01029258	2019	Decile		9	a. Index of Multiple Deprivation (IMD)
E01029109	2019	Decile		2	a. Index of Multiple Deprivation (IMD)
E01005543	2019	Decile		5	a. Index of Multiple Deprivation (IMD)
E01005553	2019	Decile		2	a. Index of Multiple Deprivation (IMD)
E01029490	2019	Decile		7	a. Index of Multiple Deprivation (IMD)
E01029549	2019	Decile		3	a. Index of Multiple Deprivation (IMD)
E01005640	2019	Decile		2	a. Index of Multiple Deprivation (IMD)
E01005654	2019	Decile		2	a. Index of Multiple Deprivation (IMD)
E01005639	2019	Decile		1	a. Index of Multiple Deprivation (IMD)
E01005662	2019	Decile		1	a. Index of Multiple Deprivation (IMD)
E01029635	2019	Decile		3	a. Index of Multiple Deprivation (IMD)
E01029917	2019	Decile		8	a. Index of Multiple Deprivation (IMD)
E01030363	2019	Decile		6	a. Index of Multiple Deprivation (IMD)
E01030466	2019	Decile		7	a. Index of Multiple Deprivation (IMD)
E01029880	2019	Decile		6	a. Index of Multiple Deprivation (IMD)
E01029468	2019	Decile		2	a. Index of Multiple Deprivation (IMD)
E01029521	2019	Decile		9	a. Index of Multiple Deprivation (IMD)
E01005945	2019	Decile		1	a. Index of Multiple Deprivation (IMD)
E01005999	2019	Decile		2	a. Index of Multiple Deprivation (IMD)
E01006249	2019	Decile		1	a. Index of Multiple Deprivation (IMD)
E01006263	2019	Decile		8	a. Index of Multiple Deprivation (IMD)
E01006243	2019	Decile		8	a. Index of Multiple Deprivation (IMD)
E01005641	2019	Decile		3	a. Index of Multiple Deprivation (IMD)
E01006251	2019	Decile		7	a. Index of Multiple Deprivation (IMD)
E01006236	2019	Decile		7	a. Index of Multiple Deprivation (IMD)
E01005761	2019	Decile		3	a. Index of Multiple Deprivation (IMD)
E01005840	2019	Decile		4	a. Index of Multiple Deprivation (IMD)
E01005879	2019	Decile		5	a. Index of Multiple Deprivation (IMD)
E01005898	2019	Decile		5	a. Index of Multiple Deprivation (IMD)
E01005803	2019	Decile		9	a. Index of Multiple Deprivation (IMD)
E01006269	2019	Decile		4	a. Index of Multiple Deprivation (IMD)
E01005572	2019	Decile		9	a. Index of Multiple Deprivation (IMD)
E01022672	2019	Decile		7	a. Index of Multiple Deprivation (IMD)
E01022673	2019	Decile		7	a. Index of Multiple Deprivation (IMD)
E01022662	2019	Decile		10	a. Index of Multiple Deprivation (IMD)
E01015178	2019	Decile		4	a. Index of Multiple Deprivation (IMD)
E01030700	2019	Decile		6	a. Index of Multiple Deprivation (IMD)
E01030622	2019	Decile		8	a. Index of Multiple Deprivation (IMD)
E01030696	2019	Decile		9	a. Index of Multiple Deprivation (IMD)
E01030566	2019	Decile		9	a. Index of Multiple Deprivation (IMD)
E01022552	2019	Decile		3	a. Index of Multiple Deprivation (IMD)
E01014725	2019	Decile		9	a. Index of Multiple Deprivation (IMD)
E01007937	2019	Decile		10	a. Index of Multiple Deprivation (IMD)
E01022644	2019	Decile		9	a. Index of Multiple Deprivation (IMD)
E01022605	2019	Decile		10	a. Index of Multiple Deprivation (IMD)
E01022663	2019	Decile		10	a. Index of Multiple Deprivation (IMD)
E01014685	2019	Decile		2	a. Index of Multiple Deprivation (IMD)
E01030896	2019	Decile		6	a. Index of Multiple Deprivation (IMD)
E01030823	2019	Decile		8	a. Index of Multiple Deprivation (IMD)
E01031353	2019	Decile		9	a. Index of Multiple Deprivation (IMD)
E01030943	2019	Decile		7	a. Index of Multiple Deprivation (IMD)
E01015001	2019	Decile		10	a. Index of Multiple Deprivation (IMD)
E01030971	2019	Decile		5	a. Index of Multiple Deprivation (IMD)
E01014985	2019	Decile		10	a. Index of Multiple Deprivation (IMD)
E01015124	2019	Decile		8	a. Index of Multiple Deprivation (IMD)
E01031317	2019	Decile		10	a. Index of Multiple Deprivation (IMD)
E01031369	2019	Decile		9	a. Index of Multiple Deprivation (IMD)
E01030588	2019	Decile		4	a. Index of Multiple Deprivation (IMD)
E01030467	2019	Decile		10	a. Index of Multiple Deprivation (IMD)
E01030682	2019	Decile		10	a. Index of Multiple Deprivation (IMD)
E01030681	2019	Decile		6	a. Index of Multiple Deprivation (IMD)
E01031351	2019	Decile		7	a. Index of Multiple Deprivation (IMD)
E01028683	2019	Decile		9	a. Index of Multiple Deprivation (IMD)
E01028870	2019	Decile		5	a. Index of Multiple Deprivation (IMD)
E01028871	2019	Decile		4	a. Index of Multiple Deprivation (IMD)
E01028921	2019	Decile		6	a. Index of Multiple Deprivation (IMD)
E01030235	2019	Decile		6	a. Index of Multiple Deprivation (IMD)
E01028695	2019	Decile		10	a. Index of Multiple Deprivation (IMD)
E01028496	2019	Decile		7	a. Index of Multiple Deprivation (IMD)
E01028784	2019	Decile		8	a. Index of Multiple Deprivation (IMD)
E01010875	2019	Decile		9	a. Index of Multiple Deprivation (IMD)
E01030301	2019	Decile		9	a. Index of Multiple Deprivation (IMD)
E01030042	2019	Decile		8	a. Index of Multiple Deprivation (IMD)
E01030326	2019	Decile		10	a. Index of Multiple Deprivation (IMD)
E01010786	2019	Decile		6	a. Index of Multiple Deprivation (IMD)
E01010899	2019	Decile		7	a. Index of Multiple Deprivation (IMD)
E01010719	2019	Decile		1	a. Index of Multiple Deprivation (IMD)
E01014817	2019	Decile		7	a. Index of Multiple Deprivation (IMD)
E01014805	2019	Decile		7	a. Index of Multiple Deprivation (IMD)
E01015186	2019	Decile		2	a. Index of Multiple Deprivation (IMD)
E01015172	2019	Decile		3	a. Index of Multiple Deprivation (IMD)
E01015371	2019	Decile		4	a. Index of Multiple Deprivation (IMD)
E01014905	2019	Decile		9	a. Index of Multiple Deprivation (IMD)
E01015090	2019	Decile		8	a. Index of Multiple Deprivation (IMD)
E01014881	2019	Decile		10	a. Index of Multiple Deprivation (IMD)
E01028772	2019	Decile		8	a. Index of Multiple Deprivation (IMD)
E01015396	2019	Decile		10	a. Index of Multiple Deprivation (IMD)
E01030208	2019	Decile		4	a. Index of Multiple Deprivation (IMD)
E01028682	2019	Decile		9	a. Index of Multiple Deprivation (IMD)
E01015325	2019	Decile		9	a. Index of Multiple Deprivation (IMD)
E01015135	2019	Decile		4	a. Index of Multiple Deprivation (IMD)
E01015393	2019	Decile		5	a. Index of Multiple Deprivation (IMD)
E01000499	2019	Rank		7471	b. Income Deprivation Domain
E01000588	2019	Rank		7873	b. Income Deprivation Domain
E01000866	2019	Rank		10424	b. Income Deprivation Domain
E01000435	2019	Rank		6342	b. Income Deprivation Domain
E01001875	2019	Rank		5782	b. Income Deprivation Domain
E01001315	2019	Rank		13281	b. Income Deprivation Domain
E01001737	2019	Rank		10509	b. Income Deprivation Domain
E01001763	2019	Rank		12525	b. Income Deprivation Domain
E01000644	2019	Rank		8713	b. Income Deprivation Domain
E01000624	2019	Rank		12802	b. Income Deprivation Domain
E01000637	2019	Rank		10329	b. Income Deprivation Domain
E01000668	2019	Rank		19463	b. Income Deprivation Domain
E01000559	2019	Rank		10907	b. Income Deprivation Domain
E01000525	2019	Rank		5743	b. Income Deprivation Domain
E01001648	2019	Rank		16147	b. Income Deprivation Domain
E01000622	2019	Rank		11502	b. Income Deprivation Domain
E01000366	2019	Rank		23239	c. Employment Deprivation Domain
E01000385	2019	Rank		7871	c. Employment Deprivation Domain
E01001504	2019	Rank		7704	b. Income Deprivation Domain
E01000336	2019	Rank		7733	c. Employment Deprivation Domain
E01000360	2019	Rank		16221	c. Employment Deprivation Domain
E01015374	2019	Rank		14743	c. Employment Deprivation Domain
E01000515	2019	Rank		13066	c. Employment Deprivation Domain
E01000593	2019	Rank		16945	c. Employment Deprivation Domain
E01001701	2019	Rank		9064	b. Income Deprivation Domain
E01001485	2019	Rank		4930	b. Income Deprivation Domain
E01001350	2019	Rank		18818	b. Income Deprivation Domain
E01001333	2019	Rank		4439	b. Income Deprivation Domain
E01001814	2019	Rank		8234	b. Income Deprivation Domain
E01001783	2019	Rank		3744	b. Income Deprivation Domain
E01001569	2019	Rank		20604	b. Income Deprivation Domain
E01012323	2019	Rank		14864	b. Income Deprivation Domain
E01012433	2019	Rank		2795	b. Income Deprivation Domain
E01012370	2019	Rank		5949	b. Income Deprivation Domain
E01012362	2019	Rank		5257	b. Income Deprivation Domain
E01001431	2019	Rank		2789	b. Income Deprivation Domain
E01001166	2019	Rank		6630	b. Income Deprivation Domain
E01012279	2019	Rank		16663	b. Income Deprivation Domain
E01001251	2019	Rank		14071	b. Income Deprivation Domain
E01000227	2019	Rank		19223	b. Income Deprivation Domain
E01000340	2019	Rank		20657	b. Income Deprivation Domain
E01026814	2019	Rank		10076	b. Income Deprivation Domain
E01000421	2019	Rank		28513	b. Income Deprivation Domain
E01000267	2019	Rank		18565	b. Income Deprivation Domain
E01012334	2019	Rank		26934	b. Income Deprivation Domain
E01027010	2019	Rank		22891	b. Income Deprivation Domain
E01012480	2019	Rank		6503	b. Income Deprivation Domain
E01012377	2019	Rank		5732	b. Income Deprivation Domain
E01012276	2019	Rank		4641	b. Income Deprivation Domain
E01012239	2019	Rank		7374	b. Income Deprivation Domain
E01012065	2019	Rank		27871	b. Income Deprivation Domain
E01012403	2019	Rank		1651	b. Income Deprivation Domain
E01012418	2019	Rank		26802	b. Income Deprivation Domain
E01012092	2019	Rank		2552	b. Income Deprivation Domain
E01001447	2019	Rank		2142	b. Income Deprivation Domain
E01012048	2019	Rank		24856	b. Income Deprivation Domain
E01001398	2019	Rank		22054	b. Income Deprivation Domain
E01001412	2019	Rank		10956	b. Income Deprivation Domain
E01012129	2019	Rank		12744	b. Income Deprivation Domain
E01012236	2019	Rank		19266	b. Income Deprivation Domain
E01012063	2019	Rank		25613	b. Income Deprivation Domain
E01015092	2019	Rank		16344	c. Employment Deprivation Domain
E01015543	2019	Rank		7210	c. Employment Deprivation Domain
E01015626	2019	Rank		26675	c. Employment Deprivation Domain
E01015521	2019	Rank		31095	c. Employment Deprivation Domain
E01011787	2019	Rank		14442	b. Income Deprivation Domain
E01011989	2019	Rank		795	b. Income Deprivation Domain
E01011843	2019	Rank		8709	b. Income Deprivation Domain
E01011656	2019	Rank		3718	b. Income Deprivation Domain
E01015065	2019	Rank		15192	c. Employment Deprivation Domain
E01015322	2019	Rank		26083	c. Employment Deprivation Domain
E01015054	2019	Rank		21206	c. Employment Deprivation Domain
E01015143	2019	Rank		8646	c. Employment Deprivation Domain
E01015605	2019	Rank		6860	c. Employment Deprivation Domain
[truncated: 983,321 more rows]
