# Supplementary material for: Variation in COVID-19 booster uptake in England: An ecological study
Source: PLoS One. 2022 Jun 29;17(6):e0270624. doi: 10.1371/journal.pone.0270624 (PMC9242486; doi:10.1371/journal.pone.0270624)
Supplement: S5 File — A zip file containing large data files for MSOA vaccinations and AHAH Output. (ZIP) [file pone.0270624.s005.zip]

Archive with 3 entries (2 files):
- data3/
- data3/Output_lookup.csv
- data3/msoa_2022-01-04.csv
