# Supplementary material for: Variation in COVID-19 booster uptake in England: An ecological study
Source: PLoS One. 2022 Jun 29;17(6):e0270624. doi: 10.1371/journal.pone.0270624 (PMC9242486; doi:10.1371/journal.pone.0270624)
Supplement: S5 File — A zip file containing large data files for MSOA vaccinations and AHAH Output. (ZIP) [file pone.0270624.s005.zip › data3/Output_lookup.csv]

OA11CD	OAC11CD	OAC11NM	LSOA11CD	LSOA11NM	SOAC11CD	SOAC11NM	MSOA11CD	MSOA11NM	LAD17CD	LAD17NM	LACCD	LACNM	RGN11CD	RGN11NM	CTRY11CD	CTRY11NM	FID
E00060343	7d1	Ageing Communities and Families	E01011966	Hartlepool 006B	5b	Aspiring urban households	E02002488	Hartlepool 006	E06000001	Hartlepool	6a2r	Mining Legacy	E12000001	North East	E92000001	England	1
E00174083	7d1	Ageing Communities and Families	E01011974	Hartlepool 005B	4b	Constrained renters	E02002487	Hartlepool 005	E06000001	Hartlepool	6a2r	Mining Legacy	E12000001	North East	E92000001	England	2
E00060349	6a4	Ageing in Suburbia	E01011965	Hartlepool 006A	8b	Ageing suburbanites	E02002488	Hartlepool 006	E06000001	Hartlepool	6a2r	Mining Legacy	E12000001	North East	E92000001	England	3
E00060418	6a4	Ageing in Suburbia	E01011983	Hartlepool 006C	8a	Affluent communities	E02002488	Hartlepool 006	E06000001	Hartlepool	6a2r	Mining Legacy	E12000001	North East	E92000001	England	4
E00060255	8c1	Ageing Industrious Workers	E01011950	Hartlepool 008A	4a	Challenged white communities	E02002490	Hartlepool 008	E06000001	Hartlepool	6a2r	Mining Legacy	E12000001	North East	E92000001	England	5
E00060279	8c1	Ageing Industrious Workers	E01011954	Hartlepool 001A	5d	Endeavouring social renters	E02002483	Hartlepool 001	E06000001	Hartlepool	6a2r	Mining Legacy	E12000001	North East	E92000001	England	6
E00060297	8c1	Ageing Industrious Workers	E01011957	Hartlepool 003C	4a	Challenged white communities	E02002485	Hartlepool 003	E06000001	Hartlepool	6a2r	Mining Legacy	E12000001	North East	E92000001	England	7
E00060348	8c1	Ageing Industrious Workers	E01011964	Hartlepool 007B	4b	Constrained renters	E02002489	Hartlepool 007	E06000001	Hartlepool	6a2r	Mining Legacy	E12000001	North East	E92000001	England	8
E00060361	8c1	Ageing Industrious Workers	E01011968	Hartlepool 014D	2d	Rural traits	E02006909	Hartlepool 014	E06000001	Hartlepool	6a2r	Mining Legacy	E12000001	North East	E92000001	England	9
E00060455	8c1	Ageing Industrious Workers	E01011989	Hartlepool 010C	4a	Challenged white communities	E02002492	Hartlepool 010	E06000001	Hartlepool	6a2r	Mining Legacy	E12000001	North East	E92000001	England	10
E00060471	8c1	Ageing Industrious Workers	E01011994	Hartlepool 002F	4a	Challenged white communities	E02002484	Hartlepool 002	E06000001	Hartlepool	6a2r	Mining Legacy	E12000001	North East	E92000001	England	11
E00060492	8c1	Ageing Industrious Workers	E01011991	Hartlepool 002C	5d	Endeavouring social renters	E02002484	Hartlepool 002	E06000001	Hartlepool	6a2r	Mining Legacy	E12000001	North East	E92000001	England	12
E00060512	8c1	Ageing Industrious Workers	E01011996	Hartlepool 011B	5a	Ageing urban communities	E02002493	Hartlepool 011	E06000001	Hartlepool	6a2r	Mining Legacy	E12000001	North East	E92000001	England	13
E00060548	8c1	Ageing Industrious Workers	E01012002	Hartlepool 006D	5d	Endeavouring social renters	E02002488	Hartlepool 006	E06000001	Hartlepool	6a2r	Mining Legacy	E12000001	North East	E92000001	England	14
E00060277	8c2	Ageing Rural Industry Workers	E01011954	Hartlepool 001A	5d	Endeavouring social renters	E02002483	Hartlepool 001	E06000001	Hartlepool	6a2r	Mining Legacy	E12000001	North East	E92000001	England	15
E00060501	8c2	Ageing Rural Industry Workers	E01011998	Hartlepool 011D	5a	Ageing urban communities	E02002493	Hartlepool 011	E06000001	Hartlepool	6a2r	Mining Legacy	E12000001	North East	E92000001	England	16
E00060291	7c1	Challenged Transitionaries	E01011955	Hartlepool 003A	4a	Challenged white communities	E02002485	Hartlepool 003	E06000001	Hartlepool	6a2r	Mining Legacy	E12000001	North East	E92000001	England	17
E00060421	7c1	Challenged Transitionaries	E01011980	Hartlepool 009B	4a	Challenged white communities	E02002491	Hartlepool 009	E06000001	Hartlepool	6a2r	Mining Legacy	E12000001	North East	E92000001	England	18
E00060423	7c1	Challenged Transitionaries	E01011981	Hartlepool 009C	4a	Challenged white communities	E02002491	Hartlepool 009	E06000001	Hartlepool	6a2r	Mining Legacy	E12000001	North East	E92000001	England	19
E00060424	7c1	Challenged Transitionaries	E01011980	Hartlepool 009B	4a	Challenged white communities	E02002491	Hartlepool 009	E06000001	Hartlepool	6a2r	Mining Legacy	E12000001	North East	E92000001	England	20
E00060489	7c1	Challenged Transitionaries	E01011991	Hartlepool 002C	5d	Endeavouring social renters	E02002484	Hartlepool 002	E06000001	Hartlepool	6a2r	Mining Legacy	E12000001	North East	E92000001	England	21
E00060555	7c1	Challenged Transitionaries	E01032541	Hartlepool 003H	5d	Endeavouring social renters	E02002485	Hartlepool 003	E06000001	Hartlepool	6a2r	Mining Legacy	E12000001	North East	E92000001	England	22
E00060427	6a2	Comfortable Suburbia	E01011982	Hartlepool 014E	8b	Ageing suburbanites	E02006909	Hartlepool 014	E06000001	Hartlepool	6a2r	Mining Legacy	E12000001	North East	E92000001	England	23
E00060553	6a2	Comfortable Suburbia	E01012005	Hartlepool 014G	8c	Comfortable suburbia	E02006909	Hartlepool 014	E06000001	Hartlepool	6a2r	Mining Legacy	E12000001	North East	E92000001	England	24
E00174088	6a2	Comfortable Suburbia	E01011983	Hartlepool 006C	8a	Affluent communities	E02002488	Hartlepool 006	E06000001	Hartlepool	6a2r	Mining Legacy	E12000001	North East	E92000001	England	25
E00174089	6a2	Comfortable Suburbia	E01011995	Hartlepool 011A	8b	Ageing suburbanites	E02002493	Hartlepool 011	E06000001	Hartlepool	6a2r	Mining Legacy	E12000001	North East	E92000001	England	26
E00174091	6a2	Comfortable Suburbia	E01012005	Hartlepool 014G	8c	Comfortable suburbia	E02006909	Hartlepool 014	E06000001	Hartlepool	6a2r	Mining Legacy	E12000001	North East	E92000001	England	27
E00174093	6a2	Comfortable Suburbia	E01033465	Hartlepool 001F	8c	Comfortable suburbia	E02002483	Hartlepool 001	E06000001	Hartlepool	6a2r	Mining Legacy	E12000001	North East	E92000001	England	28
E00174097	6a2	Comfortable Suburbia	E01011983	Hartlepool 006C	8a	Affluent communities	E02002488	Hartlepool 006	E06000001	Hartlepool	6a2r	Mining Legacy	E12000001	North East	E92000001	England	29
E00060444	5b2	Communal Retirement	E01011985	Hartlepool 010A	5a	Ageing urban communities	E02002492	Hartlepool 010	E06000001	Hartlepool	6a2r	Mining Legacy	E12000001	North East	E92000001	England	30
E00060496	5b2	Communal Retirement	E01011996	Hartlepool 011B	5a	Ageing urban communities	E02002493	Hartlepool 011	E06000001	Hartlepool	6a2r	Mining Legacy	E12000001	North East	E92000001	England	31
E00060509	5b2	Communal Retirement	E01011996	Hartlepool 011B	5a	Ageing urban communities	E02002493	Hartlepool 011	E06000001	Hartlepool	6a2r	Mining Legacy	E12000001	North East	E92000001	England	32
E00060286	7c2	Constrained Young Families	E01011953	Hartlepool 002B	4a	Challenged white communities	E02002484	Hartlepool 002	E06000001	Hartlepool	6a2r	Mining Legacy	E12000001	North East	E92000001	England	33
E00060292	7c2	Constrained Young Families	E01011955	Hartlepool 003A	4a	Challenged white communities	E02002485	Hartlepool 003	E06000001	Hartlepool	6a2r	Mining Legacy	E12000001	North East	E92000001	England	34
E00060308	7c2	Constrained Young Families	E01033466	Hartlepool 003I	4a	Challenged white communities	E02002485	Hartlepool 003	E06000001	Hartlepool	6a2r	Mining Legacy	E12000001	North East	E92000001	England	35
E00060317	7c2	Constrained Young Families	E01011961	Hartlepool 012A	4a	Challenged white communities	E02002494	Hartlepool 012	E06000001	Hartlepool	6a2r	Mining Legacy	E12000001	North East	E92000001	England	36
E00060328	7c2	Constrained Young Families	E01011962	Hartlepool 012B	4a	Challenged white communities	E02002494	Hartlepool 012	E06000001	Hartlepool	6a2r	Mining Legacy	E12000001	North East	E92000001	England	37
E00060377	7c2	Constrained Young Families	E01033467	Hartlepool 001G	5c	Comfortable neighbourhoods	E02002483	Hartlepool 001	E06000001	Hartlepool	6a2r	Mining Legacy	E12000001	North East	E92000001	England	38
E00060408	7c2	Constrained Young Families	E01011978	Hartlepool 012D	4a	Challenged white communities	E02002494	Hartlepool 012	E06000001	Hartlepool	6a2r	Mining Legacy	E12000001	North East	E92000001	England	39
E00060412	7c2	Constrained Young Families	E01011978	Hartlepool 012D	4a	Challenged white communities	E02002494	Hartlepool 012	E06000001	Hartlepool	6a2r	Mining Legacy	E12000001	North East	E92000001	England	40
E00060434	7c2	Constrained Young Families	E01011980	Hartlepool 009B	4a	Challenged white communities	E02002491	Hartlepool 009	E06000001	Hartlepool	6a2r	Mining Legacy	E12000001	North East	E92000001	England	41
E00060473	7c2	Constrained Young Families	E01011994	Hartlepool 002F	4a	Challenged white communities	E02002484	Hartlepool 002	E06000001	Hartlepool	6a2r	Mining Legacy	E12000001	North East	E92000001	England	42
E00060480	7c2	Constrained Young Families	E01011994	Hartlepool 002F	4a	Challenged white communities	E02002484	Hartlepool 002	E06000001	Hartlepool	6a2r	Mining Legacy	E12000001	North East	E92000001	England	43
E00060482	7c2	Constrained Young Families	E01011993	Hartlepool 002E	4a	Challenged white communities	E02002484	Hartlepool 002	E06000001	Hartlepool	6a2r	Mining Legacy	E12000001	North East	E92000001	England	44
E00060487	7c2	Constrained Young Families	E01011993	Hartlepool 002E	4a	Challenged white communities	E02002484	Hartlepool 002	E06000001	Hartlepool	6a2r	Mining Legacy	E12000001	North East	E92000001	England	45
E00060514	7c2	Constrained Young Families	E01012001	Hartlepool 008D	4a	Challenged white communities	E02002490	Hartlepool 008	E06000001	Hartlepool	6a2r	Mining Legacy	E12000001	North East	E92000001	England	46
E00060515	7c2	Constrained Young Families	E01012001	Hartlepool 008D	4a	Challenged white communities	E02002490	Hartlepool 008	E06000001	Hartlepool	6a2r	Mining Legacy	E12000001	North East	E92000001	England	47
E00060523	7c2	Constrained Young Families	E01012001	Hartlepool 008D	4a	Challenged white communities	E02002490	Hartlepool 008	E06000001	Hartlepool	6a2r	Mining Legacy	E12000001	North East	E92000001	England	48
E00174086	5b1	Delayed Retirement	E01011974	Hartlepool 005B	4b	Constrained renters	E02002487	Hartlepool 005	E06000001	Hartlepool	6a2r	Mining Legacy	E12000001	North East	E92000001	England	49
E00174092	5b1	Delayed Retirement	E01033465	Hartlepool 001F	8c	Comfortable suburbia	E02002483	Hartlepool 001	E06000001	Hartlepool	6a2r	Mining Legacy	E12000001	North East	E92000001	England	50
E00060315	1b1	Rural Life	E01011959	Hartlepool 014A	2b	Prospering countryside life	E02006909	Hartlepool 014	E06000001	Hartlepool	6a2r	Mining Legacy	E12000001	North East	E92000001	England	51
E00060371	5b3	Self-Sufficient Retirement	E01011969	Hartlepool 001B	8b	Ageing suburbanites	E02002483	Hartlepool 001	E06000001	Hartlepool	6a2r	Mining Legacy	E12000001	North East	E92000001	England	52
E00060436	5b3	Self-Sufficient Retirement	E01011985	Hartlepool 010A	5a	Ageing urban communities	E02002492	Hartlepool 010	E06000001	Hartlepool	6a2r	Mining Legacy	E12000001	North East	E92000001	England	53
E00060440	5b3	Self-Sufficient Retirement	E01011984	Hartlepool 009D	5d	Endeavouring social renters	E02002491	Hartlepool 009	E06000001	Hartlepool	6a2r	Mining Legacy	E12000001	North East	E92000001	England	54
E00060495	5b3	Self-Sufficient Retirement	E01011998	Hartlepool 011D	5a	Ageing urban communities	E02002493	Hartlepool 011	E06000001	Hartlepool	6a2r	Mining Legacy	E12000001	North East	E92000001	England	55
E00060513	5b3	Self-Sufficient Retirement	E01011996	Hartlepool 011B	5a	Ageing urban communities	E02002493	Hartlepool 011	E06000001	Hartlepool	6a2r	Mining Legacy	E12000001	North East	E92000001	England	56
E00174099	5b3	Self-Sufficient Retirement	E01033467	Hartlepool 001G	5c	Comfortable neighbourhoods	E02002483	Hartlepool 001	E06000001	Hartlepool	6a2r	Mining Legacy	E12000001	North East	E92000001	England	57
E00174101	5b3	Self-Sufficient Retirement	E01033467	Hartlepool 001G	5c	Comfortable neighbourhoods	E02002483	Hartlepool 001	E06000001	Hartlepool	6a2r	Mining Legacy	E12000001	North East	E92000001	England	58
E00060320	6b3	Semi-Detached Ageing	E01011963	Hartlepool 014C	8b	Ageing suburbanites	E02006909	Hartlepool 014	E06000001	Hartlepool	6a2r	Mining Legacy	E12000001	North East	E92000001	England	59
E00060321	6b3	Semi-Detached Ageing	E01011961	Hartlepool 012A	4a	Challenged white communities	E02002494	Hartlepool 012	E06000001	Hartlepool	6a2r	Mining Legacy	E12000001	North East	E92000001	England	60
E00060324	6b3	Semi-Detached Ageing	E01011963	Hartlepool 014C	8b	Ageing suburbanites	E02006909	Hartlepool 014	E06000001	Hartlepool	6a2r	Mining Legacy	E12000001	North East	E92000001	England	61
E00060326	6b3	Semi-Detached Ageing	E01011963	Hartlepool 014C	8b	Ageing suburbanites	E02006909	Hartlepool 014	E06000001	Hartlepool	6a2r	Mining Legacy	E12000001	North East	E92000001	England	62
E00060330	6b3	Semi-Detached Ageing	E01011960	Hartlepool 014B	8b	Ageing suburbanites	E02006909	Hartlepool 014	E06000001	Hartlepool	6a2r	Mining Legacy	E12000001	North East	E92000001	England	63
E00060331	6b3	Semi-Detached Ageing	E01011962	Hartlepool 012B	4a	Challenged white communities	E02002494	Hartlepool 012	E06000001	Hartlepool	6a2r	Mining Legacy	E12000001	North East	E92000001	England	64
E00060332	6b3	Semi-Detached Ageing	E01011960	Hartlepool 014B	8b	Ageing suburbanites	E02006909	Hartlepool 014	E06000001	Hartlepool	6a2r	Mining Legacy	E12000001	North East	E92000001	England	65
E00060333	6b3	Semi-Detached Ageing	E01011960	Hartlepool 014B	8b	Ageing suburbanites	E02006909	Hartlepool 014	E06000001	Hartlepool	6a2r	Mining Legacy	E12000001	North East	E92000001	England	66
E00060334	6b3	Semi-Detached Ageing	E01011960	Hartlepool 014B	8b	Ageing suburbanites	E02006909	Hartlepool 014	E06000001	Hartlepool	6a2r	Mining Legacy	E12000001	North East	E92000001	England	67
E00060335	6b3	Semi-Detached Ageing	E01011960	Hartlepool 014B	8b	Ageing suburbanites	E02006909	Hartlepool 014	E06000001	Hartlepool	6a2r	Mining Legacy	E12000001	North East	E92000001	England	68
E00060341	6b3	Semi-Detached Ageing	E01011966	Hartlepool 006B	5b	Aspiring urban households	E02002488	Hartlepool 006	E06000001	Hartlepool	6a2r	Mining Legacy	E12000001	North East	E92000001	England	69
E00060352	6b3	Semi-Detached Ageing	E01011965	Hartlepool 006A	8b	Ageing suburbanites	E02002488	Hartlepool 006	E06000001	Hartlepool	6a2r	Mining Legacy	E12000001	North East	E92000001	England	70
E00060355	6b3	Semi-Detached Ageing	E01011968	Hartlepool 014D	2d	Rural traits	E02006909	Hartlepool 014	E06000001	Hartlepool	6a2r	Mining Legacy	E12000001	North East	E92000001	England	71
E00060359	6b3	Semi-Detached Ageing	E01011968	Hartlepool 014D	2d	Rural traits	E02006909	Hartlepool 014	E06000001	Hartlepool	6a2r	Mining Legacy	E12000001	North East	E92000001	England	72
E00060367	6b3	Semi-Detached Ageing	E01011969	Hartlepool 001B	8b	Ageing suburbanites	E02002483	Hartlepool 001	E06000001	Hartlepool	6a2r	Mining Legacy	E12000001	North East	E92000001	England	73
E00060369	6b3	Semi-Detached Ageing	E01011969	Hartlepool 001B	8b	Ageing suburbanites	E02002483	Hartlepool 001	E06000001	Hartlepool	6a2r	Mining Legacy	E12000001	North East	E92000001	England	74
E00060370	6b3	Semi-Detached Ageing	E01011971	Hartlepool 001D	8c	Comfortable suburbia	E02002483	Hartlepool 001	E06000001	Hartlepool	6a2r	Mining Legacy	E12000001	North East	E92000001	England	75
E00060373	6b3	Semi-Detached Ageing	E01033465	Hartlepool 001F	8c	Comfortable suburbia	E02002483	Hartlepool 001	E06000001	Hartlepool	6a2r	Mining Legacy	E12000001	North East	E92000001	England	76
E00060438	6b3	Semi-Detached Ageing	E01011986	Hartlepool 008B	5d	Endeavouring social renters	E02002490	Hartlepool 008	E06000001	Hartlepool	6a2r	Mining Legacy	E12000001	North East	E92000001	England	77
E00060439	6b3	Semi-Detached Ageing	E01011984	Hartlepool 009D	5d	Endeavouring social renters	E02002491	Hartlepool 009	E06000001	Hartlepool	6a2r	Mining Legacy	E12000001	North East	E92000001	England	78
E00060441	6b3	Semi-Detached Ageing	E01011984	Hartlepool 009D	5d	Endeavouring social renters	E02002491	Hartlepool 009	E06000001	Hartlepool	6a2r	Mining Legacy	E12000001	North East	E92000001	England	79
E00060442	6b3	Semi-Detached Ageing	E01011985	Hartlepool 010A	5a	Ageing urban communities	E02002492	Hartlepool 010	E06000001	Hartlepool	6a2r	Mining Legacy	E12000001	North East	E92000001	England	80
E00060443	6b3	Semi-Detached Ageing	E01011984	Hartlepool 009D	5d	Endeavouring social renters	E02002491	Hartlepool 009	E06000001	Hartlepool	6a2r	Mining Legacy	E12000001	North East	E92000001	England	81
E00060453	6b3	Semi-Detached Ageing	E01011984	Hartlepool 009D	5d	Endeavouring social renters	E02002491	Hartlepool 009	E06000001	Hartlepool	6a2r	Mining Legacy	E12000001	North East	E92000001	England	82
E00060464	6b3	Semi-Detached Ageing	E01011990	Hartlepool 010D	5d	Endeavouring social renters	E02002492	Hartlepool 010	E06000001	Hartlepool	6a2r	Mining Legacy	E12000001	North East	E92000001	England	83
E00060494	6b3	Semi-Detached Ageing	E01011995	Hartlepool 011A	8b	Ageing suburbanites	E02002493	Hartlepool 011	E06000001	Hartlepool	6a2r	Mining Legacy	E12000001	North East	E92000001	England	84
E00060498	6b3	Semi-Detached Ageing	E01011995	Hartlepool 011A	8b	Ageing suburbanites	E02002493	Hartlepool 011	E06000001	Hartlepool	6a2r	Mining Legacy	E12000001	North East	E92000001	England	85
E00060499	6b3	Semi-Detached Ageing	E01011995	Hartlepool 011A	8b	Ageing suburbanites	E02002493	Hartlepool 011	E06000001	Hartlepool	6a2r	Mining Legacy	E12000001	North East	E92000001	England	86
E00060500	6b3	Semi-Detached Ageing	E01011998	Hartlepool 011D	5a	Ageing urban communities	E02002493	Hartlepool 011	E06000001	Hartlepool	6a2r	Mining Legacy	E12000001	North East	E92000001	England	87
E00060505	6b3	Semi-Detached Ageing	E01011997	Hartlepool 011C	8b	Ageing suburbanites	E02002493	Hartlepool 011	E06000001	Hartlepool	6a2r	Mining Legacy	E12000001	North East	E92000001	England	88
E00060506	6b3	Semi-Detached Ageing	E01011998	Hartlepool 011D	5a	Ageing urban communities	E02002493	Hartlepool 011	E06000001	Hartlepool	6a2r	Mining Legacy	E12000001	North East	E92000001	England	89
E00060507	6b3	Semi-Detached Ageing	E01011997	Hartlepool 011C	8b	Ageing suburbanites	E02002493	Hartlepool 011	E06000001	Hartlepool	6a2r	Mining Legacy	E12000001	North East	E92000001	England	90
E00060536	6b3	Semi-Detached Ageing	E01012003	Hartlepool 014F	8b	Ageing suburbanites	E02006909	Hartlepool 014	E06000001	Hartlepool	6a2r	Mining Legacy	E12000001	North East	E92000001	England	91
E00060544	6b3	Semi-Detached Ageing	E01012002	Hartlepool 006D	5d	Endeavouring social renters	E02002488	Hartlepool 006	E06000001	Hartlepool	6a2r	Mining Legacy	E12000001	North East	E92000001	England	92
E00174104	6b3	Semi-Detached Ageing	E01011997	Hartlepool 011C	8b	Ageing suburbanites	E02002493	Hartlepool 011	E06000001	Hartlepool	6a2r	Mining Legacy	E12000001	North East	E92000001	England	93
E00060383	4a2	Social Renting New Arrivals	E01011976	Hartlepool 005D	4b	Constrained renters	E02002487	Hartlepool 005	E06000001	Hartlepool	6a2r	Mining Legacy	E12000001	North East	E92000001	England	94
E00060384	4a2	Social Renting New Arrivals	E01011973	Hartlepool 005A	4b	Constrained renters	E02002487	Hartlepool 005	E06000001	Hartlepool	6a2r	Mining Legacy	E12000001	North East	E92000001	England	95
E00060387	4a2	Social Renting New Arrivals	E01011974	Hartlepool 005B	4b	Constrained renters	E02002487	Hartlepool 005	E06000001	Hartlepool	6a2r	Mining Legacy	E12000001	North East	E92000001	England	96
E00060528	4a2	Social Renting New Arrivals	E01011999	Hartlepool 007D	4b	Constrained renters	E02002489	Hartlepool 007	E06000001	Hartlepool	6a2r	Mining Legacy	E12000001	North East	E92000001	England	97
E00060382	7a1	Transitional Eastern European Neighbourhoods	E01011976	Hartlepool 005D	4b	Constrained renters	E02002487	Hartlepool 005	E06000001	Hartlepool	6a2r	Mining Legacy	E12000001	North East	E92000001	England	98
E00060398	7a1	Transitional Eastern European Neighbourhoods	E01011973	Hartlepool 005A	4b	Constrained renters	E02002487	Hartlepool 005	E06000001	Hartlepool	6a2r	Mining Legacy	E12000001	North East	E92000001	England	99
E00060399	7a1	Transitional Eastern European Neighbourhoods	E01011973	Hartlepool 005A	4b	Constrained renters	E02002487	Hartlepool 005	E06000001	Hartlepool	6a2r	Mining Legacy	E12000001	North East	E92000001	England	100
E00060259	8b1	Deprived Blue-Collar Terraces	E01011951	Hartlepool 007A	4b	Constrained renters	E02002489	Hartlepool 007	E06000001	Hartlepool	6a2r	Mining Legacy	E12000001	North East	E92000001	England	101
E00060261	8b1	Deprived Blue-Collar Terraces	E01011951	Hartlepool 007A	4b	Constrained renters	E02002489	Hartlepool 007	E06000001	Hartlepool	6a2r	Mining Legacy	E12000001	North East	E92000001	England	102
E00060263	8b1	Deprived Blue-Collar Terraces	E01011951	Hartlepool 007A	4b	Constrained renters	E02002489	Hartlepool 007	E06000001	Hartlepool	6a2r	Mining Legacy	E12000001	North East	E92000001	England	103
E00060265	8b1	Deprived Blue-Collar Terraces	E01011950	Hartlepool 008A	4a	Challenged white communities	E02002490	Hartlepool 008	E06000001	Hartlepool	6a2r	Mining Legacy	E12000001	North East	E92000001	England	104
E00060267	8b1	Deprived Blue-Collar Terraces	E01011950	Hartlepool 008A	4a	Challenged white communities	E02002490	Hartlepool 008	E06000001	Hartlepool	6a2r	Mining Legacy	E12000001	North East	E92000001	England	105
E00060268	8b1	Deprived Blue-Collar Terraces	E01011950	Hartlepool 008A	4a	Challenged white communities	E02002490	Hartlepool 008	E06000001	Hartlepool	6a2r	Mining Legacy	E12000001	North East	E92000001	England	106
E00060269	8b1	Deprived Blue-Collar Terraces	E01011950	Hartlepool 008A	4a	Challenged white communities	E02002490	Hartlepool 008	E06000001	Hartlepool	6a2r	Mining Legacy	E12000001	North East	E92000001	England	107
E00060272	8b1	Deprived Blue-Collar Terraces	E01011950	Hartlepool 008A	4a	Challenged white communities	E02002490	Hartlepool 008	E06000001	Hartlepool	6a2r	Mining Legacy	E12000001	North East	E92000001	England	108
E00060294	8b1	Deprived Blue-Collar Terraces	E01011955	Hartlepool 003A	4a	Challenged white communities	E02002485	Hartlepool 003	E06000001	Hartlepool	6a2r	Mining Legacy	E12000001	North East	E92000001	England	109
E00060299	8b1	Deprived Blue-Collar Terraces	E01011957	Hartlepool 003C	4a	Challenged white communities	E02002485	Hartlepool 003	E06000001	Hartlepool	6a2r	Mining Legacy	E12000001	North East	E92000001	England	110
E00060302	8b1	Deprived Blue-Collar Terraces	E01011957	Hartlepool 003C	4a	Challenged white communities	E02002485	Hartlepool 003	E06000001	Hartlepool	6a2r	Mining Legacy	E12000001	North East	E92000001	England	111
E00060303	8b1	Deprived Blue-Collar Terraces	E01033466	Hartlepool 003I	4a	Challenged white communities	E02002485	Hartlepool 003	E06000001	Hartlepool	6a2r	Mining Legacy	E12000001	North East	E92000001	England	112
E00060340	8b1	Deprived Blue-Collar Terraces	E01011967	Hartlepool 007C	5b	Aspiring urban households	E02002489	Hartlepool 007	E06000001	Hartlepool	6a2r	Mining Legacy	E12000001	North East	E92000001	England	113
E00060345	8b1	Deprived Blue-Collar Terraces	E01011966	Hartlepool 006B	5b	Aspiring urban households	E02002488	Hartlepool 006	E06000001	Hartlepool	6a2r	Mining Legacy	E12000001	North East	E92000001	England	114
E00060353	8b1	Deprived Blue-Collar Terraces	E01011967	Hartlepool 007C	5b	Aspiring urban households	E02002489	Hartlepool 007	E06000001	Hartlepool	6a2r	Mining Legacy	E12000001	North East	E92000001	England	115
E00060549	6a3	Detached Retirement Living	E01012003	Hartlepool 014F	8b	Ageing suburbanites	E02006909	Hartlepool 014	E06000001	Hartlepool	6a2r	Mining Legacy	E12000001	North East	E92000001	England	116
E00060354	8b1	Deprived Blue-Collar Terraces	E01011967	Hartlepool 007C	5b	Aspiring urban households	E02002489	Hartlepool 007	E06000001	Hartlepool	6a2r	Mining Legacy	E12000001	North East	E92000001	England	117
E00060375	8b1	Deprived Blue-Collar Terraces	E01033467	Hartlepool 001G	5c	Comfortable neighbourhoods	E02002483	Hartlepool 001	E06000001	Hartlepool	6a2r	Mining Legacy	E12000001	North East	E92000001	England	118
E00060381	8b1	Deprived Blue-Collar Terraces	E01011975	Hartlepool 005C	4a	Challenged white communities	E02002487	Hartlepool 005	E06000001	Hartlepool	6a2r	Mining Legacy	E12000001	North East	E92000001	England	119
E00060385	8b1	Deprived Blue-Collar Terraces	E01011975	Hartlepool 005C	4a	Challenged white communities	E02002487	Hartlepool 005	E06000001	Hartlepool	6a2r	Mining Legacy	E12000001	North East	E92000001	England	120
E00060388	8b1	Deprived Blue-Collar Terraces	E01011975	Hartlepool 005C	4a	Challenged white communities	E02002487	Hartlepool 005	E06000001	Hartlepool	6a2r	Mining Legacy	E12000001	North East	E92000001	England	121
E00060391	8b1	Deprived Blue-Collar Terraces	E01011973	Hartlepool 005A	4b	Constrained renters	E02002487	Hartlepool 005	E06000001	Hartlepool	6a2r	Mining Legacy	E12000001	North East	E92000001	England	122
E00060392	8b1	Deprived Blue-Collar Terraces	E01011976	Hartlepool 005D	4b	Constrained renters	E02002487	Hartlepool 005	E06000001	Hartlepool	6a2r	Mining Legacy	E12000001	North East	E92000001	England	123
E00060393	8b1	Deprived Blue-Collar Terraces	E01011975	Hartlepool 005C	4a	Challenged white communities	E02002487	Hartlepool 005	E06000001	Hartlepool	6a2r	Mining Legacy	E12000001	North East	E92000001	England	124
E00060394	8b1	Deprived Blue-Collar Terraces	E01011976	Hartlepool 005D	4b	Constrained renters	E02002487	Hartlepool 005	E06000001	Hartlepool	6a2r	Mining Legacy	E12000001	North East	E92000001	England	125
E00060395	8b1	Deprived Blue-Collar Terraces	E01011975	Hartlepool 005C	4a	Challenged white communities	E02002487	Hartlepool 005	E06000001	Hartlepool	6a2r	Mining Legacy	E12000001	North East	E92000001	England	126
E00060396	8b1	Deprived Blue-Collar Terraces	E01011975	Hartlepool 005C	4a	Challenged white communities	E02002487	Hartlepool 005	E06000001	Hartlepool	6a2r	Mining Legacy	E12000001	North East	E92000001	England	127
E00060397	8b1	Deprived Blue-Collar Terraces	E01011976	Hartlepool 005D	4b	Constrained renters	E02002487	Hartlepool 005	E06000001	Hartlepool	6a2r	Mining Legacy	E12000001	North East	E92000001	England	128
E00060437	8b1	Deprived Blue-Collar Terraces	E01011985	Hartlepool 010A	5a	Ageing urban communities	E02002492	Hartlepool 010	E06000001	Hartlepool	6a2r	Mining Legacy	E12000001	North East	E92000001	England	129
E00060445	8b1	Deprived Blue-Collar Terraces	E01011987	Hartlepool 008C	5b	Aspiring urban households	E02002490	Hartlepool 008	E06000001	Hartlepool	6a2r	Mining Legacy	E12000001	North East	E92000001	England	130
E00060446	8b1	Deprived Blue-Collar Terraces	E01011987	Hartlepool 008C	5b	Aspiring urban households	E02002490	Hartlepool 008	E06000001	Hartlepool	6a2r	Mining Legacy	E12000001	North East	E92000001	England	131
E00060447	8b1	Deprived Blue-Collar Terraces	E01011987	Hartlepool 008C	5b	Aspiring urban households	E02002490	Hartlepool 008	E06000001	Hartlepool	6a2r	Mining Legacy	E12000001	North East	E92000001	England	132
E00060448	8b1	Deprived Blue-Collar Terraces	E01011987	Hartlepool 008C	5b	Aspiring urban households	E02002490	Hartlepool 008	E06000001	Hartlepool	6a2r	Mining Legacy	E12000001	North East	E92000001	England	133
E00060451	8b1	Deprived Blue-Collar Terraces	E01011987	Hartlepool 008C	5b	Aspiring urban households	E02002490	Hartlepool 008	E06000001	Hartlepool	6a2r	Mining Legacy	E12000001	North East	E92000001	England	134
E00060463	8b1	Deprived Blue-Collar Terraces	E01011990	Hartlepool 010D	5d	Endeavouring social renters	E02002492	Hartlepool 010	E06000001	Hartlepool	6a2r	Mining Legacy	E12000001	North East	E92000001	England	135
E00060470	8b1	Deprived Blue-Collar Terraces	E01011988	Hartlepool 010B	5d	Endeavouring social renters	E02002492	Hartlepool 010	E06000001	Hartlepool	6a2r	Mining Legacy	E12000001	North East	E92000001	England	136
E00060484	8b1	Deprived Blue-Collar Terraces	E01011991	Hartlepool 002C	5d	Endeavouring social renters	E02002484	Hartlepool 002	E06000001	Hartlepool	6a2r	Mining Legacy	E12000001	North East	E92000001	England	137
E00060493	8b1	Deprived Blue-Collar Terraces	E01011993	Hartlepool 002E	4a	Challenged white communities	E02002484	Hartlepool 002	E06000001	Hartlepool	6a2r	Mining Legacy	E12000001	North East	E92000001	England	138
E00060497	8b1	Deprived Blue-Collar Terraces	E01011996	Hartlepool 011B	5a	Ageing urban communities	E02002493	Hartlepool 011	E06000001	Hartlepool	6a2r	Mining Legacy	E12000001	North East	E92000001	England	139
E00060531	8b1	Deprived Blue-Collar Terraces	E01011999	Hartlepool 007D	4b	Constrained renters	E02002489	Hartlepool 007	E06000001	Hartlepool	6a2r	Mining Legacy	E12000001	North East	E92000001	England	140
E00060534	8b1	Deprived Blue-Collar Terraces	E01012002	Hartlepool 006D	5d	Endeavouring social renters	E02002488	Hartlepool 006	E06000001	Hartlepool	6a2r	Mining Legacy	E12000001	North East	E92000001	England	141
E00060540	8b1	Deprived Blue-Collar Terraces	E01032541	Hartlepool 003H	5d	Endeavouring social renters	E02002485	Hartlepool 003	E06000001	Hartlepool	6a2r	Mining Legacy	E12000001	North East	E92000001	England	142
E00060547	8b1	Deprived Blue-Collar Terraces	E01012002	Hartlepool 006D	5d	Endeavouring social renters	E02002488	Hartlepool 006	E06000001	Hartlepool	6a2r	Mining Legacy	E12000001	North East	E92000001	England	143
E00060365	6a3	Detached Retirement Living	E01011970	Hartlepool 001C	8b	Ageing suburbanites	E02002483	Hartlepool 001	E06000001	Hartlepool	6a2r	Mining Legacy	E12000001	North East	E92000001	England	144
E00060426	6a3	Detached Retirement Living	E01011983	Hartlepool 006C	8a	Affluent communities	E02002488	Hartlepool 006	E06000001	Hartlepool	6a2r	Mining Legacy	E12000001	North East	E92000001	England	145
E00060428	6a3	Detached Retirement Living	E01011982	Hartlepool 014E	8b	Ageing suburbanites	E02006909	Hartlepool 014	E06000001	Hartlepool	6a2r	Mining Legacy	E12000001	North East	E92000001	England	146
E00060429	6a3	Detached Retirement Living	E01011982	Hartlepool 014E	8b	Ageing suburbanites	E02006909	Hartlepool 014	E06000001	Hartlepool	6a2r	Mining Legacy	E12000001	North East	E92000001	England	147
E00060430	6a3	Detached Retirement Living	E01011982	Hartlepool 014E	8b	Ageing suburbanites	E02006909	Hartlepool 014	E06000001	Hartlepool	6a2r	Mining Legacy	E12000001	North East	E92000001	England	148
E00060535	6a3	Detached Retirement Living	E01012005	Hartlepool 014G	8c	Comfortable suburbia	E02006909	Hartlepool 014	E06000001	Hartlepool	6a2r	Mining Legacy	E12000001	North East	E92000001	England	149
E00060537	6a3	Detached Retirement Living	E01012003	Hartlepool 014F	8b	Ageing suburbanites	E02006909	Hartlepool 014	E06000001	Hartlepool	6a2r	Mining Legacy	E12000001	North East	E92000001	England	150
E00060546	6a3	Detached Retirement Living	E01012003	Hartlepool 014F	8b	Ageing suburbanites	E02006909	Hartlepool 014	E06000001	Hartlepool	6a2r	Mining Legacy	E12000001	North East	E92000001	England	151
E00060409	8d1	Young Hard-Pressed Families	E01011978	Hartlepool 012D	4a	Challenged white communities	E02002494	Hartlepool 012	E06000001	Hartlepool	6a2r	Mining Legacy	E12000001	North East	E92000001	England	152
E00060314	1c3	Detached Rural Retirement	E01011959	Hartlepool 014A	2b	Prospering countryside life	E02006909	Hartlepool 014	E06000001	Hartlepool	6a2r	Mining Legacy	E12000001	North East	E92000001	England	153
E00060417	1c3	Detached Rural Retirement	E01011983	Hartlepool 006C	8a	Affluent communities	E02002488	Hartlepool 006	E06000001	Hartlepool	6a2r	Mining Legacy	E12000001	North East	E92000001	England	154
E00060410	8d1	Young Hard-Pressed Families	E01011979	Hartlepool 012E	4a	Challenged white communities	E02002494	Hartlepool 012	E06000001	Hartlepool	6a2r	Mining Legacy	E12000001	North East	E92000001	England	155
E00060386	7b1	Eastern European Communities	E01011974	Hartlepool 005B	4b	Constrained renters	E02002487	Hartlepool 005	E06000001	Hartlepool	6a2r	Mining Legacy	E12000001	North East	E92000001	England	156
E00060415	8d1	Young Hard-Pressed Families	E01011977	Hartlepool 012C	4a	Challenged white communities	E02002494	Hartlepool 012	E06000001	Hartlepool	6a2r	Mining Legacy	E12000001	North East	E92000001	England	157
E00174087	7b3	Endeavouring Flat Dwellers	E01011974	Hartlepool 005B	4b	Constrained renters	E02002487	Hartlepool 005	E06000001	Hartlepool	6a2r	Mining Legacy	E12000001	North East	E92000001	England	158
E00060422	8d1	Young Hard-Pressed Families	E01011980	Hartlepool 009B	4a	Challenged white communities	E02002491	Hartlepool 009	E06000001	Hartlepool	6a2r	Mining Legacy	E12000001	North East	E92000001	England	159
E00060258	5a3	Families in Terraces and Flats	E01011951	Hartlepool 007A	4b	Constrained renters	E02002489	Hartlepool 007	E06000001	Hartlepool	6a2r	Mining Legacy	E12000001	North East	E92000001	England	160
E00060431	8d1	Young Hard-Pressed Families	E01011981	Hartlepool 009C	4a	Challenged white communities	E02002491	Hartlepool 009	E06000001	Hartlepool	6a2r	Mining Legacy	E12000001	North East	E92000001	England	161
E00060472	5a3	Families in Terraces and Flats	E01011992	Hartlepool 002D	4a	Challenged white communities	E02002484	Hartlepool 002	E06000001	Hartlepool	6a2r	Mining Legacy	E12000001	North East	E92000001	England	162
E00060432	8d1	Young Hard-Pressed Families	E01011981	Hartlepool 009C	4a	Challenged white communities	E02002491	Hartlepool 009	E06000001	Hartlepool	6a2r	Mining Legacy	E12000001	North East	E92000001	England	163
E00060262	7a2	Hampered Aspiration	E01011951	Hartlepool 007A	4b	Constrained renters	E02002489	Hartlepool 007	E06000001	Hartlepool	6a2r	Mining Legacy	E12000001	North East	E92000001	England	164
E00060454	8d1	Young Hard-Pressed Families	E01011989	Hartlepool 010C	4a	Challenged white communities	E02002492	Hartlepool 010	E06000001	Hartlepool	6a2r	Mining Legacy	E12000001	North East	E92000001	England	165
E00060304	7a2	Hampered Aspiration	E01011957	Hartlepool 003C	4a	Challenged white communities	E02002485	Hartlepool 003	E06000001	Hartlepool	6a2r	Mining Legacy	E12000001	North East	E92000001	England	166
E00060461	8d1	Young Hard-Pressed Families	E01011989	Hartlepool 010C	4a	Challenged white communities	E02002492	Hartlepool 010	E06000001	Hartlepool	6a2r	Mining Legacy	E12000001	North East	E92000001	England	167
E00060350	7a2	Hampered Aspiration	E01011964	Hartlepool 007B	4b	Constrained renters	E02002489	Hartlepool 007	E06000001	Hartlepool	6a2r	Mining Legacy	E12000001	North East	E92000001	England	168
E00060475	8d1	Young Hard-Pressed Families	E01011994	Hartlepool 002F	4a	Challenged white communities	E02002484	Hartlepool 002	E06000001	Hartlepool	6a2r	Mining Legacy	E12000001	North East	E92000001	England	169
E00060476	8d1	Young Hard-Pressed Families	E01011992	Hartlepool 002D	4a	Challenged white communities	E02002484	Hartlepool 002	E06000001	Hartlepool	6a2r	Mining Legacy	E12000001	North East	E92000001	England	170
E00060481	8d1	Young Hard-Pressed Families	E01011993	Hartlepool 002E	4a	Challenged white communities	E02002484	Hartlepool 002	E06000001	Hartlepool	6a2r	Mining Legacy	E12000001	North East	E92000001	England	171
E00060516	8d1	Young Hard-Pressed Families	E01012001	Hartlepool 008D	4a	Challenged white communities	E02002490	Hartlepool 008	E06000001	Hartlepool	6a2r	Mining Legacy	E12000001	North East	E92000001	England	172
E00060530	8d1	Young Hard-Pressed Families	E01012000	Hartlepool 007E	4d	Hard-pressed flat dwellers	E02002489	Hartlepool 007	E06000001	Hartlepool	6a2r	Mining Legacy	E12000001	North East	E92000001	England	173
E00060578	4c1	Achieving Minorities	E01012012	Middlesbrough 008B	5b	Aspiring urban households	E02002503	Middlesbrough 008	E06000002	Middlesbrough	8a1r	Industrial and Multi-ethnic	E12000001	North East	E92000001	England	174
E00060787	4c1	Achieving Minorities	E01012054	Middlesbrough 009B	3b	Asian traits	E02002504	Middlesbrough 009	E06000002	Middlesbrough	8a1r	Industrial and Multi-ethnic	E12000001	North East	E92000001	England	175
E00060805	4c1	Achieving Minorities	E01012054	Middlesbrough 009B	3b	Asian traits	E02002504	Middlesbrough 009	E06000002	Middlesbrough	8a1r	Industrial and Multi-ethnic	E12000001	North East	E92000001	England	176
E00060696	7d1	Ageing Communities and Families	E01012030	Middlesbrough 019A	5a	Ageing urban communities	E02002514	Middlesbrough 019	E06000002	Middlesbrough	8a1r	Industrial and Multi-ethnic	E12000001	North East	E92000001	England	177
E00060674	6a4	Ageing in Suburbia	E01012030	Middlesbrough 019A	5a	Ageing urban communities	E02002514	Middlesbrough 019	E06000002	Middlesbrough	8a1r	Industrial and Multi-ethnic	E12000001	North East	E92000001	England	178
E00060837	6a4	Ageing in Suburbia	E01012063	Middlesbrough 020B	8b	Ageing suburbanites	E02006811	Middlesbrough 020	E06000002	Middlesbrough	8a1r	Industrial and Multi-ethnic	E12000001	North East	E92000001	England	179
E00060845	6a4	Ageing in Suburbia	E01012064	Middlesbrough 020C	8c	Comfortable suburbia	E02006811	Middlesbrough 020	E06000002	Middlesbrough	8a1r	Industrial and Multi-ethnic	E12000001	North East	E92000001	England	180
E00060889	6a4	Ageing in Suburbia	E01012073	Middlesbrough 020E	8b	Ageing suburbanites	E02006811	Middlesbrough 020	E06000002	Middlesbrough	8a1r	Industrial and Multi-ethnic	E12000001	North East	E92000001	England	181
E00060595	8c1	Ageing Industrious Workers	E01012017	Middlesbrough 007C	5d	Endeavouring social renters	E02002502	Middlesbrough 007	E06000002	Middlesbrough	8a1r	Industrial and Multi-ethnic	E12000001	North East	E92000001	England	182
E00060620	8c1	Ageing Industrious Workers	E01012018	Middlesbrough 011A	4c	Hampered neighbourhoods	E02002506	Middlesbrough 011	E06000002	Middlesbrough	8a1r	Industrial and Multi-ethnic	E12000001	North East	E92000001	England	183
E00060633	8c1	Ageing Industrious Workers	E01012022	Middlesbrough 015A	5b	Aspiring urban households	E02002510	Middlesbrough 015	E06000002	Middlesbrough	8a1r	Industrial and Multi-ethnic	E12000001	North East	E92000001	England	184
E00060665	8c1	Ageing Industrious Workers	E01012027	Middlesbrough 006B	4b	Constrained renters	E02002501	Middlesbrough 006	E06000002	Middlesbrough	8a1r	Industrial and Multi-ethnic	E12000001	North East	E92000001	England	185
E00060678	8c1	Ageing Industrious Workers	E01012033	Middlesbrough 019D	4a	Challenged white communities	E02002514	Middlesbrough 019	E06000002	Middlesbrough	8a1r	Industrial and Multi-ethnic	E12000001	North East	E92000001	England	186
E00060683	8c1	Ageing Industrious Workers	E01012034	Middlesbrough 019E	5c	Comfortable neighbourhoods	E02002514	Middlesbrough 019	E06000002	Middlesbrough	8a1r	Industrial and Multi-ethnic	E12000001	North East	E92000001	England	187
E00060686	8c1	Ageing Industrious Workers	E01012034	Middlesbrough 019E	5c	Comfortable neighbourhoods	E02002514	Middlesbrough 019	E06000002	Middlesbrough	8a1r	Industrial and Multi-ethnic	E12000001	North East	E92000001	England	188
E00060689	8c1	Ageing Industrious Workers	E01012035	Middlesbrough 019F	5c	Comfortable neighbourhoods	E02002514	Middlesbrough 019	E06000002	Middlesbrough	8a1r	Industrial and Multi-ethnic	E12000001	North East	E92000001	England	189
E00060690	8c1	Ageing Industrious Workers	E01012031	Middlesbrough 019B	5c	Comfortable neighbourhoods	E02002514	Middlesbrough 019	E06000002	Middlesbrough	8a1r	Industrial and Multi-ethnic	E12000001	North East	E92000001	England	190
E00060691	8c1	Ageing Industrious Workers	E01012031	Middlesbrough 019B	5c	Comfortable neighbourhoods	E02002514	Middlesbrough 019	E06000002	Middlesbrough	8a1r	Industrial and Multi-ethnic	E12000001	North East	E92000001	England	191
E00060692	8c1	Ageing Industrious Workers	E01012035	Middlesbrough 019F	5c	Comfortable neighbourhoods	E02002514	Middlesbrough 019	E06000002	Middlesbrough	8a1r	Industrial and Multi-ethnic	E12000001	North East	E92000001	England	192
E00060697	8c1	Ageing Industrious Workers	E01012031	Middlesbrough 019B	5c	Comfortable neighbourhoods	E02002514	Middlesbrough 019	E06000002	Middlesbrough	8a1r	Industrial and Multi-ethnic	E12000001	North East	E92000001	England	193
E00060736	8c1	Ageing Industrious Workers	E01012042	Middlesbrough 018A	4a	Challenged white communities	E02002513	Middlesbrough 018	E06000002	Middlesbrough	8a1r	Industrial and Multi-ethnic	E12000001	North East	E92000001	England	194
E00060836	8c1	Ageing Industrious Workers	E01012063	Middlesbrough 020B	8b	Ageing suburbanites	E02006811	Middlesbrough 020	E06000002	Middlesbrough	8a1r	Industrial and Multi-ethnic	E12000001	North East	E92000001	England	195
E00060959	8c1	Ageing Industrious Workers	E01032552	Middlesbrough 018G	5d	Endeavouring social renters	E02002513	Middlesbrough 018	E06000002	Middlesbrough	8a1r	Industrial and Multi-ethnic	E12000001	North East	E92000001	England	196
E00060962	8c1	Ageing Industrious Workers	E01032553	Middlesbrough 018H	2a	Ageing rural neighbourhoods	E02002513	Middlesbrough 018	E06000002	Middlesbrough	8a1r	Industrial and Multi-ethnic	E12000001	North East	E92000001	England	197
E00060702	4b1	Asian Terraces and Flats	E01012036	Middlesbrough 003A	7b	Young ethnic communities	E02002498	Middlesbrough 003	E06000002	Middlesbrough	8a1r	Industrial and Multi-ethnic	E12000001	North East	E92000001	England	198
E00060704	4b1	Asian Terraces and Flats	E01012037	Middlesbrough 003B	7a	Urban cultural mix	E02002498	Middlesbrough 003	E06000002	Middlesbrough	8a1r	Industrial and Multi-ethnic	E12000001	North East	E92000001	England	199
E00060707	4b1	Asian Terraces and Flats	E01012039	Middlesbrough 003D	7b	Young ethnic communities	E02002498	Middlesbrough 003	E06000002	Middlesbrough	8a1r	Industrial and Multi-ethnic	E12000001	North East	E92000001	England	200
E00060708	4b1	Asian Terraces and Flats	E01012037	Middlesbrough 003B	7a	Urban cultural mix	E02002498	Middlesbrough 003	E06000002	Middlesbrough	8a1r	Industrial and Multi-ethnic	E12000001	North East	E92000001	England	201
E00060712	4b1	Asian Terraces and Flats	E01012039	Middlesbrough 003D	7b	Young ethnic communities	E02002498	Middlesbrough 003	E06000002	Middlesbrough	8a1r	Industrial and Multi-ethnic	E12000001	North East	E92000001	England	202
E00060713	4b1	Asian Terraces and Flats	E01012040	Middlesbrough 003E	7b	Young ethnic communities	E02002498	Middlesbrough 003	E06000002	Middlesbrough	8a1r	Industrial and Multi-ethnic	E12000001	North East	E92000001	England	203
E00060718	4b1	Asian Terraces and Flats	E01012040	Middlesbrough 003E	7b	Young ethnic communities	E02002498	Middlesbrough 003	E06000002	Middlesbrough	8a1r	Industrial and Multi-ethnic	E12000001	North East	E92000001	England	204
E00060719	4b1	Asian Terraces and Flats	E01012040	Middlesbrough 003E	7b	Young ethnic communities	E02002498	Middlesbrough 003	E06000002	Middlesbrough	8a1r	Industrial and Multi-ethnic	E12000001	North East	E92000001	England	205
E00060727	4b1	Asian Terraces and Flats	E01012039	Middlesbrough 003D	7b	Young ethnic communities	E02002498	Middlesbrough 003	E06000002	Middlesbrough	8a1r	Industrial and Multi-ethnic	E12000001	North East	E92000001	England	206
E00060728	4b1	Asian Terraces and Flats	E01012039	Middlesbrough 003D	7b	Young ethnic communities	E02002498	Middlesbrough 003	E06000002	Middlesbrough	8a1r	Industrial and Multi-ethnic	E12000001	North East	E92000001	England	207
E00060865	4b1	Asian Terraces and Flats	E01012068	Middlesbrough 001A	1a	Cosmopolitan student neighbourhoods	E02002496	Middlesbrough 001	E06000002	Middlesbrough	8a1r	Industrial and Multi-ethnic	E12000001	North East	E92000001	England	208
E00060866	4b1	Asian Terraces and Flats	E01012068	Middlesbrough 001A	1a	Cosmopolitan student neighbourhoods	E02002496	Middlesbrough 001	E06000002	Middlesbrough	8a1r	Industrial and Multi-ethnic	E12000001	North East	E92000001	England	209
E00060867	4b1	Asian Terraces and Flats	E01033468	Middlesbrough 001G	7a	Urban cultural mix	E02002496	Middlesbrough 001	E06000002	Middlesbrough	8a1r	Industrial and Multi-ethnic	E12000001	North East	E92000001	England	210
E00060467	8a2	Industrious Hardship	E01011989	Hartlepool 010C	4a	Challenged white communities	E02002492	Hartlepool 010	E06000001	Hartlepool	6a2r	Mining Legacy	E12000001	North East	E92000001	England	211
E00060260	5a1	White Professionals	E01011951	Hartlepool 007A	4b	Constrained renters	E02002489	Hartlepool 007	E06000001	Hartlepool	6a2r	Mining Legacy	E12000001	North East	E92000001	England	212
E00060413	7a2	Hampered Aspiration	E01011978	Hartlepool 012D	4a	Challenged white communities	E02002494	Hartlepool 012	E06000001	Hartlepool	6a2r	Mining Legacy	E12000001	North East	E92000001	England	213
E00060477	8a2	Industrious Hardship	E01011992	Hartlepool 002D	4a	Challenged white communities	E02002484	Hartlepool 002	E06000001	Hartlepool	6a2r	Mining Legacy	E12000001	North East	E92000001	England	214
E00060519	7a2	Hampered Aspiration	E01011999	Hartlepool 007D	4b	Constrained renters	E02002489	Hartlepool 007	E06000001	Hartlepool	6a2r	Mining Legacy	E12000001	North East	E92000001	England	215
E00060521	7a2	Hampered Aspiration	E01012001	Hartlepool 008D	4a	Challenged white communities	E02002490	Hartlepool 008	E06000001	Hartlepool	6a2r	Mining Legacy	E12000001	North East	E92000001	England	216
E00060502	8a2	Industrious Hardship	E01011997	Hartlepool 011C	8b	Ageing suburbanites	E02002493	Hartlepool 011	E06000001	Hartlepool	6a2r	Mining Legacy	E12000001	North East	E92000001	England	217
E00060524	7a2	Hampered Aspiration	E01012000	Hartlepool 007E	4d	Hard-pressed flat dwellers	E02002489	Hartlepool 007	E06000001	Hartlepool	6a2r	Mining Legacy	E12000001	North East	E92000001	England	218
E00060337	5a1	White Professionals	E01011967	Hartlepool 007C	5b	Aspiring urban households	E02002489	Hartlepool 007	E06000001	Hartlepool	6a2r	Mining Legacy	E12000001	North East	E92000001	England	219
E00060545	8a2	Industrious Hardship	E01012002	Hartlepool 006D	5d	Endeavouring social renters	E02002488	Hartlepool 006	E06000001	Hartlepool	6a2r	Mining Legacy	E12000001	North East	E92000001	England	220
E00060526	7a2	Hampered Aspiration	E01012000	Hartlepool 007E	4d	Hard-pressed flat dwellers	E02002489	Hartlepool 007	E06000001	Hartlepool	6a2r	Mining Legacy	E12000001	North East	E92000001	England	221
E00060342	5a1	White Professionals	E01011966	Hartlepool 006B	5b	Aspiring urban households	E02002488	Hartlepool 006	E06000001	Hartlepool	6a2r	Mining Legacy	E12000001	North East	E92000001	England	222
E00174095	8a2	Industrious Hardship	E01033466	Hartlepool 003I	4a	Challenged white communities	E02002485	Hartlepool 003	E06000001	Hartlepool	6a2r	Mining Legacy	E12000001	North East	E92000001	England	223
E00060270	8a1	Industrious Transitions	E01011949	Hartlepool 009A	4a	Challenged white communities	E02002491	Hartlepool 009	E06000001	Hartlepool	6a2r	Mining Legacy	E12000001	North East	E92000001	England	224
E00060280	8a1	Industrious Transitions	E01011954	Hartlepool 001A	5d	Endeavouring social renters	E02002483	Hartlepool 001	E06000001	Hartlepool	6a2r	Mining Legacy	E12000001	North East	E92000001	England	225
E00060356	8a1	Industrious Transitions	E01011968	Hartlepool 014D	2d	Rural traits	E02006909	Hartlepool 014	E06000001	Hartlepool	6a2r	Mining Legacy	E12000001	North East	E92000001	England	226
E00060357	8a1	Industrious Transitions	E01011968	Hartlepool 014D	2d	Rural traits	E02006909	Hartlepool 014	E06000001	Hartlepool	6a2r	Mining Legacy	E12000001	North East	E92000001	England	227
E00060364	8a1	Industrious Transitions	E01011969	Hartlepool 001B	8b	Ageing suburbanites	E02002483	Hartlepool 001	E06000001	Hartlepool	6a2r	Mining Legacy	E12000001	North East	E92000001	England	228
E00060449	8a1	Industrious Transitions	E01011986	Hartlepool 008B	5d	Endeavouring social renters	E02002490	Hartlepool 008	E06000001	Hartlepool	6a2r	Mining Legacy	E12000001	North East	E92000001	England	229
E00165754	8a1	Industrious Transitions	E01012001	Hartlepool 008D	4a	Challenged white communities	E02002490	Hartlepool 008	E06000001	Hartlepool	6a2r	Mining Legacy	E12000001	North East	E92000001	England	230
E00174084	2c1	Migrant Families	E01011974	Hartlepool 005B	4b	Constrained renters	E02002487	Hartlepool 005	E06000001	Hartlepool	6a2r	Mining Legacy	E12000001	North East	E92000001	England	231
E00060379	7a3	Multi-Ethnic Hardship	E01011973	Hartlepool 005A	4b	Constrained renters	E02002487	Hartlepool 005	E06000001	Hartlepool	6a2r	Mining Legacy	E12000001	North East	E92000001	England	232
E00060402	7a3	Multi-Ethnic Hardship	E01011977	Hartlepool 012C	4a	Challenged white communities	E02002494	Hartlepool 012	E06000001	Hartlepool	6a2r	Mining Legacy	E12000001	North East	E92000001	England	233
E00060517	7a3	Multi-Ethnic Hardship	E01012000	Hartlepool 007E	4d	Hard-pressed flat dwellers	E02002489	Hartlepool 007	E06000001	Hartlepool	6a2r	Mining Legacy	E12000001	North East	E92000001	England	234
E00060323	6b4	Older Workers and Retirement	E01011963	Hartlepool 014C	8b	Ageing suburbanites	E02006909	Hartlepool 014	E06000001	Hartlepool	6a2r	Mining Legacy	E12000001	North East	E92000001	England	235
E00060338	6b4	Older Workers and Retirement	E01011965	Hartlepool 006A	8b	Ageing suburbanites	E02002488	Hartlepool 006	E06000001	Hartlepool	6a2r	Mining Legacy	E12000001	North East	E92000001	England	236
E00060339	6b4	Older Workers and Retirement	E01011965	Hartlepool 006A	8b	Ageing suburbanites	E02002488	Hartlepool 006	E06000001	Hartlepool	6a2r	Mining Legacy	E12000001	North East	E92000001	England	237
E00060347	6b4	Older Workers and Retirement	E01011965	Hartlepool 006A	8b	Ageing suburbanites	E02002488	Hartlepool 006	E06000001	Hartlepool	6a2r	Mining Legacy	E12000001	North East	E92000001	England	238
E00060504	6b4	Older Workers and Retirement	E01011998	Hartlepool 011D	5a	Ageing urban communities	E02002493	Hartlepool 011	E06000001	Hartlepool	6a2r	Mining Legacy	E12000001	North East	E92000001	England	239
E00060542	6b4	Older Workers and Retirement	E01032541	Hartlepool 003H	5d	Endeavouring social renters	E02002485	Hartlepool 003	E06000001	Hartlepool	6a2r	Mining Legacy	E12000001	North East	E92000001	England	240
E00060550	6b4	Older Workers and Retirement	E01032540	Hartlepool 003G	5d	Endeavouring social renters	E02002485	Hartlepool 003	E06000001	Hartlepool	6a2r	Mining Legacy	E12000001	North East	E92000001	England	241
E00060346	4b2	Pakistani Communities	E01011964	Hartlepool 007B	4b	Constrained renters	E02002489	Hartlepool 007	E06000001	Hartlepool	6a2r	Mining Legacy	E12000001	North East	E92000001	England	242
E00060264	8c3	Renting Hard-Pressed Workers	E01011949	Hartlepool 009A	4a	Challenged white communities	E02002491	Hartlepool 009	E06000001	Hartlepool	6a2r	Mining Legacy	E12000001	North East	E92000001	England	243
E00060273	8c3	Renting Hard-Pressed Workers	E01011953	Hartlepool 002B	4a	Challenged white communities	E02002484	Hartlepool 002	E06000001	Hartlepool	6a2r	Mining Legacy	E12000001	North East	E92000001	England	244
E00060274	8c3	Renting Hard-Pressed Workers	E01011954	Hartlepool 001A	5d	Endeavouring social renters	E02002483	Hartlepool 001	E06000001	Hartlepool	6a2r	Mining Legacy	E12000001	North East	E92000001	England	245
E00060281	8c3	Renting Hard-Pressed Workers	E01011953	Hartlepool 002B	4a	Challenged white communities	E02002484	Hartlepool 002	E06000001	Hartlepool	6a2r	Mining Legacy	E12000001	North East	E92000001	England	246
E00060309	8c3	Renting Hard-Pressed Workers	E01011955	Hartlepool 003A	4a	Challenged white communities	E02002485	Hartlepool 003	E06000001	Hartlepool	6a2r	Mining Legacy	E12000001	North East	E92000001	England	247
E00060329	8c3	Renting Hard-Pressed Workers	E01011961	Hartlepool 012A	4a	Challenged white communities	E02002494	Hartlepool 012	E06000001	Hartlepool	6a2r	Mining Legacy	E12000001	North East	E92000001	England	248
E00060435	8c3	Renting Hard-Pressed Workers	E01011980	Hartlepool 009B	4a	Challenged white communities	E02002491	Hartlepool 009	E06000001	Hartlepool	6a2r	Mining Legacy	E12000001	North East	E92000001	England	249
E00060456	8c3	Renting Hard-Pressed Workers	E01011988	Hartlepool 010B	5d	Endeavouring social renters	E02002492	Hartlepool 010	E06000001	Hartlepool	6a2r	Mining Legacy	E12000001	North East	E92000001	England	250
E00060460	8c3	Renting Hard-Pressed Workers	E01011989	Hartlepool 010C	4a	Challenged white communities	E02002492	Hartlepool 010	E06000001	Hartlepool	6a2r	Mining Legacy	E12000001	North East	E92000001	England	251
E00060469	8c3	Renting Hard-Pressed Workers	E01011988	Hartlepool 010B	5d	Endeavouring social renters	E02002492	Hartlepool 010	E06000001	Hartlepool	6a2r	Mining Legacy	E12000001	North East	E92000001	England	252
E00060478	8c3	Renting Hard-Pressed Workers	E01011992	Hartlepool 002D	4a	Challenged white communities	E02002484	Hartlepool 002	E06000001	Hartlepool	6a2r	Mining Legacy	E12000001	North East	E92000001	England	253
E00060479	8c3	Renting Hard-Pressed Workers	E01011994	Hartlepool 002F	4a	Challenged white communities	E02002484	Hartlepool 002	E06000001	Hartlepool	6a2r	Mining Legacy	E12000001	North East	E92000001	England	254
E00060483	8c3	Renting Hard-Pressed Workers	E01011993	Hartlepool 002E	4a	Challenged white communities	E02002484	Hartlepool 002	E06000001	Hartlepool	6a2r	Mining Legacy	E12000001	North East	E92000001	England	255
E00060490	8c3	Renting Hard-Pressed Workers	E01011991	Hartlepool 002C	5d	Endeavouring social renters	E02002484	Hartlepool 002	E06000001	Hartlepool	6a2r	Mining Legacy	E12000001	North East	E92000001	England	256
E00060532	8c3	Renting Hard-Pressed Workers	E01032541	Hartlepool 003H	5d	Endeavouring social renters	E02002485	Hartlepool 003	E06000001	Hartlepool	6a2r	Mining Legacy	E12000001	North East	E92000001	England	257
E00165756	8c3	Renting Hard-Pressed Workers	E01032541	Hartlepool 003H	5d	Endeavouring social renters	E02002485	Hartlepool 003	E06000001	Hartlepool	6a2r	Mining Legacy	E12000001	North East	E92000001	England	258
E00060358	1c2	Renting Rural Retirement	E01011968	Hartlepool 014D	2d	Rural traits	E02006909	Hartlepool 014	E06000001	Hartlepool	6a2r	Mining Legacy	E12000001	North East	E92000001	England	259
E00174098	7d4	Retired City Hardship	E01033467	Hartlepool 001G	5c	Comfortable neighbourhoods	E02002483	Hartlepool 001	E06000001	Hartlepool	6a2r	Mining Legacy	E12000001	North East	E92000001	England	260
E00060287	7d3	Retired Communal City Dwellers	E01011952	Hartlepool 002A	4a	Challenged white communities	E02002484	Hartlepool 002	E06000001	Hartlepool	6a2r	Mining Legacy	E12000001	North East	E92000001	England	261
E00060518	7d3	Retired Communal City Dwellers	E01011999	Hartlepool 007D	4b	Constrained renters	E02002489	Hartlepool 007	E06000001	Hartlepool	6a2r	Mining Legacy	E12000001	North East	E92000001	England	262
E00060457	7d2	Retired Independent City Dwellers	E01011988	Hartlepool 010B	5d	Endeavouring social renters	E02002492	Hartlepool 010	E06000001	Hartlepool	6a2r	Mining Legacy	E12000001	North East	E92000001	England	263
E00060488	7d2	Retired Independent City Dwellers	E01011993	Hartlepool 002E	4a	Challenged white communities	E02002484	Hartlepool 002	E06000001	Hartlepool	6a2r	Mining Legacy	E12000001	North East	E92000001	England	264
E00060525	7d2	Retired Independent City Dwellers	E01012000	Hartlepool 007E	4d	Hard-pressed flat dwellers	E02002489	Hartlepool 007	E06000001	Hartlepool	6a2r	Mining Legacy	E12000001	North East	E92000001	England	265
E00060311	1b1	Rural Life	E01011959	Hartlepool 014A	2b	Prospering countryside life	E02006909	Hartlepool 014	E06000001	Hartlepool	6a2r	Mining Legacy	E12000001	North East	E92000001	England	266
E00060312	1b1	Rural Life	E01011959	Hartlepool 014A	2b	Prospering countryside life	E02006909	Hartlepool 014	E06000001	Hartlepool	6a2r	Mining Legacy	E12000001	North East	E92000001	England	267
E00060313	1b1	Rural Life	E01011959	Hartlepool 014A	2b	Prospering countryside life	E02006909	Hartlepool 014	E06000001	Hartlepool	6a2r	Mining Legacy	E12000001	North East	E92000001	England	268
E00060351	5a1	White Professionals	E01011964	Hartlepool 007B	4b	Constrained renters	E02002489	Hartlepool 007	E06000001	Hartlepool	6a2r	Mining Legacy	E12000001	North East	E92000001	England	269
E00060474	5a1	White Professionals	E01011992	Hartlepool 002D	4a	Challenged white communities	E02002484	Hartlepool 002	E06000001	Hartlepool	6a2r	Mining Legacy	E12000001	North East	E92000001	England	270
E00060491	5a1	White Professionals	E01011991	Hartlepool 002C	5d	Endeavouring social renters	E02002484	Hartlepool 002	E06000001	Hartlepool	6a2r	Mining Legacy	E12000001	North East	E92000001	England	271
E00060527	7a2	Hampered Aspiration	E01011999	Hartlepool 007D	4b	Constrained renters	E02002489	Hartlepool 007	E06000001	Hartlepool	6a2r	Mining Legacy	E12000001	North East	E92000001	England	272
E00060541	5a1	White Professionals	E01012005	Hartlepool 014G	8c	Comfortable suburbia	E02006909	Hartlepool 014	E06000001	Hartlepool	6a2r	Mining Legacy	E12000001	North East	E92000001	England	273
E00060529	7a2	Hampered Aspiration	E01011999	Hartlepool 007D	4b	Constrained renters	E02002489	Hartlepool 007	E06000001	Hartlepool	6a2r	Mining Legacy	E12000001	North East	E92000001	England	274
E00060316	6b2	White Suburban Communities	E01011959	Hartlepool 014A	2b	Prospering countryside life	E02006909	Hartlepool 014	E06000001	Hartlepool	6a2r	Mining Legacy	E12000001	North East	E92000001	England	275
E00174085	7a2	Hampered Aspiration	E01011974	Hartlepool 005B	4b	Constrained renters	E02002487	Hartlepool 005	E06000001	Hartlepool	6a2r	Mining Legacy	E12000001	North East	E92000001	England	276
E00060344	6b2	White Suburban Communities	E01011966	Hartlepool 006B	5b	Aspiring urban households	E02002488	Hartlepool 006	E06000001	Hartlepool	6a2r	Mining Legacy	E12000001	North East	E92000001	England	277
E00165755	8d3	Hard-Pressed European Settlers	E01012001	Hartlepool 008D	4a	Challenged white communities	E02002490	Hartlepool 008	E06000001	Hartlepool	6a2r	Mining Legacy	E12000001	North East	E92000001	England	278
E00060360	6b2	White Suburban Communities	E01011968	Hartlepool 014D	2d	Rural traits	E02006909	Hartlepool 014	E06000001	Hartlepool	6a2r	Mining Legacy	E12000001	North East	E92000001	England	279
E00060275	8b2	Hard-Pressed Rented Terraces	E01011954	Hartlepool 001A	5d	Endeavouring social renters	E02002483	Hartlepool 001	E06000001	Hartlepool	6a2r	Mining Legacy	E12000001	North East	E92000001	England	280
E00060290	8b2	Hard-Pressed Rented Terraces	E01011954	Hartlepool 001A	5d	Endeavouring social renters	E02002483	Hartlepool 001	E06000001	Hartlepool	6a2r	Mining Legacy	E12000001	North East	E92000001	England	281
E00060298	8b2	Hard-Pressed Rented Terraces	E01033466	Hartlepool 003I	4a	Challenged white communities	E02002485	Hartlepool 003	E06000001	Hartlepool	6a2r	Mining Legacy	E12000001	North East	E92000001	England	282
E00060319	8b2	Hard-Pressed Rented Terraces	E01011962	Hartlepool 012B	4a	Challenged white communities	E02002494	Hartlepool 012	E06000001	Hartlepool	6a2r	Mining Legacy	E12000001	North East	E92000001	England	283
E00060325	8b2	Hard-Pressed Rented Terraces	E01011961	Hartlepool 012A	4a	Challenged white communities	E02002494	Hartlepool 012	E06000001	Hartlepool	6a2r	Mining Legacy	E12000001	North East	E92000001	England	284
E00060400	8b2	Hard-Pressed Rented Terraces	E01011979	Hartlepool 012E	4a	Challenged white communities	E02002494	Hartlepool 012	E06000001	Hartlepool	6a2r	Mining Legacy	E12000001	North East	E92000001	England	285
E00060405	8b2	Hard-Pressed Rented Terraces	E01011979	Hartlepool 012E	4a	Challenged white communities	E02002494	Hartlepool 012	E06000001	Hartlepool	6a2r	Mining Legacy	E12000001	North East	E92000001	England	286
E00060414	8b2	Hard-Pressed Rented Terraces	E01011977	Hartlepool 012C	4a	Challenged white communities	E02002494	Hartlepool 012	E06000001	Hartlepool	6a2r	Mining Legacy	E12000001	North East	E92000001	England	287
E00060416	8b2	Hard-Pressed Rented Terraces	E01011977	Hartlepool 012C	4a	Challenged white communities	E02002494	Hartlepool 012	E06000001	Hartlepool	6a2r	Mining Legacy	E12000001	North East	E92000001	England	288
E00060419	8b2	Hard-Pressed Rented Terraces	E01011980	Hartlepool 009B	4a	Challenged white communities	E02002491	Hartlepool 009	E06000001	Hartlepool	6a2r	Mining Legacy	E12000001	North East	E92000001	England	289
E00060420	8b2	Hard-Pressed Rented Terraces	E01011981	Hartlepool 009C	4a	Challenged white communities	E02002491	Hartlepool 009	E06000001	Hartlepool	6a2r	Mining Legacy	E12000001	North East	E92000001	England	290
E00060433	8b2	Hard-Pressed Rented Terraces	E01011981	Hartlepool 009C	4a	Challenged white communities	E02002491	Hartlepool 009	E06000001	Hartlepool	6a2r	Mining Legacy	E12000001	North East	E92000001	England	291
E00060465	8b2	Hard-Pressed Rented Terraces	E01011990	Hartlepool 010D	5d	Endeavouring social renters	E02002492	Hartlepool 010	E06000001	Hartlepool	6a2r	Mining Legacy	E12000001	North East	E92000001	England	292
E00060485	8b2	Hard-Pressed Rented Terraces	E01011993	Hartlepool 002E	4a	Challenged white communities	E02002484	Hartlepool 002	E06000001	Hartlepool	6a2r	Mining Legacy	E12000001	North East	E92000001	England	293
E00060486	8b2	Hard-Pressed Rented Terraces	E01011991	Hartlepool 002C	5d	Endeavouring social renters	E02002484	Hartlepool 002	E06000001	Hartlepool	6a2r	Mining Legacy	E12000001	North East	E92000001	England	294
E00060533	8b2	Hard-Pressed Rented Terraces	E01032541	Hartlepool 003H	5d	Endeavouring social renters	E02002485	Hartlepool 003	E06000001	Hartlepool	6a2r	Mining Legacy	E12000001	North East	E92000001	England	295
E00060554	8b2	Hard-Pressed Rented Terraces	E01032541	Hartlepool 003H	5d	Endeavouring social renters	E02002485	Hartlepool 003	E06000001	Hartlepool	6a2r	Mining Legacy	E12000001	North East	E92000001	England	296
E00060256	8a2	Industrious Hardship	E01011949	Hartlepool 009A	4a	Challenged white communities	E02002491	Hartlepool 009	E06000001	Hartlepool	6a2r	Mining Legacy	E12000001	North East	E92000001	England	297
E00060257	8a2	Industrious Hardship	E01011949	Hartlepool 009A	4a	Challenged white communities	E02002491	Hartlepool 009	E06000001	Hartlepool	6a2r	Mining Legacy	E12000001	North East	E92000001	England	298
E00060276	8a2	Industrious Hardship	E01011954	Hartlepool 001A	5d	Endeavouring social renters	E02002483	Hartlepool 001	E06000001	Hartlepool	6a2r	Mining Legacy	E12000001	North East	E92000001	England	299
E00060283	8a2	Industrious Hardship	E01011952	Hartlepool 002A	4a	Challenged white communities	E02002484	Hartlepool 002	E06000001	Hartlepool	6a2r	Mining Legacy	E12000001	North East	E92000001	England	300
E00060289	8a2	Industrious Hardship	E01011952	Hartlepool 002A	4a	Challenged white communities	E02002484	Hartlepool 002	E06000001	Hartlepool	6a2r	Mining Legacy	E12000001	North East	E92000001	England	301
E00060293	8a2	Industrious Hardship	E01033466	Hartlepool 003I	4a	Challenged white communities	E02002485	Hartlepool 003	E06000001	Hartlepool	6a2r	Mining Legacy	E12000001	North East	E92000001	England	302
E00060322	8a2	Industrious Hardship	E01011962	Hartlepool 012B	4a	Challenged white communities	E02002494	Hartlepool 012	E06000001	Hartlepool	6a2r	Mining Legacy	E12000001	North East	E92000001	England	303
E00060327	8a2	Industrious Hardship	E01011963	Hartlepool 014C	8b	Ageing suburbanites	E02006909	Hartlepool 014	E06000001	Hartlepool	6a2r	Mining Legacy	E12000001	North East	E92000001	England	304
E00060406	8a2	Industrious Hardship	E01011979	Hartlepool 012E	4a	Challenged white communities	E02002494	Hartlepool 012	E06000001	Hartlepool	6a2r	Mining Legacy	E12000001	North East	E92000001	England	305
E00060411	8a2	Industrious Hardship	E01011978	Hartlepool 012D	4a	Challenged white communities	E02002494	Hartlepool 012	E06000001	Hartlepool	6a2r	Mining Legacy	E12000001	North East	E92000001	England	306
E00060450	8a2	Industrious Hardship	E01011986	Hartlepool 008B	5d	Endeavouring social renters	E02002490	Hartlepool 008	E06000001	Hartlepool	6a2r	Mining Legacy	E12000001	North East	E92000001	England	307
E00060458	8a2	Industrious Hardship	E01011988	Hartlepool 010B	5d	Endeavouring social renters	E02002492	Hartlepool 010	E06000001	Hartlepool	6a2r	Mining Legacy	E12000001	North East	E92000001	England	308
E00060459	8a2	Industrious Hardship	E01011989	Hartlepool 010C	4a	Challenged white communities	E02002492	Hartlepool 010	E06000001	Hartlepool	6a2r	Mining Legacy	E12000001	North East	E92000001	England	309
E00060466	8a2	Industrious Hardship	E01011990	Hartlepool 010D	5d	Endeavouring social renters	E02002492	Hartlepool 010	E06000001	Hartlepool	6a2r	Mining Legacy	E12000001	North East	E92000001	England	310
E00060875	4b1	Asian Terraces and Flats	E01012068	Middlesbrough 001A	1a	Cosmopolitan student neighbourhoods	E02002496	Middlesbrough 001	E06000002	Middlesbrough	8a1r	Industrial and Multi-ethnic	E12000001	North East	E92000001	England	311
E00060362	6b2	White Suburban Communities	E01011970	Hartlepool 001C	8b	Ageing suburbanites	E02002483	Hartlepool 001	E06000001	Hartlepool	6a2r	Mining Legacy	E12000001	North East	E92000001	England	312
E00060877	4b1	Asian Terraces and Flats	E01012068	Middlesbrough 001A	1a	Cosmopolitan student neighbourhoods	E02002496	Middlesbrough 001	E06000002	Middlesbrough	8a1r	Industrial and Multi-ethnic	E12000001	North East	E92000001	England	313
E00060363	6b2	White Suburban Communities	E01011970	Hartlepool 001C	8b	Ageing suburbanites	E02002483	Hartlepool 001	E06000001	Hartlepool	6a2r	Mining Legacy	E12000001	North East	E92000001	England	314
E00060366	6b2	White Suburban Communities	E01011970	Hartlepool 001C	8b	Ageing suburbanites	E02002483	Hartlepool 001	E06000001	Hartlepool	6a2r	Mining Legacy	E12000001	North East	E92000001	England	315
E00060878	4b1	Asian Terraces and Flats	E01033468	Middlesbrough 001G	7a	Urban cultural mix	E02002496	Middlesbrough 001	E06000002	Middlesbrough	8a1r	Industrial and Multi-ethnic	E12000001	North East	E92000001	England	316
E00060368	6b2	White Suburban Communities	E01011969	Hartlepool 001B	8b	Ageing suburbanites	E02002483	Hartlepool 001	E06000001	Hartlepool	6a2r	Mining Legacy	E12000001	North East	E92000001	England	317
E00060987	4b1	Asian Terraces and Flats	E01012092	Middlesbrough 001D	1a	Cosmopolitan student neighbourhoods	E02002496	Middlesbrough 001	E06000002	Middlesbrough	8a1r	Industrial and Multi-ethnic	E12000001	North East	E92000001	England	318
E00060372	6b2	White Suburban Communities	E01011971	Hartlepool 001D	8c	Comfortable suburbia	E02002483	Hartlepool 001	E06000001	Hartlepool	6a2r	Mining Legacy	E12000001	North East	E92000001	England	319
E00060990	4b1	Asian Terraces and Flats	E01012092	Middlesbrough 001D	1a	Cosmopolitan student neighbourhoods	E02002496	Middlesbrough 001	E06000002	Middlesbrough	8a1r	Industrial and Multi-ethnic	E12000001	North East	E92000001	England	320
E00060374	6b2	White Suburban Communities	E01011971	Hartlepool 001D	8c	Comfortable suburbia	E02002483	Hartlepool 001	E06000001	Hartlepool	6a2r	Mining Legacy	E12000001	North East	E92000001	England	321
E00060996	4b1	Asian Terraces and Flats	E01012094	Middlesbrough 001F	7b	Young ethnic communities	E02002496	Middlesbrough 001	E06000002	Middlesbrough	8a1r	Industrial and Multi-ethnic	E12000001	North East	E92000001	England	322
E00060376	6b2	White Suburban Communities	E01011971	Hartlepool 001D	8c	Comfortable suburbia	E02002483	Hartlepool 001	E06000001	Hartlepool	6a2r	Mining Legacy	E12000001	North East	E92000001	England	323
E00060997	4b1	Asian Terraces and Flats	E01012093	Middlesbrough 001E	7b	Young ethnic communities	E02002496	Middlesbrough 001	E06000002	Middlesbrough	8a1r	Industrial and Multi-ethnic	E12000001	North East	E92000001	England	324
E00060452	6b2	White Suburban Communities	E01011986	Hartlepool 008B	5d	Endeavouring social renters	E02002490	Hartlepool 008	E06000001	Hartlepool	6a2r	Mining Legacy	E12000001	North East	E92000001	England	325
E00174110	4b1	Asian Terraces and Flats	E01012092	Middlesbrough 001D	1a	Cosmopolitan student neighbourhoods	E02002496	Middlesbrough 001	E06000002	Middlesbrough	8a1r	Industrial and Multi-ethnic	E12000001	North East	E92000001	England	326
E00174112	4b1	Asian Terraces and Flats	E01012068	Middlesbrough 001A	1a	Cosmopolitan student neighbourhoods	E02002496	Middlesbrough 001	E06000002	Middlesbrough	8a1r	Industrial and Multi-ethnic	E12000001	North East	E92000001	England	327
E00174115	4b1	Asian Terraces and Flats	E01012056	Middlesbrough 009D	3d	Households in terraces and flats	E02002504	Middlesbrough 009	E06000002	Middlesbrough	8a1r	Industrial and Multi-ethnic	E12000001	North East	E92000001	England	328
E00060677	7c1	Challenged Transitionaries	E01012033	Middlesbrough 019D	4a	Challenged white communities	E02002514	Middlesbrough 019	E06000002	Middlesbrough	8a1r	Industrial and Multi-ethnic	E12000001	North East	E92000001	England	329
E00060694	7c1	Challenged Transitionaries	E01012031	Middlesbrough 019B	5c	Comfortable neighbourhoods	E02002514	Middlesbrough 019	E06000002	Middlesbrough	8a1r	Industrial and Multi-ethnic	E12000001	North East	E92000001	England	330
E00060734	7c1	Challenged Transitionaries	E01012042	Middlesbrough 018A	4a	Challenged white communities	E02002513	Middlesbrough 018	E06000002	Middlesbrough	8a1r	Industrial and Multi-ethnic	E12000001	North East	E92000001	England	331
E00060982	7c1	Challenged Transitionaries	E01012088	Middlesbrough 004E	4a	Challenged white communities	E02002499	Middlesbrough 004	E06000002	Middlesbrough	8a1r	Industrial and Multi-ethnic	E12000001	North East	E92000001	England	332
E00060673	6a2	Comfortable Suburbia	E01012032	Middlesbrough 019C	8c	Comfortable suburbia	E02002514	Middlesbrough 019	E06000002	Middlesbrough	8a1r	Industrial and Multi-ethnic	E12000001	North East	E92000001	England	333
E00060676	6a2	Comfortable Suburbia	E01012030	Middlesbrough 019A	5a	Ageing urban communities	E02002514	Middlesbrough 019	E06000002	Middlesbrough	8a1r	Industrial and Multi-ethnic	E12000001	North East	E92000001	England	334
E00060680	6a2	Comfortable Suburbia	E01012034	Middlesbrough 019E	5c	Comfortable neighbourhoods	E02002514	Middlesbrough 019	E06000002	Middlesbrough	8a1r	Industrial and Multi-ethnic	E12000001	North East	E92000001	England	335
E00060777	6a2	Comfortable Suburbia	E01012052	Middlesbrough 014D	5c	Comfortable neighbourhoods	E02002509	Middlesbrough 014	E06000002	Middlesbrough	8a1r	Industrial and Multi-ethnic	E12000001	North East	E92000001	England	336
E00060849	6a2	Comfortable Suburbia	E01012066	Middlesbrough 017B	8b	Ageing suburbanites	E02002512	Middlesbrough 017	E06000002	Middlesbrough	8a1r	Industrial and Multi-ethnic	E12000001	North East	E92000001	England	337
E00060850	6a2	Comfortable Suburbia	E01012066	Middlesbrough 017B	8b	Ageing suburbanites	E02002512	Middlesbrough 017	E06000002	Middlesbrough	8a1r	Industrial and Multi-ethnic	E12000001	North East	E92000001	England	338
E00060851	6a2	Comfortable Suburbia	E01012066	Middlesbrough 017B	8b	Ageing suburbanites	E02002512	Middlesbrough 017	E06000002	Middlesbrough	8a1r	Industrial and Multi-ethnic	E12000001	North East	E92000001	England	339
E00060864	6a2	Comfortable Suburbia	E01012065	Middlesbrough 017A	8b	Ageing suburbanites	E02002512	Middlesbrough 017	E06000002	Middlesbrough	8a1r	Industrial and Multi-ethnic	E12000001	North East	E92000001	England	340
E00060886	6a2	Comfortable Suburbia	E01012071	Middlesbrough 020D	8b	Ageing suburbanites	E02006811	Middlesbrough 020	E06000002	Middlesbrough	8a1r	Industrial and Multi-ethnic	E12000001	North East	E92000001	England	341
E00060809	5b2	Communal Retirement	E01012057	Middlesbrough 009E	3d	Households in terraces and flats	E02002504	Middlesbrough 009	E06000002	Middlesbrough	8a1r	Industrial and Multi-ethnic	E12000001	North East	E92000001	England	342
E00060923	5b2	Communal Retirement	E01012079	Middlesbrough 005B	5a	Ageing urban communities	E02002500	Middlesbrough 005	E06000002	Middlesbrough	8a1r	Industrial and Multi-ethnic	E12000001	North East	E92000001	England	343
E00060924	5b2	Communal Retirement	E01012081	Middlesbrough 005D	3d	Households in terraces and flats	E02002500	Middlesbrough 005	E06000002	Middlesbrough	8a1r	Industrial and Multi-ethnic	E12000001	North East	E92000001	England	344
E00060963	5b2	Communal Retirement	E01032553	Middlesbrough 018H	2a	Ageing rural neighbourhoods	E02002513	Middlesbrough 018	E06000002	Middlesbrough	8a1r	Industrial and Multi-ethnic	E12000001	North East	E92000001	England	345
E00165819	5b2	Communal Retirement	E01032593	Middlesbrough 020F	8a	Affluent communities	E02006811	Middlesbrough 020	E06000002	Middlesbrough	8a1r	Industrial and Multi-ethnic	E12000001	North East	E92000001	England	346
E00060986	3c1	Constrained Neighbourhoods	E01012092	Middlesbrough 001D	1a	Cosmopolitan student neighbourhoods	E02002496	Middlesbrough 001	E06000002	Middlesbrough	8a1r	Industrial and Multi-ethnic	E12000001	North East	E92000001	England	347
E00060609	7c2	Constrained Young Families	E01012016	Middlesbrough 007B	4a	Challenged white communities	E02002502	Middlesbrough 007	E06000002	Middlesbrough	8a1r	Industrial and Multi-ethnic	E12000001	North East	E92000001	England	348
E00060610	7c2	Constrained Young Families	E01012015	Middlesbrough 007A	4a	Challenged white communities	E02002502	Middlesbrough 007	E06000002	Middlesbrough	8a1r	Industrial and Multi-ethnic	E12000001	North East	E92000001	England	349
E00060611	7c2	Constrained Young Families	E01012015	Middlesbrough 007A	4a	Challenged white communities	E02002502	Middlesbrough 007	E06000002	Middlesbrough	8a1r	Industrial and Multi-ethnic	E12000001	North East	E92000001	England	350
E00060619	7c2	Constrained Young Families	E01012019	Middlesbrough 011B	4a	Challenged white communities	E02002506	Middlesbrough 011	E06000002	Middlesbrough	8a1r	Industrial and Multi-ethnic	E12000001	North East	E92000001	England	351
E00060656	7c2	Constrained Young Families	E01033469	Middlesbrough 006E	4c	Hampered neighbourhoods	E02002501	Middlesbrough 006	E06000002	Middlesbrough	8a1r	Industrial and Multi-ethnic	E12000001	North East	E92000001	England	352
E00060684	7c2	Constrained Young Families	E01012033	Middlesbrough 019D	4a	Challenged white communities	E02002514	Middlesbrough 019	E06000002	Middlesbrough	8a1r	Industrial and Multi-ethnic	E12000001	North East	E92000001	England	353
E00060722	7c2	Constrained Young Families	E01012041	Middlesbrough 003F	4d	Hard-pressed flat dwellers	E02002498	Middlesbrough 003	E06000002	Middlesbrough	8a1r	Industrial and Multi-ethnic	E12000001	North East	E92000001	England	354
E00060729	7c2	Constrained Young Families	E01012043	Middlesbrough 018B	5d	Endeavouring social renters	E02002513	Middlesbrough 018	E06000002	Middlesbrough	8a1r	Industrial and Multi-ethnic	E12000001	North East	E92000001	England	355
E00060732	7c2	Constrained Young Families	E01012042	Middlesbrough 018A	4a	Challenged white communities	E02002513	Middlesbrough 018	E06000002	Middlesbrough	8a1r	Industrial and Multi-ethnic	E12000001	North East	E92000001	England	356
E00060738	7c2	Constrained Young Families	E01012044	Middlesbrough 018C	4a	Challenged white communities	E02002513	Middlesbrough 018	E06000002	Middlesbrough	8a1r	Industrial and Multi-ethnic	E12000001	North East	E92000001	England	357
E00060818	7c2	Constrained Young Families	E01012061	Middlesbrough 002D	4a	Challenged white communities	E02002497	Middlesbrough 002	E06000002	Middlesbrough	8a1r	Industrial and Multi-ethnic	E12000001	North East	E92000001	England	358
E00060906	7c2	Constrained Young Families	E01012076	Middlesbrough 004C	4a	Challenged white communities	E02002499	Middlesbrough 004	E06000002	Middlesbrough	8a1r	Industrial and Multi-ethnic	E12000001	North East	E92000001	England	359
E00060934	7c2	Constrained Young Families	E01012084	Middlesbrough 010C	4a	Challenged white communities	E02002505	Middlesbrough 010	E06000002	Middlesbrough	8a1r	Industrial and Multi-ethnic	E12000001	North East	E92000001	England	360
E00060951	7c2	Constrained Young Families	E01012084	Middlesbrough 010C	4a	Challenged white communities	E02002505	Middlesbrough 010	E06000002	Middlesbrough	8a1r	Industrial and Multi-ethnic	E12000001	North East	E92000001	England	361
E00060956	7c2	Constrained Young Families	E01032552	Middlesbrough 018G	5d	Endeavouring social renters	E02002513	Middlesbrough 018	E06000002	Middlesbrough	8a1r	Industrial and Multi-ethnic	E12000001	North East	E92000001	England	362
E00060966	7c2	Constrained Young Families	E01012090	Middlesbrough 007E	4a	Challenged white communities	E02002502	Middlesbrough 007	E06000002	Middlesbrough	8a1r	Industrial and Multi-ethnic	E12000001	North East	E92000001	England	363
E00060973	7c2	Constrained Young Families	E01012089	Middlesbrough 007D	4a	Challenged white communities	E02002502	Middlesbrough 007	E06000002	Middlesbrough	8a1r	Industrial and Multi-ethnic	E12000001	North East	E92000001	England	364
E00060571	5b1	Delayed Retirement	E01012009	Middlesbrough 012C	3b	Asian traits	E02002507	Middlesbrough 012	E06000002	Middlesbrough	8a1r	Industrial and Multi-ethnic	E12000001	North East	E92000001	England	365
E00060762	5b1	Delayed Retirement	E01012046	Middlesbrough 013A	8a	Affluent communities	E02002508	Middlesbrough 013	E06000002	Middlesbrough	8a1r	Industrial and Multi-ethnic	E12000001	North East	E92000001	England	366
E00060792	5b1	Delayed Retirement	E01012055	Middlesbrough 009C	3b	Asian traits	E02002504	Middlesbrough 009	E06000002	Middlesbrough	8a1r	Industrial and Multi-ethnic	E12000001	North East	E92000001	England	367
E00060793	5b1	Delayed Retirement	E01012053	Middlesbrough 009A	3b	Asian traits	E02002504	Middlesbrough 009	E06000002	Middlesbrough	8a1r	Industrial and Multi-ethnic	E12000001	North East	E92000001	England	368
E00060462	6b2	White Suburban Communities	E01011990	Hartlepool 010D	5d	Endeavouring social renters	E02002492	Hartlepool 010	E06000001	Hartlepool	6a2r	Mining Legacy	E12000001	North East	E92000001	England	369
E00060468	6b2	White Suburban Communities	E01011988	Hartlepool 010B	5d	Endeavouring social renters	E02002492	Hartlepool 010	E06000001	Hartlepool	6a2r	Mining Legacy	E12000001	North East	E92000001	England	370
E00060503	6b2	White Suburban Communities	E01011997	Hartlepool 011C	8b	Ageing suburbanites	E02002493	Hartlepool 011	E06000001	Hartlepool	6a2r	Mining Legacy	E12000001	North East	E92000001	England	371
E00060543	6b2	White Suburban Communities	E01012003	Hartlepool 014F	8b	Ageing suburbanites	E02006909	Hartlepool 014	E06000001	Hartlepool	6a2r	Mining Legacy	E12000001	North East	E92000001	England	372
E00060552	6b2	White Suburban Communities	E01032540	Hartlepool 003G	5d	Endeavouring social renters	E02002485	Hartlepool 003	E06000001	Hartlepool	6a2r	Mining Legacy	E12000001	North East	E92000001	England	373
E00165757	6b2	White Suburban Communities	E01032540	Hartlepool 003G	5d	Endeavouring social renters	E02002485	Hartlepool 003	E06000001	Hartlepool	6a2r	Mining Legacy	E12000001	North East	E92000001	England	374
E00174090	6b2	White Suburban Communities	E01012005	Hartlepool 014G	8c	Comfortable suburbia	E02006909	Hartlepool 014	E06000001	Hartlepool	6a2r	Mining Legacy	E12000001	North East	E92000001	England	375
E00174094	6b2	White Suburban Communities	E01033465	Hartlepool 001F	8c	Comfortable suburbia	E02002483	Hartlepool 001	E06000001	Hartlepool	6a2r	Mining Legacy	E12000001	North East	E92000001	England	376
E00174096	6b2	White Suburban Communities	E01011997	Hartlepool 011C	8b	Ageing suburbanites	E02002493	Hartlepool 011	E06000001	Hartlepool	6a2r	Mining Legacy	E12000001	North East	E92000001	England	377
E00174100	6b2	White Suburban Communities	E01033465	Hartlepool 001F	8c	Comfortable suburbia	E02002483	Hartlepool 001	E06000001	Hartlepool	6a2r	Mining Legacy	E12000001	North East	E92000001	England	378
E00174102	6b2	White Suburban Communities	E01033465	Hartlepool 001F	8c	Comfortable suburbia	E02002483	Hartlepool 001	E06000001	Hartlepool	6a2r	Mining Legacy	E12000001	North East	E92000001	England	379
E00174103	6b2	White Suburban Communities	E01012005	Hartlepool 014G	8c	Comfortable suburbia	E02006909	Hartlepool 014	E06000001	Hartlepool	6a2r	Mining Legacy	E12000001	North East	E92000001	England	380
E00060266	8d1	Young Hard-Pressed Families	E01011949	Hartlepool 009A	4a	Challenged white communities	E02002491	Hartlepool 009	E06000001	Hartlepool	6a2r	Mining Legacy	E12000001	North East	E92000001	England	381
E00060271	8d1	Young Hard-Pressed Families	E01011949	Hartlepool 009A	4a	Challenged white communities	E02002491	Hartlepool 009	E06000001	Hartlepool	6a2r	Mining Legacy	E12000001	North East	E92000001	England	382
E00060278	8d1	Young Hard-Pressed Families	E01011953	Hartlepool 002B	4a	Challenged white communities	E02002484	Hartlepool 002	E06000001	Hartlepool	6a2r	Mining Legacy	E12000001	North East	E92000001	England	383
E00060282	8d1	Young Hard-Pressed Families	E01011953	Hartlepool 002B	4a	Challenged white communities	E02002484	Hartlepool 002	E06000001	Hartlepool	6a2r	Mining Legacy	E12000001	North East	E92000001	England	384
E00060284	8d1	Young Hard-Pressed Families	E01011952	Hartlepool 002A	4a	Challenged white communities	E02002484	Hartlepool 002	E06000001	Hartlepool	6a2r	Mining Legacy	E12000001	North East	E92000001	England	385
E00060285	8d1	Young Hard-Pressed Families	E01011953	Hartlepool 002B	4a	Challenged white communities	E02002484	Hartlepool 002	E06000001	Hartlepool	6a2r	Mining Legacy	E12000001	North East	E92000001	England	386
E00060288	8d1	Young Hard-Pressed Families	E01011952	Hartlepool 002A	4a	Challenged white communities	E02002484	Hartlepool 002	E06000001	Hartlepool	6a2r	Mining Legacy	E12000001	North East	E92000001	England	387
E00060295	8d1	Young Hard-Pressed Families	E01033466	Hartlepool 003I	4a	Challenged white communities	E02002485	Hartlepool 003	E06000001	Hartlepool	6a2r	Mining Legacy	E12000001	North East	E92000001	England	388
E00060296	8d1	Young Hard-Pressed Families	E01011957	Hartlepool 003C	4a	Challenged white communities	E02002485	Hartlepool 003	E06000001	Hartlepool	6a2r	Mining Legacy	E12000001	North East	E92000001	England	389
E00060305	8d1	Young Hard-Pressed Families	E01032540	Hartlepool 003G	5d	Endeavouring social renters	E02002485	Hartlepool 003	E06000001	Hartlepool	6a2r	Mining Legacy	E12000001	North East	E92000001	England	390
E00060306	8d1	Young Hard-Pressed Families	E01011955	Hartlepool 003A	4a	Challenged white communities	E02002485	Hartlepool 003	E06000001	Hartlepool	6a2r	Mining Legacy	E12000001	North East	E92000001	England	391
E00060307	8d1	Young Hard-Pressed Families	E01033466	Hartlepool 003I	4a	Challenged white communities	E02002485	Hartlepool 003	E06000001	Hartlepool	6a2r	Mining Legacy	E12000001	North East	E92000001	England	392
E00060310	8d1	Young Hard-Pressed Families	E01033466	Hartlepool 003I	4a	Challenged white communities	E02002485	Hartlepool 003	E06000001	Hartlepool	6a2r	Mining Legacy	E12000001	North East	E92000001	England	393
E00060318	8d1	Young Hard-Pressed Families	E01011962	Hartlepool 012B	4a	Challenged white communities	E02002494	Hartlepool 012	E06000001	Hartlepool	6a2r	Mining Legacy	E12000001	North East	E92000001	England	394
E00060336	8d1	Young Hard-Pressed Families	E01011961	Hartlepool 012A	4a	Challenged white communities	E02002494	Hartlepool 012	E06000001	Hartlepool	6a2r	Mining Legacy	E12000001	North East	E92000001	England	395
E00060390	8d1	Young Hard-Pressed Families	E01011974	Hartlepool 005B	4b	Constrained renters	E02002487	Hartlepool 005	E06000001	Hartlepool	6a2r	Mining Legacy	E12000001	North East	E92000001	England	396
E00060401	8d1	Young Hard-Pressed Families	E01011977	Hartlepool 012C	4a	Challenged white communities	E02002494	Hartlepool 012	E06000001	Hartlepool	6a2r	Mining Legacy	E12000001	North East	E92000001	England	397
E00060403	8d1	Young Hard-Pressed Families	E01011978	Hartlepool 012D	4a	Challenged white communities	E02002494	Hartlepool 012	E06000001	Hartlepool	6a2r	Mining Legacy	E12000001	North East	E92000001	England	398
E00060404	8d1	Young Hard-Pressed Families	E01011977	Hartlepool 012C	4a	Challenged white communities	E02002494	Hartlepool 012	E06000001	Hartlepool	6a2r	Mining Legacy	E12000001	North East	E92000001	England	399
E00060407	8d1	Young Hard-Pressed Families	E01011979	Hartlepool 012E	4a	Challenged white communities	E02002494	Hartlepool 012	E06000001	Hartlepool	6a2r	Mining Legacy	E12000001	North East	E92000001	England	400
E00060749	8d2	Hard-Pressed Ethnic Mix	E01012044	Middlesbrough 018C	4a	Challenged white communities	E02002513	Middlesbrough 018	E06000002	Middlesbrough	8a1r	Industrial and Multi-ethnic	E12000001	North East	E92000001	England	401
E00060789	4c3	Inner City Ethnic Mix	E01012055	Middlesbrough 009C	3b	Asian traits	E02002504	Middlesbrough 009	E06000002	Middlesbrough	8a1r	Industrial and Multi-ethnic	E12000001	North East	E92000001	England	402
E00060767	8d2	Hard-Pressed Ethnic Mix	E01012050	Middlesbrough 014B	4c	Hampered neighbourhoods	E02002509	Middlesbrough 014	E06000002	Middlesbrough	8a1r	Industrial and Multi-ethnic	E12000001	North East	E92000001	England	403
E00060769	8d2	Hard-Pressed Ethnic Mix	E01012050	Middlesbrough 014B	4c	Hampered neighbourhoods	E02002509	Middlesbrough 014	E06000002	Middlesbrough	8a1r	Industrial and Multi-ethnic	E12000001	North East	E92000001	England	404
E00060770	8d2	Hard-Pressed Ethnic Mix	E01012050	Middlesbrough 014B	4c	Hampered neighbourhoods	E02002509	Middlesbrough 014	E06000002	Middlesbrough	8a1r	Industrial and Multi-ethnic	E12000001	North East	E92000001	England	405
E00174117	2b2	Multicultural Student Neighbourhoods	E01012018	Middlesbrough 011A	4c	Hampered neighbourhoods	E02002506	Middlesbrough 011	E06000002	Middlesbrough	8a1r	Industrial and Multi-ethnic	E12000001	North East	E92000001	England	406
E00060773	8d2	Hard-Pressed Ethnic Mix	E01012051	Middlesbrough 014C	4c	Hampered neighbourhoods	E02002509	Middlesbrough 014	E06000002	Middlesbrough	8a1r	Industrial and Multi-ethnic	E12000001	North East	E92000001	England	407
E00060841	5b1	Delayed Retirement	E01012064	Middlesbrough 020C	8c	Comfortable suburbia	E02006811	Middlesbrough 020	E06000002	Middlesbrough	8a1r	Industrial and Multi-ethnic	E12000001	North East	E92000001	England	408
E00060565	6b3	Semi-Detached Ageing	E01012008	Middlesbrough 012B	8b	Ageing suburbanites	E02002507	Middlesbrough 012	E06000002	Middlesbrough	8a1r	Industrial and Multi-ethnic	E12000001	North East	E92000001	England	409
E00060925	4a2	Social Renting New Arrivals	E01012078	Middlesbrough 005A	7a	Urban cultural mix	E02002500	Middlesbrough 005	E06000002	Middlesbrough	8a1r	Industrial and Multi-ethnic	E12000001	North East	E92000001	England	410
E00060613	7a3	Multi-Ethnic Hardship	E01012016	Middlesbrough 007B	4a	Challenged white communities	E02002502	Middlesbrough 007	E06000002	Middlesbrough	8a1r	Industrial and Multi-ethnic	E12000001	North East	E92000001	England	411
E00060775	8d2	Hard-Pressed Ethnic Mix	E01012051	Middlesbrough 014C	4c	Hampered neighbourhoods	E02002509	Middlesbrough 014	E06000002	Middlesbrough	8a1r	Industrial and Multi-ethnic	E12000001	North East	E92000001	England	412
E00060575	8b1	Deprived Blue-Collar Terraces	E01012012	Middlesbrough 008B	5b	Aspiring urban households	E02002503	Middlesbrough 008	E06000002	Middlesbrough	8a1r	Industrial and Multi-ethnic	E12000001	North East	E92000001	England	413
E00060568	6b3	Semi-Detached Ageing	E01012008	Middlesbrough 012B	8b	Ageing suburbanites	E02002507	Middlesbrough 012	E06000002	Middlesbrough	8a1r	Industrial and Multi-ethnic	E12000001	North East	E92000001	England	414
E00060927	4a2	Social Renting New Arrivals	E01012078	Middlesbrough 005A	7a	Urban cultural mix	E02002500	Middlesbrough 005	E06000002	Middlesbrough	8a1r	Industrial and Multi-ethnic	E12000001	North East	E92000001	England	415
E00174114	4a2	Social Renting New Arrivals	E01012056	Middlesbrough 009D	3d	Households in terraces and flats	E02002504	Middlesbrough 009	E06000002	Middlesbrough	8a1r	Industrial and Multi-ethnic	E12000001	North East	E92000001	England	416
E00174118	4a2	Social Renting New Arrivals	E01012018	Middlesbrough 011A	4c	Hampered neighbourhoods	E02002506	Middlesbrough 011	E06000002	Middlesbrough	8a1r	Industrial and Multi-ethnic	E12000001	North East	E92000001	England	417
E00174111	2a1	Student Communal Living	E01012092	Middlesbrough 001D	1a	Cosmopolitan student neighbourhoods	E02002496	Middlesbrough 001	E06000002	Middlesbrough	8a1r	Industrial and Multi-ethnic	E12000001	North East	E92000001	England	418
E00174119	2a1	Student Communal Living	E01012068	Middlesbrough 001A	1a	Cosmopolitan student neighbourhoods	E02002496	Middlesbrough 001	E06000002	Middlesbrough	8a1r	Industrial and Multi-ethnic	E12000001	North East	E92000001	England	419
E00060819	7a1	Transitional Eastern European Neighbourhoods	E01012061	Middlesbrough 002D	4a	Challenged white communities	E02002497	Middlesbrough 002	E06000002	Middlesbrough	8a1r	Industrial and Multi-ethnic	E12000001	North East	E92000001	England	420
E00060566	5a1	White Professionals	E01012009	Middlesbrough 012C	3b	Asian traits	E02002507	Middlesbrough 012	E06000002	Middlesbrough	8a1r	Industrial and Multi-ethnic	E12000001	North East	E92000001	England	421
E00060604	5a1	White Professionals	E01012017	Middlesbrough 007C	5d	Endeavouring social renters	E02002502	Middlesbrough 007	E06000002	Middlesbrough	8a1r	Industrial and Multi-ethnic	E12000001	North East	E92000001	England	422
E00060644	5a1	White Professionals	E01012024	Middlesbrough 015C	8b	Ageing suburbanites	E02002510	Middlesbrough 015	E06000002	Middlesbrough	8a1r	Industrial and Multi-ethnic	E12000001	North East	E92000001	England	423
E00060799	5a1	White Professionals	E01012056	Middlesbrough 009D	3d	Households in terraces and flats	E02002504	Middlesbrough 009	E06000002	Middlesbrough	8a1r	Industrial and Multi-ethnic	E12000001	North East	E92000001	England	424
E00060804	5a1	White Professionals	E01012057	Middlesbrough 009E	3d	Households in terraces and flats	E02002504	Middlesbrough 009	E06000002	Middlesbrough	8a1r	Industrial and Multi-ethnic	E12000001	North East	E92000001	England	425
E00060806	5a1	White Professionals	E01012057	Middlesbrough 009E	3d	Households in terraces and flats	E02002504	Middlesbrough 009	E06000002	Middlesbrough	8a1r	Industrial and Multi-ethnic	E12000001	North East	E92000001	England	426
E00060808	5a1	White Professionals	E01012054	Middlesbrough 009B	3b	Asian traits	E02002504	Middlesbrough 009	E06000002	Middlesbrough	8a1r	Industrial and Multi-ethnic	E12000001	North East	E92000001	England	427
E00060852	5a1	White Professionals	E01012065	Middlesbrough 017A	8b	Ageing suburbanites	E02002512	Middlesbrough 017	E06000002	Middlesbrough	8a1r	Industrial and Multi-ethnic	E12000001	North East	E92000001	England	428
E00060562	6b2	White Suburban Communities	E01012007	Middlesbrough 012A	8b	Ageing suburbanites	E02002507	Middlesbrough 012	E06000002	Middlesbrough	8a1r	Industrial and Multi-ethnic	E12000001	North East	E92000001	England	429
E00060632	6b2	White Suburban Communities	E01012025	Middlesbrough 015D	8b	Ageing suburbanites	E02002510	Middlesbrough 015	E06000002	Middlesbrough	8a1r	Industrial and Multi-ethnic	E12000001	North East	E92000001	England	430
E00060642	6b2	White Suburban Communities	E01012022	Middlesbrough 015A	5b	Aspiring urban households	E02002510	Middlesbrough 015	E06000002	Middlesbrough	8a1r	Industrial and Multi-ethnic	E12000001	North East	E92000001	England	431
E00060670	6b2	White Suburban Communities	E01012030	Middlesbrough 019A	5a	Ageing urban communities	E02002514	Middlesbrough 019	E06000002	Middlesbrough	8a1r	Industrial and Multi-ethnic	E12000001	North East	E92000001	England	432
E00060679	6b2	White Suburban Communities	E01012032	Middlesbrough 019C	8c	Comfortable suburbia	E02002514	Middlesbrough 019	E06000002	Middlesbrough	8a1r	Industrial and Multi-ethnic	E12000001	North East	E92000001	England	433
E00060681	6b2	White Suburban Communities	E01012032	Middlesbrough 019C	8c	Comfortable suburbia	E02002514	Middlesbrough 019	E06000002	Middlesbrough	8a1r	Industrial and Multi-ethnic	E12000001	North East	E92000001	England	434
E00060685	6b2	White Suburban Communities	E01012032	Middlesbrough 019C	8c	Comfortable suburbia	E02002514	Middlesbrough 019	E06000002	Middlesbrough	8a1r	Industrial and Multi-ethnic	E12000001	North East	E92000001	England	435
E00060688	6b2	White Suburban Communities	E01012034	Middlesbrough 019E	5c	Comfortable neighbourhoods	E02002514	Middlesbrough 019	E06000002	Middlesbrough	8a1r	Industrial and Multi-ethnic	E12000001	North East	E92000001	England	436
E00060848	6b2	White Suburban Communities	E01012066	Middlesbrough 017B	8b	Ageing suburbanites	E02002512	Middlesbrough 017	E06000002	Middlesbrough	8a1r	Industrial and Multi-ethnic	E12000001	North East	E92000001	England	437
E00060853	6b2	White Suburban Communities	E01012066	Middlesbrough 017B	8b	Ageing suburbanites	E02002512	Middlesbrough 017	E06000002	Middlesbrough	8a1r	Industrial and Multi-ethnic	E12000001	North East	E92000001	England	438
E00060958	6b2	White Suburban Communities	E01032552	Middlesbrough 018G	5d	Endeavouring social renters	E02002513	Middlesbrough 018	E06000002	Middlesbrough	8a1r	Industrial and Multi-ethnic	E12000001	North East	E92000001	England	439
E00060961	6b2	White Suburban Communities	E01032553	Middlesbrough 018H	2a	Ageing rural neighbourhoods	E02002513	Middlesbrough 018	E06000002	Middlesbrough	8a1r	Industrial and Multi-ethnic	E12000001	North East	E92000001	England	440
E00060726	3a2	Young Families and Students	E01012036	Middlesbrough 003A	7b	Young ethnic communities	E02002498	Middlesbrough 003	E06000002	Middlesbrough	8a1r	Industrial and Multi-ethnic	E12000001	North East	E92000001	England	441
E00060579	8d1	Young Hard-Pressed Families	E01012011	Middlesbrough 008A	4a	Challenged white communities	E02002503	Middlesbrough 008	E06000002	Middlesbrough	8a1r	Industrial and Multi-ethnic	E12000001	North East	E92000001	England	442
E00060590	8d1	Young Hard-Pressed Families	E01012011	Middlesbrough 008A	4a	Challenged white communities	E02002503	Middlesbrough 008	E06000002	Middlesbrough	8a1r	Industrial and Multi-ethnic	E12000001	North East	E92000001	England	443
E00060591	8d1	Young Hard-Pressed Families	E01012011	Middlesbrough 008A	4a	Challenged white communities	E02002503	Middlesbrough 008	E06000002	Middlesbrough	8a1r	Industrial and Multi-ethnic	E12000001	North East	E92000001	England	444
E00060592	8d1	Young Hard-Pressed Families	E01012011	Middlesbrough 008A	4a	Challenged white communities	E02002503	Middlesbrough 008	E06000002	Middlesbrough	8a1r	Industrial and Multi-ethnic	E12000001	North East	E92000001	England	445
E00060593	8d1	Young Hard-Pressed Families	E01012011	Middlesbrough 008A	4a	Challenged white communities	E02002503	Middlesbrough 008	E06000002	Middlesbrough	8a1r	Industrial and Multi-ethnic	E12000001	North East	E92000001	England	446
E00060608	8d1	Young Hard-Pressed Families	E01012016	Middlesbrough 007B	4a	Challenged white communities	E02002502	Middlesbrough 007	E06000002	Middlesbrough	8a1r	Industrial and Multi-ethnic	E12000001	North East	E92000001	England	447
E00060612	8d1	Young Hard-Pressed Families	E01012015	Middlesbrough 007A	4a	Challenged white communities	E02002502	Middlesbrough 007	E06000002	Middlesbrough	8a1r	Industrial and Multi-ethnic	E12000001	North East	E92000001	England	448
E00060614	8d1	Young Hard-Pressed Families	E01012020	Middlesbrough 011C	4a	Challenged white communities	E02002506	Middlesbrough 011	E06000002	Middlesbrough	8a1r	Industrial and Multi-ethnic	E12000001	North East	E92000001	England	449
E00060617	8d1	Young Hard-Pressed Families	E01012021	Middlesbrough 011D	4a	Challenged white communities	E02002506	Middlesbrough 011	E06000002	Middlesbrough	8a1r	Industrial and Multi-ethnic	E12000001	North East	E92000001	England	450
E00060621	8d1	Young Hard-Pressed Families	E01012021	Middlesbrough 011D	4a	Challenged white communities	E02002506	Middlesbrough 011	E06000002	Middlesbrough	8a1r	Industrial and Multi-ethnic	E12000001	North East	E92000001	England	451
E00060623	8d1	Young Hard-Pressed Families	E01012021	Middlesbrough 011D	4a	Challenged white communities	E02002506	Middlesbrough 011	E06000002	Middlesbrough	8a1r	Industrial and Multi-ethnic	E12000001	North East	E92000001	England	452
E00060624	8d1	Young Hard-Pressed Families	E01012021	Middlesbrough 011D	4a	Challenged white communities	E02002506	Middlesbrough 011	E06000002	Middlesbrough	8a1r	Industrial and Multi-ethnic	E12000001	North East	E92000001	England	453
E00060627	8d1	Young Hard-Pressed Families	E01012020	Middlesbrough 011C	4a	Challenged white communities	E02002506	Middlesbrough 011	E06000002	Middlesbrough	8a1r	Industrial and Multi-ethnic	E12000001	North East	E92000001	England	454
E00060628	8d1	Young Hard-Pressed Families	E01012019	Middlesbrough 011B	4a	Challenged white communities	E02002506	Middlesbrough 011	E06000002	Middlesbrough	8a1r	Industrial and Multi-ethnic	E12000001	North East	E92000001	England	455
E00060629	8d1	Young Hard-Pressed Families	E01012019	Middlesbrough 011B	4a	Challenged white communities	E02002506	Middlesbrough 011	E06000002	Middlesbrough	8a1r	Industrial and Multi-ethnic	E12000001	North East	E92000001	England	456
E00060631	8d1	Young Hard-Pressed Families	E01012019	Middlesbrough 011B	4a	Challenged white communities	E02002506	Middlesbrough 011	E06000002	Middlesbrough	8a1r	Industrial and Multi-ethnic	E12000001	North East	E92000001	England	457
E00060664	8d1	Young Hard-Pressed Families	E01012027	Middlesbrough 006B	4b	Constrained renters	E02002501	Middlesbrough 006	E06000002	Middlesbrough	8a1r	Industrial and Multi-ethnic	E12000001	North East	E92000001	England	458
E00060667	8d1	Young Hard-Pressed Families	E01033469	Middlesbrough 006E	4c	Hampered neighbourhoods	E02002501	Middlesbrough 006	E06000002	Middlesbrough	8a1r	Industrial and Multi-ethnic	E12000001	North East	E92000001	England	459
E00060741	8d1	Young Hard-Pressed Families	E01012044	Middlesbrough 018C	4a	Challenged white communities	E02002513	Middlesbrough 018	E06000002	Middlesbrough	8a1r	Industrial and Multi-ethnic	E12000001	North East	E92000001	England	460
E00060742	8d1	Young Hard-Pressed Families	E01012045	Middlesbrough 018D	4a	Challenged white communities	E02002513	Middlesbrough 018	E06000002	Middlesbrough	8a1r	Industrial and Multi-ethnic	E12000001	North East	E92000001	England	461
E00060743	8d1	Young Hard-Pressed Families	E01012045	Middlesbrough 018D	4a	Challenged white communities	E02002513	Middlesbrough 018	E06000002	Middlesbrough	8a1r	Industrial and Multi-ethnic	E12000001	North East	E92000001	England	462
E00060744	8d1	Young Hard-Pressed Families	E01012045	Middlesbrough 018D	4a	Challenged white communities	E02002513	Middlesbrough 018	E06000002	Middlesbrough	8a1r	Industrial and Multi-ethnic	E12000001	North East	E92000001	England	463
E00060577	8b1	Deprived Blue-Collar Terraces	E01012012	Middlesbrough 008B	5b	Aspiring urban households	E02002503	Middlesbrough 008	E06000002	Middlesbrough	8a1r	Industrial and Multi-ethnic	E12000001	North East	E92000001	England	464
E00060634	6b3	Semi-Detached Ageing	E01012025	Middlesbrough 015D	8b	Ageing suburbanites	E02002510	Middlesbrough 015	E06000002	Middlesbrough	8a1r	Industrial and Multi-ethnic	E12000001	North East	E92000001	England	465
E00060581	8b1	Deprived Blue-Collar Terraces	E01012014	Middlesbrough 008D	4c	Hampered neighbourhoods	E02002503	Middlesbrough 008	E06000002	Middlesbrough	8a1r	Industrial and Multi-ethnic	E12000001	North East	E92000001	England	466
E00060832	8d2	Hard-Pressed Ethnic Mix	E01012058	Middlesbrough 002A	4c	Hampered neighbourhoods	E02002497	Middlesbrough 002	E06000002	Middlesbrough	8a1r	Industrial and Multi-ethnic	E12000001	North East	E92000001	England	467
E00060586	8b1	Deprived Blue-Collar Terraces	E01012013	Middlesbrough 008C	4a	Challenged white communities	E02002503	Middlesbrough 008	E06000002	Middlesbrough	8a1r	Industrial and Multi-ethnic	E12000001	North East	E92000001	England	468
E00060896	8d2	Hard-Pressed Ethnic Mix	E01012074	Middlesbrough 004A	4a	Challenged white communities	E02002499	Middlesbrough 004	E06000002	Middlesbrough	8a1r	Industrial and Multi-ethnic	E12000001	North East	E92000001	England	469
E00060588	8b1	Deprived Blue-Collar Terraces	E01012013	Middlesbrough 008C	4a	Challenged white communities	E02002503	Middlesbrough 008	E06000002	Middlesbrough	8a1r	Industrial and Multi-ethnic	E12000001	North East	E92000001	England	470
E00060635	6b3	Semi-Detached Ageing	E01012023	Middlesbrough 015B	8b	Ageing suburbanites	E02002510	Middlesbrough 015	E06000002	Middlesbrough	8a1r	Industrial and Multi-ethnic	E12000001	North East	E92000001	England	471
E00060928	8d2	Hard-Pressed Ethnic Mix	E01012081	Middlesbrough 005D	3d	Households in terraces and flats	E02002500	Middlesbrough 005	E06000002	Middlesbrough	8a1r	Industrial and Multi-ethnic	E12000001	North East	E92000001	England	472
E00060594	8b1	Deprived Blue-Collar Terraces	E01012012	Middlesbrough 008B	5b	Aspiring urban households	E02002503	Middlesbrough 008	E06000002	Middlesbrough	8a1r	Industrial and Multi-ethnic	E12000001	North East	E92000001	England	473
E00060638	6b3	Semi-Detached Ageing	E01012023	Middlesbrough 015B	8b	Ageing suburbanites	E02002510	Middlesbrough 015	E06000002	Middlesbrough	8a1r	Industrial and Multi-ethnic	E12000001	North East	E92000001	England	474
E00060933	8d2	Hard-Pressed Ethnic Mix	E01012080	Middlesbrough 005C	4c	Hampered neighbourhoods	E02002500	Middlesbrough 005	E06000002	Middlesbrough	8a1r	Industrial and Multi-ethnic	E12000001	North East	E92000001	England	475
E00060717	8b1	Deprived Blue-Collar Terraces	E01012037	Middlesbrough 003B	7a	Urban cultural mix	E02002498	Middlesbrough 003	E06000002	Middlesbrough	8a1r	Industrial and Multi-ethnic	E12000001	North East	E92000001	England	476
E00060641	6b3	Semi-Detached Ageing	E01012022	Middlesbrough 015A	5b	Aspiring urban households	E02002510	Middlesbrough 015	E06000002	Middlesbrough	8a1r	Industrial and Multi-ethnic	E12000001	North East	E92000001	England	477
E00060812	8b1	Deprived Blue-Collar Terraces	E01012058	Middlesbrough 002A	4c	Hampered neighbourhoods	E02002497	Middlesbrough 002	E06000002	Middlesbrough	8a1r	Industrial and Multi-ethnic	E12000001	North East	E92000001	England	478
E00174113	8d2	Hard-Pressed Ethnic Mix	E01012056	Middlesbrough 009D	3d	Households in terraces and flats	E02002504	Middlesbrough 009	E06000002	Middlesbrough	8a1r	Industrial and Multi-ethnic	E12000001	North East	E92000001	England	479
E00060820	8b1	Deprived Blue-Collar Terraces	E01012060	Middlesbrough 002C	4a	Challenged white communities	E02002497	Middlesbrough 002	E06000002	Middlesbrough	8a1r	Industrial and Multi-ethnic	E12000001	North East	E92000001	England	480
E00060643	6b3	Semi-Detached Ageing	E01012023	Middlesbrough 015B	8b	Ageing suburbanites	E02002510	Middlesbrough 015	E06000002	Middlesbrough	8a1r	Industrial and Multi-ethnic	E12000001	North East	E92000001	England	481
E00060580	8d3	Hard-Pressed European Settlers	E01012014	Middlesbrough 008D	4c	Hampered neighbourhoods	E02002503	Middlesbrough 008	E06000002	Middlesbrough	8a1r	Industrial and Multi-ethnic	E12000001	North East	E92000001	England	482
E00060917	8b1	Deprived Blue-Collar Terraces	E01012079	Middlesbrough 005B	5a	Ageing urban communities	E02002500	Middlesbrough 005	E06000002	Middlesbrough	8a1r	Industrial and Multi-ethnic	E12000001	North East	E92000001	England	483
E00060921	8b1	Deprived Blue-Collar Terraces	E01012079	Middlesbrough 005B	5a	Ageing urban communities	E02002500	Middlesbrough 005	E06000002	Middlesbrough	8a1r	Industrial and Multi-ethnic	E12000001	North East	E92000001	England	484
E00060932	8b1	Deprived Blue-Collar Terraces	E01012080	Middlesbrough 005C	4c	Hampered neighbourhoods	E02002500	Middlesbrough 005	E06000002	Middlesbrough	8a1r	Industrial and Multi-ethnic	E12000001	North East	E92000001	England	485
E00060869	7b2	Deprived Neighbourhoods	E01033468	Middlesbrough 001G	7a	Urban cultural mix	E02002496	Middlesbrough 001	E06000002	Middlesbrough	8a1r	Industrial and Multi-ethnic	E12000001	North East	E92000001	England	486
E00060871	7b2	Deprived Neighbourhoods	E01033468	Middlesbrough 001G	7a	Urban cultural mix	E02002496	Middlesbrough 001	E06000002	Middlesbrough	8a1r	Industrial and Multi-ethnic	E12000001	North East	E92000001	England	487
E00060873	7b2	Deprived Neighbourhoods	E01033468	Middlesbrough 001G	7a	Urban cultural mix	E02002496	Middlesbrough 001	E06000002	Middlesbrough	8a1r	Industrial and Multi-ethnic	E12000001	North East	E92000001	England	488
E00060977	7b2	Deprived Neighbourhoods	E01012090	Middlesbrough 007E	4a	Challenged white communities	E02002502	Middlesbrough 007	E06000002	Middlesbrough	8a1r	Industrial and Multi-ethnic	E12000001	North East	E92000001	England	489
E00060563	6a3	Detached Retirement Living	E01012010	Middlesbrough 012D	8b	Ageing suburbanites	E02002507	Middlesbrough 012	E06000002	Middlesbrough	8a1r	Industrial and Multi-ethnic	E12000001	North East	E92000001	England	490
E00060783	6a3	Detached Retirement Living	E01012052	Middlesbrough 014D	5c	Comfortable neighbourhoods	E02002509	Middlesbrough 014	E06000002	Middlesbrough	8a1r	Industrial and Multi-ethnic	E12000001	North East	E92000001	England	491
E00060835	6a3	Detached Retirement Living	E01012062	Middlesbrough 020A	8b	Ageing suburbanites	E02006811	Middlesbrough 020	E06000002	Middlesbrough	8a1r	Industrial and Multi-ethnic	E12000001	North East	E92000001	England	492
E00060854	6a3	Detached Retirement Living	E01012067	Middlesbrough 017C	8b	Ageing suburbanites	E02002512	Middlesbrough 017	E06000002	Middlesbrough	8a1r	Industrial and Multi-ethnic	E12000001	North East	E92000001	England	493
E00060861	6a3	Detached Retirement Living	E01012065	Middlesbrough 017A	8b	Ageing suburbanites	E02002512	Middlesbrough 017	E06000002	Middlesbrough	8a1r	Industrial and Multi-ethnic	E12000001	North East	E92000001	England	494
E00060862	6a3	Detached Retirement Living	E01012065	Middlesbrough 017A	8b	Ageing suburbanites	E02002512	Middlesbrough 017	E06000002	Middlesbrough	8a1r	Industrial and Multi-ethnic	E12000001	North East	E92000001	England	495
E00060863	6a3	Detached Retirement Living	E01012065	Middlesbrough 017A	8b	Ageing suburbanites	E02002512	Middlesbrough 017	E06000002	Middlesbrough	8a1r	Industrial and Multi-ethnic	E12000001	North East	E92000001	England	496
E00060880	6a3	Detached Retirement Living	E01012073	Middlesbrough 020E	8b	Ageing suburbanites	E02006811	Middlesbrough 020	E06000002	Middlesbrough	8a1r	Industrial and Multi-ethnic	E12000001	North East	E92000001	England	497
E00060881	6a3	Detached Retirement Living	E01032593	Middlesbrough 020F	8a	Affluent communities	E02006811	Middlesbrough 020	E06000002	Middlesbrough	8a1r	Industrial and Multi-ethnic	E12000001	North East	E92000001	England	498
E00060883	6a3	Detached Retirement Living	E01012071	Middlesbrough 020D	8b	Ageing suburbanites	E02006811	Middlesbrough 020	E06000002	Middlesbrough	8a1r	Industrial and Multi-ethnic	E12000001	North East	E92000001	England	499
E00060666	7a3	Multi-Ethnic Hardship	E01012027	Middlesbrough 006B	4b	Constrained renters	E02002501	Middlesbrough 006	E06000002	Middlesbrough	8a1r	Industrial and Multi-ethnic	E12000001	North East	E92000001	England	500
E00060885	6a3	Detached Retirement Living	E01012071	Middlesbrough 020D	8b	Ageing suburbanites	E02006811	Middlesbrough 020	E06000002	Middlesbrough	8a1r	Industrial and Multi-ethnic	E12000001	North East	E92000001	England	501
E00060887	6a3	Detached Retirement Living	E01012071	Middlesbrough 020D	8b	Ageing suburbanites	E02006811	Middlesbrough 020	E06000002	Middlesbrough	8a1r	Industrial and Multi-ethnic	E12000001	North East	E92000001	England	502
E00060888	6a3	Detached Retirement Living	E01012071	Middlesbrough 020D	8b	Ageing suburbanites	E02006811	Middlesbrough 020	E06000002	Middlesbrough	8a1r	Industrial and Multi-ethnic	E12000001	North East	E92000001	England	503
E00060891	6a3	Detached Retirement Living	E01032593	Middlesbrough 020F	8a	Affluent communities	E02006811	Middlesbrough 020	E06000002	Middlesbrough	8a1r	Industrial and Multi-ethnic	E12000001	North East	E92000001	England	504
E00060893	6a3	Detached Retirement Living	E01012073	Middlesbrough 020E	8b	Ageing suburbanites	E02006811	Middlesbrough 020	E06000002	Middlesbrough	8a1r	Industrial and Multi-ethnic	E12000001	North East	E92000001	England	505
E00174116	3a1	Established Renting Families	E01012041	Middlesbrough 003F	4d	Hard-pressed flat dwellers	E02002498	Middlesbrough 003	E06000002	Middlesbrough	8a1r	Industrial and Multi-ethnic	E12000001	North East	E92000001	England	506
E00060572	5a3	Families in Terraces and Flats	E01012007	Middlesbrough 012A	8b	Ageing suburbanites	E02002507	Middlesbrough 012	E06000002	Middlesbrough	8a1r	Industrial and Multi-ethnic	E12000001	North East	E92000001	England	507
E00060929	5a3	Families in Terraces and Flats	E01012080	Middlesbrough 005C	4c	Hampered neighbourhoods	E02002500	Middlesbrough 005	E06000002	Middlesbrough	8a1r	Industrial and Multi-ethnic	E12000001	North East	E92000001	England	508
E00174109	5a3	Families in Terraces and Flats	E01033469	Middlesbrough 006E	4c	Hampered neighbourhoods	E02002501	Middlesbrough 006	E06000002	Middlesbrough	8a1r	Industrial and Multi-ethnic	E12000001	North East	E92000001	England	509
E00060669	7a2	Hampered Aspiration	E01012027	Middlesbrough 006B	4b	Constrained renters	E02002501	Middlesbrough 006	E06000002	Middlesbrough	8a1r	Industrial and Multi-ethnic	E12000001	North East	E92000001	England	510
E00060824	7a2	Hampered Aspiration	E01012059	Middlesbrough 002B	4c	Hampered neighbourhoods	E02002497	Middlesbrough 002	E06000002	Middlesbrough	8a1r	Industrial and Multi-ethnic	E12000001	North East	E92000001	England	511
E00174107	7a2	Hampered Aspiration	E01012018	Middlesbrough 011A	4c	Hampered neighbourhoods	E02002506	Middlesbrough 011	E06000002	Middlesbrough	8a1r	Industrial and Multi-ethnic	E12000001	North East	E92000001	England	512
E00060584	8d2	Hard-Pressed Ethnic Mix	E01012013	Middlesbrough 008C	4a	Challenged white communities	E02002503	Middlesbrough 008	E06000002	Middlesbrough	8a1r	Industrial and Multi-ethnic	E12000001	North East	E92000001	England	513
E00060585	8d2	Hard-Pressed Ethnic Mix	E01012014	Middlesbrough 008D	4c	Hampered neighbourhoods	E02002503	Middlesbrough 008	E06000002	Middlesbrough	8a1r	Industrial and Multi-ethnic	E12000001	North East	E92000001	England	514
E00060589	8d2	Hard-Pressed Ethnic Mix	E01012013	Middlesbrough 008C	4a	Challenged white communities	E02002503	Middlesbrough 008	E06000002	Middlesbrough	8a1r	Industrial and Multi-ethnic	E12000001	North East	E92000001	England	515
E00060599	8d2	Hard-Pressed Ethnic Mix	E01012017	Middlesbrough 007C	5d	Endeavouring social renters	E02002502	Middlesbrough 007	E06000002	Middlesbrough	8a1r	Industrial and Multi-ethnic	E12000001	North East	E92000001	England	516
E00060601	8d2	Hard-Pressed Ethnic Mix	E01012016	Middlesbrough 007B	4a	Challenged white communities	E02002502	Middlesbrough 007	E06000002	Middlesbrough	8a1r	Industrial and Multi-ethnic	E12000001	North East	E92000001	England	517
E00060615	8d2	Hard-Pressed Ethnic Mix	E01012018	Middlesbrough 011A	4c	Hampered neighbourhoods	E02002506	Middlesbrough 011	E06000002	Middlesbrough	8a1r	Industrial and Multi-ethnic	E12000001	North East	E92000001	England	518
E00060618	8d2	Hard-Pressed Ethnic Mix	E01012020	Middlesbrough 011C	4a	Challenged white communities	E02002506	Middlesbrough 011	E06000002	Middlesbrough	8a1r	Industrial and Multi-ethnic	E12000001	North East	E92000001	England	519
E00060625	8d2	Hard-Pressed Ethnic Mix	E01012018	Middlesbrough 011A	4c	Hampered neighbourhoods	E02002506	Middlesbrough 011	E06000002	Middlesbrough	8a1r	Industrial and Multi-ethnic	E12000001	North East	E92000001	England	520
E00060659	8d2	Hard-Pressed Ethnic Mix	E01012026	Middlesbrough 006A	5b	Aspiring urban households	E02002501	Middlesbrough 006	E06000002	Middlesbrough	8a1r	Industrial and Multi-ethnic	E12000001	North East	E92000001	England	521
E00060662	8d2	Hard-Pressed Ethnic Mix	E01012026	Middlesbrough 006A	5b	Aspiring urban households	E02002501	Middlesbrough 006	E06000002	Middlesbrough	8a1r	Industrial and Multi-ethnic	E12000001	North East	E92000001	England	522
E00060663	8d2	Hard-Pressed Ethnic Mix	E01012026	Middlesbrough 006A	5b	Aspiring urban households	E02002501	Middlesbrough 006	E06000002	Middlesbrough	8a1r	Industrial and Multi-ethnic	E12000001	North East	E92000001	England	523
E00060745	8d1	Young Hard-Pressed Families	E01012044	Middlesbrough 018C	4a	Challenged white communities	E02002513	Middlesbrough 018	E06000002	Middlesbrough	8a1r	Industrial and Multi-ethnic	E12000001	North East	E92000001	England	524
E00060978	8d1	Young Hard-Pressed Families	E01012091	Middlesbrough 007F	4a	Challenged white communities	E02002502	Middlesbrough 007	E06000002	Middlesbrough	8a1r	Industrial and Multi-ethnic	E12000001	North East	E92000001	England	525
E00060582	8d3	Hard-Pressed European Settlers	E01012014	Middlesbrough 008D	4c	Hampered neighbourhoods	E02002503	Middlesbrough 008	E06000002	Middlesbrough	8a1r	Industrial and Multi-ethnic	E12000001	North East	E92000001	England	526
E00060746	8d1	Young Hard-Pressed Families	E01012045	Middlesbrough 018D	4a	Challenged white communities	E02002513	Middlesbrough 018	E06000002	Middlesbrough	8a1r	Industrial and Multi-ethnic	E12000001	North East	E92000001	England	527
E00060583	8d3	Hard-Pressed European Settlers	E01012014	Middlesbrough 008D	4c	Hampered neighbourhoods	E02002503	Middlesbrough 008	E06000002	Middlesbrough	8a1r	Industrial and Multi-ethnic	E12000001	North East	E92000001	England	528
E00060606	8d3	Hard-Pressed European Settlers	E01012016	Middlesbrough 007B	4a	Challenged white communities	E02002502	Middlesbrough 007	E06000002	Middlesbrough	8a1r	Industrial and Multi-ethnic	E12000001	North East	E92000001	England	529
E00060747	8d1	Young Hard-Pressed Families	E01012045	Middlesbrough 018D	4a	Challenged white communities	E02002513	Middlesbrough 018	E06000002	Middlesbrough	8a1r	Industrial and Multi-ethnic	E12000001	North East	E92000001	England	530
E00060668	8d3	Hard-Pressed European Settlers	E01012027	Middlesbrough 006B	4b	Constrained renters	E02002501	Middlesbrough 006	E06000002	Middlesbrough	8a1r	Industrial and Multi-ethnic	E12000001	North East	E92000001	England	531
E00060979	8d1	Young Hard-Pressed Families	E01012090	Middlesbrough 007E	4a	Challenged white communities	E02002502	Middlesbrough 007	E06000002	Middlesbrough	8a1r	Industrial and Multi-ethnic	E12000001	North East	E92000001	England	532
E00060645	6b3	Semi-Detached Ageing	E01012024	Middlesbrough 015C	8b	Ageing suburbanites	E02002510	Middlesbrough 015	E06000002	Middlesbrough	8a1r	Industrial and Multi-ethnic	E12000001	North East	E92000001	England	533
E00060648	6b3	Semi-Detached Ageing	E01012024	Middlesbrough 015C	8b	Ageing suburbanites	E02002510	Middlesbrough 015	E06000002	Middlesbrough	8a1r	Industrial and Multi-ethnic	E12000001	North East	E92000001	England	534
E00060748	8d1	Young Hard-Pressed Families	E01012044	Middlesbrough 018C	4a	Challenged white communities	E02002513	Middlesbrough 018	E06000002	Middlesbrough	8a1r	Industrial and Multi-ethnic	E12000001	North East	E92000001	England	535
E00060649	6b3	Semi-Detached Ageing	E01012024	Middlesbrough 015C	8b	Ageing suburbanites	E02002510	Middlesbrough 015	E06000002	Middlesbrough	8a1r	Industrial and Multi-ethnic	E12000001	North East	E92000001	England	536
E00060980	8d1	Young Hard-Pressed Families	E01012088	Middlesbrough 004E	4a	Challenged white communities	E02002499	Middlesbrough 004	E06000002	Middlesbrough	8a1r	Industrial and Multi-ethnic	E12000001	North East	E92000001	England	537
E00060829	8d3	Hard-Pressed European Settlers	E01012058	Middlesbrough 002A	4c	Hampered neighbourhoods	E02002497	Middlesbrough 002	E06000002	Middlesbrough	8a1r	Industrial and Multi-ethnic	E12000001	North East	E92000001	England	538
E00060703	7a3	Multi-Ethnic Hardship	E01012041	Middlesbrough 003F	4d	Hard-pressed flat dwellers	E02002498	Middlesbrough 003	E06000002	Middlesbrough	8a1r	Industrial and Multi-ethnic	E12000001	North East	E92000001	England	539
E00060650	6b3	Semi-Detached Ageing	E01012024	Middlesbrough 015C	8b	Ageing suburbanites	E02002510	Middlesbrough 015	E06000002	Middlesbrough	8a1r	Industrial and Multi-ethnic	E12000001	North East	E92000001	England	540
E00060771	8d1	Young Hard-Pressed Families	E01012050	Middlesbrough 014B	4c	Hampered neighbourhoods	E02002509	Middlesbrough 014	E06000002	Middlesbrough	8a1r	Industrial and Multi-ethnic	E12000001	North East	E92000001	England	541
E00060981	8d1	Young Hard-Pressed Families	E01012088	Middlesbrough 004E	4a	Challenged white communities	E02002499	Middlesbrough 004	E06000002	Middlesbrough	8a1r	Industrial and Multi-ethnic	E12000001	North East	E92000001	England	542
E00060772	8d1	Young Hard-Pressed Families	E01012051	Middlesbrough 014C	4c	Hampered neighbourhoods	E02002509	Middlesbrough 014	E06000002	Middlesbrough	8a1r	Industrial and Multi-ethnic	E12000001	North East	E92000001	England	543
E00060830	8d3	Hard-Pressed European Settlers	E01012058	Middlesbrough 002A	4c	Hampered neighbourhoods	E02002497	Middlesbrough 002	E06000002	Middlesbrough	8a1r	Industrial and Multi-ethnic	E12000001	North East	E92000001	England	544
E00060983	8d1	Young Hard-Pressed Families	E01012091	Middlesbrough 007F	4a	Challenged white communities	E02002502	Middlesbrough 007	E06000002	Middlesbrough	8a1r	Industrial and Multi-ethnic	E12000001	North East	E92000001	England	545
E00060675	6b3	Semi-Detached Ageing	E01012030	Middlesbrough 019A	5a	Ageing urban communities	E02002514	Middlesbrough 019	E06000002	Middlesbrough	8a1r	Industrial and Multi-ethnic	E12000001	North East	E92000001	England	546
E00060774	8d1	Young Hard-Pressed Families	E01012051	Middlesbrough 014C	4c	Hampered neighbourhoods	E02002509	Middlesbrough 014	E06000002	Middlesbrough	8a1r	Industrial and Multi-ethnic	E12000001	North East	E92000001	England	547
E00174106	8d3	Hard-Pressed European Settlers	E01012059	Middlesbrough 002B	4c	Hampered neighbourhoods	E02002497	Middlesbrough 002	E06000002	Middlesbrough	8a1r	Industrial and Multi-ethnic	E12000001	North East	E92000001	England	548
E00061112	7d1	Ageing Communities and Families	E01012117	Redcar and Cleveland 018A	5a	Ageing urban communities	E02002532	Redcar and Cleveland 018	E06000003	Redcar and Cleveland	6a2r	Mining Legacy	E12000001	North East	E92000001	England	549
E00060730	6b3	Semi-Detached Ageing	E01012043	Middlesbrough 018B	5d	Endeavouring social renters	E02002513	Middlesbrough 018	E06000002	Middlesbrough	8a1r	Industrial and Multi-ethnic	E12000001	North East	E92000001	England	550
E00060776	8d1	Young Hard-Pressed Families	E01012052	Middlesbrough 014D	5c	Comfortable neighbourhoods	E02002509	Middlesbrough 014	E06000002	Middlesbrough	8a1r	Industrial and Multi-ethnic	E12000001	North East	E92000001	England	551
E00060576	8b2	Hard-Pressed Rented Terraces	E01012011	Middlesbrough 008A	4a	Challenged white communities	E02002503	Middlesbrough 008	E06000002	Middlesbrough	8a1r	Industrial and Multi-ethnic	E12000001	North East	E92000001	England	552
E00060587	8b2	Hard-Pressed Rented Terraces	E01012013	Middlesbrough 008C	4a	Challenged white communities	E02002503	Middlesbrough 008	E06000002	Middlesbrough	8a1r	Industrial and Multi-ethnic	E12000001	North East	E92000001	England	553
E00060598	8b2	Hard-Pressed Rented Terraces	E01012015	Middlesbrough 007A	4a	Challenged white communities	E02002502	Middlesbrough 007	E06000002	Middlesbrough	8a1r	Industrial and Multi-ethnic	E12000001	North East	E92000001	England	554
E00060768	8b2	Hard-Pressed Rented Terraces	E01012050	Middlesbrough 014B	4c	Hampered neighbourhoods	E02002509	Middlesbrough 014	E06000002	Middlesbrough	8a1r	Industrial and Multi-ethnic	E12000001	North East	E92000001	England	555
E00060897	8b2	Hard-Pressed Rented Terraces	E01012075	Middlesbrough 004B	4a	Challenged white communities	E02002499	Middlesbrough 004	E06000002	Middlesbrough	8a1r	Industrial and Multi-ethnic	E12000001	North East	E92000001	England	556
E00060900	8b2	Hard-Pressed Rented Terraces	E01012074	Middlesbrough 004A	4a	Challenged white communities	E02002499	Middlesbrough 004	E06000002	Middlesbrough	8a1r	Industrial and Multi-ethnic	E12000001	North East	E92000001	England	557
E00060761	6a1	Indian Tech Achievers	E01012046	Middlesbrough 013A	8a	Affluent communities	E02002508	Middlesbrough 013	E06000002	Middlesbrough	8a1r	Industrial and Multi-ethnic	E12000001	North East	E92000001	England	558
E00060846	6a1	Indian Tech Achievers	E01012062	Middlesbrough 020A	8b	Ageing suburbanites	E02006811	Middlesbrough 020	E06000002	Middlesbrough	8a1r	Industrial and Multi-ethnic	E12000001	North East	E92000001	England	559
E00060567	8a2	Industrious Hardship	E01012008	Middlesbrough 012B	8b	Ageing suburbanites	E02002507	Middlesbrough 012	E06000002	Middlesbrough	8a1r	Industrial and Multi-ethnic	E12000001	North East	E92000001	England	560
E00060597	8a2	Industrious Hardship	E01012017	Middlesbrough 007C	5d	Endeavouring social renters	E02002502	Middlesbrough 007	E06000002	Middlesbrough	8a1r	Industrial and Multi-ethnic	E12000001	North East	E92000001	England	561
E00060622	8a2	Industrious Hardship	E01012020	Middlesbrough 011C	4a	Challenged white communities	E02002506	Middlesbrough 011	E06000002	Middlesbrough	8a1r	Industrial and Multi-ethnic	E12000001	North East	E92000001	England	562
E00060630	8a2	Industrious Hardship	E01012020	Middlesbrough 011C	4a	Challenged white communities	E02002506	Middlesbrough 011	E06000002	Middlesbrough	8a1r	Industrial and Multi-ethnic	E12000001	North East	E92000001	England	563
E00060811	8a2	Industrious Hardship	E01012061	Middlesbrough 002D	4a	Challenged white communities	E02002497	Middlesbrough 002	E06000002	Middlesbrough	8a1r	Industrial and Multi-ethnic	E12000001	North East	E92000001	England	564
E00060901	8a2	Industrious Hardship	E01012074	Middlesbrough 004A	4a	Challenged white communities	E02002499	Middlesbrough 004	E06000002	Middlesbrough	8a1r	Industrial and Multi-ethnic	E12000001	North East	E92000001	England	565
E00060908	8a2	Industrious Hardship	E01012077	Middlesbrough 004D	4a	Challenged white communities	E02002499	Middlesbrough 004	E06000002	Middlesbrough	8a1r	Industrial and Multi-ethnic	E12000001	North East	E92000001	England	566
E00060912	8a2	Industrious Hardship	E01012077	Middlesbrough 004D	4a	Challenged white communities	E02002499	Middlesbrough 004	E06000002	Middlesbrough	8a1r	Industrial and Multi-ethnic	E12000001	North East	E92000001	England	567
E00060914	8a2	Industrious Hardship	E01012074	Middlesbrough 004A	4a	Challenged white communities	E02002499	Middlesbrough 004	E06000002	Middlesbrough	8a1r	Industrial and Multi-ethnic	E12000001	North East	E92000001	England	568
E00060723	7a3	Multi-Ethnic Hardship	E01012041	Middlesbrough 003F	4d	Hard-pressed flat dwellers	E02002498	Middlesbrough 003	E06000002	Middlesbrough	8a1r	Industrial and Multi-ethnic	E12000001	North East	E92000001	England	569
E00060931	8a2	Industrious Hardship	E01012080	Middlesbrough 005C	4c	Hampered neighbourhoods	E02002500	Middlesbrough 005	E06000002	Middlesbrough	8a1r	Industrial and Multi-ethnic	E12000001	North East	E92000001	England	570
E00060935	8a2	Industrious Hardship	E01012082	Middlesbrough 010A	4a	Challenged white communities	E02002505	Middlesbrough 010	E06000002	Middlesbrough	8a1r	Industrial and Multi-ethnic	E12000001	North East	E92000001	England	571
E00060938	8a2	Industrious Hardship	E01012083	Middlesbrough 010B	4a	Challenged white communities	E02002505	Middlesbrough 010	E06000002	Middlesbrough	8a1r	Industrial and Multi-ethnic	E12000001	North East	E92000001	England	572
E00060953	8a2	Industrious Hardship	E01012083	Middlesbrough 010B	4a	Challenged white communities	E02002505	Middlesbrough 010	E06000002	Middlesbrough	8a1r	Industrial and Multi-ethnic	E12000001	North East	E92000001	England	573
E00060574	8a1	Industrious Transitions	E01012012	Middlesbrough 008B	5b	Aspiring urban households	E02002503	Middlesbrough 008	E06000002	Middlesbrough	8a1r	Industrial and Multi-ethnic	E12000001	North East	E92000001	England	574
E00060605	8a1	Industrious Transitions	E01012017	Middlesbrough 007C	5d	Endeavouring social renters	E02002502	Middlesbrough 007	E06000002	Middlesbrough	8a1r	Industrial and Multi-ethnic	E12000001	North East	E92000001	England	575
E00060607	8a1	Industrious Transitions	E01012016	Middlesbrough 007B	4a	Challenged white communities	E02002502	Middlesbrough 007	E06000002	Middlesbrough	8a1r	Industrial and Multi-ethnic	E12000001	North East	E92000001	England	576
E00060637	8a1	Industrious Transitions	E01012022	Middlesbrough 015A	5b	Aspiring urban households	E02002510	Middlesbrough 015	E06000002	Middlesbrough	8a1r	Industrial and Multi-ethnic	E12000001	North East	E92000001	England	577
E00060661	8a1	Industrious Transitions	E01012026	Middlesbrough 006A	5b	Aspiring urban households	E02002501	Middlesbrough 006	E06000002	Middlesbrough	8a1r	Industrial and Multi-ethnic	E12000001	North East	E92000001	England	578
E00060682	8a1	Industrious Transitions	E01012033	Middlesbrough 019D	4a	Challenged white communities	E02002514	Middlesbrough 019	E06000002	Middlesbrough	8a1r	Industrial and Multi-ethnic	E12000001	North East	E92000001	England	579
E00060687	8a1	Industrious Transitions	E01012034	Middlesbrough 019E	5c	Comfortable neighbourhoods	E02002514	Middlesbrough 019	E06000002	Middlesbrough	8a1r	Industrial and Multi-ethnic	E12000001	North East	E92000001	England	580
E00060922	8a1	Industrious Transitions	E01012079	Middlesbrough 005B	5a	Ageing urban communities	E02002500	Middlesbrough 005	E06000002	Middlesbrough	8a1r	Industrial and Multi-ethnic	E12000001	North East	E92000001	England	581
E00060947	8a1	Industrious Transitions	E01012082	Middlesbrough 010A	4a	Challenged white communities	E02002505	Middlesbrough 010	E06000002	Middlesbrough	8a1r	Industrial and Multi-ethnic	E12000001	North East	E92000001	England	582
E00060957	8a1	Industrious Transitions	E01032552	Middlesbrough 018G	5d	Endeavouring social renters	E02002513	Middlesbrough 018	E06000002	Middlesbrough	8a1r	Industrial and Multi-ethnic	E12000001	North East	E92000001	England	583
E00060844	6b4	Older Workers and Retirement	E01012064	Middlesbrough 020C	8c	Comfortable suburbia	E02006811	Middlesbrough 020	E06000002	Middlesbrough	8a1r	Industrial and Multi-ethnic	E12000001	North East	E92000001	England	584
E00060731	6b3	Semi-Detached Ageing	E01012043	Middlesbrough 018B	5d	Endeavouring social renters	E02002513	Middlesbrough 018	E06000002	Middlesbrough	8a1r	Industrial and Multi-ethnic	E12000001	North East	E92000001	England	585
E00060737	6b3	Semi-Detached Ageing	E01012042	Middlesbrough 018A	4a	Challenged white communities	E02002513	Middlesbrough 018	E06000002	Middlesbrough	8a1r	Industrial and Multi-ethnic	E12000001	North East	E92000001	England	586
E00060739	6b3	Semi-Detached Ageing	E01012043	Middlesbrough 018B	5d	Endeavouring social renters	E02002513	Middlesbrough 018	E06000002	Middlesbrough	8a1r	Industrial and Multi-ethnic	E12000001	North East	E92000001	England	587
E00060740	6b3	Semi-Detached Ageing	E01012043	Middlesbrough 018B	5d	Endeavouring social renters	E02002513	Middlesbrough 018	E06000002	Middlesbrough	8a1r	Industrial and Multi-ethnic	E12000001	North East	E92000001	England	588
E00060750	6b3	Semi-Detached Ageing	E01012048	Middlesbrough 013C	8b	Ageing suburbanites	E02002508	Middlesbrough 013	E06000002	Middlesbrough	8a1r	Industrial and Multi-ethnic	E12000001	North East	E92000001	England	589
E00060753	6b3	Semi-Detached Ageing	E01012048	Middlesbrough 013C	8b	Ageing suburbanites	E02002508	Middlesbrough 013	E06000002	Middlesbrough	8a1r	Industrial and Multi-ethnic	E12000001	North East	E92000001	England	590
E00060754	6b3	Semi-Detached Ageing	E01012048	Middlesbrough 013C	8b	Ageing suburbanites	E02002508	Middlesbrough 013	E06000002	Middlesbrough	8a1r	Industrial and Multi-ethnic	E12000001	North East	E92000001	England	591
E00060756	6b3	Semi-Detached Ageing	E01012048	Middlesbrough 013C	8b	Ageing suburbanites	E02002508	Middlesbrough 013	E06000002	Middlesbrough	8a1r	Industrial and Multi-ethnic	E12000001	North East	E92000001	England	592
E00060757	6b3	Semi-Detached Ageing	E01012046	Middlesbrough 013A	8a	Affluent communities	E02002508	Middlesbrough 013	E06000002	Middlesbrough	8a1r	Industrial and Multi-ethnic	E12000001	North East	E92000001	England	593
E00060780	6b3	Semi-Detached Ageing	E01012049	Middlesbrough 014A	5c	Comfortable neighbourhoods	E02002509	Middlesbrough 014	E06000002	Middlesbrough	8a1r	Industrial and Multi-ethnic	E12000001	North East	E92000001	England	594
E00060781	6b3	Semi-Detached Ageing	E01012049	Middlesbrough 014A	5c	Comfortable neighbourhoods	E02002509	Middlesbrough 014	E06000002	Middlesbrough	8a1r	Industrial and Multi-ethnic	E12000001	North East	E92000001	England	595
E00060784	6b3	Semi-Detached Ageing	E01012049	Middlesbrough 014A	5c	Comfortable neighbourhoods	E02002509	Middlesbrough 014	E06000002	Middlesbrough	8a1r	Industrial and Multi-ethnic	E12000001	North East	E92000001	England	596
E00060788	6b3	Semi-Detached Ageing	E01012055	Middlesbrough 009C	3b	Asian traits	E02002504	Middlesbrough 009	E06000002	Middlesbrough	8a1r	Industrial and Multi-ethnic	E12000001	North East	E92000001	England	597
E00060833	6b3	Semi-Detached Ageing	E01012062	Middlesbrough 020A	8b	Ageing suburbanites	E02006811	Middlesbrough 020	E06000002	Middlesbrough	8a1r	Industrial and Multi-ethnic	E12000001	North East	E92000001	England	598
E00060834	6b3	Semi-Detached Ageing	E01012063	Middlesbrough 020B	8b	Ageing suburbanites	E02006811	Middlesbrough 020	E06000002	Middlesbrough	8a1r	Industrial and Multi-ethnic	E12000001	North East	E92000001	England	599
E00060838	6b3	Semi-Detached Ageing	E01012063	Middlesbrough 020B	8b	Ageing suburbanites	E02006811	Middlesbrough 020	E06000002	Middlesbrough	8a1r	Industrial and Multi-ethnic	E12000001	North East	E92000001	England	600
E00060839	6b3	Semi-Detached Ageing	E01012063	Middlesbrough 020B	8b	Ageing suburbanites	E02006811	Middlesbrough 020	E06000002	Middlesbrough	8a1r	Industrial and Multi-ethnic	E12000001	North East	E92000001	England	601
E00060842	6b3	Semi-Detached Ageing	E01012062	Middlesbrough 020A	8b	Ageing suburbanites	E02006811	Middlesbrough 020	E06000002	Middlesbrough	8a1r	Industrial and Multi-ethnic	E12000001	North East	E92000001	England	602
E00060847	6b3	Semi-Detached Ageing	E01012062	Middlesbrough 020A	8b	Ageing suburbanites	E02006811	Middlesbrough 020	E06000002	Middlesbrough	8a1r	Industrial and Multi-ethnic	E12000001	North East	E92000001	England	603
E00060856	6b3	Semi-Detached Ageing	E01012067	Middlesbrough 017C	8b	Ageing suburbanites	E02002512	Middlesbrough 017	E06000002	Middlesbrough	8a1r	Industrial and Multi-ethnic	E12000001	North East	E92000001	England	604
E00060813	8d1	Young Hard-Pressed Families	E01012060	Middlesbrough 002C	4a	Challenged white communities	E02002497	Middlesbrough 002	E06000002	Middlesbrough	8a1r	Industrial and Multi-ethnic	E12000001	North East	E92000001	England	605
E00060859	6b4	Older Workers and Retirement	E01012067	Middlesbrough 017C	8b	Ageing suburbanites	E02002512	Middlesbrough 017	E06000002	Middlesbrough	8a1r	Industrial and Multi-ethnic	E12000001	North East	E92000001	England	606
E00061166	7d1	Ageing Communities and Families	E01012131	Redcar and Cleveland 005E	4a	Challenged white communities	E02002519	Redcar and Cleveland 005	E06000003	Redcar and Cleveland	6a2r	Mining Legacy	E12000001	North East	E92000001	England	607
E00060858	6b3	Semi-Detached Ageing	E01012067	Middlesbrough 017C	8b	Ageing suburbanites	E02002512	Middlesbrough 017	E06000002	Middlesbrough	8a1r	Industrial and Multi-ethnic	E12000001	North East	E92000001	England	608
E00060882	6b3	Semi-Detached Ageing	E01032593	Middlesbrough 020F	8a	Affluent communities	E02006811	Middlesbrough 020	E06000002	Middlesbrough	8a1r	Industrial and Multi-ethnic	E12000001	North East	E92000001	England	609
E00060890	6b3	Semi-Detached Ageing	E01012073	Middlesbrough 020E	8b	Ageing suburbanites	E02006811	Middlesbrough 020	E06000002	Middlesbrough	8a1r	Industrial and Multi-ethnic	E12000001	North East	E92000001	England	610
E00060894	6b3	Semi-Detached Ageing	E01032593	Middlesbrough 020F	8a	Affluent communities	E02006811	Middlesbrough 020	E06000002	Middlesbrough	8a1r	Industrial and Multi-ethnic	E12000001	North East	E92000001	England	611
E00060895	6b3	Semi-Detached Ageing	E01012073	Middlesbrough 020E	8b	Ageing suburbanites	E02006811	Middlesbrough 020	E06000002	Middlesbrough	8a1r	Industrial and Multi-ethnic	E12000001	North East	E92000001	England	612
E00060651	4a2	Social Renting New Arrivals	E01033469	Middlesbrough 006E	4c	Hampered neighbourhoods	E02002501	Middlesbrough 006	E06000002	Middlesbrough	8a1r	Industrial and Multi-ethnic	E12000001	North East	E92000001	England	613
E00060699	4a2	Social Renting New Arrivals	E01012038	Middlesbrough 003C	7a	Urban cultural mix	E02002498	Middlesbrough 003	E06000002	Middlesbrough	8a1r	Industrial and Multi-ethnic	E12000001	North East	E92000001	England	614
E00060705	4a2	Social Renting New Arrivals	E01012037	Middlesbrough 003B	7a	Urban cultural mix	E02002498	Middlesbrough 003	E06000002	Middlesbrough	8a1r	Industrial and Multi-ethnic	E12000001	North East	E92000001	England	615
E00060711	4a2	Social Renting New Arrivals	E01012036	Middlesbrough 003A	7b	Young ethnic communities	E02002498	Middlesbrough 003	E06000002	Middlesbrough	8a1r	Industrial and Multi-ethnic	E12000001	North East	E92000001	England	616
E00060715	4a2	Social Renting New Arrivals	E01012038	Middlesbrough 003C	7a	Urban cultural mix	E02002498	Middlesbrough 003	E06000002	Middlesbrough	8a1r	Industrial and Multi-ethnic	E12000001	North East	E92000001	England	617
E00060716	4a2	Social Renting New Arrivals	E01012038	Middlesbrough 003C	7a	Urban cultural mix	E02002498	Middlesbrough 003	E06000002	Middlesbrough	8a1r	Industrial and Multi-ethnic	E12000001	North East	E92000001	England	618
E00060720	4a2	Social Renting New Arrivals	E01012038	Middlesbrough 003C	7a	Urban cultural mix	E02002498	Middlesbrough 003	E06000002	Middlesbrough	8a1r	Industrial and Multi-ethnic	E12000001	North East	E92000001	England	619
E00060798	4a2	Social Renting New Arrivals	E01012056	Middlesbrough 009D	3d	Households in terraces and flats	E02002504	Middlesbrough 009	E06000002	Middlesbrough	8a1r	Industrial and Multi-ethnic	E12000001	North East	E92000001	England	620
E00060800	4a2	Social Renting New Arrivals	E01012056	Middlesbrough 009D	3d	Households in terraces and flats	E02002504	Middlesbrough 009	E06000002	Middlesbrough	8a1r	Industrial and Multi-ethnic	E12000001	North East	E92000001	England	621
E00060828	4a2	Social Renting New Arrivals	E01012058	Middlesbrough 002A	4c	Hampered neighbourhoods	E02002497	Middlesbrough 002	E06000002	Middlesbrough	8a1r	Industrial and Multi-ethnic	E12000001	North East	E92000001	England	622
E00060919	4a2	Social Renting New Arrivals	E01012081	Middlesbrough 005D	3d	Households in terraces and flats	E02002500	Middlesbrough 005	E06000002	Middlesbrough	8a1r	Industrial and Multi-ethnic	E12000001	North East	E92000001	England	623
E00060920	4a2	Social Renting New Arrivals	E01012081	Middlesbrough 005D	3d	Households in terraces and flats	E02002500	Middlesbrough 005	E06000002	Middlesbrough	8a1r	Industrial and Multi-ethnic	E12000001	North East	E92000001	England	624
E00060725	7a3	Multi-Ethnic Hardship	E01012041	Middlesbrough 003F	4d	Hard-pressed flat dwellers	E02002498	Middlesbrough 003	E06000002	Middlesbrough	8a1r	Industrial and Multi-ethnic	E12000001	North East	E92000001	England	625
E00060810	7a3	Multi-Ethnic Hardship	E01012059	Middlesbrough 002B	4c	Hampered neighbourhoods	E02002497	Middlesbrough 002	E06000002	Middlesbrough	8a1r	Industrial and Multi-ethnic	E12000001	North East	E92000001	England	626
E00060825	7a3	Multi-Ethnic Hardship	E01012059	Middlesbrough 002B	4c	Hampered neighbourhoods	E02002497	Middlesbrough 002	E06000002	Middlesbrough	8a1r	Industrial and Multi-ethnic	E12000001	North East	E92000001	England	627
E00060898	7a3	Multi-Ethnic Hardship	E01012077	Middlesbrough 004D	4a	Challenged white communities	E02002499	Middlesbrough 004	E06000002	Middlesbrough	8a1r	Industrial and Multi-ethnic	E12000001	North East	E92000001	England	628
E00060974	7a3	Multi-Ethnic Hardship	E01012089	Middlesbrough 007D	4a	Challenged white communities	E02002502	Middlesbrough 007	E06000002	Middlesbrough	8a1r	Industrial and Multi-ethnic	E12000001	North East	E92000001	England	629
E00060984	7a3	Multi-Ethnic Hardship	E01012094	Middlesbrough 001F	7b	Young ethnic communities	E02002496	Middlesbrough 001	E06000002	Middlesbrough	8a1r	Industrial and Multi-ethnic	E12000001	North East	E92000001	England	630
E00174108	7a3	Multi-Ethnic Hardship	E01033469	Middlesbrough 006E	4c	Hampered neighbourhoods	E02002501	Middlesbrough 006	E06000002	Middlesbrough	8a1r	Industrial and Multi-ethnic	E12000001	North East	E92000001	England	631
E00060569	5a2	Multi-Ethnic Professionals with Families	E01012009	Middlesbrough 012C	3b	Asian traits	E02002507	Middlesbrough 012	E06000002	Middlesbrough	8a1r	Industrial and Multi-ethnic	E12000001	North East	E92000001	England	632
E00060570	5a2	Multi-Ethnic Professionals with Families	E01012009	Middlesbrough 012C	3b	Asian traits	E02002507	Middlesbrough 012	E06000002	Middlesbrough	8a1r	Industrial and Multi-ethnic	E12000001	North East	E92000001	England	633
E00060660	5a2	Multi-Ethnic Professionals with Families	E01012026	Middlesbrough 006A	5b	Aspiring urban households	E02002501	Middlesbrough 006	E06000002	Middlesbrough	8a1r	Industrial and Multi-ethnic	E12000001	North East	E92000001	England	634
E00060786	5a2	Multi-Ethnic Professionals with Families	E01012053	Middlesbrough 009A	3b	Asian traits	E02002504	Middlesbrough 009	E06000002	Middlesbrough	8a1r	Industrial and Multi-ethnic	E12000001	North East	E92000001	England	635
E00060790	5a2	Multi-Ethnic Professionals with Families	E01012054	Middlesbrough 009B	3b	Asian traits	E02002504	Middlesbrough 009	E06000002	Middlesbrough	8a1r	Industrial and Multi-ethnic	E12000001	North East	E92000001	England	636
E00060794	5a2	Multi-Ethnic Professionals with Families	E01012055	Middlesbrough 009C	3b	Asian traits	E02002504	Middlesbrough 009	E06000002	Middlesbrough	8a1r	Industrial and Multi-ethnic	E12000001	North East	E92000001	England	637
E00060795	5a2	Multi-Ethnic Professionals with Families	E01012054	Middlesbrough 009B	3b	Asian traits	E02002504	Middlesbrough 009	E06000002	Middlesbrough	8a1r	Industrial and Multi-ethnic	E12000001	North East	E92000001	England	638
E00060814	8d1	Young Hard-Pressed Families	E01012061	Middlesbrough 002D	4a	Challenged white communities	E02002497	Middlesbrough 002	E06000002	Middlesbrough	8a1r	Industrial and Multi-ethnic	E12000001	North East	E92000001	England	639
E00060797	5a2	Multi-Ethnic Professionals with Families	E01012053	Middlesbrough 009A	3b	Asian traits	E02002504	Middlesbrough 009	E06000002	Middlesbrough	8a1r	Industrial and Multi-ethnic	E12000001	North East	E92000001	England	640
E00060815	8d1	Young Hard-Pressed Families	E01012060	Middlesbrough 002C	4a	Challenged white communities	E02002497	Middlesbrough 002	E06000002	Middlesbrough	8a1r	Industrial and Multi-ethnic	E12000001	North East	E92000001	England	641
E00061319	7d1	Ageing Communities and Families	E01012159	Redcar and Cleveland 007B	4b	Constrained renters	E02002521	Redcar and Cleveland 007	E06000003	Redcar and Cleveland	6a2r	Mining Legacy	E12000001	North East	E92000001	England	642
E00060964	6b4	Older Workers and Retirement	E01032553	Middlesbrough 018H	2a	Ageing rural neighbourhoods	E02002513	Middlesbrough 018	E06000002	Middlesbrough	8a1r	Industrial and Multi-ethnic	E12000001	North East	E92000001	England	643
E00060802	5a2	Multi-Ethnic Professionals with Families	E01012056	Middlesbrough 009D	3d	Households in terraces and flats	E02002504	Middlesbrough 009	E06000002	Middlesbrough	8a1r	Industrial and Multi-ethnic	E12000001	North East	E92000001	England	644
E00060807	5a2	Multi-Ethnic Professionals with Families	E01012057	Middlesbrough 009E	3d	Households in terraces and flats	E02002504	Middlesbrough 009	E06000002	Middlesbrough	8a1r	Industrial and Multi-ethnic	E12000001	North East	E92000001	England	645
E00060840	5a2	Multi-Ethnic Professionals with Families	E01012064	Middlesbrough 020C	8c	Comfortable suburbia	E02006811	Middlesbrough 020	E06000002	Middlesbrough	8a1r	Industrial and Multi-ethnic	E12000001	North East	E92000001	England	646
E00060556	6b1	Multi-Ethnic Suburbia	E01012008	Middlesbrough 012B	8b	Ageing suburbanites	E02002507	Middlesbrough 012	E06000002	Middlesbrough	8a1r	Industrial and Multi-ethnic	E12000001	North East	E92000001	England	647
E00060559	6b1	Multi-Ethnic Suburbia	E01012007	Middlesbrough 012A	8b	Ageing suburbanites	E02002507	Middlesbrough 012	E06000002	Middlesbrough	8a1r	Industrial and Multi-ethnic	E12000001	North East	E92000001	England	648
E00060560	6b1	Multi-Ethnic Suburbia	E01012010	Middlesbrough 012D	8b	Ageing suburbanites	E02002507	Middlesbrough 012	E06000002	Middlesbrough	8a1r	Industrial and Multi-ethnic	E12000001	North East	E92000001	England	649
E00060561	6b1	Multi-Ethnic Suburbia	E01012007	Middlesbrough 012A	8b	Ageing suburbanites	E02002507	Middlesbrough 012	E06000002	Middlesbrough	8a1r	Industrial and Multi-ethnic	E12000001	North East	E92000001	England	650
E00060564	6b1	Multi-Ethnic Suburbia	E01012010	Middlesbrough 012D	8b	Ageing suburbanites	E02002507	Middlesbrough 012	E06000002	Middlesbrough	8a1r	Industrial and Multi-ethnic	E12000001	North East	E92000001	England	651
E00060573	6b1	Multi-Ethnic Suburbia	E01012009	Middlesbrough 012C	3b	Asian traits	E02002507	Middlesbrough 012	E06000002	Middlesbrough	8a1r	Industrial and Multi-ethnic	E12000001	North East	E92000001	England	652
E00060636	6b1	Multi-Ethnic Suburbia	E01012025	Middlesbrough 015D	8b	Ageing suburbanites	E02002510	Middlesbrough 015	E06000002	Middlesbrough	8a1r	Industrial and Multi-ethnic	E12000001	North East	E92000001	England	653
E00060646	6b1	Multi-Ethnic Suburbia	E01012022	Middlesbrough 015A	5b	Aspiring urban households	E02002510	Middlesbrough 015	E06000002	Middlesbrough	8a1r	Industrial and Multi-ethnic	E12000001	North East	E92000001	England	654
E00060647	6b1	Multi-Ethnic Suburbia	E01012025	Middlesbrough 015D	8b	Ageing suburbanites	E02002510	Middlesbrough 015	E06000002	Middlesbrough	8a1r	Industrial and Multi-ethnic	E12000001	North East	E92000001	England	655
E00060652	6b1	Multi-Ethnic Suburbia	E01033469	Middlesbrough 006E	4c	Hampered neighbourhoods	E02002501	Middlesbrough 006	E06000002	Middlesbrough	8a1r	Industrial and Multi-ethnic	E12000001	North East	E92000001	England	656
E00060752	6b1	Multi-Ethnic Suburbia	E01012048	Middlesbrough 013C	8b	Ageing suburbanites	E02002508	Middlesbrough 013	E06000002	Middlesbrough	8a1r	Industrial and Multi-ethnic	E12000001	North East	E92000001	England	657
E00060755	6b1	Multi-Ethnic Suburbia	E01012048	Middlesbrough 013C	8b	Ageing suburbanites	E02002508	Middlesbrough 013	E06000002	Middlesbrough	8a1r	Industrial and Multi-ethnic	E12000001	North East	E92000001	England	658
E00060759	6b1	Multi-Ethnic Suburbia	E01012046	Middlesbrough 013A	8a	Affluent communities	E02002508	Middlesbrough 013	E06000002	Middlesbrough	8a1r	Industrial and Multi-ethnic	E12000001	North East	E92000001	England	659
E00060763	6b1	Multi-Ethnic Suburbia	E01012047	Middlesbrough 013B	8c	Comfortable suburbia	E02002508	Middlesbrough 013	E06000002	Middlesbrough	8a1r	Industrial and Multi-ethnic	E12000001	North East	E92000001	England	660
E00060764	6b1	Multi-Ethnic Suburbia	E01012047	Middlesbrough 013B	8c	Comfortable suburbia	E02002508	Middlesbrough 013	E06000002	Middlesbrough	8a1r	Industrial and Multi-ethnic	E12000001	North East	E92000001	England	661
E00060765	6b1	Multi-Ethnic Suburbia	E01012047	Middlesbrough 013B	8c	Comfortable suburbia	E02002508	Middlesbrough 013	E06000002	Middlesbrough	8a1r	Industrial and Multi-ethnic	E12000001	North East	E92000001	England	662
E00060766	6b1	Multi-Ethnic Suburbia	E01012047	Middlesbrough 013B	8c	Comfortable suburbia	E02002508	Middlesbrough 013	E06000002	Middlesbrough	8a1r	Industrial and Multi-ethnic	E12000001	North East	E92000001	England	663
E00060779	6b1	Multi-Ethnic Suburbia	E01012052	Middlesbrough 014D	5c	Comfortable neighbourhoods	E02002509	Middlesbrough 014	E06000002	Middlesbrough	8a1r	Industrial and Multi-ethnic	E12000001	North East	E92000001	England	664
E00060785	6b1	Multi-Ethnic Suburbia	E01012053	Middlesbrough 009A	3b	Asian traits	E02002504	Middlesbrough 009	E06000002	Middlesbrough	8a1r	Industrial and Multi-ethnic	E12000001	North East	E92000001	England	665
E00060791	6b1	Multi-Ethnic Suburbia	E01012055	Middlesbrough 009C	3b	Asian traits	E02002504	Middlesbrough 009	E06000002	Middlesbrough	8a1r	Industrial and Multi-ethnic	E12000001	North East	E92000001	England	666
E00060796	6b1	Multi-Ethnic Suburbia	E01012053	Middlesbrough 009A	3b	Asian traits	E02002504	Middlesbrough 009	E06000002	Middlesbrough	8a1r	Industrial and Multi-ethnic	E12000001	North East	E92000001	England	667
E00060857	6b1	Multi-Ethnic Suburbia	E01012067	Middlesbrough 017C	8b	Ageing suburbanites	E02002512	Middlesbrough 017	E06000002	Middlesbrough	8a1r	Industrial and Multi-ethnic	E12000001	North East	E92000001	England	668
E00060639	6b4	Older Workers and Retirement	E01012023	Middlesbrough 015B	8b	Ageing suburbanites	E02002510	Middlesbrough 015	E06000002	Middlesbrough	8a1r	Industrial and Multi-ethnic	E12000001	North East	E92000001	England	669
E00060640	6b4	Older Workers and Retirement	E01012023	Middlesbrough 015B	8b	Ageing suburbanites	E02002510	Middlesbrough 015	E06000002	Middlesbrough	8a1r	Industrial and Multi-ethnic	E12000001	North East	E92000001	England	670
E00060758	6b4	Older Workers and Retirement	E01012046	Middlesbrough 013A	8a	Affluent communities	E02002508	Middlesbrough 013	E06000002	Middlesbrough	8a1r	Industrial and Multi-ethnic	E12000001	North East	E92000001	England	671
E00060760	6b4	Older Workers and Retirement	E01012046	Middlesbrough 013A	8a	Affluent communities	E02002508	Middlesbrough 013	E06000002	Middlesbrough	8a1r	Industrial and Multi-ethnic	E12000001	North East	E92000001	England	672
E00061320	7d1	Ageing Communities and Families	E01012159	Redcar and Cleveland 007B	4b	Constrained renters	E02002521	Redcar and Cleveland 007	E06000003	Redcar and Cleveland	6a2r	Mining Legacy	E12000001	North East	E92000001	England	673
E00060596	7c3	Outer City Hardship	E01012016	Middlesbrough 007B	4a	Challenged white communities	E02002502	Middlesbrough 007	E06000002	Middlesbrough	8a1r	Industrial and Multi-ethnic	E12000001	North East	E92000001	England	674
E00061356	7d1	Ageing Communities and Families	E01012165	Redcar and Cleveland 012D	5d	Endeavouring social renters	E02002526	Redcar and Cleveland 012	E06000003	Redcar and Cleveland	6a2r	Mining Legacy	E12000001	North East	E92000001	England	675
E00165775	7d1	Ageing Communities and Families	E01012171	Redcar and Cleveland 011E	4a	Challenged white communities	E02002525	Redcar and Cleveland 011	E06000003	Redcar and Cleveland	6a2r	Mining Legacy	E12000001	North East	E92000001	England	676
E00060817	8d1	Young Hard-Pressed Families	E01012060	Middlesbrough 002C	4a	Challenged white communities	E02002497	Middlesbrough 002	E06000002	Middlesbrough	8a1r	Industrial and Multi-ethnic	E12000001	North East	E92000001	England	677
E00060733	7c3	Outer City Hardship	E01012042	Middlesbrough 018A	4a	Challenged white communities	E02002513	Middlesbrough 018	E06000002	Middlesbrough	8a1r	Industrial and Multi-ethnic	E12000001	North East	E92000001	England	678
E00061216	6a4	Ageing in Suburbia	E01012140	Redcar and Cleveland 006C	5d	Endeavouring social renters	E02002520	Redcar and Cleveland 006	E06000003	Redcar and Cleveland	6a2r	Mining Legacy	E12000001	North East	E92000001	England	679
E00060821	8d1	Young Hard-Pressed Families	E01012061	Middlesbrough 002D	4a	Challenged white communities	E02002497	Middlesbrough 002	E06000002	Middlesbrough	8a1r	Industrial and Multi-ethnic	E12000001	North East	E92000001	England	680
E00060822	8d1	Young Hard-Pressed Families	E01012060	Middlesbrough 002C	4a	Challenged white communities	E02002497	Middlesbrough 002	E06000002	Middlesbrough	8a1r	Industrial and Multi-ethnic	E12000001	North East	E92000001	England	681
E00060831	8d1	Young Hard-Pressed Families	E01012060	Middlesbrough 002C	4a	Challenged white communities	E02002497	Middlesbrough 002	E06000002	Middlesbrough	8a1r	Industrial and Multi-ethnic	E12000001	North East	E92000001	England	682
E00060899	8d1	Young Hard-Pressed Families	E01012075	Middlesbrough 004B	4a	Challenged white communities	E02002499	Middlesbrough 004	E06000002	Middlesbrough	8a1r	Industrial and Multi-ethnic	E12000001	North East	E92000001	England	683
E00060902	8d1	Young Hard-Pressed Families	E01012075	Middlesbrough 004B	4a	Challenged white communities	E02002499	Middlesbrough 004	E06000002	Middlesbrough	8a1r	Industrial and Multi-ethnic	E12000001	North East	E92000001	England	684
E00060903	8d1	Young Hard-Pressed Families	E01012074	Middlesbrough 004A	4a	Challenged white communities	E02002499	Middlesbrough 004	E06000002	Middlesbrough	8a1r	Industrial and Multi-ethnic	E12000001	North East	E92000001	England	685
E00060904	8d1	Young Hard-Pressed Families	E01012075	Middlesbrough 004B	4a	Challenged white communities	E02002499	Middlesbrough 004	E06000002	Middlesbrough	8a1r	Industrial and Multi-ethnic	E12000001	North East	E92000001	England	686
E00060905	8d1	Young Hard-Pressed Families	E01012076	Middlesbrough 004C	4a	Challenged white communities	E02002499	Middlesbrough 004	E06000002	Middlesbrough	8a1r	Industrial and Multi-ethnic	E12000001	North East	E92000001	England	687
E00060907	8d1	Young Hard-Pressed Families	E01012077	Middlesbrough 004D	4a	Challenged white communities	E02002499	Middlesbrough 004	E06000002	Middlesbrough	8a1r	Industrial and Multi-ethnic	E12000001	North East	E92000001	England	688
E00060909	8d1	Young Hard-Pressed Families	E01012076	Middlesbrough 004C	4a	Challenged white communities	E02002499	Middlesbrough 004	E06000002	Middlesbrough	8a1r	Industrial and Multi-ethnic	E12000001	North East	E92000001	England	689
E00060910	8d1	Young Hard-Pressed Families	E01012076	Middlesbrough 004C	4a	Challenged white communities	E02002499	Middlesbrough 004	E06000002	Middlesbrough	8a1r	Industrial and Multi-ethnic	E12000001	North East	E92000001	England	690
E00060911	8d1	Young Hard-Pressed Families	E01012076	Middlesbrough 004C	4a	Challenged white communities	E02002499	Middlesbrough 004	E06000002	Middlesbrough	8a1r	Industrial and Multi-ethnic	E12000001	North East	E92000001	England	691
E00060913	8d1	Young Hard-Pressed Families	E01012075	Middlesbrough 004B	4a	Challenged white communities	E02002499	Middlesbrough 004	E06000002	Middlesbrough	8a1r	Industrial and Multi-ethnic	E12000001	North East	E92000001	England	692
E00060936	8d1	Young Hard-Pressed Families	E01012082	Middlesbrough 010A	4a	Challenged white communities	E02002505	Middlesbrough 010	E06000002	Middlesbrough	8a1r	Industrial and Multi-ethnic	E12000001	North East	E92000001	England	693
E00060937	8d1	Young Hard-Pressed Families	E01012082	Middlesbrough 010A	4a	Challenged white communities	E02002505	Middlesbrough 010	E06000002	Middlesbrough	8a1r	Industrial and Multi-ethnic	E12000001	North East	E92000001	England	694
E00060939	8d1	Young Hard-Pressed Families	E01012084	Middlesbrough 010C	4a	Challenged white communities	E02002505	Middlesbrough 010	E06000002	Middlesbrough	8a1r	Industrial and Multi-ethnic	E12000001	North East	E92000001	England	695
E00060940	8d1	Young Hard-Pressed Families	E01012085	Middlesbrough 010D	4a	Challenged white communities	E02002505	Middlesbrough 010	E06000002	Middlesbrough	8a1r	Industrial and Multi-ethnic	E12000001	North East	E92000001	England	696
E00060941	8d1	Young Hard-Pressed Families	E01012085	Middlesbrough 010D	4a	Challenged white communities	E02002505	Middlesbrough 010	E06000002	Middlesbrough	8a1r	Industrial and Multi-ethnic	E12000001	North East	E92000001	England	697
E00060942	8d1	Young Hard-Pressed Families	E01012085	Middlesbrough 010D	4a	Challenged white communities	E02002505	Middlesbrough 010	E06000002	Middlesbrough	8a1r	Industrial and Multi-ethnic	E12000001	North East	E92000001	England	698
E00060943	8d1	Young Hard-Pressed Families	E01012084	Middlesbrough 010C	4a	Challenged white communities	E02002505	Middlesbrough 010	E06000002	Middlesbrough	8a1r	Industrial and Multi-ethnic	E12000001	North East	E92000001	England	699
E00060944	8d1	Young Hard-Pressed Families	E01012085	Middlesbrough 010D	4a	Challenged white communities	E02002505	Middlesbrough 010	E06000002	Middlesbrough	8a1r	Industrial and Multi-ethnic	E12000001	North East	E92000001	England	700
E00060945	8d1	Young Hard-Pressed Families	E01012082	Middlesbrough 010A	4a	Challenged white communities	E02002505	Middlesbrough 010	E06000002	Middlesbrough	8a1r	Industrial and Multi-ethnic	E12000001	North East	E92000001	England	701
E00060946	8d1	Young Hard-Pressed Families	E01012085	Middlesbrough 010D	4a	Challenged white communities	E02002505	Middlesbrough 010	E06000002	Middlesbrough	8a1r	Industrial and Multi-ethnic	E12000001	North East	E92000001	England	702
E00060948	8d1	Young Hard-Pressed Families	E01012083	Middlesbrough 010B	4a	Challenged white communities	E02002505	Middlesbrough 010	E06000002	Middlesbrough	8a1r	Industrial and Multi-ethnic	E12000001	North East	E92000001	England	703
E00060949	8d1	Young Hard-Pressed Families	E01012084	Middlesbrough 010C	4a	Challenged white communities	E02002505	Middlesbrough 010	E06000002	Middlesbrough	8a1r	Industrial and Multi-ethnic	E12000001	North East	E92000001	England	704
E00060950	8d1	Young Hard-Pressed Families	E01012083	Middlesbrough 010B	4a	Challenged white communities	E02002505	Middlesbrough 010	E06000002	Middlesbrough	8a1r	Industrial and Multi-ethnic	E12000001	North East	E92000001	England	705
E00060952	8d1	Young Hard-Pressed Families	E01012083	Middlesbrough 010B	4a	Challenged white communities	E02002505	Middlesbrough 010	E06000002	Middlesbrough	8a1r	Industrial and Multi-ethnic	E12000001	North East	E92000001	England	706
E00060954	8d1	Young Hard-Pressed Families	E01012084	Middlesbrough 010C	4a	Challenged white communities	E02002505	Middlesbrough 010	E06000002	Middlesbrough	8a1r	Industrial and Multi-ethnic	E12000001	North East	E92000001	England	707
E00060955	8d1	Young Hard-Pressed Families	E01032552	Middlesbrough 018G	5d	Endeavouring social renters	E02002513	Middlesbrough 018	E06000002	Middlesbrough	8a1r	Industrial and Multi-ethnic	E12000001	North East	E92000001	England	708
E00060965	8d1	Young Hard-Pressed Families	E01012090	Middlesbrough 007E	4a	Challenged white communities	E02002502	Middlesbrough 007	E06000002	Middlesbrough	8a1r	Industrial and Multi-ethnic	E12000001	North East	E92000001	England	709
E00060967	8d1	Young Hard-Pressed Families	E01012091	Middlesbrough 007F	4a	Challenged white communities	E02002502	Middlesbrough 007	E06000002	Middlesbrough	8a1r	Industrial and Multi-ethnic	E12000001	North East	E92000001	England	710
E00060968	8d1	Young Hard-Pressed Families	E01012091	Middlesbrough 007F	4a	Challenged white communities	E02002502	Middlesbrough 007	E06000002	Middlesbrough	8a1r	Industrial and Multi-ethnic	E12000001	North East	E92000001	England	711
E00060969	8d1	Young Hard-Pressed Families	E01012091	Middlesbrough 007F	4a	Challenged white communities	E02002502	Middlesbrough 007	E06000002	Middlesbrough	8a1r	Industrial and Multi-ethnic	E12000001	North East	E92000001	England	712
E00060970	8d1	Young Hard-Pressed Families	E01012089	Middlesbrough 007D	4a	Challenged white communities	E02002502	Middlesbrough 007	E06000002	Middlesbrough	8a1r	Industrial and Multi-ethnic	E12000001	North East	E92000001	England	713
E00060971	8d1	Young Hard-Pressed Families	E01012090	Middlesbrough 007E	4a	Challenged white communities	E02002502	Middlesbrough 007	E06000002	Middlesbrough	8a1r	Industrial and Multi-ethnic	E12000001	North East	E92000001	England	714
E00060972	8d1	Young Hard-Pressed Families	E01012089	Middlesbrough 007D	4a	Challenged white communities	E02002502	Middlesbrough 007	E06000002	Middlesbrough	8a1r	Industrial and Multi-ethnic	E12000001	North East	E92000001	England	715
E00060975	8d1	Young Hard-Pressed Families	E01012089	Middlesbrough 007D	4a	Challenged white communities	E02002502	Middlesbrough 007	E06000002	Middlesbrough	8a1r	Industrial and Multi-ethnic	E12000001	North East	E92000001	England	716
E00060976	8d1	Young Hard-Pressed Families	E01012088	Middlesbrough 004E	4a	Challenged white communities	E02002499	Middlesbrough 004	E06000002	Middlesbrough	8a1r	Industrial and Multi-ethnic	E12000001	North East	E92000001	England	717
E00061334	6a4	Ageing in Suburbia	E01012158	Redcar and Cleveland 007A	8b	Ageing suburbanites	E02002521	Redcar and Cleveland 007	E06000003	Redcar and Cleveland	6a2r	Mining Legacy	E12000001	North East	E92000001	England	718
E00061423	6a4	Ageing in Suburbia	E01012180	Redcar and Cleveland 004E	8b	Ageing suburbanites	E02002518	Redcar and Cleveland 004	E06000003	Redcar and Cleveland	6a2r	Mining Legacy	E12000001	North East	E92000001	England	719
E00165820	6a4	Ageing in Suburbia	E01032594	Redcar and Cleveland 021E	5c	Comfortable neighbourhoods	E02006812	Redcar and Cleveland 021	E06000003	Redcar and Cleveland	6a2r	Mining Legacy	E12000001	North East	E92000001	England	720
E00061082	8c1	Ageing Industrious Workers	E01012111	Redcar and Cleveland 011D	4a	Challenged white communities	E02002525	Redcar and Cleveland 011	E06000003	Redcar and Cleveland	6a2r	Mining Legacy	E12000001	North East	E92000001	England	721
E00061113	8c1	Ageing Industrious Workers	E01012117	Redcar and Cleveland 018A	5a	Ageing urban communities	E02002532	Redcar and Cleveland 018	E06000003	Redcar and Cleveland	6a2r	Mining Legacy	E12000001	North East	E92000001	England	722
E00060735	7c3	Outer City Hardship	E01012042	Middlesbrough 018A	4a	Challenged white communities	E02002513	Middlesbrough 018	E06000002	Middlesbrough	8a1r	Industrial and Multi-ethnic	E12000001	North East	E92000001	England	723
E00061129	8c1	Ageing Industrious Workers	E01012118	Redcar and Cleveland 018B	5b	Aspiring urban households	E02002532	Redcar and Cleveland 018	E06000003	Redcar and Cleveland	6a2r	Mining Legacy	E12000001	North East	E92000001	England	724
E00061170	8c1	Ageing Industrious Workers	E01012129	Redcar and Cleveland 005C	5d	Endeavouring social renters	E02002519	Redcar and Cleveland 005	E06000003	Redcar and Cleveland	6a2r	Mining Legacy	E12000001	North East	E92000001	England	725
E00060751	7c3	Outer City Hardship	E01012047	Middlesbrough 013B	8c	Comfortable suburbia	E02002508	Middlesbrough 013	E06000002	Middlesbrough	8a1r	Industrial and Multi-ethnic	E12000001	North East	E92000001	England	726
E00061247	8c1	Ageing Industrious Workers	E01012142	Redcar and Cleveland 002B	5d	Endeavouring social renters	E02002516	Redcar and Cleveland 002	E06000003	Redcar and Cleveland	6a2r	Mining Legacy	E12000001	North East	E92000001	England	727
E00060701	4b2	Pakistani Communities	E01012036	Middlesbrough 003A	7b	Young ethnic communities	E02002498	Middlesbrough 003	E06000002	Middlesbrough	8a1r	Industrial and Multi-ethnic	E12000001	North East	E92000001	England	728
E00061253	8c1	Ageing Industrious Workers	E01012145	Redcar and Cleveland 015B	5d	Endeavouring social renters	E02002529	Redcar and Cleveland 015	E06000003	Redcar and Cleveland	6a2r	Mining Legacy	E12000001	North East	E92000001	England	729
E00061262	8c1	Ageing Industrious Workers	E01012149	Redcar and Cleveland 015D	8b	Ageing suburbanites	E02002529	Redcar and Cleveland 015	E06000003	Redcar and Cleveland	6a2r	Mining Legacy	E12000001	North East	E92000001	England	730
E00061300	8c1	Ageing Industrious Workers	E01012157	Redcar and Cleveland 006H	5a	Ageing urban communities	E02002520	Redcar and Cleveland 006	E06000003	Redcar and Cleveland	6a2r	Mining Legacy	E12000001	North East	E92000001	England	731
E00061310	8c1	Ageing Industrious Workers	E01012155	Redcar and Cleveland 006F	5c	Comfortable neighbourhoods	E02002520	Redcar and Cleveland 006	E06000003	Redcar and Cleveland	6a2r	Mining Legacy	E12000001	North East	E92000001	England	732
E00061313	8c1	Ageing Industrious Workers	E01012155	Redcar and Cleveland 006F	5c	Comfortable neighbourhoods	E02002520	Redcar and Cleveland 006	E06000003	Redcar and Cleveland	6a2r	Mining Legacy	E12000001	North East	E92000001	England	733
E00061376	8c1	Ageing Industrious Workers	E01012168	Redcar and Cleveland 022C	5d	Endeavouring social renters	E02006910	Redcar and Cleveland 022	E06000003	Redcar and Cleveland	6a2r	Mining Legacy	E12000001	North East	E92000001	England	734
E00061429	8c1	Ageing Industrious Workers	E01012178	Redcar and Cleveland 004C	8b	Ageing suburbanites	E02002518	Redcar and Cleveland 004	E06000003	Redcar and Cleveland	6a2r	Mining Legacy	E12000001	North East	E92000001	England	735
E00061444	8c1	Ageing Industrious Workers	E01012181	Redcar and Cleveland 016D	5d	Endeavouring social renters	E02002530	Redcar and Cleveland 016	E06000003	Redcar and Cleveland	6a2r	Mining Legacy	E12000001	North East	E92000001	England	736
E00061061	1b3	Ageing Rural Flat Tenants	E01032560	Redcar and Cleveland 003E	2d	Rural traits	E02002517	Redcar and Cleveland 003	E06000003	Redcar and Cleveland	6a2r	Mining Legacy	E12000001	North East	E92000001	England	737
E00061010	8c2	Ageing Rural Industry Workers	E01012099	Redcar and Cleveland 010D	4a	Challenged white communities	E02002524	Redcar and Cleveland 010	E06000003	Redcar and Cleveland	6a2r	Mining Legacy	E12000001	North East	E92000001	England	738
E00061111	8c2	Ageing Rural Industry Workers	E01012117	Redcar and Cleveland 018A	5a	Ageing urban communities	E02002532	Redcar and Cleveland 018	E06000003	Redcar and Cleveland	6a2r	Mining Legacy	E12000001	North East	E92000001	England	739
E00061184	8c2	Ageing Rural Industry Workers	E01012132	Redcar and Cleveland 016A	2d	Rural traits	E02002530	Redcar and Cleveland 016	E06000003	Redcar and Cleveland	6a2r	Mining Legacy	E12000001	North East	E92000001	England	740
E00061186	8c2	Ageing Rural Industry Workers	E01012132	Redcar and Cleveland 016A	2d	Rural traits	E02002530	Redcar and Cleveland 016	E06000003	Redcar and Cleveland	6a2r	Mining Legacy	E12000001	North East	E92000001	England	741
E00061198	8c2	Ageing Rural Industry Workers	E01012134	Redcar and Cleveland 016B	2d	Rural traits	E02002530	Redcar and Cleveland 016	E06000003	Redcar and Cleveland	6a2r	Mining Legacy	E12000001	North East	E92000001	England	742
E00061205	8c2	Ageing Rural Industry Workers	E01033473	Redcar and Cleveland 013E	4a	Challenged white communities	E02002527	Redcar and Cleveland 013	E06000003	Redcar and Cleveland	6a2r	Mining Legacy	E12000001	North East	E92000001	England	743
E00061235	8c2	Ageing Rural Industry Workers	E01012143	Redcar and Cleveland 002C	4a	Challenged white communities	E02002516	Redcar and Cleveland 002	E06000003	Redcar and Cleveland	6a2r	Mining Legacy	E12000001	North East	E92000001	England	744
E00061441	8c2	Ageing Rural Industry Workers	E01012181	Redcar and Cleveland 016D	5d	Endeavouring social renters	E02002530	Redcar and Cleveland 016	E06000003	Redcar and Cleveland	6a2r	Mining Legacy	E12000001	North East	E92000001	England	745
E00061459	8c2	Ageing Rural Industry Workers	E01012184	Redcar and Cleveland 001D	5d	Endeavouring social renters	E02002515	Redcar and Cleveland 001	E06000003	Redcar and Cleveland	6a2r	Mining Legacy	E12000001	North East	E92000001	England	746
E00061119	1a3	Agricultural Communities	E01012120	Redcar and Cleveland 020A	2a	Ageing rural neighbourhoods	E02002534	Redcar and Cleveland 020	E06000003	Redcar and Cleveland	6a2r	Mining Legacy	E12000001	North East	E92000001	England	747
E00061021	7c1	Challenged Transitionaries	E01012100	Redcar and Cleveland 001A	4b	Constrained renters	E02002515	Redcar and Cleveland 001	E06000003	Redcar and Cleveland	6a2r	Mining Legacy	E12000001	North East	E92000001	England	748
E00061066	7c1	Challenged Transitionaries	E01012111	Redcar and Cleveland 011D	4a	Challenged white communities	E02002525	Redcar and Cleveland 011	E06000003	Redcar and Cleveland	6a2r	Mining Legacy	E12000001	North East	E92000001	England	749
E00061278	7c1	Challenged Transitionaries	E01012150	Redcar and Cleveland 021B	4a	Challenged white communities	E02006812	Redcar and Cleveland 021	E06000003	Redcar and Cleveland	6a2r	Mining Legacy	E12000001	North East	E92000001	England	750
E00061140	6a2	Comfortable Suburbia	E01032548	Redcar and Cleveland 019E	8b	Ageing suburbanites	E02002533	Redcar and Cleveland 019	E06000003	Redcar and Cleveland	6a2r	Mining Legacy	E12000001	North East	E92000001	England	751
E00061176	6a2	Comfortable Suburbia	E01012130	Redcar and Cleveland 005D	8b	Ageing suburbanites	E02002519	Redcar and Cleveland 005	E06000003	Redcar and Cleveland	6a2r	Mining Legacy	E12000001	North East	E92000001	England	752
E00061227	6a2	Comfortable Suburbia	E01012138	Redcar and Cleveland 006A	8b	Ageing suburbanites	E02002520	Redcar and Cleveland 006	E06000003	Redcar and Cleveland	6a2r	Mining Legacy	E12000001	North East	E92000001	England	753
E00061347	6a2	Comfortable Suburbia	E01012163	Redcar and Cleveland 012B	8b	Ageing suburbanites	E02002526	Redcar and Cleveland 012	E06000003	Redcar and Cleveland	6a2r	Mining Legacy	E12000001	North East	E92000001	England	754
E00061406	6a2	Comfortable Suburbia	E01012177	Redcar and Cleveland 004B	8b	Ageing suburbanites	E02002518	Redcar and Cleveland 004	E06000003	Redcar and Cleveland	6a2r	Mining Legacy	E12000001	North East	E92000001	England	755
E00061421	6a2	Comfortable Suburbia	E01012180	Redcar and Cleveland 004E	8b	Ageing suburbanites	E02002518	Redcar and Cleveland 004	E06000003	Redcar and Cleveland	6a2r	Mining Legacy	E12000001	North East	E92000001	England	756
E00174120	6a2	Comfortable Suburbia	E01012138	Redcar and Cleveland 006A	8b	Ageing suburbanites	E02002520	Redcar and Cleveland 006	E06000003	Redcar and Cleveland	6a2r	Mining Legacy	E12000001	North East	E92000001	England	757
E00174130	6a2	Comfortable Suburbia	E01012138	Redcar and Cleveland 006A	8b	Ageing suburbanites	E02002520	Redcar and Cleveland 006	E06000003	Redcar and Cleveland	6a2r	Mining Legacy	E12000001	North East	E92000001	England	758
E00060709	4b2	Pakistani Communities	E01012036	Middlesbrough 003A	7b	Young ethnic communities	E02002498	Middlesbrough 003	E06000002	Middlesbrough	8a1r	Industrial and Multi-ethnic	E12000001	North East	E92000001	England	759
E00060710	4b2	Pakistani Communities	E01012038	Middlesbrough 003C	7a	Urban cultural mix	E02002498	Middlesbrough 003	E06000002	Middlesbrough	8a1r	Industrial and Multi-ethnic	E12000001	North East	E92000001	England	760
E00060714	4b2	Pakistani Communities	E01012040	Middlesbrough 003E	7b	Young ethnic communities	E02002498	Middlesbrough 003	E06000002	Middlesbrough	8a1r	Industrial and Multi-ethnic	E12000001	North East	E92000001	England	761
E00060721	4b2	Pakistani Communities	E01012040	Middlesbrough 003E	7b	Young ethnic communities	E02002498	Middlesbrough 003	E06000002	Middlesbrough	8a1r	Industrial and Multi-ethnic	E12000001	North East	E92000001	England	762
E00060803	4b2	Pakistani Communities	E01012057	Middlesbrough 009E	3d	Households in terraces and flats	E02002504	Middlesbrough 009	E06000002	Middlesbrough	8a1r	Industrial and Multi-ethnic	E12000001	North East	E92000001	England	763
E00060868	4b2	Pakistani Communities	E01033468	Middlesbrough 001G	7a	Urban cultural mix	E02002496	Middlesbrough 001	E06000002	Middlesbrough	8a1r	Industrial and Multi-ethnic	E12000001	North East	E92000001	England	764
E00060874	4b2	Pakistani Communities	E01033468	Middlesbrough 001G	7a	Urban cultural mix	E02002496	Middlesbrough 001	E06000002	Middlesbrough	8a1r	Industrial and Multi-ethnic	E12000001	North East	E92000001	England	765
E00060916	4b2	Pakistani Communities	E01012078	Middlesbrough 005A	7a	Urban cultural mix	E02002500	Middlesbrough 005	E06000002	Middlesbrough	8a1r	Industrial and Multi-ethnic	E12000001	North East	E92000001	England	766
E00060918	4b2	Pakistani Communities	E01012081	Middlesbrough 005D	3d	Households in terraces and flats	E02002500	Middlesbrough 005	E06000002	Middlesbrough	8a1r	Industrial and Multi-ethnic	E12000001	North East	E92000001	England	767
E00060926	4b2	Pakistani Communities	E01012078	Middlesbrough 005A	7a	Urban cultural mix	E02002500	Middlesbrough 005	E06000002	Middlesbrough	8a1r	Industrial and Multi-ethnic	E12000001	North East	E92000001	England	768
E00060985	4b2	Pakistani Communities	E01012094	Middlesbrough 001F	7b	Young ethnic communities	E02002496	Middlesbrough 001	E06000002	Middlesbrough	8a1r	Industrial and Multi-ethnic	E12000001	North East	E92000001	England	769
E00060988	4b2	Pakistani Communities	E01012094	Middlesbrough 001F	7b	Young ethnic communities	E02002496	Middlesbrough 001	E06000002	Middlesbrough	8a1r	Industrial and Multi-ethnic	E12000001	North East	E92000001	England	770
E00060989	4b2	Pakistani Communities	E01012093	Middlesbrough 001E	7b	Young ethnic communities	E02002496	Middlesbrough 001	E06000002	Middlesbrough	8a1r	Industrial and Multi-ethnic	E12000001	North East	E92000001	England	771
E00060991	4b2	Pakistani Communities	E01012093	Middlesbrough 001E	7b	Young ethnic communities	E02002496	Middlesbrough 001	E06000002	Middlesbrough	8a1r	Industrial and Multi-ethnic	E12000001	North East	E92000001	England	772
E00060992	4b2	Pakistani Communities	E01012093	Middlesbrough 001E	7b	Young ethnic communities	E02002496	Middlesbrough 001	E06000002	Middlesbrough	8a1r	Industrial and Multi-ethnic	E12000001	North East	E92000001	England	773
E00060993	4b2	Pakistani Communities	E01012093	Middlesbrough 001E	7b	Young ethnic communities	E02002496	Middlesbrough 001	E06000002	Middlesbrough	8a1r	Industrial and Multi-ethnic	E12000001	North East	E92000001	England	774
E00060998	4b2	Pakistani Communities	E01012094	Middlesbrough 001F	7b	Young ethnic communities	E02002496	Middlesbrough 001	E06000002	Middlesbrough	8a1r	Industrial and Multi-ethnic	E12000001	North East	E92000001	England	775
E00060706	4a1	Private Renting Young Families	E01012037	Middlesbrough 003B	7a	Urban cultural mix	E02002498	Middlesbrough 003	E06000002	Middlesbrough	8a1r	Industrial and Multi-ethnic	E12000001	North East	E92000001	England	776
E00060826	4a1	Private Renting Young Families	E01012058	Middlesbrough 002A	4c	Hampered neighbourhoods	E02002497	Middlesbrough 002	E06000002	Middlesbrough	8a1r	Industrial and Multi-ethnic	E12000001	North East	E92000001	England	777
E00060930	4a1	Private Renting Young Families	E01012078	Middlesbrough 005A	7a	Urban cultural mix	E02002500	Middlesbrough 005	E06000002	Middlesbrough	8a1r	Industrial and Multi-ethnic	E12000001	North East	E92000001	England	778
E00060995	4a1	Private Renting Young Families	E01012094	Middlesbrough 001F	7b	Young ethnic communities	E02002496	Middlesbrough 001	E06000002	Middlesbrough	8a1r	Industrial and Multi-ethnic	E12000001	North East	E92000001	England	779
E00174105	4a1	Private Renting Young Families	E01033468	Middlesbrough 001G	7a	Urban cultural mix	E02002496	Middlesbrough 001	E06000002	Middlesbrough	8a1r	Industrial and Multi-ethnic	E12000001	North East	E92000001	England	780
E00060600	8c3	Renting Hard-Pressed Workers	E01012015	Middlesbrough 007A	4a	Challenged white communities	E02002502	Middlesbrough 007	E06000002	Middlesbrough	8a1r	Industrial and Multi-ethnic	E12000001	North East	E92000001	England	781
E00060603	8c3	Renting Hard-Pressed Workers	E01012017	Middlesbrough 007C	5d	Endeavouring social renters	E02002502	Middlesbrough 007	E06000002	Middlesbrough	8a1r	Industrial and Multi-ethnic	E12000001	North East	E92000001	England	782
E00060672	8c3	Renting Hard-Pressed Workers	E01012035	Middlesbrough 019F	5c	Comfortable neighbourhoods	E02002514	Middlesbrough 019	E06000002	Middlesbrough	8a1r	Industrial and Multi-ethnic	E12000001	North East	E92000001	England	783
E00060695	8c3	Renting Hard-Pressed Workers	E01012035	Middlesbrough 019F	5c	Comfortable neighbourhoods	E02002514	Middlesbrough 019	E06000002	Middlesbrough	8a1r	Industrial and Multi-ethnic	E12000001	North East	E92000001	England	784
E00060698	8c3	Renting Hard-Pressed Workers	E01012031	Middlesbrough 019B	5c	Comfortable neighbourhoods	E02002514	Middlesbrough 019	E06000002	Middlesbrough	8a1r	Industrial and Multi-ethnic	E12000001	North East	E92000001	England	785
E00060782	8c3	Renting Hard-Pressed Workers	E01012049	Middlesbrough 014A	5c	Comfortable neighbourhoods	E02002509	Middlesbrough 014	E06000002	Middlesbrough	8a1r	Industrial and Multi-ethnic	E12000001	North East	E92000001	England	786
E00060827	8c3	Renting Hard-Pressed Workers	E01012059	Middlesbrough 002B	4c	Hampered neighbourhoods	E02002497	Middlesbrough 002	E06000002	Middlesbrough	8a1r	Industrial and Multi-ethnic	E12000001	North East	E92000001	England	787
E00060915	8c3	Renting Hard-Pressed Workers	E01012077	Middlesbrough 004D	4a	Challenged white communities	E02002499	Middlesbrough 004	E06000002	Middlesbrough	8a1r	Industrial and Multi-ethnic	E12000001	North East	E92000001	England	788
E00060884	1c2	Renting Rural Retirement	E01032593	Middlesbrough 020F	8a	Affluent communities	E02006811	Middlesbrough 020	E06000002	Middlesbrough	8a1r	Industrial and Multi-ethnic	E12000001	North East	E92000001	England	789
E00060671	7d3	Retired Communal City Dwellers	E01012033	Middlesbrough 019D	4a	Challenged white communities	E02002514	Middlesbrough 019	E06000002	Middlesbrough	8a1r	Industrial and Multi-ethnic	E12000001	North East	E92000001	England	790
E00060602	7d2	Retired Independent City Dwellers	E01012015	Middlesbrough 007A	4a	Challenged white communities	E02002502	Middlesbrough 007	E06000002	Middlesbrough	8a1r	Industrial and Multi-ethnic	E12000001	North East	E92000001	England	791
E00060616	7d2	Retired Independent City Dwellers	E01012019	Middlesbrough 011B	4a	Challenged white communities	E02002506	Middlesbrough 011	E06000002	Middlesbrough	8a1r	Industrial and Multi-ethnic	E12000001	North East	E92000001	England	792
E00060960	1b1	Rural Life	E01032553	Middlesbrough 018H	2a	Ageing rural neighbourhoods	E02002513	Middlesbrough 018	E06000002	Middlesbrough	8a1r	Industrial and Multi-ethnic	E12000001	North East	E92000001	England	793
E00060693	5b3	Self-Sufficient Retirement	E01012035	Middlesbrough 019F	5c	Comfortable neighbourhoods	E02002514	Middlesbrough 019	E06000002	Middlesbrough	8a1r	Industrial and Multi-ethnic	E12000001	North East	E92000001	England	794
E00060778	5b3	Self-Sufficient Retirement	E01012049	Middlesbrough 014A	5c	Comfortable neighbourhoods	E02002509	Middlesbrough 014	E06000002	Middlesbrough	8a1r	Industrial and Multi-ethnic	E12000001	North East	E92000001	England	795
E00060843	5b3	Self-Sufficient Retirement	E01012064	Middlesbrough 020C	8c	Comfortable suburbia	E02006811	Middlesbrough 020	E06000002	Middlesbrough	8a1r	Industrial and Multi-ethnic	E12000001	North East	E92000001	England	796
E00060855	5b3	Self-Sufficient Retirement	E01012067	Middlesbrough 017C	8b	Ageing suburbanites	E02002512	Middlesbrough 017	E06000002	Middlesbrough	8a1r	Industrial and Multi-ethnic	E12000001	North East	E92000001	England	797
E00060860	5b3	Self-Sufficient Retirement	E01012065	Middlesbrough 017A	8b	Ageing suburbanites	E02002512	Middlesbrough 017	E06000002	Middlesbrough	8a1r	Industrial and Multi-ethnic	E12000001	North East	E92000001	England	798
E00060557	6b3	Semi-Detached Ageing	E01012010	Middlesbrough 012D	8b	Ageing suburbanites	E02002507	Middlesbrough 012	E06000002	Middlesbrough	8a1r	Industrial and Multi-ethnic	E12000001	North East	E92000001	England	799
E00060558	6b3	Semi-Detached Ageing	E01012007	Middlesbrough 012A	8b	Ageing suburbanites	E02002507	Middlesbrough 012	E06000002	Middlesbrough	8a1r	Industrial and Multi-ethnic	E12000001	North East	E92000001	England	800
E00061358	4a1	Private Renting Young Families	E01033470	Redcar and Cleveland 022G	4c	Hampered neighbourhoods	E02006910	Redcar and Cleveland 022	E06000003	Redcar and Cleveland	6a2r	Mining Legacy	E12000001	North East	E92000001	England	801
E00061013	8c3	Renting Hard-Pressed Workers	E01012099	Redcar and Cleveland 010D	4a	Challenged white communities	E02002524	Redcar and Cleveland 010	E06000003	Redcar and Cleveland	6a2r	Mining Legacy	E12000001	North East	E92000001	England	802
E00061020	8c3	Renting Hard-Pressed Workers	E01012099	Redcar and Cleveland 010D	4a	Challenged white communities	E02002524	Redcar and Cleveland 010	E06000003	Redcar and Cleveland	6a2r	Mining Legacy	E12000001	North East	E92000001	England	803
E00061052	8c3	Renting Hard-Pressed Workers	E01032561	Redcar and Cleveland 003F	4a	Challenged white communities	E02002517	Redcar and Cleveland 003	E06000003	Redcar and Cleveland	6a2r	Mining Legacy	E12000001	North East	E92000001	England	804
E00061054	8c3	Renting Hard-Pressed Workers	E01012106	Redcar and Cleveland 003C	5d	Endeavouring social renters	E02002517	Redcar and Cleveland 003	E06000003	Redcar and Cleveland	6a2r	Mining Legacy	E12000001	North East	E92000001	England	805
E00061064	8c3	Renting Hard-Pressed Workers	E01012107	Redcar and Cleveland 003D	4a	Challenged white communities	E02002517	Redcar and Cleveland 003	E06000003	Redcar and Cleveland	6a2r	Mining Legacy	E12000001	North East	E92000001	England	806
E00061109	8c3	Renting Hard-Pressed Workers	E01012121	Redcar and Cleveland 018D	4a	Challenged white communities	E02002532	Redcar and Cleveland 018	E06000003	Redcar and Cleveland	6a2r	Mining Legacy	E12000001	North East	E92000001	England	807
E00061160	8c3	Renting Hard-Pressed Workers	E01012128	Redcar and Cleveland 005B	4a	Challenged white communities	E02002519	Redcar and Cleveland 005	E06000003	Redcar and Cleveland	6a2r	Mining Legacy	E12000001	North East	E92000001	England	808
E00061189	8c3	Renting Hard-Pressed Workers	E01012132	Redcar and Cleveland 016A	2d	Rural traits	E02002530	Redcar and Cleveland 016	E06000003	Redcar and Cleveland	6a2r	Mining Legacy	E12000001	North East	E92000001	England	809
E00061201	8c3	Renting Hard-Pressed Workers	E01012134	Redcar and Cleveland 016B	2d	Rural traits	E02002530	Redcar and Cleveland 016	E06000003	Redcar and Cleveland	6a2r	Mining Legacy	E12000001	North East	E92000001	England	810
E00061208	8c3	Renting Hard-Pressed Workers	E01033473	Redcar and Cleveland 013E	4a	Challenged white communities	E02002527	Redcar and Cleveland 013	E06000003	Redcar and Cleveland	6a2r	Mining Legacy	E12000001	North East	E92000001	England	811
E00061268	8c3	Renting Hard-Pressed Workers	E01012148	Redcar and Cleveland 021A	4a	Challenged white communities	E02006812	Redcar and Cleveland 021	E06000003	Redcar and Cleveland	6a2r	Mining Legacy	E12000001	North East	E92000001	England	812
E00061270	8c3	Renting Hard-Pressed Workers	E01012148	Redcar and Cleveland 021A	4a	Challenged white communities	E02006812	Redcar and Cleveland 021	E06000003	Redcar and Cleveland	6a2r	Mining Legacy	E12000001	North East	E92000001	England	813
E00061271	8c3	Renting Hard-Pressed Workers	E01012150	Redcar and Cleveland 021B	4a	Challenged white communities	E02006812	Redcar and Cleveland 021	E06000003	Redcar and Cleveland	6a2r	Mining Legacy	E12000001	North East	E92000001	England	814
E00061280	8c3	Renting Hard-Pressed Workers	E01012150	Redcar and Cleveland 021B	4a	Challenged white communities	E02006812	Redcar and Cleveland 021	E06000003	Redcar and Cleveland	6a2r	Mining Legacy	E12000001	North East	E92000001	England	815
E00061331	8c3	Renting Hard-Pressed Workers	E01012160	Redcar and Cleveland 007C	5a	Ageing urban communities	E02002521	Redcar and Cleveland 007	E06000003	Redcar and Cleveland	6a2r	Mining Legacy	E12000001	North East	E92000001	England	816
E00061363	8c3	Renting Hard-Pressed Workers	E01012168	Redcar and Cleveland 022C	5d	Endeavouring social renters	E02006910	Redcar and Cleveland 022	E06000003	Redcar and Cleveland	6a2r	Mining Legacy	E12000001	North East	E92000001	England	817
E00061374	8c3	Renting Hard-Pressed Workers	E01033470	Redcar and Cleveland 022G	4c	Hampered neighbourhoods	E02006910	Redcar and Cleveland 022	E06000003	Redcar and Cleveland	6a2r	Mining Legacy	E12000001	North East	E92000001	England	818
E00061440	8c3	Renting Hard-Pressed Workers	E01012181	Redcar and Cleveland 016D	5d	Endeavouring social renters	E02002530	Redcar and Cleveland 016	E06000003	Redcar and Cleveland	6a2r	Mining Legacy	E12000001	North East	E92000001	England	819
E00174135	8c3	Renting Hard-Pressed Workers	E01033473	Redcar and Cleveland 013E	4a	Challenged white communities	E02002527	Redcar and Cleveland 013	E06000003	Redcar and Cleveland	6a2r	Mining Legacy	E12000001	North East	E92000001	England	820
E00061074	1c2	Renting Rural Retirement	E01012109	Redcar and Cleveland 011B	5a	Ageing urban communities	E02002525	Redcar and Cleveland 011	E06000003	Redcar and Cleveland	6a2r	Mining Legacy	E12000001	North East	E92000001	England	821
E00061118	1c2	Renting Rural Retirement	E01012119	Redcar and Cleveland 018C	5e	Primary sector workers	E02002532	Redcar and Cleveland 018	E06000003	Redcar and Cleveland	6a2r	Mining Legacy	E12000001	North East	E92000001	England	822
E00061332	1c2	Renting Rural Retirement	E01012158	Redcar and Cleveland 007A	8b	Ageing suburbanites	E02002521	Redcar and Cleveland 007	E06000003	Redcar and Cleveland	6a2r	Mining Legacy	E12000001	North East	E92000001	England	823
E00061079	7d4	Retired City Hardship	E01012111	Redcar and Cleveland 011D	4a	Challenged white communities	E02002525	Redcar and Cleveland 011	E06000003	Redcar and Cleveland	6a2r	Mining Legacy	E12000001	North East	E92000001	England	824
E00061024	7d3	Retired Communal City Dwellers	E01012101	Redcar and Cleveland 001B	5a	Ageing urban communities	E02002515	Redcar and Cleveland 001	E06000003	Redcar and Cleveland	6a2r	Mining Legacy	E12000001	North East	E92000001	England	825
E00061028	7d3	Retired Communal City Dwellers	E01012101	Redcar and Cleveland 001B	5a	Ageing urban communities	E02002515	Redcar and Cleveland 001	E06000003	Redcar and Cleveland	6a2r	Mining Legacy	E12000001	North East	E92000001	England	826
E00061126	7d3	Retired Communal City Dwellers	E01012117	Redcar and Cleveland 018A	5a	Ageing urban communities	E02002532	Redcar and Cleveland 018	E06000003	Redcar and Cleveland	6a2r	Mining Legacy	E12000001	North East	E92000001	England	827
E00061127	7d3	Retired Communal City Dwellers	E01012117	Redcar and Cleveland 018A	5a	Ageing urban communities	E02002532	Redcar and Cleveland 018	E06000003	Redcar and Cleveland	6a2r	Mining Legacy	E12000001	North East	E92000001	England	828
E00061196	7d3	Retired Communal City Dwellers	E01012136	Redcar and Cleveland 013D	5a	Ageing urban communities	E02002527	Redcar and Cleveland 013	E06000003	Redcar and Cleveland	6a2r	Mining Legacy	E12000001	North East	E92000001	England	829
E00061317	7d3	Retired Communal City Dwellers	E01012159	Redcar and Cleveland 007B	4b	Constrained renters	E02002521	Redcar and Cleveland 007	E06000003	Redcar and Cleveland	6a2r	Mining Legacy	E12000001	North East	E92000001	England	830
E00061364	7d3	Retired Communal City Dwellers	E01012170	Redcar and Cleveland 022D	4a	Challenged white communities	E02006910	Redcar and Cleveland 022	E06000003	Redcar and Cleveland	6a2r	Mining Legacy	E12000001	North East	E92000001	England	831
E00061045	7d2	Retired Independent City Dwellers	E01012107	Redcar and Cleveland 003D	4a	Challenged white communities	E02002517	Redcar and Cleveland 003	E06000003	Redcar and Cleveland	6a2r	Mining Legacy	E12000001	North East	E92000001	England	832
E00061121	7d2	Retired Independent City Dwellers	E01012121	Redcar and Cleveland 018D	4a	Challenged white communities	E02002532	Redcar and Cleveland 018	E06000003	Redcar and Cleveland	6a2r	Mining Legacy	E12000001	North East	E92000001	England	833
E00061309	7d2	Retired Independent City Dwellers	E01012155	Redcar and Cleveland 006F	5c	Comfortable neighbourhoods	E02002520	Redcar and Cleveland 006	E06000003	Redcar and Cleveland	6a2r	Mining Legacy	E12000001	North East	E92000001	England	834
E00061185	1b1	Rural Life	E01012132	Redcar and Cleveland 016A	2d	Rural traits	E02002530	Redcar and Cleveland 016	E06000003	Redcar and Cleveland	6a2r	Mining Legacy	E12000001	North East	E92000001	England	835
E00061190	1b1	Rural Life	E01012134	Redcar and Cleveland 016B	2d	Rural traits	E02002530	Redcar and Cleveland 016	E06000003	Redcar and Cleveland	6a2r	Mining Legacy	E12000001	North East	E92000001	England	836
E00061191	1b1	Rural Life	E01012134	Redcar and Cleveland 016B	2d	Rural traits	E02002530	Redcar and Cleveland 016	E06000003	Redcar and Cleveland	6a2r	Mining Legacy	E12000001	North East	E92000001	England	837
E00061207	1b1	Rural Life	E01012134	Redcar and Cleveland 016B	2d	Rural traits	E02002530	Redcar and Cleveland 016	E06000003	Redcar and Cleveland	6a2r	Mining Legacy	E12000001	North East	E92000001	England	838
E00061218	1b1	Rural Life	E01012140	Redcar and Cleveland 006C	5d	Endeavouring social renters	E02002520	Redcar and Cleveland 006	E06000003	Redcar and Cleveland	6a2r	Mining Legacy	E12000001	North East	E92000001	England	839
E00061338	1b1	Rural Life	E01012162	Redcar and Cleveland 012A	5d	Endeavouring social renters	E02002526	Redcar and Cleveland 012	E06000003	Redcar and Cleveland	6a2r	Mining Legacy	E12000001	North East	E92000001	England	840
E00061346	1b1	Rural Life	E01012164	Redcar and Cleveland 012C	5d	Endeavouring social renters	E02002526	Redcar and Cleveland 012	E06000003	Redcar and Cleveland	6a2r	Mining Legacy	E12000001	North East	E92000001	England	841
E00061442	1b1	Rural Life	E01012181	Redcar and Cleveland 016D	5d	Endeavouring social renters	E02002530	Redcar and Cleveland 016	E06000003	Redcar and Cleveland	6a2r	Mining Legacy	E12000001	North East	E92000001	England	842
E00061203	1b2	Rural White-Collar Workers	E01012137	Redcar and Cleveland 016C	2d	Rural traits	E02002530	Redcar and Cleveland 016	E06000003	Redcar and Cleveland	6a2r	Mining Legacy	E12000001	North East	E92000001	England	843
E00061339	1b2	Rural White-Collar Workers	E01012164	Redcar and Cleveland 012C	5d	Endeavouring social renters	E02002526	Redcar and Cleveland 012	E06000003	Redcar and Cleveland	6a2r	Mining Legacy	E12000001	North East	E92000001	England	844
E00061027	5b3	Self-Sufficient Retirement	E01012102	Redcar and Cleveland 001C	4b	Constrained renters	E02002515	Redcar and Cleveland 001	E06000003	Redcar and Cleveland	6a2r	Mining Legacy	E12000001	North East	E92000001	England	845
E00061131	5b3	Self-Sufficient Retirement	E01012117	Redcar and Cleveland 018A	5a	Ageing urban communities	E02002532	Redcar and Cleveland 018	E06000003	Redcar and Cleveland	6a2r	Mining Legacy	E12000001	North East	E92000001	England	846
E00061133	5b3	Self-Sufficient Retirement	E01012118	Redcar and Cleveland 018B	5b	Aspiring urban households	E02002532	Redcar and Cleveland 018	E06000003	Redcar and Cleveland	6a2r	Mining Legacy	E12000001	North East	E92000001	England	847
E00061152	5b3	Self-Sufficient Retirement	E01033472	Redcar and Cleveland 019G	5b	Aspiring urban households	E02002533	Redcar and Cleveland 019	E06000003	Redcar and Cleveland	6a2r	Mining Legacy	E12000001	North East	E92000001	England	848
E00061153	5b3	Self-Sufficient Retirement	E01033472	Redcar and Cleveland 019G	5b	Aspiring urban households	E02002533	Redcar and Cleveland 019	E06000003	Redcar and Cleveland	6a2r	Mining Legacy	E12000001	North East	E92000001	England	849
E00061294	5b3	Self-Sufficient Retirement	E01012157	Redcar and Cleveland 006H	5a	Ageing urban communities	E02002520	Redcar and Cleveland 006	E06000003	Redcar and Cleveland	6a2r	Mining Legacy	E12000001	North East	E92000001	England	850
E00174134	6a2	Comfortable Suburbia	E01012180	Redcar and Cleveland 004E	8b	Ageing suburbanites	E02002518	Redcar and Cleveland 004	E06000003	Redcar and Cleveland	6a2r	Mining Legacy	E12000001	North East	E92000001	England	851
E00061169	8b2	Hard-Pressed Rented Terraces	E01012127	Redcar and Cleveland 005A	4a	Challenged white communities	E02002519	Redcar and Cleveland 005	E06000003	Redcar and Cleveland	6a2r	Mining Legacy	E12000001	North East	E92000001	England	852
E00061251	8b1	Deprived Blue-Collar Terraces	E01012145	Redcar and Cleveland 015B	5d	Endeavouring social renters	E02002529	Redcar and Cleveland 015	E06000003	Redcar and Cleveland	6a2r	Mining Legacy	E12000001	North East	E92000001	England	853
E00061068	5b2	Communal Retirement	E01012109	Redcar and Cleveland 011B	5a	Ageing urban communities	E02002525	Redcar and Cleveland 011	E06000003	Redcar and Cleveland	6a2r	Mining Legacy	E12000001	North East	E92000001	England	854
E00061252	8b1	Deprived Blue-Collar Terraces	E01012145	Redcar and Cleveland 015B	5d	Endeavouring social renters	E02002529	Redcar and Cleveland 015	E06000003	Redcar and Cleveland	6a2r	Mining Legacy	E12000001	North East	E92000001	England	855
E00061115	5b2	Communal Retirement	E01012120	Redcar and Cleveland 020A	2a	Ageing rural neighbourhoods	E02002534	Redcar and Cleveland 020	E06000003	Redcar and Cleveland	6a2r	Mining Legacy	E12000001	North East	E92000001	England	856
E00061256	8b1	Deprived Blue-Collar Terraces	E01012145	Redcar and Cleveland 015B	5d	Endeavouring social renters	E02002529	Redcar and Cleveland 015	E06000003	Redcar and Cleveland	6a2r	Mining Legacy	E12000001	North East	E92000001	England	857
E00061157	5b2	Communal Retirement	E01032549	Redcar and Cleveland 019F	8a	Affluent communities	E02002533	Redcar and Cleveland 019	E06000003	Redcar and Cleveland	6a2r	Mining Legacy	E12000001	North East	E92000001	England	858
E00061342	8b1	Deprived Blue-Collar Terraces	E01012162	Redcar and Cleveland 012A	5d	Endeavouring social renters	E02002526	Redcar and Cleveland 012	E06000003	Redcar and Cleveland	6a2r	Mining Legacy	E12000001	North East	E92000001	England	859
E00061304	5b2	Communal Retirement	E01012157	Redcar and Cleveland 006H	5a	Ageing urban communities	E02002520	Redcar and Cleveland 006	E06000003	Redcar and Cleveland	6a2r	Mining Legacy	E12000001	North East	E92000001	England	860
E00061328	5b2	Communal Retirement	E01012161	Redcar and Cleveland 007D	5a	Ageing urban communities	E02002521	Redcar and Cleveland 007	E06000003	Redcar and Cleveland	6a2r	Mining Legacy	E12000001	North East	E92000001	England	861
E00061333	5b2	Communal Retirement	E01012161	Redcar and Cleveland 007D	5a	Ageing urban communities	E02002521	Redcar and Cleveland 007	E06000003	Redcar and Cleveland	6a2r	Mining Legacy	E12000001	North East	E92000001	England	862
E00061378	5b2	Communal Retirement	E01033470	Redcar and Cleveland 022G	4c	Hampered neighbourhoods	E02006910	Redcar and Cleveland 022	E06000003	Redcar and Cleveland	6a2r	Mining Legacy	E12000001	North East	E92000001	England	863
E00061419	5b2	Communal Retirement	E01012179	Redcar and Cleveland 004D	8b	Ageing suburbanites	E02002518	Redcar and Cleveland 004	E06000003	Redcar and Cleveland	6a2r	Mining Legacy	E12000001	North East	E92000001	England	864
E00061050	7c2	Constrained Young Families	E01012107	Redcar and Cleveland 003D	4a	Challenged white communities	E02002517	Redcar and Cleveland 003	E06000003	Redcar and Cleveland	6a2r	Mining Legacy	E12000001	North East	E92000001	England	865
E00061083	7c2	Constrained Young Families	E01012112	Redcar and Cleveland 015A	4a	Challenged white communities	E02002529	Redcar and Cleveland 015	E06000003	Redcar and Cleveland	6a2r	Mining Legacy	E12000001	North East	E92000001	England	866
E00061085	7c2	Constrained Young Families	E01012112	Redcar and Cleveland 015A	4a	Challenged white communities	E02002529	Redcar and Cleveland 015	E06000003	Redcar and Cleveland	6a2r	Mining Legacy	E12000001	North East	E92000001	England	867
E00061086	7c2	Constrained Young Families	E01012112	Redcar and Cleveland 015A	4a	Challenged white communities	E02002529	Redcar and Cleveland 015	E06000003	Redcar and Cleveland	6a2r	Mining Legacy	E12000001	North East	E92000001	England	868
E00061087	7c2	Constrained Young Families	E01012112	Redcar and Cleveland 015A	4a	Challenged white communities	E02002529	Redcar and Cleveland 015	E06000003	Redcar and Cleveland	6a2r	Mining Legacy	E12000001	North East	E92000001	England	869
E00061088	7c2	Constrained Young Families	E01012112	Redcar and Cleveland 015A	4a	Challenged white communities	E02002529	Redcar and Cleveland 015	E06000003	Redcar and Cleveland	6a2r	Mining Legacy	E12000001	North East	E92000001	England	870
E00061089	7c2	Constrained Young Families	E01012112	Redcar and Cleveland 015A	4a	Challenged white communities	E02002529	Redcar and Cleveland 015	E06000003	Redcar and Cleveland	6a2r	Mining Legacy	E12000001	North East	E92000001	England	871
E00061106	7c2	Constrained Young Families	E01012114	Redcar and Cleveland 009B	4a	Challenged white communities	E02002523	Redcar and Cleveland 009	E06000003	Redcar and Cleveland	6a2r	Mining Legacy	E12000001	North East	E92000001	England	872
E00061161	7c2	Constrained Young Families	E01012127	Redcar and Cleveland 005A	4a	Challenged white communities	E02002519	Redcar and Cleveland 005	E06000003	Redcar and Cleveland	6a2r	Mining Legacy	E12000001	North East	E92000001	England	873
E00061164	7c2	Constrained Young Families	E01012131	Redcar and Cleveland 005E	4a	Challenged white communities	E02002519	Redcar and Cleveland 005	E06000003	Redcar and Cleveland	6a2r	Mining Legacy	E12000001	North East	E92000001	England	874
E00061171	7c2	Constrained Young Families	E01012127	Redcar and Cleveland 005A	4a	Challenged white communities	E02002519	Redcar and Cleveland 005	E06000003	Redcar and Cleveland	6a2r	Mining Legacy	E12000001	North East	E92000001	England	875
E00061303	6b3	Semi-Detached Ageing	E01012156	Redcar and Cleveland 006G	8b	Ageing suburbanites	E02002520	Redcar and Cleveland 006	E06000003	Redcar and Cleveland	6a2r	Mining Legacy	E12000001	North East	E92000001	England	876
E00061210	8b2	Hard-Pressed Rented Terraces	E01033473	Redcar and Cleveland 013E	4a	Challenged white communities	E02002527	Redcar and Cleveland 013	E06000003	Redcar and Cleveland	6a2r	Mining Legacy	E12000001	North East	E92000001	England	877
E00061011	8a1	Industrious Transitions	E01012098	Redcar and Cleveland 010C	5d	Endeavouring social renters	E02002524	Redcar and Cleveland 010	E06000003	Redcar and Cleveland	6a2r	Mining Legacy	E12000001	North East	E92000001	England	878
E00061179	7c2	Constrained Young Families	E01012127	Redcar and Cleveland 005A	4a	Challenged white communities	E02002519	Redcar and Cleveland 005	E06000003	Redcar and Cleveland	6a2r	Mining Legacy	E12000001	North East	E92000001	England	879
E00061187	7c2	Constrained Young Families	E01012132	Redcar and Cleveland 016A	2d	Rural traits	E02002530	Redcar and Cleveland 016	E06000003	Redcar and Cleveland	6a2r	Mining Legacy	E12000001	North East	E92000001	England	880
E00061234	7c2	Constrained Young Families	E01012143	Redcar and Cleveland 002C	4a	Challenged white communities	E02002516	Redcar and Cleveland 002	E06000003	Redcar and Cleveland	6a2r	Mining Legacy	E12000001	North East	E92000001	England	881
E00061263	7c2	Constrained Young Families	E01012148	Redcar and Cleveland 021A	4a	Challenged white communities	E02006812	Redcar and Cleveland 021	E06000003	Redcar and Cleveland	6a2r	Mining Legacy	E12000001	North East	E92000001	England	882
E00061404	7c2	Constrained Young Families	E01012175	Redcar and Cleveland 009E	4a	Challenged white communities	E02002523	Redcar and Cleveland 009	E06000003	Redcar and Cleveland	6a2r	Mining Legacy	E12000001	North East	E92000001	England	883
E00061405	7c2	Constrained Young Families	E01012175	Redcar and Cleveland 009E	4a	Challenged white communities	E02002523	Redcar and Cleveland 009	E06000003	Redcar and Cleveland	6a2r	Mining Legacy	E12000001	North East	E92000001	England	884
E00174123	7c2	Constrained Young Families	E01033470	Redcar and Cleveland 022G	4c	Hampered neighbourhoods	E02006910	Redcar and Cleveland 022	E06000003	Redcar and Cleveland	6a2r	Mining Legacy	E12000001	North East	E92000001	England	885
E00060999	8b1	Deprived Blue-Collar Terraces	E01012096	Redcar and Cleveland 013A	4a	Challenged white communities	E02002527	Redcar and Cleveland 013	E06000003	Redcar and Cleveland	6a2r	Mining Legacy	E12000001	North East	E92000001	England	886
E00061001	8b1	Deprived Blue-Collar Terraces	E01012096	Redcar and Cleveland 013A	4a	Challenged white communities	E02002527	Redcar and Cleveland 013	E06000003	Redcar and Cleveland	6a2r	Mining Legacy	E12000001	North East	E92000001	England	887
E00061002	8b1	Deprived Blue-Collar Terraces	E01012096	Redcar and Cleveland 013A	4a	Challenged white communities	E02002527	Redcar and Cleveland 013	E06000003	Redcar and Cleveland	6a2r	Mining Legacy	E12000001	North East	E92000001	England	888
E00061003	8b1	Deprived Blue-Collar Terraces	E01012096	Redcar and Cleveland 013A	4a	Challenged white communities	E02002527	Redcar and Cleveland 013	E06000003	Redcar and Cleveland	6a2r	Mining Legacy	E12000001	North East	E92000001	England	889
E00061014	8b1	Deprived Blue-Collar Terraces	E01012099	Redcar and Cleveland 010D	4a	Challenged white communities	E02002524	Redcar and Cleveland 010	E06000003	Redcar and Cleveland	6a2r	Mining Legacy	E12000001	North East	E92000001	England	890
E00061015	8b1	Deprived Blue-Collar Terraces	E01012099	Redcar and Cleveland 010D	4a	Challenged white communities	E02002524	Redcar and Cleveland 010	E06000003	Redcar and Cleveland	6a2r	Mining Legacy	E12000001	North East	E92000001	England	891
E00061026	8b1	Deprived Blue-Collar Terraces	E01012102	Redcar and Cleveland 001C	4b	Constrained renters	E02002515	Redcar and Cleveland 001	E06000003	Redcar and Cleveland	6a2r	Mining Legacy	E12000001	North East	E92000001	England	892
E00061030	8b1	Deprived Blue-Collar Terraces	E01012102	Redcar and Cleveland 001C	4b	Constrained renters	E02002515	Redcar and Cleveland 001	E06000003	Redcar and Cleveland	6a2r	Mining Legacy	E12000001	North East	E92000001	England	893
E00061031	8b1	Deprived Blue-Collar Terraces	E01012102	Redcar and Cleveland 001C	4b	Constrained renters	E02002515	Redcar and Cleveland 001	E06000003	Redcar and Cleveland	6a2r	Mining Legacy	E12000001	North East	E92000001	England	894
E00061322	5b3	Self-Sufficient Retirement	E01012160	Redcar and Cleveland 007C	5a	Ageing urban communities	E02002521	Redcar and Cleveland 007	E06000003	Redcar and Cleveland	6a2r	Mining Legacy	E12000001	North East	E92000001	England	895
E00061032	8b1	Deprived Blue-Collar Terraces	E01012102	Redcar and Cleveland 001C	4b	Constrained renters	E02002515	Redcar and Cleveland 001	E06000003	Redcar and Cleveland	6a2r	Mining Legacy	E12000001	North East	E92000001	England	896
E00061040	8b1	Deprived Blue-Collar Terraces	E01012105	Redcar and Cleveland 002A	5d	Endeavouring social renters	E02002516	Redcar and Cleveland 002	E06000003	Redcar and Cleveland	6a2r	Mining Legacy	E12000001	North East	E92000001	England	897
E00061042	8b1	Deprived Blue-Collar Terraces	E01012105	Redcar and Cleveland 002A	5d	Endeavouring social renters	E02002516	Redcar and Cleveland 002	E06000003	Redcar and Cleveland	6a2r	Mining Legacy	E12000001	North East	E92000001	England	898
E00061075	8b1	Deprived Blue-Collar Terraces	E01012110	Redcar and Cleveland 011C	5b	Aspiring urban households	E02002525	Redcar and Cleveland 011	E06000003	Redcar and Cleveland	6a2r	Mining Legacy	E12000001	North East	E92000001	England	899
E00061080	8b1	Deprived Blue-Collar Terraces	E01012110	Redcar and Cleveland 011C	5b	Aspiring urban households	E02002525	Redcar and Cleveland 011	E06000003	Redcar and Cleveland	6a2r	Mining Legacy	E12000001	North East	E92000001	England	900
E00061110	8b1	Deprived Blue-Collar Terraces	E01012118	Redcar and Cleveland 018B	5b	Aspiring urban households	E02002532	Redcar and Cleveland 018	E06000003	Redcar and Cleveland	6a2r	Mining Legacy	E12000001	North East	E92000001	England	901
E00061134	8b1	Deprived Blue-Collar Terraces	E01012118	Redcar and Cleveland 018B	5b	Aspiring urban households	E02002532	Redcar and Cleveland 018	E06000003	Redcar and Cleveland	6a2r	Mining Legacy	E12000001	North East	E92000001	England	902
E00061147	8b1	Deprived Blue-Collar Terraces	E01033472	Redcar and Cleveland 019G	5b	Aspiring urban households	E02002533	Redcar and Cleveland 019	E06000003	Redcar and Cleveland	6a2r	Mining Legacy	E12000001	North East	E92000001	England	903
E00061192	8b1	Deprived Blue-Collar Terraces	E01012136	Redcar and Cleveland 013D	5a	Ageing urban communities	E02002527	Redcar and Cleveland 013	E06000003	Redcar and Cleveland	6a2r	Mining Legacy	E12000001	North East	E92000001	England	904
E00061193	8b1	Deprived Blue-Collar Terraces	E01033473	Redcar and Cleveland 013E	4a	Challenged white communities	E02002527	Redcar and Cleveland 013	E06000003	Redcar and Cleveland	6a2r	Mining Legacy	E12000001	North East	E92000001	England	905
E00061194	8b1	Deprived Blue-Collar Terraces	E01033473	Redcar and Cleveland 013E	4a	Challenged white communities	E02002527	Redcar and Cleveland 013	E06000003	Redcar and Cleveland	6a2r	Mining Legacy	E12000001	North East	E92000001	England	906
E00061204	8b1	Deprived Blue-Collar Terraces	E01012136	Redcar and Cleveland 013D	5a	Ageing urban communities	E02002527	Redcar and Cleveland 013	E06000003	Redcar and Cleveland	6a2r	Mining Legacy	E12000001	North East	E92000001	England	907
E00061219	8b1	Deprived Blue-Collar Terraces	E01012140	Redcar and Cleveland 006C	5d	Endeavouring social renters	E02002520	Redcar and Cleveland 006	E06000003	Redcar and Cleveland	6a2r	Mining Legacy	E12000001	North East	E92000001	England	908
E00061230	8b1	Deprived Blue-Collar Terraces	E01012140	Redcar and Cleveland 006C	5d	Endeavouring social renters	E02002520	Redcar and Cleveland 006	E06000003	Redcar and Cleveland	6a2r	Mining Legacy	E12000001	North East	E92000001	England	909
E00061325	5b3	Self-Sufficient Retirement	E01012161	Redcar and Cleveland 007D	5a	Ageing urban communities	E02002521	Redcar and Cleveland 007	E06000003	Redcar and Cleveland	6a2r	Mining Legacy	E12000001	North East	E92000001	England	910
E00061345	8b1	Deprived Blue-Collar Terraces	E01012162	Redcar and Cleveland 012A	5d	Endeavouring social renters	E02002526	Redcar and Cleveland 012	E06000003	Redcar and Cleveland	6a2r	Mining Legacy	E12000001	North East	E92000001	England	911
E00061298	5a1	White Professionals	E01012157	Redcar and Cleveland 006H	5a	Ageing urban communities	E02002520	Redcar and Cleveland 006	E06000003	Redcar and Cleveland	6a2r	Mining Legacy	E12000001	North East	E92000001	England	912
E00061305	6b3	Semi-Detached Ageing	E01012154	Redcar and Cleveland 006E	8b	Ageing suburbanites	E02002520	Redcar and Cleveland 006	E06000003	Redcar and Cleveland	6a2r	Mining Legacy	E12000001	North East	E92000001	England	913
E00061443	8b1	Deprived Blue-Collar Terraces	E01012181	Redcar and Cleveland 016D	5d	Endeavouring social renters	E02002530	Redcar and Cleveland 016	E06000003	Redcar and Cleveland	6a2r	Mining Legacy	E12000001	North East	E92000001	England	914
E00061306	6b3	Semi-Detached Ageing	E01012154	Redcar and Cleveland 006E	8b	Ageing suburbanites	E02002520	Redcar and Cleveland 006	E06000003	Redcar and Cleveland	6a2r	Mining Legacy	E12000001	North East	E92000001	England	915
E00061211	8b2	Hard-Pressed Rented Terraces	E01033473	Redcar and Cleveland 013E	4a	Challenged white communities	E02002527	Redcar and Cleveland 013	E06000003	Redcar and Cleveland	6a2r	Mining Legacy	E12000001	North East	E92000001	England	916
E00061041	8a1	Industrious Transitions	E01012105	Redcar and Cleveland 002A	5d	Endeavouring social renters	E02002516	Redcar and Cleveland 002	E06000003	Redcar and Cleveland	6a2r	Mining Legacy	E12000001	North East	E92000001	England	917
E00061395	5b3	Self-Sufficient Retirement	E01012173	Redcar and Cleveland 022E	5d	Endeavouring social renters	E02006910	Redcar and Cleveland 022	E06000003	Redcar and Cleveland	6a2r	Mining Legacy	E12000001	North East	E92000001	England	918
E00061445	8b1	Deprived Blue-Collar Terraces	E01012184	Redcar and Cleveland 001D	5d	Endeavouring social renters	E02002515	Redcar and Cleveland 001	E06000003	Redcar and Cleveland	6a2r	Mining Legacy	E12000001	North East	E92000001	England	919
E00061245	8b2	Hard-Pressed Rented Terraces	E01012142	Redcar and Cleveland 002B	5d	Endeavouring social renters	E02002516	Redcar and Cleveland 002	E06000003	Redcar and Cleveland	6a2r	Mining Legacy	E12000001	North East	E92000001	England	920
E00061307	6b3	Semi-Detached Ageing	E01012154	Redcar and Cleveland 006E	8b	Ageing suburbanites	E02002520	Redcar and Cleveland 006	E06000003	Redcar and Cleveland	6a2r	Mining Legacy	E12000001	North East	E92000001	England	921
E00061326	5a1	White Professionals	E01012161	Redcar and Cleveland 007D	5a	Ageing urban communities	E02002521	Redcar and Cleveland 007	E06000003	Redcar and Cleveland	6a2r	Mining Legacy	E12000001	North East	E92000001	England	922
E00061460	8b1	Deprived Blue-Collar Terraces	E01012184	Redcar and Cleveland 001D	5d	Endeavouring social renters	E02002515	Redcar and Cleveland 001	E06000003	Redcar and Cleveland	6a2r	Mining Legacy	E12000001	North East	E92000001	England	923
E00061353	8b2	Hard-Pressed Rented Terraces	E01012165	Redcar and Cleveland 012D	5d	Endeavouring social renters	E02002526	Redcar and Cleveland 012	E06000003	Redcar and Cleveland	6a2r	Mining Legacy	E12000001	North East	E92000001	England	924
E00061457	8b2	Hard-Pressed Rented Terraces	E01012185	Redcar and Cleveland 004F	5d	Endeavouring social renters	E02002518	Redcar and Cleveland 004	E06000003	Redcar and Cleveland	6a2r	Mining Legacy	E12000001	North East	E92000001	England	925
E00165776	8b2	Hard-Pressed Rented Terraces	E01012171	Redcar and Cleveland 011E	4a	Challenged white communities	E02002525	Redcar and Cleveland 011	E06000003	Redcar and Cleveland	6a2r	Mining Legacy	E12000001	North East	E92000001	England	926
E00061004	8a2	Industrious Hardship	E01012097	Redcar and Cleveland 010B	5d	Endeavouring social renters	E02002524	Redcar and Cleveland 010	E06000003	Redcar and Cleveland	6a2r	Mining Legacy	E12000001	North East	E92000001	England	927
E00061012	8a2	Industrious Hardship	E01012097	Redcar and Cleveland 010B	5d	Endeavouring social renters	E02002524	Redcar and Cleveland 010	E06000003	Redcar and Cleveland	6a2r	Mining Legacy	E12000001	North East	E92000001	England	928
E00061046	8a2	Industrious Hardship	E01012107	Redcar and Cleveland 003D	4a	Challenged white communities	E02002517	Redcar and Cleveland 003	E06000003	Redcar and Cleveland	6a2r	Mining Legacy	E12000001	North East	E92000001	England	929
E00061047	8a2	Industrious Hardship	E01012106	Redcar and Cleveland 003C	5d	Endeavouring social renters	E02002517	Redcar and Cleveland 003	E06000003	Redcar and Cleveland	6a2r	Mining Legacy	E12000001	North East	E92000001	England	930
E00061048	8a2	Industrious Hardship	E01012107	Redcar and Cleveland 003D	4a	Challenged white communities	E02002517	Redcar and Cleveland 003	E06000003	Redcar and Cleveland	6a2r	Mining Legacy	E12000001	North East	E92000001	England	931
E00061058	8a2	Industrious Hardship	E01032561	Redcar and Cleveland 003F	4a	Challenged white communities	E02002517	Redcar and Cleveland 003	E06000003	Redcar and Cleveland	6a2r	Mining Legacy	E12000001	North East	E92000001	England	932
E00061062	8a2	Industrious Hardship	E01012105	Redcar and Cleveland 002A	5d	Endeavouring social renters	E02002516	Redcar and Cleveland 002	E06000003	Redcar and Cleveland	6a2r	Mining Legacy	E12000001	North East	E92000001	England	933
E00061081	8a2	Industrious Hardship	E01012111	Redcar and Cleveland 011D	4a	Challenged white communities	E02002525	Redcar and Cleveland 011	E06000003	Redcar and Cleveland	6a2r	Mining Legacy	E12000001	North East	E92000001	England	934
E00061095	8a2	Industrious Hardship	E01033471	Redcar and Cleveland 009F	4a	Challenged white communities	E02002523	Redcar and Cleveland 009	E06000003	Redcar and Cleveland	6a2r	Mining Legacy	E12000001	North East	E92000001	England	935
E00061096	8a2	Industrious Hardship	E01033471	Redcar and Cleveland 009F	4a	Challenged white communities	E02002523	Redcar and Cleveland 009	E06000003	Redcar and Cleveland	6a2r	Mining Legacy	E12000001	North East	E92000001	England	936
E00061099	8a2	Industrious Hardship	E01033471	Redcar and Cleveland 009F	4a	Challenged white communities	E02002523	Redcar and Cleveland 009	E06000003	Redcar and Cleveland	6a2r	Mining Legacy	E12000001	North East	E92000001	England	937
E00061104	8a2	Industrious Hardship	E01012113	Redcar and Cleveland 009A	4a	Challenged white communities	E02002523	Redcar and Cleveland 009	E06000003	Redcar and Cleveland	6a2r	Mining Legacy	E12000001	North East	E92000001	England	938
E00061124	8a2	Industrious Hardship	E01012121	Redcar and Cleveland 018D	4a	Challenged white communities	E02002532	Redcar and Cleveland 018	E06000003	Redcar and Cleveland	6a2r	Mining Legacy	E12000001	North East	E92000001	England	939
E00174126	5b3	Self-Sufficient Retirement	E01012119	Redcar and Cleveland 018C	5e	Primary sector workers	E02002532	Redcar and Cleveland 018	E06000003	Redcar and Cleveland	6a2r	Mining Legacy	E12000001	North East	E92000001	England	940
E00061065	8a1	Industrious Transitions	E01012110	Redcar and Cleveland 011C	5b	Aspiring urban households	E02002525	Redcar and Cleveland 011	E06000003	Redcar and Cleveland	6a2r	Mining Legacy	E12000001	North East	E92000001	England	941
E00061132	8a2	Industrious Hardship	E01012119	Redcar and Cleveland 018C	5e	Primary sector workers	E02002532	Redcar and Cleveland 018	E06000003	Redcar and Cleveland	6a2r	Mining Legacy	E12000001	North East	E92000001	England	942
E00061173	8a2	Industrious Hardship	E01012128	Redcar and Cleveland 005B	4a	Challenged white communities	E02002519	Redcar and Cleveland 005	E06000003	Redcar and Cleveland	6a2r	Mining Legacy	E12000001	North East	E92000001	England	943
E00061181	8a2	Industrious Hardship	E01012128	Redcar and Cleveland 005B	4a	Challenged white communities	E02002519	Redcar and Cleveland 005	E06000003	Redcar and Cleveland	6a2r	Mining Legacy	E12000001	North East	E92000001	England	944
E00061206	8a2	Industrious Hardship	E01012137	Redcar and Cleveland 016C	2d	Rural traits	E02002530	Redcar and Cleveland 016	E06000003	Redcar and Cleveland	6a2r	Mining Legacy	E12000001	North East	E92000001	England	945
E00061239	8a2	Industrious Hardship	E01012142	Redcar and Cleveland 002B	5d	Endeavouring social renters	E02002516	Redcar and Cleveland 002	E06000003	Redcar and Cleveland	6a2r	Mining Legacy	E12000001	North East	E92000001	England	946
E00061241	8a2	Industrious Hardship	E01012144	Redcar and Cleveland 002D	5d	Endeavouring social renters	E02002516	Redcar and Cleveland 002	E06000003	Redcar and Cleveland	6a2r	Mining Legacy	E12000001	North East	E92000001	England	947
E00061242	8a2	Industrious Hardship	E01012142	Redcar and Cleveland 002B	5d	Endeavouring social renters	E02002516	Redcar and Cleveland 002	E06000003	Redcar and Cleveland	6a2r	Mining Legacy	E12000001	North East	E92000001	England	948
E00061243	8a2	Industrious Hardship	E01012142	Redcar and Cleveland 002B	5d	Endeavouring social renters	E02002516	Redcar and Cleveland 002	E06000003	Redcar and Cleveland	6a2r	Mining Legacy	E12000001	North East	E92000001	England	949
E00061244	8a2	Industrious Hardship	E01012142	Redcar and Cleveland 002B	5d	Endeavouring social renters	E02002516	Redcar and Cleveland 002	E06000003	Redcar and Cleveland	6a2r	Mining Legacy	E12000001	North East	E92000001	England	950
E00061254	8a2	Industrious Hardship	E01012145	Redcar and Cleveland 015B	5d	Endeavouring social renters	E02002529	Redcar and Cleveland 015	E06000003	Redcar and Cleveland	6a2r	Mining Legacy	E12000001	North East	E92000001	England	951
E00061275	8a2	Industrious Hardship	E01032594	Redcar and Cleveland 021E	5c	Comfortable neighbourhoods	E02006812	Redcar and Cleveland 021	E06000003	Redcar and Cleveland	6a2r	Mining Legacy	E12000001	North East	E92000001	England	952
E00061296	8a2	Industrious Hardship	E01012157	Redcar and Cleveland 006H	5a	Ageing urban communities	E02002520	Redcar and Cleveland 006	E06000003	Redcar and Cleveland	6a2r	Mining Legacy	E12000001	North East	E92000001	England	953
E00061301	8a2	Industrious Hardship	E01012155	Redcar and Cleveland 006F	5c	Comfortable neighbourhoods	E02002520	Redcar and Cleveland 006	E06000003	Redcar and Cleveland	6a2r	Mining Legacy	E12000001	North East	E92000001	England	954
E00061337	8a2	Industrious Hardship	E01012164	Redcar and Cleveland 012C	5d	Endeavouring social renters	E02002526	Redcar and Cleveland 012	E06000003	Redcar and Cleveland	6a2r	Mining Legacy	E12000001	North East	E92000001	England	955
E00061350	8a2	Industrious Hardship	E01012165	Redcar and Cleveland 012D	5d	Endeavouring social renters	E02002526	Redcar and Cleveland 012	E06000003	Redcar and Cleveland	6a2r	Mining Legacy	E12000001	North East	E92000001	England	956
E00061359	8a2	Industrious Hardship	E01012168	Redcar and Cleveland 022C	5d	Endeavouring social renters	E02006910	Redcar and Cleveland 022	E06000003	Redcar and Cleveland	6a2r	Mining Legacy	E12000001	North East	E92000001	England	957
E00061360	8a2	Industrious Hardship	E01012168	Redcar and Cleveland 022C	5d	Endeavouring social renters	E02006910	Redcar and Cleveland 022	E06000003	Redcar and Cleveland	6a2r	Mining Legacy	E12000001	North East	E92000001	England	958
E00061361	8a2	Industrious Hardship	E01012167	Redcar and Cleveland 022B	5d	Endeavouring social renters	E02006910	Redcar and Cleveland 022	E06000003	Redcar and Cleveland	6a2r	Mining Legacy	E12000001	North East	E92000001	England	959
E00061362	8a2	Industrious Hardship	E01012168	Redcar and Cleveland 022C	5d	Endeavouring social renters	E02006910	Redcar and Cleveland 022	E06000003	Redcar and Cleveland	6a2r	Mining Legacy	E12000001	North East	E92000001	England	960
E00061365	8a2	Industrious Hardship	E01012170	Redcar and Cleveland 022D	4a	Challenged white communities	E02006910	Redcar and Cleveland 022	E06000003	Redcar and Cleveland	6a2r	Mining Legacy	E12000001	North East	E92000001	England	961
E00061379	8a2	Industrious Hardship	E01012167	Redcar and Cleveland 022B	5d	Endeavouring social renters	E02006910	Redcar and Cleveland 022	E06000003	Redcar and Cleveland	6a2r	Mining Legacy	E12000001	North East	E92000001	England	962
E00061380	8a2	Industrious Hardship	E01012167	Redcar and Cleveland 022B	5d	Endeavouring social renters	E02006910	Redcar and Cleveland 022	E06000003	Redcar and Cleveland	6a2r	Mining Legacy	E12000001	North East	E92000001	England	963
E00061381	8a2	Industrious Hardship	E01012168	Redcar and Cleveland 022C	5d	Endeavouring social renters	E02006910	Redcar and Cleveland 022	E06000003	Redcar and Cleveland	6a2r	Mining Legacy	E12000001	North East	E92000001	England	964
E00061386	8a2	Industrious Hardship	E01012175	Redcar and Cleveland 009E	4a	Challenged white communities	E02002523	Redcar and Cleveland 009	E06000003	Redcar and Cleveland	6a2r	Mining Legacy	E12000001	North East	E92000001	England	965
E00061387	8a2	Industrious Hardship	E01012171	Redcar and Cleveland 011E	4a	Challenged white communities	E02002525	Redcar and Cleveland 011	E06000003	Redcar and Cleveland	6a2r	Mining Legacy	E12000001	North East	E92000001	England	966
E00061388	8a2	Industrious Hardship	E01012172	Redcar and Cleveland 011F	5d	Endeavouring social renters	E02002525	Redcar and Cleveland 011	E06000003	Redcar and Cleveland	6a2r	Mining Legacy	E12000001	North East	E92000001	England	967
E00061456	8a2	Industrious Hardship	E01012185	Redcar and Cleveland 004F	5d	Endeavouring social renters	E02002518	Redcar and Cleveland 004	E06000003	Redcar and Cleveland	6a2r	Mining Legacy	E12000001	North East	E92000001	England	968
E00165774	8a2	Industrious Hardship	E01012108	Redcar and Cleveland 011A	5d	Endeavouring social renters	E02002525	Redcar and Cleveland 011	E06000003	Redcar and Cleveland	6a2r	Mining Legacy	E12000001	North East	E92000001	England	969
E00061006	8a1	Industrious Transitions	E01012098	Redcar and Cleveland 010C	5d	Endeavouring social renters	E02002524	Redcar and Cleveland 010	E06000003	Redcar and Cleveland	6a2r	Mining Legacy	E12000001	North East	E92000001	England	970
E00061008	8a1	Industrious Transitions	E01012098	Redcar and Cleveland 010C	5d	Endeavouring social renters	E02002524	Redcar and Cleveland 010	E06000003	Redcar and Cleveland	6a2r	Mining Legacy	E12000001	North East	E92000001	England	971
E00061312	6b3	Semi-Detached Ageing	E01012156	Redcar and Cleveland 006G	8b	Ageing suburbanites	E02002520	Redcar and Cleveland 006	E06000003	Redcar and Cleveland	6a2r	Mining Legacy	E12000001	North East	E92000001	England	972
E00061314	6b3	Semi-Detached Ageing	E01012156	Redcar and Cleveland 006G	8b	Ageing suburbanites	E02002520	Redcar and Cleveland 006	E06000003	Redcar and Cleveland	6a2r	Mining Legacy	E12000001	North East	E92000001	England	973
E00061327	6b3	Semi-Detached Ageing	E01012158	Redcar and Cleveland 007A	8b	Ageing suburbanites	E02002521	Redcar and Cleveland 007	E06000003	Redcar and Cleveland	6a2r	Mining Legacy	E12000001	North East	E92000001	England	974
E00061336	6b3	Semi-Detached Ageing	E01012163	Redcar and Cleveland 012B	8b	Ageing suburbanites	E02002526	Redcar and Cleveland 012	E06000003	Redcar and Cleveland	6a2r	Mining Legacy	E12000001	North East	E92000001	England	975
E00061340	6b3	Semi-Detached Ageing	E01012162	Redcar and Cleveland 012A	5d	Endeavouring social renters	E02002526	Redcar and Cleveland 012	E06000003	Redcar and Cleveland	6a2r	Mining Legacy	E12000001	North East	E92000001	England	976
E00061348	6b3	Semi-Detached Ageing	E01012163	Redcar and Cleveland 012B	8b	Ageing suburbanites	E02002526	Redcar and Cleveland 012	E06000003	Redcar and Cleveland	6a2r	Mining Legacy	E12000001	North East	E92000001	England	977
E00061349	6b3	Semi-Detached Ageing	E01012163	Redcar and Cleveland 012B	8b	Ageing suburbanites	E02002526	Redcar and Cleveland 012	E06000003	Redcar and Cleveland	6a2r	Mining Legacy	E12000001	North East	E92000001	England	978
E00061391	6b3	Semi-Detached Ageing	E01012172	Redcar and Cleveland 011F	5d	Endeavouring social renters	E02002525	Redcar and Cleveland 011	E06000003	Redcar and Cleveland	6a2r	Mining Legacy	E12000001	North East	E92000001	England	979
E00061393	6b3	Semi-Detached Ageing	E01012171	Redcar and Cleveland 011E	4a	Challenged white communities	E02002525	Redcar and Cleveland 011	E06000003	Redcar and Cleveland	6a2r	Mining Legacy	E12000001	North East	E92000001	England	980
E00061139	6a3	Detached Retirement Living	E01032548	Redcar and Cleveland 019E	8b	Ageing suburbanites	E02002533	Redcar and Cleveland 019	E06000003	Redcar and Cleveland	6a2r	Mining Legacy	E12000001	North East	E92000001	England	981
E00061394	6b3	Semi-Detached Ageing	E01012174	Redcar and Cleveland 022F	8b	Ageing suburbanites	E02006910	Redcar and Cleveland 022	E06000003	Redcar and Cleveland	6a2r	Mining Legacy	E12000001	North East	E92000001	England	982
E00061396	6b3	Semi-Detached Ageing	E01012172	Redcar and Cleveland 011F	5d	Endeavouring social renters	E02002525	Redcar and Cleveland 011	E06000003	Redcar and Cleveland	6a2r	Mining Legacy	E12000001	North East	E92000001	England	983
E00061397	6b3	Semi-Detached Ageing	E01012172	Redcar and Cleveland 011F	5d	Endeavouring social renters	E02002525	Redcar and Cleveland 011	E06000003	Redcar and Cleveland	6a2r	Mining Legacy	E12000001	North East	E92000001	England	984
E00061398	6b3	Semi-Detached Ageing	E01012174	Redcar and Cleveland 022F	8b	Ageing suburbanites	E02006910	Redcar and Cleveland 022	E06000003	Redcar and Cleveland	6a2r	Mining Legacy	E12000001	North East	E92000001	England	985
E00061399	6b3	Semi-Detached Ageing	E01012173	Redcar and Cleveland 022E	5d	Endeavouring social renters	E02006910	Redcar and Cleveland 022	E06000003	Redcar and Cleveland	6a2r	Mining Legacy	E12000001	North East	E92000001	England	986
E00061401	6b3	Semi-Detached Ageing	E01012173	Redcar and Cleveland 022E	5d	Endeavouring social renters	E02006910	Redcar and Cleveland 022	E06000003	Redcar and Cleveland	6a2r	Mining Legacy	E12000001	North East	E92000001	England	987
E00061402	6b3	Semi-Detached Ageing	E01012174	Redcar and Cleveland 022F	8b	Ageing suburbanites	E02006910	Redcar and Cleveland 022	E06000003	Redcar and Cleveland	6a2r	Mining Legacy	E12000001	North East	E92000001	England	988
E00061403	6b3	Semi-Detached Ageing	E01012174	Redcar and Cleveland 022F	8b	Ageing suburbanites	E02006910	Redcar and Cleveland 022	E06000003	Redcar and Cleveland	6a2r	Mining Legacy	E12000001	North East	E92000001	England	989
E00061408	6b3	Semi-Detached Ageing	E01012176	Redcar and Cleveland 004A	8b	Ageing suburbanites	E02002518	Redcar and Cleveland 004	E06000003	Redcar and Cleveland	6a2r	Mining Legacy	E12000001	North East	E92000001	England	990
E00061409	6b3	Semi-Detached Ageing	E01012176	Redcar and Cleveland 004A	8b	Ageing suburbanites	E02002518	Redcar and Cleveland 004	E06000003	Redcar and Cleveland	6a2r	Mining Legacy	E12000001	North East	E92000001	England	991
E00061341	5a1	White Professionals	E01012164	Redcar and Cleveland 012C	5d	Endeavouring social renters	E02002526	Redcar and Cleveland 012	E06000003	Redcar and Cleveland	6a2r	Mining Legacy	E12000001	North East	E92000001	England	992
E00061067	8a1	Industrious Transitions	E01012109	Redcar and Cleveland 011B	5a	Ageing urban communities	E02002525	Redcar and Cleveland 011	E06000003	Redcar and Cleveland	6a2r	Mining Legacy	E12000001	North East	E92000001	England	993
E00061410	6b3	Semi-Detached Ageing	E01012176	Redcar and Cleveland 004A	8b	Ageing suburbanites	E02002518	Redcar and Cleveland 004	E06000003	Redcar and Cleveland	6a2r	Mining Legacy	E12000001	North East	E92000001	England	994
E00061411	6b3	Semi-Detached Ageing	E01012178	Redcar and Cleveland 004C	8b	Ageing suburbanites	E02002518	Redcar and Cleveland 004	E06000003	Redcar and Cleveland	6a2r	Mining Legacy	E12000001	North East	E92000001	England	995
E00061412	6b3	Semi-Detached Ageing	E01012179	Redcar and Cleveland 004D	8b	Ageing suburbanites	E02002518	Redcar and Cleveland 004	E06000003	Redcar and Cleveland	6a2r	Mining Legacy	E12000001	North East	E92000001	England	996
E00061413	6b3	Semi-Detached Ageing	E01012176	Redcar and Cleveland 004A	8b	Ageing suburbanites	E02002518	Redcar and Cleveland 004	E06000003	Redcar and Cleveland	6a2r	Mining Legacy	E12000001	North East	E92000001	England	997
E00061414	6b3	Semi-Detached Ageing	E01012176	Redcar and Cleveland 004A	8b	Ageing suburbanites	E02002518	Redcar and Cleveland 004	E06000003	Redcar and Cleveland	6a2r	Mining Legacy	E12000001	North East	E92000001	England	998
E00061415	6b3	Semi-Detached Ageing	E01012179	Redcar and Cleveland 004D	8b	Ageing suburbanites	E02002518	Redcar and Cleveland 004	E06000003	Redcar and Cleveland	6a2r	Mining Legacy	E12000001	North East	E92000001	England	999
E00061416	6b3	Semi-Detached Ageing	E01012177	Redcar and Cleveland 004B	8b	Ageing suburbanites	E02002518	Redcar and Cleveland 004	E06000003	Redcar and Cleveland	6a2r	Mining Legacy	E12000001	North East	E92000001	England	1000
E00061428	6b3	Semi-Detached Ageing	E01012178	Redcar and Cleveland 004C	8b	Ageing suburbanites	E02002518	Redcar and Cleveland 004	E06000003	Redcar and Cleveland	6a2r	Mining Legacy	E12000001	North East	E92000001	England	1001
E00061430	6b3	Semi-Detached Ageing	E01012182	Redcar and Cleveland 020C	8b	Ageing suburbanites	E02002534	Redcar and Cleveland 020	E06000003	Redcar and Cleveland	6a2r	Mining Legacy	E12000001	North East	E92000001	England	1002
E00061431	6b3	Semi-Detached Ageing	E01012183	Redcar and Cleveland 020D	8b	Ageing suburbanites	E02002534	Redcar and Cleveland 020	E06000003	Redcar and Cleveland	6a2r	Mining Legacy	E12000001	North East	E92000001	England	1003
E00061434	6b3	Semi-Detached Ageing	E01012182	Redcar and Cleveland 020C	8b	Ageing suburbanites	E02002534	Redcar and Cleveland 020	E06000003	Redcar and Cleveland	6a2r	Mining Legacy	E12000001	North East	E92000001	England	1004
E00061437	6b3	Semi-Detached Ageing	E01012183	Redcar and Cleveland 020D	8b	Ageing suburbanites	E02002534	Redcar and Cleveland 020	E06000003	Redcar and Cleveland	6a2r	Mining Legacy	E12000001	North East	E92000001	England	1005
E00061439	6b3	Semi-Detached Ageing	E01012183	Redcar and Cleveland 020D	8b	Ageing suburbanites	E02002534	Redcar and Cleveland 020	E06000003	Redcar and Cleveland	6a2r	Mining Legacy	E12000001	North East	E92000001	England	1006
E00061448	6b3	Semi-Detached Ageing	E01012186	Redcar and Cleveland 004G	8b	Ageing suburbanites	E02002518	Redcar and Cleveland 004	E06000003	Redcar and Cleveland	6a2r	Mining Legacy	E12000001	North East	E92000001	England	1007
E00061449	6b3	Semi-Detached Ageing	E01012186	Redcar and Cleveland 004G	8b	Ageing suburbanites	E02002518	Redcar and Cleveland 004	E06000003	Redcar and Cleveland	6a2r	Mining Legacy	E12000001	North East	E92000001	England	1008
E00061450	6b3	Semi-Detached Ageing	E01012186	Redcar and Cleveland 004G	8b	Ageing suburbanites	E02002518	Redcar and Cleveland 004	E06000003	Redcar and Cleveland	6a2r	Mining Legacy	E12000001	North East	E92000001	England	1009
E00061452	6b3	Semi-Detached Ageing	E01012186	Redcar and Cleveland 004G	8b	Ageing suburbanites	E02002518	Redcar and Cleveland 004	E06000003	Redcar and Cleveland	6a2r	Mining Legacy	E12000001	North East	E92000001	England	1010
E00061453	6b3	Semi-Detached Ageing	E01012186	Redcar and Cleveland 004G	8b	Ageing suburbanites	E02002518	Redcar and Cleveland 004	E06000003	Redcar and Cleveland	6a2r	Mining Legacy	E12000001	North East	E92000001	England	1011
E00061454	6b3	Semi-Detached Ageing	E01012185	Redcar and Cleveland 004F	5d	Endeavouring social renters	E02002518	Redcar and Cleveland 004	E06000003	Redcar and Cleveland	6a2r	Mining Legacy	E12000001	North East	E92000001	England	1012
E00061455	6b3	Semi-Detached Ageing	E01012185	Redcar and Cleveland 004F	5d	Endeavouring social renters	E02002518	Redcar and Cleveland 004	E06000003	Redcar and Cleveland	6a2r	Mining Legacy	E12000001	North East	E92000001	England	1013
E00165770	6b3	Semi-Detached Ageing	E01012138	Redcar and Cleveland 006A	8b	Ageing suburbanites	E02002520	Redcar and Cleveland 006	E06000003	Redcar and Cleveland	6a2r	Mining Legacy	E12000001	North East	E92000001	England	1014
E00174132	6b3	Semi-Detached Ageing	E01012180	Redcar and Cleveland 004E	8b	Ageing suburbanites	E02002518	Redcar and Cleveland 004	E06000003	Redcar and Cleveland	6a2r	Mining Legacy	E12000001	North East	E92000001	England	1015
E00174133	6b3	Semi-Detached Ageing	E01012138	Redcar and Cleveland 006A	8b	Ageing suburbanites	E02002520	Redcar and Cleveland 006	E06000003	Redcar and Cleveland	6a2r	Mining Legacy	E12000001	North East	E92000001	England	1016
E00061022	5a1	White Professionals	E01012101	Redcar and Cleveland 001B	5a	Ageing urban communities	E02002515	Redcar and Cleveland 001	E06000003	Redcar and Cleveland	6a2r	Mining Legacy	E12000001	North East	E92000001	England	1017
E00061029	5a1	White Professionals	E01012102	Redcar and Cleveland 001C	4b	Constrained renters	E02002515	Redcar and Cleveland 001	E06000003	Redcar and Cleveland	6a2r	Mining Legacy	E12000001	North East	E92000001	England	1018
E00061114	5a1	White Professionals	E01012118	Redcar and Cleveland 018B	5b	Aspiring urban households	E02002532	Redcar and Cleveland 018	E06000003	Redcar and Cleveland	6a2r	Mining Legacy	E12000001	North East	E92000001	England	1019
E00061202	5a1	White Professionals	E01012136	Redcar and Cleveland 013D	5a	Ageing urban communities	E02002527	Redcar and Cleveland 013	E06000003	Redcar and Cleveland	6a2r	Mining Legacy	E12000001	North East	E92000001	England	1020
E00061007	6b3	Semi-Detached Ageing	E01012095	Redcar and Cleveland 010A	8b	Ageing suburbanites	E02002524	Redcar and Cleveland 010	E06000003	Redcar and Cleveland	6a2r	Mining Legacy	E12000001	North East	E92000001	England	1021
E00061141	6a3	Detached Retirement Living	E01032548	Redcar and Cleveland 019E	8b	Ageing suburbanites	E02002533	Redcar and Cleveland 019	E06000003	Redcar and Cleveland	6a2r	Mining Legacy	E12000001	North East	E92000001	England	1022
E00061122	8a1	Industrious Transitions	E01012121	Redcar and Cleveland 018D	4a	Challenged white communities	E02002532	Redcar and Cleveland 018	E06000003	Redcar and Cleveland	6a2r	Mining Legacy	E12000001	North East	E92000001	England	1023
E00061142	6a3	Detached Retirement Living	E01012124	Redcar and Cleveland 020B	8b	Ageing suburbanites	E02002534	Redcar and Cleveland 020	E06000003	Redcar and Cleveland	6a2r	Mining Legacy	E12000001	North East	E92000001	England	1024
E00061162	8a1	Industrious Transitions	E01012130	Redcar and Cleveland 005D	8b	Ageing suburbanites	E02002519	Redcar and Cleveland 005	E06000003	Redcar and Cleveland	6a2r	Mining Legacy	E12000001	North East	E92000001	England	1025
E00061143	6a3	Detached Retirement Living	E01012124	Redcar and Cleveland 020B	8b	Ageing suburbanites	E02002534	Redcar and Cleveland 020	E06000003	Redcar and Cleveland	6a2r	Mining Legacy	E12000001	North East	E92000001	England	1026
E00061163	8a1	Industrious Transitions	E01012129	Redcar and Cleveland 005C	5d	Endeavouring social renters	E02002519	Redcar and Cleveland 005	E06000003	Redcar and Cleveland	6a2r	Mining Legacy	E12000001	North East	E92000001	England	1027
E00061145	6a3	Detached Retirement Living	E01032548	Redcar and Cleveland 019E	8b	Ageing suburbanites	E02002533	Redcar and Cleveland 019	E06000003	Redcar and Cleveland	6a2r	Mining Legacy	E12000001	North East	E92000001	England	1028
E00061167	8a1	Industrious Transitions	E01012130	Redcar and Cleveland 005D	8b	Ageing suburbanites	E02002519	Redcar and Cleveland 005	E06000003	Redcar and Cleveland	6a2r	Mining Legacy	E12000001	North East	E92000001	England	1029
E00061146	6a3	Detached Retirement Living	E01012124	Redcar and Cleveland 020B	8b	Ageing suburbanites	E02002534	Redcar and Cleveland 020	E06000003	Redcar and Cleveland	6a2r	Mining Legacy	E12000001	North East	E92000001	England	1030
E00061149	6a3	Detached Retirement Living	E01012124	Redcar and Cleveland 020B	8b	Ageing suburbanites	E02002534	Redcar and Cleveland 020	E06000003	Redcar and Cleveland	6a2r	Mining Legacy	E12000001	North East	E92000001	England	1031
E00061172	6a3	Detached Retirement Living	E01012130	Redcar and Cleveland 005D	8b	Ageing suburbanites	E02002519	Redcar and Cleveland 005	E06000003	Redcar and Cleveland	6a2r	Mining Legacy	E12000001	North East	E92000001	England	1032
E00061213	6a3	Detached Retirement Living	E01012140	Redcar and Cleveland 006C	5d	Endeavouring social renters	E02002520	Redcar and Cleveland 006	E06000003	Redcar and Cleveland	6a2r	Mining Legacy	E12000001	North East	E92000001	England	1033
E00061221	6a3	Detached Retirement Living	E01012139	Redcar and Cleveland 006B	8b	Ageing suburbanites	E02002520	Redcar and Cleveland 006	E06000003	Redcar and Cleveland	6a2r	Mining Legacy	E12000001	North East	E92000001	England	1034
E00061222	6a3	Detached Retirement Living	E01012139	Redcar and Cleveland 006B	8b	Ageing suburbanites	E02002520	Redcar and Cleveland 006	E06000003	Redcar and Cleveland	6a2r	Mining Legacy	E12000001	North East	E92000001	England	1035
E00061223	6a3	Detached Retirement Living	E01012139	Redcar and Cleveland 006B	8b	Ageing suburbanites	E02002520	Redcar and Cleveland 006	E06000003	Redcar and Cleveland	6a2r	Mining Legacy	E12000001	North East	E92000001	England	1036
E00061316	6a3	Detached Retirement Living	E01012158	Redcar and Cleveland 007A	8b	Ageing suburbanites	E02002521	Redcar and Cleveland 007	E06000003	Redcar and Cleveland	6a2r	Mining Legacy	E12000001	North East	E92000001	England	1037
E00061420	6a3	Detached Retirement Living	E01012177	Redcar and Cleveland 004B	8b	Ageing suburbanites	E02002518	Redcar and Cleveland 004	E06000003	Redcar and Cleveland	6a2r	Mining Legacy	E12000001	North East	E92000001	England	1038
E00061432	6a3	Detached Retirement Living	E01012183	Redcar and Cleveland 020D	8b	Ageing suburbanites	E02002534	Redcar and Cleveland 020	E06000003	Redcar and Cleveland	6a2r	Mining Legacy	E12000001	North East	E92000001	England	1039
E00061433	6a3	Detached Retirement Living	E01012182	Redcar and Cleveland 020C	8b	Ageing suburbanites	E02002534	Redcar and Cleveland 020	E06000003	Redcar and Cleveland	6a2r	Mining Legacy	E12000001	North East	E92000001	England	1040
E00061435	6a3	Detached Retirement Living	E01012182	Redcar and Cleveland 020C	8b	Ageing suburbanites	E02002534	Redcar and Cleveland 020	E06000003	Redcar and Cleveland	6a2r	Mining Legacy	E12000001	North East	E92000001	England	1041
E00061436	6a3	Detached Retirement Living	E01012182	Redcar and Cleveland 020C	8b	Ageing suburbanites	E02002534	Redcar and Cleveland 020	E06000003	Redcar and Cleveland	6a2r	Mining Legacy	E12000001	North East	E92000001	England	1042
E00061183	1c3	Detached Rural Retirement	E01012132	Redcar and Cleveland 016A	2d	Rural traits	E02002530	Redcar and Cleveland 016	E06000003	Redcar and Cleveland	6a2r	Mining Legacy	E12000001	North East	E92000001	England	1043
E00061017	1a2	Established Farming Communities	E01012095	Redcar and Cleveland 010A	8b	Ageing suburbanites	E02002524	Redcar and Cleveland 010	E06000003	Redcar and Cleveland	6a2r	Mining Legacy	E12000001	North East	E92000001	England	1044
E00061155	1a2	Established Farming Communities	E01012124	Redcar and Cleveland 020B	8b	Ageing suburbanites	E02002534	Redcar and Cleveland 020	E06000003	Redcar and Cleveland	6a2r	Mining Legacy	E12000001	North East	E92000001	England	1045
E00061025	5a3	Families in Terraces and Flats	E01012101	Redcar and Cleveland 001B	5a	Ageing urban communities	E02002515	Redcar and Cleveland 001	E06000003	Redcar and Cleveland	6a2r	Mining Legacy	E12000001	North East	E92000001	England	1046
E00061033	5a3	Families in Terraces and Flats	E01012102	Redcar and Cleveland 001C	4b	Constrained renters	E02002515	Redcar and Cleveland 001	E06000003	Redcar and Cleveland	6a2r	Mining Legacy	E12000001	North East	E92000001	England	1047
E00061038	5a3	Families in Terraces and Flats	E01012101	Redcar and Cleveland 001B	5a	Ageing urban communities	E02002515	Redcar and Cleveland 001	E06000003	Redcar and Cleveland	6a2r	Mining Legacy	E12000001	North East	E92000001	England	1048
E00061078	5a3	Families in Terraces and Flats	E01012110	Redcar and Cleveland 011C	5b	Aspiring urban households	E02002525	Redcar and Cleveland 011	E06000003	Redcar and Cleveland	6a2r	Mining Legacy	E12000001	North East	E92000001	England	1049
E00061330	5a3	Families in Terraces and Flats	E01012161	Redcar and Cleveland 007D	5a	Ageing urban communities	E02002521	Redcar and Cleveland 007	E06000003	Redcar and Cleveland	6a2r	Mining Legacy	E12000001	North East	E92000001	England	1050
E00061023	7a2	Hampered Aspiration	E01012102	Redcar and Cleveland 001C	4b	Constrained renters	E02002515	Redcar and Cleveland 001	E06000003	Redcar and Cleveland	6a2r	Mining Legacy	E12000001	North East	E92000001	England	1051
E00061034	7a2	Hampered Aspiration	E01012100	Redcar and Cleveland 001A	4b	Constrained renters	E02002515	Redcar and Cleveland 001	E06000003	Redcar and Cleveland	6a2r	Mining Legacy	E12000001	North East	E92000001	England	1052
E00061035	7a2	Hampered Aspiration	E01012100	Redcar and Cleveland 001A	4b	Constrained renters	E02002515	Redcar and Cleveland 001	E06000003	Redcar and Cleveland	6a2r	Mining Legacy	E12000001	North East	E92000001	England	1053
E00061036	7a2	Hampered Aspiration	E01012100	Redcar and Cleveland 001A	4b	Constrained renters	E02002515	Redcar and Cleveland 001	E06000003	Redcar and Cleveland	6a2r	Mining Legacy	E12000001	North East	E92000001	England	1054
E00061037	7a2	Hampered Aspiration	E01012100	Redcar and Cleveland 001A	4b	Constrained renters	E02002515	Redcar and Cleveland 001	E06000003	Redcar and Cleveland	6a2r	Mining Legacy	E12000001	North East	E92000001	England	1055
E00061039	7a2	Hampered Aspiration	E01012100	Redcar and Cleveland 001A	4b	Constrained renters	E02002515	Redcar and Cleveland 001	E06000003	Redcar and Cleveland	6a2r	Mining Legacy	E12000001	North East	E92000001	England	1056
E00061318	7a2	Hampered Aspiration	E01012159	Redcar and Cleveland 007B	4b	Constrained renters	E02002521	Redcar and Cleveland 007	E06000003	Redcar and Cleveland	6a2r	Mining Legacy	E12000001	North East	E92000001	England	1057
E00061321	7a2	Hampered Aspiration	E01012159	Redcar and Cleveland 007B	4b	Constrained renters	E02002521	Redcar and Cleveland 007	E06000003	Redcar and Cleveland	6a2r	Mining Legacy	E12000001	North East	E92000001	England	1058
E00061335	7a2	Hampered Aspiration	E01012159	Redcar and Cleveland 007B	4b	Constrained renters	E02002521	Redcar and Cleveland 007	E06000003	Redcar and Cleveland	6a2r	Mining Legacy	E12000001	North East	E92000001	England	1059
E00174121	7a2	Hampered Aspiration	E01012119	Redcar and Cleveland 018C	5e	Primary sector workers	E02002532	Redcar and Cleveland 018	E06000003	Redcar and Cleveland	6a2r	Mining Legacy	E12000001	North East	E92000001	England	1060
E00061090	8d2	Hard-Pressed Ethnic Mix	E01012109	Redcar and Cleveland 011B	5a	Ageing urban communities	E02002525	Redcar and Cleveland 011	E06000003	Redcar and Cleveland	6a2r	Mining Legacy	E12000001	North East	E92000001	England	1061
E00061000	8b2	Hard-Pressed Rented Terraces	E01012096	Redcar and Cleveland 013A	4a	Challenged white communities	E02002527	Redcar and Cleveland 013	E06000003	Redcar and Cleveland	6a2r	Mining Legacy	E12000001	North East	E92000001	England	1062
E00061056	8b2	Hard-Pressed Rented Terraces	E01032561	Redcar and Cleveland 003F	4a	Challenged white communities	E02002517	Redcar and Cleveland 003	E06000003	Redcar and Cleveland	6a2r	Mining Legacy	E12000001	North East	E92000001	England	1063
E00061125	8b2	Hard-Pressed Rented Terraces	E01012121	Redcar and Cleveland 018D	4a	Challenged white communities	E02002532	Redcar and Cleveland 018	E06000003	Redcar and Cleveland	6a2r	Mining Legacy	E12000001	North East	E92000001	England	1064
E00061130	8b2	Hard-Pressed Rented Terraces	E01012119	Redcar and Cleveland 018C	5e	Primary sector workers	E02002532	Redcar and Cleveland 018	E06000003	Redcar and Cleveland	6a2r	Mining Legacy	E12000001	North East	E92000001	England	1065
E00061144	8b2	Hard-Pressed Rented Terraces	E01033472	Redcar and Cleveland 019G	5b	Aspiring urban households	E02002533	Redcar and Cleveland 019	E06000003	Redcar and Cleveland	6a2r	Mining Legacy	E12000001	North East	E92000001	England	1066
E00061343	5a1	White Professionals	E01012164	Redcar and Cleveland 012C	5d	Endeavouring social renters	E02002526	Redcar and Cleveland 012	E06000003	Redcar and Cleveland	6a2r	Mining Legacy	E12000001	North East	E92000001	England	1067
E00061009	6b3	Semi-Detached Ageing	E01012095	Redcar and Cleveland 010A	8b	Ageing suburbanites	E02002524	Redcar and Cleveland 010	E06000003	Redcar and Cleveland	6a2r	Mining Legacy	E12000001	North East	E92000001	England	1068
E00061195	8a1	Industrious Transitions	E01012136	Redcar and Cleveland 013D	5a	Ageing urban communities	E02002527	Redcar and Cleveland 013	E06000003	Redcar and Cleveland	6a2r	Mining Legacy	E12000001	North East	E92000001	England	1069
E00061016	6b3	Semi-Detached Ageing	E01012097	Redcar and Cleveland 010B	5d	Endeavouring social renters	E02002524	Redcar and Cleveland 010	E06000003	Redcar and Cleveland	6a2r	Mining Legacy	E12000001	North East	E92000001	England	1070
E00061199	8a1	Industrious Transitions	E01012137	Redcar and Cleveland 016C	2d	Rural traits	E02002530	Redcar and Cleveland 016	E06000003	Redcar and Cleveland	6a2r	Mining Legacy	E12000001	North East	E92000001	England	1071
E00061018	6b3	Semi-Detached Ageing	E01012097	Redcar and Cleveland 010B	5d	Endeavouring social renters	E02002524	Redcar and Cleveland 010	E06000003	Redcar and Cleveland	6a2r	Mining Legacy	E12000001	North East	E92000001	England	1072
E00061200	8a1	Industrious Transitions	E01012137	Redcar and Cleveland 016C	2d	Rural traits	E02002530	Redcar and Cleveland 016	E06000003	Redcar and Cleveland	6a2r	Mining Legacy	E12000001	North East	E92000001	England	1073
E00061355	5a1	White Professionals	E01012165	Redcar and Cleveland 012D	5d	Endeavouring social renters	E02002526	Redcar and Cleveland 012	E06000003	Redcar and Cleveland	6a2r	Mining Legacy	E12000001	North East	E92000001	England	1074
E00061043	6b3	Semi-Detached Ageing	E01012106	Redcar and Cleveland 003C	5d	Endeavouring social renters	E02002517	Redcar and Cleveland 003	E06000003	Redcar and Cleveland	6a2r	Mining Legacy	E12000001	North East	E92000001	England	1075
E00061237	8a1	Industrious Transitions	E01012144	Redcar and Cleveland 002D	5d	Endeavouring social renters	E02002516	Redcar and Cleveland 002	E06000003	Redcar and Cleveland	6a2r	Mining Legacy	E12000001	North East	E92000001	England	1076
E00061426	5a1	White Professionals	E01012177	Redcar and Cleveland 004B	8b	Ageing suburbanites	E02002518	Redcar and Cleveland 004	E06000003	Redcar and Cleveland	6a2r	Mining Legacy	E12000001	North East	E92000001	England	1077
E00061044	6b3	Semi-Detached Ageing	E01012106	Redcar and Cleveland 003C	5d	Endeavouring social renters	E02002517	Redcar and Cleveland 003	E06000003	Redcar and Cleveland	6a2r	Mining Legacy	E12000001	North East	E92000001	England	1078
E00061238	8a1	Industrious Transitions	E01012144	Redcar and Cleveland 002D	5d	Endeavouring social renters	E02002516	Redcar and Cleveland 002	E06000003	Redcar and Cleveland	6a2r	Mining Legacy	E12000001	North East	E92000001	England	1079
E00061427	5a1	White Professionals	E01012178	Redcar and Cleveland 004C	8b	Ageing suburbanites	E02002518	Redcar and Cleveland 004	E06000003	Redcar and Cleveland	6a2r	Mining Legacy	E12000001	North East	E92000001	England	1080
E00061458	5a1	White Professionals	E01012184	Redcar and Cleveland 001D	5d	Endeavouring social renters	E02002515	Redcar and Cleveland 001	E06000003	Redcar and Cleveland	6a2r	Mining Legacy	E12000001	North East	E92000001	England	1081
E00061005	6b2	White Suburban Communities	E01012095	Redcar and Cleveland 010A	8b	Ageing suburbanites	E02002524	Redcar and Cleveland 010	E06000003	Redcar and Cleveland	6a2r	Mining Legacy	E12000001	North East	E92000001	England	1082
E00061019	6b2	White Suburban Communities	E01012098	Redcar and Cleveland 010C	5d	Endeavouring social renters	E02002524	Redcar and Cleveland 010	E06000003	Redcar and Cleveland	6a2r	Mining Legacy	E12000001	North East	E92000001	England	1083
E00061055	6b2	White Suburban Communities	E01012105	Redcar and Cleveland 002A	5d	Endeavouring social renters	E02002516	Redcar and Cleveland 002	E06000003	Redcar and Cleveland	6a2r	Mining Legacy	E12000001	North East	E92000001	England	1084
E00061076	6b2	White Suburban Communities	E01012109	Redcar and Cleveland 011B	5a	Ageing urban communities	E02002525	Redcar and Cleveland 011	E06000003	Redcar and Cleveland	6a2r	Mining Legacy	E12000001	North East	E92000001	England	1085
E00061136	6b2	White Suburban Communities	E01032549	Redcar and Cleveland 019F	8a	Affluent communities	E02002533	Redcar and Cleveland 019	E06000003	Redcar and Cleveland	6a2r	Mining Legacy	E12000001	North East	E92000001	England	1086
E00061138	6b2	White Suburban Communities	E01032549	Redcar and Cleveland 019F	8a	Affluent communities	E02002533	Redcar and Cleveland 019	E06000003	Redcar and Cleveland	6a2r	Mining Legacy	E12000001	North East	E92000001	England	1087
E00061150	6b2	White Suburban Communities	E01032548	Redcar and Cleveland 019E	8b	Ageing suburbanites	E02002533	Redcar and Cleveland 019	E06000003	Redcar and Cleveland	6a2r	Mining Legacy	E12000001	North East	E92000001	England	1088
E00061178	6b2	White Suburban Communities	E01012129	Redcar and Cleveland 005C	5d	Endeavouring social renters	E02002519	Redcar and Cleveland 005	E06000003	Redcar and Cleveland	6a2r	Mining Legacy	E12000001	North East	E92000001	England	1089
E00061217	6b2	White Suburban Communities	E01012139	Redcar and Cleveland 006B	8b	Ageing suburbanites	E02002520	Redcar and Cleveland 006	E06000003	Redcar and Cleveland	6a2r	Mining Legacy	E12000001	North East	E92000001	England	1090
E00061255	6b2	White Suburban Communities	E01012146	Redcar and Cleveland 022A	8b	Ageing suburbanites	E02006910	Redcar and Cleveland 022	E06000003	Redcar and Cleveland	6a2r	Mining Legacy	E12000001	North East	E92000001	England	1091
E00061272	6b2	White Suburban Communities	E01032594	Redcar and Cleveland 021E	5c	Comfortable neighbourhoods	E02006812	Redcar and Cleveland 021	E06000003	Redcar and Cleveland	6a2r	Mining Legacy	E12000001	North East	E92000001	England	1092
E00061284	6b2	White Suburban Communities	E01012151	Redcar and Cleveland 021C	8b	Ageing suburbanites	E02006812	Redcar and Cleveland 021	E06000003	Redcar and Cleveland	6a2r	Mining Legacy	E12000001	North East	E92000001	England	1093
E00061289	6b2	White Suburban Communities	E01012152	Redcar and Cleveland 021D	8b	Ageing suburbanites	E02006812	Redcar and Cleveland 021	E06000003	Redcar and Cleveland	6a2r	Mining Legacy	E12000001	North East	E92000001	England	1094
E00061311	6b2	White Suburban Communities	E01012155	Redcar and Cleveland 006F	5c	Comfortable neighbourhoods	E02002520	Redcar and Cleveland 006	E06000003	Redcar and Cleveland	6a2r	Mining Legacy	E12000001	North East	E92000001	England	1095
E00061344	6b2	White Suburban Communities	E01012162	Redcar and Cleveland 012A	5d	Endeavouring social renters	E02002526	Redcar and Cleveland 012	E06000003	Redcar and Cleveland	6a2r	Mining Legacy	E12000001	North East	E92000001	England	1096
E00061417	6b2	White Suburban Communities	E01012177	Redcar and Cleveland 004B	8b	Ageing suburbanites	E02002518	Redcar and Cleveland 004	E06000003	Redcar and Cleveland	6a2r	Mining Legacy	E12000001	North East	E92000001	England	1097
E00061418	6b2	White Suburban Communities	E01012179	Redcar and Cleveland 004D	8b	Ageing suburbanites	E02002518	Redcar and Cleveland 004	E06000003	Redcar and Cleveland	6a2r	Mining Legacy	E12000001	North East	E92000001	England	1098
E00061422	6b2	White Suburban Communities	E01012179	Redcar and Cleveland 004D	8b	Ageing suburbanites	E02002518	Redcar and Cleveland 004	E06000003	Redcar and Cleveland	6a2r	Mining Legacy	E12000001	North East	E92000001	England	1099
E00061425	6b2	White Suburban Communities	E01012180	Redcar and Cleveland 004E	8b	Ageing suburbanites	E02002518	Redcar and Cleveland 004	E06000003	Redcar and Cleveland	6a2r	Mining Legacy	E12000001	North East	E92000001	England	1100
E00174127	6b2	White Suburban Communities	E01012119	Redcar and Cleveland 018C	5e	Primary sector workers	E02002532	Redcar and Cleveland 018	E06000003	Redcar and Cleveland	6a2r	Mining Legacy	E12000001	North East	E92000001	England	1101
E00174128	6b2	White Suburban Communities	E01012138	Redcar and Cleveland 006A	8b	Ageing suburbanites	E02002520	Redcar and Cleveland 006	E06000003	Redcar and Cleveland	6a2r	Mining Legacy	E12000001	North East	E92000001	England	1102
E00174129	6b2	White Suburban Communities	E01012138	Redcar and Cleveland 006A	8b	Ageing suburbanites	E02002520	Redcar and Cleveland 006	E06000003	Redcar and Cleveland	6a2r	Mining Legacy	E12000001	North East	E92000001	England	1103
E00174131	6b2	White Suburban Communities	E01012138	Redcar and Cleveland 006A	8b	Ageing suburbanites	E02002520	Redcar and Cleveland 006	E06000003	Redcar and Cleveland	6a2r	Mining Legacy	E12000001	North East	E92000001	England	1104
E00061053	8d1	Young Hard-Pressed Families	E01032561	Redcar and Cleveland 003F	4a	Challenged white communities	E02002517	Redcar and Cleveland 003	E06000003	Redcar and Cleveland	6a2r	Mining Legacy	E12000001	North East	E92000001	England	1105
E00061069	8d1	Young Hard-Pressed Families	E01012108	Redcar and Cleveland 011A	5d	Endeavouring social renters	E02002525	Redcar and Cleveland 011	E06000003	Redcar and Cleveland	6a2r	Mining Legacy	E12000001	North East	E92000001	England	1106
E00061070	8d1	Young Hard-Pressed Families	E01012108	Redcar and Cleveland 011A	5d	Endeavouring social renters	E02002525	Redcar and Cleveland 011	E06000003	Redcar and Cleveland	6a2r	Mining Legacy	E12000001	North East	E92000001	England	1107
E00061091	8d1	Young Hard-Pressed Families	E01012114	Redcar and Cleveland 009B	4a	Challenged white communities	E02002523	Redcar and Cleveland 009	E06000003	Redcar and Cleveland	6a2r	Mining Legacy	E12000001	North East	E92000001	England	1108
E00061092	8d1	Young Hard-Pressed Families	E01033471	Redcar and Cleveland 009F	4a	Challenged white communities	E02002523	Redcar and Cleveland 009	E06000003	Redcar and Cleveland	6a2r	Mining Legacy	E12000001	North East	E92000001	England	1109
E00061097	8d1	Young Hard-Pressed Families	E01033471	Redcar and Cleveland 009F	4a	Challenged white communities	E02002523	Redcar and Cleveland 009	E06000003	Redcar and Cleveland	6a2r	Mining Legacy	E12000001	North East	E92000001	England	1110
E00061098	8d1	Young Hard-Pressed Families	E01012113	Redcar and Cleveland 009A	4a	Challenged white communities	E02002523	Redcar and Cleveland 009	E06000003	Redcar and Cleveland	6a2r	Mining Legacy	E12000001	North East	E92000001	England	1111
E00061100	8d1	Young Hard-Pressed Families	E01033471	Redcar and Cleveland 009F	4a	Challenged white communities	E02002523	Redcar and Cleveland 009	E06000003	Redcar and Cleveland	6a2r	Mining Legacy	E12000001	North East	E92000001	England	1112
E00061101	8d1	Young Hard-Pressed Families	E01012113	Redcar and Cleveland 009A	4a	Challenged white communities	E02002523	Redcar and Cleveland 009	E06000003	Redcar and Cleveland	6a2r	Mining Legacy	E12000001	North East	E92000001	England	1113
E00061102	8d1	Young Hard-Pressed Families	E01012113	Redcar and Cleveland 009A	4a	Challenged white communities	E02002523	Redcar and Cleveland 009	E06000003	Redcar and Cleveland	6a2r	Mining Legacy	E12000001	North East	E92000001	England	1114
E00061103	8d1	Young Hard-Pressed Families	E01012113	Redcar and Cleveland 009A	4a	Challenged white communities	E02002523	Redcar and Cleveland 009	E06000003	Redcar and Cleveland	6a2r	Mining Legacy	E12000001	North East	E92000001	England	1115
E00061105	8d1	Young Hard-Pressed Families	E01012114	Redcar and Cleveland 009B	4a	Challenged white communities	E02002523	Redcar and Cleveland 009	E06000003	Redcar and Cleveland	6a2r	Mining Legacy	E12000001	North East	E92000001	England	1116
E00061107	8d1	Young Hard-Pressed Families	E01012114	Redcar and Cleveland 009B	4a	Challenged white communities	E02002523	Redcar and Cleveland 009	E06000003	Redcar and Cleveland	6a2r	Mining Legacy	E12000001	North East	E92000001	England	1117
E00061108	8d1	Young Hard-Pressed Families	E01012114	Redcar and Cleveland 009B	4a	Challenged white communities	E02002523	Redcar and Cleveland 009	E06000003	Redcar and Cleveland	6a2r	Mining Legacy	E12000001	North East	E92000001	England	1118
E00061128	8d1	Young Hard-Pressed Families	E01012119	Redcar and Cleveland 018C	5e	Primary sector workers	E02002532	Redcar and Cleveland 018	E06000003	Redcar and Cleveland	6a2r	Mining Legacy	E12000001	North East	E92000001	England	1119
E00061159	8d1	Young Hard-Pressed Families	E01012128	Redcar and Cleveland 005B	4a	Challenged white communities	E02002519	Redcar and Cleveland 005	E06000003	Redcar and Cleveland	6a2r	Mining Legacy	E12000001	North East	E92000001	England	1120
E00061168	8d1	Young Hard-Pressed Families	E01012131	Redcar and Cleveland 005E	4a	Challenged white communities	E02002519	Redcar and Cleveland 005	E06000003	Redcar and Cleveland	6a2r	Mining Legacy	E12000001	North East	E92000001	England	1121
E00061174	8d1	Young Hard-Pressed Families	E01012127	Redcar and Cleveland 005A	4a	Challenged white communities	E02002519	Redcar and Cleveland 005	E06000003	Redcar and Cleveland	6a2r	Mining Legacy	E12000001	North East	E92000001	England	1122
E00061175	8d1	Young Hard-Pressed Families	E01012131	Redcar and Cleveland 005E	4a	Challenged white communities	E02002519	Redcar and Cleveland 005	E06000003	Redcar and Cleveland	6a2r	Mining Legacy	E12000001	North East	E92000001	England	1123
E00061287	8a1	Industrious Transitions	E01012151	Redcar and Cleveland 021C	8b	Ageing suburbanites	E02006812	Redcar and Cleveland 021	E06000003	Redcar and Cleveland	6a2r	Mining Legacy	E12000001	North East	E92000001	England	1124
E00061308	8a1	Industrious Transitions	E01012155	Redcar and Cleveland 006F	5c	Comfortable neighbourhoods	E02002520	Redcar and Cleveland 006	E06000003	Redcar and Cleveland	6a2r	Mining Legacy	E12000001	North East	E92000001	England	1125
E00061323	8a1	Industrious Transitions	E01012160	Redcar and Cleveland 007C	5a	Ageing urban communities	E02002521	Redcar and Cleveland 007	E06000003	Redcar and Cleveland	6a2r	Mining Legacy	E12000001	North East	E92000001	England	1126
E00061352	8a1	Industrious Transitions	E01012165	Redcar and Cleveland 012D	5d	Endeavouring social renters	E02002526	Redcar and Cleveland 012	E06000003	Redcar and Cleveland	6a2r	Mining Legacy	E12000001	North East	E92000001	England	1127
E00061377	8a1	Industrious Transitions	E01033470	Redcar and Cleveland 022G	4c	Hampered neighbourhoods	E02006910	Redcar and Cleveland 022	E06000003	Redcar and Cleveland	6a2r	Mining Legacy	E12000001	North East	E92000001	England	1128
E00061382	8a1	Industrious Transitions	E01012167	Redcar and Cleveland 022B	5d	Endeavouring social renters	E02006910	Redcar and Cleveland 022	E06000003	Redcar and Cleveland	6a2r	Mining Legacy	E12000001	North East	E92000001	England	1129
E00061392	8a1	Industrious Transitions	E01012172	Redcar and Cleveland 011F	5d	Endeavouring social renters	E02002525	Redcar and Cleveland 011	E06000003	Redcar and Cleveland	6a2r	Mining Legacy	E12000001	North East	E92000001	England	1130
E00061446	8a1	Industrious Transitions	E01012185	Redcar and Cleveland 004F	5d	Endeavouring social renters	E02002518	Redcar and Cleveland 004	E06000003	Redcar and Cleveland	6a2r	Mining Legacy	E12000001	North East	E92000001	England	1131
E00061447	8a1	Industrious Transitions	E01012184	Redcar and Cleveland 001D	5d	Endeavouring social renters	E02002515	Redcar and Cleveland 001	E06000003	Redcar and Cleveland	6a2r	Mining Legacy	E12000001	North East	E92000001	England	1132
E00165766	8a1	Industrious Transitions	E01033472	Redcar and Cleveland 019G	5b	Aspiring urban households	E02002533	Redcar and Cleveland 019	E06000003	Redcar and Cleveland	6a2r	Mining Legacy	E12000001	North East	E92000001	England	1133
E00165773	8a1	Industrious Transitions	E01012108	Redcar and Cleveland 011A	5d	Endeavouring social renters	E02002525	Redcar and Cleveland 011	E06000003	Redcar and Cleveland	6a2r	Mining Legacy	E12000001	North East	E92000001	England	1134
E00061120	6b4	Older Workers and Retirement	E01012120	Redcar and Cleveland 020A	2a	Ageing rural neighbourhoods	E02002534	Redcar and Cleveland 020	E06000003	Redcar and Cleveland	6a2r	Mining Legacy	E12000001	North East	E92000001	England	1135
E00061154	6b4	Older Workers and Retirement	E01033472	Redcar and Cleveland 019G	5b	Aspiring urban households	E02002533	Redcar and Cleveland 019	E06000003	Redcar and Cleveland	6a2r	Mining Legacy	E12000001	North East	E92000001	England	1136
E00061158	6b4	Older Workers and Retirement	E01032549	Redcar and Cleveland 019F	8a	Affluent communities	E02002533	Redcar and Cleveland 019	E06000003	Redcar and Cleveland	6a2r	Mining Legacy	E12000001	North East	E92000001	England	1137
E00061220	6b4	Older Workers and Retirement	E01012139	Redcar and Cleveland 006B	8b	Ageing suburbanites	E02002520	Redcar and Cleveland 006	E06000003	Redcar and Cleveland	6a2r	Mining Legacy	E12000001	North East	E92000001	England	1138
E00061225	6b4	Older Workers and Retirement	E01012141	Redcar and Cleveland 006D	8b	Ageing suburbanites	E02002520	Redcar and Cleveland 006	E06000003	Redcar and Cleveland	6a2r	Mining Legacy	E12000001	North East	E92000001	England	1139
E00061240	6b4	Older Workers and Retirement	E01012144	Redcar and Cleveland 002D	5d	Endeavouring social renters	E02002516	Redcar and Cleveland 002	E06000003	Redcar and Cleveland	6a2r	Mining Legacy	E12000001	North East	E92000001	England	1140
E00061266	6b4	Older Workers and Retirement	E01012147	Redcar and Cleveland 015C	8b	Ageing suburbanites	E02002529	Redcar and Cleveland 015	E06000003	Redcar and Cleveland	6a2r	Mining Legacy	E12000001	North East	E92000001	England	1141
E00061269	6b4	Older Workers and Retirement	E01012147	Redcar and Cleveland 015C	8b	Ageing suburbanites	E02002529	Redcar and Cleveland 015	E06000003	Redcar and Cleveland	6a2r	Mining Legacy	E12000001	North East	E92000001	England	1142
E00061273	6b4	Older Workers and Retirement	E01012152	Redcar and Cleveland 021D	8b	Ageing suburbanites	E02006812	Redcar and Cleveland 021	E06000003	Redcar and Cleveland	6a2r	Mining Legacy	E12000001	North East	E92000001	England	1143
E00061282	6b4	Older Workers and Retirement	E01012151	Redcar and Cleveland 021C	8b	Ageing suburbanites	E02006812	Redcar and Cleveland 021	E06000003	Redcar and Cleveland	6a2r	Mining Legacy	E12000001	North East	E92000001	England	1144
E00061292	6b4	Older Workers and Retirement	E01012154	Redcar and Cleveland 006E	8b	Ageing suburbanites	E02002520	Redcar and Cleveland 006	E06000003	Redcar and Cleveland	6a2r	Mining Legacy	E12000001	North East	E92000001	England	1145
E00061299	6b4	Older Workers and Retirement	E01012154	Redcar and Cleveland 006E	8b	Ageing suburbanites	E02002520	Redcar and Cleveland 006	E06000003	Redcar and Cleveland	6a2r	Mining Legacy	E12000001	North East	E92000001	England	1146
E00061315	6b4	Older Workers and Retirement	E01012160	Redcar and Cleveland 007C	5a	Ageing urban communities	E02002521	Redcar and Cleveland 007	E06000003	Redcar and Cleveland	6a2r	Mining Legacy	E12000001	North East	E92000001	England	1147
E00061324	6b4	Older Workers and Retirement	E01012160	Redcar and Cleveland 007C	5a	Ageing urban communities	E02002521	Redcar and Cleveland 007	E06000003	Redcar and Cleveland	6a2r	Mining Legacy	E12000001	North East	E92000001	England	1148
E00061329	6b4	Older Workers and Retirement	E01012158	Redcar and Cleveland 007A	8b	Ageing suburbanites	E02002521	Redcar and Cleveland 007	E06000003	Redcar and Cleveland	6a2r	Mining Legacy	E12000001	North East	E92000001	England	1149
E00061351	6b4	Older Workers and Retirement	E01012163	Redcar and Cleveland 012B	8b	Ageing suburbanites	E02002526	Redcar and Cleveland 012	E06000003	Redcar and Cleveland	6a2r	Mining Legacy	E12000001	North East	E92000001	England	1150
E00061357	6b4	Older Workers and Retirement	E01012167	Redcar and Cleveland 022B	5d	Endeavouring social renters	E02006910	Redcar and Cleveland 022	E06000003	Redcar and Cleveland	6a2r	Mining Legacy	E12000001	North East	E92000001	England	1151
E00061400	6b4	Older Workers and Retirement	E01012173	Redcar and Cleveland 022E	5d	Endeavouring social renters	E02006910	Redcar and Cleveland 022	E06000003	Redcar and Cleveland	6a2r	Mining Legacy	E12000001	North East	E92000001	England	1152
E00061407	6b4	Older Workers and Retirement	E01012178	Redcar and Cleveland 004C	8b	Ageing suburbanites	E02002518	Redcar and Cleveland 004	E06000003	Redcar and Cleveland	6a2r	Mining Legacy	E12000001	North East	E92000001	England	1153
E00061438	6b4	Older Workers and Retirement	E01012183	Redcar and Cleveland 020D	8b	Ageing suburbanites	E02002534	Redcar and Cleveland 020	E06000003	Redcar and Cleveland	6a2r	Mining Legacy	E12000001	North East	E92000001	England	1154
E00061451	6b4	Older Workers and Retirement	E01012186	Redcar and Cleveland 004G	8b	Ageing suburbanites	E02002518	Redcar and Cleveland 004	E06000003	Redcar and Cleveland	6a2r	Mining Legacy	E12000001	North East	E92000001	England	1155
E00165767	6b4	Older Workers and Retirement	E01032548	Redcar and Cleveland 019E	8b	Ageing suburbanites	E02002533	Redcar and Cleveland 019	E06000003	Redcar and Cleveland	6a2r	Mining Legacy	E12000001	North East	E92000001	England	1156
E00165768	6b4	Older Workers and Retirement	E01032549	Redcar and Cleveland 019F	8a	Affluent communities	E02002533	Redcar and Cleveland 019	E06000003	Redcar and Cleveland	6a2r	Mining Legacy	E12000001	North East	E92000001	England	1157
E00165821	6b4	Older Workers and Retirement	E01032594	Redcar and Cleveland 021E	5c	Comfortable neighbourhoods	E02006812	Redcar and Cleveland 021	E06000003	Redcar and Cleveland	6a2r	Mining Legacy	E12000001	North East	E92000001	England	1158
E00061084	7c3	Outer City Hardship	E01012111	Redcar and Cleveland 011D	4a	Challenged white communities	E02002525	Redcar and Cleveland 011	E06000003	Redcar and Cleveland	6a2r	Mining Legacy	E12000001	North East	E92000001	England	1159
E00061372	4b2	Pakistani Communities	E01033470	Redcar and Cleveland 022G	4c	Hampered neighbourhoods	E02006910	Redcar and Cleveland 022	E06000003	Redcar and Cleveland	6a2r	Mining Legacy	E12000001	North East	E92000001	England	1160
E00061049	6b3	Semi-Detached Ageing	E01032560	Redcar and Cleveland 003E	2d	Rural traits	E02002517	Redcar and Cleveland 003	E06000003	Redcar and Cleveland	6a2r	Mining Legacy	E12000001	North East	E92000001	England	1161
E00061057	6b3	Semi-Detached Ageing	E01032560	Redcar and Cleveland 003E	2d	Rural traits	E02002517	Redcar and Cleveland 003	E06000003	Redcar and Cleveland	6a2r	Mining Legacy	E12000001	North East	E92000001	England	1162
E00061059	6b3	Semi-Detached Ageing	E01032560	Redcar and Cleveland 003E	2d	Rural traits	E02002517	Redcar and Cleveland 003	E06000003	Redcar and Cleveland	6a2r	Mining Legacy	E12000001	North East	E92000001	England	1163
E00061063	6b3	Semi-Detached Ageing	E01012106	Redcar and Cleveland 003C	5d	Endeavouring social renters	E02002517	Redcar and Cleveland 003	E06000003	Redcar and Cleveland	6a2r	Mining Legacy	E12000001	North East	E92000001	England	1164
E00061073	6b3	Semi-Detached Ageing	E01012108	Redcar and Cleveland 011A	5d	Endeavouring social renters	E02002525	Redcar and Cleveland 011	E06000003	Redcar and Cleveland	6a2r	Mining Legacy	E12000001	North East	E92000001	England	1165
E00061077	6b3	Semi-Detached Ageing	E01012110	Redcar and Cleveland 011C	5b	Aspiring urban households	E02002525	Redcar and Cleveland 011	E06000003	Redcar and Cleveland	6a2r	Mining Legacy	E12000001	North East	E92000001	England	1166
E00061116	6b3	Semi-Detached Ageing	E01012120	Redcar and Cleveland 020A	2a	Ageing rural neighbourhoods	E02002534	Redcar and Cleveland 020	E06000003	Redcar and Cleveland	6a2r	Mining Legacy	E12000001	North East	E92000001	England	1167
E00061117	6b3	Semi-Detached Ageing	E01012120	Redcar and Cleveland 020A	2a	Ageing rural neighbourhoods	E02002534	Redcar and Cleveland 020	E06000003	Redcar and Cleveland	6a2r	Mining Legacy	E12000001	North East	E92000001	England	1168
E00061148	6b3	Semi-Detached Ageing	E01033472	Redcar and Cleveland 019G	5b	Aspiring urban households	E02002533	Redcar and Cleveland 019	E06000003	Redcar and Cleveland	6a2r	Mining Legacy	E12000001	North East	E92000001	England	1169
E00061151	6b3	Semi-Detached Ageing	E01033472	Redcar and Cleveland 019G	5b	Aspiring urban households	E02002533	Redcar and Cleveland 019	E06000003	Redcar and Cleveland	6a2r	Mining Legacy	E12000001	North East	E92000001	England	1170
E00061165	6b3	Semi-Detached Ageing	E01012129	Redcar and Cleveland 005C	5d	Endeavouring social renters	E02002519	Redcar and Cleveland 005	E06000003	Redcar and Cleveland	6a2r	Mining Legacy	E12000001	North East	E92000001	England	1171
E00061177	6b3	Semi-Detached Ageing	E01012129	Redcar and Cleveland 005C	5d	Endeavouring social renters	E02002519	Redcar and Cleveland 005	E06000003	Redcar and Cleveland	6a2r	Mining Legacy	E12000001	North East	E92000001	England	1172
E00061180	6b3	Semi-Detached Ageing	E01012130	Redcar and Cleveland 005D	8b	Ageing suburbanites	E02002519	Redcar and Cleveland 005	E06000003	Redcar and Cleveland	6a2r	Mining Legacy	E12000001	North East	E92000001	England	1173
E00061182	6b3	Semi-Detached Ageing	E01012131	Redcar and Cleveland 005E	4a	Challenged white communities	E02002519	Redcar and Cleveland 005	E06000003	Redcar and Cleveland	6a2r	Mining Legacy	E12000001	North East	E92000001	England	1174
E00061188	6b3	Semi-Detached Ageing	E01012132	Redcar and Cleveland 016A	2d	Rural traits	E02002530	Redcar and Cleveland 016	E06000003	Redcar and Cleveland	6a2r	Mining Legacy	E12000001	North East	E92000001	England	1175
E00061214	6b3	Semi-Detached Ageing	E01012141	Redcar and Cleveland 006D	8b	Ageing suburbanites	E02002520	Redcar and Cleveland 006	E06000003	Redcar and Cleveland	6a2r	Mining Legacy	E12000001	North East	E92000001	England	1176
E00061224	6b3	Semi-Detached Ageing	E01012141	Redcar and Cleveland 006D	8b	Ageing suburbanites	E02002520	Redcar and Cleveland 006	E06000003	Redcar and Cleveland	6a2r	Mining Legacy	E12000001	North East	E92000001	England	1177
E00061228	6b3	Semi-Detached Ageing	E01012141	Redcar and Cleveland 006D	8b	Ageing suburbanites	E02002520	Redcar and Cleveland 006	E06000003	Redcar and Cleveland	6a2r	Mining Legacy	E12000001	North East	E92000001	England	1178
E00061229	6b3	Semi-Detached Ageing	E01012138	Redcar and Cleveland 006A	8b	Ageing suburbanites	E02002520	Redcar and Cleveland 006	E06000003	Redcar and Cleveland	6a2r	Mining Legacy	E12000001	North East	E92000001	England	1179
E00061231	6b3	Semi-Detached Ageing	E01012139	Redcar and Cleveland 006B	8b	Ageing suburbanites	E02002520	Redcar and Cleveland 006	E06000003	Redcar and Cleveland	6a2r	Mining Legacy	E12000001	North East	E92000001	England	1180
E00061232	6b3	Semi-Detached Ageing	E01012144	Redcar and Cleveland 002D	5d	Endeavouring social renters	E02002516	Redcar and Cleveland 002	E06000003	Redcar and Cleveland	6a2r	Mining Legacy	E12000001	North East	E92000001	England	1181
E00061248	6b3	Semi-Detached Ageing	E01012147	Redcar and Cleveland 015C	8b	Ageing suburbanites	E02002529	Redcar and Cleveland 015	E06000003	Redcar and Cleveland	6a2r	Mining Legacy	E12000001	North East	E92000001	England	1182
E00061249	6b3	Semi-Detached Ageing	E01012149	Redcar and Cleveland 015D	8b	Ageing suburbanites	E02002529	Redcar and Cleveland 015	E06000003	Redcar and Cleveland	6a2r	Mining Legacy	E12000001	North East	E92000001	England	1183
E00061250	6b3	Semi-Detached Ageing	E01012146	Redcar and Cleveland 022A	8b	Ageing suburbanites	E02006910	Redcar and Cleveland 022	E06000003	Redcar and Cleveland	6a2r	Mining Legacy	E12000001	North East	E92000001	England	1184
E00061257	6b3	Semi-Detached Ageing	E01012146	Redcar and Cleveland 022A	8b	Ageing suburbanites	E02006910	Redcar and Cleveland 022	E06000003	Redcar and Cleveland	6a2r	Mining Legacy	E12000001	North East	E92000001	England	1185
E00061259	6b3	Semi-Detached Ageing	E01012146	Redcar and Cleveland 022A	8b	Ageing suburbanites	E02006910	Redcar and Cleveland 022	E06000003	Redcar and Cleveland	6a2r	Mining Legacy	E12000001	North East	E92000001	England	1186
E00061260	6b3	Semi-Detached Ageing	E01012149	Redcar and Cleveland 015D	8b	Ageing suburbanites	E02002529	Redcar and Cleveland 015	E06000003	Redcar and Cleveland	6a2r	Mining Legacy	E12000001	North East	E92000001	England	1187
E00061261	6b3	Semi-Detached Ageing	E01012147	Redcar and Cleveland 015C	8b	Ageing suburbanites	E02002529	Redcar and Cleveland 015	E06000003	Redcar and Cleveland	6a2r	Mining Legacy	E12000001	North East	E92000001	England	1188
E00061265	6b3	Semi-Detached Ageing	E01012147	Redcar and Cleveland 015C	8b	Ageing suburbanites	E02002529	Redcar and Cleveland 015	E06000003	Redcar and Cleveland	6a2r	Mining Legacy	E12000001	North East	E92000001	England	1189
E00061267	6b3	Semi-Detached Ageing	E01012149	Redcar and Cleveland 015D	8b	Ageing suburbanites	E02002529	Redcar and Cleveland 015	E06000003	Redcar and Cleveland	6a2r	Mining Legacy	E12000001	North East	E92000001	England	1190
E00061274	6b3	Semi-Detached Ageing	E01032594	Redcar and Cleveland 021E	5c	Comfortable neighbourhoods	E02006812	Redcar and Cleveland 021	E06000003	Redcar and Cleveland	6a2r	Mining Legacy	E12000001	North East	E92000001	England	1191
E00061285	6b3	Semi-Detached Ageing	E01012151	Redcar and Cleveland 021C	8b	Ageing suburbanites	E02006812	Redcar and Cleveland 021	E06000003	Redcar and Cleveland	6a2r	Mining Legacy	E12000001	North East	E92000001	England	1192
E00061286	6b3	Semi-Detached Ageing	E01012151	Redcar and Cleveland 021C	8b	Ageing suburbanites	E02006812	Redcar and Cleveland 021	E06000003	Redcar and Cleveland	6a2r	Mining Legacy	E12000001	North East	E92000001	England	1193
E00061288	6b3	Semi-Detached Ageing	E01012152	Redcar and Cleveland 021D	8b	Ageing suburbanites	E02006812	Redcar and Cleveland 021	E06000003	Redcar and Cleveland	6a2r	Mining Legacy	E12000001	North East	E92000001	England	1194
E00061290	6b3	Semi-Detached Ageing	E01012152	Redcar and Cleveland 021D	8b	Ageing suburbanites	E02006812	Redcar and Cleveland 021	E06000003	Redcar and Cleveland	6a2r	Mining Legacy	E12000001	North East	E92000001	England	1195
E00061291	6b3	Semi-Detached Ageing	E01012152	Redcar and Cleveland 021D	8b	Ageing suburbanites	E02006812	Redcar and Cleveland 021	E06000003	Redcar and Cleveland	6a2r	Mining Legacy	E12000001	North East	E92000001	England	1196
E00061293	6b3	Semi-Detached Ageing	E01012156	Redcar and Cleveland 006G	8b	Ageing suburbanites	E02002520	Redcar and Cleveland 006	E06000003	Redcar and Cleveland	6a2r	Mining Legacy	E12000001	North East	E92000001	England	1197
E00061295	6b3	Semi-Detached Ageing	E01012157	Redcar and Cleveland 006H	5a	Ageing urban communities	E02002520	Redcar and Cleveland 006	E06000003	Redcar and Cleveland	6a2r	Mining Legacy	E12000001	North East	E92000001	England	1198
E00061297	6b3	Semi-Detached Ageing	E01012156	Redcar and Cleveland 006G	8b	Ageing suburbanites	E02002520	Redcar and Cleveland 006	E06000003	Redcar and Cleveland	6a2r	Mining Legacy	E12000001	North East	E92000001	England	1199
E00061302	6b3	Semi-Detached Ageing	E01012156	Redcar and Cleveland 006G	8b	Ageing suburbanites	E02002520	Redcar and Cleveland 006	E06000003	Redcar and Cleveland	6a2r	Mining Legacy	E12000001	North East	E92000001	England	1200
E00061209	8d1	Young Hard-Pressed Families	E01033473	Redcar and Cleveland 013E	4a	Challenged white communities	E02002527	Redcar and Cleveland 013	E06000003	Redcar and Cleveland	6a2r	Mining Legacy	E12000001	North East	E92000001	England	1201
E00061233	8d1	Young Hard-Pressed Families	E01012143	Redcar and Cleveland 002C	4a	Challenged white communities	E02002516	Redcar and Cleveland 002	E06000003	Redcar and Cleveland	6a2r	Mining Legacy	E12000001	North East	E92000001	England	1202
E00061236	8d1	Young Hard-Pressed Families	E01012143	Redcar and Cleveland 002C	4a	Challenged white communities	E02002516	Redcar and Cleveland 002	E06000003	Redcar and Cleveland	6a2r	Mining Legacy	E12000001	North East	E92000001	England	1203
E00061246	8d1	Young Hard-Pressed Families	E01012143	Redcar and Cleveland 002C	4a	Challenged white communities	E02002516	Redcar and Cleveland 002	E06000003	Redcar and Cleveland	6a2r	Mining Legacy	E12000001	North East	E92000001	England	1204
E00061258	8d1	Young Hard-Pressed Families	E01012148	Redcar and Cleveland 021A	4a	Challenged white communities	E02006812	Redcar and Cleveland 021	E06000003	Redcar and Cleveland	6a2r	Mining Legacy	E12000001	North East	E92000001	England	1205
E00061264	8d1	Young Hard-Pressed Families	E01012148	Redcar and Cleveland 021A	4a	Challenged white communities	E02006812	Redcar and Cleveland 021	E06000003	Redcar and Cleveland	6a2r	Mining Legacy	E12000001	North East	E92000001	England	1206
E00061279	8d1	Young Hard-Pressed Families	E01012150	Redcar and Cleveland 021B	4a	Challenged white communities	E02006812	Redcar and Cleveland 021	E06000003	Redcar and Cleveland	6a2r	Mining Legacy	E12000001	North East	E92000001	England	1207
E00061281	8d1	Young Hard-Pressed Families	E01012150	Redcar and Cleveland 021B	4a	Challenged white communities	E02006812	Redcar and Cleveland 021	E06000003	Redcar and Cleveland	6a2r	Mining Legacy	E12000001	North East	E92000001	England	1208
E00061283	8d1	Young Hard-Pressed Families	E01012150	Redcar and Cleveland 021B	4a	Challenged white communities	E02006812	Redcar and Cleveland 021	E06000003	Redcar and Cleveland	6a2r	Mining Legacy	E12000001	North East	E92000001	England	1209
E00061354	8d1	Young Hard-Pressed Families	E01012165	Redcar and Cleveland 012D	5d	Endeavouring social renters	E02002526	Redcar and Cleveland 012	E06000003	Redcar and Cleveland	6a2r	Mining Legacy	E12000001	North East	E92000001	England	1210
E00061366	8d1	Young Hard-Pressed Families	E01012170	Redcar and Cleveland 022D	4a	Challenged white communities	E02006910	Redcar and Cleveland 022	E06000003	Redcar and Cleveland	6a2r	Mining Legacy	E12000001	North East	E92000001	England	1211
E00061369	8d1	Young Hard-Pressed Families	E01012170	Redcar and Cleveland 022D	4a	Challenged white communities	E02006910	Redcar and Cleveland 022	E06000003	Redcar and Cleveland	6a2r	Mining Legacy	E12000001	North East	E92000001	England	1212
E00061370	8d1	Young Hard-Pressed Families	E01012170	Redcar and Cleveland 022D	4a	Challenged white communities	E02006910	Redcar and Cleveland 022	E06000003	Redcar and Cleveland	6a2r	Mining Legacy	E12000001	North East	E92000001	England	1213
E00061385	8d1	Young Hard-Pressed Families	E01012175	Redcar and Cleveland 009E	4a	Challenged white communities	E02002523	Redcar and Cleveland 009	E06000003	Redcar and Cleveland	6a2r	Mining Legacy	E12000001	North East	E92000001	England	1214
E00061389	8d1	Young Hard-Pressed Families	E01012175	Redcar and Cleveland 009E	4a	Challenged white communities	E02002523	Redcar and Cleveland 009	E06000003	Redcar and Cleveland	6a2r	Mining Legacy	E12000001	North East	E92000001	England	1215
E00165777	8d1	Young Hard-Pressed Families	E01012171	Redcar and Cleveland 011E	4a	Challenged white communities	E02002525	Redcar and Cleveland 011	E06000003	Redcar and Cleveland	6a2r	Mining Legacy	E12000001	North East	E92000001	England	1216
E00174122	8d1	Young Hard-Pressed Families	E01033470	Redcar and Cleveland 022G	4c	Hampered neighbourhoods	E02006910	Redcar and Cleveland 022	E06000003	Redcar and Cleveland	6a2r	Mining Legacy	E12000001	North East	E92000001	England	1217
E00174124	8d1	Young Hard-Pressed Families	E01033471	Redcar and Cleveland 009F	4a	Challenged white communities	E02002523	Redcar and Cleveland 009	E06000003	Redcar and Cleveland	6a2r	Mining Legacy	E12000001	North East	E92000001	England	1218
E00174125	8d1	Young Hard-Pressed Families	E01032561	Redcar and Cleveland 003F	4a	Challenged white communities	E02002517	Redcar and Cleveland 003	E06000003	Redcar and Cleveland	6a2r	Mining Legacy	E12000001	North East	E92000001	England	1219
E00061481	7d1	Ageing Communities and Families	E01012191	Stockton-on-Tees 015B	5a	Ageing urban communities	E02002549	Stockton-on-Tees 015	E06000004	Stockton-on-Tees	6a1r	Manufacturing Legacy	E12000001	North East	E92000001	England	1220
E00061558	7d1	Ageing Communities and Families	E01012206	Stockton-on-Tees 013B	5c	Comfortable neighbourhoods	E02002547	Stockton-on-Tees 013	E06000004	Stockton-on-Tees	6a1r	Manufacturing Legacy	E12000001	North East	E92000001	England	1221
E00061594	7d1	Ageing Communities and Families	E01012213	Stockton-on-Tees 006D	5c	Comfortable neighbourhoods	E02002540	Stockton-on-Tees 006	E06000004	Stockton-on-Tees	6a1r	Manufacturing Legacy	E12000001	North East	E92000001	England	1222
E00061640	7d1	Ageing Communities and Families	E01032542	Stockton-on-Tees 009F	4a	Challenged white communities	E02002543	Stockton-on-Tees 009	E06000004	Stockton-on-Tees	6a1r	Manufacturing Legacy	E12000001	North East	E92000001	England	1223
E00061536	6a4	Ageing in Suburbia	E01012200	Stockton-on-Tees 021B	8c	Comfortable suburbia	E02002555	Stockton-on-Tees 021	E06000004	Stockton-on-Tees	6a1r	Manufacturing Legacy	E12000001	North East	E92000001	England	1224
E00061537	6a4	Ageing in Suburbia	E01012200	Stockton-on-Tees 021B	8c	Comfortable suburbia	E02002555	Stockton-on-Tees 021	E06000004	Stockton-on-Tees	6a1r	Manufacturing Legacy	E12000001	North East	E92000001	England	1225
E00061585	6a4	Ageing in Suburbia	E01012211	Stockton-on-Tees 006B	8c	Comfortable suburbia	E02002540	Stockton-on-Tees 006	E06000004	Stockton-on-Tees	6a1r	Manufacturing Legacy	E12000001	North East	E92000001	England	1226
E00061664	6a4	Ageing in Suburbia	E01012224	Stockton-on-Tees 015C	8b	Ageing suburbanites	E02002549	Stockton-on-Tees 015	E06000004	Stockton-on-Tees	6a1r	Manufacturing Legacy	E12000001	North East	E92000001	England	1227
E00061701	6a4	Ageing in Suburbia	E01012236	Stockton-on-Tees 022D	8c	Comfortable suburbia	E02002556	Stockton-on-Tees 022	E06000004	Stockton-on-Tees	6a1r	Manufacturing Legacy	E12000001	North East	E92000001	England	1228
E00061735	6a4	Ageing in Suburbia	E01012246	Stockton-on-Tees 001D	8b	Ageing suburbanites	E02002535	Stockton-on-Tees 001	E06000004	Stockton-on-Tees	6a1r	Manufacturing Legacy	E12000001	North East	E92000001	England	1229
E00061876	6a4	Ageing in Suburbia	E01012270	Stockton-on-Tees 021F	5b	Aspiring urban households	E02002555	Stockton-on-Tees 021	E06000004	Stockton-on-Tees	6a1r	Manufacturing Legacy	E12000001	North East	E92000001	England	1230
E00061559	8c1	Ageing Industrious Workers	E01012206	Stockton-on-Tees 013B	5c	Comfortable neighbourhoods	E02002547	Stockton-on-Tees 013	E06000004	Stockton-on-Tees	6a1r	Manufacturing Legacy	E12000001	North East	E92000001	England	1231
E00061563	8c1	Ageing Industrious Workers	E01012205	Stockton-on-Tees 011D	5c	Comfortable neighbourhoods	E02002545	Stockton-on-Tees 011	E06000004	Stockton-on-Tees	6a1r	Manufacturing Legacy	E12000001	North East	E92000001	England	1232
E00061761	8c1	Ageing Industrious Workers	E01012248	Stockton-on-Tees 009D	5c	Comfortable neighbourhoods	E02002543	Stockton-on-Tees 009	E06000004	Stockton-on-Tees	6a1r	Manufacturing Legacy	E12000001	North East	E92000001	England	1233
E00061762	8c1	Ageing Industrious Workers	E01012248	Stockton-on-Tees 009D	5c	Comfortable neighbourhoods	E02002543	Stockton-on-Tees 009	E06000004	Stockton-on-Tees	6a1r	Manufacturing Legacy	E12000001	North East	E92000001	England	1234
E00061772	8c1	Ageing Industrious Workers	E01012250	Stockton-on-Tees 009E	4a	Challenged white communities	E02002543	Stockton-on-Tees 009	E06000004	Stockton-on-Tees	6a1r	Manufacturing Legacy	E12000001	North East	E92000001	England	1235
E00061786	8c1	Ageing Industrious Workers	E01012253	Stockton-on-Tees 012D	5d	Endeavouring social renters	E02002546	Stockton-on-Tees 012	E06000004	Stockton-on-Tees	6a1r	Manufacturing Legacy	E12000001	North East	E92000001	England	1236
E00061803	8c1	Ageing Industrious Workers	E01012256	Stockton-on-Tees 002B	8b	Ageing suburbanites	E02002536	Stockton-on-Tees 002	E06000004	Stockton-on-Tees	6a1r	Manufacturing Legacy	E12000001	North East	E92000001	England	1237
E00061816	8c1	Ageing Industrious Workers	E01012259	Stockton-on-Tees 010D	5b	Aspiring urban households	E02002544	Stockton-on-Tees 010	E06000004	Stockton-on-Tees	6a1r	Manufacturing Legacy	E12000001	North East	E92000001	England	1238
E00061919	8c1	Ageing Industrious Workers	E01012281	Stockton-on-Tees 004D	4a	Challenged white communities	E02002538	Stockton-on-Tees 004	E06000004	Stockton-on-Tees	6a1r	Manufacturing Legacy	E12000001	North East	E92000001	England	1239
E00061924	8c1	Ageing Industrious Workers	E01012281	Stockton-on-Tees 004D	4a	Challenged white communities	E02002538	Stockton-on-Tees 004	E06000004	Stockton-on-Tees	6a1r	Manufacturing Legacy	E12000001	North East	E92000001	England	1240
E00061927	8c1	Ageing Industrious Workers	E01012278	Stockton-on-Tees 004A	5d	Endeavouring social renters	E02002538	Stockton-on-Tees 004	E06000004	Stockton-on-Tees	6a1r	Manufacturing Legacy	E12000001	North East	E92000001	England	1241
E00061964	8c1	Ageing Industrious Workers	E01012289	Stockton-on-Tees 017D	5d	Endeavouring social renters	E02002551	Stockton-on-Tees 017	E06000004	Stockton-on-Tees	6a1r	Manufacturing Legacy	E12000001	North East	E92000001	England	1242
E00165748	8c1	Ageing Industrious Workers	E01012283	Stockton-on-Tees 020B	4a	Challenged white communities	E02002554	Stockton-on-Tees 020	E06000004	Stockton-on-Tees	6a1r	Manufacturing Legacy	E12000001	North East	E92000001	England	1243
E00165764	8c1	Ageing Industrious Workers	E01012240	Stockton-on-Tees 018C	5d	Endeavouring social renters	E02002552	Stockton-on-Tees 018	E06000004	Stockton-on-Tees	6a1r	Manufacturing Legacy	E12000001	North East	E92000001	England	1244
E00174144	8c1	Ageing Industrious Workers	E01032544	Stockton-on-Tees 009H	5b	Aspiring urban households	E02002543	Stockton-on-Tees 009	E06000004	Stockton-on-Tees	6a1r	Manufacturing Legacy	E12000001	North East	E92000001	England	1245
E00061603	8c2	Ageing Rural Industry Workers	E01012216	Stockton-on-Tees 003E	4a	Challenged white communities	E02002537	Stockton-on-Tees 003	E06000004	Stockton-on-Tees	6a1r	Manufacturing Legacy	E12000001	North East	E92000001	England	1246
E00061844	4b1	Asian Terraces and Flats	E01033477	Stockton-on-Tees 014G	7a	Urban cultural mix	E02002548	Stockton-on-Tees 014	E06000004	Stockton-on-Tees	6a1r	Manufacturing Legacy	E12000001	North East	E92000001	England	1247
E00061482	7c1	Challenged Transitionaries	E01012191	Stockton-on-Tees 015B	5a	Ageing urban communities	E02002549	Stockton-on-Tees 015	E06000004	Stockton-on-Tees	6a1r	Manufacturing Legacy	E12000001	North East	E92000001	England	1248
E00061557	7c1	Challenged Transitionaries	E01012206	Stockton-on-Tees 013B	5c	Comfortable neighbourhoods	E02002547	Stockton-on-Tees 013	E06000004	Stockton-on-Tees	6a1r	Manufacturing Legacy	E12000001	North East	E92000001	England	1249
E00061922	7c1	Challenged Transitionaries	E01012281	Stockton-on-Tees 004D	4a	Challenged white communities	E02002538	Stockton-on-Tees 004	E06000004	Stockton-on-Tees	6a1r	Manufacturing Legacy	E12000001	North East	E92000001	England	1250
E00174173	5a3	Families in Terraces and Flats	E01033474	Stockton-on-Tees 023F	8c	Comfortable suburbia	E02002557	Stockton-on-Tees 023	E06000004	Stockton-on-Tees	6a1r	Manufacturing Legacy	E12000001	North East	E92000001	England	1251
E00061645	6b4	Older Workers and Retirement	E01012225	Stockton-on-Tees 015D	8b	Ageing suburbanites	E02002549	Stockton-on-Tees 015	E06000004	Stockton-on-Tees	6a1r	Manufacturing Legacy	E12000001	North East	E92000001	England	1252
E00061951	7c1	Challenged Transitionaries	E01012283	Stockton-on-Tees 020B	4a	Challenged white communities	E02002554	Stockton-on-Tees 020	E06000004	Stockton-on-Tees	6a1r	Manufacturing Legacy	E12000001	North East	E92000001	England	1253
E00061488	8a2	Industrious Hardship	E01012193	Stockton-on-Tees 007B	5d	Endeavouring social renters	E02002541	Stockton-on-Tees 007	E06000004	Stockton-on-Tees	6a1r	Manufacturing Legacy	E12000001	North East	E92000001	England	1254
E00061815	5b2	Communal Retirement	E01012258	Stockton-on-Tees 010C	4a	Challenged white communities	E02002544	Stockton-on-Tees 010	E06000004	Stockton-on-Tees	6a1r	Manufacturing Legacy	E12000001	North East	E92000001	England	1255
E00061546	7a2	Hampered Aspiration	E01012202	Stockton-on-Tees 021D	5a	Ageing urban communities	E02002555	Stockton-on-Tees 021	E06000004	Stockton-on-Tees	6a1r	Manufacturing Legacy	E12000001	North East	E92000001	England	1256
E00061780	7a2	Hampered Aspiration	E01012254	Stockton-on-Tees 012E	4c	Hampered neighbourhoods	E02002546	Stockton-on-Tees 012	E06000004	Stockton-on-Tees	6a1r	Manufacturing Legacy	E12000001	North East	E92000001	England	1257
E00061830	7a2	Hampered Aspiration	E01012260	Stockton-on-Tees 007C	5c	Comfortable neighbourhoods	E02002541	Stockton-on-Tees 007	E06000004	Stockton-on-Tees	6a1r	Manufacturing Legacy	E12000001	North East	E92000001	England	1258
E00061841	7a2	Hampered Aspiration	E01033477	Stockton-on-Tees 014G	7a	Urban cultural mix	E02002548	Stockton-on-Tees 014	E06000004	Stockton-on-Tees	6a1r	Manufacturing Legacy	E12000001	North East	E92000001	England	1259
E00061848	7a2	Hampered Aspiration	E01033477	Stockton-on-Tees 014G	7a	Urban cultural mix	E02002548	Stockton-on-Tees 014	E06000004	Stockton-on-Tees	6a1r	Manufacturing Legacy	E12000001	North East	E92000001	England	1260
E00061859	7a2	Hampered Aspiration	E01012267	Stockton-on-Tees 014F	4c	Hampered neighbourhoods	E02002548	Stockton-on-Tees 014	E06000004	Stockton-on-Tees	6a1r	Manufacturing Legacy	E12000001	North East	E92000001	England	1261
E00061952	7a2	Hampered Aspiration	E01012288	Stockton-on-Tees 017C	4c	Hampered neighbourhoods	E02002551	Stockton-on-Tees 017	E06000004	Stockton-on-Tees	6a1r	Manufacturing Legacy	E12000001	North East	E92000001	England	1262
E00061960	7a2	Hampered Aspiration	E01012288	Stockton-on-Tees 017C	4c	Hampered neighbourhoods	E02002551	Stockton-on-Tees 017	E06000004	Stockton-on-Tees	6a1r	Manufacturing Legacy	E12000001	North East	E92000001	England	1263
E00061621	8d2	Hard-Pressed Ethnic Mix	E01012217	Stockton-on-Tees 016B	4c	Hampered neighbourhoods	E02002550	Stockton-on-Tees 016	E06000004	Stockton-on-Tees	6a1r	Manufacturing Legacy	E12000001	North East	E92000001	England	1264
E00061722	8d2	Hard-Pressed Ethnic Mix	E01012238	Stockton-on-Tees 018A	4a	Challenged white communities	E02002552	Stockton-on-Tees 018	E06000004	Stockton-on-Tees	6a1r	Manufacturing Legacy	E12000001	North East	E92000001	England	1265
E00061723	8d2	Hard-Pressed Ethnic Mix	E01012239	Stockton-on-Tees 018B	4c	Hampered neighbourhoods	E02002552	Stockton-on-Tees 018	E06000004	Stockton-on-Tees	6a1r	Manufacturing Legacy	E12000001	North East	E92000001	England	1266
E00061724	8d2	Hard-Pressed Ethnic Mix	E01012239	Stockton-on-Tees 018B	4c	Hampered neighbourhoods	E02002552	Stockton-on-Tees 018	E06000004	Stockton-on-Tees	6a1r	Manufacturing Legacy	E12000001	North East	E92000001	England	1267
E00061728	8d2	Hard-Pressed Ethnic Mix	E01012239	Stockton-on-Tees 018B	4c	Hampered neighbourhoods	E02002552	Stockton-on-Tees 018	E06000004	Stockton-on-Tees	6a1r	Manufacturing Legacy	E12000001	North East	E92000001	England	1268
E00061729	8d2	Hard-Pressed Ethnic Mix	E01012238	Stockton-on-Tees 018A	4a	Challenged white communities	E02002552	Stockton-on-Tees 018	E06000004	Stockton-on-Tees	6a1r	Manufacturing Legacy	E12000001	North East	E92000001	England	1269
E00061768	8d2	Hard-Pressed Ethnic Mix	E01012250	Stockton-on-Tees 009E	4a	Challenged white communities	E02002543	Stockton-on-Tees 009	E06000004	Stockton-on-Tees	6a1r	Manufacturing Legacy	E12000001	North East	E92000001	England	1270
E00061779	8d2	Hard-Pressed Ethnic Mix	E01012251	Stockton-on-Tees 012B	4c	Hampered neighbourhoods	E02002546	Stockton-on-Tees 012	E06000004	Stockton-on-Tees	6a1r	Manufacturing Legacy	E12000001	North East	E92000001	England	1271
E00061785	8d2	Hard-Pressed Ethnic Mix	E01012251	Stockton-on-Tees 012B	4c	Hampered neighbourhoods	E02002546	Stockton-on-Tees 012	E06000004	Stockton-on-Tees	6a1r	Manufacturing Legacy	E12000001	North East	E92000001	England	1272
E00061851	8d2	Hard-Pressed Ethnic Mix	E01012264	Stockton-on-Tees 014C	3d	Households in terraces and flats	E02002548	Stockton-on-Tees 014	E06000004	Stockton-on-Tees	6a1r	Manufacturing Legacy	E12000001	North East	E92000001	England	1273
E00061881	8d2	Hard-Pressed Ethnic Mix	E01012271	Stockton-on-Tees 008C	4a	Challenged white communities	E02002542	Stockton-on-Tees 008	E06000004	Stockton-on-Tees	6a1r	Manufacturing Legacy	E12000001	North East	E92000001	England	1274
E00061963	8d2	Hard-Pressed Ethnic Mix	E01012287	Stockton-on-Tees 017B	1a	Cosmopolitan student neighbourhoods	E02002551	Stockton-on-Tees 017	E06000004	Stockton-on-Tees	6a1r	Manufacturing Legacy	E12000001	North East	E92000001	England	1275
E00061515	8d3	Hard-Pressed European Settlers	E01012198	Stockton-on-Tees 003B	4a	Challenged white communities	E02002537	Stockton-on-Tees 003	E06000004	Stockton-on-Tees	6a1r	Manufacturing Legacy	E12000001	North East	E92000001	England	1276
E00061611	8d3	Hard-Pressed European Settlers	E01012214	Stockton-on-Tees 003C	5d	Endeavouring social renters	E02002537	Stockton-on-Tees 003	E06000004	Stockton-on-Tees	6a1r	Manufacturing Legacy	E12000001	North East	E92000001	England	1277
E00061637	8d3	Hard-Pressed European Settlers	E01032542	Stockton-on-Tees 009F	4a	Challenged white communities	E02002543	Stockton-on-Tees 009	E06000004	Stockton-on-Tees	6a1r	Manufacturing Legacy	E12000001	North East	E92000001	England	1278
E00061790	8d3	Hard-Pressed European Settlers	E01012254	Stockton-on-Tees 012E	4c	Hampered neighbourhoods	E02002546	Stockton-on-Tees 012	E06000004	Stockton-on-Tees	6a1r	Manufacturing Legacy	E12000001	North East	E92000001	England	1279
E00061530	6a3	Detached Retirement Living	E01012199	Stockton-on-Tees 021A	8b	Ageing suburbanites	E02002555	Stockton-on-Tees 021	E06000004	Stockton-on-Tees	6a1r	Manufacturing Legacy	E12000001	North East	E92000001	England	1280
E00061650	6b4	Older Workers and Retirement	E01012223	Stockton-on-Tees 016D	8b	Ageing suburbanites	E02002550	Stockton-on-Tees 016	E06000004	Stockton-on-Tees	6a1r	Manufacturing Legacy	E12000001	North East	E92000001	England	1281
E00061920	5b2	Communal Retirement	E01012279	Stockton-on-Tees 004B	5d	Endeavouring social renters	E02002538	Stockton-on-Tees 004	E06000004	Stockton-on-Tees	6a1r	Manufacturing Legacy	E12000001	North East	E92000001	England	1282
E00061489	8a2	Industrious Hardship	E01012193	Stockton-on-Tees 007B	5d	Endeavouring social renters	E02002541	Stockton-on-Tees 007	E06000004	Stockton-on-Tees	6a1r	Manufacturing Legacy	E12000001	North East	E92000001	England	1283
E00061666	6a2	Comfortable Suburbia	E01012228	Stockton-on-Tees 022A	8c	Comfortable suburbia	E02002556	Stockton-on-Tees 022	E06000004	Stockton-on-Tees	6a1r	Manufacturing Legacy	E12000001	North East	E92000001	England	1284
E00061834	8d3	Hard-Pressed European Settlers	E01012264	Stockton-on-Tees 014C	3d	Households in terraces and flats	E02002548	Stockton-on-Tees 014	E06000004	Stockton-on-Tees	6a1r	Manufacturing Legacy	E12000001	North East	E92000001	England	1285
E00061983	8d3	Hard-Pressed European Settlers	E01012291	Stockton-on-Tees 019B	4a	Challenged white communities	E02002553	Stockton-on-Tees 019	E06000004	Stockton-on-Tees	6a1r	Manufacturing Legacy	E12000001	North East	E92000001	England	1286
E00061985	8d3	Hard-Pressed European Settlers	E01012291	Stockton-on-Tees 019B	4a	Challenged white communities	E02002553	Stockton-on-Tees 019	E06000004	Stockton-on-Tees	6a1r	Manufacturing Legacy	E12000001	North East	E92000001	England	1287
E00061478	8b2	Hard-Pressed Rented Terraces	E01012191	Stockton-on-Tees 015B	5a	Ageing urban communities	E02002549	Stockton-on-Tees 015	E06000004	Stockton-on-Tees	6a1r	Manufacturing Legacy	E12000001	North East	E92000001	England	1288
E00061505	8b2	Hard-Pressed Rented Terraces	E01012192	Stockton-on-Tees 007A	5c	Comfortable neighbourhoods	E02002541	Stockton-on-Tees 007	E06000004	Stockton-on-Tees	6a1r	Manufacturing Legacy	E12000001	North East	E92000001	England	1289
E00061519	8b2	Hard-Pressed Rented Terraces	E01012196	Stockton-on-Tees 003A	5d	Endeavouring social renters	E02002537	Stockton-on-Tees 003	E06000004	Stockton-on-Tees	6a1r	Manufacturing Legacy	E12000001	North East	E92000001	England	1290
E00061605	8b2	Hard-Pressed Rented Terraces	E01012216	Stockton-on-Tees 003E	4a	Challenged white communities	E02002537	Stockton-on-Tees 003	E06000004	Stockton-on-Tees	6a1r	Manufacturing Legacy	E12000001	North East	E92000001	England	1291
E00061630	8b2	Hard-Pressed Rented Terraces	E01032544	Stockton-on-Tees 009H	5b	Aspiring urban households	E02002543	Stockton-on-Tees 009	E06000004	Stockton-on-Tees	6a1r	Manufacturing Legacy	E12000001	North East	E92000001	England	1292
E00061643	8b2	Hard-Pressed Rented Terraces	E01032543	Stockton-on-Tees 009G	4a	Challenged white communities	E02002543	Stockton-on-Tees 009	E06000004	Stockton-on-Tees	6a1r	Manufacturing Legacy	E12000001	North East	E92000001	England	1293
E00061755	8b2	Hard-Pressed Rented Terraces	E01012245	Stockton-on-Tees 003F	4a	Challenged white communities	E02002537	Stockton-on-Tees 003	E06000004	Stockton-on-Tees	6a1r	Manufacturing Legacy	E12000001	North East	E92000001	England	1294
E00061764	8b2	Hard-Pressed Rented Terraces	E01012249	Stockton-on-Tees 008B	4a	Challenged white communities	E02002542	Stockton-on-Tees 008	E06000004	Stockton-on-Tees	6a1r	Manufacturing Legacy	E12000001	North East	E92000001	England	1295
E00061782	8b2	Hard-Pressed Rented Terraces	E01012253	Stockton-on-Tees 012D	5d	Endeavouring social renters	E02002546	Stockton-on-Tees 012	E06000004	Stockton-on-Tees	6a1r	Manufacturing Legacy	E12000001	North East	E92000001	England	1296
E00061894	8b2	Hard-Pressed Rented Terraces	E01012273	Stockton-on-Tees 008E	4a	Challenged white communities	E02002542	Stockton-on-Tees 008	E06000004	Stockton-on-Tees	6a1r	Manufacturing Legacy	E12000001	North East	E92000001	England	1297
E00061898	8b2	Hard-Pressed Rented Terraces	E01012275	Stockton-on-Tees 002D	5d	Endeavouring social renters	E02002536	Stockton-on-Tees 002	E06000004	Stockton-on-Tees	6a1r	Manufacturing Legacy	E12000001	North East	E92000001	England	1298
E00061914	8b2	Hard-Pressed Rented Terraces	E01012277	Stockton-on-Tees 002F	5d	Endeavouring social renters	E02002536	Stockton-on-Tees 002	E06000004	Stockton-on-Tees	6a1r	Manufacturing Legacy	E12000001	North East	E92000001	England	1299
E00061945	8b2	Hard-Pressed Rented Terraces	E01012284	Stockton-on-Tees 020C	4a	Challenged white communities	E02002554	Stockton-on-Tees 020	E06000004	Stockton-on-Tees	6a1r	Manufacturing Legacy	E12000001	North East	E92000001	England	1300
E00061903	8a1	Industrious Transitions	E01012277	Stockton-on-Tees 002F	5d	Endeavouring social renters	E02002536	Stockton-on-Tees 002	E06000004	Stockton-on-Tees	6a1r	Manufacturing Legacy	E12000001	North East	E92000001	England	1301
E00174143	8b2	Hard-Pressed Rented Terraces	E01032544	Stockton-on-Tees 009H	5b	Aspiring urban households	E02002543	Stockton-on-Tees 009	E06000004	Stockton-on-Tees	6a1r	Manufacturing Legacy	E12000001	North East	E92000001	England	1302
E00061580	6a1	Indian Tech Achievers	E01012210	Stockton-on-Tees 006A	8b	Ageing suburbanites	E02002540	Stockton-on-Tees 006	E06000004	Stockton-on-Tees	6a1r	Manufacturing Legacy	E12000001	North East	E92000001	England	1303
E00061670	6a1	Indian Tech Achievers	E01012230	Stockton-on-Tees 022B	8c	Comfortable suburbia	E02002556	Stockton-on-Tees 022	E06000004	Stockton-on-Tees	6a1r	Manufacturing Legacy	E12000001	North East	E92000001	England	1304
E00061683	6a1	Indian Tech Achievers	E01012230	Stockton-on-Tees 022B	8c	Comfortable suburbia	E02002556	Stockton-on-Tees 022	E06000004	Stockton-on-Tees	6a1r	Manufacturing Legacy	E12000001	North East	E92000001	England	1305
E00062042	6a1	Indian Tech Achievers	E01012299	Stockton-on-Tees 024C	3a	Achieving neighbourhoods	E02002558	Stockton-on-Tees 024	E06000004	Stockton-on-Tees	6a1r	Manufacturing Legacy	E12000001	North East	E92000001	England	1306
E00174137	6a1	Indian Tech Achievers	E01033474	Stockton-on-Tees 023F	8c	Comfortable suburbia	E02002557	Stockton-on-Tees 023	E06000004	Stockton-on-Tees	6a1r	Manufacturing Legacy	E12000001	North East	E92000001	England	1307
E00174139	6a1	Indian Tech Achievers	E01033474	Stockton-on-Tees 023F	8c	Comfortable suburbia	E02002557	Stockton-on-Tees 023	E06000004	Stockton-on-Tees	6a1r	Manufacturing Legacy	E12000001	North East	E92000001	England	1308
E00174164	6a1	Indian Tech Achievers	E01012207	Stockton-on-Tees 013C	8c	Comfortable suburbia	E02002547	Stockton-on-Tees 013	E06000004	Stockton-on-Tees	6a1r	Manufacturing Legacy	E12000001	North East	E92000001	England	1309
E00174185	6a1	Indian Tech Achievers	E01033480	Stockton-on-Tees 005G	8b	Ageing suburbanites	E02002539	Stockton-on-Tees 005	E06000004	Stockton-on-Tees	6a1r	Manufacturing Legacy	E12000001	North East	E92000001	England	1310
E00061987	5b2	Communal Retirement	E01012291	Stockton-on-Tees 019B	4a	Challenged white communities	E02002553	Stockton-on-Tees 019	E06000004	Stockton-on-Tees	6a1r	Manufacturing Legacy	E12000001	North East	E92000001	England	1311
E00062035	5b2	Communal Retirement	E01012302	Stockton-on-Tees 024F	8a	Affluent communities	E02002558	Stockton-on-Tees 024	E06000004	Stockton-on-Tees	6a1r	Manufacturing Legacy	E12000001	North East	E92000001	England	1312
E00061731	6b4	Older Workers and Retirement	E01012240	Stockton-on-Tees 018C	5d	Endeavouring social renters	E02002552	Stockton-on-Tees 018	E06000004	Stockton-on-Tees	6a1r	Manufacturing Legacy	E12000001	North East	E92000001	England	1313
E00061843	3c1	Constrained Neighbourhoods	E01033477	Stockton-on-Tees 014G	7a	Urban cultural mix	E02002548	Stockton-on-Tees 014	E06000004	Stockton-on-Tees	6a1r	Manufacturing Legacy	E12000001	North East	E92000001	England	1314
E00061738	6b4	Older Workers and Retirement	E01012243	Stockton-on-Tees 001B	8c	Comfortable suburbia	E02002535	Stockton-on-Tees 001	E06000004	Stockton-on-Tees	6a1r	Manufacturing Legacy	E12000001	North East	E92000001	England	1315
E00061508	8a2	Industrious Hardship	E01012198	Stockton-on-Tees 003B	4a	Challenged white communities	E02002537	Stockton-on-Tees 003	E06000004	Stockton-on-Tees	6a1r	Manufacturing Legacy	E12000001	North East	E92000001	England	1316
E00061493	7c2	Constrained Young Families	E01012195	Stockton-on-Tees 010B	4c	Hampered neighbourhoods	E02002544	Stockton-on-Tees 010	E06000004	Stockton-on-Tees	6a1r	Manufacturing Legacy	E12000001	North East	E92000001	England	1317
E00061534	6a3	Detached Retirement Living	E01012199	Stockton-on-Tees 021A	8b	Ageing suburbanites	E02002555	Stockton-on-Tees 021	E06000004	Stockton-on-Tees	6a1r	Manufacturing Legacy	E12000001	North East	E92000001	England	1318
E00061745	6b4	Older Workers and Retirement	E01012242	Stockton-on-Tees 001A	8b	Ageing suburbanites	E02002535	Stockton-on-Tees 001	E06000004	Stockton-on-Tees	6a1r	Manufacturing Legacy	E12000001	North East	E92000001	England	1319
E00061514	8a2	Industrious Hardship	E01012196	Stockton-on-Tees 003A	5d	Endeavouring social renters	E02002537	Stockton-on-Tees 003	E06000004	Stockton-on-Tees	6a1r	Manufacturing Legacy	E12000001	North East	E92000001	England	1320
E00061494	7c2	Constrained Young Families	E01012195	Stockton-on-Tees 010B	4c	Hampered neighbourhoods	E02002544	Stockton-on-Tees 010	E06000004	Stockton-on-Tees	6a1r	Manufacturing Legacy	E12000001	North East	E92000001	England	1321
E00061550	6a3	Detached Retirement Living	E01012204	Stockton-on-Tees 013A	8b	Ageing suburbanites	E02002547	Stockton-on-Tees 013	E06000004	Stockton-on-Tees	6a1r	Manufacturing Legacy	E12000001	North East	E92000001	England	1322
E00061555	6a3	Detached Retirement Living	E01012206	Stockton-on-Tees 013B	5c	Comfortable neighbourhoods	E02002547	Stockton-on-Tees 013	E06000004	Stockton-on-Tees	6a1r	Manufacturing Legacy	E12000001	North East	E92000001	England	1323
E00061556	6a3	Detached Retirement Living	E01012204	Stockton-on-Tees 013A	8b	Ageing suburbanites	E02002547	Stockton-on-Tees 013	E06000004	Stockton-on-Tees	6a1r	Manufacturing Legacy	E12000001	North East	E92000001	England	1324
E00061561	6a3	Detached Retirement Living	E01012204	Stockton-on-Tees 013A	8b	Ageing suburbanites	E02002547	Stockton-on-Tees 013	E06000004	Stockton-on-Tees	6a1r	Manufacturing Legacy	E12000001	North East	E92000001	England	1325
E00061589	6a3	Detached Retirement Living	E01012212	Stockton-on-Tees 006C	8b	Ageing suburbanites	E02002540	Stockton-on-Tees 006	E06000004	Stockton-on-Tees	6a1r	Manufacturing Legacy	E12000001	North East	E92000001	England	1326
E00061590	6a3	Detached Retirement Living	E01012212	Stockton-on-Tees 006C	8b	Ageing suburbanites	E02002540	Stockton-on-Tees 006	E06000004	Stockton-on-Tees	6a1r	Manufacturing Legacy	E12000001	North East	E92000001	England	1327
E00061644	6a3	Detached Retirement Living	E01012226	Stockton-on-Tees 015E	8b	Ageing suburbanites	E02002549	Stockton-on-Tees 015	E06000004	Stockton-on-Tees	6a1r	Manufacturing Legacy	E12000001	North East	E92000001	England	1328
E00061657	6a3	Detached Retirement Living	E01012226	Stockton-on-Tees 015E	8b	Ageing suburbanites	E02002549	Stockton-on-Tees 015	E06000004	Stockton-on-Tees	6a1r	Manufacturing Legacy	E12000001	North East	E92000001	England	1329
E00061658	6a3	Detached Retirement Living	E01012226	Stockton-on-Tees 015E	8b	Ageing suburbanites	E02002549	Stockton-on-Tees 015	E06000004	Stockton-on-Tees	6a1r	Manufacturing Legacy	E12000001	North East	E92000001	England	1330
E00061700	6a3	Detached Retirement Living	E01012236	Stockton-on-Tees 022D	8c	Comfortable suburbia	E02002556	Stockton-on-Tees 022	E06000004	Stockton-on-Tees	6a1r	Manufacturing Legacy	E12000001	North East	E92000001	England	1331
E00061707	6a3	Detached Retirement Living	E01012235	Stockton-on-Tees 024A	2a	Ageing rural neighbourhoods	E02002558	Stockton-on-Tees 024	E06000004	Stockton-on-Tees	6a1r	Manufacturing Legacy	E12000001	North East	E92000001	England	1332
E00061708	6a3	Detached Retirement Living	E01012235	Stockton-on-Tees 024A	2a	Ageing rural neighbourhoods	E02002558	Stockton-on-Tees 024	E06000004	Stockton-on-Tees	6a1r	Manufacturing Legacy	E12000001	North East	E92000001	England	1333
E00061797	6a3	Detached Retirement Living	E01012255	Stockton-on-Tees 005A	8b	Ageing suburbanites	E02002539	Stockton-on-Tees 005	E06000004	Stockton-on-Tees	6a1r	Manufacturing Legacy	E12000001	North East	E92000001	England	1334
E00061799	6a3	Detached Retirement Living	E01012256	Stockton-on-Tees 002B	8b	Ageing suburbanites	E02002536	Stockton-on-Tees 002	E06000004	Stockton-on-Tees	6a1r	Manufacturing Legacy	E12000001	North East	E92000001	England	1335
E00061806	6a3	Detached Retirement Living	E01012255	Stockton-on-Tees 005A	8b	Ageing suburbanites	E02002539	Stockton-on-Tees 005	E06000004	Stockton-on-Tees	6a1r	Manufacturing Legacy	E12000001	North East	E92000001	England	1336
E00061809	6a3	Detached Retirement Living	E01012255	Stockton-on-Tees 005A	8b	Ageing suburbanites	E02002539	Stockton-on-Tees 005	E06000004	Stockton-on-Tees	6a1r	Manufacturing Legacy	E12000001	North East	E92000001	England	1337
E00061877	6a3	Detached Retirement Living	E01012269	Stockton-on-Tees 005B	2a	Ageing rural neighbourhoods	E02002539	Stockton-on-Tees 005	E06000004	Stockton-on-Tees	6a1r	Manufacturing Legacy	E12000001	North East	E92000001	England	1338
E00061904	8a1	Industrious Transitions	E01012275	Stockton-on-Tees 002D	5d	Endeavouring social renters	E02002536	Stockton-on-Tees 002	E06000004	Stockton-on-Tees	6a1r	Manufacturing Legacy	E12000001	North East	E92000001	England	1339
E00061990	6a3	Detached Retirement Living	E01012294	Stockton-on-Tees 005D	2a	Ageing rural neighbourhoods	E02002539	Stockton-on-Tees 005	E06000004	Stockton-on-Tees	6a1r	Manufacturing Legacy	E12000001	North East	E92000001	England	1340
E00061991	6a3	Detached Retirement Living	E01033480	Stockton-on-Tees 005G	8b	Ageing suburbanites	E02002539	Stockton-on-Tees 005	E06000004	Stockton-on-Tees	6a1r	Manufacturing Legacy	E12000001	North East	E92000001	England	1341
E00061668	6a2	Comfortable Suburbia	E01012237	Stockton-on-Tees 022E	8c	Comfortable suburbia	E02002556	Stockton-on-Tees 022	E06000004	Stockton-on-Tees	6a1r	Manufacturing Legacy	E12000001	North East	E92000001	England	1342
E00061992	6a3	Detached Retirement Living	E01033480	Stockton-on-Tees 005G	8b	Ageing suburbanites	E02002539	Stockton-on-Tees 005	E06000004	Stockton-on-Tees	6a1r	Manufacturing Legacy	E12000001	North East	E92000001	England	1343
E00061997	6a3	Detached Retirement Living	E01033480	Stockton-on-Tees 005G	8b	Ageing suburbanites	E02002539	Stockton-on-Tees 005	E06000004	Stockton-on-Tees	6a1r	Manufacturing Legacy	E12000001	North East	E92000001	England	1344
E00062017	6a3	Detached Retirement Living	E01012301	Stockton-on-Tees 024E	8b	Ageing suburbanites	E02002558	Stockton-on-Tees 024	E06000004	Stockton-on-Tees	6a1r	Manufacturing Legacy	E12000001	North East	E92000001	England	1345
E00062022	6a3	Detached Retirement Living	E01012301	Stockton-on-Tees 024E	8b	Ageing suburbanites	E02002558	Stockton-on-Tees 024	E06000004	Stockton-on-Tees	6a1r	Manufacturing Legacy	E12000001	North East	E92000001	England	1346
E00062033	6a3	Detached Retirement Living	E01012302	Stockton-on-Tees 024F	8a	Affluent communities	E02002558	Stockton-on-Tees 024	E06000004	Stockton-on-Tees	6a1r	Manufacturing Legacy	E12000001	North East	E92000001	England	1347
E00062036	6a3	Detached Retirement Living	E01012303	Stockton-on-Tees 024G	8b	Ageing suburbanites	E02002558	Stockton-on-Tees 024	E06000004	Stockton-on-Tees	6a1r	Manufacturing Legacy	E12000001	North East	E92000001	England	1348
E00062041	6a3	Detached Retirement Living	E01012298	Stockton-on-Tees 024B	8a	Affluent communities	E02002558	Stockton-on-Tees 024	E06000004	Stockton-on-Tees	6a1r	Manufacturing Legacy	E12000001	North East	E92000001	England	1349
E00061873	1c3	Detached Rural Retirement	E01012269	Stockton-on-Tees 005B	2a	Ageing rural neighbourhoods	E02002539	Stockton-on-Tees 005	E06000004	Stockton-on-Tees	6a1r	Manufacturing Legacy	E12000001	North East	E92000001	England	1350
E00061989	1c3	Detached Rural Retirement	E01012294	Stockton-on-Tees 005D	2a	Ageing rural neighbourhoods	E02002539	Stockton-on-Tees 005	E06000004	Stockton-on-Tees	6a1r	Manufacturing Legacy	E12000001	North East	E92000001	England	1351
E00061999	1c3	Detached Rural Retirement	E01012294	Stockton-on-Tees 005D	2a	Ageing rural neighbourhoods	E02002539	Stockton-on-Tees 005	E06000004	Stockton-on-Tees	6a1r	Manufacturing Legacy	E12000001	North East	E92000001	England	1352
E00061949	7b3	Endeavouring Flat Dwellers	E01012285	Stockton-on-Tees 020D	5c	Comfortable neighbourhoods	E02002554	Stockton-on-Tees 020	E06000004	Stockton-on-Tees	6a1r	Manufacturing Legacy	E12000001	North East	E92000001	England	1353
E00061665	1a2	Established Farming Communities	E01012233	Stockton-on-Tees 022C	2b	Prospering countryside life	E02002556	Stockton-on-Tees 022	E06000004	Stockton-on-Tees	6a1r	Manufacturing Legacy	E12000001	North East	E92000001	England	1354
E00061710	1a2	Established Farming Communities	E01012233	Stockton-on-Tees 022C	2b	Prospering countryside life	E02002556	Stockton-on-Tees 022	E06000004	Stockton-on-Tees	6a1r	Manufacturing Legacy	E12000001	North East	E92000001	England	1355
E00061872	1a2	Established Farming Communities	E01012269	Stockton-on-Tees 005B	2a	Ageing rural neighbourhoods	E02002539	Stockton-on-Tees 005	E06000004	Stockton-on-Tees	6a1r	Manufacturing Legacy	E12000001	North East	E92000001	England	1356
E00061875	1a2	Established Farming Communities	E01012269	Stockton-on-Tees 005B	2a	Ageing rural neighbourhoods	E02002539	Stockton-on-Tees 005	E06000004	Stockton-on-Tees	6a1r	Manufacturing Legacy	E12000001	North East	E92000001	England	1357
E00061998	1a2	Established Farming Communities	E01033480	Stockton-on-Tees 005G	8b	Ageing suburbanites	E02002539	Stockton-on-Tees 005	E06000004	Stockton-on-Tees	6a1r	Manufacturing Legacy	E12000001	North East	E92000001	England	1358
E00061862	3a1	Established Renting Families	E01012266	Stockton-on-Tees 014E	4c	Hampered neighbourhoods	E02002548	Stockton-on-Tees 014	E06000004	Stockton-on-Tees	6a1r	Manufacturing Legacy	E12000001	North East	E92000001	England	1359
E00061492	5a3	Families in Terraces and Flats	E01012194	Stockton-on-Tees 010A	4a	Challenged white communities	E02002544	Stockton-on-Tees 010	E06000004	Stockton-on-Tees	6a1r	Manufacturing Legacy	E12000001	North East	E92000001	England	1360
E00061540	5a3	Families in Terraces and Flats	E01012202	Stockton-on-Tees 021D	5a	Ageing urban communities	E02002555	Stockton-on-Tees 021	E06000004	Stockton-on-Tees	6a1r	Manufacturing Legacy	E12000001	North East	E92000001	England	1361
E00061619	5a3	Families in Terraces and Flats	E01012217	Stockton-on-Tees 016B	4c	Hampered neighbourhoods	E02002550	Stockton-on-Tees 016	E06000004	Stockton-on-Tees	6a1r	Manufacturing Legacy	E12000001	North East	E92000001	England	1362
E00061620	5a3	Families in Terraces and Flats	E01012217	Stockton-on-Tees 016B	4c	Hampered neighbourhoods	E02002550	Stockton-on-Tees 016	E06000004	Stockton-on-Tees	6a1r	Manufacturing Legacy	E12000001	North East	E92000001	England	1363
E00061625	5a3	Families in Terraces and Flats	E01012217	Stockton-on-Tees 016B	4c	Hampered neighbourhoods	E02002550	Stockton-on-Tees 016	E06000004	Stockton-on-Tees	6a1r	Manufacturing Legacy	E12000001	North East	E92000001	England	1364
E00062026	5a3	Families in Terraces and Flats	E01012299	Stockton-on-Tees 024C	3a	Achieving neighbourhoods	E02002558	Stockton-on-Tees 024	E06000004	Stockton-on-Tees	6a1r	Manufacturing Legacy	E12000001	North East	E92000001	England	1365
E00062039	5a3	Families in Terraces and Flats	E01012299	Stockton-on-Tees 024C	3a	Achieving neighbourhoods	E02002558	Stockton-on-Tees 024	E06000004	Stockton-on-Tees	6a1r	Manufacturing Legacy	E12000001	North East	E92000001	England	1366
E00062040	5a3	Families in Terraces and Flats	E01012299	Stockton-on-Tees 024C	3a	Achieving neighbourhoods	E02002558	Stockton-on-Tees 024	E06000004	Stockton-on-Tees	6a1r	Manufacturing Legacy	E12000001	North East	E92000001	England	1367
E00174149	5a3	Families in Terraces and Flats	E01012264	Stockton-on-Tees 014C	3d	Households in terraces and flats	E02002548	Stockton-on-Tees 014	E06000004	Stockton-on-Tees	6a1r	Manufacturing Legacy	E12000001	North East	E92000001	England	1368
E00174159	5a3	Families in Terraces and Flats	E01012292	Stockton-on-Tees 019C	4a	Challenged white communities	E02002553	Stockton-on-Tees 019	E06000004	Stockton-on-Tees	6a1r	Manufacturing Legacy	E12000001	North East	E92000001	England	1369
E00174160	5a3	Families in Terraces and Flats	E01012264	Stockton-on-Tees 014C	3d	Households in terraces and flats	E02002548	Stockton-on-Tees 014	E06000004	Stockton-on-Tees	6a1r	Manufacturing Legacy	E12000001	North East	E92000001	England	1370
E00174170	5a3	Families in Terraces and Flats	E01033474	Stockton-on-Tees 023F	8c	Comfortable suburbia	E02002557	Stockton-on-Tees 023	E06000004	Stockton-on-Tees	6a1r	Manufacturing Legacy	E12000001	North East	E92000001	England	1371
E00061748	6b4	Older Workers and Retirement	E01012242	Stockton-on-Tees 001A	8b	Ageing suburbanites	E02002535	Stockton-on-Tees 001	E06000004	Stockton-on-Tees	6a1r	Manufacturing Legacy	E12000001	North East	E92000001	England	1372
E00061796	6b4	Older Workers and Retirement	E01012257	Stockton-on-Tees 002C	8b	Ageing suburbanites	E02002536	Stockton-on-Tees 002	E06000004	Stockton-on-Tees	6a1r	Manufacturing Legacy	E12000001	North East	E92000001	England	1373
E00061820	6b4	Older Workers and Retirement	E01012261	Stockton-on-Tees 007D	5b	Aspiring urban households	E02002541	Stockton-on-Tees 007	E06000004	Stockton-on-Tees	6a1r	Manufacturing Legacy	E12000001	North East	E92000001	England	1374
E00061828	6b4	Older Workers and Retirement	E01012261	Stockton-on-Tees 007D	5b	Aspiring urban households	E02002541	Stockton-on-Tees 007	E06000004	Stockton-on-Tees	6a1r	Manufacturing Legacy	E12000001	North East	E92000001	England	1375
E00061941	6b4	Older Workers and Retirement	E01012284	Stockton-on-Tees 020C	4a	Challenged white communities	E02002554	Stockton-on-Tees 020	E06000004	Stockton-on-Tees	6a1r	Manufacturing Legacy	E12000001	North East	E92000001	England	1376
E00061975	6b4	Older Workers and Retirement	E01012290	Stockton-on-Tees 019A	8b	Ageing suburbanites	E02002553	Stockton-on-Tees 019	E06000004	Stockton-on-Tees	6a1r	Manufacturing Legacy	E12000001	North East	E92000001	England	1377
E00061608	7c2	Constrained Young Families	E01012215	Stockton-on-Tees 003D	4a	Challenged white communities	E02002537	Stockton-on-Tees 003	E06000004	Stockton-on-Tees	6a1r	Manufacturing Legacy	E12000001	North East	E92000001	England	1378
E00062012	6b4	Older Workers and Retirement	E01012297	Stockton-on-Tees 001F	8c	Comfortable suburbia	E02002535	Stockton-on-Tees 001	E06000004	Stockton-on-Tees	6a1r	Manufacturing Legacy	E12000001	North East	E92000001	England	1379
E00174153	6b4	Older Workers and Retirement	E01012264	Stockton-on-Tees 014C	3d	Households in terraces and flats	E02002548	Stockton-on-Tees 014	E06000004	Stockton-on-Tees	6a1r	Manufacturing Legacy	E12000001	North East	E92000001	England	1380
E00061485	7c3	Outer City Hardship	E01012195	Stockton-on-Tees 010B	4c	Hampered neighbourhoods	E02002544	Stockton-on-Tees 010	E06000004	Stockton-on-Tees	6a1r	Manufacturing Legacy	E12000001	North East	E92000001	England	1381
E00061535	8a2	Industrious Hardship	E01012200	Stockton-on-Tees 021B	8c	Comfortable suburbia	E02002555	Stockton-on-Tees 021	E06000004	Stockton-on-Tees	6a1r	Manufacturing Legacy	E12000001	North East	E92000001	England	1382
E00061501	7c3	Outer City Hardship	E01012192	Stockton-on-Tees 007A	5c	Comfortable neighbourhoods	E02002541	Stockton-on-Tees 007	E06000004	Stockton-on-Tees	6a1r	Manufacturing Legacy	E12000001	North East	E92000001	England	1383
E00061551	7c3	Outer City Hardship	E01012206	Stockton-on-Tees 013B	5c	Comfortable neighbourhoods	E02002547	Stockton-on-Tees 013	E06000004	Stockton-on-Tees	6a1r	Manufacturing Legacy	E12000001	North East	E92000001	England	1384
E00061802	7c3	Outer City Hardship	E01012256	Stockton-on-Tees 002B	8b	Ageing suburbanites	E02002536	Stockton-on-Tees 002	E06000004	Stockton-on-Tees	6a1r	Manufacturing Legacy	E12000001	North East	E92000001	England	1385
E00061869	7c3	Outer City Hardship	E01012268	Stockton-on-Tees 010E	4c	Hampered neighbourhoods	E02002544	Stockton-on-Tees 010	E06000004	Stockton-on-Tees	6a1r	Manufacturing Legacy	E12000001	North East	E92000001	England	1386
E00061939	7c3	Outer City Hardship	E01012285	Stockton-on-Tees 020D	5c	Comfortable neighbourhoods	E02002554	Stockton-on-Tees 020	E06000004	Stockton-on-Tees	6a1r	Manufacturing Legacy	E12000001	North East	E92000001	England	1387
E00062021	7c3	Outer City Hardship	E01012300	Stockton-on-Tees 024D	5c	Comfortable neighbourhoods	E02002558	Stockton-on-Tees 024	E06000004	Stockton-on-Tees	6a1r	Manufacturing Legacy	E12000001	North East	E92000001	England	1388
E00061845	4b2	Pakistani Communities	E01033477	Stockton-on-Tees 014G	7a	Urban cultural mix	E02002548	Stockton-on-Tees 014	E06000004	Stockton-on-Tees	6a1r	Manufacturing Legacy	E12000001	North East	E92000001	England	1389
E00061846	4b2	Pakistani Communities	E01012262	Stockton-on-Tees 014A	7a	Urban cultural mix	E02002548	Stockton-on-Tees 014	E06000004	Stockton-on-Tees	6a1r	Manufacturing Legacy	E12000001	North East	E92000001	England	1390
E00061866	4b2	Pakistani Communities	E01012267	Stockton-on-Tees 014F	4c	Hampered neighbourhoods	E02002548	Stockton-on-Tees 014	E06000004	Stockton-on-Tees	6a1r	Manufacturing Legacy	E12000001	North East	E92000001	England	1391
E00061966	4b2	Pakistani Communities	E01012288	Stockton-on-Tees 017C	4c	Hampered neighbourhoods	E02002551	Stockton-on-Tees 017	E06000004	Stockton-on-Tees	6a1r	Manufacturing Legacy	E12000001	North East	E92000001	England	1392
E00061968	4b2	Pakistani Communities	E01012288	Stockton-on-Tees 017C	4c	Hampered neighbourhoods	E02002551	Stockton-on-Tees 017	E06000004	Stockton-on-Tees	6a1r	Manufacturing Legacy	E12000001	North East	E92000001	England	1393
E00174150	4b2	Pakistani Communities	E01033477	Stockton-on-Tees 014G	7a	Urban cultural mix	E02002548	Stockton-on-Tees 014	E06000004	Stockton-on-Tees	6a1r	Manufacturing Legacy	E12000001	North East	E92000001	England	1394
E00061789	4a1	Private Renting Young Families	E01012254	Stockton-on-Tees 012E	4c	Hampered neighbourhoods	E02002546	Stockton-on-Tees 012	E06000004	Stockton-on-Tees	6a1r	Manufacturing Legacy	E12000001	North East	E92000001	England	1395
E00061832	4a1	Private Renting Young Families	E01012262	Stockton-on-Tees 014A	7a	Urban cultural mix	E02002548	Stockton-on-Tees 014	E06000004	Stockton-on-Tees	6a1r	Manufacturing Legacy	E12000001	North East	E92000001	England	1396
E00061842	4a1	Private Renting Young Families	E01033477	Stockton-on-Tees 014G	7a	Urban cultural mix	E02002548	Stockton-on-Tees 014	E06000004	Stockton-on-Tees	6a1r	Manufacturing Legacy	E12000001	North East	E92000001	England	1397
E00061850	4a1	Private Renting Young Families	E01012262	Stockton-on-Tees 014A	7a	Urban cultural mix	E02002548	Stockton-on-Tees 014	E06000004	Stockton-on-Tees	6a1r	Manufacturing Legacy	E12000001	North East	E92000001	England	1398
E00061861	4a1	Private Renting Young Families	E01012266	Stockton-on-Tees 014E	4c	Hampered neighbourhoods	E02002548	Stockton-on-Tees 014	E06000004	Stockton-on-Tees	6a1r	Manufacturing Legacy	E12000001	North East	E92000001	England	1399
E00061954	4a1	Private Renting Young Families	E01012288	Stockton-on-Tees 017C	4c	Hampered neighbourhoods	E02002551	Stockton-on-Tees 017	E06000004	Stockton-on-Tees	6a1r	Manufacturing Legacy	E12000001	North East	E92000001	England	1400
E00061955	4a1	Private Renting Young Families	E01012286	Stockton-on-Tees 017A	4c	Hampered neighbourhoods	E02002551	Stockton-on-Tees 017	E06000004	Stockton-on-Tees	6a1r	Manufacturing Legacy	E12000001	North East	E92000001	England	1401
E00061956	4a1	Private Renting Young Families	E01012286	Stockton-on-Tees 017A	4c	Hampered neighbourhoods	E02002551	Stockton-on-Tees 017	E06000004	Stockton-on-Tees	6a1r	Manufacturing Legacy	E12000001	North East	E92000001	England	1402
E00061971	4a1	Private Renting Young Families	E01012286	Stockton-on-Tees 017A	4c	Hampered neighbourhoods	E02002551	Stockton-on-Tees 017	E06000004	Stockton-on-Tees	6a1r	Manufacturing Legacy	E12000001	North East	E92000001	England	1403
E00174148	4a1	Private Renting Young Families	E01012262	Stockton-on-Tees 014A	7a	Urban cultural mix	E02002548	Stockton-on-Tees 014	E06000004	Stockton-on-Tees	6a1r	Manufacturing Legacy	E12000001	North East	E92000001	England	1404
E00174152	4a1	Private Renting Young Families	E01012264	Stockton-on-Tees 014C	3d	Households in terraces and flats	E02002548	Stockton-on-Tees 014	E06000004	Stockton-on-Tees	6a1r	Manufacturing Legacy	E12000001	North East	E92000001	England	1405
E00061719	8c3	Renting Hard-Pressed Workers	E01012240	Stockton-on-Tees 018C	5d	Endeavouring social renters	E02002552	Stockton-on-Tees 018	E06000004	Stockton-on-Tees	6a1r	Manufacturing Legacy	E12000001	North East	E92000001	England	1406
E00061725	8c3	Renting Hard-Pressed Workers	E01012238	Stockton-on-Tees 018A	4a	Challenged white communities	E02002552	Stockton-on-Tees 018	E06000004	Stockton-on-Tees	6a1r	Manufacturing Legacy	E12000001	North East	E92000001	England	1407
E00061726	8c3	Renting Hard-Pressed Workers	E01012238	Stockton-on-Tees 018A	4a	Challenged white communities	E02002552	Stockton-on-Tees 018	E06000004	Stockton-on-Tees	6a1r	Manufacturing Legacy	E12000001	North East	E92000001	England	1408
E00061751	8c3	Renting Hard-Pressed Workers	E01012245	Stockton-on-Tees 003F	4a	Challenged white communities	E02002537	Stockton-on-Tees 003	E06000004	Stockton-on-Tees	6a1r	Manufacturing Legacy	E12000001	North East	E92000001	England	1409
E00061760	8c3	Renting Hard-Pressed Workers	E01012248	Stockton-on-Tees 009D	5c	Comfortable neighbourhoods	E02002543	Stockton-on-Tees 009	E06000004	Stockton-on-Tees	6a1r	Manufacturing Legacy	E12000001	North East	E92000001	England	1410
E00061767	8c3	Renting Hard-Pressed Workers	E01012249	Stockton-on-Tees 008B	4a	Challenged white communities	E02002542	Stockton-on-Tees 008	E06000004	Stockton-on-Tees	6a1r	Manufacturing Legacy	E12000001	North East	E92000001	England	1411
E00061812	8c3	Renting Hard-Pressed Workers	E01012258	Stockton-on-Tees 010C	4a	Challenged white communities	E02002544	Stockton-on-Tees 010	E06000004	Stockton-on-Tees	6a1r	Manufacturing Legacy	E12000001	North East	E92000001	England	1412
E00061906	8c3	Renting Hard-Pressed Workers	E01012275	Stockton-on-Tees 002D	5d	Endeavouring social renters	E02002536	Stockton-on-Tees 002	E06000004	Stockton-on-Tees	6a1r	Manufacturing Legacy	E12000001	North East	E92000001	England	1413
E00061942	8c3	Renting Hard-Pressed Workers	E01012284	Stockton-on-Tees 020C	4a	Challenged white communities	E02002554	Stockton-on-Tees 020	E06000004	Stockton-on-Tees	6a1r	Manufacturing Legacy	E12000001	North East	E92000001	England	1414
E00165747	8c3	Renting Hard-Pressed Workers	E01012283	Stockton-on-Tees 020B	4a	Challenged white communities	E02002554	Stockton-on-Tees 020	E06000004	Stockton-on-Tees	6a1r	Manufacturing Legacy	E12000001	North East	E92000001	England	1415
E00062014	7d3	Retired Communal City Dwellers	E01012296	Stockton-on-Tees 001E	5a	Ageing urban communities	E02002535	Stockton-on-Tees 001	E06000004	Stockton-on-Tees	6a1r	Manufacturing Legacy	E12000001	North East	E92000001	England	1416
E00061858	7d2	Retired Independent City Dwellers	E01012266	Stockton-on-Tees 014E	4c	Hampered neighbourhoods	E02002548	Stockton-on-Tees 014	E06000004	Stockton-on-Tees	6a1r	Manufacturing Legacy	E12000001	North East	E92000001	England	1417
E00061860	7d2	Retired Independent City Dwellers	E01012267	Stockton-on-Tees 014F	4c	Hampered neighbourhoods	E02002548	Stockton-on-Tees 014	E06000004	Stockton-on-Tees	6a1r	Manufacturing Legacy	E12000001	North East	E92000001	England	1418
E00061908	8a1	Industrious Transitions	E01012276	Stockton-on-Tees 002E	4a	Challenged white communities	E02002536	Stockton-on-Tees 002	E06000004	Stockton-on-Tees	6a1r	Manufacturing Legacy	E12000001	North East	E92000001	England	1419
E00061669	6a2	Comfortable Suburbia	E01012228	Stockton-on-Tees 022A	8c	Comfortable suburbia	E02002556	Stockton-on-Tees 022	E06000004	Stockton-on-Tees	6a1r	Manufacturing Legacy	E12000001	North East	E92000001	England	1420
E00061600	8a2	Industrious Hardship	E01012214	Stockton-on-Tees 003C	5d	Endeavouring social renters	E02002537	Stockton-on-Tees 003	E06000004	Stockton-on-Tees	6a1r	Manufacturing Legacy	E12000001	North East	E92000001	England	1421
E00061634	7c2	Constrained Young Families	E01032543	Stockton-on-Tees 009G	4a	Challenged white communities	E02002543	Stockton-on-Tees 009	E06000004	Stockton-on-Tees	6a1r	Manufacturing Legacy	E12000001	North East	E92000001	England	1422
E00061673	6a2	Comfortable Suburbia	E01012231	Stockton-on-Tees 023C	8c	Comfortable suburbia	E02002557	Stockton-on-Tees 023	E06000004	Stockton-on-Tees	6a1r	Manufacturing Legacy	E12000001	North East	E92000001	England	1423
E00061601	8a2	Industrious Hardship	E01012214	Stockton-on-Tees 003C	5d	Endeavouring social renters	E02002537	Stockton-on-Tees 003	E06000004	Stockton-on-Tees	6a1r	Manufacturing Legacy	E12000001	North East	E92000001	England	1424
E00061759	7c2	Constrained Young Families	E01012248	Stockton-on-Tees 009D	5c	Comfortable neighbourhoods	E02002543	Stockton-on-Tees 009	E06000004	Stockton-on-Tees	6a1r	Manufacturing Legacy	E12000001	North East	E92000001	England	1425
E00061674	6a2	Comfortable Suburbia	E01012234	Stockton-on-Tees 023E	8c	Comfortable suburbia	E02002557	Stockton-on-Tees 023	E06000004	Stockton-on-Tees	6a1r	Manufacturing Legacy	E12000001	North East	E92000001	England	1426
E00061602	8a2	Industrious Hardship	E01012215	Stockton-on-Tees 003D	4a	Challenged white communities	E02002537	Stockton-on-Tees 003	E06000004	Stockton-on-Tees	6a1r	Manufacturing Legacy	E12000001	North East	E92000001	England	1427
E00061606	8a2	Industrious Hardship	E01012214	Stockton-on-Tees 003C	5d	Endeavouring social renters	E02002537	Stockton-on-Tees 003	E06000004	Stockton-on-Tees	6a1r	Manufacturing Legacy	E12000001	North East	E92000001	England	1428
E00061607	8a2	Industrious Hardship	E01012215	Stockton-on-Tees 003D	4a	Challenged white communities	E02002537	Stockton-on-Tees 003	E06000004	Stockton-on-Tees	6a1r	Manufacturing Legacy	E12000001	North East	E92000001	England	1429
E00061609	8a2	Industrious Hardship	E01012216	Stockton-on-Tees 003E	4a	Challenged white communities	E02002537	Stockton-on-Tees 003	E06000004	Stockton-on-Tees	6a1r	Manufacturing Legacy	E12000001	North East	E92000001	England	1430
E00061610	8a2	Industrious Hardship	E01012214	Stockton-on-Tees 003C	5d	Endeavouring social renters	E02002537	Stockton-on-Tees 003	E06000004	Stockton-on-Tees	6a1r	Manufacturing Legacy	E12000001	North East	E92000001	England	1431
E00061614	8a2	Industrious Hardship	E01012219	Stockton-on-Tees 012A	8b	Ageing suburbanites	E02002546	Stockton-on-Tees 012	E06000004	Stockton-on-Tees	6a1r	Manufacturing Legacy	E12000001	North East	E92000001	England	1432
E00061616	8a2	Industrious Hardship	E01012219	Stockton-on-Tees 012A	8b	Ageing suburbanites	E02002546	Stockton-on-Tees 012	E06000004	Stockton-on-Tees	6a1r	Manufacturing Legacy	E12000001	North East	E92000001	England	1433
E00061639	8a2	Industrious Hardship	E01032543	Stockton-on-Tees 009G	4a	Challenged white communities	E02002543	Stockton-on-Tees 009	E06000004	Stockton-on-Tees	6a1r	Manufacturing Legacy	E12000001	North East	E92000001	England	1434
E00061766	8a2	Industrious Hardship	E01012249	Stockton-on-Tees 008B	4a	Challenged white communities	E02002542	Stockton-on-Tees 008	E06000004	Stockton-on-Tees	6a1r	Manufacturing Legacy	E12000001	North East	E92000001	England	1435
E00061771	8a2	Industrious Hardship	E01012247	Stockton-on-Tees 008A	4a	Challenged white communities	E02002542	Stockton-on-Tees 008	E06000004	Stockton-on-Tees	6a1r	Manufacturing Legacy	E12000001	North East	E92000001	England	1436
E00061775	8a2	Industrious Hardship	E01012247	Stockton-on-Tees 008A	4a	Challenged white communities	E02002542	Stockton-on-Tees 008	E06000004	Stockton-on-Tees	6a1r	Manufacturing Legacy	E12000001	North East	E92000001	England	1437
E00061781	8a2	Industrious Hardship	E01012253	Stockton-on-Tees 012D	5d	Endeavouring social renters	E02002546	Stockton-on-Tees 012	E06000004	Stockton-on-Tees	6a1r	Manufacturing Legacy	E12000001	North East	E92000001	England	1438
E00061882	8a2	Industrious Hardship	E01012273	Stockton-on-Tees 008E	4a	Challenged white communities	E02002542	Stockton-on-Tees 008	E06000004	Stockton-on-Tees	6a1r	Manufacturing Legacy	E12000001	North East	E92000001	England	1439
E00061885	8a2	Industrious Hardship	E01012274	Stockton-on-Tees 008F	4a	Challenged white communities	E02002542	Stockton-on-Tees 008	E06000004	Stockton-on-Tees	6a1r	Manufacturing Legacy	E12000001	North East	E92000001	England	1440
E00061886	8a2	Industrious Hardship	E01012274	Stockton-on-Tees 008F	4a	Challenged white communities	E02002542	Stockton-on-Tees 008	E06000004	Stockton-on-Tees	6a1r	Manufacturing Legacy	E12000001	North East	E92000001	England	1441
E00061888	8a2	Industrious Hardship	E01012271	Stockton-on-Tees 008C	4a	Challenged white communities	E02002542	Stockton-on-Tees 008	E06000004	Stockton-on-Tees	6a1r	Manufacturing Legacy	E12000001	North East	E92000001	England	1442
E00061899	8a2	Industrious Hardship	E01012277	Stockton-on-Tees 002F	5d	Endeavouring social renters	E02002536	Stockton-on-Tees 002	E06000004	Stockton-on-Tees	6a1r	Manufacturing Legacy	E12000001	North East	E92000001	England	1443
E00061907	8a2	Industrious Hardship	E01012275	Stockton-on-Tees 002D	5d	Endeavouring social renters	E02002536	Stockton-on-Tees 002	E06000004	Stockton-on-Tees	6a1r	Manufacturing Legacy	E12000001	North East	E92000001	England	1444
E00061932	8a2	Industrious Hardship	E01012280	Stockton-on-Tees 004C	5d	Endeavouring social renters	E02002538	Stockton-on-Tees 004	E06000004	Stockton-on-Tees	6a1r	Manufacturing Legacy	E12000001	North East	E92000001	England	1445
E00062003	8a2	Industrious Hardship	E01012295	Stockton-on-Tees 005E	5d	Endeavouring social renters	E02002539	Stockton-on-Tees 005	E06000004	Stockton-on-Tees	6a1r	Manufacturing Legacy	E12000001	North East	E92000001	England	1446
E00062031	8a2	Industrious Hardship	E01012300	Stockton-on-Tees 024D	5c	Comfortable neighbourhoods	E02002558	Stockton-on-Tees 024	E06000004	Stockton-on-Tees	6a1r	Manufacturing Legacy	E12000001	North East	E92000001	England	1447
E00165752	8a2	Industrious Hardship	E01012292	Stockton-on-Tees 019C	4a	Challenged white communities	E02002553	Stockton-on-Tees 019	E06000004	Stockton-on-Tees	6a1r	Manufacturing Legacy	E12000001	North East	E92000001	England	1448
E00061462	8a1	Industrious Transitions	E01012187	Stockton-on-Tees 011A	8b	Ageing suburbanites	E02002545	Stockton-on-Tees 011	E06000004	Stockton-on-Tees	6a1r	Manufacturing Legacy	E12000001	North East	E92000001	England	1449
E00061498	8a1	Industrious Transitions	E01012194	Stockton-on-Tees 010A	4a	Challenged white communities	E02002544	Stockton-on-Tees 010	E06000004	Stockton-on-Tees	6a1r	Manufacturing Legacy	E12000001	North East	E92000001	England	1450
E00061507	8a1	Industrious Transitions	E01012198	Stockton-on-Tees 003B	4a	Challenged white communities	E02002537	Stockton-on-Tees 003	E06000004	Stockton-on-Tees	6a1r	Manufacturing Legacy	E12000001	North East	E92000001	England	1451
E00061522	8a1	Industrious Transitions	E01012200	Stockton-on-Tees 021B	8c	Comfortable suburbia	E02002555	Stockton-on-Tees 021	E06000004	Stockton-on-Tees	6a1r	Manufacturing Legacy	E12000001	North East	E92000001	England	1452
E00061565	8a1	Industrious Transitions	E01012207	Stockton-on-Tees 013C	8c	Comfortable suburbia	E02002547	Stockton-on-Tees 013	E06000004	Stockton-on-Tees	6a1r	Manufacturing Legacy	E12000001	North East	E92000001	England	1453
E00061576	8a1	Industrious Transitions	E01012209	Stockton-on-Tees 016A	5c	Comfortable neighbourhoods	E02002550	Stockton-on-Tees 016	E06000004	Stockton-on-Tees	6a1r	Manufacturing Legacy	E12000001	North East	E92000001	England	1454
E00061612	8a1	Industrious Transitions	E01012215	Stockton-on-Tees 003D	4a	Challenged white communities	E02002537	Stockton-on-Tees 003	E06000004	Stockton-on-Tees	6a1r	Manufacturing Legacy	E12000001	North East	E92000001	England	1455
E00061682	8a1	Industrious Transitions	E01012227	Stockton-on-Tees 023A	8c	Comfortable suburbia	E02002557	Stockton-on-Tees 023	E06000004	Stockton-on-Tees	6a1r	Manufacturing Legacy	E12000001	North East	E92000001	England	1456
E00061717	8a1	Industrious Transitions	E01012241	Stockton-on-Tees 018D	8b	Ageing suburbanites	E02002552	Stockton-on-Tees 018	E06000004	Stockton-on-Tees	6a1r	Manufacturing Legacy	E12000001	North East	E92000001	England	1457
E00061721	8a1	Industrious Transitions	E01012239	Stockton-on-Tees 018B	4c	Hampered neighbourhoods	E02002552	Stockton-on-Tees 018	E06000004	Stockton-on-Tees	6a1r	Manufacturing Legacy	E12000001	North East	E92000001	England	1458
E00061746	8a1	Industrious Transitions	E01012245	Stockton-on-Tees 003F	4a	Challenged white communities	E02002537	Stockton-on-Tees 003	E06000004	Stockton-on-Tees	6a1r	Manufacturing Legacy	E12000001	North East	E92000001	England	1459
E00061752	8a1	Industrious Transitions	E01012242	Stockton-on-Tees 001A	8b	Ageing suburbanites	E02002535	Stockton-on-Tees 001	E06000004	Stockton-on-Tees	6a1r	Manufacturing Legacy	E12000001	North East	E92000001	England	1460
E00061784	8a1	Industrious Transitions	E01012253	Stockton-on-Tees 012D	5d	Endeavouring social renters	E02002546	Stockton-on-Tees 012	E06000004	Stockton-on-Tees	6a1r	Manufacturing Legacy	E12000001	North East	E92000001	England	1461
E00061818	8a1	Industrious Transitions	E01012259	Stockton-on-Tees 010D	5b	Aspiring urban households	E02002544	Stockton-on-Tees 010	E06000004	Stockton-on-Tees	6a1r	Manufacturing Legacy	E12000001	North East	E92000001	England	1462
E00061867	8a1	Industrious Transitions	E01012268	Stockton-on-Tees 010E	4c	Hampered neighbourhoods	E02002544	Stockton-on-Tees 010	E06000004	Stockton-on-Tees	6a1r	Manufacturing Legacy	E12000001	North East	E92000001	England	1463
E00061878	8a1	Industrious Transitions	E01012270	Stockton-on-Tees 021F	5b	Aspiring urban households	E02002555	Stockton-on-Tees 021	E06000004	Stockton-on-Tees	6a1r	Manufacturing Legacy	E12000001	North East	E92000001	England	1464
E00061879	8a1	Industrious Transitions	E01012270	Stockton-on-Tees 021F	5b	Aspiring urban households	E02002555	Stockton-on-Tees 021	E06000004	Stockton-on-Tees	6a1r	Manufacturing Legacy	E12000001	North East	E92000001	England	1465
E00061880	8a1	Industrious Transitions	E01012270	Stockton-on-Tees 021F	5b	Aspiring urban households	E02002555	Stockton-on-Tees 021	E06000004	Stockton-on-Tees	6a1r	Manufacturing Legacy	E12000001	North East	E92000001	England	1466
E00061890	8a1	Industrious Transitions	E01012272	Stockton-on-Tees 008D	8b	Ageing suburbanites	E02002542	Stockton-on-Tees 008	E06000004	Stockton-on-Tees	6a1r	Manufacturing Legacy	E12000001	North East	E92000001	England	1467
E00061901	8a1	Industrious Transitions	E01012277	Stockton-on-Tees 002F	5d	Endeavouring social renters	E02002536	Stockton-on-Tees 002	E06000004	Stockton-on-Tees	6a1r	Manufacturing Legacy	E12000001	North East	E92000001	England	1468
E00061902	8a1	Industrious Transitions	E01012277	Stockton-on-Tees 002F	5d	Endeavouring social renters	E02002536	Stockton-on-Tees 002	E06000004	Stockton-on-Tees	6a1r	Manufacturing Legacy	E12000001	North East	E92000001	England	1469
E00061913	8a1	Industrious Transitions	E01012277	Stockton-on-Tees 002F	5d	Endeavouring social renters	E02002536	Stockton-on-Tees 002	E06000004	Stockton-on-Tees	6a1r	Manufacturing Legacy	E12000001	North East	E92000001	England	1470
E00061788	7c2	Constrained Young Families	E01012254	Stockton-on-Tees 012E	4c	Hampered neighbourhoods	E02002546	Stockton-on-Tees 012	E06000004	Stockton-on-Tees	6a1r	Manufacturing Legacy	E12000001	North East	E92000001	England	1471
E00061676	6a2	Comfortable Suburbia	E01012234	Stockton-on-Tees 023E	8c	Comfortable suburbia	E02002557	Stockton-on-Tees 023	E06000004	Stockton-on-Tees	6a1r	Manufacturing Legacy	E12000001	North East	E92000001	England	1472
E00061791	7c2	Constrained Young Families	E01012252	Stockton-on-Tees 012C	4c	Hampered neighbourhoods	E02002546	Stockton-on-Tees 012	E06000004	Stockton-on-Tees	6a1r	Manufacturing Legacy	E12000001	North East	E92000001	England	1473
E00061678	6a2	Comfortable Suburbia	E01012228	Stockton-on-Tees 022A	8c	Comfortable suburbia	E02002556	Stockton-on-Tees 022	E06000004	Stockton-on-Tees	6a1r	Manufacturing Legacy	E12000001	North East	E92000001	England	1474
E00061813	7c2	Constrained Young Families	E01012258	Stockton-on-Tees 010C	4a	Challenged white communities	E02002544	Stockton-on-Tees 010	E06000004	Stockton-on-Tees	6a1r	Manufacturing Legacy	E12000001	North East	E92000001	England	1475
E00061679	6a2	Comfortable Suburbia	E01012237	Stockton-on-Tees 022E	8c	Comfortable suburbia	E02002556	Stockton-on-Tees 022	E06000004	Stockton-on-Tees	6a1r	Manufacturing Legacy	E12000001	North East	E92000001	England	1476
E00061833	7c2	Constrained Young Families	E01012264	Stockton-on-Tees 014C	3d	Households in terraces and flats	E02002548	Stockton-on-Tees 014	E06000004	Stockton-on-Tees	6a1r	Manufacturing Legacy	E12000001	North East	E92000001	England	1477
E00061686	6a2	Comfortable Suburbia	E01033478	Stockton-on-Tees 023H	8c	Comfortable suburbia	E02002557	Stockton-on-Tees 023	E06000004	Stockton-on-Tees	6a1r	Manufacturing Legacy	E12000001	North East	E92000001	England	1478
E00061943	7c2	Constrained Young Families	E01012282	Stockton-on-Tees 020A	4a	Challenged white communities	E02002554	Stockton-on-Tees 020	E06000004	Stockton-on-Tees	6a1r	Manufacturing Legacy	E12000001	North East	E92000001	England	1479
E00061687	6a2	Comfortable Suburbia	E01012230	Stockton-on-Tees 022B	8c	Comfortable suburbia	E02002556	Stockton-on-Tees 022	E06000004	Stockton-on-Tees	6a1r	Manufacturing Legacy	E12000001	North East	E92000001	England	1480
E00061689	6a2	Comfortable Suburbia	E01012232	Stockton-on-Tees 023D	8c	Comfortable suburbia	E02002557	Stockton-on-Tees 023	E06000004	Stockton-on-Tees	6a1r	Manufacturing Legacy	E12000001	North East	E92000001	England	1481
E00061693	6a2	Comfortable Suburbia	E01012233	Stockton-on-Tees 022C	2b	Prospering countryside life	E02002556	Stockton-on-Tees 022	E06000004	Stockton-on-Tees	6a1r	Manufacturing Legacy	E12000001	North East	E92000001	England	1482
E00061695	6a2	Comfortable Suburbia	E01012234	Stockton-on-Tees 023E	8c	Comfortable suburbia	E02002557	Stockton-on-Tees 023	E06000004	Stockton-on-Tees	6a1r	Manufacturing Legacy	E12000001	North East	E92000001	England	1483
E00061697	6a2	Comfortable Suburbia	E01012234	Stockton-on-Tees 023E	8c	Comfortable suburbia	E02002557	Stockton-on-Tees 023	E06000004	Stockton-on-Tees	6a1r	Manufacturing Legacy	E12000001	North East	E92000001	England	1484
E00061698	6a2	Comfortable Suburbia	E01012234	Stockton-on-Tees 023E	8c	Comfortable suburbia	E02002557	Stockton-on-Tees 023	E06000004	Stockton-on-Tees	6a1r	Manufacturing Legacy	E12000001	North East	E92000001	England	1485
E00061699	6a2	Comfortable Suburbia	E01012233	Stockton-on-Tees 022C	2b	Prospering countryside life	E02002556	Stockton-on-Tees 022	E06000004	Stockton-on-Tees	6a1r	Manufacturing Legacy	E12000001	North East	E92000001	England	1486
E00061703	6a2	Comfortable Suburbia	E01012237	Stockton-on-Tees 022E	8c	Comfortable suburbia	E02002556	Stockton-on-Tees 022	E06000004	Stockton-on-Tees	6a1r	Manufacturing Legacy	E12000001	North East	E92000001	England	1487
E00061705	6a2	Comfortable Suburbia	E01012237	Stockton-on-Tees 022E	8c	Comfortable suburbia	E02002556	Stockton-on-Tees 022	E06000004	Stockton-on-Tees	6a1r	Manufacturing Legacy	E12000001	North East	E92000001	England	1488
E00061734	6a2	Comfortable Suburbia	E01012246	Stockton-on-Tees 001D	8b	Ageing suburbanites	E02002535	Stockton-on-Tees 001	E06000004	Stockton-on-Tees	6a1r	Manufacturing Legacy	E12000001	North East	E92000001	England	1489
E00062000	6a2	Comfortable Suburbia	E01012295	Stockton-on-Tees 005E	5d	Endeavouring social renters	E02002539	Stockton-on-Tees 005	E06000004	Stockton-on-Tees	6a1r	Manufacturing Legacy	E12000001	North East	E92000001	England	1490
E00062011	6a2	Comfortable Suburbia	E01012297	Stockton-on-Tees 001F	8c	Comfortable suburbia	E02002535	Stockton-on-Tees 001	E06000004	Stockton-on-Tees	6a1r	Manufacturing Legacy	E12000001	North East	E92000001	England	1491
E00062013	6a2	Comfortable Suburbia	E01012297	Stockton-on-Tees 001F	8c	Comfortable suburbia	E02002535	Stockton-on-Tees 001	E06000004	Stockton-on-Tees	6a1r	Manufacturing Legacy	E12000001	North East	E92000001	England	1492
E00062016	6a2	Comfortable Suburbia	E01012303	Stockton-on-Tees 024G	8b	Ageing suburbanites	E02002558	Stockton-on-Tees 024	E06000004	Stockton-on-Tees	6a1r	Manufacturing Legacy	E12000001	North East	E92000001	England	1493
E00062018	6a2	Comfortable Suburbia	E01012298	Stockton-on-Tees 024B	8a	Affluent communities	E02002558	Stockton-on-Tees 024	E06000004	Stockton-on-Tees	6a1r	Manufacturing Legacy	E12000001	North East	E92000001	England	1494
E00062019	6a2	Comfortable Suburbia	E01012301	Stockton-on-Tees 024E	8b	Ageing suburbanites	E02002558	Stockton-on-Tees 024	E06000004	Stockton-on-Tees	6a1r	Manufacturing Legacy	E12000001	North East	E92000001	England	1495
E00062020	6a2	Comfortable Suburbia	E01012298	Stockton-on-Tees 024B	8a	Affluent communities	E02002558	Stockton-on-Tees 024	E06000004	Stockton-on-Tees	6a1r	Manufacturing Legacy	E12000001	North East	E92000001	England	1496
E00062025	6a2	Comfortable Suburbia	E01012299	Stockton-on-Tees 024C	3a	Achieving neighbourhoods	E02002558	Stockton-on-Tees 024	E06000004	Stockton-on-Tees	6a1r	Manufacturing Legacy	E12000001	North East	E92000001	England	1497
E00062028	6a2	Comfortable Suburbia	E01012298	Stockton-on-Tees 024B	8a	Affluent communities	E02002558	Stockton-on-Tees 024	E06000004	Stockton-on-Tees	6a1r	Manufacturing Legacy	E12000001	North East	E92000001	England	1498
E00062037	6a2	Comfortable Suburbia	E01012303	Stockton-on-Tees 024G	8b	Ageing suburbanites	E02002558	Stockton-on-Tees 024	E06000004	Stockton-on-Tees	6a1r	Manufacturing Legacy	E12000001	North East	E92000001	England	1499
E00174146	6a2	Comfortable Suburbia	E01033476	Stockton-on-Tees 005F	8c	Comfortable suburbia	E02002539	Stockton-on-Tees 005	E06000004	Stockton-on-Tees	6a1r	Manufacturing Legacy	E12000001	North East	E92000001	England	1500
E00174147	6a2	Comfortable Suburbia	E01033476	Stockton-on-Tees 005F	8c	Comfortable suburbia	E02002539	Stockton-on-Tees 005	E06000004	Stockton-on-Tees	6a1r	Manufacturing Legacy	E12000001	North East	E92000001	England	1501
E00174161	6a2	Comfortable Suburbia	E01012201	Stockton-on-Tees 021C	8b	Ageing suburbanites	E02002555	Stockton-on-Tees 021	E06000004	Stockton-on-Tees	6a1r	Manufacturing Legacy	E12000001	North East	E92000001	England	1502
E00174167	6a2	Comfortable Suburbia	E01033478	Stockton-on-Tees 023H	8c	Comfortable suburbia	E02002557	Stockton-on-Tees 023	E06000004	Stockton-on-Tees	6a1r	Manufacturing Legacy	E12000001	North East	E92000001	England	1503
E00174169	6a2	Comfortable Suburbia	E01033475	Stockton-on-Tees 023G	8c	Comfortable suburbia	E02002557	Stockton-on-Tees 023	E06000004	Stockton-on-Tees	6a1r	Manufacturing Legacy	E12000001	North East	E92000001	England	1504
E00174171	6a2	Comfortable Suburbia	E01033478	Stockton-on-Tees 023H	8c	Comfortable suburbia	E02002557	Stockton-on-Tees 023	E06000004	Stockton-on-Tees	6a1r	Manufacturing Legacy	E12000001	North East	E92000001	England	1505
E00174176	6a2	Comfortable Suburbia	E01033475	Stockton-on-Tees 023G	8c	Comfortable suburbia	E02002557	Stockton-on-Tees 023	E06000004	Stockton-on-Tees	6a1r	Manufacturing Legacy	E12000001	North East	E92000001	England	1506
E00174178	6a2	Comfortable Suburbia	E01033474	Stockton-on-Tees 023F	8c	Comfortable suburbia	E02002557	Stockton-on-Tees 023	E06000004	Stockton-on-Tees	6a1r	Manufacturing Legacy	E12000001	North East	E92000001	England	1507
E00174179	6a2	Comfortable Suburbia	E01033479	Stockton-on-Tees 023I	8c	Comfortable suburbia	E02002557	Stockton-on-Tees 023	E06000004	Stockton-on-Tees	6a1r	Manufacturing Legacy	E12000001	North East	E92000001	England	1508
E00174180	6a2	Comfortable Suburbia	E01033475	Stockton-on-Tees 023G	8c	Comfortable suburbia	E02002557	Stockton-on-Tees 023	E06000004	Stockton-on-Tees	6a1r	Manufacturing Legacy	E12000001	North East	E92000001	England	1509
E00174181	6a2	Comfortable Suburbia	E01033479	Stockton-on-Tees 023I	8c	Comfortable suburbia	E02002557	Stockton-on-Tees 023	E06000004	Stockton-on-Tees	6a1r	Manufacturing Legacy	E12000001	North East	E92000001	England	1510
E00174182	6a2	Comfortable Suburbia	E01033479	Stockton-on-Tees 023I	8c	Comfortable suburbia	E02002557	Stockton-on-Tees 023	E06000004	Stockton-on-Tees	6a1r	Manufacturing Legacy	E12000001	North East	E92000001	England	1511
E00174183	6a2	Comfortable Suburbia	E01033478	Stockton-on-Tees 023H	8c	Comfortable suburbia	E02002557	Stockton-on-Tees 023	E06000004	Stockton-on-Tees	6a1r	Manufacturing Legacy	E12000001	North East	E92000001	England	1512
E00174184	6a2	Comfortable Suburbia	E01033478	Stockton-on-Tees 023H	8c	Comfortable suburbia	E02002557	Stockton-on-Tees 023	E06000004	Stockton-on-Tees	6a1r	Manufacturing Legacy	E12000001	North East	E92000001	England	1513
E00061916	8a1	Industrious Transitions	E01012280	Stockton-on-Tees 004C	5d	Endeavouring social renters	E02002538	Stockton-on-Tees 004	E06000004	Stockton-on-Tees	6a1r	Manufacturing Legacy	E12000001	North East	E92000001	England	1514
E00174186	6a2	Comfortable Suburbia	E01032544	Stockton-on-Tees 009H	5b	Aspiring urban households	E02002543	Stockton-on-Tees 009	E06000004	Stockton-on-Tees	6a1r	Manufacturing Legacy	E12000001	North East	E92000001	England	1515
E00174188	6a2	Comfortable Suburbia	E01033476	Stockton-on-Tees 005F	8c	Comfortable suburbia	E02002539	Stockton-on-Tees 005	E06000004	Stockton-on-Tees	6a1r	Manufacturing Legacy	E12000001	North East	E92000001	England	1516
E00174189	6a2	Comfortable Suburbia	E01012231	Stockton-on-Tees 023C	8c	Comfortable suburbia	E02002557	Stockton-on-Tees 023	E06000004	Stockton-on-Tees	6a1r	Manufacturing Legacy	E12000001	North East	E92000001	England	1517
E00174190	6a2	Comfortable Suburbia	E01012297	Stockton-on-Tees 001F	8c	Comfortable suburbia	E02002535	Stockton-on-Tees 001	E06000004	Stockton-on-Tees	6a1r	Manufacturing Legacy	E12000001	North East	E92000001	England	1518
E00061578	5b2	Communal Retirement	E01012209	Stockton-on-Tees 016A	5c	Comfortable neighbourhoods	E02002550	Stockton-on-Tees 016	E06000004	Stockton-on-Tees	6a1r	Manufacturing Legacy	E12000001	North East	E92000001	England	1519
E00061632	5b2	Communal Retirement	E01032544	Stockton-on-Tees 009H	5b	Aspiring urban households	E02002543	Stockton-on-Tees 009	E06000004	Stockton-on-Tees	6a1r	Manufacturing Legacy	E12000001	North East	E92000001	England	1520
E00061950	7c2	Constrained Young Families	E01012283	Stockton-on-Tees 020B	4a	Challenged white communities	E02002554	Stockton-on-Tees 020	E06000004	Stockton-on-Tees	6a1r	Manufacturing Legacy	E12000001	North East	E92000001	England	1521
E00061957	7c2	Constrained Young Families	E01012287	Stockton-on-Tees 017B	1a	Cosmopolitan student neighbourhoods	E02002551	Stockton-on-Tees 017	E06000004	Stockton-on-Tees	6a1r	Manufacturing Legacy	E12000001	North East	E92000001	England	1522
E00061923	8a1	Industrious Transitions	E01012278	Stockton-on-Tees 004A	5d	Endeavouring social renters	E02002538	Stockton-on-Tees 004	E06000004	Stockton-on-Tees	6a1r	Manufacturing Legacy	E12000001	North East	E92000001	England	1523
E00165749	7c2	Constrained Young Families	E01012292	Stockton-on-Tees 019C	4a	Challenged white communities	E02002553	Stockton-on-Tees 019	E06000004	Stockton-on-Tees	6a1r	Manufacturing Legacy	E12000001	North East	E92000001	England	1524
E00061931	8a1	Industrious Transitions	E01012280	Stockton-on-Tees 004C	5d	Endeavouring social renters	E02002538	Stockton-on-Tees 004	E06000004	Stockton-on-Tees	6a1r	Manufacturing Legacy	E12000001	North East	E92000001	England	1525
E00165750	7c2	Constrained Young Families	E01012292	Stockton-on-Tees 019C	4a	Challenged white communities	E02002553	Stockton-on-Tees 019	E06000004	Stockton-on-Tees	6a1r	Manufacturing Legacy	E12000001	North East	E92000001	England	1526
E00061962	8a1	Industrious Transitions	E01012289	Stockton-on-Tees 017D	5d	Endeavouring social renters	E02002551	Stockton-on-Tees 017	E06000004	Stockton-on-Tees	6a1r	Manufacturing Legacy	E12000001	North East	E92000001	England	1527
E00165751	7c2	Constrained Young Families	E01012292	Stockton-on-Tees 019C	4a	Challenged white communities	E02002553	Stockton-on-Tees 019	E06000004	Stockton-on-Tees	6a1r	Manufacturing Legacy	E12000001	North East	E92000001	England	1528
E00061978	8a1	Industrious Transitions	E01012290	Stockton-on-Tees 019A	8b	Ageing suburbanites	E02002553	Stockton-on-Tees 019	E06000004	Stockton-on-Tees	6a1r	Manufacturing Legacy	E12000001	North East	E92000001	England	1529
E00061497	8b1	Deprived Blue-Collar Terraces	E01012194	Stockton-on-Tees 010A	4a	Challenged white communities	E02002544	Stockton-on-Tees 010	E06000004	Stockton-on-Tees	6a1r	Manufacturing Legacy	E12000001	North East	E92000001	England	1530
E00061988	8a1	Industrious Transitions	E01012291	Stockton-on-Tees 019B	4a	Challenged white communities	E02002553	Stockton-on-Tees 019	E06000004	Stockton-on-Tees	6a1r	Manufacturing Legacy	E12000001	North East	E92000001	England	1531
E00061503	8b1	Deprived Blue-Collar Terraces	E01012192	Stockton-on-Tees 007A	5c	Comfortable neighbourhoods	E02002541	Stockton-on-Tees 007	E06000004	Stockton-on-Tees	6a1r	Manufacturing Legacy	E12000001	North East	E92000001	England	1532
E00061506	8b1	Deprived Blue-Collar Terraces	E01012196	Stockton-on-Tees 003A	5d	Endeavouring social renters	E02002537	Stockton-on-Tees 003	E06000004	Stockton-on-Tees	6a1r	Manufacturing Legacy	E12000001	North East	E92000001	England	1533
E00061510	8b1	Deprived Blue-Collar Terraces	E01012197	Stockton-on-Tees 002A	4a	Challenged white communities	E02002536	Stockton-on-Tees 002	E06000004	Stockton-on-Tees	6a1r	Manufacturing Legacy	E12000001	North East	E92000001	England	1534
E00061511	8b1	Deprived Blue-Collar Terraces	E01012197	Stockton-on-Tees 002A	4a	Challenged white communities	E02002536	Stockton-on-Tees 002	E06000004	Stockton-on-Tees	6a1r	Manufacturing Legacy	E12000001	North East	E92000001	England	1535
E00061512	8b1	Deprived Blue-Collar Terraces	E01012196	Stockton-on-Tees 003A	5d	Endeavouring social renters	E02002537	Stockton-on-Tees 003	E06000004	Stockton-on-Tees	6a1r	Manufacturing Legacy	E12000001	North East	E92000001	England	1536
E00061518	8b1	Deprived Blue-Collar Terraces	E01012196	Stockton-on-Tees 003A	5d	Endeavouring social renters	E02002537	Stockton-on-Tees 003	E06000004	Stockton-on-Tees	6a1r	Manufacturing Legacy	E12000001	North East	E92000001	England	1537
E00061520	8b1	Deprived Blue-Collar Terraces	E01012197	Stockton-on-Tees 002A	4a	Challenged white communities	E02002536	Stockton-on-Tees 002	E06000004	Stockton-on-Tees	6a1r	Manufacturing Legacy	E12000001	North East	E92000001	England	1538
E00061521	8b1	Deprived Blue-Collar Terraces	E01012197	Stockton-on-Tees 002A	4a	Challenged white communities	E02002536	Stockton-on-Tees 002	E06000004	Stockton-on-Tees	6a1r	Manufacturing Legacy	E12000001	North East	E92000001	England	1539
E00061750	8b1	Deprived Blue-Collar Terraces	E01012245	Stockton-on-Tees 003F	4a	Challenged white communities	E02002537	Stockton-on-Tees 003	E06000004	Stockton-on-Tees	6a1r	Manufacturing Legacy	E12000001	North East	E92000001	England	1540
E00061783	8b1	Deprived Blue-Collar Terraces	E01012251	Stockton-on-Tees 012B	4c	Hampered neighbourhoods	E02002546	Stockton-on-Tees 012	E06000004	Stockton-on-Tees	6a1r	Manufacturing Legacy	E12000001	North East	E92000001	England	1541
E00061793	8b1	Deprived Blue-Collar Terraces	E01012251	Stockton-on-Tees 012B	4c	Hampered neighbourhoods	E02002546	Stockton-on-Tees 012	E06000004	Stockton-on-Tees	6a1r	Manufacturing Legacy	E12000001	North East	E92000001	England	1542
E00061811	8b1	Deprived Blue-Collar Terraces	E01012259	Stockton-on-Tees 010D	5b	Aspiring urban households	E02002544	Stockton-on-Tees 010	E06000004	Stockton-on-Tees	6a1r	Manufacturing Legacy	E12000001	North East	E92000001	England	1543
E00061814	8b1	Deprived Blue-Collar Terraces	E01012259	Stockton-on-Tees 010D	5b	Aspiring urban households	E02002544	Stockton-on-Tees 010	E06000004	Stockton-on-Tees	6a1r	Manufacturing Legacy	E12000001	North East	E92000001	England	1544
E00061819	8b1	Deprived Blue-Collar Terraces	E01012259	Stockton-on-Tees 010D	5b	Aspiring urban households	E02002544	Stockton-on-Tees 010	E06000004	Stockton-on-Tees	6a1r	Manufacturing Legacy	E12000001	North East	E92000001	England	1545
E00061829	8b1	Deprived Blue-Collar Terraces	E01012261	Stockton-on-Tees 007D	5b	Aspiring urban households	E02002541	Stockton-on-Tees 007	E06000004	Stockton-on-Tees	6a1r	Manufacturing Legacy	E12000001	North East	E92000001	England	1546
E00061905	8b1	Deprived Blue-Collar Terraces	E01012276	Stockton-on-Tees 002E	4a	Challenged white communities	E02002536	Stockton-on-Tees 002	E06000004	Stockton-on-Tees	6a1r	Manufacturing Legacy	E12000001	North East	E92000001	England	1547
E00061915	8b1	Deprived Blue-Collar Terraces	E01012279	Stockton-on-Tees 004B	5d	Endeavouring social renters	E02002538	Stockton-on-Tees 004	E06000004	Stockton-on-Tees	6a1r	Manufacturing Legacy	E12000001	North East	E92000001	England	1548
E00061917	8b1	Deprived Blue-Collar Terraces	E01012279	Stockton-on-Tees 004B	5d	Endeavouring social renters	E02002538	Stockton-on-Tees 004	E06000004	Stockton-on-Tees	6a1r	Manufacturing Legacy	E12000001	North East	E92000001	England	1549
E00061918	8b1	Deprived Blue-Collar Terraces	E01012279	Stockton-on-Tees 004B	5d	Endeavouring social renters	E02002538	Stockton-on-Tees 004	E06000004	Stockton-on-Tees	6a1r	Manufacturing Legacy	E12000001	North East	E92000001	England	1550
E00061928	8b1	Deprived Blue-Collar Terraces	E01012278	Stockton-on-Tees 004A	5d	Endeavouring social renters	E02002538	Stockton-on-Tees 004	E06000004	Stockton-on-Tees	6a1r	Manufacturing Legacy	E12000001	North East	E92000001	England	1551
E00061933	8b1	Deprived Blue-Collar Terraces	E01012279	Stockton-on-Tees 004B	5d	Endeavouring social renters	E02002538	Stockton-on-Tees 004	E06000004	Stockton-on-Tees	6a1r	Manufacturing Legacy	E12000001	North East	E92000001	England	1552
E00061936	8b1	Deprived Blue-Collar Terraces	E01012282	Stockton-on-Tees 020A	4a	Challenged white communities	E02002554	Stockton-on-Tees 020	E06000004	Stockton-on-Tees	6a1r	Manufacturing Legacy	E12000001	North East	E92000001	England	1553
E00061967	8b1	Deprived Blue-Collar Terraces	E01012286	Stockton-on-Tees 017A	4c	Hampered neighbourhoods	E02002551	Stockton-on-Tees 017	E06000004	Stockton-on-Tees	6a1r	Manufacturing Legacy	E12000001	North East	E92000001	England	1554
E00061617	7b2	Deprived Neighbourhoods	E01012217	Stockton-on-Tees 016B	4c	Hampered neighbourhoods	E02002550	Stockton-on-Tees 016	E06000004	Stockton-on-Tees	6a1r	Manufacturing Legacy	E12000001	North East	E92000001	England	1555
E00061741	7b2	Deprived Neighbourhoods	E01012245	Stockton-on-Tees 003F	4a	Challenged white communities	E02002537	Stockton-on-Tees 003	E06000004	Stockton-on-Tees	6a1r	Manufacturing Legacy	E12000001	North East	E92000001	England	1556
E00061463	6a3	Detached Retirement Living	E01012191	Stockton-on-Tees 015B	5a	Ageing urban communities	E02002549	Stockton-on-Tees 015	E06000004	Stockton-on-Tees	6a1r	Manufacturing Legacy	E12000001	North East	E92000001	England	1557
E00061480	6a3	Detached Retirement Living	E01012191	Stockton-on-Tees 015B	5a	Ageing urban communities	E02002549	Stockton-on-Tees 015	E06000004	Stockton-on-Tees	6a1r	Manufacturing Legacy	E12000001	North East	E92000001	England	1558
E00061484	6a3	Detached Retirement Living	E01012191	Stockton-on-Tees 015B	5a	Ageing urban communities	E02002549	Stockton-on-Tees 015	E06000004	Stockton-on-Tees	6a1r	Manufacturing Legacy	E12000001	North East	E92000001	England	1559
E00061526	6a3	Detached Retirement Living	E01012201	Stockton-on-Tees 021C	8b	Ageing suburbanites	E02002555	Stockton-on-Tees 021	E06000004	Stockton-on-Tees	6a1r	Manufacturing Legacy	E12000001	North East	E92000001	England	1560
E00062002	8a1	Industrious Transitions	E01012295	Stockton-on-Tees 005E	5d	Endeavouring social renters	E02002539	Stockton-on-Tees 005	E06000004	Stockton-on-Tees	6a1r	Manufacturing Legacy	E12000001	North East	E92000001	England	1561
E00062030	8a1	Industrious Transitions	E01012300	Stockton-on-Tees 024D	5c	Comfortable neighbourhoods	E02002558	Stockton-on-Tees 024	E06000004	Stockton-on-Tees	6a1r	Manufacturing Legacy	E12000001	North East	E92000001	England	1562
E00062032	8a1	Industrious Transitions	E01012300	Stockton-on-Tees 024D	5c	Comfortable neighbourhoods	E02002558	Stockton-on-Tees 024	E06000004	Stockton-on-Tees	6a1r	Manufacturing Legacy	E12000001	North East	E92000001	England	1563
E00165765	8a1	Industrious Transitions	E01012240	Stockton-on-Tees 018C	5d	Endeavouring social renters	E02002552	Stockton-on-Tees 018	E06000004	Stockton-on-Tees	6a1r	Manufacturing Legacy	E12000001	North East	E92000001	England	1564
E00174155	8a1	Industrious Transitions	E01012292	Stockton-on-Tees 019C	4a	Challenged white communities	E02002553	Stockton-on-Tees 019	E06000004	Stockton-on-Tees	6a1r	Manufacturing Legacy	E12000001	North East	E92000001	England	1565
E00174157	8a1	Industrious Transitions	E01012297	Stockton-on-Tees 001F	8c	Comfortable suburbia	E02002535	Stockton-on-Tees 001	E06000004	Stockton-on-Tees	6a1r	Manufacturing Legacy	E12000001	North East	E92000001	England	1566
E00174165	8a1	Industrious Transitions	E01012258	Stockton-on-Tees 010C	4a	Challenged white communities	E02002544	Stockton-on-Tees 010	E06000004	Stockton-on-Tees	6a1r	Manufacturing Legacy	E12000001	North East	E92000001	England	1567
E00061495	7a3	Multi-Ethnic Hardship	E01012195	Stockton-on-Tees 010B	4c	Hampered neighbourhoods	E02002544	Stockton-on-Tees 010	E06000004	Stockton-on-Tees	6a1r	Manufacturing Legacy	E12000001	North East	E92000001	England	1568
E00061618	7a3	Multi-Ethnic Hardship	E01012217	Stockton-on-Tees 016B	4c	Hampered neighbourhoods	E02002550	Stockton-on-Tees 016	E06000004	Stockton-on-Tees	6a1r	Manufacturing Legacy	E12000001	North East	E92000001	England	1569
E00061787	7a3	Multi-Ethnic Hardship	E01012254	Stockton-on-Tees 012E	4c	Hampered neighbourhoods	E02002546	Stockton-on-Tees 012	E06000004	Stockton-on-Tees	6a1r	Manufacturing Legacy	E12000001	North East	E92000001	England	1570
E00061838	7a3	Multi-Ethnic Hardship	E01033477	Stockton-on-Tees 014G	7a	Urban cultural mix	E02002548	Stockton-on-Tees 014	E06000004	Stockton-on-Tees	6a1r	Manufacturing Legacy	E12000001	North East	E92000001	England	1571
E00061852	7a3	Multi-Ethnic Hardship	E01012266	Stockton-on-Tees 014E	4c	Hampered neighbourhoods	E02002548	Stockton-on-Tees 014	E06000004	Stockton-on-Tees	6a1r	Manufacturing Legacy	E12000001	North East	E92000001	England	1572
E00061853	7a3	Multi-Ethnic Hardship	E01012266	Stockton-on-Tees 014E	4c	Hampered neighbourhoods	E02002548	Stockton-on-Tees 014	E06000004	Stockton-on-Tees	6a1r	Manufacturing Legacy	E12000001	North East	E92000001	England	1573
E00061854	7a3	Multi-Ethnic Hardship	E01012266	Stockton-on-Tees 014E	4c	Hampered neighbourhoods	E02002548	Stockton-on-Tees 014	E06000004	Stockton-on-Tees	6a1r	Manufacturing Legacy	E12000001	North East	E92000001	England	1574
E00061855	7a3	Multi-Ethnic Hardship	E01012268	Stockton-on-Tees 010E	4c	Hampered neighbourhoods	E02002544	Stockton-on-Tees 010	E06000004	Stockton-on-Tees	6a1r	Manufacturing Legacy	E12000001	North East	E92000001	England	1575
E00061856	7a3	Multi-Ethnic Hardship	E01012266	Stockton-on-Tees 014E	4c	Hampered neighbourhoods	E02002548	Stockton-on-Tees 014	E06000004	Stockton-on-Tees	6a1r	Manufacturing Legacy	E12000001	North East	E92000001	England	1576
E00061857	7a3	Multi-Ethnic Hardship	E01012266	Stockton-on-Tees 014E	4c	Hampered neighbourhoods	E02002548	Stockton-on-Tees 014	E06000004	Stockton-on-Tees	6a1r	Manufacturing Legacy	E12000001	North East	E92000001	England	1577
E00061865	7a3	Multi-Ethnic Hardship	E01012267	Stockton-on-Tees 014F	4c	Hampered neighbourhoods	E02002548	Stockton-on-Tees 014	E06000004	Stockton-on-Tees	6a1r	Manufacturing Legacy	E12000001	North East	E92000001	England	1578
E00061870	7a3	Multi-Ethnic Hardship	E01012268	Stockton-on-Tees 010E	4c	Hampered neighbourhoods	E02002544	Stockton-on-Tees 010	E06000004	Stockton-on-Tees	6a1r	Manufacturing Legacy	E12000001	North East	E92000001	England	1579
E00061871	7a3	Multi-Ethnic Hardship	E01012268	Stockton-on-Tees 010E	4c	Hampered neighbourhoods	E02002544	Stockton-on-Tees 010	E06000004	Stockton-on-Tees	6a1r	Manufacturing Legacy	E12000001	North East	E92000001	England	1580
E00061895	7a3	Multi-Ethnic Hardship	E01012273	Stockton-on-Tees 008E	4a	Challenged white communities	E02002542	Stockton-on-Tees 008	E06000004	Stockton-on-Tees	6a1r	Manufacturing Legacy	E12000001	North East	E92000001	England	1581
E00061929	7a3	Multi-Ethnic Hardship	E01012281	Stockton-on-Tees 004D	4a	Challenged white communities	E02002538	Stockton-on-Tees 004	E06000004	Stockton-on-Tees	6a1r	Manufacturing Legacy	E12000001	North East	E92000001	England	1582
E00061981	5a2	Multi-Ethnic Professionals with Families	E01012292	Stockton-on-Tees 019C	4a	Challenged white communities	E02002553	Stockton-on-Tees 019	E06000004	Stockton-on-Tees	6a1r	Manufacturing Legacy	E12000001	North East	E92000001	England	1583
E00174187	5a2	Multi-Ethnic Professionals with Families	E01032544	Stockton-on-Tees 009H	5b	Aspiring urban households	E02002543	Stockton-on-Tees 009	E06000004	Stockton-on-Tees	6a1r	Manufacturing Legacy	E12000001	North East	E92000001	England	1584
E00061490	6b1	Multi-Ethnic Suburbia	E01012193	Stockton-on-Tees 007B	5d	Endeavouring social renters	E02002541	Stockton-on-Tees 007	E06000004	Stockton-on-Tees	6a1r	Manufacturing Legacy	E12000001	North East	E92000001	England	1585
E00061543	6b1	Multi-Ethnic Suburbia	E01012203	Stockton-on-Tees 021E	8c	Comfortable suburbia	E02002555	Stockton-on-Tees 021	E06000004	Stockton-on-Tees	6a1r	Manufacturing Legacy	E12000001	North East	E92000001	England	1586
E00061572	6b1	Multi-Ethnic Suburbia	E01012207	Stockton-on-Tees 013C	8c	Comfortable suburbia	E02002547	Stockton-on-Tees 013	E06000004	Stockton-on-Tees	6a1r	Manufacturing Legacy	E12000001	North East	E92000001	England	1587
E00061573	6b1	Multi-Ethnic Suburbia	E01012209	Stockton-on-Tees 016A	5c	Comfortable neighbourhoods	E02002550	Stockton-on-Tees 016	E06000004	Stockton-on-Tees	6a1r	Manufacturing Legacy	E12000001	North East	E92000001	England	1588
E00061574	6b1	Multi-Ethnic Suburbia	E01012208	Stockton-on-Tees 013D	8b	Ageing suburbanites	E02002547	Stockton-on-Tees 013	E06000004	Stockton-on-Tees	6a1r	Manufacturing Legacy	E12000001	North East	E92000001	England	1589
E00061655	6b1	Multi-Ethnic Suburbia	E01012223	Stockton-on-Tees 016D	8b	Ageing suburbanites	E02002550	Stockton-on-Tees 016	E06000004	Stockton-on-Tees	6a1r	Manufacturing Legacy	E12000001	North East	E92000001	England	1590
E00061681	6b1	Multi-Ethnic Suburbia	E01012230	Stockton-on-Tees 022B	8c	Comfortable suburbia	E02002556	Stockton-on-Tees 022	E06000004	Stockton-on-Tees	6a1r	Manufacturing Legacy	E12000001	North East	E92000001	England	1591
E00061706	6b1	Multi-Ethnic Suburbia	E01012228	Stockton-on-Tees 022A	8c	Comfortable suburbia	E02002556	Stockton-on-Tees 022	E06000004	Stockton-on-Tees	6a1r	Manufacturing Legacy	E12000001	North East	E92000001	England	1592
E00061947	6b1	Multi-Ethnic Suburbia	E01012285	Stockton-on-Tees 020D	5c	Comfortable neighbourhoods	E02002554	Stockton-on-Tees 020	E06000004	Stockton-on-Tees	6a1r	Manufacturing Legacy	E12000001	North East	E92000001	England	1593
E00062023	6b1	Multi-Ethnic Suburbia	E01012301	Stockton-on-Tees 024E	8b	Ageing suburbanites	E02002558	Stockton-on-Tees 024	E06000004	Stockton-on-Tees	6a1r	Manufacturing Legacy	E12000001	North East	E92000001	England	1594
E00061470	6b4	Older Workers and Retirement	E01012189	Stockton-on-Tees 011C	8b	Ageing suburbanites	E02002545	Stockton-on-Tees 011	E06000004	Stockton-on-Tees	6a1r	Manufacturing Legacy	E12000001	North East	E92000001	England	1595
E00061528	6b4	Older Workers and Retirement	E01012202	Stockton-on-Tees 021D	5a	Ageing urban communities	E02002555	Stockton-on-Tees 021	E06000004	Stockton-on-Tees	6a1r	Manufacturing Legacy	E12000001	North East	E92000001	England	1596
E00061532	6b4	Older Workers and Retirement	E01012200	Stockton-on-Tees 021B	8c	Comfortable suburbia	E02002555	Stockton-on-Tees 021	E06000004	Stockton-on-Tees	6a1r	Manufacturing Legacy	E12000001	North East	E92000001	England	1597
E00061549	6b4	Older Workers and Retirement	E01012204	Stockton-on-Tees 013A	8b	Ageing suburbanites	E02002547	Stockton-on-Tees 013	E06000004	Stockton-on-Tees	6a1r	Manufacturing Legacy	E12000001	North East	E92000001	England	1598
E00061577	6b4	Older Workers and Retirement	E01012209	Stockton-on-Tees 016A	5c	Comfortable neighbourhoods	E02002550	Stockton-on-Tees 016	E06000004	Stockton-on-Tees	6a1r	Manufacturing Legacy	E12000001	North East	E92000001	England	1599
E00061583	6b4	Older Workers and Retirement	E01012210	Stockton-on-Tees 006A	8b	Ageing suburbanites	E02002540	Stockton-on-Tees 006	E06000004	Stockton-on-Tees	6a1r	Manufacturing Legacy	E12000001	North East	E92000001	England	1600
E00062167	6a3	Detached Retirement Living	E01012325	Darlington 005A	5a	Ageing urban communities	E02002563	Darlington 005	E06000005	Darlington	6a3r	Service Economy	E12000001	North East	E92000001	England	1601
E00062172	6a3	Detached Retirement Living	E01012329	Darlington 003B	8b	Ageing suburbanites	E02002561	Darlington 003	E06000005	Darlington	6a3r	Service Economy	E12000001	North East	E92000001	England	1602
E00062180	6a3	Detached Retirement Living	E01012329	Darlington 003B	8b	Ageing suburbanites	E02002561	Darlington 003	E06000005	Darlington	6a3r	Service Economy	E12000001	North East	E92000001	England	1603
E00062215	6a3	Detached Retirement Living	E01012336	Darlington 011A	8a	Affluent communities	E02002569	Darlington 011	E06000005	Darlington	6a3r	Service Economy	E12000001	North East	E92000001	England	1604
E00062217	6a3	Detached Retirement Living	E01012337	Darlington 011B	8a	Affluent communities	E02002569	Darlington 011	E06000005	Darlington	6a3r	Service Economy	E12000001	North East	E92000001	England	1605
E00062219	6a3	Detached Retirement Living	E01012336	Darlington 011A	8a	Affluent communities	E02002569	Darlington 011	E06000005	Darlington	6a3r	Service Economy	E12000001	North East	E92000001	England	1606
E00062222	6a3	Detached Retirement Living	E01012337	Darlington 011B	8a	Affluent communities	E02002569	Darlington 011	E06000005	Darlington	6a3r	Service Economy	E12000001	North East	E92000001	England	1607
E00062223	6a3	Detached Retirement Living	E01012337	Darlington 011B	8a	Affluent communities	E02002569	Darlington 011	E06000005	Darlington	6a3r	Service Economy	E12000001	North East	E92000001	England	1608
E00062229	6a3	Detached Retirement Living	E01012339	Darlington 015B	8b	Ageing suburbanites	E02002573	Darlington 015	E06000005	Darlington	6a3r	Service Economy	E12000001	North East	E92000001	England	1609
E00062273	6a3	Detached Retirement Living	E01012348	Darlington 011D	8b	Ageing suburbanites	E02002569	Darlington 011	E06000005	Darlington	6a3r	Service Economy	E12000001	North East	E92000001	England	1610
E00062276	6a3	Detached Retirement Living	E01012348	Darlington 011D	8b	Ageing suburbanites	E02002569	Darlington 011	E06000005	Darlington	6a3r	Service Economy	E12000001	North East	E92000001	England	1611
E00062277	6a3	Detached Retirement Living	E01012347	Darlington 011C	8a	Affluent communities	E02002569	Darlington 011	E06000005	Darlington	6a3r	Service Economy	E12000001	North East	E92000001	England	1612
E00062280	6a3	Detached Retirement Living	E01012348	Darlington 011D	8b	Ageing suburbanites	E02002569	Darlington 011	E06000005	Darlington	6a3r	Service Economy	E12000001	North East	E92000001	England	1613
E00062353	6a3	Detached Retirement Living	E01012361	Darlington 011E	8b	Ageing suburbanites	E02002569	Darlington 011	E06000005	Darlington	6a3r	Service Economy	E12000001	North East	E92000001	England	1614
E00062354	6a3	Detached Retirement Living	E01012361	Darlington 011E	8b	Ageing suburbanites	E02002569	Darlington 011	E06000005	Darlington	6a3r	Service Economy	E12000001	North East	E92000001	England	1615
E00061887	6b3	Semi-Detached Ageing	E01012272	Stockton-on-Tees 008D	8b	Ageing suburbanites	E02002542	Stockton-on-Tees 008	E06000004	Stockton-on-Tees	6a1r	Manufacturing Legacy	E12000001	North East	E92000001	England	1616
E00062264	1c3	Detached Rural Retirement	E01012345	Darlington 015D	2a	Ageing rural neighbourhoods	E02002573	Darlington 015	E06000005	Darlington	6a3r	Service Economy	E12000001	North East	E92000001	England	1617
E00062227	1a2	Established Farming Communities	E01012339	Darlington 015B	8b	Ageing suburbanites	E02002573	Darlington 015	E06000005	Darlington	6a3r	Service Economy	E12000001	North East	E92000001	England	1618
E00062385	1a2	Established Farming Communities	E01012366	Darlington 001D	2c	Remoter communities	E02002559	Darlington 001	E06000005	Darlington	6a3r	Service Economy	E12000001	North East	E92000001	England	1619
E00174208	1a2	Established Farming Communities	E01012334	Darlington 001B	2b	Prospering countryside life	E02002559	Darlington 001	E06000005	Darlington	6a3r	Service Economy	E12000001	North East	E92000001	England	1620
E00062044	5a3	Families in Terraces and Flats	E01012305	Darlington 012B	4b	Constrained renters	E02002570	Darlington 012	E06000005	Darlington	6a3r	Service Economy	E12000001	North East	E92000001	England	1621
E00062048	5a3	Families in Terraces and Flats	E01012304	Darlington 012A	4b	Constrained renters	E02002570	Darlington 012	E06000005	Darlington	6a3r	Service Economy	E12000001	North East	E92000001	England	1622
E00062053	5a3	Families in Terraces and Flats	E01012305	Darlington 012B	4b	Constrained renters	E02002570	Darlington 012	E06000005	Darlington	6a3r	Service Economy	E12000001	North East	E92000001	England	1623
E00062054	5a3	Families in Terraces and Flats	E01012305	Darlington 012B	4b	Constrained renters	E02002570	Darlington 012	E06000005	Darlington	6a3r	Service Economy	E12000001	North East	E92000001	England	1624
E00062062	5a3	Families in Terraces and Flats	E01012307	Darlington 009A	4b	Constrained renters	E02002567	Darlington 009	E06000005	Darlington	6a3r	Service Economy	E12000001	North East	E92000001	England	1625
E00062063	5a3	Families in Terraces and Flats	E01012307	Darlington 009A	4b	Constrained renters	E02002567	Darlington 009	E06000005	Darlington	6a3r	Service Economy	E12000001	North East	E92000001	England	1626
E00062065	5a3	Families in Terraces and Flats	E01012307	Darlington 009A	4b	Constrained renters	E02002567	Darlington 009	E06000005	Darlington	6a3r	Service Economy	E12000001	North East	E92000001	England	1627
E00062113	5a3	Families in Terraces and Flats	E01012316	Darlington 010B	3c	Highly qualified professionals	E02002568	Darlington 010	E06000005	Darlington	6a3r	Service Economy	E12000001	North East	E92000001	England	1628
E00062237	5a3	Families in Terraces and Flats	E01012340	Darlington 012D	5b	Aspiring urban households	E02002570	Darlington 012	E06000005	Darlington	6a3r	Service Economy	E12000001	North East	E92000001	England	1629
E00062295	5a3	Families in Terraces and Flats	E01012352	Darlington 004D	4b	Constrained renters	E02002562	Darlington 004	E06000005	Darlington	6a3r	Service Economy	E12000001	North East	E92000001	England	1630
E00062299	5a3	Families in Terraces and Flats	E01012349	Darlington 004A	4b	Constrained renters	E02002562	Darlington 004	E06000005	Darlington	6a3r	Service Economy	E12000001	North East	E92000001	England	1631
E00062301	5a3	Families in Terraces and Flats	E01012350	Darlington 004B	4b	Constrained renters	E02002562	Darlington 004	E06000005	Darlington	6a3r	Service Economy	E12000001	North East	E92000001	England	1632
E00062313	5a3	Families in Terraces and Flats	E01012353	Darlington 008B	3d	Households in terraces and flats	E02002566	Darlington 008	E06000005	Darlington	6a3r	Service Economy	E12000001	North East	E92000001	England	1633
E00062314	5a3	Families in Terraces and Flats	E01012353	Darlington 008B	3d	Households in terraces and flats	E02002566	Darlington 008	E06000005	Darlington	6a3r	Service Economy	E12000001	North East	E92000001	England	1634
E00062316	5a3	Families in Terraces and Flats	E01012353	Darlington 008B	3d	Households in terraces and flats	E02002566	Darlington 008	E06000005	Darlington	6a3r	Service Economy	E12000001	North East	E92000001	England	1635
E00062317	5a3	Families in Terraces and Flats	E01012353	Darlington 008B	3d	Households in terraces and flats	E02002566	Darlington 008	E06000005	Darlington	6a3r	Service Economy	E12000001	North East	E92000001	England	1636
E00062318	5a3	Families in Terraces and Flats	E01012353	Darlington 008B	3d	Households in terraces and flats	E02002566	Darlington 008	E06000005	Darlington	6a3r	Service Economy	E12000001	North East	E92000001	England	1637
E00062321	5a3	Families in Terraces and Flats	E01012354	Darlington 008C	4b	Constrained renters	E02002566	Darlington 008	E06000005	Darlington	6a3r	Service Economy	E12000001	North East	E92000001	England	1638
E00062325	5a3	Families in Terraces and Flats	E01012356	Darlington 014A	3d	Households in terraces and flats	E02002572	Darlington 014	E06000005	Darlington	6a3r	Service Economy	E12000001	North East	E92000001	England	1639
E00062339	5a3	Families in Terraces and Flats	E01012356	Darlington 014A	3d	Households in terraces and flats	E02002572	Darlington 014	E06000005	Darlington	6a3r	Service Economy	E12000001	North East	E92000001	England	1640
E00062341	5a3	Families in Terraces and Flats	E01012356	Darlington 014A	3d	Households in terraces and flats	E02002572	Darlington 014	E06000005	Darlington	6a3r	Service Economy	E12000001	North East	E92000001	England	1641
E00062342	5a3	Families in Terraces and Flats	E01012357	Darlington 014B	4b	Constrained renters	E02002572	Darlington 014	E06000005	Darlington	6a3r	Service Economy	E12000001	North East	E92000001	England	1642
E00062359	5a3	Families in Terraces and Flats	E01012363	Darlington 007B	5b	Aspiring urban households	E02002565	Darlington 007	E06000005	Darlington	6a3r	Service Economy	E12000001	North East	E92000001	England	1643
E00062363	5a3	Families in Terraces and Flats	E01012362	Darlington 007A	4b	Constrained renters	E02002565	Darlington 007	E06000005	Darlington	6a3r	Service Economy	E12000001	North East	E92000001	England	1644
E00062364	5a3	Families in Terraces and Flats	E01012362	Darlington 007A	4b	Constrained renters	E02002565	Darlington 007	E06000005	Darlington	6a3r	Service Economy	E12000001	North East	E92000001	England	1645
E00062366	5a3	Families in Terraces and Flats	E01012362	Darlington 007A	4b	Constrained renters	E02002565	Darlington 007	E06000005	Darlington	6a3r	Service Economy	E12000001	North East	E92000001	England	1646
E00062367	5a3	Families in Terraces and Flats	E01012363	Darlington 007B	5b	Aspiring urban households	E02002565	Darlington 007	E06000005	Darlington	6a3r	Service Economy	E12000001	North East	E92000001	England	1647
E00062368	5a3	Families in Terraces and Flats	E01012362	Darlington 007A	4b	Constrained renters	E02002565	Darlington 007	E06000005	Darlington	6a3r	Service Economy	E12000001	North East	E92000001	England	1648
E00062371	5a3	Families in Terraces and Flats	E01012363	Darlington 007B	5b	Aspiring urban households	E02002565	Darlington 007	E06000005	Darlington	6a3r	Service Economy	E12000001	North East	E92000001	England	1649
E00062375	5a3	Families in Terraces and Flats	E01012364	Darlington 007C	3a	Achieving neighbourhoods	E02002565	Darlington 007	E06000005	Darlington	6a3r	Service Economy	E12000001	North East	E92000001	England	1650
E00062376	5a3	Families in Terraces and Flats	E01012364	Darlington 007C	3a	Achieving neighbourhoods	E02002565	Darlington 007	E06000005	Darlington	6a3r	Service Economy	E12000001	North East	E92000001	England	1651
E00061582	6b2	White Suburban Communities	E01012211	Stockton-on-Tees 006B	8c	Comfortable suburbia	E02002540	Stockton-on-Tees 006	E06000004	Stockton-on-Tees	6a1r	Manufacturing Legacy	E12000001	North East	E92000001	England	1652
E00061570	6b3	Semi-Detached Ageing	E01012208	Stockton-on-Tees 013D	8b	Ageing suburbanites	E02002547	Stockton-on-Tees 013	E06000004	Stockton-on-Tees	6a1r	Manufacturing Legacy	E12000001	North East	E92000001	England	1653
E00062212	1a3	Agricultural Communities	E01012334	Darlington 001B	2b	Prospering countryside life	E02002559	Darlington 001	E06000005	Darlington	6a3r	Service Economy	E12000001	North East	E92000001	England	1654
E00061909	7d2	Retired Independent City Dwellers	E01012276	Stockton-on-Tees 002E	4a	Challenged white communities	E02002536	Stockton-on-Tees 002	E06000004	Stockton-on-Tees	6a1r	Manufacturing Legacy	E12000001	North East	E92000001	England	1655
E00062377	5a3	Families in Terraces and Flats	E01012364	Darlington 007C	3a	Achieving neighbourhoods	E02002565	Darlington 007	E06000005	Darlington	6a3r	Service Economy	E12000001	North East	E92000001	England	1656
E00061604	8d1	Young Hard-Pressed Families	E01012216	Stockton-on-Tees 003E	4a	Challenged white communities	E02002537	Stockton-on-Tees 003	E06000004	Stockton-on-Tees	6a1r	Manufacturing Legacy	E12000001	North East	E92000001	England	1657
E00061891	6b3	Semi-Detached Ageing	E01012272	Stockton-on-Tees 008D	8b	Ageing suburbanites	E02002542	Stockton-on-Tees 008	E06000004	Stockton-on-Tees	6a1r	Manufacturing Legacy	E12000001	North East	E92000001	England	1658
E00062381	1a3	Agricultural Communities	E01012366	Darlington 001D	2c	Remoter communities	E02002559	Darlington 001	E06000005	Darlington	6a3r	Service Economy	E12000001	North East	E92000001	England	1659
E00062383	1a3	Agricultural Communities	E01012366	Darlington 001D	2c	Remoter communities	E02002559	Darlington 001	E06000005	Darlington	6a3r	Service Economy	E12000001	North East	E92000001	England	1660
E00062183	6a2	Comfortable Suburbia	E01012330	Darlington 003C	8b	Ageing suburbanites	E02002561	Darlington 003	E06000005	Darlington	6a3r	Service Economy	E12000001	North East	E92000001	England	1661
E00062214	6a2	Comfortable Suburbia	E01012336	Darlington 011A	8a	Affluent communities	E02002569	Darlington 011	E06000005	Darlington	6a3r	Service Economy	E12000001	North East	E92000001	England	1662
E00062216	6a2	Comfortable Suburbia	E01012336	Darlington 011A	8a	Affluent communities	E02002569	Darlington 011	E06000005	Darlington	6a3r	Service Economy	E12000001	North East	E92000001	England	1663
E00062292	6a2	Comfortable Suburbia	E01012351	Darlington 004C	5b	Aspiring urban households	E02002562	Darlington 004	E06000005	Darlington	6a3r	Service Economy	E12000001	North East	E92000001	England	1664
E00062308	6a2	Comfortable Suburbia	E01012351	Darlington 004C	5b	Aspiring urban households	E02002562	Darlington 004	E06000005	Darlington	6a3r	Service Economy	E12000001	North East	E92000001	England	1665
E00174201	6a2	Comfortable Suburbia	E01012346	Darlington 015E	8c	Comfortable suburbia	E02002573	Darlington 015	E06000005	Darlington	6a3r	Service Economy	E12000001	North East	E92000001	England	1666
E00174202	6a2	Comfortable Suburbia	E01012334	Darlington 001B	2b	Prospering countryside life	E02002559	Darlington 001	E06000005	Darlington	6a3r	Service Economy	E12000001	North East	E92000001	England	1667
E00174213	6a2	Comfortable Suburbia	E01012346	Darlington 015E	8c	Comfortable suburbia	E02002573	Darlington 015	E06000005	Darlington	6a3r	Service Economy	E12000001	North East	E92000001	England	1668
E00062050	5b2	Communal Retirement	E01012306	Darlington 012C	5a	Ageing urban communities	E02002570	Darlington 012	E06000005	Darlington	6a3r	Service Economy	E12000001	North East	E92000001	England	1669
E00062060	5b2	Communal Retirement	E01012307	Darlington 009A	4b	Constrained renters	E02002567	Darlington 009	E06000005	Darlington	6a3r	Service Economy	E12000001	North East	E92000001	England	1670
E00062094	5b2	Communal Retirement	E01012313	Darlington 006E	4a	Challenged white communities	E02002564	Darlington 006	E06000005	Darlington	6a3r	Service Economy	E12000001	North East	E92000001	England	1671
E00062103	5b2	Communal Retirement	E01012316	Darlington 010B	3c	Highly qualified professionals	E02002568	Darlington 010	E06000005	Darlington	6a3r	Service Economy	E12000001	North East	E92000001	England	1672
E00062157	5b2	Communal Retirement	E01012325	Darlington 005A	5a	Ageing urban communities	E02002563	Darlington 005	E06000005	Darlington	6a3r	Service Economy	E12000001	North East	E92000001	England	1673
E00062346	5b2	Communal Retirement	E01012360	Darlington 010C	5a	Ageing urban communities	E02002568	Darlington 010	E06000005	Darlington	6a3r	Service Economy	E12000001	North East	E92000001	England	1674
E00062347	5b2	Communal Retirement	E01012360	Darlington 010C	5a	Ageing urban communities	E02002568	Darlington 010	E06000005	Darlington	6a3r	Service Economy	E12000001	North East	E92000001	England	1675
E00062378	5b2	Communal Retirement	E01012364	Darlington 007C	3a	Achieving neighbourhoods	E02002565	Darlington 007	E06000005	Darlington	6a3r	Service Economy	E12000001	North East	E92000001	England	1676
E00174203	5b2	Communal Retirement	E01033481	Darlington 001E	3a	Achieving neighbourhoods	E02002559	Darlington 001	E06000005	Darlington	6a3r	Service Economy	E12000001	North East	E92000001	England	1677
E00062078	7c2	Constrained Young Families	E01012311	Darlington 006C	5c	Comfortable neighbourhoods	E02002564	Darlington 006	E06000005	Darlington	6a3r	Service Economy	E12000001	North East	E92000001	England	1678
E00062092	7c2	Constrained Young Families	E01012314	Darlington 006F	4a	Challenged white communities	E02002564	Darlington 006	E06000005	Darlington	6a3r	Service Economy	E12000001	North East	E92000001	England	1679
E00062096	7c2	Constrained Young Families	E01012312	Darlington 006D	4a	Challenged white communities	E02002564	Darlington 006	E06000005	Darlington	6a3r	Service Economy	E12000001	North East	E92000001	England	1680
E00062117	7c2	Constrained Young Families	E01012318	Darlington 013B	4b	Constrained renters	E02002571	Darlington 013	E06000005	Darlington	6a3r	Service Economy	E12000001	North East	E92000001	England	1681
E00062161	7c2	Constrained Young Families	E01012327	Darlington 009B	4a	Challenged white communities	E02002567	Darlington 009	E06000005	Darlington	6a3r	Service Economy	E12000001	North East	E92000001	England	1682
E00062246	7c2	Constrained Young Families	E01012341	Darlington 012E	4a	Challenged white communities	E02002570	Darlington 012	E06000005	Darlington	6a3r	Service Economy	E12000001	North East	E92000001	England	1683
E00062334	7c2	Constrained Young Families	E01012359	Darlington 014D	4c	Hampered neighbourhoods	E02002572	Darlington 014	E06000005	Darlington	6a3r	Service Economy	E12000001	North East	E92000001	England	1684
E00062105	5b1	Delayed Retirement	E01012316	Darlington 010B	3c	Highly qualified professionals	E02002568	Darlington 010	E06000005	Darlington	6a3r	Service Economy	E12000001	North East	E92000001	England	1685
E00062108	5b1	Delayed Retirement	E01012316	Darlington 010B	3c	Highly qualified professionals	E02002568	Darlington 010	E06000005	Darlington	6a3r	Service Economy	E12000001	North East	E92000001	England	1686
E00062112	5b1	Delayed Retirement	E01012316	Darlington 010B	3c	Highly qualified professionals	E02002568	Darlington 010	E06000005	Darlington	6a3r	Service Economy	E12000001	North East	E92000001	England	1687
E00062285	5b1	Delayed Retirement	E01012347	Darlington 011C	8a	Affluent communities	E02002569	Darlington 011	E06000005	Darlington	6a3r	Service Economy	E12000001	North East	E92000001	England	1688
E00062329	5b1	Delayed Retirement	E01012358	Darlington 014C	5c	Comfortable neighbourhoods	E02002572	Darlington 014	E06000005	Darlington	6a3r	Service Economy	E12000001	North East	E92000001	England	1689
E00174210	5b1	Delayed Retirement	E01033481	Darlington 001E	3a	Achieving neighbourhoods	E02002559	Darlington 001	E06000005	Darlington	6a3r	Service Economy	E12000001	North East	E92000001	England	1690
E00062051	8b1	Deprived Blue-Collar Terraces	E01012306	Darlington 012C	5a	Ageing urban communities	E02002570	Darlington 012	E06000005	Darlington	6a3r	Service Economy	E12000001	North East	E92000001	England	1691
E00062138	8b1	Deprived Blue-Collar Terraces	E01012323	Darlington 002C	5b	Aspiring urban households	E02002560	Darlington 002	E06000005	Darlington	6a3r	Service Economy	E12000001	North East	E92000001	England	1692
E00062143	8b1	Deprived Blue-Collar Terraces	E01012323	Darlington 002C	5b	Aspiring urban households	E02002560	Darlington 002	E06000005	Darlington	6a3r	Service Economy	E12000001	North East	E92000001	England	1693
E00062146	8b1	Deprived Blue-Collar Terraces	E01032545	Darlington 002E	5b	Aspiring urban households	E02002560	Darlington 002	E06000005	Darlington	6a3r	Service Economy	E12000001	North East	E92000001	England	1694
E00062148	8b1	Deprived Blue-Collar Terraces	E01012323	Darlington 002C	5b	Aspiring urban households	E02002560	Darlington 002	E06000005	Darlington	6a3r	Service Economy	E12000001	North East	E92000001	England	1695
E00062186	8b1	Deprived Blue-Collar Terraces	E01012331	Darlington 003D	5b	Aspiring urban households	E02002561	Darlington 003	E06000005	Darlington	6a3r	Service Economy	E12000001	North East	E92000001	England	1696
E00062240	8b1	Deprived Blue-Collar Terraces	E01012340	Darlington 012D	5b	Aspiring urban households	E02002570	Darlington 012	E06000005	Darlington	6a3r	Service Economy	E12000001	North East	E92000001	England	1697
E00062245	8b1	Deprived Blue-Collar Terraces	E01012340	Darlington 012D	5b	Aspiring urban households	E02002570	Darlington 012	E06000005	Darlington	6a3r	Service Economy	E12000001	North East	E92000001	England	1698
E00062287	8b1	Deprived Blue-Collar Terraces	E01012350	Darlington 004B	4b	Constrained renters	E02002562	Darlington 004	E06000005	Darlington	6a3r	Service Economy	E12000001	North East	E92000001	England	1699
E00062296	8b1	Deprived Blue-Collar Terraces	E01012352	Darlington 004D	4b	Constrained renters	E02002562	Darlington 004	E06000005	Darlington	6a3r	Service Economy	E12000001	North East	E92000001	England	1700
E00062307	8b1	Deprived Blue-Collar Terraces	E01012350	Darlington 004B	4b	Constrained renters	E02002562	Darlington 004	E06000005	Darlington	6a3r	Service Economy	E12000001	North East	E92000001	England	1701
E00062326	8b1	Deprived Blue-Collar Terraces	E01012356	Darlington 014A	3d	Households in terraces and flats	E02002572	Darlington 014	E06000005	Darlington	6a3r	Service Economy	E12000001	North East	E92000001	England	1702
E00062328	8b1	Deprived Blue-Collar Terraces	E01012356	Darlington 014A	3d	Households in terraces and flats	E02002572	Darlington 014	E06000005	Darlington	6a3r	Service Economy	E12000001	North East	E92000001	England	1703
E00062343	8b1	Deprived Blue-Collar Terraces	E01012357	Darlington 014B	4b	Constrained renters	E02002572	Darlington 014	E06000005	Darlington	6a3r	Service Economy	E12000001	North East	E92000001	England	1704
E00062345	8b1	Deprived Blue-Collar Terraces	E01012357	Darlington 014B	4b	Constrained renters	E02002572	Darlington 014	E06000005	Darlington	6a3r	Service Economy	E12000001	North East	E92000001	England	1705
E00062365	8b1	Deprived Blue-Collar Terraces	E01012363	Darlington 007B	5b	Aspiring urban households	E02002565	Darlington 007	E06000005	Darlington	6a3r	Service Economy	E12000001	North East	E92000001	England	1706
E00062109	6a3	Detached Retirement Living	E01012315	Darlington 010A	8b	Ageing suburbanites	E02002568	Darlington 010	E06000005	Darlington	6a3r	Service Economy	E12000001	North East	E92000001	England	1707
E00061629	8d1	Young Hard-Pressed Families	E01032543	Stockton-on-Tees 009G	4a	Challenged white communities	E02002543	Stockton-on-Tees 009	E06000004	Stockton-on-Tees	6a1r	Manufacturing Legacy	E12000001	North East	E92000001	England	1708
E00061631	8d1	Young Hard-Pressed Families	E01032543	Stockton-on-Tees 009G	4a	Challenged white communities	E02002543	Stockton-on-Tees 009	E06000004	Stockton-on-Tees	6a1r	Manufacturing Legacy	E12000001	North East	E92000001	England	1709
E00061633	8d1	Young Hard-Pressed Families	E01032543	Stockton-on-Tees 009G	4a	Challenged white communities	E02002543	Stockton-on-Tees 009	E06000004	Stockton-on-Tees	6a1r	Manufacturing Legacy	E12000001	North East	E92000001	England	1710
E00061638	8d1	Young Hard-Pressed Families	E01032542	Stockton-on-Tees 009F	4a	Challenged white communities	E02002543	Stockton-on-Tees 009	E06000004	Stockton-on-Tees	6a1r	Manufacturing Legacy	E12000001	North East	E92000001	England	1711
E00061571	6b3	Semi-Detached Ageing	E01012208	Stockton-on-Tees 013D	8b	Ageing suburbanites	E02002547	Stockton-on-Tees 013	E06000004	Stockton-on-Tees	6a1r	Manufacturing Legacy	E12000001	North East	E92000001	England	1712
E00061641	8d1	Young Hard-Pressed Families	E01032543	Stockton-on-Tees 009G	4a	Challenged white communities	E02002543	Stockton-on-Tees 009	E06000004	Stockton-on-Tees	6a1r	Manufacturing Legacy	E12000001	North East	E92000001	England	1713
E00061579	6b3	Semi-Detached Ageing	E01012212	Stockton-on-Tees 006C	8b	Ageing suburbanites	E02002540	Stockton-on-Tees 006	E06000004	Stockton-on-Tees	6a1r	Manufacturing Legacy	E12000001	North East	E92000001	England	1714
E00061584	6b2	White Suburban Communities	E01012211	Stockton-on-Tees 006B	8c	Comfortable suburbia	E02002540	Stockton-on-Tees 006	E06000004	Stockton-on-Tees	6a1r	Manufacturing Legacy	E12000001	North East	E92000001	England	1715
E00174191	5a3	Families in Terraces and Flats	E01012340	Darlington 012D	5b	Aspiring urban households	E02002570	Darlington 012	E06000005	Darlington	6a3r	Service Economy	E12000001	North East	E92000001	England	1716
E00061911	7d2	Retired Independent City Dwellers	E01012276	Stockton-on-Tees 002E	4a	Challenged white communities	E02002536	Stockton-on-Tees 002	E06000004	Stockton-on-Tees	6a1r	Manufacturing Legacy	E12000001	North East	E92000001	England	1717
E00061642	8d1	Young Hard-Pressed Families	E01032542	Stockton-on-Tees 009F	4a	Challenged white communities	E02002543	Stockton-on-Tees 009	E06000004	Stockton-on-Tees	6a1r	Manufacturing Legacy	E12000001	North East	E92000001	England	1718
E00061711	8d1	Young Hard-Pressed Families	E01012238	Stockton-on-Tees 018A	4a	Challenged white communities	E02002552	Stockton-on-Tees 018	E06000004	Stockton-on-Tees	6a1r	Manufacturing Legacy	E12000001	North East	E92000001	England	1719
E00061720	8d1	Young Hard-Pressed Families	E01012239	Stockton-on-Tees 018B	4c	Hampered neighbourhoods	E02002552	Stockton-on-Tees 018	E06000004	Stockton-on-Tees	6a1r	Manufacturing Legacy	E12000001	North East	E92000001	England	1720
E00061727	8d1	Young Hard-Pressed Families	E01012239	Stockton-on-Tees 018B	4c	Hampered neighbourhoods	E02002552	Stockton-on-Tees 018	E06000004	Stockton-on-Tees	6a1r	Manufacturing Legacy	E12000001	North East	E92000001	England	1721
E00061756	8d1	Young Hard-Pressed Families	E01012245	Stockton-on-Tees 003F	4a	Challenged white communities	E02002537	Stockton-on-Tees 003	E06000004	Stockton-on-Tees	6a1r	Manufacturing Legacy	E12000001	North East	E92000001	England	1722
E00061757	8d1	Young Hard-Pressed Families	E01012250	Stockton-on-Tees 009E	4a	Challenged white communities	E02002543	Stockton-on-Tees 009	E06000004	Stockton-on-Tees	6a1r	Manufacturing Legacy	E12000001	North East	E92000001	England	1723
E00061763	8d1	Young Hard-Pressed Families	E01012249	Stockton-on-Tees 008B	4a	Challenged white communities	E02002542	Stockton-on-Tees 008	E06000004	Stockton-on-Tees	6a1r	Manufacturing Legacy	E12000001	North East	E92000001	England	1724
E00061765	8d1	Young Hard-Pressed Families	E01012250	Stockton-on-Tees 009E	4a	Challenged white communities	E02002543	Stockton-on-Tees 009	E06000004	Stockton-on-Tees	6a1r	Manufacturing Legacy	E12000001	North East	E92000001	England	1725
E00061769	8d1	Young Hard-Pressed Families	E01012250	Stockton-on-Tees 009E	4a	Challenged white communities	E02002543	Stockton-on-Tees 009	E06000004	Stockton-on-Tees	6a1r	Manufacturing Legacy	E12000001	North East	E92000001	England	1726
E00061770	8d1	Young Hard-Pressed Families	E01012249	Stockton-on-Tees 008B	4a	Challenged white communities	E02002542	Stockton-on-Tees 008	E06000004	Stockton-on-Tees	6a1r	Manufacturing Legacy	E12000001	North East	E92000001	England	1727
E00061773	8d1	Young Hard-Pressed Families	E01012247	Stockton-on-Tees 008A	4a	Challenged white communities	E02002542	Stockton-on-Tees 008	E06000004	Stockton-on-Tees	6a1r	Manufacturing Legacy	E12000001	North East	E92000001	England	1728
E00061774	8d1	Young Hard-Pressed Families	E01012247	Stockton-on-Tees 008A	4a	Challenged white communities	E02002542	Stockton-on-Tees 008	E06000004	Stockton-on-Tees	6a1r	Manufacturing Legacy	E12000001	North East	E92000001	England	1729
E00061776	8d1	Young Hard-Pressed Families	E01012252	Stockton-on-Tees 012C	4c	Hampered neighbourhoods	E02002546	Stockton-on-Tees 012	E06000004	Stockton-on-Tees	6a1r	Manufacturing Legacy	E12000001	North East	E92000001	England	1730
E00061777	8d1	Young Hard-Pressed Families	E01012251	Stockton-on-Tees 012B	4c	Hampered neighbourhoods	E02002546	Stockton-on-Tees 012	E06000004	Stockton-on-Tees	6a1r	Manufacturing Legacy	E12000001	North East	E92000001	England	1731
E00061778	8d1	Young Hard-Pressed Families	E01012252	Stockton-on-Tees 012C	4c	Hampered neighbourhoods	E02002546	Stockton-on-Tees 012	E06000004	Stockton-on-Tees	6a1r	Manufacturing Legacy	E12000001	North East	E92000001	England	1732
E00061792	8d1	Young Hard-Pressed Families	E01012252	Stockton-on-Tees 012C	4c	Hampered neighbourhoods	E02002546	Stockton-on-Tees 012	E06000004	Stockton-on-Tees	6a1r	Manufacturing Legacy	E12000001	North East	E92000001	England	1733
E00061930	6b3	Semi-Detached Ageing	E01012280	Stockton-on-Tees 004C	5d	Endeavouring social renters	E02002538	Stockton-on-Tees 004	E06000004	Stockton-on-Tees	6a1r	Manufacturing Legacy	E12000001	North East	E92000001	England	1734
E00061794	8d1	Young Hard-Pressed Families	E01012252	Stockton-on-Tees 012C	4c	Hampered neighbourhoods	E02002546	Stockton-on-Tees 012	E06000004	Stockton-on-Tees	6a1r	Manufacturing Legacy	E12000001	North East	E92000001	England	1735
E00061883	8d1	Young Hard-Pressed Families	E01012274	Stockton-on-Tees 008F	4a	Challenged white communities	E02002542	Stockton-on-Tees 008	E06000004	Stockton-on-Tees	6a1r	Manufacturing Legacy	E12000001	North East	E92000001	England	1736
E00061884	8d1	Young Hard-Pressed Families	E01012274	Stockton-on-Tees 008F	4a	Challenged white communities	E02002542	Stockton-on-Tees 008	E06000004	Stockton-on-Tees	6a1r	Manufacturing Legacy	E12000001	North East	E92000001	England	1737
E00061889	8d1	Young Hard-Pressed Families	E01012271	Stockton-on-Tees 008C	4a	Challenged white communities	E02002542	Stockton-on-Tees 008	E06000004	Stockton-on-Tees	6a1r	Manufacturing Legacy	E12000001	North East	E92000001	England	1738
E00061893	8d1	Young Hard-Pressed Families	E01012271	Stockton-on-Tees 008C	4a	Challenged white communities	E02002542	Stockton-on-Tees 008	E06000004	Stockton-on-Tees	6a1r	Manufacturing Legacy	E12000001	North East	E92000001	England	1739
E00061896	8d1	Young Hard-Pressed Families	E01012273	Stockton-on-Tees 008E	4a	Challenged white communities	E02002542	Stockton-on-Tees 008	E06000004	Stockton-on-Tees	6a1r	Manufacturing Legacy	E12000001	North East	E92000001	England	1740
E00061897	8d1	Young Hard-Pressed Families	E01012273	Stockton-on-Tees 008E	4a	Challenged white communities	E02002542	Stockton-on-Tees 008	E06000004	Stockton-on-Tees	6a1r	Manufacturing Legacy	E12000001	North East	E92000001	England	1741
E00061900	8d1	Young Hard-Pressed Families	E01012275	Stockton-on-Tees 002D	5d	Endeavouring social renters	E02002536	Stockton-on-Tees 002	E06000004	Stockton-on-Tees	6a1r	Manufacturing Legacy	E12000001	North East	E92000001	England	1742
E00061925	8d1	Young Hard-Pressed Families	E01012278	Stockton-on-Tees 004A	5d	Endeavouring social renters	E02002538	Stockton-on-Tees 004	E06000004	Stockton-on-Tees	6a1r	Manufacturing Legacy	E12000001	North East	E92000001	England	1743
E00061926	8d1	Young Hard-Pressed Families	E01012281	Stockton-on-Tees 004D	4a	Challenged white communities	E02002538	Stockton-on-Tees 004	E06000004	Stockton-on-Tees	6a1r	Manufacturing Legacy	E12000001	North East	E92000001	England	1744
E00061934	8d1	Young Hard-Pressed Families	E01012284	Stockton-on-Tees 020C	4a	Challenged white communities	E02002554	Stockton-on-Tees 020	E06000004	Stockton-on-Tees	6a1r	Manufacturing Legacy	E12000001	North East	E92000001	England	1745
E00061937	8d1	Young Hard-Pressed Families	E01012282	Stockton-on-Tees 020A	4a	Challenged white communities	E02002554	Stockton-on-Tees 020	E06000004	Stockton-on-Tees	6a1r	Manufacturing Legacy	E12000001	North East	E92000001	England	1746
E00061946	8d1	Young Hard-Pressed Families	E01012284	Stockton-on-Tees 020C	4a	Challenged white communities	E02002554	Stockton-on-Tees 020	E06000004	Stockton-on-Tees	6a1r	Manufacturing Legacy	E12000001	North East	E92000001	England	1747
E00061982	8d1	Young Hard-Pressed Families	E01012291	Stockton-on-Tees 019B	4a	Challenged white communities	E02002553	Stockton-on-Tees 019	E06000004	Stockton-on-Tees	6a1r	Manufacturing Legacy	E12000001	North East	E92000001	England	1748
E00174166	8d1	Young Hard-Pressed Families	E01012258	Stockton-on-Tees 010C	4a	Challenged white communities	E02002544	Stockton-on-Tees 010	E06000004	Stockton-on-Tees	6a1r	Manufacturing Legacy	E12000001	North East	E92000001	England	1749
E00062281	7d1	Ageing Communities and Families	E01012347	Darlington 011C	8a	Affluent communities	E02002569	Darlington 011	E06000005	Darlington	6a3r	Service Economy	E12000001	North East	E92000001	England	1750
E00062218	6a4	Ageing in Suburbia	E01012336	Darlington 011A	8a	Affluent communities	E02002569	Darlington 011	E06000005	Darlington	6a3r	Service Economy	E12000001	North East	E92000001	England	1751
E00062268	6a4	Ageing in Suburbia	E01012345	Darlington 015D	2a	Ageing rural neighbourhoods	E02002573	Darlington 015	E06000005	Darlington	6a3r	Service Economy	E12000001	North East	E92000001	England	1752
E00062348	6a4	Ageing in Suburbia	E01012361	Darlington 011E	8b	Ageing suburbanites	E02002569	Darlington 011	E06000005	Darlington	6a3r	Service Economy	E12000001	North East	E92000001	England	1753
E00062356	6a4	Ageing in Suburbia	E01012361	Darlington 011E	8b	Ageing suburbanites	E02002569	Darlington 011	E06000005	Darlington	6a3r	Service Economy	E12000001	North East	E92000001	England	1754
E00062052	8c1	Ageing Industrious Workers	E01012306	Darlington 012C	5a	Ageing urban communities	E02002570	Darlington 012	E06000005	Darlington	6a3r	Service Economy	E12000001	North East	E92000001	England	1755
E00062176	8c1	Ageing Industrious Workers	E01012328	Darlington 003A	5c	Comfortable neighbourhoods	E02002561	Darlington 003	E06000005	Darlington	6a3r	Service Economy	E12000001	North East	E92000001	England	1756
E00062179	8c1	Ageing Industrious Workers	E01012328	Darlington 003A	5c	Comfortable neighbourhoods	E02002561	Darlington 003	E06000005	Darlington	6a3r	Service Economy	E12000001	North East	E92000001	England	1757
E00062203	8c1	Ageing Industrious Workers	E01012335	Darlington 001C	8b	Ageing suburbanites	E02002559	Darlington 001	E06000005	Darlington	6a3r	Service Economy	E12000001	North East	E92000001	England	1758
E00062232	8c1	Ageing Industrious Workers	E01012338	Darlington 015A	2d	Rural traits	E02002573	Darlington 015	E06000005	Darlington	6a3r	Service Economy	E12000001	North East	E92000001	England	1759
E00062234	8c1	Ageing Industrious Workers	E01012338	Darlington 015A	2d	Rural traits	E02002573	Darlington 015	E06000005	Darlington	6a3r	Service Economy	E12000001	North East	E92000001	England	1760
E00062261	8c1	Ageing Industrious Workers	E01012344	Darlington 015C	5b	Aspiring urban households	E02002573	Darlington 015	E06000005	Darlington	6a3r	Service Economy	E12000001	North East	E92000001	England	1761
E00174194	8c1	Ageing Industrious Workers	E01012340	Darlington 012D	5b	Aspiring urban households	E02002570	Darlington 012	E06000005	Darlington	6a3r	Service Economy	E12000001	North East	E92000001	England	1762
E00061938	6b3	Semi-Detached Ageing	E01012282	Stockton-on-Tees 020A	4a	Challenged white communities	E02002554	Stockton-on-Tees 020	E06000004	Stockton-on-Tees	6a1r	Manufacturing Legacy	E12000001	North East	E92000001	England	1763
E00061593	6b2	White Suburban Communities	E01012213	Stockton-on-Tees 006D	5c	Comfortable neighbourhoods	E02002540	Stockton-on-Tees 006	E06000004	Stockton-on-Tees	6a1r	Manufacturing Legacy	E12000001	North East	E92000001	England	1764
E00062043	7a2	Hampered Aspiration	E01012305	Darlington 012B	4b	Constrained renters	E02002570	Darlington 012	E06000005	Darlington	6a3r	Service Economy	E12000001	North East	E92000001	England	1765
E00061944	6b3	Semi-Detached Ageing	E01012285	Stockton-on-Tees 020D	5c	Comfortable neighbourhoods	E02002554	Stockton-on-Tees 020	E06000004	Stockton-on-Tees	6a1r	Manufacturing Legacy	E12000001	North East	E92000001	England	1766
E00061948	6b3	Semi-Detached Ageing	E01012285	Stockton-on-Tees 020D	5c	Comfortable neighbourhoods	E02002554	Stockton-on-Tees 020	E06000004	Stockton-on-Tees	6a1r	Manufacturing Legacy	E12000001	North East	E92000001	England	1767
E00061587	6b3	Semi-Detached Ageing	E01012211	Stockton-on-Tees 006B	8c	Comfortable suburbia	E02002540	Stockton-on-Tees 006	E06000004	Stockton-on-Tees	6a1r	Manufacturing Legacy	E12000001	North East	E92000001	England	1768
E00061627	6b2	White Suburban Communities	E01012218	Stockton-on-Tees 016C	8c	Comfortable suburbia	E02002550	Stockton-on-Tees 016	E06000004	Stockton-on-Tees	6a1r	Manufacturing Legacy	E12000001	North East	E92000001	England	1769
E00061972	6b3	Semi-Detached Ageing	E01012290	Stockton-on-Tees 019A	8b	Ageing suburbanites	E02002553	Stockton-on-Tees 019	E06000004	Stockton-on-Tees	6a1r	Manufacturing Legacy	E12000001	North East	E92000001	England	1770
E00062055	7a2	Hampered Aspiration	E01012304	Darlington 012A	4b	Constrained renters	E02002570	Darlington 012	E06000005	Darlington	6a3r	Service Economy	E12000001	North East	E92000001	England	1771
E00061591	6b3	Semi-Detached Ageing	E01012212	Stockton-on-Tees 006C	8b	Ageing suburbanites	E02002540	Stockton-on-Tees 006	E06000004	Stockton-on-Tees	6a1r	Manufacturing Legacy	E12000001	North East	E92000001	England	1772
E00061912	7d2	Retired Independent City Dwellers	E01012276	Stockton-on-Tees 002E	4a	Challenged white communities	E02002536	Stockton-on-Tees 002	E06000004	Stockton-on-Tees	6a1r	Manufacturing Legacy	E12000001	North East	E92000001	England	1773
E00061977	6b3	Semi-Detached Ageing	E01012290	Stockton-on-Tees 019A	8b	Ageing suburbanites	E02002553	Stockton-on-Tees 019	E06000004	Stockton-on-Tees	6a1r	Manufacturing Legacy	E12000001	North East	E92000001	England	1774
E00062061	7a2	Hampered Aspiration	E01033483	Darlington 008E	4b	Constrained renters	E02002566	Darlington 008	E06000005	Darlington	6a3r	Service Economy	E12000001	North East	E92000001	England	1775
E00061592	6b3	Semi-Detached Ageing	E01012213	Stockton-on-Tees 006D	5c	Comfortable neighbourhoods	E02002540	Stockton-on-Tees 006	E06000004	Stockton-on-Tees	6a1r	Manufacturing Legacy	E12000001	North East	E92000001	England	1776
E00061979	6b3	Semi-Detached Ageing	E01012290	Stockton-on-Tees 019A	8b	Ageing suburbanites	E02002553	Stockton-on-Tees 019	E06000004	Stockton-on-Tees	6a1r	Manufacturing Legacy	E12000001	North East	E92000001	England	1777
E00061874	1b1	Rural Life	E01012269	Stockton-on-Tees 005B	2a	Ageing rural neighbourhoods	E02002539	Stockton-on-Tees 005	E06000004	Stockton-on-Tees	6a1r	Manufacturing Legacy	E12000001	North East	E92000001	England	1778
E00061671	6b2	White Suburban Communities	E01012227	Stockton-on-Tees 023A	8c	Comfortable suburbia	E02002557	Stockton-on-Tees 023	E06000004	Stockton-on-Tees	6a1r	Manufacturing Legacy	E12000001	North East	E92000001	England	1779
E00061980	6b3	Semi-Detached Ageing	E01012290	Stockton-on-Tees 019A	8b	Ageing suburbanites	E02002553	Stockton-on-Tees 019	E06000004	Stockton-on-Tees	6a1r	Manufacturing Legacy	E12000001	North East	E92000001	England	1780
E00062066	7a2	Hampered Aspiration	E01033483	Darlington 008E	4b	Constrained renters	E02002566	Darlington 008	E06000005	Darlington	6a3r	Service Economy	E12000001	North East	E92000001	England	1781
E00061595	6b3	Semi-Detached Ageing	E01012213	Stockton-on-Tees 006D	5c	Comfortable neighbourhoods	E02002540	Stockton-on-Tees 006	E06000004	Stockton-on-Tees	6a1r	Manufacturing Legacy	E12000001	North East	E92000001	England	1782
E00061675	6b2	White Suburban Communities	E01012230	Stockton-on-Tees 022B	8c	Comfortable suburbia	E02002556	Stockton-on-Tees 022	E06000004	Stockton-on-Tees	6a1r	Manufacturing Legacy	E12000001	North East	E92000001	England	1783
E00062008	6b3	Semi-Detached Ageing	E01012296	Stockton-on-Tees 001E	5a	Ageing urban communities	E02002535	Stockton-on-Tees 001	E06000004	Stockton-on-Tees	6a1r	Manufacturing Legacy	E12000001	North East	E92000001	England	1784
E00062067	7a2	Hampered Aspiration	E01033484	Darlington 008F	4b	Constrained renters	E02002566	Darlington 008	E06000005	Darlington	6a3r	Service Economy	E12000001	North East	E92000001	England	1785
[truncated: 225,974 more rows]
