# Supplementary material for: Variation in COVID-19 booster uptake in England: An ecological study
Source: PLoS One. 2022 Jun 29;17(6):e0270624. doi: 10.1371/journal.pone.0270624 (PMC9242486; doi:10.1371/journal.pone.0270624)
Supplement: S5 File — A zip file containing large data files for MSOA vaccinations and AHAH Output. (ZIP) [file pone.0270624.s005.zip › data3/msoa_2022-01-04.csv]

regionCode	regionName	UtlaCode	UtlaName	LtlaCode	LtlaName	areaCode	areaName	areaType	date	newCasesBySpecimenDateRollingRate
E12000001	North East	E08000037	Gateshead	E08000037	Gateshead	E02001682	Ryton	msoa	2021-12-30	1770.4
E12000001	North East	E08000037	Gateshead	E08000037	Gateshead	E02001683	Crawcrook & Greenside	msoa	2021-12-30	1705.0
E12000001	North East	E08000037	Gateshead	E08000037	Gateshead	E02001684	Pelaw, Felling Shore & Bill Quay	msoa	2021-12-30	1468.8
E12000001	North East	E08000037	Gateshead	E08000037	Gateshead	E02001685	Blaydon South	msoa	2021-12-30	1591.6
E12000001	North East	E08000037	Gateshead	E08000037	Gateshead	E02001686	Blaydon North & Winlaton Mill	msoa	2021-12-30	1531.8
E12000001	North East	E08000037	Gateshead	E08000037	Gateshead	E02001688	Dunston & Teams	msoa	2021-12-30	1814.3
E12000001	North East	E08000037	Gateshead	E08000037	Gateshead	E02001689	Bensham North	msoa	2021-12-30	956.1
E12000001	North East	E08000037	Gateshead	E08000037	Gateshead	E02001690	Swalwell	msoa	2021-12-30	1847.8
E12000001	North East	E08000037	Gateshead	E08000037	Gateshead	E02001691	Bensham South & Saltwell	msoa	2021-12-30	1149.4
E12000001	North East	E08000037	Gateshead	E08000037	Gateshead	E02001692	Mount Pleasant & Deckham East	msoa	2021-12-30	1337.3
E12000001	North East	E08000037	Gateshead	E08000037	Gateshead	E02001693	Felling South	msoa	2021-12-30	1553.2
E12000001	North East	E08000037	Gateshead	E08000037	Gateshead	E02001694	Dunston Hill	msoa	2021-12-30	1731.3
E12000001	North East	E08000037	Gateshead	E08000037	Gateshead	E02001695	Wardley	msoa	2021-12-30	1428.6
E12000001	North East	E08000037	Gateshead	E08000037	Gateshead	E02001696	Heworth	msoa	2021-12-30	1392.7
E12000001	North East	E08000037	Gateshead	E08000037	Gateshead	E02001697	Low Fell East	msoa	2021-12-30	2006.0
E12000001	North East	E08000037	Gateshead	E08000037	Gateshead	E02001698	Whickham	msoa	2021-12-30	1912.1
E12000001	North East	E08000037	Gateshead	E08000037	Gateshead	E02001699	Windy Nook & Whitehills	msoa	2021-12-30	1708.3
E12000001	North East	E08000037	Gateshead	E08000037	Gateshead	E02001700	Sunniside & Lobley Hill	msoa	2021-12-30	1699.2
E12000001	North East	E08000037	Gateshead	E08000037	Gateshead	E02001701	Low Fell West	msoa	2021-12-30	2057.4
E12000001	North East	E08000037	Gateshead	E08000037	Gateshead	E02001702	Beacon Lough & Wrekenton	msoa	2021-12-30	1645.2
E12000001	North East	E08000037	Gateshead	E08000037	Gateshead	E02001703	Rowlands Gill & Lockhaugh	msoa	2021-12-30	1283.0
E12000001	North East	E08000037	Gateshead	E08000037	Gateshead	E02001704	Easedale Gardens	msoa	2021-12-30	1912.3
E12000001	North East	E08000037	Gateshead	E08000037	Gateshead	E02001705	Chopwell & High Spen	msoa	2021-12-30	1586.8
E12000001	North East	E08000037	Gateshead	E08000037	Gateshead	E02001706	Birtley North & Kibblesworth	msoa	2021-12-30	1645.7
E12000001	North East	E08000037	Gateshead	E08000037	Gateshead	E02001707	Birtley South	msoa	2021-12-30	1494.8
E12000001	North East	E08000021	Newcastle upon Tyne	E08000021	Newcastle upon Tyne	E02001708	Kingston Park & Dinnington	msoa	2021-12-30	2024.9
E12000001	North East	E08000021	Newcastle upon Tyne	E08000021	Newcastle upon Tyne	E02001709	North Gosforth	msoa	2021-12-30	1756.6
E12000001	North East	E08000021	Newcastle upon Tyne	E08000021	Newcastle upon Tyne	E02001710	Fawdon South	msoa	2021-12-30	1629.0
E12000001	North East	E08000021	Newcastle upon Tyne	E08000021	Newcastle upon Tyne	E02001711	Woolsington & Airport	msoa	2021-12-30	1638.7
E12000001	North East	E08000021	Newcastle upon Tyne	E08000021	Newcastle upon Tyne	E02001712	South Gosforth	msoa	2021-12-30	1329.4
E12000001	North East	E08000021	Newcastle upon Tyne	E08000021	Newcastle upon Tyne	E02001713	Coxlodge & West Gosforth	msoa	2021-12-30	1617.4
E12000001	North East	E08000021	Newcastle upon Tyne	E08000021	Newcastle upon Tyne	E02001714	High Heaton	msoa	2021-12-30	1564.5
E12000001	North East	E08000021	Newcastle upon Tyne	E08000021	Newcastle upon Tyne	E02001715	Kenton	msoa	2021-12-30	1684.8
E12000001	North East	E08000021	Newcastle upon Tyne	E08000021	Newcastle upon Tyne	E02001718	Blakelaw	msoa	2021-12-30	1716.6
E12000001	North East	E08000021	Newcastle upon Tyne	E08000021	Newcastle upon Tyne	E02001719	North Heaton	msoa	2021-12-30	1508.1
E12000001	North East	E08000021	Newcastle upon Tyne	E08000021	Newcastle upon Tyne	E02001720	North Jesmond	msoa	2021-12-30	1071.2
E12000001	North East	E08000021	Newcastle upon Tyne	E08000021	Newcastle upon Tyne	E02001721	Throckley & Newburn	msoa	2021-12-30	1484.6
E12000001	North East	E08000021	Newcastle upon Tyne	E08000021	Newcastle upon Tyne	E02001722	Denton	msoa	2021-12-30	1768.0
E12000001	North East	E08000021	Newcastle upon Tyne	E08000021	Newcastle upon Tyne	E02001723	Cowgate	msoa	2021-12-30	1364.6
E12000001	North East	E08000021	Newcastle upon Tyne	E08000021	Newcastle upon Tyne	E02001724	South Jesmond & Sandyford	msoa	2021-12-30	826.6
E12000001	North East	E08000021	Newcastle upon Tyne	E08000021	Newcastle upon Tyne	E02001725	Heaton South	msoa	2021-12-30	1755.6
E12000001	North East	E08000021	Newcastle upon Tyne	E08000021	Newcastle upon Tyne	E02001726	Fenham	msoa	2021-12-30	1295.8
E12000001	North East	E08000021	Newcastle upon Tyne	E08000021	Newcastle upon Tyne	E02001727	Walkergate	msoa	2021-12-30	1544.2
E12000001	North East	E08000021	Newcastle upon Tyne	E08000021	Newcastle upon Tyne	E02001728	Lemington	msoa	2021-12-30	1895.2
E12000001	North East	E08000021	Newcastle upon Tyne	E08000021	Newcastle upon Tyne	E02001729	Nunsmoor	msoa	2021-12-30	858.3
E12000001	North East	E08000021	Newcastle upon Tyne	E08000021	Newcastle upon Tyne	E02001730	Shieldfield & Heaton Park	msoa	2021-12-30	887.0
E12000001	North East	E08000021	Newcastle upon Tyne	E08000021	Newcastle upon Tyne	E02001731	City Centre & Arthur's Hill	msoa	2021-12-30	920.7
E12000001	North East	E08000021	Newcastle upon Tyne	E08000021	Newcastle upon Tyne	E02001732	Scotswood	msoa	2021-12-30	1862.3
E12000001	North East	E08000021	Newcastle upon Tyne	E08000021	Newcastle upon Tyne	E02001733	Byker	msoa	2021-12-30	1561.9
E12000001	North East	E08000021	Newcastle upon Tyne	E08000021	Newcastle upon Tyne	E02001734	Benwell	msoa	2021-12-30	1307.0
E12000001	North East	E08000021	Newcastle upon Tyne	E08000021	Newcastle upon Tyne	E02001735	Walker North	msoa	2021-12-30	1593.9
E12000001	North East	E08000021	Newcastle upon Tyne	E08000021	Newcastle upon Tyne	E02001736	Elswick	msoa	2021-12-30	709.9
E12000001	North East	E08000021	Newcastle upon Tyne	E08000021	Newcastle upon Tyne	E02001737	Walker South	msoa	2021-12-30	1411.9
E12000001	North East	E08000022	North Tyneside	E08000022	North Tyneside	E02001738	Whitley Bay North	msoa	2021-12-30	1829.0
E12000001	North East	E08000022	North Tyneside	E08000022	North Tyneside	E02001739	Fordley	msoa	2021-12-30	1770.9
E12000001	North East	E08000022	North Tyneside	E08000022	North Tyneside	E02001740	Whitley Sands	msoa	2021-12-30	2202.7
E12000001	North East	E08000022	North Tyneside	E08000022	North Tyneside	E02001741	Wideopen & Seaton Burn	msoa	2021-12-30	1534.7
E12000001	North East	E08000022	North Tyneside	E08000022	North Tyneside	E02001742	West Monkseaton	msoa	2021-12-30	1247.6
E12000001	North East	E08000022	North Tyneside	E08000022	North Tyneside	E02001743	Whitley Bay Promenade	msoa	2021-12-30	1596.4
E12000001	North East	E08000022	North Tyneside	E08000022	North Tyneside	E02001744	Shiremoor North & South Wellfield	msoa	2021-12-30	1937.6
E12000001	North East	E08000022	North Tyneside	E08000022	North Tyneside	E02001745	Killingworth West & Camperdown	msoa	2021-12-30	1985.0
E12000001	North East	E08000022	North Tyneside	E08000022	North Tyneside	E02001746	Monkseaton	msoa	2021-12-30	1436.5
E12000001	North East	E08000022	North Tyneside	E08000022	North Tyneside	E02001747	Cullercoats	msoa	2021-12-30	1706.3
E12000001	North East	E08000022	North Tyneside	E08000022	North Tyneside	E02001748	Shiremoor South & West Allotment	msoa	2021-12-30	1807.3
E12000001	North East	E08000022	North Tyneside	E08000022	North Tyneside	E02001749	Killingworth East	msoa	2021-12-30	1712.0
E12000001	North East	E08000022	North Tyneside	E08000022	North Tyneside	E02001750	Preston Grange	msoa	2021-12-30	2044.4
E12000001	North East	E08000022	North Tyneside	E08000022	North Tyneside	E02001751	Forest Hall & West Moor	msoa	2021-12-30	1579.3
E12000001	North East	E08000022	North Tyneside	E08000022	North Tyneside	E02001752	New York	msoa	2021-12-30	1895.7
E12000001	North East	E08000022	North Tyneside	E08000022	North Tyneside	E02001753	Tynemouth Priory	msoa	2021-12-30	1322.3
E12000001	North East	E08000022	North Tyneside	E08000022	North Tyneside	E02001754	Tynemouth West	msoa	2021-12-30	1957.8
E12000001	North East	E08000022	North Tyneside	E08000022	North Tyneside	E02001755	Holystone & Benton	msoa	2021-12-30	1573.8
E12000001	North East	E08000022	North Tyneside	E08000022	North Tyneside	E02001756	Longbenton	msoa	2021-12-30	1709.8
E12000001	North East	E08000022	North Tyneside	E08000022	North Tyneside	E02001757	Preston Billy Mill	msoa	2021-12-30	1605.4
E12000001	North East	E08000022	North Tyneside	E08000022	North Tyneside	E02001758	Battle Hill East	msoa	2021-12-30	1728.8
E12000001	North East	E08000022	North Tyneside	E08000022	North Tyneside	E02001759	North Shields	msoa	2021-12-30	1747.6
E12000001	North East	E08000022	North Tyneside	E08000022	North Tyneside	E02001760	Chirton	msoa	2021-12-30	1721.5
E12000001	North East	E08000022	North Tyneside	E08000022	North Tyneside	E02001761	Battle Hill West	msoa	2021-12-30	1724.1
E12000001	North East	E08000022	North Tyneside	E08000022	North Tyneside	E02001762	East Benton	msoa	2021-12-30	2344.5
E12000001	North East	E08000022	North Tyneside	E08000022	North Tyneside	E02001763	Howdon	msoa	2021-12-30	1633.2
E12000001	North East	E08000022	North Tyneside	E08000022	North Tyneside	E02001764	Percy Main	msoa	2021-12-30	1834.4
E12000001	North East	E08000022	North Tyneside	E08000022	North Tyneside	E02001765	Willington Quay	msoa	2021-12-30	1960.0
E12000001	North East	E08000022	North Tyneside	E08000022	North Tyneside	E02001766	Wallsend East	msoa	2021-12-30	1780.2
E12000001	North East	E08000022	North Tyneside	E08000022	North Tyneside	E02001767	Wallsend West	msoa	2021-12-30	1432.3
E12000001	North East	E08000023	South Tyneside	E08000023	South Tyneside	E02001768	South Shields East	msoa	2021-12-30	1031.7
E12000001	North East	E08000023	South Tyneside	E08000023	South Tyneside	E02001769	South Shields West	msoa	2021-12-30	902.6
E12000001	North East	E08000023	South Tyneside	E08000023	South Tyneside	E02001770	Westoe	msoa	2021-12-30	1097.2
E12000001	North East	E08000023	South Tyneside	E08000023	South Tyneside	E02001771	Horsley Hill	msoa	2021-12-30	1307.0
E12000001	North East	E08000023	South Tyneside	E08000023	South Tyneside	E02001772	West Park	msoa	2021-12-30	970.0
E12000001	North East	E08000023	South Tyneside	E08000023	South Tyneside	E02001773	Harton West	msoa	2021-12-30	1403.9
E12000001	North East	E08000023	South Tyneside	E08000023	South Tyneside	E02001774	Jarrow Town	msoa	2021-12-30	1437.6
E12000001	North East	E08000023	South Tyneside	E08000023	South Tyneside	E02001775	Harton East	msoa	2021-12-30	1491.2
E12000001	North East	E08000023	South Tyneside	E08000023	South Tyneside	E02001776	Hebburn North	msoa	2021-12-30	2002.9
E12000001	North East	E08000023	South Tyneside	E08000023	South Tyneside	E02001777	Hebburn West	msoa	2021-12-30	1645.0
E12000001	North East	E08000023	South Tyneside	E08000023	South Tyneside	E02001778	West Harton	msoa	2021-12-30	1114.9
E12000001	North East	E08000023	South Tyneside	E08000023	South Tyneside	E02001779	Simonside	msoa	2021-12-30	2127.3
E12000001	North East	E08000023	South Tyneside	E08000023	South Tyneside	E02001780	Cleadon Park	msoa	2021-12-30	1234.6
E12000001	North East	E08000023	South Tyneside	E08000023	South Tyneside	E02001781	Brockley Whins	msoa	2021-12-30	1505.6
E12000001	North East	E08000023	South Tyneside	E08000023	South Tyneside	E02001782	Hebburn South	msoa	2021-12-30	1731.6
E12000001	North East	E08000023	South Tyneside	E08000023	South Tyneside	E02001783	Biddick Hill	msoa	2021-12-30	1957.2
E12000001	North East	E08000023	South Tyneside	E08000023	South Tyneside	E02001784	Primrose	msoa	2021-12-30	1700.1
E12000001	North East	E08000023	South Tyneside	E08000023	South Tyneside	E02001785	Whitburn & Marsden	msoa	2021-12-30	1491.2
E12000001	North East	E08000023	South Tyneside	E08000023	South Tyneside	E02001786	Whiteleas	msoa	2021-12-30	1473.6
E12000001	North East	E08000023	South Tyneside	E08000023	South Tyneside	E02001787	Fellgate & Hedworth	msoa	2021-12-30	1479.0
E12000001	North East	E08000023	South Tyneside	E08000023	South Tyneside	E02001788	Boldon Colliery	msoa	2021-12-30	1624.6
E12000001	North East	E08000023	South Tyneside	E08000023	South Tyneside	E02001789	Cleadon & East Boldon	msoa	2021-12-30	1661.4
E12000001	North East	E08000023	South Tyneside	E08000023	South Tyneside	E02001790	West Boldon	msoa	2021-12-30	1840.7
E12000001	North East	E08000024	Sunderland	E08000024	Sunderland	E02001791	Fulwell	msoa	2021-12-30	2177.1
E12000001	North East	E08000024	Sunderland	E08000024	Sunderland	E02001792	Seaburn	msoa	2021-12-30	1978.3
E12000001	North East	E08000024	Sunderland	E08000024	Sunderland	E02001793	Town End Farm	msoa	2021-12-30	1092.0
E12000001	North East	E08000024	Sunderland	E08000024	Sunderland	E02001794	Hylton Red House & Marley Pots	msoa	2021-12-30	1338.2
E12000001	North East	E08000024	Sunderland	E08000024	Sunderland	E02001795	Southwick	msoa	2021-12-30	966.8
E12000001	North East	E08000024	Sunderland	E08000024	Sunderland	E02001796	Monkwearmouth	msoa	2021-12-30	1437.9
E12000001	North East	E08000024	Sunderland	E08000024	Sunderland	E02001797	Springwell & Usworth	msoa	2021-12-30	2179.2
E12000001	North East	E08000024	Sunderland	E08000024	Sunderland	E02001798	North Hylton	msoa	2021-12-30	1371.9
E12000001	North East	E08000024	Sunderland	E08000024	Sunderland	E02001799	Concord and Sulgrave	msoa	2021-12-30	1405.0
E12000001	North East	E08000024	Sunderland	E08000024	Sunderland	E02001800	Albany and Blackfell	msoa	2021-12-30	1210.9
E12000001	North East	E08000024	Sunderland	E08000024	Sunderland	E02001801	Millfield	msoa	2021-12-30	1021.2
E12000001	North East	E08000024	Sunderland	E08000024	Sunderland	E02001802	Pallion North	msoa	2021-12-30	1334.3
E12000001	North East	E08000024	Sunderland	E08000024	Sunderland	E02001803	Sunderland Central & Deptford	msoa	2021-12-30	1116.1
E12000001	North East	E08000024	Sunderland	E08000024	Sunderland	E02001804	South Hylton	msoa	2021-12-30	1370.9
E12000001	North East	E08000024	Sunderland	E08000024	Sunderland	E02001805	Pallion South & High Barnes	msoa	2021-12-30	1097.2
E12000001	North East	E08000024	Sunderland	E08000024	Sunderland	E02001806	Hendon & Docks	msoa	2021-12-30	787.8
E12000001	North East	E08000024	Sunderland	E08000024	Sunderland	E02001807	Columbia, Barmston & Teal Farm	msoa	2021-12-30	1420.0
E12000001	North East	E08000024	Sunderland	E08000024	Sunderland	E02001808	Barnes Park	msoa	2021-12-30	905.3
E12000001	North East	E08000024	Sunderland	E08000024	Sunderland	E02001809	Washington Town Centre & Biddick	msoa	2021-12-30	1722.3
E12000001	North East	E08000024	Sunderland	E08000024	Sunderland	E02001810	Oxclose and Lambton	msoa	2021-12-30	1405.6
E12000001	North East	E08000024	Sunderland	E08000024	Sunderland	E02001811	Pennywell and Grindon	msoa	2021-12-30	1104.2
E12000001	North East	E08000024	Sunderland	E08000024	Sunderland	E02001812	Hill View & Tunstall	msoa	2021-12-30	1481.3
E12000001	North East	E08000024	Sunderland	E08000024	Sunderland	E02001813	Thorney Close & Plains Farm	msoa	2021-12-30	1349.7
E12000001	North East	E08000024	Sunderland	E08000024	Sunderland	E02001814	Grangetown	msoa	2021-12-30	1661.0
E12000001	North East	E08000024	Sunderland	E08000024	Sunderland	E02001815	Harraton, Rickleton & Fatfield	msoa	2021-12-30	1357.6
E12000001	North East	E08000024	Sunderland	E08000024	Sunderland	E02001816	Lakeside & Farrington	msoa	2021-12-30	1616.7
E12000001	North East	E08000024	Sunderland	E08000024	Sunderland	E02001817	Silksworth	msoa	2021-12-30	1572.4
E12000001	North East	E08000024	Sunderland	E08000024	Sunderland	E02001818	Ryhope	msoa	2021-12-30	1475.3
E12000001	North East	E08000024	Sunderland	E08000024	Sunderland	E02001819	Herrington & Doxford	msoa	2021-12-30	1802.6
E12000001	North East	E08000024	Sunderland	E08000024	Sunderland	E02001820	Shiney Row	msoa	2021-12-30	1411.3
E12000001	North East	E08000024	Sunderland	E08000024	Sunderland	E02001821	Hall Farm	msoa	2021-12-30	1886.5
E12000001	North East	E08000024	Sunderland	E08000024	Sunderland	E02001822	Newbottle & Penshaw	msoa	2021-12-30	1537.6
E12000001	North East	E08000024	Sunderland	E08000024	Sunderland	E02001823	Houghton West	msoa	2021-12-30	1669.9
E12000001	North East	E08000024	Sunderland	E08000024	Sunderland	E02001824	Houghton Town	msoa	2021-12-30	1146.1
E12000001	North East	E08000024	Sunderland	E08000024	Sunderland	E02001825	Hetton-le-Hole North	msoa	2021-12-30	1268.1
E12000001	North East	E08000024	Sunderland	E08000024	Sunderland	E02001826	Hetton-le-Hole South	msoa	2021-12-30	1606.4
E12000001	North East	E06000001	Hartlepool	E06000001	Hartlepool	E02002483	Clavering	msoa	2021-12-30	1906.7
E12000001	North East	E06000001	Hartlepool	E06000001	Hartlepool	E02002484	Headland & West View	msoa	2021-12-30	1178.2
E12000001	North East	E06000001	Hartlepool	E06000001	Hartlepool	E02002485	Jesmond	msoa	2021-12-30	1506.4
E12000001	North East	E06000001	Hartlepool	E06000001	Hartlepool	E02002487	Harbour & Victoria	msoa	2021-12-30	1275.6
E12000001	North East	E06000001	Hartlepool	E06000001	Hartlepool	E02002488	Wooler Road	msoa	2021-12-30	1594.8
E12000001	North East	E06000001	Hartlepool	E06000001	Hartlepool	E02002489	Old Town & Grange	msoa	2021-12-30	1283.1
E12000001	North East	E06000001	Hartlepool	E06000001	Hartlepool	E02002490	Foggy Furze	msoa	2021-12-30	1407.3
E12000001	North East	E06000001	Hartlepool	E06000001	Hartlepool	E02002491	Rift House & Summerhill	msoa	2021-12-30	1736.4
E12000001	North East	E06000001	Hartlepool	E06000001	Hartlepool	E02002492	Rossmere & Mill	msoa	2021-12-30	1609.9
E12000001	North East	E06000001	Hartlepool	E06000001	Hartlepool	E02002493	Seaton Carew	msoa	2021-12-30	1562.0
E12000001	North East	E06000001	Hartlepool	E06000001	Hartlepool	E02002494	Owton Manor	msoa	2021-12-30	1328.6
E12000001	North East	E06000002	Middlesbrough	E06000002	Middlesbrough	E02002496	Middlesbrough Central	msoa	2021-12-30	1099.4
E12000001	North East	E06000002	Middlesbrough	E06000002	Middlesbrough	E02002497	North Ormesby & Brambles	msoa	2021-12-30	1481.6
E12000001	North East	E06000002	Middlesbrough	E06000002	Middlesbrough	E02002498	Ayresome	msoa	2021-12-30	766.4
E12000001	North East	E06000002	Middlesbrough	E06000002	Middlesbrough	E02002499	Berwick Hills	msoa	2021-12-30	2148.8
E12000001	North East	E06000002	Middlesbrough	E06000002	Middlesbrough	E02002500	Linthorpe East & Albert Park	msoa	2021-12-30	1593.7
E12000001	North East	E06000002	Middlesbrough	E06000002	Middlesbrough	E02002501	Park Vale	msoa	2021-12-30	1679.6
E12000001	North East	E06000002	Middlesbrough	E06000002	Middlesbrough	E02002502	Thorntree	msoa	2021-12-30	1691.9
E12000001	North East	E06000002	Middlesbrough	E06000002	Middlesbrough	E02002503	Newport & Maze Park	msoa	2021-12-30	1668.1
E12000001	North East	E06000002	Middlesbrough	E06000002	Middlesbrough	E02002504	Linthorpe West	msoa	2021-12-30	1690.1
E12000001	North East	E06000002	Middlesbrough	E06000002	Middlesbrough	E02002505	Park End	msoa	2021-12-30	1941.7
E12000001	North East	E06000002	Middlesbrough	E06000002	Middlesbrough	E02002506	Beechwood & James Cook	msoa	2021-12-30	1400.6
E12000001	North East	E06000002	Middlesbrough	E06000002	Middlesbrough	E02002507	Acklam	msoa	2021-12-30	1881.7
E12000001	North East	E06000002	Middlesbrough	E06000002	Middlesbrough	E02002508	Kader	msoa	2021-12-30	1802.0
E12000001	North East	E06000002	Middlesbrough	E06000002	Middlesbrough	E02002509	Easterside	msoa	2021-12-30	1542.2
E12000001	North East	E06000002	Middlesbrough	E06000002	Middlesbrough	E02002510	Trimdon	msoa	2021-12-30	2337.4
E12000001	North East	E06000002	Middlesbrough	E06000002	Middlesbrough	E02002512	Marton West	msoa	2021-12-30	1466.3
E12000001	North East	E06000002	Middlesbrough	E06000002	Middlesbrough	E02002513	Stainton & Hemlington	msoa	2021-12-30	1902.5
E12000001	North East	E06000002	Middlesbrough	E06000002	Middlesbrough	E02002514	Coulby Newham	msoa	2021-12-30	1657.5
E12000001	North East	E06000003	Redcar and Cleveland	E06000003	Redcar and Cleveland	E02002515	Redcar Town & Coatham	msoa	2021-12-30	1679.1
E12000001	North East	E06000003	Redcar and Cleveland	E06000003	Redcar and Cleveland	E02002516	Redcar Lakes North	msoa	2021-12-30	1540.3
E12000001	North East	E06000003	Redcar and Cleveland	E06000003	Redcar and Cleveland	E02002517	Dormanstown	msoa	2021-12-30	1636.3
E12000001	North East	E06000003	Redcar and Cleveland	E06000003	Redcar and Cleveland	E02002518	Redcar East	msoa	2021-12-30	1945.9
E12000001	North East	E06000003	Redcar and Cleveland	E06000003	Redcar and Cleveland	E02002519	Redcar Lakes South	msoa	2021-12-30	1773.2
E12000001	North East	E06000003	Redcar and Cleveland	E06000003	Redcar and Cleveland	E02002520	Marske	msoa	2021-12-30	1496.8
E12000001	North East	E06000003	Redcar and Cleveland	E06000003	Redcar and Cleveland	E02002521	Saltburn	msoa	2021-12-30	1237.6
E12000001	North East	E06000003	Redcar and Cleveland	E06000003	Redcar and Cleveland	E02002523	Grangetown	msoa	2021-12-30	1359.7
E12000001	North East	E06000003	Redcar and Cleveland	E06000003	Redcar and Cleveland	E02002524	Brotton	msoa	2021-12-30	1301.3
E12000001	North East	E06000003	Redcar and Cleveland	E06000003	Redcar and Cleveland	E02002525	Eston	msoa	2021-12-30	1842.9
E12000001	North East	E06000003	Redcar and Cleveland	E06000003	Redcar and Cleveland	E02002526	Skelton	msoa	2021-12-30	1363.5
E12000001	North East	E06000003	Redcar and Cleveland	E06000003	Redcar and Cleveland	E02002527	Loftus & Skinningrove	msoa	2021-12-30	1390.5
E12000001	North East	E06000003	Redcar and Cleveland	E06000003	Redcar and Cleveland	E02002529	Bankfields	msoa	2021-12-30	1971.5
E12000001	North East	E06000003	Redcar and Cleveland	E06000003	Redcar and Cleveland	E02002530	Boosbeck, Lingdale & Easington	msoa	2021-12-30	1006.4
E12000001	North East	E06000003	Redcar and Cleveland	E06000003	Redcar and Cleveland	E02002532	Guisborough North	msoa	2021-12-30	2130.2
E12000001	North East	E06000003	Redcar and Cleveland	E06000003	Redcar and Cleveland	E02002533	Guisborough West	msoa	2021-12-30	1959.2
E12000001	North East	E06000003	Redcar and Cleveland	E06000003	Redcar and Cleveland	E02002534	Guisborough Outer & Upleatham	msoa	2021-12-30	2234.4
E12000001	North East	E06000004	Stockton-on-Tees	E06000004	Stockton-on-Tees	E02002535	Billingham North & Wolviston	msoa	2021-12-30	2560.8
E12000001	North East	E06000004	Stockton-on-Tees	E06000004	Stockton-on-Tees	E02002536	Billingham Central	msoa	2021-12-30	1932.8
E12000001	North East	E06000004	Stockton-on-Tees	E06000004	Stockton-on-Tees	E02002537	Billingham East & Haverton Hill	msoa	2021-12-30	1573.6
E12000001	North East	E06000004	Stockton-on-Tees	E06000004	Stockton-on-Tees	E02002538	Billingham South	msoa	2021-12-30	2369.4
E12000001	North East	E06000004	Stockton-on-Tees	E06000004	Stockton-on-Tees	E02002539	Billingham West, Stillington & Longnewton	msoa	2021-12-30	1813.1
E12000001	North East	E06000004	Stockton-on-Tees	E06000004	Stockton-on-Tees	E02002540	Norton North	msoa	2021-12-30	2160.4
E12000001	North East	E06000004	Stockton-on-Tees	E06000004	Stockton-on-Tees	E02002541	Norton High Street	msoa	2021-12-30	2097.1
E12000001	North East	E06000004	Stockton-on-Tees	E06000004	Stockton-on-Tees	E02002542	Roseworth	msoa	2021-12-30	2204.3
E12000001	North East	E06000004	Stockton-on-Tees	E06000004	Stockton-on-Tees	E02002543	Hardwick & Salters Lane	msoa	2021-12-30	1992.9
E12000001	North East	E06000004	Stockton-on-Tees	E06000004	Stockton-on-Tees	E02002544	Norton South	msoa	2021-12-30	1562.7
E12000001	North East	E06000004	Stockton-on-Tees	E06000004	Stockton-on-Tees	E02002545	Rimswell & Bishopsgarth	msoa	2021-12-30	2113.5
E12000001	North East	E06000004	Stockton-on-Tees	E06000004	Stockton-on-Tees	E02002546	Eastbourne & Newham Grange	msoa	2021-12-30	1671.2
E12000001	North East	E06000004	Stockton-on-Tees	E06000004	Stockton-on-Tees	E02002547	Elm Tree & Grangefield	msoa	2021-12-30	1672.3
E12000001	North East	E06000004	Stockton-on-Tees	E06000004	Stockton-on-Tees	E02002548	Central Stockton, Portrack & Low Hartburn	msoa	2021-12-30	1459.1
E12000001	North East	E06000004	Stockton-on-Tees	E06000004	Stockton-on-Tees	E02002549	Fairfield	msoa	2021-12-30	1683.1
E12000001	North East	E06000004	Stockton-on-Tees	E06000004	Stockton-on-Tees	E02002550	Hartburn	msoa	2021-12-30	1709.3
E12000001	North East	E06000004	Stockton-on-Tees	E06000004	Stockton-on-Tees	E02002551	Thornaby North	msoa	2021-12-30	1434.5
E12000001	North East	E06000004	Stockton-on-Tees	E06000004	Stockton-on-Tees	E02002552	Thornaby Mandale	msoa	2021-12-30	1850.6
E12000001	North East	E06000004	Stockton-on-Tees	E06000004	Stockton-on-Tees	E02002553	Thornaby Village	msoa	2021-12-30	1733.8
E12000001	North East	E06000004	Stockton-on-Tees	E06000004	Stockton-on-Tees	E02002554	Thornaby South	msoa	2021-12-30	2463.7
E12000001	North East	E06000004	Stockton-on-Tees	E06000004	Stockton-on-Tees	E02002555	Eaglescliffe	msoa	2021-12-30	2231.1
E12000001	North East	E06000004	Stockton-on-Tees	E06000004	Stockton-on-Tees	E02002556	Ingleby Barwick East & Hilton	msoa	2021-12-30	2128.0
E12000001	North East	E06000004	Stockton-on-Tees	E06000004	Stockton-on-Tees	E02002557	Ingleby Barwick West	msoa	2021-12-30	2568.1
E12000001	North East	E06000004	Stockton-on-Tees	E06000004	Stockton-on-Tees	E02002558	Yarm	msoa	2021-12-30	2069.0
E12000001	North East	E06000005	Darlington	E06000005	Darlington	E02002559	Faverdale, Heighington & Sadberge	msoa	2021-12-30	1550.1
E12000001	North East	E06000005	Darlington	E06000005	Darlington	E02002560	Harrowgate Hill	msoa	2021-12-30	1311.5
E12000001	North East	E06000005	Darlington	E06000005	Darlington	E02002561	Whinfield	msoa	2021-12-30	1529.6
E12000001	North East	E06000005	Darlington	E06000005	Darlington	E02002562	Rise Carr	msoa	2021-12-30	1143.1
E12000001	North East	E06000005	Darlington	E06000005	Darlington	E02002563	Haughton Le Skerne	msoa	2021-12-30	988.3
E12000001	North East	E06000005	Darlington	E06000005	Darlington	E02002564	Cockerton & Hopetown	msoa	2021-12-30	1093.8
E12000001	North East	E06000005	Darlington	E06000005	Darlington	E02002565	Pierremont	msoa	2021-12-30	1249.3
E12000001	North East	E06000005	Darlington	E06000005	Darlington	E02002566	Central Darlington	msoa	2021-12-30	994.4
E12000001	North East	E06000005	Darlington	E06000005	Darlington	E02002567	Albert Hill & Red Hall	msoa	2021-12-30	1513.3
E12000001	North East	E06000005	Darlington	E06000005	Darlington	E02002568	College & Park West	msoa	2021-12-30	1291.5
E12000001	North East	E06000005	Darlington	E06000005	Darlington	E02002569	Hummersknott	msoa	2021-12-30	1162.5
E12000001	North East	E06000005	Darlington	E06000005	Darlington	E02002570	Bank Top	msoa	2021-12-30	1123.0
E12000001	North East	E06000005	Darlington	E06000005	Darlington	E02002571	Firthmoor	msoa	2021-12-30	948.7
E12000001	North East	E06000005	Darlington	E06000005	Darlington	E02002572	Park East	msoa	2021-12-30	1506.6
E12000001	North East	E06000005	Darlington	E06000005	Darlington	E02002573	Middleton & Hurworth	msoa	2021-12-30	1249.9
E12000001	North East	E06000047	County Durham	E06000047	County Durham	E02004290	Ouston & Beamish	msoa	2021-12-30	2028.5
E12000001	North East	E06000047	County Durham	E06000047	County Durham	E02004291	Pelton & Perkinsville	msoa	2021-12-30	1242.2
E12000001	North East	E06000047	County Durham	E06000047	County Durham	E02004292	Chester-le-Street North	msoa	2021-12-30	1135.5
E12000001	North East	E06000047	County Durham	E06000047	County Durham	E02004293	Chester-le-Street Town & Pelton Fell	msoa	2021-12-30	1708.3
E12000001	North East	E06000047	County Durham	E06000047	County Durham	E02004294	Chester-le-Street South & East	msoa	2021-12-30	1328.0
E12000001	North East	E06000047	County Durham	E06000047	County Durham	E02004295	Great Lumley & Bournmoor	msoa	2021-12-30	1277.5
E12000001	North East	E06000047	County Durham	E06000047	County Durham	E02004296	Sacriston	msoa	2021-12-30	1415.5
E12000001	North East	E06000047	County Durham	E06000047	County Durham	E02004297	Burnopfield	msoa	2021-12-30	1469.7
E12000001	North East	E06000047	County Durham	E06000047	County Durham	E02004298	Benfieldside, Hamsterley & Medomsley	msoa	2021-12-30	1130.6
E12000001	North East	E06000047	County Durham	E06000047	County Durham	E02004299	Stanley North & East	msoa	2021-12-30	1286.2
E12000001	North East	E06000047	County Durham	E06000047	County Durham	E02004300	Catchgate & Dipton	msoa	2021-12-30	1190.5
E12000001	North East	E06000047	County Durham	E06000047	County Durham	E02004301	Stanley South	msoa	2021-12-30	1262.8
E12000001	North East	E06000047	County Durham	E06000047	County Durham	E02004302	Stanley West & Annfield Plain	msoa	2021-12-30	1468.2
E12000001	North East	E06000047	County Durham	E06000047	County Durham	E02004303	Consett	msoa	2021-12-30	1131.9
E12000001	North East	E06000047	County Durham	E06000047	County Durham	E02004304	Delves Lane & Leadgate	msoa	2021-12-30	882.1
E12000001	North East	E06000047	County Durham	E06000047	County Durham	E02004305	Bridgehill, Castleside & Harehope Hill	msoa	2021-12-30	962.6
E12000001	North East	E06000047	County Durham	E06000047	County Durham	E02004306	Lanchester	msoa	2021-12-30	1046.2
E12000001	North East	E06000047	County Durham	E06000047	County Durham	E02004307	Langley Park & Satley	msoa	2021-12-30	1240.3
E12000001	North East	E06000047	County Durham	E06000047	County Durham	E02004308	Newton Hall & Brasside	msoa	2021-12-30	1731.3
E12000001	North East	E06000047	County Durham	E06000047	County Durham	E02004309	Pity Me & Framwellgate Moor	msoa	2021-12-30	1007.3
E12000001	North East	E06000047	County Durham	E06000047	County Durham	E02004310	Bearpark & Witton Gilbert	msoa	2021-12-30	1253.2
E12000001	North East	E06000047	County Durham	E06000047	County Durham	E02004311	Sherburn & West Rainton	msoa	2021-12-30	1543.7
E12000001	North East	E06000047	County Durham	E06000047	County Durham	E02004312	Belmont & Carrville	msoa	2021-12-30	1467.0
E12000001	North East	E06000047	County Durham	E06000047	County Durham	E02004313	Gilesgate & Old Durham	msoa	2021-12-30	604.6
E12000001	North East	E06000047	County Durham	E06000047	County Durham	E02004314	Durham City	msoa	2021-12-30	823.5
E12000001	North East	E06000047	County Durham	E06000047	County Durham	E02004315	Aykley Heads, Neville's Cross & Langley Moor	msoa	2021-12-30	1013.6
E12000001	North East	E06000047	County Durham	E06000047	County Durham	E02004316	Esh Winning & Ushaw Moor	msoa	2021-12-30	1190.7
E12000001	North East	E06000047	County Durham	E06000047	County Durham	E02004317	Brandon & Brancepeth	msoa	2021-12-30	1378.8
E12000001	North East	E06000047	County Durham	E06000047	County Durham	E02004318	High Shincliffe & Bowburn	msoa	2021-12-30	1154.1
E12000001	North East	E06000047	County Durham	E06000047	County Durham	E02004319	Coxhoe & Quarrington Hill	msoa	2021-12-30	1206.2
E12000001	North East	E06000047	County Durham	E06000047	County Durham	E02004320	Seaham Northlea & Westlea	msoa	2021-12-30	1761.7
E12000001	North East	E06000047	County Durham	E06000047	County Durham	E02004321	Seaham Central & South	msoa	2021-12-30	1270.6
E12000001	North East	E06000047	County Durham	E06000047	County Durham	E02004322	Murton North & Parkside	msoa	2021-12-30	902.9
E12000001	North East	E06000047	County Durham	E06000047	County Durham	E02004323	South Murton & South Hetton	msoa	2021-12-30	1224.8
E12000001	North East	E06000047	County Durham	E06000047	County Durham	E02004324	Easington & Hawthorn	msoa	2021-12-30	1436.0
E12000001	North East	E06000047	County Durham	E06000047	County Durham	E02004325	Peterlee East	msoa	2021-12-30	1371.1
E12000001	North East	E06000047	County Durham	E06000047	County Durham	E02004326	Shotton & Haswell	msoa	2021-12-30	1115.0
E12000001	North East	E06000047	County Durham	E06000047	County Durham	E02004327	Horden	msoa	2021-12-30	603.0
E12000001	North East	E06000047	County Durham	E06000047	County Durham	E02004328	Peterlee West	msoa	2021-12-30	1598.2
E12000001	North East	E06000047	County Durham	E06000047	County Durham	E02004329	Peterlee South	msoa	2021-12-30	1474.5
E12000001	North East	E06000047	County Durham	E06000047	County Durham	E02004330	Blackhall	msoa	2021-12-30	1119.7
E12000001	North East	E06000047	County Durham	E06000047	County Durham	E02004331	Thornley & Wheatley Hill	msoa	2021-12-30	1064.7
E12000001	North East	E06000047	County Durham	E06000047	County Durham	E02004332	Wingate & Castle Eden	msoa	2021-12-30	1453.9
E12000001	North East	E06000047	County Durham	E06000047	County Durham	E02004333	Tudhoe Grange	msoa	2021-12-30	1368.1
E12000001	North East	E06000047	County Durham	E06000047	County Durham	E02004334	Trimdon & Fishburn	msoa	2021-12-30	1179.6
E12000001	North East	E06000047	County Durham	E06000047	County Durham	E02004335	Spennymoor East & Ferryhill West	msoa	2021-12-30	1084.8
E12000001	North East	E06000047	County Durham	E06000047	County Durham	E02004336	Ferryhill East & Cornforth	msoa	2021-12-30	1175.8
E12000001	North East	E06000047	County Durham	E06000047	County Durham	E02004337	Spennymoor West	msoa	2021-12-30	1495.3
E12000001	North East	E06000047	County Durham	E06000047	County Durham	E02004338	Chilton	msoa	2021-12-30	1324.9
E12000001	North East	E06000047	County Durham	E06000047	County Durham	E02004339	Sedgefield & Bishop Middleham	msoa	2021-12-30	1736.6
E12000001	North East	E06000047	County Durham	E06000047	County Durham	E02004340	Shildon	msoa	2021-12-30	1227.6
E12000001	North East	E06000047	County Durham	E06000047	County Durham	E02004341	Newton Aycliffe North	msoa	2021-12-30	2131.4
E12000001	North East	E06000047	County Durham	E06000047	County Durham	E02004342	Newton Aycliffe West	msoa	2021-12-30	1347.3
E12000001	North East	E06000047	County Durham	E06000047	County Durham	E02004343	Newton Aycliffe East	msoa	2021-12-30	2152.1
E12000001	North East	E06000047	County Durham	E06000047	County Durham	E02004344	Newton Aycliffe South	msoa	2021-12-30	1527.5
E12000001	North East	E06000047	County Durham	E06000047	County Durham	E02004345	Evenwood, Cockfield & Staindrop	msoa	2021-12-30	1211.9
E12000001	North East	E06000047	County Durham	E06000047	County Durham	E02004346	Upper Teesdale	msoa	2021-12-30	831.6
E12000001	North East	E06000047	County Durham	E06000047	County Durham	E02004347	Barnard Castle	msoa	2021-12-30	1667.1
E12000001	North East	E06000047	County Durham	E06000047	County Durham	E02004348	Stanhope & Weardale	msoa	2021-12-30	1553.9
E12000001	North East	E06000047	County Durham	E06000047	County Durham	E02004349	Crook North & Tow Law	msoa	2021-12-30	1204.9
E12000001	North East	E06000047	County Durham	E06000047	County Durham	E02004350	Crook South	msoa	2021-12-30	1580.3
E12000001	North East	E06000047	County Durham	E06000047	County Durham	E02004351	Coundon North	msoa	2021-12-30	1299.2
E12000001	North East	E06000047	County Durham	E06000047	County Durham	E02004352	Bishop Auckland North & Coundon Grange	msoa	2021-12-30	1219.2
E12000001	North East	E06000047	County Durham	E06000047	County Durham	E02004353	Bishop Auckland Central & West	msoa	2021-12-30	976.5
E12000001	North East	E06000047	County Durham	E06000047	County Durham	E02004354	Saint Helen Auckland & West Auckland	msoa	2021-12-30	1472.2
E12000001	North East	E06000047	County Durham	E06000047	County Durham	E02004355	Bishop Auckland South	msoa	2021-12-30	1609.4
E12000001	North East	E06000057	Northumberland	E06000057	Northumberland	E02005702	Longhoughton & Alnmouth	msoa	2021-12-30	1055.3
E12000001	North East	E06000057	Northumberland	E06000057	Northumberland	E02005703	Alnwick	msoa	2021-12-30	824.1
E12000001	North East	E06000057	Northumberland	E06000057	Northumberland	E02005704	Amble, Shilbottle & Swarland	msoa	2021-12-30	1447.6
E12000001	North East	E06000057	Northumberland	E06000057	Northumberland	E02005705	Rothbury & Longframlington	msoa	2021-12-30	728.9
E12000001	North East	E06000057	Northumberland	E06000057	Northumberland	E02005706	Berwick-upon-Tweed Town	msoa	2021-12-30	1576.8
E12000001	North East	E06000057	Northumberland	E06000057	Northumberland	E02005707	Berwick-upon-Tweed West & Holy Island	msoa	2021-12-30	1659.0
E12000001	North East	E06000057	Northumberland	E06000057	Northumberland	E02005708	Seahouses, Belford & Wooler	msoa	2021-12-30	1389.4
E12000001	North East	E06000057	Northumberland	E06000057	Northumberland	E02005709	Blyth Cowpen	msoa	2021-12-30	1543.9
E12000001	North East	E06000057	Northumberland	E06000057	Northumberland	E02005710	Blyth Town	msoa	2021-12-30	1884.0
E12000001	North East	E06000057	Northumberland	E06000057	Northumberland	E02005711	Blyth Isabella	msoa	2021-12-30	1690.8
E12000001	North East	E06000057	Northumberland	E06000057	Northumberland	E02005712	Blyth Newsham	msoa	2021-12-30	2118.6
E12000001	North East	E06000057	Northumberland	E06000057	Northumberland	E02005713	Blyth South	msoa	2021-12-30	1758.5
E12000001	North East	E06000057	Northumberland	E06000057	Northumberland	E02005714	North Cramlington	msoa	2021-12-30	1517.2
E12000001	North East	E06000057	Northumberland	E06000057	Northumberland	E02005715	Cramlington Town & Beaconhill	msoa	2021-12-30	1951.0
E12000001	North East	E06000057	Northumberland	E06000057	Northumberland	E02005716	East Cramlington & Parkside	msoa	2021-12-30	2412.5
E12000001	North East	E06000057	Northumberland	E06000057	Northumberland	E02005717	Holywell & Hartley	msoa	2021-12-30	1196.6
E12000001	North East	E06000057	Northumberland	E06000057	Northumberland	E02005718	Cramlington South	msoa	2021-12-30	1524.9
E12000001	North East	E06000057	Northumberland	E06000057	Northumberland	E02005719	Seaton Delaval & Seghill	msoa	2021-12-30	1198.2
E12000001	North East	E06000057	Northumberland	E06000057	Northumberland	E02005720	Widdrington, Lynemouth & Hadston	msoa	2021-12-30	1140.7
E12000001	North East	E06000057	Northumberland	E06000057	Northumberland	E02005721	Morpeth North & Pegswood	msoa	2021-12-30	1407.7
E12000001	North East	E06000057	Northumberland	E06000057	Northumberland	E02005722	Longhorsley, Hepscott & Capheaton	msoa	2021-12-30	1464.4
E12000001	North East	E06000057	Northumberland	E06000057	Northumberland	E02005723	Morpeth Central & East	msoa	2021-12-30	1788.9
E12000001	North East	E06000057	Northumberland	E06000057	Northumberland	E02005724	Morpeth South & West	msoa	2021-12-30	1609.1
E12000001	North East	E06000057	Northumberland	E06000057	Northumberland	E02005725	Ponteland	msoa	2021-12-30	2150.7
E12000001	North East	E06000057	Northumberland	E06000057	Northumberland	E02005726	Darras Hall, Stamfordham & Heddon	msoa	2021-12-30	1655.8
E12000001	North East	E06000057	Northumberland	E06000057	Northumberland	E02005727	Bellingham, Otterburn & Redesdale	msoa	2021-12-30	1556.3
E12000001	North East	E06000057	Northumberland	E06000057	Northumberland	E02005728	Haltwhistle & Bardon Mill	msoa	2021-12-30	1002.1
E12000001	North East	E06000057	Northumberland	E06000057	Northumberland	E02005729	Wylam & Ovingham	msoa	2021-12-30	1256.1
E12000001	North East	E06000057	Northumberland	E06000057	Northumberland	E02005730	Hexham & Acomb	msoa	2021-12-30	2308.8
E12000001	North East	E06000057	Northumberland	E06000057	Northumberland	E02005731	Prudhoe	msoa	2021-12-30	1641.4
E12000001	North East	E06000057	Northumberland	E06000057	Northumberland	E02005732	Stocksfield, Riding Mill & Corbridge	msoa	2021-12-30	1311.5
E12000001	North East	E06000057	Northumberland	E06000057	Northumberland	E02005733	Haydon Bridge & Allendale	msoa	2021-12-30	1604.2
E12000001	North East	E06000057	Northumberland	E06000057	Northumberland	E02005734	Newbiggin	msoa	2021-12-30	1158.0
E12000001	North East	E06000057	Northumberland	E06000057	Northumberland	E02005735	Ashington Hirst	msoa	2021-12-30	1027.7
E12000001	North East	E06000057	Northumberland	E06000057	Northumberland	E02005736	Ashington East	msoa	2021-12-30	1455.4
E12000001	North East	E06000057	Northumberland	E06000057	Northumberland	E02005737	Ashington West	msoa	2021-12-30	1733.9
E12000001	North East	E06000057	Northumberland	E06000057	Northumberland	E02005738	Ashington South	msoa	2021-12-30	1529.4
E12000001	North East	E06000057	Northumberland	E06000057	Northumberland	E02005739	Guide Post & Stakeford	msoa	2021-12-30	1369.1
E12000001	North East	E06000057	Northumberland	E06000057	Northumberland	E02005740	Bedlington Station & Sleekburn	msoa	2021-12-30	1424.6
E12000001	North East	E06000057	Northumberland	E06000057	Northumberland	E02005741	Bedlington Town	msoa	2021-12-30	1389.5
E12000001	North East	E06000002	Middlesbrough	E06000002	Middlesbrough	E02006811	Nunthorpe & Marton East	msoa	2021-12-30	1955.1
E12000001	North East	E06000003	Redcar and Cleveland	E06000003	Redcar and Cleveland	E02006812	Ormesby	msoa	2021-12-30	2013.0
E12000001	North East	E08000037	Gateshead	E08000037	Gateshead	E02006841	Gateshead Town	msoa	2021-12-30	1032.4
E12000001	North East	E08000037	Gateshead	E08000037	Gateshead	E02006842	Gateshead South	msoa	2021-12-30	1266.8
E12000001	North East	E08000021	Newcastle upon Tyne	E08000021	Newcastle upon Tyne	E02006893	Westerhope	msoa	2021-12-30	1807.8
E12000001	North East	E06000001	Hartlepool	E06000001	Hartlepool	E02006909	The Fens, Elwick & Hart	msoa	2021-12-30	1857.0
E12000001	North East	E06000003	Redcar and Cleveland	E06000003	Redcar and Cleveland	E02006910	South Bank & Teesville	msoa	2021-12-30	1799.4
E12000001	North East	E08000037	Gateshead	E08000037	Gateshead	E02001682	Ryton	msoa	2021-12-23	784.2
E12000001	North East	E08000037	Gateshead	E08000037	Gateshead	E02001683	Crawcrook & Greenside	msoa	2021-12-23	638.0
E12000001	North East	E08000037	Gateshead	E08000037	Gateshead	E02001684	Pelaw, Felling Shore & Bill Quay	msoa	2021-12-23	534.1
E12000001	North East	E08000037	Gateshead	E08000037	Gateshead	E02001685	Blaydon South	msoa	2021-12-23	876.0
E12000001	North East	E08000037	Gateshead	E08000037	Gateshead	E02001686	Blaydon North & Winlaton Mill	msoa	2021-12-23	495.6
E12000001	North East	E08000037	Gateshead	E08000037	Gateshead	E02001688	Dunston & Teams	msoa	2021-12-23	697.8
E12000001	North East	E08000037	Gateshead	E08000037	Gateshead	E02001689	Bensham North	msoa	2021-12-23	348.7
E12000001	North East	E08000037	Gateshead	E08000037	Gateshead	E02001690	Swalwell	msoa	2021-12-23	854.9
E12000001	North East	E08000037	Gateshead	E08000037	Gateshead	E02001691	Bensham South & Saltwell	msoa	2021-12-23	864.7
E12000001	North East	E08000037	Gateshead	E08000037	Gateshead	E02001692	Mount Pleasant & Deckham East	msoa	2021-12-23	559.8
E12000001	North East	E08000037	Gateshead	E08000037	Gateshead	E02001693	Felling South	msoa	2021-12-23	469.6
E12000001	North East	E08000037	Gateshead	E08000037	Gateshead	E02001694	Dunston Hill	msoa	2021-12-23	803.8
E12000001	North East	E08000037	Gateshead	E08000037	Gateshead	E02001695	Wardley	msoa	2021-12-23	591.1
E12000001	North East	E08000037	Gateshead	E08000037	Gateshead	E02001696	Heworth	msoa	2021-12-23	756.7
E12000001	North East	E08000037	Gateshead	E08000037	Gateshead	E02001697	Low Fell East	msoa	2021-12-23	1138.5
E12000001	North East	E08000037	Gateshead	E08000037	Gateshead	E02001698	Whickham	msoa	2021-12-23	713.5
E12000001	North East	E08000037	Gateshead	E08000037	Gateshead	E02001699	Windy Nook & Whitehills	msoa	2021-12-23	713.0
E12000001	North East	E08000037	Gateshead	E08000037	Gateshead	E02001700	Sunniside & Lobley Hill	msoa	2021-12-23	722.7
E12000001	North East	E08000037	Gateshead	E08000037	Gateshead	E02001701	Low Fell West	msoa	2021-12-23	877.2
E12000001	North East	E08000037	Gateshead	E08000037	Gateshead	E02001702	Beacon Lough & Wrekenton	msoa	2021-12-23	480.9
E12000001	North East	E08000037	Gateshead	E08000037	Gateshead	E02001703	Rowlands Gill & Lockhaugh	msoa	2021-12-23	879.8
E12000001	North East	E08000037	Gateshead	E08000037	Gateshead	E02001704	Easedale Gardens	msoa	2021-12-23	794.4
E12000001	North East	E08000037	Gateshead	E08000037	Gateshead	E02001705	Chopwell & High Spen	msoa	2021-12-23	436.7
E12000001	North East	E08000037	Gateshead	E08000037	Gateshead	E02001706	Birtley North & Kibblesworth	msoa	2021-12-23	758.5
E12000001	North East	E08000037	Gateshead	E08000037	Gateshead	E02001707	Birtley South	msoa	2021-12-23	560.5
E12000001	North East	E08000021	Newcastle upon Tyne	E08000021	Newcastle upon Tyne	E02001708	Kingston Park & Dinnington	msoa	2021-12-23	1229.4
E12000001	North East	E08000021	Newcastle upon Tyne	E08000021	Newcastle upon Tyne	E02001709	North Gosforth	msoa	2021-12-23	1236.5
E12000001	North East	E08000021	Newcastle upon Tyne	E08000021	Newcastle upon Tyne	E02001710	Fawdon South	msoa	2021-12-23	726.3
E12000001	North East	E08000021	Newcastle upon Tyne	E08000021	Newcastle upon Tyne	E02001711	Woolsington & Airport	msoa	2021-12-23	1203.1
E12000001	North East	E08000021	Newcastle upon Tyne	E08000021	Newcastle upon Tyne	E02001712	South Gosforth	msoa	2021-12-23	1078.2
E12000001	North East	E08000021	Newcastle upon Tyne	E08000021	Newcastle upon Tyne	E02001713	Coxlodge & West Gosforth	msoa	2021-12-23	1145.7
E12000001	North East	E08000021	Newcastle upon Tyne	E08000021	Newcastle upon Tyne	E02001714	High Heaton	msoa	2021-12-23	970.0
E12000001	North East	E08000021	Newcastle upon Tyne	E08000021	Newcastle upon Tyne	E02001715	Kenton	msoa	2021-12-23	755.5
E12000001	North East	E08000021	Newcastle upon Tyne	E08000021	Newcastle upon Tyne	E02001718	Blakelaw	msoa	2021-12-23	728.7
E12000001	North East	E08000021	Newcastle upon Tyne	E08000021	Newcastle upon Tyne	E02001719	North Heaton	msoa	2021-12-23	806.6
E12000001	North East	E08000021	Newcastle upon Tyne	E08000021	Newcastle upon Tyne	E02001720	North Jesmond	msoa	2021-12-23	1166.6
E12000001	North East	E08000021	Newcastle upon Tyne	E08000021	Newcastle upon Tyne	E02001721	Throckley & Newburn	msoa	2021-12-23	655.5
E12000001	North East	E08000021	Newcastle upon Tyne	E08000021	Newcastle upon Tyne	E02001722	Denton	msoa	2021-12-23	873.9
E12000001	North East	E08000021	Newcastle upon Tyne	E08000021	Newcastle upon Tyne	E02001723	Cowgate	msoa	2021-12-23	712.0
E12000001	North East	E08000021	Newcastle upon Tyne	E08000021	Newcastle upon Tyne	E02001724	South Jesmond & Sandyford	msoa	2021-12-23	1016.5
E12000001	North East	E08000021	Newcastle upon Tyne	E08000021	Newcastle upon Tyne	E02001725	Heaton South	msoa	2021-12-23	1265.2
E12000001	North East	E08000021	Newcastle upon Tyne	E08000021	Newcastle upon Tyne	E02001726	Fenham	msoa	2021-12-23	533.1
E12000001	North East	E08000021	Newcastle upon Tyne	E08000021	Newcastle upon Tyne	E02001727	Walkergate	msoa	2021-12-23	694.3
E12000001	North East	E08000021	Newcastle upon Tyne	E08000021	Newcastle upon Tyne	E02001728	Lemington	msoa	2021-12-23	660.6
E12000001	North East	E08000021	Newcastle upon Tyne	E08000021	Newcastle upon Tyne	E02001729	Nunsmoor	msoa	2021-12-23	532.9
E12000001	North East	E08000021	Newcastle upon Tyne	E08000021	Newcastle upon Tyne	E02001730	Shieldfield & Heaton Park	msoa	2021-12-23	745.5
E12000001	North East	E08000021	Newcastle upon Tyne	E08000021	Newcastle upon Tyne	E02001731	City Centre & Arthur's Hill	msoa	2021-12-23	1026.0
E12000001	North East	E08000021	Newcastle upon Tyne	E08000021	Newcastle upon Tyne	E02001732	Scotswood	msoa	2021-12-23	808.9
E12000001	North East	E08000021	Newcastle upon Tyne	E08000021	Newcastle upon Tyne	E02001733	Byker	msoa	2021-12-23	789.1
E12000001	North East	E08000021	Newcastle upon Tyne	E08000021	Newcastle upon Tyne	E02001734	Benwell	msoa	2021-12-23	600.5
E12000001	North East	E08000021	Newcastle upon Tyne	E08000021	Newcastle upon Tyne	E02001735	Walker North	msoa	2021-12-23	476.7
E12000001	North East	E08000021	Newcastle upon Tyne	E08000021	Newcastle upon Tyne	E02001736	Elswick	msoa	2021-12-23	378.6
E12000001	North East	E08000021	Newcastle upon Tyne	E08000021	Newcastle upon Tyne	E02001737	Walker South	msoa	2021-12-23	591.0
E12000001	North East	E08000022	North Tyneside	E08000022	North Tyneside	E02001738	Whitley Bay North	msoa	2021-12-23	840.3
E12000001	North East	E08000022	North Tyneside	E08000022	North Tyneside	E02001739	Fordley	msoa	2021-12-23	912.7
E12000001	North East	E08000022	North Tyneside	E08000022	North Tyneside	E02001740	Whitley Sands	msoa	2021-12-23	1192.4
E12000001	North East	E08000022	North Tyneside	E08000022	North Tyneside	E02001741	Wideopen & Seaton Burn	msoa	2021-12-23	1212.3
E12000001	North East	E08000022	North Tyneside	E08000022	North Tyneside	E02001742	West Monkseaton	msoa	2021-12-23	1008.4
E12000001	North East	E08000022	North Tyneside	E08000022	North Tyneside	E02001743	Whitley Bay Promenade	msoa	2021-12-23	536.5
E12000001	North East	E08000022	North Tyneside	E08000022	North Tyneside	E02001744	Shiremoor North & South Wellfield	msoa	2021-12-23	1001.3
E12000001	North East	E08000022	North Tyneside	E08000022	North Tyneside	E02001745	Killingworth West & Camperdown	msoa	2021-12-23	1233.1
E12000001	North East	E08000022	North Tyneside	E08000022	North Tyneside	E02001746	Monkseaton	msoa	2021-12-23	651.9
E12000001	North East	E08000022	North Tyneside	E08000022	North Tyneside	E02001747	Cullercoats	msoa	2021-12-23	940.8
E12000001	North East	E08000022	North Tyneside	E08000022	North Tyneside	E02001748	Shiremoor South & West Allotment	msoa	2021-12-23	739.3
E12000001	North East	E08000022	North Tyneside	E08000022	North Tyneside	E02001749	Killingworth East	msoa	2021-12-23	785.3
E12000001	North East	E08000022	North Tyneside	E08000022	North Tyneside	E02001750	Preston Grange	msoa	2021-12-23	811.9
E12000001	North East	E08000022	North Tyneside	E08000022	North Tyneside	E02001751	Forest Hall & West Moor	msoa	2021-12-23	1026.5
E12000001	North East	E08000022	North Tyneside	E08000022	North Tyneside	E02001752	New York	msoa	2021-12-23	720.7
E12000001	North East	E08000022	North Tyneside	E08000022	North Tyneside	E02001753	Tynemouth Priory	msoa	2021-12-23	892.1
E12000001	North East	E08000022	North Tyneside	E08000022	North Tyneside	E02001754	Tynemouth West	msoa	2021-12-23	841.5
E12000001	North East	E08000022	North Tyneside	E08000022	North Tyneside	E02001755	Holystone & Benton	msoa	2021-12-23	935.8
E12000001	North East	E08000022	North Tyneside	E08000022	North Tyneside	E02001756	Longbenton	msoa	2021-12-23	750.6
E12000001	North East	E08000022	North Tyneside	E08000022	North Tyneside	E02001757	Preston Billy Mill	msoa	2021-12-23	759.5
E12000001	North East	E08000022	North Tyneside	E08000022	North Tyneside	E02001758	Battle Hill East	msoa	2021-12-23	630.3
E12000001	North East	E08000022	North Tyneside	E08000022	North Tyneside	E02001759	North Shields	msoa	2021-12-23	801.7
E12000001	North East	E08000022	North Tyneside	E08000022	North Tyneside	E02001760	Chirton	msoa	2021-12-23	683.5
E12000001	North East	E08000022	North Tyneside	E08000022	North Tyneside	E02001761	Battle Hill West	msoa	2021-12-23	1038.2
E12000001	North East	E08000022	North Tyneside	E08000022	North Tyneside	E02001762	East Benton	msoa	2021-12-23	941.0
E12000001	North East	E08000022	North Tyneside	E08000022	North Tyneside	E02001763	Howdon	msoa	2021-12-23	606.6
E12000001	North East	E08000022	North Tyneside	E08000022	North Tyneside	E02001764	Percy Main	msoa	2021-12-23	624.2
E12000001	North East	E08000022	North Tyneside	E08000022	North Tyneside	E02001765	Willington Quay	msoa	2021-12-23	794.3
E12000001	North East	E08000022	North Tyneside	E08000022	North Tyneside	E02001766	Wallsend East	msoa	2021-12-23	1030.7
E12000001	North East	E08000022	North Tyneside	E08000022	North Tyneside	E02001767	Wallsend West	msoa	2021-12-23	544.3
E12000001	North East	E08000023	South Tyneside	E08000023	South Tyneside	E02001768	South Shields East	msoa	2021-12-23	551.0
E12000001	North East	E08000023	South Tyneside	E08000023	South Tyneside	E02001769	South Shields West	msoa	2021-12-23	481.4
E12000001	North East	E08000023	South Tyneside	E08000023	South Tyneside	E02001770	Westoe	msoa	2021-12-23	624.8
E12000001	North East	E08000023	South Tyneside	E08000023	South Tyneside	E02001771	Horsley Hill	msoa	2021-12-23	395.1
E12000001	North East	E08000023	South Tyneside	E08000023	South Tyneside	E02001772	West Park	msoa	2021-12-23	530.7
E12000001	North East	E08000023	South Tyneside	E08000023	South Tyneside	E02001773	Harton West	msoa	2021-12-23	834.8
E12000001	North East	E08000023	South Tyneside	E08000023	South Tyneside	E02001774	Jarrow Town	msoa	2021-12-23	844.6
E12000001	North East	E08000023	South Tyneside	E08000023	South Tyneside	E02001775	Harton East	msoa	2021-12-23	636.5
E12000001	North East	E08000023	South Tyneside	E08000023	South Tyneside	E02001776	Hebburn North	msoa	2021-12-23	1052.4
E12000001	North East	E08000023	South Tyneside	E08000023	South Tyneside	E02001777	Hebburn West	msoa	2021-12-23	1049.7
E12000001	North East	E08000023	South Tyneside	E08000023	South Tyneside	E02001778	West Harton	msoa	2021-12-23	675.7
E12000001	North East	E08000023	South Tyneside	E08000023	South Tyneside	E02001779	Simonside	msoa	2021-12-23	468.7
E12000001	North East	E08000023	South Tyneside	E08000023	South Tyneside	E02001780	Cleadon Park	msoa	2021-12-23	483.8
E12000001	North East	E08000023	South Tyneside	E08000023	South Tyneside	E02001781	Brockley Whins	msoa	2021-12-23	706.3
E12000001	North East	E08000023	South Tyneside	E08000023	South Tyneside	E02001782	Hebburn South	msoa	2021-12-23	778.7
E12000001	North East	E08000023	South Tyneside	E08000023	South Tyneside	E02001783	Biddick Hill	msoa	2021-12-23	583.0
E12000001	North East	E08000023	South Tyneside	E08000023	South Tyneside	E02001784	Primrose	msoa	2021-12-23	834.9
E12000001	North East	E08000023	South Tyneside	E08000023	South Tyneside	E02001785	Whitburn & Marsden	msoa	2021-12-23	629.9
E12000001	North East	E08000023	South Tyneside	E08000023	South Tyneside	E02001786	Whiteleas	msoa	2021-12-23	471.6
E12000001	North East	E08000023	South Tyneside	E08000023	South Tyneside	E02001787	Fellgate & Hedworth	msoa	2021-12-23	610.1
E12000001	North East	E08000023	South Tyneside	E08000023	South Tyneside	E02001788	Boldon Colliery	msoa	2021-12-23	507.7
E12000001	North East	E08000023	South Tyneside	E08000023	South Tyneside	E02001789	Cleadon & East Boldon	msoa	2021-12-23	961.9
E12000001	North East	E08000023	South Tyneside	E08000023	South Tyneside	E02001790	West Boldon	msoa	2021-12-23	928.5
E12000001	North East	E08000024	Sunderland	E08000024	Sunderland	E02001791	Fulwell	msoa	2021-12-23	653.1
E12000001	North East	E08000024	Sunderland	E08000024	Sunderland	E02001792	Seaburn	msoa	2021-12-23	875.9
E12000001	North East	E08000024	Sunderland	E08000024	Sunderland	E02001793	Town End Farm	msoa	2021-12-23	582.4
E12000001	North East	E08000024	Sunderland	E08000024	Sunderland	E02001794	Hylton Red House & Marley Pots	msoa	2021-12-23	308.8
E12000001	North East	E08000024	Sunderland	E08000024	Sunderland	E02001795	Southwick	msoa	2021-12-23	510.3
E12000001	North East	E08000024	Sunderland	E08000024	Sunderland	E02001796	Monkwearmouth	msoa	2021-12-23	573.1
E12000001	North East	E08000024	Sunderland	E08000024	Sunderland	E02001797	Springwell & Usworth	msoa	2021-12-23	899.3
E12000001	North East	E08000024	Sunderland	E08000024	Sunderland	E02001798	North Hylton	msoa	2021-12-23	497.8
E12000001	North East	E08000024	Sunderland	E08000024	Sunderland	E02001799	Concord and Sulgrave	msoa	2021-12-23	433.9
E12000001	North East	E08000024	Sunderland	E08000024	Sunderland	E02001800	Albany and Blackfell	msoa	2021-12-23	664.5
E12000001	North East	E08000024	Sunderland	E08000024	Sunderland	E02001801	Millfield	msoa	2021-12-23	291.8
E12000001	North East	E08000024	Sunderland	E08000024	Sunderland	E02001802	Pallion North	msoa	2021-12-23	401.7
E12000001	North East	E08000024	Sunderland	E08000024	Sunderland	E02001803	Sunderland Central & Deptford	msoa	2021-12-23	330.0
E12000001	North East	E08000024	Sunderland	E08000024	Sunderland	E02001804	South Hylton	msoa	2021-12-23	426.5
E12000001	North East	E08000024	Sunderland	E08000024	Sunderland	E02001805	Pallion South & High Barnes	msoa	2021-12-23	418.0
E12000001	North East	E08000024	Sunderland	E08000024	Sunderland	E02001806	Hendon & Docks	msoa	2021-12-23	455.4
E12000001	North East	E08000024	Sunderland	E08000024	Sunderland	E02001807	Columbia, Barmston & Teal Farm	msoa	2021-12-23	734.5
E12000001	North East	E08000024	Sunderland	E08000024	Sunderland	E02001808	Barnes Park	msoa	2021-12-23	460.9
E12000001	North East	E08000024	Sunderland	E08000024	Sunderland	E02001809	Washington Town Centre & Biddick	msoa	2021-12-23	806.8
E12000001	North East	E08000024	Sunderland	E08000024	Sunderland	E02001810	Oxclose and Lambton	msoa	2021-12-23	595.6
E12000001	North East	E08000024	Sunderland	E08000024	Sunderland	E02001811	Pennywell and Grindon	msoa	2021-12-23	318.7
E12000001	North East	E08000024	Sunderland	E08000024	Sunderland	E02001812	Hill View & Tunstall	msoa	2021-12-23	586.5
E12000001	North East	E08000024	Sunderland	E08000024	Sunderland	E02001813	Thorney Close & Plains Farm	msoa	2021-12-23	426.2
E12000001	North East	E08000024	Sunderland	E08000024	Sunderland	E02001814	Grangetown	msoa	2021-12-23	700.2
E12000001	North East	E08000024	Sunderland	E08000024	Sunderland	E02001815	Harraton, Rickleton & Fatfield	msoa	2021-12-23	759.9
E12000001	North East	E08000024	Sunderland	E08000024	Sunderland	E02001816	Lakeside & Farrington	msoa	2021-12-23	499.7
E12000001	North East	E08000024	Sunderland	E08000024	Sunderland	E02001817	Silksworth	msoa	2021-12-23	725.7
E12000001	North East	E08000024	Sunderland	E08000024	Sunderland	E02001818	Ryhope	msoa	2021-12-23	652.1
E12000001	North East	E08000024	Sunderland	E08000024	Sunderland	E02001819	Herrington & Doxford	msoa	2021-12-23	540.8
E12000001	North East	E08000024	Sunderland	E08000024	Sunderland	E02001820	Shiney Row	msoa	2021-12-23	571.0
E12000001	North East	E08000024	Sunderland	E08000024	Sunderland	E02001821	Hall Farm	msoa	2021-12-23	574.9
E12000001	North East	E08000024	Sunderland	E08000024	Sunderland	E02001822	Newbottle & Penshaw	msoa	2021-12-23	596.5
E12000001	North East	E08000024	Sunderland	E08000024	Sunderland	E02001823	Houghton West	msoa	2021-12-23	573.6
E12000001	North East	E08000024	Sunderland	E08000024	Sunderland	E02001824	Houghton Town	msoa	2021-12-23	798.8
E12000001	North East	E08000024	Sunderland	E08000024	Sunderland	E02001825	Hetton-le-Hole North	msoa	2021-12-23	709.0
E12000001	North East	E08000024	Sunderland	E08000024	Sunderland	E02001826	Hetton-le-Hole South	msoa	2021-12-23	914.0
E12000001	North East	E06000001	Hartlepool	E06000001	Hartlepool	E02002483	Clavering	msoa	2021-12-23	813.0
E12000001	North East	E06000001	Hartlepool	E06000001	Hartlepool	E02002484	Headland & West View	msoa	2021-12-23	459.8
E12000001	North East	E06000001	Hartlepool	E06000001	Hartlepool	E02002485	Jesmond	msoa	2021-12-23	526.6
E12000001	North East	E06000001	Hartlepool	E06000001	Hartlepool	E02002487	Harbour & Victoria	msoa	2021-12-23	328.6
E12000001	North East	E06000001	Hartlepool	E06000001	Hartlepool	E02002488	Wooler Road	msoa	2021-12-23	746.5
E12000001	North East	E06000001	Hartlepool	E06000001	Hartlepool	E02002489	Old Town & Grange	msoa	2021-12-23	510.6
E12000001	North East	E06000001	Hartlepool	E06000001	Hartlepool	E02002490	Foggy Furze	msoa	2021-12-23	582.3
E12000001	North East	E06000001	Hartlepool	E06000001	Hartlepool	E02002491	Rift House & Summerhill	msoa	2021-12-23	604.7
E12000001	North East	E06000001	Hartlepool	E06000001	Hartlepool	E02002492	Rossmere & Mill	msoa	2021-12-23	536.6
E12000001	North East	E06000001	Hartlepool	E06000001	Hartlepool	E02002493	Seaton Carew	msoa	2021-12-23	624.8
E12000001	North East	E06000001	Hartlepool	E06000001	Hartlepool	E02002494	Owton Manor	msoa	2021-12-23	638.7
E12000001	North East	E06000002	Middlesbrough	E06000002	Middlesbrough	E02002496	Middlesbrough Central	msoa	2021-12-23	401.1
E12000001	North East	E06000002	Middlesbrough	E06000002	Middlesbrough	E02002497	North Ormesby & Brambles	msoa	2021-12-23	510.9
E12000001	North East	E06000002	Middlesbrough	E06000002	Middlesbrough	E02002498	Ayresome	msoa	2021-12-23	353.0
E12000001	North East	E06000002	Middlesbrough	E06000002	Middlesbrough	E02002499	Berwick Hills	msoa	2021-12-23	516.8
E12000001	North East	E06000002	Middlesbrough	E06000002	Middlesbrough	E02002500	Linthorpe East & Albert Park	msoa	2021-12-23	503.3
E12000001	North East	E06000002	Middlesbrough	E06000002	Middlesbrough	E02002501	Park Vale	msoa	2021-12-23	583.5
E12000001	North East	E06000002	Middlesbrough	E06000002	Middlesbrough	E02002502	Thorntree	msoa	2021-12-23	406.5
E12000001	North East	E06000002	Middlesbrough	E06000002	Middlesbrough	E02002503	Newport & Maze Park	msoa	2021-12-23	501.9
E12000001	North East	E06000002	Middlesbrough	E06000002	Middlesbrough	E02002504	Linthorpe West	msoa	2021-12-23	427.6
E12000001	North East	E06000002	Middlesbrough	E06000002	Middlesbrough	E02002505	Park End	msoa	2021-12-23	855.7
E12000001	North East	E06000002	Middlesbrough	E06000002	Middlesbrough	E02002506	Beechwood & James Cook	msoa	2021-12-23	431.0
E12000001	North East	E06000002	Middlesbrough	E06000002	Middlesbrough	E02002507	Acklam	msoa	2021-12-23	739.2
E12000001	North East	E06000002	Middlesbrough	E06000002	Middlesbrough	E02002508	Kader	msoa	2021-12-23	693.1
E12000001	North East	E06000002	Middlesbrough	E06000002	Middlesbrough	E02002509	Easterside	msoa	2021-12-23	244.5
E12000001	North East	E06000002	Middlesbrough	E06000002	Middlesbrough	E02002510	Trimdon	msoa	2021-12-23	790.1
E12000001	North East	E06000002	Middlesbrough	E06000002	Middlesbrough	E02002512	Marton West	msoa	2021-12-23	656.0
E12000001	North East	E06000002	Middlesbrough	E06000002	Middlesbrough	E02002513	Stainton & Hemlington	msoa	2021-12-23	491.7
E12000001	North East	E06000002	Middlesbrough	E06000002	Middlesbrough	E02002514	Coulby Newham	msoa	2021-12-23	564.2
E12000001	North East	E06000003	Redcar and Cleveland	E06000003	Redcar and Cleveland	E02002515	Redcar Town & Coatham	msoa	2021-12-23	584.0
E12000001	North East	E06000003	Redcar and Cleveland	E06000003	Redcar and Cleveland	E02002516	Redcar Lakes North	msoa	2021-12-23	718.8
E12000001	North East	E06000003	Redcar and Cleveland	E06000003	Redcar and Cleveland	E02002517	Dormanstown	msoa	2021-12-23	846.3
E12000001	North East	E06000003	Redcar and Cleveland	E06000003	Redcar and Cleveland	E02002518	Redcar East	msoa	2021-12-23	685.7
E12000001	North East	E06000003	Redcar and Cleveland	E06000003	Redcar and Cleveland	E02002519	Redcar Lakes South	msoa	2021-12-23	429.9
E12000001	North East	E06000003	Redcar and Cleveland	E06000003	Redcar and Cleveland	E02002520	Marske	msoa	2021-12-23	698.5
E12000001	North East	E06000003	Redcar and Cleveland	E06000003	Redcar and Cleveland	E02002521	Saltburn	msoa	2021-12-23	363.0
E12000001	North East	E06000003	Redcar and Cleveland	E06000003	Redcar and Cleveland	E02002523	Grangetown	msoa	2021-12-23	483.5
E12000001	North East	E06000003	Redcar and Cleveland	E06000003	Redcar and Cleveland	E02002524	Brotton	msoa	2021-12-23	348.2
E12000001	North East	E06000003	Redcar and Cleveland	E06000003	Redcar and Cleveland	E02002525	Eston	msoa	2021-12-23	531.8
E12000001	North East	E06000003	Redcar and Cleveland	E06000003	Redcar and Cleveland	E02002526	Skelton	msoa	2021-12-23	501.7
E12000001	North East	E06000003	Redcar and Cleveland	E06000003	Redcar and Cleveland	E02002527	Loftus & Skinningrove	msoa	2021-12-23	411.3
E12000001	North East	E06000003	Redcar and Cleveland	E06000003	Redcar and Cleveland	E02002529	Bankfields	msoa	2021-12-23	462.9
E12000001	North East	E06000003	Redcar and Cleveland	E06000003	Redcar and Cleveland	E02002530	Boosbeck, Lingdale & Easington	msoa	2021-12-23	393.1
E12000001	North East	E06000003	Redcar and Cleveland	E06000003	Redcar and Cleveland	E02002532	Guisborough North	msoa	2021-12-23	705.2
E12000001	North East	E06000003	Redcar and Cleveland	E06000003	Redcar and Cleveland	E02002533	Guisborough West	msoa	2021-12-23	647.8
E12000001	North East	E06000003	Redcar and Cleveland	E06000003	Redcar and Cleveland	E02002534	Guisborough Outer & Upleatham	msoa	2021-12-23	709.3
E12000001	North East	E06000004	Stockton-on-Tees	E06000004	Stockton-on-Tees	E02002535	Billingham North & Wolviston	msoa	2021-12-23	788.8
E12000001	North East	E06000004	Stockton-on-Tees	E06000004	Stockton-on-Tees	E02002536	Billingham Central	msoa	2021-12-23	801.9
E12000001	North East	E06000004	Stockton-on-Tees	E06000004	Stockton-on-Tees	E02002537	Billingham East & Haverton Hill	msoa	2021-12-23	629.4
E12000001	North East	E06000004	Stockton-on-Tees	E06000004	Stockton-on-Tees	E02002538	Billingham South	msoa	2021-12-23	570.7
E12000001	North East	E06000004	Stockton-on-Tees	E06000004	Stockton-on-Tees	E02002539	Billingham West, Stillington & Longnewton	msoa	2021-12-23	906.6
E12000001	North East	E06000004	Stockton-on-Tees	E06000004	Stockton-on-Tees	E02002540	Norton North	msoa	2021-12-23	753.6
E12000001	North East	E06000004	Stockton-on-Tees	E06000004	Stockton-on-Tees	E02002541	Norton High Street	msoa	2021-12-23	710.0
E12000001	North East	E06000004	Stockton-on-Tees	E06000004	Stockton-on-Tees	E02002542	Roseworth	msoa	2021-12-23	587.8
E12000001	North East	E06000004	Stockton-on-Tees	E06000004	Stockton-on-Tees	E02002543	Hardwick & Salters Lane	msoa	2021-12-23	736.5
E12000001	North East	E06000004	Stockton-on-Tees	E06000004	Stockton-on-Tees	E02002544	Norton South	msoa	2021-12-23	747.4
E12000001	North East	E06000004	Stockton-on-Tees	E06000004	Stockton-on-Tees	E02002545	Rimswell & Bishopsgarth	msoa	2021-12-23	645.8
E12000001	North East	E06000004	Stockton-on-Tees	E06000004	Stockton-on-Tees	E02002546	Eastbourne & Newham Grange	msoa	2021-12-23	625.0
E12000001	North East	E06000004	Stockton-on-Tees	E06000004	Stockton-on-Tees	E02002547	Elm Tree & Grangefield	msoa	2021-12-23	779.3
E12000001	North East	E06000004	Stockton-on-Tees	E06000004	Stockton-on-Tees	E02002548	Central Stockton, Portrack & Low Hartburn	msoa	2021-12-23	579.4
E12000001	North East	E06000004	Stockton-on-Tees	E06000004	Stockton-on-Tees	E02002549	Fairfield	msoa	2021-12-23	821.0
E12000001	North East	E06000004	Stockton-on-Tees	E06000004	Stockton-on-Tees	E02002550	Hartburn	msoa	2021-12-23	586.0
E12000001	North East	E06000004	Stockton-on-Tees	E06000004	Stockton-on-Tees	E02002551	Thornaby North	msoa	2021-12-23	397.7
E12000001	North East	E06000004	Stockton-on-Tees	E06000004	Stockton-on-Tees	E02002552	Thornaby Mandale	msoa	2021-12-23	759.6
E12000001	North East	E06000004	Stockton-on-Tees	E06000004	Stockton-on-Tees	E02002553	Thornaby Village	msoa	2021-12-23	577.9
E12000001	North East	E06000004	Stockton-on-Tees	E06000004	Stockton-on-Tees	E02002554	Thornaby South	msoa	2021-12-23	859.4
E12000001	North East	E06000004	Stockton-on-Tees	E06000004	Stockton-on-Tees	E02002555	Eaglescliffe	msoa	2021-12-23	1095.6
E12000001	North East	E06000004	Stockton-on-Tees	E06000004	Stockton-on-Tees	E02002556	Ingleby Barwick East & Hilton	msoa	2021-12-23	956.9
E12000001	North East	E06000004	Stockton-on-Tees	E06000004	Stockton-on-Tees	E02002557	Ingleby Barwick West	msoa	2021-12-23	1115.3
E12000001	North East	E06000004	Stockton-on-Tees	E06000004	Stockton-on-Tees	E02002558	Yarm	msoa	2021-12-23	798.5
E12000001	North East	E06000005	Darlington	E06000005	Darlington	E02002559	Faverdale, Heighington & Sadberge	msoa	2021-12-23	881.2
E12000001	North East	E06000005	Darlington	E06000005	Darlington	E02002560	Harrowgate Hill	msoa	2021-12-23	639.3
E12000001	North East	E06000005	Darlington	E06000005	Darlington	E02002561	Whinfield	msoa	2021-12-23	688.3
E12000001	North East	E06000005	Darlington	E06000005	Darlington	E02002562	Rise Carr	msoa	2021-12-23	546.0
E12000001	North East	E06000005	Darlington	E06000005	Darlington	E02002563	Haughton Le Skerne	msoa	2021-12-23	820.4
E12000001	North East	E06000005	Darlington	E06000005	Darlington	E02002564	Cockerton & Hopetown	msoa	2021-12-23	794.6
E12000001	North East	E06000005	Darlington	E06000005	Darlington	E02002565	Pierremont	msoa	2021-12-23	832.8
E12000001	North East	E06000005	Darlington	E06000005	Darlington	E02002566	Central Darlington	msoa	2021-12-23	374.7
E12000001	North East	E06000005	Darlington	E06000005	Darlington	E02002567	Albert Hill & Red Hall	msoa	2021-12-23	678.8
E12000001	North East	E06000005	Darlington	E06000005	Darlington	E02002568	College & Park West	msoa	2021-12-23	889.0
E12000001	North East	E06000005	Darlington	E06000005	Darlington	E02002569	Hummersknott	msoa	2021-12-23	608.9
E12000001	North East	E06000005	Darlington	E06000005	Darlington	E02002570	Bank Top	msoa	2021-12-23	555.1
E12000001	North East	E06000005	Darlington	E06000005	Darlington	E02002571	Firthmoor	msoa	2021-12-23	581.5
E12000001	North East	E06000005	Darlington	E06000005	Darlington	E02002572	Park East	msoa	2021-12-23	627.7
E12000001	North East	E06000005	Darlington	E06000005	Darlington	E02002573	Middleton & Hurworth	msoa	2021-12-23	855.2
E12000001	North East	E06000047	County Durham	E06000047	County Durham	E02004290	Ouston & Beamish	msoa	2021-12-23	945.5
E12000001	North East	E06000047	County Durham	E06000047	County Durham	E02004291	Pelton & Perkinsville	msoa	2021-12-23	579.7
E12000001	North East	E06000047	County Durham	E06000047	County Durham	E02004292	Chester-le-Street North	msoa	2021-12-23	845.3
E12000001	North East	E06000047	County Durham	E06000047	County Durham	E02004293	Chester-le-Street Town & Pelton Fell	msoa	2021-12-23	528.0
E12000001	North East	E06000047	County Durham	E06000047	County Durham	E02004294	Chester-le-Street South & East	msoa	2021-12-23	688.2
E12000001	North East	E06000047	County Durham	E06000047	County Durham	E02004295	Great Lumley & Bournmoor	msoa	2021-12-23	728.0
E12000001	North East	E06000047	County Durham	E06000047	County Durham	E02004296	Sacriston	msoa	2021-12-23	842.3
E12000001	North East	E06000047	County Durham	E06000047	County Durham	E02004297	Burnopfield	msoa	2021-12-23	728.7
E12000001	North East	E06000047	County Durham	E06000047	County Durham	E02004298	Benfieldside, Hamsterley & Medomsley	msoa	2021-12-23	505.8
E12000001	North East	E06000047	County Durham	E06000047	County Durham	E02004299	Stanley North & East	msoa	2021-12-23	416.8
E12000001	North East	E06000047	County Durham	E06000047	County Durham	E02004300	Catchgate & Dipton	msoa	2021-12-23	405.3
E12000001	North East	E06000047	County Durham	E06000047	County Durham	E02004301	Stanley South	msoa	2021-12-23	417.4
E12000001	North East	E06000047	County Durham	E06000047	County Durham	E02004302	Stanley West & Annfield Plain	msoa	2021-12-23	506.3
E12000001	North East	E06000047	County Durham	E06000047	County Durham	E02004303	Consett	msoa	2021-12-23	499.1
E12000001	North East	E06000047	County Durham	E06000047	County Durham	E02004304	Delves Lane & Leadgate	msoa	2021-12-23	473.3
E12000001	North East	E06000047	County Durham	E06000047	County Durham	E02004305	Bridgehill, Castleside & Harehope Hill	msoa	2021-12-23	589.3
E12000001	North East	E06000047	County Durham	E06000047	County Durham	E02004306	Lanchester	msoa	2021-12-23	514.8
E12000001	North East	E06000047	County Durham	E06000047	County Durham	E02004307	Langley Park & Satley	msoa	2021-12-23	597.7
E12000001	North East	E06000047	County Durham	E06000047	County Durham	E02004308	Newton Hall & Brasside	msoa	2021-12-23	699.9
E12000001	North East	E06000047	County Durham	E06000047	County Durham	E02004309	Pity Me & Framwellgate Moor	msoa	2021-12-23	759.3
E12000001	North East	E06000047	County Durham	E06000047	County Durham	E02004310	Bearpark & Witton Gilbert	msoa	2021-12-23	670.9
E12000001	North East	E06000047	County Durham	E06000047	County Durham	E02004311	Sherburn & West Rainton	msoa	2021-12-23	799.2
E12000001	North East	E06000047	County Durham	E06000047	County Durham	E02004312	Belmont & Carrville	msoa	2021-12-23	713.3
E12000001	North East	E06000047	County Durham	E06000047	County Durham	E02004313	Gilesgate & Old Durham	msoa	2021-12-23	629.3
E12000001	North East	E06000047	County Durham	E06000047	County Durham	E02004314	Durham City	msoa	2021-12-23	1000.5
E12000001	North East	E06000047	County Durham	E06000047	County Durham	E02004315	Aykley Heads, Neville's Cross & Langley Moor	msoa	2021-12-23	782.1
E12000001	North East	E06000047	County Durham	E06000047	County Durham	E02004316	Esh Winning & Ushaw Moor	msoa	2021-12-23	767.7
E12000001	North East	E06000047	County Durham	E06000047	County Durham	E02004317	Brandon & Brancepeth	msoa	2021-12-23	649.6
E12000001	North East	E06000047	County Durham	E06000047	County Durham	E02004318	High Shincliffe & Bowburn	msoa	2021-12-23	584.5
E12000001	North East	E06000047	County Durham	E06000047	County Durham	E02004319	Coxhoe & Quarrington Hill	msoa	2021-12-23	733.6
E12000001	North East	E06000047	County Durham	E06000047	County Durham	E02004320	Seaham Northlea & Westlea	msoa	2021-12-23	639.6
E12000001	North East	E06000047	County Durham	E06000047	County Durham	E02004321	Seaham Central & South	msoa	2021-12-23	435.3
E12000001	North East	E06000047	County Durham	E06000047	County Durham	E02004322	Murton North & Parkside	msoa	2021-12-23	682.9
E12000001	North East	E06000047	County Durham	E06000047	County Durham	E02004323	South Murton & South Hetton	msoa	2021-12-23	824.9
E12000001	North East	E06000047	County Durham	E06000047	County Durham	E02004324	Easington & Hawthorn	msoa	2021-12-23	449.8
E12000001	North East	E06000047	County Durham	E06000047	County Durham	E02004325	Peterlee East	msoa	2021-12-23	550.8
E12000001	North East	E06000047	County Durham	E06000047	County Durham	E02004326	Shotton & Haswell	msoa	2021-12-23	477.8
E12000001	North East	E06000047	County Durham	E06000047	County Durham	E02004327	Horden	msoa	2021-12-23	275.7
E12000001	North East	E06000047	County Durham	E06000047	County Durham	E02004328	Peterlee West	msoa	2021-12-23	413.3
E12000001	North East	E06000047	County Durham	E06000047	County Durham	E02004329	Peterlee South	msoa	2021-12-23	360.8
E12000001	North East	E06000047	County Durham	E06000047	County Durham	E02004330	Blackhall	msoa	2021-12-23	472.4
E12000001	North East	E06000047	County Durham	E06000047	County Durham	E02004331	Thornley & Wheatley Hill	msoa	2021-12-23	477.8
E12000001	North East	E06000047	County Durham	E06000047	County Durham	E02004332	Wingate & Castle Eden	msoa	2021-12-23	506.9
E12000001	North East	E06000047	County Durham	E06000047	County Durham	E02004333	Tudhoe Grange	msoa	2021-12-23	654.9
E12000001	North East	E06000047	County Durham	E06000047	County Durham	E02004334	Trimdon & Fishburn	msoa	2021-12-23	485.7
E12000001	North East	E06000047	County Durham	E06000047	County Durham	E02004335	Spennymoor East & Ferryhill West	msoa	2021-12-23	463.0
E12000001	North East	E06000047	County Durham	E06000047	County Durham	E02004336	Ferryhill East & Cornforth	msoa	2021-12-23	814.0
E12000001	North East	E06000047	County Durham	E06000047	County Durham	E02004337	Spennymoor West	msoa	2021-12-23	541.1
E12000001	North East	E06000047	County Durham	E06000047	County Durham	E02004338	Chilton	msoa	2021-12-23	422.8
E12000001	North East	E06000047	County Durham	E06000047	County Durham	E02004339	Sedgefield & Bishop Middleham	msoa	2021-12-23	535.5
E12000001	North East	E06000047	County Durham	E06000047	County Durham	E02004340	Shildon	msoa	2021-12-23	556.2
E12000001	North East	E06000047	County Durham	E06000047	County Durham	E02004341	Newton Aycliffe North	msoa	2021-12-23	752.9
E12000001	North East	E06000047	County Durham	E06000047	County Durham	E02004342	Newton Aycliffe West	msoa	2021-12-23	664.9
E12000001	North East	E06000047	County Durham	E06000047	County Durham	E02004343	Newton Aycliffe East	msoa	2021-12-23	528.9
E12000001	North East	E06000047	County Durham	E06000047	County Durham	E02004344	Newton Aycliffe South	msoa	2021-12-23	588.6
E12000001	North East	E06000047	County Durham	E06000047	County Durham	E02004345	Evenwood, Cockfield & Staindrop	msoa	2021-12-23	555.1
E12000001	North East	E06000047	County Durham	E06000047	County Durham	E02004346	Upper Teesdale	msoa	2021-12-23	502.8
E12000001	North East	E06000047	County Durham	E06000047	County Durham	E02004347	Barnard Castle	msoa	2021-12-23	860.9
E12000001	North East	E06000047	County Durham	E06000047	County Durham	E02004348	Stanhope & Weardale	msoa	2021-12-23	538.8
E12000001	North East	E06000047	County Durham	E06000047	County Durham	E02004349	Crook North & Tow Law	msoa	2021-12-23	845.6
E12000001	North East	E06000047	County Durham	E06000047	County Durham	E02004350	Crook South	msoa	2021-12-23	754.0
E12000001	North East	E06000047	County Durham	E06000047	County Durham	E02004351	Coundon North	msoa	2021-12-23	437.6
E12000001	North East	E06000047	County Durham	E06000047	County Durham	E02004352	Bishop Auckland North & Coundon Grange	msoa	2021-12-23	634.5
E12000001	North East	E06000047	County Durham	E06000047	County Durham	E02004353	Bishop Auckland Central & West	msoa	2021-12-23	770.2
E12000001	North East	E06000047	County Durham	E06000047	County Durham	E02004354	Saint Helen Auckland & West Auckland	msoa	2021-12-23	523.4
E12000001	North East	E06000047	County Durham	E06000047	County Durham	E02004355	Bishop Auckland South	msoa	2021-12-23	508.9
E12000001	North East	E06000057	Northumberland	E06000057	Northumberland	E02005702	Longhoughton & Alnmouth	msoa	2021-12-23	624.3
E12000001	North East	E06000057	Northumberland	E06000057	Northumberland	E02005703	Alnwick	msoa	2021-12-23	426.8
E12000001	North East	E06000057	Northumberland	E06000057	Northumberland	E02005704	Amble, Shilbottle & Swarland	msoa	2021-12-23	511.4
E12000001	North East	E06000057	Northumberland	E06000057	Northumberland	E02005705	Rothbury & Longframlington	msoa	2021-12-23	416.5
E12000001	North East	E06000057	Northumberland	E06000057	Northumberland	E02005706	Berwick-upon-Tweed Town	msoa	2021-12-23	567.6
E12000001	North East	E06000057	Northumberland	E06000057	Northumberland	E02005707	Berwick-upon-Tweed West & Holy Island	msoa	2021-12-23	794.6
E12000001	North East	E06000057	Northumberland	E06000057	Northumberland	E02005708	Seahouses, Belford & Wooler	msoa	2021-12-23	574.9
E12000001	North East	E06000057	Northumberland	E06000057	Northumberland	E02005709	Blyth Cowpen	msoa	2021-12-23	623.2
E12000001	North East	E06000057	Northumberland	E06000057	Northumberland	E02005710	Blyth Town	msoa	2021-12-23	783.2
E12000001	North East	E06000057	Northumberland	E06000057	Northumberland	E02005711	Blyth Isabella	msoa	2021-12-23	686.1
E12000001	North East	E06000057	Northumberland	E06000057	Northumberland	E02005712	Blyth Newsham	msoa	2021-12-23	847.5
E12000001	North East	E06000057	Northumberland	E06000057	Northumberland	E02005713	Blyth South	msoa	2021-12-23	980.4
E12000001	North East	E06000057	Northumberland	E06000057	Northumberland	E02005714	North Cramlington	msoa	2021-12-23	875.3
E12000001	North East	E06000057	Northumberland	E06000057	Northumberland	E02005715	Cramlington Town & Beaconhill	msoa	2021-12-23	941.5
E12000001	North East	E06000057	Northumberland	E06000057	Northumberland	E02005716	East Cramlington & Parkside	msoa	2021-12-23	1019.8
E12000001	North East	E06000057	Northumberland	E06000057	Northumberland	E02005717	Holywell & Hartley	msoa	2021-12-23	744.6
E12000001	North East	E06000057	Northumberland	E06000057	Northumberland	E02005718	Cramlington South	msoa	2021-12-23	691.7
E12000001	North East	E06000057	Northumberland	E06000057	Northumberland	E02005719	Seaton Delaval & Seghill	msoa	2021-12-23	728.3
E12000001	North East	E06000057	Northumberland	E06000057	Northumberland	E02005720	Widdrington, Lynemouth & Hadston	msoa	2021-12-23	433.0
E12000001	North East	E06000057	Northumberland	E06000057	Northumberland	E02005721	Morpeth North & Pegswood	msoa	2021-12-23	703.9
E12000001	North East	E06000057	Northumberland	E06000057	Northumberland	E02005722	Longhorsley, Hepscott & Capheaton	msoa	2021-12-23	1178.4
E12000001	North East	E06000057	Northumberland	E06000057	Northumberland	E02005723	Morpeth Central & East	msoa	2021-12-23	796.9
E12000001	North East	E06000057	Northumberland	E06000057	Northumberland	E02005724	Morpeth South & West	msoa	2021-12-23	834.3
E12000001	North East	E06000057	Northumberland	E06000057	Northumberland	E02005725	Ponteland	msoa	2021-12-23	967.1
E12000001	North East	E06000057	Northumberland	E06000057	Northumberland	E02005726	Darras Hall, Stamfordham & Heddon	msoa	2021-12-23	1057.2
E12000001	North East	E06000057	Northumberland	E06000057	Northumberland	E02005727	Bellingham, Otterburn & Redesdale	msoa	2021-12-23	587.6
E12000001	North East	E06000057	Northumberland	E06000057	Northumberland	E02005728	Haltwhistle & Bardon Mill	msoa	2021-12-23	372.2
E12000001	North East	E06000057	Northumberland	E06000057	Northumberland	E02005729	Wylam & Ovingham	msoa	2021-12-23	942.1
E12000001	North East	E06000057	Northumberland	E06000057	Northumberland	E02005730	Hexham & Acomb	msoa	2021-12-23	813.1
E12000001	North East	E06000057	Northumberland	E06000057	Northumberland	E02005731	Prudhoe	msoa	2021-12-23	676.4
E12000001	North East	E06000057	Northumberland	E06000057	Northumberland	E02005732	Stocksfield, Riding Mill & Corbridge	msoa	2021-12-23	896.2
E12000001	North East	E06000057	Northumberland	E06000057	Northumberland	E02005733	Haydon Bridge & Allendale	msoa	2021-12-23	608.9
E12000001	North East	E06000057	Northumberland	E06000057	Northumberland	E02005734	Newbiggin	msoa	2021-12-23	264.7
E12000001	North East	E06000057	Northumberland	E06000057	Northumberland	E02005735	Ashington Hirst	msoa	2021-12-23	591.0
E12000001	North East	E06000057	Northumberland	E06000057	Northumberland	E02005736	Ashington East	msoa	2021-12-23	603.5
E12000001	North East	E06000057	Northumberland	E06000057	Northumberland	E02005737	Ashington West	msoa	2021-12-23	745.1
E12000001	North East	E06000057	Northumberland	E06000057	Northumberland	E02005738	Ashington South	msoa	2021-12-23	632.1
E12000001	North East	E06000057	Northumberland	E06000057	Northumberland	E02005739	Guide Post & Stakeford	msoa	2021-12-23	701.0
E12000001	North East	E06000057	Northumberland	E06000057	Northumberland	E02005740	Bedlington Station & Sleekburn	msoa	2021-12-23	474.9
E12000001	North East	E06000057	Northumberland	E06000057	Northumberland	E02005741	Bedlington Town	msoa	2021-12-23	653.9
E12000001	North East	E06000002	Middlesbrough	E06000002	Middlesbrough	E02006811	Nunthorpe & Marton East	msoa	2021-12-23	787.9
E12000001	North East	E06000003	Redcar and Cleveland	E06000003	Redcar and Cleveland	E02006812	Ormesby	msoa	2021-12-23	437.0
E12000001	North East	E08000037	Gateshead	E08000037	Gateshead	E02006841	Gateshead Town	msoa	2021-12-23	698.4
E12000001	North East	E08000037	Gateshead	E08000037	Gateshead	E02006842	Gateshead South	msoa	2021-12-23	752.7
E12000001	North East	E08000021	Newcastle upon Tyne	E08000021	Newcastle upon Tyne	E02006893	Westerhope	msoa	2021-12-23	933.4
E12000001	North East	E06000001	Hartlepool	E06000001	Hartlepool	E02006909	The Fens, Elwick & Hart	msoa	2021-12-23	652.0
E12000001	North East	E06000003	Redcar and Cleveland	E06000003	Redcar and Cleveland	E02006910	South Bank & Teesville	msoa	2021-12-23	580.4
E12000001	North East	E08000037	Gateshead	E08000037	Gateshead	E02001682	Ryton	msoa	2021-12-16	510.9
E12000001	North East	E08000037	Gateshead	E08000037	Gateshead	E02001683	Crawcrook & Greenside	msoa	2021-12-16	429.0
E12000001	North East	E08000037	Gateshead	E08000037	Gateshead	E02001684	Pelaw, Felling Shore & Bill Quay	msoa	2021-12-16	326.4
E12000001	North East	E08000037	Gateshead	E08000037	Gateshead	E02001685	Blaydon South	msoa	2021-12-16	690.9
E12000001	North East	E08000037	Gateshead	E08000037	Gateshead	E02001686	Blaydon North & Winlaton Mill	msoa	2021-12-16	510.6
E12000001	North East	E08000037	Gateshead	E08000037	Gateshead	E02001688	Dunston & Teams	msoa	2021-12-16	393.3
E12000001	North East	E08000037	Gateshead	E08000037	Gateshead	E02001689	Bensham North	msoa	2021-12-16	270.0
E12000001	North East	E08000037	Gateshead	E08000037	Gateshead	E02001690	Swalwell	msoa	2021-12-16	675.7
E12000001	North East	E08000037	Gateshead	E08000037	Gateshead	E02001691	Bensham South & Saltwell	msoa	2021-12-16	421.8
E12000001	North East	E08000037	Gateshead	E08000037	Gateshead	E02001692	Mount Pleasant & Deckham East	msoa	2021-12-16	559.8
E12000001	North East	E08000037	Gateshead	E08000037	Gateshead	E02001693	Felling South	msoa	2021-12-16	379.3
E12000001	North East	E08000037	Gateshead	E08000037	Gateshead	E02001694	Dunston Hill	msoa	2021-12-16	541.0
E12000001	North East	E08000037	Gateshead	E08000037	Gateshead	E02001695	Wardley	msoa	2021-12-16	410.5
E12000001	North East	E08000037	Gateshead	E08000037	Gateshead	E02001696	Heworth	msoa	2021-12-16	361.9
E12000001	North East	E08000037	Gateshead	E08000037	Gateshead	E02001697	Low Fell East	msoa	2021-12-16	474.4
E12000001	North East	E08000037	Gateshead	E08000037	Gateshead	E02001698	Whickham	msoa	2021-12-16	428.1
E12000001	North East	E08000037	Gateshead	E08000037	Gateshead	E02001699	Windy Nook & Whitehills	msoa	2021-12-16	311.9
E12000001	North East	E08000037	Gateshead	E08000037	Gateshead	E02001700	Sunniside & Lobley Hill	msoa	2021-12-16	371.1
E12000001	North East	E08000037	Gateshead	E08000037	Gateshead	E02001701	Low Fell West	msoa	2021-12-16	526.3
E12000001	North East	E08000037	Gateshead	E08000037	Gateshead	E02001702	Beacon Lough & Wrekenton	msoa	2021-12-16	417.6
E12000001	North East	E08000037	Gateshead	E08000037	Gateshead	E02001703	Rowlands Gill & Lockhaugh	msoa	2021-12-16	513.2
E12000001	North East	E08000037	Gateshead	E08000037	Gateshead	E02001704	Easedale Gardens	msoa	2021-12-16	573.7
E12000001	North East	E08000037	Gateshead	E08000037	Gateshead	E02001705	Chopwell & High Spen	msoa	2021-12-16	334.8
E12000001	North East	E08000037	Gateshead	E08000037	Gateshead	E02001706	Birtley North & Kibblesworth	msoa	2021-12-16	552.8
E12000001	North East	E08000037	Gateshead	E08000037	Gateshead	E02001707	Birtley South	msoa	2021-12-16	485.8
E12000001	North East	E08000021	Newcastle upon Tyne	E08000021	Newcastle upon Tyne	E02001708	Kingston Park & Dinnington	msoa	2021-12-16	925.7
E12000001	North East	E08000021	Newcastle upon Tyne	E08000021	Newcastle upon Tyne	E02001709	North Gosforth	msoa	2021-12-16	765.5
E12000001	North East	E08000021	Newcastle upon Tyne	E08000021	Newcastle upon Tyne	E02001710	Fawdon South	msoa	2021-12-16	425.4
E12000001	North East	E08000021	Newcastle upon Tyne	E08000021	Newcastle upon Tyne	E02001711	Woolsington & Airport	msoa	2021-12-16	601.5
E12000001	North East	E08000021	Newcastle upon Tyne	E08000021	Newcastle upon Tyne	E02001712	South Gosforth	msoa	2021-12-16	701.4
E12000001	North East	E08000021	Newcastle upon Tyne	E08000021	Newcastle upon Tyne	E02001713	Coxlodge & West Gosforth	msoa	2021-12-16	693.2
E12000001	North East	E08000021	Newcastle upon Tyne	E08000021	Newcastle upon Tyne	E02001714	High Heaton	msoa	2021-12-16	542.3
E12000001	North East	E08000021	Newcastle upon Tyne	E08000021	Newcastle upon Tyne	E02001715	Kenton	msoa	2021-12-16	512.4
E12000001	North East	E08000021	Newcastle upon Tyne	E08000021	Newcastle upon Tyne	E02001718	Blakelaw	msoa	2021-12-16	518.2
E12000001	North East	E08000021	Newcastle upon Tyne	E08000021	Newcastle upon Tyne	E02001719	North Heaton	msoa	2021-12-16	409.2
E12000001	North East	E08000021	Newcastle upon Tyne	E08000021	Newcastle upon Tyne	E02001720	North Jesmond	msoa	2021-12-16	434.8
E12000001	North East	E08000021	Newcastle upon Tyne	E08000021	Newcastle upon Tyne	E02001721	Throckley & Newburn	msoa	2021-12-16	366.3
E12000001	North East	E08000021	Newcastle upon Tyne	E08000021	Newcastle upon Tyne	E02001722	Denton	msoa	2021-12-16	431.9
E12000001	North East	E08000021	Newcastle upon Tyne	E08000021	Newcastle upon Tyne	E02001723	Cowgate	msoa	2021-12-16	652.6
E12000001	North East	E08000021	Newcastle upon Tyne	E08000021	Newcastle upon Tyne	E02001724	South Jesmond & Sandyford	msoa	2021-12-16	625.6
E12000001	North East	E08000021	Newcastle upon Tyne	E08000021	Newcastle upon Tyne	E02001725	Heaton South	msoa	2021-12-16	529.6
E12000001	North East	E08000021	Newcastle upon Tyne	E08000021	Newcastle upon Tyne	E02001726	Fenham	msoa	2021-12-16	278.8
E12000001	North East	E08000021	Newcastle upon Tyne	E08000021	Newcastle upon Tyne	E02001727	Walkergate	msoa	2021-12-16	610.5
E12000001	North East	E08000021	Newcastle upon Tyne	E08000021	Newcastle upon Tyne	E02001728	Lemington	msoa	2021-12-16	530.6
E12000001	North East	E08000021	Newcastle upon Tyne	E08000021	Newcastle upon Tyne	E02001729	Nunsmoor	msoa	2021-12-16	401.4
E12000001	North East	E08000021	Newcastle upon Tyne	E08000021	Newcastle upon Tyne	E02001730	Shieldfield & Heaton Park	msoa	2021-12-16	302.0
E12000001	North East	E08000021	Newcastle upon Tyne	E08000021	Newcastle upon Tyne	E02001731	City Centre & Arthur's Hill	msoa	2021-12-16	342.0
E12000001	North East	E08000021	Newcastle upon Tyne	E08000021	Newcastle upon Tyne	E02001732	Scotswood	msoa	2021-12-16	357.4
E12000001	North East	E08000021	Newcastle upon Tyne	E08000021	Newcastle upon Tyne	E02001733	Byker	msoa	2021-12-16	618.2
E12000001	North East	E08000021	Newcastle upon Tyne	E08000021	Newcastle upon Tyne	E02001734	Benwell	msoa	2021-12-16	329.7
E12000001	North East	E08000021	Newcastle upon Tyne	E08000021	Newcastle upon Tyne	E02001735	Walker North	msoa	2021-12-16	476.7
E12000001	North East	E08000021	Newcastle upon Tyne	E08000021	Newcastle upon Tyne	E02001736	Elswick	msoa	2021-12-16	317.8
E12000001	North East	E08000021	Newcastle upon Tyne	E08000021	Newcastle upon Tyne	E02001737	Walker South	msoa	2021-12-16	295.5
E12000001	North East	E08000022	North Tyneside	E08000022	North Tyneside	E02001738	Whitley Bay North	msoa	2021-12-16	642.6
E12000001	North East	E08000022	North Tyneside	E08000022	North Tyneside	E02001739	Fordley	msoa	2021-12-16	381.4
E12000001	North East	E08000022	North Tyneside	E08000022	North Tyneside	E02001740	Whitley Sands	msoa	2021-12-16	645.9
E12000001	North East	E08000022	North Tyneside	E08000022	North Tyneside	E02001741	Wideopen & Seaton Burn	msoa	2021-12-16	386.9
E12000001	North East	E08000022	North Tyneside	E08000022	North Tyneside	E02001742	West Monkseaton	msoa	2021-12-16	444.4
E12000001	North East	E08000022	North Tyneside	E08000022	North Tyneside	E02001743	Whitley Bay Promenade	msoa	2021-12-16	392.6
E12000001	North East	E08000022	North Tyneside	E08000022	North Tyneside	E02001744	Shiremoor North & South Wellfield	msoa	2021-12-16	598.2
E12000001	North East	E08000022	North Tyneside	E08000022	North Tyneside	E02001745	Killingworth West & Camperdown	msoa	2021-12-16	736.8
E12000001	North East	E08000022	North Tyneside	E08000022	North Tyneside	E02001746	Monkseaton	msoa	2021-12-16	313.9
E12000001	North East	E08000022	North Tyneside	E08000022	North Tyneside	E02001747	Cullercoats	msoa	2021-12-16	542.2
E12000001	North East	E08000022	North Tyneside	E08000022	North Tyneside	E02001748	Shiremoor South & West Allotment	msoa	2021-12-16	633.7
E12000001	North East	E08000022	North Tyneside	E08000022	North Tyneside	E02001749	Killingworth East	msoa	2021-12-16	424.1
E12000001	North East	E08000022	North Tyneside	E08000022	North Tyneside	E02001750	Preston Grange	msoa	2021-12-16	420.5
E12000001	North East	E08000022	North Tyneside	E08000022	North Tyneside	E02001751	Forest Hall & West Moor	msoa	2021-12-16	458.0
E12000001	North East	E08000022	North Tyneside	E08000022	North Tyneside	E02001752	New York	msoa	2021-12-16	344.7
E12000001	North East	E08000022	North Tyneside	E08000022	North Tyneside	E02001753	Tynemouth Priory	msoa	2021-12-16	828.4
E12000001	North East	E08000022	North Tyneside	E08000022	North Tyneside	E02001754	Tynemouth West	msoa	2021-12-16	566.7
E12000001	North East	E08000022	North Tyneside	E08000022	North Tyneside	E02001755	Holystone & Benton	msoa	2021-12-16	425.4
E12000001	North East	E08000022	North Tyneside	E08000022	North Tyneside	E02001756	Longbenton	msoa	2021-12-16	688.1
E12000001	North East	E08000022	North Tyneside	E08000022	North Tyneside	E02001757	Preston Billy Mill	msoa	2021-12-16	448.8
E12000001	North East	E08000022	North Tyneside	E08000022	North Tyneside	E02001758	Battle Hill East	msoa	2021-12-16	342.2
E12000001	North East	E08000022	North Tyneside	E08000022	North Tyneside	E02001759	North Shields	msoa	2021-12-16	432.9
E12000001	North East	E08000022	North Tyneside	E08000022	North Tyneside	E02001760	Chirton	msoa	2021-12-16	430.4
E12000001	North East	E08000022	North Tyneside	E08000022	North Tyneside	E02001761	Battle Hill West	msoa	2021-12-16	500.6
E12000001	North East	E08000022	North Tyneside	E08000022	North Tyneside	E02001762	East Benton	msoa	2021-12-16	717.7
E12000001	North East	E08000022	North Tyneside	E08000022	North Tyneside	E02001763	Howdon	msoa	2021-12-16	311.1
E12000001	North East	E08000022	North Tyneside	E08000022	North Tyneside	E02001764	Percy Main	msoa	2021-12-16	471.3
E12000001	North East	E08000022	North Tyneside	E08000022	North Tyneside	E02001765	Willington Quay	msoa	2021-12-16	307.5
E12000001	North East	E08000022	North Tyneside	E08000022	North Tyneside	E02001766	Wallsend East	msoa	2021-12-16	548.8
E12000001	North East	E08000022	North Tyneside	E08000022	North Tyneside	E02001767	Wallsend West	msoa	2021-12-16	701.8
E12000001	North East	E08000023	South Tyneside	E08000023	South Tyneside	E02001768	South Shields East	msoa	2021-12-16	363.4
E12000001	North East	E08000023	South Tyneside	E08000023	South Tyneside	E02001769	South Shields West	msoa	2021-12-16	216.6
E12000001	North East	E08000023	South Tyneside	E08000023	South Tyneside	E02001770	Westoe	msoa	2021-12-16	228.6
E12000001	North East	E08000023	South Tyneside	E08000023	South Tyneside	E02001771	Horsley Hill	msoa	2021-12-16	395.1
E12000001	North East	E08000023	South Tyneside	E08000023	South Tyneside	E02001772	West Park	msoa	2021-12-16	237.9
E12000001	North East	E08000023	South Tyneside	E08000023	South Tyneside	E02001773	Harton West	msoa	2021-12-16	246.6
E12000001	North East	E08000023	South Tyneside	E08000023	South Tyneside	E02001774	Jarrow Town	msoa	2021-12-16	449.2
E12000001	North East	E08000023	South Tyneside	E08000023	South Tyneside	E02001775	Harton East	msoa	2021-12-16	363.7
E12000001	North East	E08000023	South Tyneside	E08000023	South Tyneside	E02001776	Hebburn North	msoa	2021-12-16	407.4
E12000001	North East	E08000023	South Tyneside	E08000023	South Tyneside	E02001777	Hebburn West	msoa	2021-12-16	673.7
E12000001	North East	E08000023	South Tyneside	E08000023	South Tyneside	E02001778	West Harton	msoa	2021-12-16	439.2
E12000001	North East	E08000023	South Tyneside	E08000023	South Tyneside	E02001779	Simonside	msoa	2021-12-16	378.6
E12000001	North East	E08000023	South Tyneside	E08000023	South Tyneside	E02001780	Cleadon Park	msoa	2021-12-16	400.4
E12000001	North East	E08000023	South Tyneside	E08000023	South Tyneside	E02001781	Brockley Whins	msoa	2021-12-16	390.3
E12000001	North East	E08000023	South Tyneside	E08000023	South Tyneside	E02001782	Hebburn South	msoa	2021-12-16	563.5
E12000001	North East	E08000023	South Tyneside	E08000023	South Tyneside	E02001783	Biddick Hill	msoa	2021-12-16	333.1
E12000001	North East	E08000023	South Tyneside	E08000023	South Tyneside	E02001784	Primrose	msoa	2021-12-16	364.3
E12000001	North East	E08000023	South Tyneside	E08000023	South Tyneside	E02001785	Whitburn & Marsden	msoa	2021-12-16	308.5
E12000001	North East	E08000023	South Tyneside	E08000023	South Tyneside	E02001786	Whiteleas	msoa	2021-12-16	191.6
E12000001	North East	E08000023	South Tyneside	E08000023	South Tyneside	E02001787	Fellgate & Hedworth	msoa	2021-12-16	499.2
E12000001	North East	E08000023	South Tyneside	E08000023	South Tyneside	E02001788	Boldon Colliery	msoa	2021-12-16	203.1
E12000001	North East	E08000023	South Tyneside	E08000023	South Tyneside	E02001789	Cleadon & East Boldon	msoa	2021-12-16	734.5
E12000001	North East	E08000023	South Tyneside	E08000023	South Tyneside	E02001790	West Boldon	msoa	2021-12-16	879.6
E12000001	North East	E08000024	Sunderland	E08000024	Sunderland	E02001791	Fulwell	msoa	2021-12-16	381.0
E12000001	North East	E08000024	Sunderland	E08000024	Sunderland	E02001792	Seaburn	msoa	2021-12-16	422.8
E12000001	North East	E08000024	Sunderland	E08000024	Sunderland	E02001793	Town End Farm	msoa	2021-12-16	303.3
E12000001	North East	E08000024	Sunderland	E08000024	Sunderland	E02001794	Hylton Red House & Marley Pots	msoa	2021-12-16	308.8
E12000001	North East	E08000024	Sunderland	E08000024	Sunderland	E02001795	Southwick	msoa	2021-12-16	362.6
E12000001	North East	E08000024	Sunderland	E08000024	Sunderland	E02001796	Monkwearmouth	msoa	2021-12-16	260.5
E12000001	North East	E08000024	Sunderland	E08000024	Sunderland	E02001797	Springwell & Usworth	msoa	2021-12-16	778.3
E12000001	North East	E08000024	Sunderland	E08000024	Sunderland	E02001798	North Hylton	msoa	2021-12-16	327.8
E12000001	North East	E08000024	Sunderland	E08000024	Sunderland	E02001799	Concord and Sulgrave	msoa	2021-12-16	485.5
E12000001	North East	E08000024	Sunderland	E08000024	Sunderland	E02001800	Albany and Blackfell	msoa	2021-12-16	516.8
E12000001	North East	E08000024	Sunderland	E08000024	Sunderland	E02001801	Millfield	msoa	2021-12-16	87.5
E12000001	North East	E08000024	Sunderland	E08000024	Sunderland	E02001802	Pallion North	msoa	2021-12-16	229.6
E12000001	North East	E08000024	Sunderland	E08000024	Sunderland	E02001803	Sunderland Central & Deptford	msoa	2021-12-16	184.4
E12000001	North East	E08000024	Sunderland	E08000024	Sunderland	E02001804	South Hylton	msoa	2021-12-16	137.1
E12000001	North East	E08000024	Sunderland	E08000024	Sunderland	E02001805	Pallion South & High Barnes	msoa	2021-12-16	174.2
E12000001	North East	E08000024	Sunderland	E08000024	Sunderland	E02001806	Hendon & Docks	msoa	2021-12-16	209.3
E12000001	North East	E08000024	Sunderland	E08000024	Sunderland	E02001807	Columbia, Barmston & Teal Farm	msoa	2021-12-16	477.4
E12000001	North East	E08000024	Sunderland	E08000024	Sunderland	E02001808	Barnes Park	msoa	2021-12-16	444.4
E12000001	North East	E08000024	Sunderland	E08000024	Sunderland	E02001809	Washington Town Centre & Biddick	msoa	2021-12-16	434.4
E12000001	North East	E08000024	Sunderland	E08000024	Sunderland	E02001810	Oxclose and Lambton	msoa	2021-12-16	202.5
E12000001	North East	E08000024	Sunderland	E08000024	Sunderland	E02001811	Pennywell and Grindon	msoa	2021-12-16	193.5
E12000001	North East	E08000024	Sunderland	E08000024	Sunderland	E02001812	Hill View & Tunstall	msoa	2021-12-16	288.3
E12000001	North East	E08000024	Sunderland	E08000024	Sunderland	E02001813	Thorney Close & Plains Farm	msoa	2021-12-16	203.0
E12000001	North East	E08000024	Sunderland	E08000024	Sunderland	E02001814	Grangetown	msoa	2021-12-16	293.1
E12000001	North East	E08000024	Sunderland	E08000024	Sunderland	E02001815	Harraton, Rickleton & Fatfield	msoa	2021-12-16	364.7
E12000001	North East	E08000024	Sunderland	E08000024	Sunderland	E02001816	Lakeside & Farrington	msoa	2021-12-16	338.0
E12000001	North East	E08000024	Sunderland	E08000024	Sunderland	E02001817	Silksworth	msoa	2021-12-16	438.5
E12000001	North East	E08000024	Sunderland	E08000024	Sunderland	E02001818	Ryhope	msoa	2021-12-16	320.7
E12000001	North East	E08000024	Sunderland	E08000024	Sunderland	E02001819	Herrington & Doxford	msoa	2021-12-16	360.5
E12000001	North East	E08000024	Sunderland	E08000024	Sunderland	E02001820	Shiney Row	msoa	2021-12-16	571.0
E12000001	North East	E08000024	Sunderland	E08000024	Sunderland	E02001821	Hall Farm	msoa	2021-12-16	287.5
E12000001	North East	E08000024	Sunderland	E08000024	Sunderland	E02001822	Newbottle & Penshaw	msoa	2021-12-16	410.9
E12000001	North East	E08000024	Sunderland	E08000024	Sunderland	E02001823	Houghton West	msoa	2021-12-16	433.4
E12000001	North East	E08000024	Sunderland	E08000024	Sunderland	E02001824	Houghton Town	msoa	2021-12-16	578.8
E12000001	North East	E08000024	Sunderland	E08000024	Sunderland	E02001825	Hetton-le-Hole North	msoa	2021-12-16	381.8
E12000001	North East	E08000024	Sunderland	E08000024	Sunderland	E02001826	Hetton-le-Hole South	msoa	2021-12-16	290.8
E12000001	North East	E06000001	Hartlepool	E06000001	Hartlepool	E02002483	Clavering	msoa	2021-12-16	203.3
E12000001	North East	E06000001	Hartlepool	E06000001	Hartlepool	E02002484	Headland & West View	msoa	2021-12-16	296.9
E12000001	North East	E06000001	Hartlepool	E06000001	Hartlepool	E02002485	Jesmond	msoa	2021-12-16	257.2
E12000001	North East	E06000001	Hartlepool	E06000001	Hartlepool	E02002487	Harbour & Victoria	msoa	2021-12-16	135.3
E12000001	North East	E06000001	Hartlepool	E06000001	Hartlepool	E02002488	Wooler Road	msoa	2021-12-16	203.6
E12000001	North East	E06000001	Hartlepool	E06000001	Hartlepool	E02002489	Old Town & Grange	msoa	2021-12-16	235.7
E12000001	North East	E06000001	Hartlepool	E06000001	Hartlepool	E02002490	Foggy Furze	msoa	2021-12-16	452.9
E12000001	North East	E06000001	Hartlepool	E06000001	Hartlepool	E02002491	Rift House & Summerhill	msoa	2021-12-16	232.6
E12000001	North East	E06000001	Hartlepool	E06000001	Hartlepool	E02002492	Rossmere & Mill	msoa	2021-12-16	333.6
E12000001	North East	E06000001	Hartlepool	E06000001	Hartlepool	E02002493	Seaton Carew	msoa	2021-12-16	223.1
E12000001	North East	E06000001	Hartlepool	E06000001	Hartlepool	E02002494	Owton Manor	msoa	2021-12-16	421.6
E12000001	North East	E06000002	Middlesbrough	E06000002	Middlesbrough	E02002496	Middlesbrough Central	msoa	2021-12-16	126.3
E12000001	North East	E06000002	Middlesbrough	E06000002	Middlesbrough	E02002497	North Ormesby & Brambles	msoa	2021-12-16	408.7
E12000001	North East	E06000002	Middlesbrough	E06000002	Middlesbrough	E02002498	Ayresome	msoa	2021-12-16	252.1
E12000001	North East	E06000002	Middlesbrough	E06000002	Middlesbrough	E02002499	Berwick Hills	msoa	2021-12-16	394.4
E12000001	North East	E06000002	Middlesbrough	E06000002	Middlesbrough	E02002500	Linthorpe East & Albert Park	msoa	2021-12-16	452.9
E12000001	North East	E06000002	Middlesbrough	E06000002	Middlesbrough	E02002501	Park Vale	msoa	2021-12-16	194.5
E12000001	North East	E06000002	Middlesbrough	E06000002	Middlesbrough	E02002502	Thorntree	msoa	2021-12-16	340.6
E12000001	North East	E06000002	Middlesbrough	E06000002	Middlesbrough	E02002503	Newport & Maze Park	msoa	2021-12-16	516.7
E12000001	North East	E06000002	Middlesbrough	E06000002	Middlesbrough	E02002504	Linthorpe West	msoa	2021-12-16	437.8
E12000001	North East	E06000002	Middlesbrough	E06000002	Middlesbrough	E02002505	Park End	msoa	2021-12-16	510.1
E12000001	North East	E06000002	Middlesbrough	E06000002	Middlesbrough	E02002506	Beechwood & James Cook	msoa	2021-12-16	215.5
E12000001	North East	E06000002	Middlesbrough	E06000002	Middlesbrough	E02002507	Acklam	msoa	2021-12-16	252.0
E12000001	North East	E06000002	Middlesbrough	E06000002	Middlesbrough	E02002508	Kader	msoa	2021-12-16	277.2
E12000001	North East	E06000002	Middlesbrough	E06000002	Middlesbrough	E02002509	Easterside	msoa	2021-12-16	188.1
E12000001	North East	E06000002	Middlesbrough	E06000002	Middlesbrough	E02002510	Trimdon	msoa	2021-12-16	559.7
E12000001	North East	E06000002	Middlesbrough	E06000002	Middlesbrough	E02002512	Marton West	msoa	2021-12-16	405.2
E12000001	North East	E06000002	Middlesbrough	E06000002	Middlesbrough	E02002513	Stainton & Hemlington	msoa	2021-12-16	331.3
E12000001	North East	E06000002	Middlesbrough	E06000002	Middlesbrough	E02002514	Coulby Newham	msoa	2021-12-16	434.9
E12000001	North East	E06000003	Redcar and Cleveland	E06000003	Redcar and Cleveland	E02002515	Redcar Town & Coatham	msoa	2021-12-16	335.8
E12000001	North East	E06000003	Redcar and Cleveland	E06000003	Redcar and Cleveland	E02002516	Redcar Lakes North	msoa	2021-12-16	581.9
E12000001	North East	E06000003	Redcar and Cleveland	E06000003	Redcar and Cleveland	E02002517	Dormanstown	msoa	2021-12-16	451.4
E12000001	North East	E06000003	Redcar and Cleveland	E06000003	Redcar and Cleveland	E02002518	Redcar East	msoa	2021-12-16	463.3
E12000001	North East	E06000003	Redcar and Cleveland	E06000003	Redcar and Cleveland	E02002519	Redcar Lakes South	msoa	2021-12-16	416.4
E12000001	North East	E06000003	Redcar and Cleveland	E06000003	Redcar and Cleveland	E02002520	Marske	msoa	2021-12-16	606.4
E12000001	North East	E06000003	Redcar and Cleveland	E06000003	Redcar and Cleveland	E02002521	Saltburn	msoa	2021-12-16	445.5
E12000001	North East	E06000003	Redcar and Cleveland	E06000003	Redcar and Cleveland	E02002523	Grangetown	msoa	2021-12-16	332.4
E12000001	North East	E06000003	Redcar and Cleveland	E06000003	Redcar and Cleveland	E02002524	Brotton	msoa	2021-12-16	274.9
E12000001	North East	E06000003	Redcar and Cleveland	E06000003	Redcar and Cleveland	E02002525	Eston	msoa	2021-12-16	457.6
E12000001	North East	E06000003	Redcar and Cleveland	E06000003	Redcar and Cleveland	E02002526	Skelton	msoa	2021-12-16	270.1
E12000001	North East	E06000003	Redcar and Cleveland	E06000003	Redcar and Cleveland	E02002527	Loftus & Skinningrove	msoa	2021-12-16	254.6
E12000001	North East	E06000003	Redcar and Cleveland	E06000003	Redcar and Cleveland	E02002529	Bankfields	msoa	2021-12-16	411.5
E12000001	North East	E06000003	Redcar and Cleveland	E06000003	Redcar and Cleveland	E02002530	Boosbeck, Lingdale & Easington	msoa	2021-12-16	157.3
E12000001	North East	E06000003	Redcar and Cleveland	E06000003	Redcar and Cleveland	E02002532	Guisborough North	msoa	2021-12-16	572.9
E12000001	North East	E06000003	Redcar and Cleveland	E06000003	Redcar and Cleveland	E02002533	Guisborough West	msoa	2021-12-16	568.8
E12000001	North East	E06000003	Redcar and Cleveland	E06000003	Redcar and Cleveland	E02002534	Guisborough Outer & Upleatham	msoa	2021-12-16	372.4
E12000001	North East	E06000004	Stockton-on-Tees	E06000004	Stockton-on-Tees	E02002535	Billingham North & Wolviston	msoa	2021-12-16	367.4
E12000001	North East	E06000004	Stockton-on-Tees	E06000004	Stockton-on-Tees	E02002536	Billingham Central	msoa	2021-12-16	544.9
E12000001	North East	E06000004	Stockton-on-Tees	E06000004	Stockton-on-Tees	E02002537	Billingham East & Haverton Hill	msoa	2021-12-16	384.7
E12000001	North East	E06000004	Stockton-on-Tees	E06000004	Stockton-on-Tees	E02002538	Billingham South	msoa	2021-12-16	190.2
E12000001	North East	E06000004	Stockton-on-Tees	E06000004	Stockton-on-Tees	E02002539	Billingham West, Stillington & Longnewton	msoa	2021-12-16	700.5
E12000001	North East	E06000004	Stockton-on-Tees	E06000004	Stockton-on-Tees	E02002540	Norton North	msoa	2021-12-16	535.9
E12000001	North East	E06000004	Stockton-on-Tees	E06000004	Stockton-on-Tees	E02002541	Norton High Street	msoa	2021-12-16	280.7
E12000001	North East	E06000004	Stockton-on-Tees	E06000004	Stockton-on-Tees	E02002542	Roseworth	msoa	2021-12-16	391.9
E12000001	North East	E06000004	Stockton-on-Tees	E06000004	Stockton-on-Tees	E02002543	Hardwick & Salters Lane	msoa	2021-12-16	216.6
E12000001	North East	E06000004	Stockton-on-Tees	E06000004	Stockton-on-Tees	E02002544	Norton South	msoa	2021-12-16	317.1
E12000001	North East	E06000004	Stockton-on-Tees	E06000004	Stockton-on-Tees	E02002545	Rimswell & Bishopsgarth	msoa	2021-12-16	489.2
E12000001	North East	E06000004	Stockton-on-Tees	E06000004	Stockton-on-Tees	E02002546	Eastbourne & Newham Grange	msoa	2021-12-16	380.4
E12000001	North East	E06000004	Stockton-on-Tees	E06000004	Stockton-on-Tees	E02002547	Elm Tree & Grangefield	msoa	2021-12-16	405.9
E12000001	North East	E06000004	Stockton-on-Tees	E06000004	Stockton-on-Tees	E02002548	Central Stockton, Portrack & Low Hartburn	msoa	2021-12-16	536.4
E12000001	North East	E06000004	Stockton-on-Tees	E06000004	Stockton-on-Tees	E02002549	Fairfield	msoa	2021-12-16	478.9
E12000001	North East	E06000004	Stockton-on-Tees	E06000004	Stockton-on-Tees	E02002550	Hartburn	msoa	2021-12-16	488.4
E12000001	North East	E06000004	Stockton-on-Tees	E06000004	Stockton-on-Tees	E02002551	Thornaby North	msoa	2021-12-16	227.2
E12000001	North East	E06000004	Stockton-on-Tees	E06000004	Stockton-on-Tees	E02002552	Thornaby Mandale	msoa	2021-12-16	386.7
E12000001	North East	E06000004	Stockton-on-Tees	E06000004	Stockton-on-Tees	E02002553	Thornaby Village	msoa	2021-12-16	323.0
E12000001	North East	E06000004	Stockton-on-Tees	E06000004	Stockton-on-Tees	E02002554	Thornaby South	msoa	2021-12-16	229.2
E12000001	North East	E06000004	Stockton-on-Tees	E06000004	Stockton-on-Tees	E02002555	Eaglescliffe	msoa	2021-12-16	408.4
E12000001	North East	E06000004	Stockton-on-Tees	E06000004	Stockton-on-Tees	E02002556	Ingleby Barwick East & Hilton	msoa	2021-12-16	428.4
E12000001	North East	E06000004	Stockton-on-Tees	E06000004	Stockton-on-Tees	E02002557	Ingleby Barwick West	msoa	2021-12-16	512.4
E12000001	North East	E06000004	Stockton-on-Tees	E06000004	Stockton-on-Tees	E02002558	Yarm	msoa	2021-12-16	598.9
E12000001	North East	E06000005	Darlington	E06000005	Darlington	E02002559	Faverdale, Heighington & Sadberge	msoa	2021-12-16	721.9
E12000001	North East	E06000005	Darlington	E06000005	Darlington	E02002560	Harrowgate Hill	msoa	2021-12-16	491.8
E12000001	North East	E06000005	Darlington	E06000005	Darlington	E02002561	Whinfield	msoa	2021-12-16	344.2
E12000001	North East	E06000005	Darlington	E06000005	Darlington	E02002562	Rise Carr	msoa	2021-12-16	494.8
E12000001	North East	E06000005	Darlington	E06000005	Darlington	E02002563	Haughton Le Skerne	msoa	2021-12-16	503.4
E12000001	North East	E06000005	Darlington	E06000005	Darlington	E02002564	Cockerton & Hopetown	msoa	2021-12-16	402.4
E12000001	North East	E06000005	Darlington	E06000005	Darlington	E02002565	Pierremont	msoa	2021-12-16	614.7
E12000001	North East	E06000005	Darlington	E06000005	Darlington	E02002566	Central Darlington	msoa	2021-12-16	360.3
E12000001	North East	E06000005	Darlington	E06000005	Darlington	E02002567	Albert Hill & Red Hall	msoa	2021-12-16	344.9
E12000001	North East	E06000005	Darlington	E06000005	Darlington	E02002568	College & Park West	msoa	2021-12-16	301.9
E12000001	North East	E06000005	Darlington	E06000005	Darlington	E02002569	Hummersknott	msoa	2021-12-16	243.6
E12000001	North East	E06000005	Darlington	E06000005	Darlington	E02002570	Bank Top	msoa	2021-12-16	361.4
E12000001	North East	E06000005	Darlington	E06000005	Darlington	E02002571	Firthmoor	msoa	2021-12-16	306.0
E12000001	North East	E06000005	Darlington	E06000005	Darlington	E02002572	Park East	msoa	2021-12-16	298.2
E12000001	North East	E06000005	Darlington	E06000005	Darlington	E02002573	Middleton & Hurworth	msoa	2021-12-16	471.4
E12000001	North East	E06000047	County Durham	E06000047	County Durham	E02004290	Ouston & Beamish	msoa	2021-12-16	412.6
E12000001	North East	E06000047	County Durham	E06000047	County Durham	E02004291	Pelton & Perkinsville	msoa	2021-12-16	358.9
E12000001	North East	E06000047	County Durham	E06000047	County Durham	E02004292	Chester-le-Street North	msoa	2021-12-16	429.0
E12000001	North East	E06000047	County Durham	E06000047	County Durham	E02004293	Chester-le-Street Town & Pelton Fell	msoa	2021-12-16	393.4
E12000001	North East	E06000047	County Durham	E06000047	County Durham	E02004294	Chester-le-Street South & East	msoa	2021-12-16	374.3
E12000001	North East	E06000047	County Durham	E06000047	County Durham	E02004295	Great Lumley & Bournmoor	msoa	2021-12-16	467.0
E12000001	North East	E06000047	County Durham	E06000047	County Durham	E02004296	Sacriston	msoa	2021-12-16	549.8
E12000001	North East	E06000047	County Durham	E06000047	County Durham	E02004297	Burnopfield	msoa	2021-12-16	629.9
E12000001	North East	E06000047	County Durham	E06000047	County Durham	E02004298	Benfieldside, Hamsterley & Medomsley	msoa	2021-12-16	267.8
E12000001	North East	E06000047	County Durham	E06000047	County Durham	E02004299	Stanley North & East	msoa	2021-12-16	238.2
E12000001	North East	E06000047	County Durham	E06000047	County Durham	E02004300	Catchgate & Dipton	msoa	2021-12-16	139.3
E12000001	North East	E06000047	County Durham	E06000047	County Durham	E02004301	Stanley South	msoa	2021-12-16	344.4
E12000001	North East	E06000047	County Durham	E06000047	County Durham	E02004302	Stanley West & Annfield Plain	msoa	2021-12-16	341.7
E12000001	North East	E06000047	County Durham	E06000047	County Durham	E02004303	Consett	msoa	2021-12-16	258.5
E12000001	North East	E06000047	County Durham	E06000047	County Durham	E02004304	Delves Lane & Leadgate	msoa	2021-12-16	365.7
E12000001	North East	E06000047	County Durham	E06000047	County Durham	E02004305	Bridgehill, Castleside & Harehope Hill	msoa	2021-12-16	432.2
E12000001	North East	E06000047	County Durham	E06000047	County Durham	E02004306	Lanchester	msoa	2021-12-16	298.9
E12000001	North East	E06000047	County Durham	E06000047	County Durham	E02004307	Langley Park & Satley	msoa	2021-12-16	777.0
E12000001	North East	E06000047	County Durham	E06000047	County Durham	E02004308	Newton Hall & Brasside	msoa	2021-12-16	663.1
E12000001	North East	E06000047	County Durham	E06000047	County Durham	E02004309	Pity Me & Framwellgate Moor	msoa	2021-12-16	635.4
E12000001	North East	E06000047	County Durham	E06000047	County Durham	E02004310	Bearpark & Witton Gilbert	msoa	2021-12-16	506.3
E12000001	North East	E06000047	County Durham	E06000047	County Durham	E02004311	Sherburn & West Rainton	msoa	2021-12-16	361.3
E12000001	North East	E06000047	County Durham	E06000047	County Durham	E02004312	Belmont & Carrville	msoa	2021-12-16	430.7
E12000001	North East	E06000047	County Durham	E06000047	County Durham	E02004313	Gilesgate & Old Durham	msoa	2021-12-16	518.3
E12000001	North East	E06000047	County Durham	E06000047	County Durham	E02004314	Durham City	msoa	2021-12-16	843.9
E12000001	North East	E06000047	County Durham	E06000047	County Durham	E02004315	Aykley Heads, Neville's Cross & Langley Moor	msoa	2021-12-16	625.7
E12000001	North East	E06000047	County Durham	E06000047	County Durham	E02004316	Esh Winning & Ushaw Moor	msoa	2021-12-16	861.7
E12000001	North East	E06000047	County Durham	E06000047	County Durham	E02004317	Brandon & Brancepeth	msoa	2021-12-16	424.2
E12000001	North East	E06000047	County Durham	E06000047	County Durham	E02004318	High Shincliffe & Bowburn	msoa	2021-12-16	434.7
E12000001	North East	E06000047	County Durham	E06000047	County Durham	E02004319	Coxhoe & Quarrington Hill	msoa	2021-12-16	348.2
E12000001	North East	E06000047	County Durham	E06000047	County Durham	E02004320	Seaham Northlea & Westlea	msoa	2021-12-16	415.2
E12000001	North East	E06000047	County Durham	E06000047	County Durham	E02004321	Seaham Central & South	msoa	2021-12-16	270.6
E12000001	North East	E06000047	County Durham	E06000047	County Durham	E02004322	Murton North & Parkside	msoa	2021-12-16	335.7
E12000001	North East	E06000047	County Durham	E06000047	County Durham	E02004323	South Murton & South Hetton	msoa	2021-12-16	487.4
E12000001	North East	E06000047	County Durham	E06000047	County Durham	E02004324	Easington & Hawthorn	msoa	2021-12-16	640.1
E12000001	North East	E06000047	County Durham	E06000047	County Durham	E02004325	Peterlee East	msoa	2021-12-16	492.2
E12000001	North East	E06000047	County Durham	E06000047	County Durham	E02004326	Shotton & Haswell	msoa	2021-12-16	231.7
E12000001	North East	E06000047	County Durham	E06000047	County Durham	E02004327	Horden	msoa	2021-12-16	310.1
E12000001	North East	E06000047	County Durham	E06000047	County Durham	E02004328	Peterlee West	msoa	2021-12-16	261.8
E12000001	North East	E06000047	County Durham	E06000047	County Durham	E02004329	Peterlee South	msoa	2021-12-16	235.3
E12000001	North East	E06000047	County Durham	E06000047	County Durham	E02004330	Blackhall	msoa	2021-12-16	419.9
E12000001	North East	E06000047	County Durham	E06000047	County Durham	E02004331	Thornley & Wheatley Hill	msoa	2021-12-16	368.6
E12000001	North East	E06000047	County Durham	E06000047	County Durham	E02004332	Wingate & Castle Eden	msoa	2021-12-16	226.8
E12000001	North East	E06000047	County Durham	E06000047	County Durham	E02004333	Tudhoe Grange	msoa	2021-12-16	349.3
E12000001	North East	E06000047	County Durham	E06000047	County Durham	E02004334	Trimdon & Fishburn	msoa	2021-12-16	277.5
E12000001	North East	E06000047	County Durham	E06000047	County Durham	E02004335	Spennymoor East & Ferryhill West	msoa	2021-12-16	344.0
E12000001	North East	E06000047	County Durham	E06000047	County Durham	E02004336	Ferryhill East & Cornforth	msoa	2021-12-16	316.6
E12000001	North East	E06000047	County Durham	E06000047	County Durham	E02004337	Spennymoor West	msoa	2021-12-16	570.6
E12000001	North East	E06000047	County Durham	E06000047	County Durham	E02004338	Chilton	msoa	2021-12-16	507.4
E12000001	North East	E06000047	County Durham	E06000047	County Durham	E02004339	Sedgefield & Bishop Middleham	msoa	2021-12-16	549.9
E12000001	North East	E06000047	County Durham	E06000047	County Durham	E02004340	Shildon	msoa	2021-12-16	508.3
E12000001	North East	E06000047	County Durham	E06000047	County Durham	E02004341	Newton Aycliffe North	msoa	2021-12-16	1007.8
E12000001	North East	E06000047	County Durham	E06000047	County Durham	E02004342	Newton Aycliffe West	msoa	2021-12-16	822.4
E12000001	North East	E06000047	County Durham	E06000047	County Durham	E02004343	Newton Aycliffe East	msoa	2021-12-16	656.6
E12000001	North East	E06000047	County Durham	E06000047	County Durham	E02004344	Newton Aycliffe South	msoa	2021-12-16	812.8
E12000001	North East	E06000047	County Durham	E06000047	County Durham	E02004345	Evenwood, Cockfield & Staindrop	msoa	2021-12-16	516.0
E12000001	North East	E06000047	County Durham	E06000047	County Durham	E02004346	Upper Teesdale	msoa	2021-12-16	251.4
E12000001	North East	E06000047	County Durham	E06000047	County Durham	E02004347	Barnard Castle	msoa	2021-12-16	601.3
E12000001	North East	E06000047	County Durham	E06000047	County Durham	E02004348	Stanhope & Weardale	msoa	2021-12-16	288.2
E12000001	North East	E06000047	County Durham	E06000047	County Durham	E02004349	Crook North & Tow Law	msoa	2021-12-16	581.3
E12000001	North East	E06000047	County Durham	E06000047	County Durham	E02004350	Crook South	msoa	2021-12-16	526.8
E12000001	North East	E06000047	County Durham	E06000047	County Durham	E02004351	Coundon North	msoa	2021-12-16	506.0
E12000001	North East	E06000047	County Durham	E06000047	County Durham	E02004352	Bishop Auckland North & Coundon Grange	msoa	2021-12-16	696.7
E12000001	North East	E06000047	County Durham	E06000047	County Durham	E02004353	Bishop Auckland Central & West	msoa	2021-12-16	495.1
E12000001	North East	E06000047	County Durham	E06000047	County Durham	E02004354	Saint Helen Auckland & West Auckland	msoa	2021-12-16	458.0
E12000001	North East	E06000047	County Durham	E06000047	County Durham	E02004355	Bishop Auckland South	msoa	2021-12-16	453.9
E12000001	North East	E06000057	Northumberland	E06000057	Northumberland	E02005702	Longhoughton & Alnmouth	msoa	2021-12-16	520.2
E12000001	North East	E06000057	Northumberland	E06000057	Northumberland	E02005703	Alnwick	msoa	2021-12-16	132.5
E12000001	North East	E06000057	Northumberland	E06000057	Northumberland	E02005704	Amble, Shilbottle & Swarland	msoa	2021-12-16	424.8
E12000001	North East	E06000057	Northumberland	E06000057	Northumberland	E02005705	Rothbury & Longframlington	msoa	2021-12-16	455.6
E12000001	North East	E06000057	Northumberland	E06000057	Northumberland	E02005706	Berwick-upon-Tweed Town	msoa	2021-12-16	199.7
E12000001	North East	E06000057	Northumberland	E06000057	Northumberland	E02005707	Berwick-upon-Tweed West & Holy Island	msoa	2021-12-16	292.8
E12000001	North East	E06000057	Northumberland	E06000057	Northumberland	E02005708	Seahouses, Belford & Wooler	msoa	2021-12-16	258.7
E12000001	North East	E06000057	Northumberland	E06000057	Northumberland	E02005709	Blyth Cowpen	msoa	2021-12-16	240.8
E12000001	North East	E06000057	Northumberland	E06000057	Northumberland	E02005710	Blyth Town	msoa	2021-12-16	338.7
E12000001	North East	E06000057	Northumberland	E06000057	Northumberland	E02005711	Blyth Isabella	msoa	2021-12-16	245.0
E12000001	North East	E06000057	Northumberland	E06000057	Northumberland	E02005712	Blyth Newsham	msoa	2021-12-16	389.4
E12000001	North East	E06000057	Northumberland	E06000057	Northumberland	E02005713	Blyth South	msoa	2021-12-16	420.2
E12000001	North East	E06000057	Northumberland	E06000057	Northumberland	E02005714	North Cramlington	msoa	2021-12-16	797.5
E12000001	North East	E06000057	Northumberland	E06000057	Northumberland	E02005715	Cramlington Town & Beaconhill	msoa	2021-12-16	635.2
E12000001	North East	E06000057	Northumberland	E06000057	Northumberland	E02005716	East Cramlington & Parkside	msoa	2021-12-16	647.0
E12000001	North East	E06000057	Northumberland	E06000057	Northumberland	E02005717	Holywell & Hartley	msoa	2021-12-16	345.7
E12000001	North East	E06000057	Northumberland	E06000057	Northumberland	E02005718	Cramlington South	msoa	2021-12-16	707.4
E12000001	North East	E06000057	Northumberland	E06000057	Northumberland	E02005719	Seaton Delaval & Seghill	msoa	2021-12-16	281.9
E12000001	North East	E06000057	Northumberland	E06000057	Northumberland	E02005720	Widdrington, Lynemouth & Hadston	msoa	2021-12-16	391.3
E12000001	North East	E06000057	Northumberland	E06000057	Northumberland	E02005721	Morpeth North & Pegswood	msoa	2021-12-16	774.2
E12000001	North East	E06000057	Northumberland	E06000057	Northumberland	E02005722	Longhorsley, Hepscott & Capheaton	msoa	2021-12-16	961.0
E12000001	North East	E06000057	Northumberland	E06000057	Northumberland	E02005723	Morpeth Central & East	msoa	2021-12-16	406.6
E12000001	North East	E06000057	Northumberland	E06000057	Northumberland	E02005724	Morpeth South & West	msoa	2021-12-16	551.3
E12000001	North East	E06000057	Northumberland	E06000057	Northumberland	E02005725	Ponteland	msoa	2021-12-16	1010.4
E12000001	North East	E06000057	Northumberland	E06000057	Northumberland	E02005726	Darras Hall, Stamfordham & Heddon	msoa	2021-12-16	751.5
E12000001	North East	E06000057	Northumberland	E06000057	Northumberland	E02005727	Bellingham, Otterburn & Redesdale	msoa	2021-12-16	444.7
E12000001	North East	E06000057	Northumberland	E06000057	Northumberland	E02005728	Haltwhistle & Bardon Mill	msoa	2021-12-16	186.1
E12000001	North East	E06000057	Northumberland	E06000057	Northumberland	E02005729	Wylam & Ovingham	msoa	2021-12-16	558.3
E12000001	North East	E06000057	Northumberland	E06000057	Northumberland	E02005730	Hexham & Acomb	msoa	2021-12-16	452.6
E12000001	North East	E06000057	Northumberland	E06000057	Northumberland	E02005731	Prudhoe	msoa	2021-12-16	550.1
E12000001	North East	E06000057	Northumberland	E06000057	Northumberland	E02005732	Stocksfield, Riding Mill & Corbridge	msoa	2021-12-16	1038.3
E12000001	North East	E06000057	Northumberland	E06000057	Northumberland	E02005733	Haydon Bridge & Allendale	msoa	2021-12-16	386.4
E12000001	North East	E06000057	Northumberland	E06000057	Northumberland	E02005734	Newbiggin	msoa	2021-12-16	231.6
E12000001	North East	E06000057	Northumberland	E06000057	Northumberland	E02005735	Ashington Hirst	msoa	2021-12-16	423.9
E12000001	North East	E06000057	Northumberland	E06000057	Northumberland	E02005736	Ashington East	msoa	2021-12-16	603.5
E12000001	North East	E06000057	Northumberland	E06000057	Northumberland	E02005737	Ashington West	msoa	2021-12-16	474.1
E12000001	North East	E06000057	Northumberland	E06000057	Northumberland	E02005738	Ashington South	msoa	2021-12-16	489.4
E12000001	North East	E06000057	Northumberland	E06000057	Northumberland	E02005739	Guide Post & Stakeford	msoa	2021-12-16	613.4
E12000001	North East	E06000057	Northumberland	E06000057	Northumberland	E02005740	Bedlington Station & Sleekburn	msoa	2021-12-16	445.8
E12000001	North East	E06000057	Northumberland	E06000057	Northumberland	E02005741	Bedlington Town	msoa	2021-12-16	280.2
E12000001	North East	E06000002	Middlesbrough	E06000002	Middlesbrough	E02006811	Nunthorpe & Marton East	msoa	2021-12-16	398.8
E12000001	North East	E06000003	Redcar and Cleveland	E06000003	Redcar and Cleveland	E02006812	Ormesby	msoa	2021-12-16	463.5
E12000001	North East	E08000037	Gateshead	E08000037	Gateshead	E02006841	Gateshead Town	msoa	2021-12-16	232.8
E12000001	North East	E08000037	Gateshead	E08000037	Gateshead	E02006842	Gateshead South	msoa	2021-12-16	477.3
E12000001	North East	E08000021	Newcastle upon Tyne	E08000021	Newcastle upon Tyne	E02006893	Westerhope	msoa	2021-12-16	707.4
E12000001	North East	E06000001	Hartlepool	E06000001	Hartlepool	E02006909	The Fens, Elwick & Hart	msoa	2021-12-16	371.4
E12000001	North East	E06000003	Redcar and Cleveland	E06000003	Redcar and Cleveland	E02006910	South Bank & Teesville	msoa	2021-12-16	532.1
E12000001	North East	E08000037	Gateshead	E08000037	Gateshead	E02001682	Ryton	msoa	2021-12-09	439.6
E12000001	North East	E08000037	Gateshead	E08000037	Gateshead	E02001683	Crawcrook & Greenside	msoa	2021-12-09	473.0
E12000001	North East	E08000037	Gateshead	E08000037	Gateshead	E02001684	Pelaw, Felling Shore & Bill Quay	msoa	2021-12-09	311.6
E12000001	North East	E08000037	Gateshead	E08000037	Gateshead	E02001685	Blaydon South	msoa	2021-12-09	518.2
E12000001	North East	E08000037	Gateshead	E08000037	Gateshead	E02001686	Blaydon North & Winlaton Mill	msoa	2021-12-09	480.6
E12000001	North East	E08000037	Gateshead	E08000037	Gateshead	E02001688	Dunston & Teams	msoa	2021-12-09	304.5
E12000001	North East	E08000037	Gateshead	E08000037	Gateshead	E02001689	Bensham North	msoa	2021-12-09	371.2
E12000001	North East	E08000037	Gateshead	E08000037	Gateshead	E02001690	Swalwell	msoa	2021-12-09	344.7
E12000001	North East	E08000037	Gateshead	E08000037	Gateshead	E02001691	Bensham South & Saltwell	msoa	2021-12-09	495.6
E12000001	North East	E08000037	Gateshead	E08000037	Gateshead	E02001692	Mount Pleasant & Deckham East	msoa	2021-12-09	404.3
E12000001	North East	E08000037	Gateshead	E08000037	Gateshead	E02001693	Felling South	msoa	2021-12-09	252.8
E12000001	North East	E08000037	Gateshead	E08000037	Gateshead	E02001694	Dunston Hill	msoa	2021-12-09	309.2
E12000001	North East	E08000037	Gateshead	E08000037	Gateshead	E02001695	Wardley	msoa	2021-12-09	279.1
E12000001	North East	E08000037	Gateshead	E08000037	Gateshead	E02001696	Heworth	msoa	2021-12-09	427.7
E12000001	North East	E08000037	Gateshead	E08000037	Gateshead	E02001697	Low Fell East	msoa	2021-12-09	582.8
E12000001	North East	E08000037	Gateshead	E08000037	Gateshead	E02001698	Whickham	msoa	2021-12-09	556.5
E12000001	North East	E08000037	Gateshead	E08000037	Gateshead	E02001699	Windy Nook & Whitehills	msoa	2021-12-09	297.1
E12000001	North East	E08000037	Gateshead	E08000037	Gateshead	E02001700	Sunniside & Lobley Hill	msoa	2021-12-09	341.8
E12000001	North East	E08000037	Gateshead	E08000037	Gateshead	E02001701	Low Fell West	msoa	2021-12-09	590.1
E12000001	North East	E08000037	Gateshead	E08000037	Gateshead	E02001702	Beacon Lough & Wrekenton	msoa	2021-12-09	341.7
E12000001	North East	E08000037	Gateshead	E08000037	Gateshead	E02001703	Rowlands Gill & Lockhaugh	msoa	2021-12-09	604.8
E12000001	North East	E08000037	Gateshead	E08000037	Gateshead	E02001704	Easedale Gardens	msoa	2021-12-09	397.2
E12000001	North East	E08000037	Gateshead	E08000037	Gateshead	E02001705	Chopwell & High Spen	msoa	2021-12-09	320.3
E12000001	North East	E08000037	Gateshead	E08000037	Gateshead	E02001706	Birtley North & Kibblesworth	msoa	2021-12-09	604.3
E12000001	North East	E08000037	Gateshead	E08000037	Gateshead	E02001707	Birtley South	msoa	2021-12-09	236.7
E12000001	North East	E08000021	Newcastle upon Tyne	E08000021	Newcastle upon Tyne	E02001708	Kingston Park & Dinnington	msoa	2021-12-09	1026.9
E12000001	North East	E08000021	Newcastle upon Tyne	E08000021	Newcastle upon Tyne	E02001709	North Gosforth	msoa	2021-12-09	755.6
E12000001	North East	E08000021	Newcastle upon Tyne	E08000021	Newcastle upon Tyne	E02001710	Fawdon South	msoa	2021-12-09	508.4
E12000001	North East	E08000021	Newcastle upon Tyne	E08000021	Newcastle upon Tyne	E02001711	Woolsington & Airport	msoa	2021-12-09	591.2
E12000001	North East	E08000021	Newcastle upon Tyne	E08000021	Newcastle upon Tyne	E02001712	South Gosforth	msoa	2021-12-09	554.8
E12000001	North East	E08000021	Newcastle upon Tyne	E08000021	Newcastle upon Tyne	E02001713	Coxlodge & West Gosforth	msoa	2021-12-09	414.0
E12000001	North East	E08000021	Newcastle upon Tyne	E08000021	Newcastle upon Tyne	E02001714	High Heaton	msoa	2021-12-09	281.6
E12000001	North East	E08000021	Newcastle upon Tyne	E08000021	Newcastle upon Tyne	E02001715	Kenton	msoa	2021-12-09	425.5
E12000001	North East	E08000021	Newcastle upon Tyne	E08000021	Newcastle upon Tyne	E02001718	Blakelaw	msoa	2021-12-09	259.1
E12000001	North East	E08000021	Newcastle upon Tyne	E08000021	Newcastle upon Tyne	E02001719	North Heaton	msoa	2021-12-09	175.4
E12000001	North East	E08000021	Newcastle upon Tyne	E08000021	Newcastle upon Tyne	E02001720	North Jesmond	msoa	2021-12-09	169.7
E12000001	North East	E08000021	Newcastle upon Tyne	E08000021	Newcastle upon Tyne	E02001721	Throckley & Newburn	msoa	2021-12-09	395.3
E12000001	North East	E08000021	Newcastle upon Tyne	E08000021	Newcastle upon Tyne	E02001722	Denton	msoa	2021-12-09	512.3
E12000001	North East	E08000021	Newcastle upon Tyne	E08000021	Newcastle upon Tyne	E02001723	Cowgate	msoa	2021-12-09	237.3
E12000001	North East	E08000021	Newcastle upon Tyne	E08000021	Newcastle upon Tyne	E02001724	South Jesmond & Sandyford	msoa	2021-12-09	335.1
E12000001	North East	E08000021	Newcastle upon Tyne	E08000021	Newcastle upon Tyne	E02001725	Heaton South	msoa	2021-12-09	333.5
E12000001	North East	E08000021	Newcastle upon Tyne	E08000021	Newcastle upon Tyne	E02001726	Fenham	msoa	2021-12-09	426.5
E12000001	North East	E08000021	Newcastle upon Tyne	E08000021	Newcastle upon Tyne	E02001727	Walkergate	msoa	2021-12-09	778.1
E12000001	North East	E08000021	Newcastle upon Tyne	E08000021	Newcastle upon Tyne	E02001728	Lemington	msoa	2021-12-09	335.7
E12000001	North East	E08000021	Newcastle upon Tyne	E08000021	Newcastle upon Tyne	E02001729	Nunsmoor	msoa	2021-12-09	242.2
E12000001	North East	E08000021	Newcastle upon Tyne	E08000021	Newcastle upon Tyne	E02001730	Shieldfield & Heaton Park	msoa	2021-12-09	217.0
E12000001	North East	E08000021	Newcastle upon Tyne	E08000021	Newcastle upon Tyne	E02001731	City Centre & Arthur's Hill	msoa	2021-12-09	171.0
E12000001	North East	E08000021	Newcastle upon Tyne	E08000021	Newcastle upon Tyne	E02001732	Scotswood	msoa	2021-12-09	489.1
E12000001	North East	E08000021	Newcastle upon Tyne	E08000021	Newcastle upon Tyne	E02001733	Byker	msoa	2021-12-09	496.2
E12000001	North East	E08000021	Newcastle upon Tyne	E08000021	Newcastle upon Tyne	E02001734	Benwell	msoa	2021-12-09	423.9
E12000001	North East	E08000021	Newcastle upon Tyne	E08000021	Newcastle upon Tyne	E02001735	Walker North	msoa	2021-12-09	536.3
E12000001	North East	E08000021	Newcastle upon Tyne	E08000021	Newcastle upon Tyne	E02001736	Elswick	msoa	2021-12-09	216.3
E12000001	North East	E08000021	Newcastle upon Tyne	E08000021	Newcastle upon Tyne	E02001737	Walker South	msoa	2021-12-09	443.3
E12000001	North East	E08000022	North Tyneside	E08000022	North Tyneside	E02001738	Whitley Bay North	msoa	2021-12-09	494.3
E12000001	North East	E08000022	North Tyneside	E08000022	North Tyneside	E02001739	Fordley	msoa	2021-12-09	572.1
E12000001	North East	E08000022	North Tyneside	E08000022	North Tyneside	E02001740	Whitley Sands	msoa	2021-12-09	513.4
E12000001	North East	E08000022	North Tyneside	E08000022	North Tyneside	E02001741	Wideopen & Seaton Burn	msoa	2021-12-09	515.9
E12000001	North East	E08000022	North Tyneside	E08000022	North Tyneside	E02001742	West Monkseaton	msoa	2021-12-09	410.2
E12000001	North East	E08000022	North Tyneside	E08000022	North Tyneside	E02001743	Whitley Bay Promenade	msoa	2021-12-09	549.6
E12000001	North East	E08000022	North Tyneside	E08000022	North Tyneside	E02001744	Shiremoor North & South Wellfield	msoa	2021-12-09	325.1
E12000001	North East	E08000022	North Tyneside	E08000022	North Tyneside	E02001745	Killingworth West & Camperdown	msoa	2021-12-09	330.8
E12000001	North East	E08000022	North Tyneside	E08000022	North Tyneside	E02001746	Monkseaton	msoa	2021-12-09	519.1
E12000001	North East	E08000022	North Tyneside	E08000022	North Tyneside	E02001747	Cullercoats	msoa	2021-12-09	621.9
E12000001	North East	E08000022	North Tyneside	E08000022	North Tyneside	E02001748	Shiremoor South & West Allotment	msoa	2021-12-09	422.5
E12000001	North East	E08000022	North Tyneside	E08000022	North Tyneside	E02001749	Killingworth East	msoa	2021-12-09	455.5
E12000001	North East	E08000022	North Tyneside	E08000022	North Tyneside	E02001750	Preston Grange	msoa	2021-12-09	406.0
E12000001	North East	E08000022	North Tyneside	E08000022	North Tyneside	E02001751	Forest Hall & West Moor	msoa	2021-12-09	363.2
E12000001	North East	E08000022	North Tyneside	E08000022	North Tyneside	E02001752	New York	msoa	2021-12-09	329.0
E12000001	North East	E08000022	North Tyneside	E08000022	North Tyneside	E02001753	Tynemouth Priory	msoa	2021-12-09	605.4
E12000001	North East	E08000022	North Tyneside	E08000022	North Tyneside	E02001754	Tynemouth West	msoa	2021-12-09	343.5
E12000001	North East	E08000022	North Tyneside	E08000022	North Tyneside	E02001755	Holystone & Benton	msoa	2021-12-09	414.7
E12000001	North East	E08000022	North Tyneside	E08000022	North Tyneside	E02001756	Longbenton	msoa	2021-12-09	479.6
E12000001	North East	E08000022	North Tyneside	E08000022	North Tyneside	E02001757	Preston Billy Mill	msoa	2021-12-09	552.4
E12000001	North East	E08000022	North Tyneside	E08000022	North Tyneside	E02001758	Battle Hill East	msoa	2021-12-09	432.2
E12000001	North East	E08000022	North Tyneside	E08000022	North Tyneside	E02001759	North Shields	msoa	2021-12-09	465.0
E12000001	North East	E08000022	North Tyneside	E08000022	North Tyneside	E02001760	Chirton	msoa	2021-12-09	417.7
E12000001	North East	E08000022	North Tyneside	E08000022	North Tyneside	E02001761	Battle Hill West	msoa	2021-12-09	463.5
E12000001	North East	E08000022	North Tyneside	E08000022	North Tyneside	E02001762	East Benton	msoa	2021-12-09	653.9
E12000001	North East	E08000022	North Tyneside	E08000022	North Tyneside	E02001763	Howdon	msoa	2021-12-09	357.8
E12000001	North East	E08000022	North Tyneside	E08000022	North Tyneside	E02001764	Percy Main	msoa	2021-12-09	496.8
E12000001	North East	E08000022	North Tyneside	E08000022	North Tyneside	E02001765	Willington Quay	msoa	2021-12-09	333.1
E12000001	North East	E08000022	North Tyneside	E08000022	North Tyneside	E02001766	Wallsend East	msoa	2021-12-09	267.7
E12000001	North East	E08000022	North Tyneside	E08000022	North Tyneside	E02001767	Wallsend West	msoa	2021-12-09	472.6
E12000001	North East	E08000023	South Tyneside	E08000023	South Tyneside	E02001768	South Shields East	msoa	2021-12-09	398.6
E12000001	North East	E08000023	South Tyneside	E08000023	South Tyneside	E02001769	South Shields West	msoa	2021-12-09	216.6
E12000001	North East	E08000023	South Tyneside	E08000023	South Tyneside	E02001770	Westoe	msoa	2021-12-09	167.6
E12000001	North East	E08000023	South Tyneside	E08000023	South Tyneside	E02001771	Horsley Hill	msoa	2021-12-09	349.5
E12000001	North East	E08000023	South Tyneside	E08000023	South Tyneside	E02001772	West Park	msoa	2021-12-09	164.7
E12000001	North East	E08000023	South Tyneside	E08000023	South Tyneside	E02001773	Harton West	msoa	2021-12-09	284.6
E12000001	North East	E08000023	South Tyneside	E08000023	South Tyneside	E02001774	Jarrow Town	msoa	2021-12-09	305.5
E12000001	North East	E08000023	South Tyneside	E08000023	South Tyneside	E02001775	Harton East	msoa	2021-12-09	327.3
E12000001	North East	E08000023	South Tyneside	E08000023	South Tyneside	E02001776	Hebburn North	msoa	2021-12-09	373.4
E12000001	North East	E08000023	South Tyneside	E08000023	South Tyneside	E02001777	Hebburn West	msoa	2021-12-09	438.7
E12000001	North East	E08000023	South Tyneside	E08000023	South Tyneside	E02001778	West Harton	msoa	2021-12-09	371.6
E12000001	North East	E08000023	South Tyneside	E08000023	South Tyneside	E02001779	Simonside	msoa	2021-12-09	144.2
E12000001	North East	E08000023	South Tyneside	E08000023	South Tyneside	E02001780	Cleadon Park	msoa	2021-12-09	250.3
E12000001	North East	E08000023	South Tyneside	E08000023	South Tyneside	E02001781	Brockley Whins	msoa	2021-12-09	557.6
E12000001	North East	E08000023	South Tyneside	E08000023	South Tyneside	E02001782	Hebburn South	msoa	2021-12-09	338.1
E12000001	North East	E08000023	South Tyneside	E08000023	South Tyneside	E02001783	Biddick Hill	msoa	2021-12-09	430.3
E12000001	North East	E08000023	South Tyneside	E08000023	South Tyneside	E02001784	Primrose	msoa	2021-12-09	227.7
E12000001	North East	E08000023	South Tyneside	E08000023	South Tyneside	E02001785	Whitburn & Marsden	msoa	2021-12-09	257.1
E12000001	North East	E08000023	South Tyneside	E08000023	South Tyneside	E02001786	Whiteleas	msoa	2021-12-09	176.8
E12000001	North East	E08000023	South Tyneside	E08000023	South Tyneside	E02001787	Fellgate & Hedworth	msoa	2021-12-09	221.9
E12000001	North East	E08000023	South Tyneside	E08000023	South Tyneside	E02001788	Boldon Colliery	msoa	2021-12-09	220.0
E12000001	North East	E08000023	South Tyneside	E08000023	South Tyneside	E02001789	Cleadon & East Boldon	msoa	2021-12-09	454.7
E12000001	North East	E08000023	South Tyneside	E08000023	South Tyneside	E02001790	West Boldon	msoa	2021-12-09	276.9
E12000001	North East	E08000024	Sunderland	E08000024	Sunderland	E02001791	Fulwell	msoa	2021-12-09	235.8
E12000001	North East	E08000024	Sunderland	E08000024	Sunderland	E02001792	Seaburn	msoa	2021-12-09	211.4
E12000001	North East	E08000024	Sunderland	E08000024	Sunderland	E02001793	Town End Farm	msoa	2021-12-09	497.5
E12000001	North East	E08000024	Sunderland	E08000024	Sunderland	E02001794	Hylton Red House & Marley Pots	msoa	2021-12-09	343.1
E12000001	North East	E08000024	Sunderland	E08000024	Sunderland	E02001795	Southwick	msoa	2021-12-09	228.3
E12000001	North East	E08000024	Sunderland	E08000024	Sunderland	E02001796	Monkwearmouth	msoa	2021-12-09	156.3
E12000001	North East	E08000024	Sunderland	E08000024	Sunderland	E02001797	Springwell & Usworth	msoa	2021-12-09	345.9
E12000001	North East	E08000024	Sunderland	E08000024	Sunderland	E02001798	North Hylton	msoa	2021-12-09	315.6
E12000001	North East	E08000024	Sunderland	E08000024	Sunderland	E02001799	Concord and Sulgrave	msoa	2021-12-09	247.9
E12000001	North East	E08000024	Sunderland	E08000024	Sunderland	E02001800	Albany and Blackfell	msoa	2021-12-09	221.5
E12000001	North East	E08000024	Sunderland	E08000024	Sunderland	E02001801	Millfield	msoa	2021-12-09	248.0
E12000001	North East	E08000024	Sunderland	E08000024	Sunderland	E02001802	Pallion North	msoa	2021-12-09	229.6
E12000001	North East	E08000024	Sunderland	E08000024	Sunderland	E02001803	Sunderland Central & Deptford	msoa	2021-12-09	213.5
E12000001	North East	E08000024	Sunderland	E08000024	Sunderland	E02001804	South Hylton	msoa	2021-12-09	152.3
E12000001	North East	E08000024	Sunderland	E08000024	Sunderland	E02001805	Pallion South & High Barnes	msoa	2021-12-09	226.4
E12000001	North East	E08000024	Sunderland	E08000024	Sunderland	E02001806	Hendon & Docks	msoa	2021-12-09	295.4
E12000001	North East	E08000024	Sunderland	E08000024	Sunderland	E02001807	Columbia, Barmston & Teal Farm	msoa	2021-12-09	440.7
E12000001	North East	E08000024	Sunderland	E08000024	Sunderland	E02001808	Barnes Park	msoa	2021-12-09	49.4
E12000001	North East	E08000024	Sunderland	E08000024	Sunderland	E02001809	Washington Town Centre & Biddick	msoa	2021-12-09	434.4
E12000001	North East	E08000024	Sunderland	E08000024	Sunderland	E02001810	Oxclose and Lambton	msoa	2021-12-09	238.2
E12000001	North East	E08000024	Sunderland	E08000024	Sunderland	E02001811	Pennywell and Grindon	msoa	2021-12-09	250.4
E12000001	North East	E08000024	Sunderland	E08000024	Sunderland	E02001812	Hill View & Tunstall	msoa	2021-12-09	338.0
E12000001	North East	E08000024	Sunderland	E08000024	Sunderland	E02001813	Thorney Close & Plains Farm	msoa	2021-12-09	274.0
E12000001	North East	E08000024	Sunderland	E08000024	Sunderland	E02001814	Grangetown	msoa	2021-12-09	439.7
E12000001	North East	E08000024	Sunderland	E08000024	Sunderland	E02001815	Harraton, Rickleton & Fatfield	msoa	2021-12-09	253.3
E12000001	North East	E08000024	Sunderland	E08000024	Sunderland	E02001816	Lakeside & Farrington	msoa	2021-12-09	235.2
E12000001	North East	E08000024	Sunderland	E08000024	Sunderland	E02001817	Silksworth	msoa	2021-12-09	408.2
E12000001	North East	E08000024	Sunderland	E08000024	Sunderland	E02001818	Ryhope	msoa	2021-12-09	416.9
E12000001	North East	E08000024	Sunderland	E08000024	Sunderland	E02001819	Herrington & Doxford	msoa	2021-12-09	165.2
E12000001	North East	E08000024	Sunderland	E08000024	Sunderland	E02001820	Shiney Row	msoa	2021-12-09	409.4
E12000001	North East	E08000024	Sunderland	E08000024	Sunderland	E02001821	Hall Farm	msoa	2021-12-09	233.6
E12000001	North East	E08000024	Sunderland	E08000024	Sunderland	E02001822	Newbottle & Penshaw	msoa	2021-12-09	344.6
E12000001	North East	E08000024	Sunderland	E08000024	Sunderland	E02001823	Houghton West	msoa	2021-12-09	586.4
E12000001	North East	E08000024	Sunderland	E08000024	Sunderland	E02001824	Houghton Town	msoa	2021-12-09	393.6
E12000001	North East	E08000024	Sunderland	E08000024	Sunderland	E02001825	Hetton-le-Hole North	msoa	2021-12-09	340.9
E12000001	North East	E08000024	Sunderland	E08000024	Sunderland	E02001826	Hetton-le-Hole South	msoa	2021-12-09	235.4
E12000001	North East	E06000001	Hartlepool	E06000001	Hartlepool	E02002483	Clavering	msoa	2021-12-09	348.4
E12000001	North East	E06000001	Hartlepool	E06000001	Hartlepool	E02002484	Headland & West View	msoa	2021-12-09	239.5
E12000001	North East	E06000001	Hartlepool	E06000001	Hartlepool	E02002485	Jesmond	msoa	2021-12-09	281.7
E12000001	North East	E06000001	Hartlepool	E06000001	Hartlepool	E02002487	Harbour & Victoria	msoa	2021-12-09	173.9
E12000001	North East	E06000001	Hartlepool	E06000001	Hartlepool	E02002488	Wooler Road	msoa	2021-12-09	339.3
E12000001	North East	E06000001	Hartlepool	E06000001	Hartlepool	E02002489	Old Town & Grange	msoa	2021-12-09	209.5
E12000001	North East	E06000001	Hartlepool	E06000001	Hartlepool	E02002490	Foggy Furze	msoa	2021-12-09	275.0
E12000001	North East	E06000001	Hartlepool	E06000001	Hartlepool	E02002491	Rift House & Summerhill	msoa	2021-12-09	279.1
E12000001	North East	E06000001	Hartlepool	E06000001	Hartlepool	E02002492	Rossmere & Mill	msoa	2021-12-09	290.1
E12000001	North East	E06000001	Hartlepool	E06000001	Hartlepool	E02002493	Seaton Carew	msoa	2021-12-09	148.8
E12000001	North East	E06000001	Hartlepool	E06000001	Hartlepool	E02002494	Owton Manor	msoa	2021-12-09	178.8
E12000001	North East	E06000002	Middlesbrough	E06000002	Middlesbrough	E02002496	Middlesbrough Central	msoa	2021-12-09	133.7
E12000001	North East	E06000002	Middlesbrough	E06000002	Middlesbrough	E02002497	North Ormesby & Brambles	msoa	2021-12-09	289.5
E12000001	North East	E06000002	Middlesbrough	E06000002	Middlesbrough	E02002498	Ayresome	msoa	2021-12-09	141.2
E12000001	North East	E06000002	Middlesbrough	E06000002	Middlesbrough	E02002499	Berwick Hills	msoa	2021-12-09	149.6
E12000001	North East	E06000002	Middlesbrough	E06000002	Middlesbrough	E02002500	Linthorpe East & Albert Park	msoa	2021-12-09	218.1
E12000001	North East	E06000002	Middlesbrough	E06000002	Middlesbrough	E02002501	Park Vale	msoa	2021-12-09	194.5
E12000001	North East	E06000002	Middlesbrough	E06000002	Middlesbrough	E02002502	Thorntree	msoa	2021-12-09	461.4
E12000001	North East	E06000002	Middlesbrough	E06000002	Middlesbrough	E02002503	Newport & Maze Park	msoa	2021-12-09	472.4
E12000001	North East	E06000002	Middlesbrough	E06000002	Middlesbrough	E02002504	Linthorpe West	msoa	2021-12-09	274.9
E12000001	North East	E06000002	Middlesbrough	E06000002	Middlesbrough	E02002505	Park End	msoa	2021-12-09	378.5
E12000001	North East	E06000002	Middlesbrough	E06000002	Middlesbrough	E02002506	Beechwood & James Cook	msoa	2021-12-09	143.7
E12000001	North East	E06000002	Middlesbrough	E06000002	Middlesbrough	E02002507	Acklam	msoa	2021-12-09	319.2
E12000001	North East	E06000002	Middlesbrough	E06000002	Middlesbrough	E02002508	Kader	msoa	2021-12-09	277.2
E12000001	North East	E06000002	Middlesbrough	E06000002	Middlesbrough	E02002509	Easterside	msoa	2021-12-09	188.1
E12000001	North East	E06000002	Middlesbrough	E06000002	Middlesbrough	E02002510	Trimdon	msoa	2021-12-09	460.9
E12000001	North East	E06000002	Middlesbrough	E06000002	Middlesbrough	E02002512	Marton West	msoa	2021-12-09	829.6
E12000001	North East	E06000002	Middlesbrough	E06000002	Middlesbrough	E02002513	Stainton & Hemlington	msoa	2021-12-09	342.0
E12000001	North East	E06000002	Middlesbrough	E06000002	Middlesbrough	E02002514	Coulby Newham	msoa	2021-12-09	352.7
E12000001	North East	E06000003	Redcar and Cleveland	E06000003	Redcar and Cleveland	E02002515	Redcar Town & Coatham	msoa	2021-12-09	233.6
E12000001	North East	E06000003	Redcar and Cleveland	E06000003	Redcar and Cleveland	E02002516	Redcar Lakes North	msoa	2021-12-09	599.0
E12000001	North East	E06000003	Redcar and Cleveland	E06000003	Redcar and Cleveland	E02002517	Dormanstown	msoa	2021-12-09	601.8
E12000001	North East	E06000003	Redcar and Cleveland	E06000003	Redcar and Cleveland	E02002518	Redcar East	msoa	2021-12-09	463.3
E12000001	North East	E06000003	Redcar and Cleveland	E06000003	Redcar and Cleveland	E02002519	Redcar Lakes South	msoa	2021-12-09	456.7
E12000001	North East	E06000003	Redcar and Cleveland	E06000003	Redcar and Cleveland	E02002520	Marske	msoa	2021-12-09	606.4
E12000001	North East	E06000003	Redcar and Cleveland	E06000003	Redcar and Cleveland	E02002521	Saltburn	msoa	2021-12-09	346.5
E12000001	North East	E06000003	Redcar and Cleveland	E06000003	Redcar and Cleveland	E02002523	Grangetown	msoa	2021-12-09	392.8
E12000001	North East	E06000003	Redcar and Cleveland	E06000003	Redcar and Cleveland	E02002524	Brotton	msoa	2021-12-09	586.5
E12000001	North East	E06000003	Redcar and Cleveland	E06000003	Redcar and Cleveland	E02002525	Eston	msoa	2021-12-09	210.3
E12000001	North East	E06000003	Redcar and Cleveland	E06000003	Redcar and Cleveland	E02002526	Skelton	msoa	2021-12-09	398.8
E12000001	North East	E06000003	Redcar and Cleveland	E06000003	Redcar and Cleveland	E02002527	Loftus & Skinningrove	msoa	2021-12-09	235.0
E12000001	North East	E06000003	Redcar and Cleveland	E06000003	Redcar and Cleveland	E02002529	Bankfields	msoa	2021-12-09	291.4
E12000001	North East	E06000003	Redcar and Cleveland	E06000003	Redcar and Cleveland	E02002530	Boosbeck, Lingdale & Easington	msoa	2021-12-09	235.9
E12000001	North East	E06000003	Redcar and Cleveland	E06000003	Redcar and Cleveland	E02002532	Guisborough North	msoa	2021-12-09	279.1
E12000001	North East	E06000003	Redcar and Cleveland	E06000003	Redcar and Cleveland	E02002533	Guisborough West	msoa	2021-12-09	252.8
E12000001	North East	E06000003	Redcar and Cleveland	E06000003	Redcar and Cleveland	E02002534	Guisborough Outer & Upleatham	msoa	2021-12-09	319.2
E12000001	North East	E06000004	Stockton-on-Tees	E06000004	Stockton-on-Tees	E02002535	Billingham North & Wolviston	msoa	2021-12-09	367.4
E12000001	North East	E06000004	Stockton-on-Tees	E06000004	Stockton-on-Tees	E02002536	Billingham Central	msoa	2021-12-09	257.0
E12000001	North East	E06000004	Stockton-on-Tees	E06000004	Stockton-on-Tees	E02002537	Billingham East & Haverton Hill	msoa	2021-12-09	338.0
E12000001	North East	E06000004	Stockton-on-Tees	E06000004	Stockton-on-Tees	E02002538	Billingham South	msoa	2021-12-09	224.8
E12000001	North East	E06000004	Stockton-on-Tees	E06000004	Stockton-on-Tees	E02002539	Billingham West, Stillington & Longnewton	msoa	2021-12-09	443.0
E12000001	North East	E06000004	Stockton-on-Tees	E06000004	Stockton-on-Tees	E02002540	Norton North	msoa	2021-12-09	552.7
E12000001	North East	E06000004	Stockton-on-Tees	E06000004	Stockton-on-Tees	E02002541	Norton High Street	msoa	2021-12-09	264.2
E12000001	North East	E06000004	Stockton-on-Tees	E06000004	Stockton-on-Tees	E02002542	Roseworth	msoa	2021-12-09	293.9
E12000001	North East	E06000004	Stockton-on-Tees	E06000004	Stockton-on-Tees	E02002543	Hardwick & Salters Lane	msoa	2021-12-09	400.7
E12000001	North East	E06000004	Stockton-on-Tees	E06000004	Stockton-on-Tees	E02002544	Norton South	msoa	2021-12-09	260.4
E12000001	North East	E06000004	Stockton-on-Tees	E06000004	Stockton-on-Tees	E02002545	Rimswell & Bishopsgarth	msoa	2021-12-09	391.4
E12000001	North East	E06000004	Stockton-on-Tees	E06000004	Stockton-on-Tees	E02002546	Eastbourne & Newham Grange	msoa	2021-12-09	516.3
E12000001	North East	E06000004	Stockton-on-Tees	E06000004	Stockton-on-Tees	E02002547	Elm Tree & Grangefield	msoa	2021-12-09	730.6
E12000001	North East	E06000004	Stockton-on-Tees	E06000004	Stockton-on-Tees	E02002548	Central Stockton, Portrack & Low Hartburn	msoa	2021-12-09	550.7
E12000001	North East	E06000004	Stockton-on-Tees	E06000004	Stockton-on-Tees	E02002549	Fairfield	msoa	2021-12-09	670.5
E12000001	North East	E06000004	Stockton-on-Tees	E06000004	Stockton-on-Tees	E02002550	Hartburn	msoa	2021-12-09	683.7
E12000001	North East	E06000004	Stockton-on-Tees	E06000004	Stockton-on-Tees	E02002551	Thornaby North	msoa	2021-12-09	227.2
E12000001	North East	E06000004	Stockton-on-Tees	E06000004	Stockton-on-Tees	E02002552	Thornaby Mandale	msoa	2021-12-09	400.5
E12000001	North East	E06000004	Stockton-on-Tees	E06000004	Stockton-on-Tees	E02002553	Thornaby Village	msoa	2021-12-09	272.0
E12000001	North East	E06000004	Stockton-on-Tees	E06000004	Stockton-on-Tees	E02002554	Thornaby South	msoa	2021-12-09	210.1
E12000001	North East	E06000004	Stockton-on-Tees	E06000004	Stockton-on-Tees	E02002555	Eaglescliffe	msoa	2021-12-09	727.1
E12000001	North East	E06000004	Stockton-on-Tees	E06000004	Stockton-on-Tees	E02002556	Ingleby Barwick East & Hilton	msoa	2021-12-09	371.3
E12000001	North East	E06000004	Stockton-on-Tees	E06000004	Stockton-on-Tees	E02002557	Ingleby Barwick West	msoa	2021-12-09	578.7
E12000001	North East	E06000004	Stockton-on-Tees	E06000004	Stockton-on-Tees	E02002558	Yarm	msoa	2021-12-09	490.0
E12000001	North East	E06000005	Darlington	E06000005	Darlington	E02002559	Faverdale, Heighington & Sadberge	msoa	2021-12-09	509.6
E12000001	North East	E06000005	Darlington	E06000005	Darlington	E02002560	Harrowgate Hill	msoa	2021-12-09	541.0
E12000001	North East	E06000005	Darlington	E06000005	Darlington	E02002561	Whinfield	msoa	2021-12-09	535.4
E12000001	North East	E06000005	Darlington	E06000005	Darlington	E02002562	Rise Carr	msoa	2021-12-09	307.1
E12000001	North East	E06000005	Darlington	E06000005	Darlington	E02002563	Haughton Le Skerne	msoa	2021-12-09	559.4
E12000001	North East	E06000005	Darlington	E06000005	Darlington	E02002564	Cockerton & Hopetown	msoa	2021-12-09	350.8
E12000001	North East	E06000005	Darlington	E06000005	Darlington	E02002565	Pierremont	msoa	2021-12-09	356.9
E12000001	North East	E06000005	Darlington	E06000005	Darlington	E02002566	Central Darlington	msoa	2021-12-09	144.1
E12000001	North East	E06000005	Darlington	E06000005	Darlington	E02002567	Albert Hill & Red Hall	msoa	2021-12-09	322.7
E12000001	North East	E06000005	Darlington	E06000005	Darlington	E02002568	College & Park West	msoa	2021-12-09	318.7
E12000001	North East	E06000005	Darlington	E06000005	Darlington	E02002569	Hummersknott	msoa	2021-12-09	276.8
E12000001	North East	E06000005	Darlington	E06000005	Darlington	E02002570	Bank Top	msoa	2021-12-09	387.2
E12000001	North East	E06000005	Darlington	E06000005	Darlington	E02002571	Firthmoor	msoa	2021-12-09	459.1
E12000001	North East	E06000005	Darlington	E06000005	Darlington	E02002572	Park East	msoa	2021-12-09	376.6
E12000001	North East	E06000005	Darlington	E06000005	Darlington	E02002573	Middleton & Hurworth	msoa	2021-12-09	701.7
E12000001	North East	E06000047	County Durham	E06000047	County Durham	E02004290	Ouston & Beamish	msoa	2021-12-09	412.6
E12000001	North East	E06000047	County Durham	E06000047	County Durham	E02004291	Pelton & Perkinsville	msoa	2021-12-09	207.0
E12000001	North East	E06000047	County Durham	E06000047	County Durham	E02004292	Chester-le-Street North	msoa	2021-12-09	504.7
E12000001	North East	E06000047	County Durham	E06000047	County Durham	E02004293	Chester-le-Street Town & Pelton Fell	msoa	2021-12-09	621.2
E12000001	North East	E06000047	County Durham	E06000047	County Durham	E02004294	Chester-le-Street South & East	msoa	2021-12-09	386.3
E12000001	North East	E06000047	County Durham	E06000047	County Durham	E02004295	Great Lumley & Bournmoor	msoa	2021-12-09	315.9
E12000001	North East	E06000047	County Durham	E06000047	County Durham	E02004296	Sacriston	msoa	2021-12-09	234.0
E12000001	North East	E06000047	County Durham	E06000047	County Durham	E02004297	Burnopfield	msoa	2021-12-09	580.5
E12000001	North East	E06000047	County Durham	E06000047	County Durham	E02004298	Benfieldside, Hamsterley & Medomsley	msoa	2021-12-09	267.8
E12000001	North East	E06000047	County Durham	E06000047	County Durham	E02004299	Stanley North & East	msoa	2021-12-09	345.4
E12000001	North East	E06000047	County Durham	E06000047	County Durham	E02004300	Catchgate & Dipton	msoa	2021-12-09	316.6
E12000001	North East	E06000047	County Durham	E06000047	County Durham	E02004301	Stanley South	msoa	2021-12-09	417.4
E12000001	North East	E06000047	County Durham	E06000047	County Durham	E02004302	Stanley West & Annfield Plain	msoa	2021-12-09	227.8
E12000001	North East	E06000047	County Durham	E06000047	County Durham	E02004303	Consett	msoa	2021-12-09	231.7
E12000001	North East	E06000047	County Durham	E06000047	County Durham	E02004304	Delves Lane & Leadgate	msoa	2021-12-09	312.0
E12000001	North East	E06000047	County Durham	E06000047	County Durham	E02004305	Bridgehill, Castleside & Harehope Hill	msoa	2021-12-09	255.4
E12000001	North East	E06000047	County Durham	E06000047	County Durham	E02004306	Lanchester	msoa	2021-12-09	232.5
E12000001	North East	E06000047	County Durham	E06000047	County Durham	E02004307	Langley Park & Satley	msoa	2021-12-09	373.6
E12000001	North East	E06000047	County Durham	E06000047	County Durham	E02004308	Newton Hall & Brasside	msoa	2021-12-09	380.6
E12000001	North East	E06000047	County Durham	E06000047	County Durham	E02004309	Pity Me & Framwellgate Moor	msoa	2021-12-09	402.9
E12000001	North East	E06000047	County Durham	E06000047	County Durham	E02004310	Bearpark & Witton Gilbert	msoa	2021-12-09	430.4
E12000001	North East	E06000047	County Durham	E06000047	County Durham	E02004311	Sherburn & West Rainton	msoa	2021-12-09	339.4
E12000001	North East	E06000047	County Durham	E06000047	County Durham	E02004312	Belmont & Carrville	msoa	2021-12-09	376.9
E12000001	North East	E06000047	County Durham	E06000047	County Durham	E02004313	Gilesgate & Old Durham	msoa	2021-12-09	382.5
E12000001	North East	E06000047	County Durham	E06000047	County Durham	E02004314	Durham City	msoa	2021-12-09	197.4
E12000001	North East	E06000047	County Durham	E06000047	County Durham	E02004315	Aykley Heads, Neville's Cross & Langley Moor	msoa	2021-12-09	613.2
E12000001	North East	E06000047	County Durham	E06000047	County Durham	E02004316	Esh Winning & Ushaw Moor	msoa	2021-12-09	705.0
E12000001	North East	E06000047	County Durham	E06000047	County Durham	E02004317	Brandon & Brancepeth	msoa	2021-12-09	503.8
E12000001	North East	E06000047	County Durham	E06000047	County Durham	E02004318	High Shincliffe & Bowburn	msoa	2021-12-09	419.7
E12000001	North East	E06000047	County Durham	E06000047	County Durham	E02004319	Coxhoe & Quarrington Hill	msoa	2021-12-09	435.2
E12000001	North East	E06000047	County Durham	E06000047	County Durham	E02004320	Seaham Northlea & Westlea	msoa	2021-12-09	392.7
E12000001	North East	E06000047	County Durham	E06000047	County Durham	E02004321	Seaham Central & South	msoa	2021-12-09	447.1
E12000001	North East	E06000047	County Durham	E06000047	County Durham	E02004322	Murton North & Parkside	msoa	2021-12-09	497.7
E12000001	North East	E06000047	County Durham	E06000047	County Durham	E02004323	South Murton & South Hetton	msoa	2021-12-09	424.9
E12000001	North East	E06000047	County Durham	E06000047	County Durham	E02004324	Easington & Hawthorn	msoa	2021-12-09	467.1
E12000001	North East	E06000047	County Durham	E06000047	County Durham	E02004325	Peterlee East	msoa	2021-12-09	632.8
E12000001	North East	E06000047	County Durham	E06000047	County Durham	E02004326	Shotton & Haswell	msoa	2021-12-09	318.6
E12000001	North East	E06000047	County Durham	E06000047	County Durham	E02004327	Horden	msoa	2021-12-09	361.8
E12000001	North East	E06000047	County Durham	E06000047	County Durham	E02004328	Peterlee West	msoa	2021-12-09	344.4
E12000001	North East	E06000047	County Durham	E06000047	County Durham	E02004329	Peterlee South	msoa	2021-12-09	266.7
E12000001	North East	E06000047	County Durham	E06000047	County Durham	E02004330	Blackhall	msoa	2021-12-09	314.9
E12000001	North East	E06000047	County Durham	E06000047	County Durham	E02004331	Thornley & Wheatley Hill	msoa	2021-12-09	259.4
E12000001	North East	E06000047	County Durham	E06000047	County Durham	E02004332	Wingate & Castle Eden	msoa	2021-12-09	320.1
E12000001	North East	E06000047	County Durham	E06000047	County Durham	E02004333	Tudhoe Grange	msoa	2021-12-09	276.5
E12000001	North East	E06000047	County Durham	E06000047	County Durham	E02004334	Trimdon & Fishburn	msoa	2021-12-09	333.1
E12000001	North East	E06000047	County Durham	E06000047	County Durham	E02004335	Spennymoor East & Ferryhill West	msoa	2021-12-09	357.2
E12000001	North East	E06000047	County Durham	E06000047	County Durham	E02004336	Ferryhill East & Cornforth	msoa	2021-12-09	226.1
E12000001	North East	E06000047	County Durham	E06000047	County Durham	E02004337	Spennymoor West	msoa	2021-12-09	275.5
E12000001	North East	E06000047	County Durham	E06000047	County Durham	E02004338	Chilton	msoa	2021-12-09	352.4
E12000001	North East	E06000047	County Durham	E06000047	County Durham	E02004339	Sedgefield & Bishop Middleham	msoa	2021-12-09	202.6
E12000001	North East	E06000047	County Durham	E06000047	County Durham	E02004340	Shildon	msoa	2021-12-09	326.1
E12000001	North East	E06000047	County Durham	E06000047	County Durham	E02004341	Newton Aycliffe North	msoa	2021-12-09	393.8
E12000001	North East	E06000047	County Durham	E06000047	County Durham	E02004342	Newton Aycliffe West	msoa	2021-12-09	699.9
E12000001	North East	E06000047	County Durham	E06000047	County Durham	E02004343	Newton Aycliffe East	msoa	2021-12-09	638.3
E12000001	North East	E06000047	County Durham	E06000047	County Durham	E02004344	Newton Aycliffe South	msoa	2021-12-09	588.6
E12000001	North East	E06000047	County Durham	E06000047	County Durham	E02004345	Evenwood, Cockfield & Staindrop	msoa	2021-12-09	312.7
E12000001	North East	E06000047	County Durham	E06000047	County Durham	E02004346	Upper Teesdale	msoa	2021-12-09	251.4
E12000001	North East	E06000047	County Durham	E06000047	County Durham	E02004347	Barnard Castle	msoa	2021-12-09	369.0
E12000001	North East	E06000047	County Durham	E06000047	County Durham	E02004348	Stanhope & Weardale	msoa	2021-12-09	288.2
E12000001	North East	E06000047	County Durham	E06000047	County Durham	E02004349	Crook North & Tow Law	msoa	2021-12-09	200.8
E12000001	North East	E06000047	County Durham	E06000047	County Durham	E02004350	Crook South	msoa	2021-12-09	309.9
E12000001	North East	E06000047	County Durham	E06000047	County Durham	E02004351	Coundon North	msoa	2021-12-09	259.8
E12000001	North East	E06000047	County Durham	E06000047	County Durham	E02004352	Bishop Auckland North & Coundon Grange	msoa	2021-12-09	423.0
E12000001	North East	E06000047	County Durham	E06000047	County Durham	E02004353	Bishop Auckland Central & West	msoa	2021-12-09	343.8
E12000001	North East	E06000047	County Durham	E06000047	County Durham	E02004354	Saint Helen Auckland & West Auckland	msoa	2021-12-09	316.2
E12000001	North East	E06000047	County Durham	E06000047	County Durham	E02004355	Bishop Auckland South	msoa	2021-12-09	385.1
E12000001	North East	E06000057	Northumberland	E06000057	Northumberland	E02005702	Longhoughton & Alnmouth	msoa	2021-12-09	148.6
E12000001	North East	E06000057	Northumberland	E06000057	Northumberland	E02005703	Alnwick	msoa	2021-12-09	367.9
E12000001	North East	E06000057	Northumberland	E06000057	Northumberland	E02005704	Amble, Shilbottle & Swarland	msoa	2021-12-09	377.6
E12000001	North East	E06000057	Northumberland	E06000057	Northumberland	E02005705	Rothbury & Longframlington	msoa	2021-12-09	416.5
E12000001	North East	E06000057	Northumberland	E06000057	Northumberland	E02005706	Berwick-upon-Tweed Town	msoa	2021-12-09	262.8
E12000001	North East	E06000057	Northumberland	E06000057	Northumberland	E02005707	Berwick-upon-Tweed West & Holy Island	msoa	2021-12-09	167.3
E12000001	North East	E06000057	Northumberland	E06000057	Northumberland	E02005708	Seahouses, Belford & Wooler	msoa	2021-12-09	373.7
E12000001	North East	E06000057	Northumberland	E06000057	Northumberland	E02005709	Blyth Cowpen	msoa	2021-12-09	311.6
E12000001	North East	E06000057	Northumberland	E06000057	Northumberland	E02005710	Blyth Town	msoa	2021-12-09	328.1
E12000001	North East	E06000057	Northumberland	E06000057	Northumberland	E02005711	Blyth Isabella	msoa	2021-12-09	269.5
E12000001	North East	E06000057	Northumberland	E06000057	Northumberland	E02005712	Blyth Newsham	msoa	2021-12-09	286.3
E12000001	North East	E06000057	Northumberland	E06000057	Northumberland	E02005713	Blyth South	msoa	2021-12-09	357.9
E12000001	North East	E06000057	Northumberland	E06000057	Northumberland	E02005714	North Cramlington	msoa	2021-12-09	447.4
E12000001	North East	E06000057	Northumberland	E06000057	Northumberland	E02005715	Cramlington Town & Beaconhill	msoa	2021-12-09	544.5
E12000001	North East	E06000057	Northumberland	E06000057	Northumberland	E02005716	East Cramlington & Parkside	msoa	2021-12-09	603.1
E12000001	North East	E06000057	Northumberland	E06000057	Northumberland	E02005717	Holywell & Hartley	msoa	2021-12-09	425.5
E12000001	North East	E06000057	Northumberland	E06000057	Northumberland	E02005718	Cramlington South	msoa	2021-12-09	455.9
E12000001	North East	E06000057	Northumberland	E06000057	Northumberland	E02005719	Seaton Delaval & Seghill	msoa	2021-12-09	328.9
E12000001	North East	E06000057	Northumberland	E06000057	Northumberland	E02005720	Widdrington, Lynemouth & Hadston	msoa	2021-12-09	333.1
E12000001	North East	E06000057	Northumberland	E06000057	Northumberland	E02005721	Morpeth North & Pegswood	msoa	2021-12-09	351.9
E12000001	North East	E06000057	Northumberland	E06000057	Northumberland	E02005722	Longhorsley, Hepscott & Capheaton	msoa	2021-12-09	675.0
E12000001	North East	E06000057	Northumberland	E06000057	Northumberland	E02005723	Morpeth Central & East	msoa	2021-12-09	341.5
E12000001	North East	E06000057	Northumberland	E06000057	Northumberland	E02005724	Morpeth South & West	msoa	2021-12-09	595.9
E12000001	North East	E06000057	Northumberland	E06000057	Northumberland	E02005725	Ponteland	msoa	2021-12-09	837.2
E12000001	North East	E06000057	Northumberland	E06000057	Northumberland	E02005726	Darras Hall, Stamfordham & Heddon	msoa	2021-12-09	624.1
E12000001	North East	E06000057	Northumberland	E06000057	Northumberland	E02005727	Bellingham, Otterburn & Redesdale	msoa	2021-12-09	412.9
E12000001	North East	E06000057	Northumberland	E06000057	Northumberland	E02005728	Haltwhistle & Bardon Mill	msoa	2021-12-09	286.3
E12000001	North East	E06000057	Northumberland	E06000057	Northumberland	E02005729	Wylam & Ovingham	msoa	2021-12-09	436.1
E12000001	North East	E06000057	Northumberland	E06000057	Northumberland	E02005730	Hexham & Acomb	msoa	2021-12-09	444.9
E12000001	North East	E06000057	Northumberland	E06000057	Northumberland	E02005731	Prudhoe	msoa	2021-12-09	676.4
E12000001	North East	E06000057	Northumberland	E06000057	Northumberland	E02005732	Stocksfield, Riding Mill & Corbridge	msoa	2021-12-09	513.7
E12000001	North East	E06000057	Northumberland	E06000057	Northumberland	E02005733	Haydon Bridge & Allendale	msoa	2021-12-09	550.4
E12000001	North East	E06000057	Northumberland	E06000057	Northumberland	E02005734	Newbiggin	msoa	2021-12-09	132.3
E12000001	North East	E06000057	Northumberland	E06000057	Northumberland	E02005735	Ashington Hirst	msoa	2021-12-09	398.3
E12000001	North East	E06000057	Northumberland	E06000057	Northumberland	E02005736	Ashington East	msoa	2021-12-09	520.6
E12000001	North East	E06000057	Northumberland	E06000057	Northumberland	E02005737	Ashington West	msoa	2021-12-09	270.9
E12000001	North East	E06000057	Northumberland	E06000057	Northumberland	E02005738	Ashington South	msoa	2021-12-09	305.9
E12000001	North East	E06000057	Northumberland	E06000057	Northumberland	E02005739	Guide Post & Stakeford	msoa	2021-12-09	416.2
E12000001	North East	E06000057	Northumberland	E06000057	Northumberland	E02005740	Bedlington Station & Sleekburn	msoa	2021-12-09	368.3
E12000001	North East	E06000057	Northumberland	E06000057	Northumberland	E02005741	Bedlington Town	msoa	2021-12-09	315.3
E12000001	North East	E06000002	Middlesbrough	E06000002	Middlesbrough	E02006811	Nunthorpe & Marton East	msoa	2021-12-09	457.2
E12000001	North East	E06000003	Redcar and Cleveland	E06000003	Redcar and Cleveland	E02006812	Ormesby	msoa	2021-12-09	397.3
E12000001	North East	E08000037	Gateshead	E08000037	Gateshead	E02006841	Gateshead Town	msoa	2021-12-09	313.8
E12000001	North East	E08000037	Gateshead	E08000037	Gateshead	E02006842	Gateshead South	msoa	2021-12-09	165.2
E12000001	North East	E08000021	Newcastle upon Tyne	E08000021	Newcastle upon Tyne	E02006893	Westerhope	msoa	2021-12-09	491.3
E12000001	North East	E06000001	Hartlepool	E06000001	Hartlepool	E02006909	The Fens, Elwick & Hart	msoa	2021-12-09	354.9
E12000001	North East	E06000003	Redcar and Cleveland	E06000003	Redcar and Cleveland	E02006910	South Bank & Teesville	msoa	2021-12-09	406.3
E12000001	North East	E08000037	Gateshead	E08000037	Gateshead	E02001682	Ryton	msoa	2021-12-02	499.0
E12000001	North East	E08000037	Gateshead	E08000037	Gateshead	E02001683	Crawcrook & Greenside	msoa	2021-12-02	473.0
E12000001	North East	E08000037	Gateshead	E08000037	Gateshead	E02001684	Pelaw, Felling Shore & Bill Quay	msoa	2021-12-02	459.9
E12000001	North East	E08000037	Gateshead	E08000037	Gateshead	E02001685	Blaydon South	msoa	2021-12-02	629.2
E12000001	North East	E08000037	Gateshead	E08000037	Gateshead	E02001686	Blaydon North & Winlaton Mill	msoa	2021-12-02	735.8
E12000001	North East	E08000037	Gateshead	E08000037	Gateshead	E02001688	Dunston & Teams	msoa	2021-12-02	190.3
E12000001	North East	E08000037	Gateshead	E08000037	Gateshead	E02001689	Bensham North	msoa	2021-12-02	382.5
E12000001	North East	E08000037	Gateshead	E08000037	Gateshead	E02001690	Swalwell	msoa	2021-12-02	386.1
E12000001	North East	E08000037	Gateshead	E08000037	Gateshead	E02001691	Bensham South & Saltwell	msoa	2021-12-02	442.9
E12000001	North East	E08000037	Gateshead	E08000037	Gateshead	E02001692	Mount Pleasant & Deckham East	msoa	2021-12-02	311.0
E12000001	North East	E08000037	Gateshead	E08000037	Gateshead	E02001693	Felling South	msoa	2021-12-02	270.9
E12000001	North East	E08000037	Gateshead	E08000037	Gateshead	E02001694	Dunston Hill	msoa	2021-12-02	386.5
E12000001	North East	E08000037	Gateshead	E08000037	Gateshead	E02001695	Wardley	msoa	2021-12-02	459.8
E12000001	North East	E08000037	Gateshead	E08000037	Gateshead	E02001696	Heworth	msoa	2021-12-02	383.8
E12000001	North East	E08000037	Gateshead	E08000037	Gateshead	E02001697	Low Fell East	msoa	2021-12-02	542.2
E12000001	North East	E08000037	Gateshead	E08000037	Gateshead	E02001698	Whickham	msoa	2021-12-02	556.5
E12000001	North East	E08000037	Gateshead	E08000037	Gateshead	E02001699	Windy Nook & Whitehills	msoa	2021-12-02	297.1
E12000001	North East	E08000037	Gateshead	E08000037	Gateshead	E02001700	Sunniside & Lobley Hill	msoa	2021-12-02	468.8
E12000001	North East	E08000037	Gateshead	E08000037	Gateshead	E02001701	Low Fell West	msoa	2021-12-02	510.4
E12000001	North East	E08000037	Gateshead	E08000037	Gateshead	E02001702	Beacon Lough & Wrekenton	msoa	2021-12-02	265.8
E12000001	North East	E08000037	Gateshead	E08000037	Gateshead	E02001703	Rowlands Gill & Lockhaugh	msoa	2021-12-02	476.5
E12000001	North East	E08000037	Gateshead	E08000037	Gateshead	E02001704	Easedale Gardens	msoa	2021-12-02	338.3
E12000001	North East	E08000037	Gateshead	E08000037	Gateshead	E02001705	Chopwell & High Spen	msoa	2021-12-02	407.6
E12000001	North East	E08000037	Gateshead	E08000037	Gateshead	E02001706	Birtley North & Kibblesworth	msoa	2021-12-02	308.6
E12000001	North East	E08000037	Gateshead	E08000037	Gateshead	E02001707	Birtley South	msoa	2021-12-02	348.8
E12000001	North East	E08000021	Newcastle upon Tyne	E08000021	Newcastle upon Tyne	E02001708	Kingston Park & Dinnington	msoa	2021-12-02	578.5
E12000001	North East	E08000021	Newcastle upon Tyne	E08000021	Newcastle upon Tyne	E02001709	North Gosforth	msoa	2021-12-02	716.4
E12000001	North East	E08000021	Newcastle upon Tyne	E08000021	Newcastle upon Tyne	E02001710	Fawdon South	msoa	2021-12-02	508.4
E12000001	North East	E08000021	Newcastle upon Tyne	E08000021	Newcastle upon Tyne	E02001711	Woolsington & Airport	msoa	2021-12-02	394.1
E12000001	North East	E08000021	Newcastle upon Tyne	E08000021	Newcastle upon Tyne	E02001712	South Gosforth	msoa	2021-12-02	816.5
E12000001	North East	E08000021	Newcastle upon Tyne	E08000021	Newcastle upon Tyne	E02001713	Coxlodge & West Gosforth	msoa	2021-12-02	539.1
E12000001	North East	E08000021	Newcastle upon Tyne	E08000021	Newcastle upon Tyne	E02001714	High Heaton	msoa	2021-12-02	396.3
E12000001	North East	E08000021	Newcastle upon Tyne	E08000021	Newcastle upon Tyne	E02001715	Kenton	msoa	2021-12-02	373.4
E12000001	North East	E08000021	Newcastle upon Tyne	E08000021	Newcastle upon Tyne	E02001718	Blakelaw	msoa	2021-12-02	388.7
E12000001	North East	E08000021	Newcastle upon Tyne	E08000021	Newcastle upon Tyne	E02001719	North Heaton	msoa	2021-12-02	339.0
E12000001	North East	E08000021	Newcastle upon Tyne	E08000021	Newcastle upon Tyne	E02001720	North Jesmond	msoa	2021-12-02	190.9
E12000001	North East	E08000021	Newcastle upon Tyne	E08000021	Newcastle upon Tyne	E02001721	Throckley & Newburn	msoa	2021-12-02	308.5
E12000001	North East	E08000021	Newcastle upon Tyne	E08000021	Newcastle upon Tyne	E02001722	Denton	msoa	2021-12-02	291.3
E12000001	North East	E08000021	Newcastle upon Tyne	E08000021	Newcastle upon Tyne	E02001723	Cowgate	msoa	2021-12-02	489.5
E12000001	North East	E08000021	Newcastle upon Tyne	E08000021	Newcastle upon Tyne	E02001724	South Jesmond & Sandyford	msoa	2021-12-02	178.7
E12000001	North East	E08000021	Newcastle upon Tyne	E08000021	Newcastle upon Tyne	E02001725	Heaton South	msoa	2021-12-02	284.4
E12000001	North East	E08000021	Newcastle upon Tyne	E08000021	Newcastle upon Tyne	E02001726	Fenham	msoa	2021-12-02	254.2
E12000001	North East	E08000021	Newcastle upon Tyne	E08000021	Newcastle upon Tyne	E02001727	Walkergate	msoa	2021-12-02	598.5
E12000001	North East	E08000021	Newcastle upon Tyne	E08000021	Newcastle upon Tyne	E02001728	Lemington	msoa	2021-12-02	259.9
E12000001	North East	E08000021	Newcastle upon Tyne	E08000021	Newcastle upon Tyne	E02001729	Nunsmoor	msoa	2021-12-02	373.8
E12000001	North East	E08000021	Newcastle upon Tyne	E08000021	Newcastle upon Tyne	E02001730	Shieldfield & Heaton Park	msoa	2021-12-02	84.9
E12000001	North East	E08000021	Newcastle upon Tyne	E08000021	Newcastle upon Tyne	E02001731	City Centre & Arthur's Hill	msoa	2021-12-02	157.8
E12000001	North East	E08000021	Newcastle upon Tyne	E08000021	Newcastle upon Tyne	E02001732	Scotswood	msoa	2021-12-02	639.6
E12000001	North East	E08000021	Newcastle upon Tyne	E08000021	Newcastle upon Tyne	E02001733	Byker	msoa	2021-12-02	504.4
E12000001	North East	E08000021	Newcastle upon Tyne	E08000021	Newcastle upon Tyne	E02001734	Benwell	msoa	2021-12-02	494.5
E12000001	North East	E08000021	Newcastle upon Tyne	E08000021	Newcastle upon Tyne	E02001735	Walker North	msoa	2021-12-02	610.8
E12000001	North East	E08000021	Newcastle upon Tyne	E08000021	Newcastle upon Tyne	E02001736	Elswick	msoa	2021-12-02	392.1
E12000001	North East	E08000021	Newcastle upon Tyne	E08000021	Newcastle upon Tyne	E02001737	Walker South	msoa	2021-12-02	591.0
E12000001	North East	E08000022	North Tyneside	E08000022	North Tyneside	E02001738	Whitley Bay North	msoa	2021-12-02	461.4
E12000001	North East	E08000022	North Tyneside	E08000022	North Tyneside	E02001739	Fordley	msoa	2021-12-02	449.5
E12000001	North East	E08000022	North Tyneside	E08000022	North Tyneside	E02001740	Whitley Sands	msoa	2021-12-02	596.2
E12000001	North East	E08000022	North Tyneside	E08000022	North Tyneside	E02001741	Wideopen & Seaton Burn	msoa	2021-12-02	490.1
E12000001	North East	E08000022	North Tyneside	E08000022	North Tyneside	E02001742	West Monkseaton	msoa	2021-12-02	734.9
E12000001	North East	E08000022	North Tyneside	E08000022	North Tyneside	E02001743	Whitley Bay Promenade	msoa	2021-12-02	510.3
E12000001	North East	E08000022	North Tyneside	E08000022	North Tyneside	E02001744	Shiremoor North & South Wellfield	msoa	2021-12-02	416.1
E12000001	North East	E08000022	North Tyneside	E08000022	North Tyneside	E02001745	Killingworth West & Camperdown	msoa	2021-12-02	210.5
E12000001	North East	E08000022	North Tyneside	E08000022	North Tyneside	E02001746	Monkseaton	msoa	2021-12-02	567.4
E12000001	North East	E08000022	North Tyneside	E08000022	North Tyneside	E02001747	Cullercoats	msoa	2021-12-02	510.3
E12000001	North East	E08000022	North Tyneside	E08000022	North Tyneside	E02001748	Shiremoor South & West Allotment	msoa	2021-12-02	223.0
E12000001	North East	E08000022	North Tyneside	E08000022	North Tyneside	E02001749	Killingworth East	msoa	2021-12-02	455.5
E12000001	North East	E08000022	North Tyneside	E08000022	North Tyneside	E02001750	Preston Grange	msoa	2021-12-02	536.5
E12000001	North East	E08000022	North Tyneside	E08000022	North Tyneside	E02001751	Forest Hall & West Moor	msoa	2021-12-02	394.8
E12000001	North East	E08000022	North Tyneside	E08000022	North Tyneside	E02001752	New York	msoa	2021-12-02	548.3
E12000001	North East	E08000022	North Tyneside	E08000022	North Tyneside	E02001753	Tynemouth Priory	msoa	2021-12-02	573.5
E12000001	North East	E08000022	North Tyneside	E08000022	North Tyneside	E02001754	Tynemouth West	msoa	2021-12-02	944.5
E12000001	North East	E08000022	North Tyneside	E08000022	North Tyneside	E02001755	Holystone & Benton	msoa	2021-12-02	467.9
E12000001	North East	E08000022	North Tyneside	E08000022	North Tyneside	E02001756	Longbenton	msoa	2021-12-02	333.6
E12000001	North East	E08000022	North Tyneside	E08000022	North Tyneside	E02001757	Preston Billy Mill	msoa	2021-12-02	328.0
E12000001	North East	E08000022	North Tyneside	E08000022	North Tyneside	E02001758	Battle Hill East	msoa	2021-12-02	468.2
E12000001	North East	E08000022	North Tyneside	E08000022	North Tyneside	E02001759	North Shields	msoa	2021-12-02	465.0
E12000001	North East	E08000022	North Tyneside	E08000022	North Tyneside	E02001760	Chirton	msoa	2021-12-02	405.1
E12000001	North East	E08000022	North Tyneside	E08000022	North Tyneside	E02001761	Battle Hill West	msoa	2021-12-02	611.8
E12000001	North East	E08000022	North Tyneside	E08000022	North Tyneside	E02001762	East Benton	msoa	2021-12-02	414.7
E12000001	North East	E08000022	North Tyneside	E08000022	North Tyneside	E02001763	Howdon	msoa	2021-12-02	295.5
E12000001	North East	E08000022	North Tyneside	E08000022	North Tyneside	E02001764	Percy Main	msoa	2021-12-02	394.9
E12000001	North East	E08000022	North Tyneside	E08000022	North Tyneside	E02001765	Willington Quay	msoa	2021-12-02	358.7
E12000001	North East	E08000022	North Tyneside	E08000022	North Tyneside	E02001766	Wallsend East	msoa	2021-12-02	294.5
E12000001	North East	E08000022	North Tyneside	E08000022	North Tyneside	E02001767	Wallsend West	msoa	2021-12-02	487.0
E12000001	North East	E08000023	South Tyneside	E08000023	South Tyneside	E02001768	South Shields East	msoa	2021-12-02	375.1
E12000001	North East	E08000023	South Tyneside	E08000023	South Tyneside	E02001769	South Shields West	msoa	2021-12-02	192.6
E12000001	North East	E08000023	South Tyneside	E08000023	South Tyneside	E02001770	Westoe	msoa	2021-12-02	350.5
E12000001	North East	E08000023	South Tyneside	E08000023	South Tyneside	E02001771	Horsley Hill	msoa	2021-12-02	288.8
E12000001	North East	E08000023	South Tyneside	E08000023	South Tyneside	E02001772	West Park	msoa	2021-12-02	256.2
E12000001	North East	E08000023	South Tyneside	E08000023	South Tyneside	E02001773	Harton West	msoa	2021-12-02	246.6
E12000001	North East	E08000023	South Tyneside	E08000023	South Tyneside	E02001774	Jarrow Town	msoa	2021-12-02	341.4
E12000001	North East	E08000023	South Tyneside	E08000023	South Tyneside	E02001775	Harton East	msoa	2021-12-02	236.4
E12000001	North East	E08000023	South Tyneside	E08000023	South Tyneside	E02001776	Hebburn North	msoa	2021-12-02	203.7
E12000001	North East	E08000023	South Tyneside	E08000023	South Tyneside	E02001777	Hebburn West	msoa	2021-12-02	313.3
E12000001	North East	E08000023	South Tyneside	E08000023	South Tyneside	E02001778	West Harton	msoa	2021-12-02	253.4
E12000001	North East	E08000023	South Tyneside	E08000023	South Tyneside	E02001779	Simonside	msoa	2021-12-02	144.2
E12000001	North East	E08000023	South Tyneside	E08000023	South Tyneside	E02001780	Cleadon Park	msoa	2021-12-02	250.3
E12000001	North East	E08000023	South Tyneside	E08000023	South Tyneside	E02001781	Brockley Whins	msoa	2021-12-02	241.6
E12000001	North East	E08000023	South Tyneside	E08000023	South Tyneside	E02001782	Hebburn South	msoa	2021-12-02	358.6
E12000001	North East	E08000023	South Tyneside	E08000023	South Tyneside	E02001783	Biddick Hill	msoa	2021-12-02	277.6
E12000001	North East	E08000023	South Tyneside	E08000023	South Tyneside	E02001784	Primrose	msoa	2021-12-02	425.0
E12000001	North East	E08000023	South Tyneside	E08000023	South Tyneside	E02001785	Whitburn & Marsden	msoa	2021-12-02	424.2
E12000001	North East	E08000023	South Tyneside	E08000023	South Tyneside	E02001786	Whiteleas	msoa	2021-12-02	250.5
E12000001	North East	E08000023	South Tyneside	E08000023	South Tyneside	E02001787	Fellgate & Hedworth	msoa	2021-12-02	240.3
E12000001	North East	E08000023	South Tyneside	E08000023	South Tyneside	E02001788	Boldon Colliery	msoa	2021-12-02	253.9
E12000001	North East	E08000023	South Tyneside	E08000023	South Tyneside	E02001789	Cleadon & East Boldon	msoa	2021-12-02	227.4
E12000001	North East	E08000023	South Tyneside	E08000023	South Tyneside	E02001790	West Boldon	msoa	2021-12-02	293.2
E12000001	North East	E08000024	Sunderland	E08000024	Sunderland	E02001791	Fulwell	msoa	2021-12-02	181.4
E12000001	North East	E08000024	Sunderland	E08000024	Sunderland	E02001792	Seaburn	msoa	2021-12-02	211.4
E12000001	North East	E08000024	Sunderland	E08000024	Sunderland	E02001793	Town End Farm	msoa	2021-12-02	497.5
E12000001	North East	E08000024	Sunderland	E08000024	Sunderland	E02001794	Hylton Red House & Marley Pots	msoa	2021-12-02	331.7
E12000001	North East	E08000024	Sunderland	E08000024	Sunderland	E02001795	Southwick	msoa	2021-12-02	308.8
E12000001	North East	E08000024	Sunderland	E08000024	Sunderland	E02001796	Monkwearmouth	msoa	2021-12-02	218.8
E12000001	North East	E08000024	Sunderland	E08000024	Sunderland	E02001797	Springwell & Usworth	msoa	2021-12-02	328.6
E12000001	North East	E08000024	Sunderland	E08000024	Sunderland	E02001798	North Hylton	msoa	2021-12-02	315.6
E12000001	North East	E08000024	Sunderland	E08000024	Sunderland	E02001799	Concord and Sulgrave	msoa	2021-12-02	413.2
E12000001	North East	E08000024	Sunderland	E08000024	Sunderland	E02001800	Albany and Blackfell	msoa	2021-12-02	428.2
E12000001	North East	E08000024	Sunderland	E08000024	Sunderland	E02001801	Millfield	msoa	2021-12-02	335.5
E12000001	North East	E08000024	Sunderland	E08000024	Sunderland	E02001802	Pallion North	msoa	2021-12-02	344.3
E12000001	North East	E08000024	Sunderland	E08000024	Sunderland	E02001803	Sunderland Central & Deptford	msoa	2021-12-02	203.8
E12000001	North East	E08000024	Sunderland	E08000024	Sunderland	E02001804	South Hylton	msoa	2021-12-02	243.7
E12000001	North East	E08000024	Sunderland	E08000024	Sunderland	E02001805	Pallion South & High Barnes	msoa	2021-12-02	261.2
E12000001	North East	E08000024	Sunderland	E08000024	Sunderland	E02001806	Hendon & Docks	msoa	2021-12-02	283.1
E12000001	North East	E08000024	Sunderland	E08000024	Sunderland	E02001807	Columbia, Barmston & Teal Farm	msoa	2021-12-02	575.3
E12000001	North East	E08000024	Sunderland	E08000024	Sunderland	E02001808	Barnes Park	msoa	2021-12-02	131.7
E12000001	North East	E08000024	Sunderland	E08000024	Sunderland	E02001809	Washington Town Centre & Biddick	msoa	2021-12-02	450.0
E12000001	North East	E08000024	Sunderland	E08000024	Sunderland	E02001810	Oxclose and Lambton	msoa	2021-12-02	285.9
E12000001	North East	E08000024	Sunderland	E08000024	Sunderland	E02001811	Pennywell and Grindon	msoa	2021-12-02	216.3
E12000001	North East	E08000024	Sunderland	E08000024	Sunderland	E02001812	Hill View & Tunstall	msoa	2021-12-02	556.7
E12000001	North East	E08000024	Sunderland	E08000024	Sunderland	E02001813	Thorney Close & Plains Farm	msoa	2021-12-02	253.7
E12000001	North East	E08000024	Sunderland	E08000024	Sunderland	E02001814	Grangetown	msoa	2021-12-02	700.2
E12000001	North East	E08000024	Sunderland	E08000024	Sunderland	E02001815	Harraton, Rickleton & Fatfield	msoa	2021-12-02	233.0
E12000001	North East	E08000024	Sunderland	E08000024	Sunderland	E02001816	Lakeside & Farrington	msoa	2021-12-02	279.2
E12000001	North East	E08000024	Sunderland	E08000024	Sunderland	E02001817	Silksworth	msoa	2021-12-02	378.0
E12000001	North East	E08000024	Sunderland	E08000024	Sunderland	E02001818	Ryhope	msoa	2021-12-02	513.1
E12000001	North East	E08000024	Sunderland	E08000024	Sunderland	E02001819	Herrington & Doxford	msoa	2021-12-02	375.5
E12000001	North East	E08000024	Sunderland	E08000024	Sunderland	E02001820	Shiney Row	msoa	2021-12-02	355.5
E12000001	North East	E08000024	Sunderland	E08000024	Sunderland	E02001821	Hall Farm	msoa	2021-12-02	287.5
E12000001	North East	E08000024	Sunderland	E08000024	Sunderland	E02001822	Newbottle & Penshaw	msoa	2021-12-02	318.1
E12000001	North East	E08000024	Sunderland	E08000024	Sunderland	E02001823	Houghton West	msoa	2021-12-02	191.2
E12000001	North East	E08000024	Sunderland	E08000024	Sunderland	E02001824	Houghton Town	msoa	2021-12-02	289.4
E12000001	North East	E08000024	Sunderland	E08000024	Sunderland	E02001825	Hetton-le-Hole North	msoa	2021-12-02	490.9
E12000001	North East	E08000024	Sunderland	E08000024	Sunderland	E02001826	Hetton-le-Hole South	msoa	2021-12-02	249.3
E12000001	North East	E06000001	Hartlepool	E06000001	Hartlepool	E02002483	Clavering	msoa	2021-12-02	280.7
E12000001	North East	E06000001	Hartlepool	E06000001	Hartlepool	E02002484	Headland & West View	msoa	2021-12-02	344.8
E12000001	North East	E06000001	Hartlepool	E06000001	Hartlepool	E02002485	Jesmond	msoa	2021-12-02	306.2
E12000001	North East	E06000001	Hartlepool	E06000001	Hartlepool	E02002487	Harbour & Victoria	msoa	2021-12-02	289.9
E12000001	North East	E06000001	Hartlepool	E06000001	Hartlepool	E02002488	Wooler Road	msoa	2021-12-02	424.2
E12000001	North East	E06000001	Hartlepool	E06000001	Hartlepool	E02002489	Old Town & Grange	msoa	2021-12-02	248.8
E12000001	North East	E06000001	Hartlepool	E06000001	Hartlepool	E02002490	Foggy Furze	msoa	2021-12-02	291.2
E12000001	North East	E06000001	Hartlepool	E06000001	Hartlepool	E02002491	Rift House & Summerhill	msoa	2021-12-02	372.1
E12000001	North East	E06000001	Hartlepool	E06000001	Hartlepool	E02002492	Rossmere & Mill	msoa	2021-12-02	333.6
E12000001	North East	E06000001	Hartlepool	E06000001	Hartlepool	E02002493	Seaton Carew	msoa	2021-12-02	371.9
E12000001	North East	E06000001	Hartlepool	E06000001	Hartlepool	E02002494	Owton Manor	msoa	2021-12-02	370.5
E12000001	North East	E06000002	Middlesbrough	E06000002	Middlesbrough	E02002496	Middlesbrough Central	msoa	2021-12-02	215.4
E12000001	North East	E06000002	Middlesbrough	E06000002	Middlesbrough	E02002497	North Ormesby & Brambles	msoa	2021-12-02	238.4
E12000001	North East	E06000002	Middlesbrough	E06000002	Middlesbrough	E02002498	Ayresome	msoa	2021-12-02	201.7
E12000001	North East	E06000002	Middlesbrough	E06000002	Middlesbrough	E02002499	Berwick Hills	msoa	2021-12-02	367.2
E12000001	North East	E06000002	Middlesbrough	E06000002	Middlesbrough	E02002500	Linthorpe East & Albert Park	msoa	2021-12-02	369.1
E12000001	North East	E06000002	Middlesbrough	E06000002	Middlesbrough	E02002501	Park Vale	msoa	2021-12-02	265.2
E12000001	North East	E06000002	Middlesbrough	E06000002	Middlesbrough	E02002502	Thorntree	msoa	2021-12-02	296.6
E12000001	North East	E06000002	Middlesbrough	E06000002	Middlesbrough	E02002503	Newport & Maze Park	msoa	2021-12-02	472.4
E12000001	North East	E06000002	Middlesbrough	E06000002	Middlesbrough	E02002504	Linthorpe West	msoa	2021-12-02	295.3
E12000001	North East	E06000002	Middlesbrough	E06000002	Middlesbrough	E02002505	Park End	msoa	2021-12-02	345.6
E12000001	North East	E06000002	Middlesbrough	E06000002	Middlesbrough	E02002506	Beechwood & James Cook	msoa	2021-12-02	395.0
E12000001	North East	E06000002	Middlesbrough	E06000002	Middlesbrough	E02002507	Acklam	msoa	2021-12-02	235.2
E12000001	North East	E06000002	Middlesbrough	E06000002	Middlesbrough	E02002508	Kader	msoa	2021-12-02	277.2
E12000001	North East	E06000002	Middlesbrough	E06000002	Middlesbrough	E02002509	Easterside	msoa	2021-12-02	244.5
E12000001	North East	E06000002	Middlesbrough	E06000002	Middlesbrough	E02002510	Trimdon	msoa	2021-12-02	312.8
E12000001	North East	E06000002	Middlesbrough	E06000002	Middlesbrough	E02002512	Marton West	msoa	2021-12-02	636.7
E12000001	North East	E06000002	Middlesbrough	E06000002	Middlesbrough	E02002513	Stainton & Hemlington	msoa	2021-12-02	470.3
E12000001	North East	E06000002	Middlesbrough	E06000002	Middlesbrough	E02002514	Coulby Newham	msoa	2021-12-02	364.4
E12000001	North East	E06000003	Redcar and Cleveland	E06000003	Redcar and Cleveland	E02002515	Redcar Town & Coatham	msoa	2021-12-02	262.8
E12000001	North East	E06000003	Redcar and Cleveland	E06000003	Redcar and Cleveland	E02002516	Redcar Lakes North	msoa	2021-12-02	427.9
E12000001	North East	E06000003	Redcar and Cleveland	E06000003	Redcar and Cleveland	E02002517	Dormanstown	msoa	2021-12-02	545.4
E12000001	North East	E06000003	Redcar and Cleveland	E06000003	Redcar and Cleveland	E02002518	Redcar East	msoa	2021-12-02	398.4
E12000001	North East	E06000003	Redcar and Cleveland	E06000003	Redcar and Cleveland	E02002519	Redcar Lakes South	msoa	2021-12-02	470.2
E12000001	North East	E06000003	Redcar and Cleveland	E06000003	Redcar and Cleveland	E02002520	Marske	msoa	2021-12-02	276.3
E12000001	North East	E06000003	Redcar and Cleveland	E06000003	Redcar and Cleveland	E02002521	Saltburn	msoa	2021-12-02	561.1
E12000001	North East	E06000003	Redcar and Cleveland	E06000003	Redcar and Cleveland	E02002523	Grangetown	msoa	2021-12-02	226.6
E12000001	North East	E06000003	Redcar and Cleveland	E06000003	Redcar and Cleveland	E02002524	Brotton	msoa	2021-12-02	641.5
E12000001	North East	E06000003	Redcar and Cleveland	E06000003	Redcar and Cleveland	E02002525	Eston	msoa	2021-12-02	358.7
E12000001	North East	E06000003	Redcar and Cleveland	E06000003	Redcar and Cleveland	E02002526	Skelton	msoa	2021-12-02	566.0
E12000001	North East	E06000003	Redcar and Cleveland	E06000003	Redcar and Cleveland	E02002527	Loftus & Skinningrove	msoa	2021-12-02	705.1
E12000001	North East	E06000003	Redcar and Cleveland	E06000003	Redcar and Cleveland	E02002529	Bankfields	msoa	2021-12-02	428.6
E12000001	North East	E06000003	Redcar and Cleveland	E06000003	Redcar and Cleveland	E02002530	Boosbeck, Lingdale & Easington	msoa	2021-12-02	518.9
E12000001	North East	E06000003	Redcar and Cleveland	E06000003	Redcar and Cleveland	E02002532	Guisborough North	msoa	2021-12-02	528.9
E12000001	North East	E06000003	Redcar and Cleveland	E06000003	Redcar and Cleveland	E02002533	Guisborough West	msoa	2021-12-02	363.4
E12000001	North East	E06000003	Redcar and Cleveland	E06000003	Redcar and Cleveland	E02002534	Guisborough Outer & Upleatham	msoa	2021-12-02	124.1
E12000001	North East	E06000004	Stockton-on-Tees	E06000004	Stockton-on-Tees	E02002535	Billingham North & Wolviston	msoa	2021-12-02	572.7
E12000001	North East	E06000004	Stockton-on-Tees	E06000004	Stockton-on-Tees	E02002536	Billingham Central	msoa	2021-12-02	164.5
E12000001	North East	E06000004	Stockton-on-Tees	E06000004	Stockton-on-Tees	E02002537	Billingham East & Haverton Hill	msoa	2021-12-02	501.2
E12000001	North East	E06000004	Stockton-on-Tees	E06000004	Stockton-on-Tees	E02002538	Billingham South	msoa	2021-12-02	121.1
E12000001	North East	E06000004	Stockton-on-Tees	E06000004	Stockton-on-Tees	E02002539	Billingham West, Stillington & Longnewton	msoa	2021-12-02	535.7
E12000001	North East	E06000004	Stockton-on-Tees	E06000004	Stockton-on-Tees	E02002540	Norton North	msoa	2021-12-02	368.4
E12000001	North East	E06000004	Stockton-on-Tees	E06000004	Stockton-on-Tees	E02002541	Norton High Street	msoa	2021-12-02	214.7
E12000001	North East	E06000004	Stockton-on-Tees	E06000004	Stockton-on-Tees	E02002542	Roseworth	msoa	2021-12-02	355.1
E12000001	North East	E06000004	Stockton-on-Tees	E06000004	Stockton-on-Tees	E02002543	Hardwick & Salters Lane	msoa	2021-12-02	379.1
E12000001	North East	E06000004	Stockton-on-Tees	E06000004	Stockton-on-Tees	E02002544	Norton South	msoa	2021-12-02	566.2
E12000001	North East	E06000004	Stockton-on-Tees	E06000004	Stockton-on-Tees	E02002545	Rimswell & Bishopsgarth	msoa	2021-12-02	352.3
E12000001	North East	E06000004	Stockton-on-Tees	E06000004	Stockton-on-Tees	E02002546	Eastbourne & Newham Grange	msoa	2021-12-02	339.7
E12000001	North East	E06000004	Stockton-on-Tees	E06000004	Stockton-on-Tees	E02002547	Elm Tree & Grangefield	msoa	2021-12-02	243.5
E12000001	North East	E06000004	Stockton-on-Tees	E06000004	Stockton-on-Tees	E02002548	Central Stockton, Portrack & Low Hartburn	msoa	2021-12-02	464.9
E12000001	North East	E06000004	Stockton-on-Tees	E06000004	Stockton-on-Tees	E02002549	Fairfield	msoa	2021-12-02	410.5
E12000001	North East	E06000004	Stockton-on-Tees	E06000004	Stockton-on-Tees	E02002550	Hartburn	msoa	2021-12-02	488.4
E12000001	North East	E06000004	Stockton-on-Tees	E06000004	Stockton-on-Tees	E02002551	Thornaby North	msoa	2021-12-02	355.1
E12000001	North East	E06000004	Stockton-on-Tees	E06000004	Stockton-on-Tees	E02002552	Thornaby Mandale	msoa	2021-12-02	372.9
E12000001	North East	E06000004	Stockton-on-Tees	E06000004	Stockton-on-Tees	E02002553	Thornaby Village	msoa	2021-12-02	442.0
E12000001	North East	E06000004	Stockton-on-Tees	E06000004	Stockton-on-Tees	E02002554	Thornaby South	msoa	2021-12-02	248.3
E12000001	North East	E06000004	Stockton-on-Tees	E06000004	Stockton-on-Tees	E02002555	Eaglescliffe	msoa	2021-12-02	527.9
E12000001	North East	E06000004	Stockton-on-Tees	E06000004	Stockton-on-Tees	E02002556	Ingleby Barwick East & Hilton	msoa	2021-12-02	399.9
E12000001	North East	E06000004	Stockton-on-Tees	E06000004	Stockton-on-Tees	E02002557	Ingleby Barwick West	msoa	2021-12-02	452.1
E12000001	North East	E06000004	Stockton-on-Tees	E06000004	Stockton-on-Tees	E02002558	Yarm	msoa	2021-12-02	471.9
E12000001	North East	E06000005	Darlington	E06000005	Darlington	E02002559	Faverdale, Heighington & Sadberge	msoa	2021-12-02	350.4
E12000001	North East	E06000005	Darlington	E06000005	Darlington	E02002560	Harrowgate Hill	msoa	2021-12-02	737.7
E12000001	North East	E06000005	Darlington	E06000005	Darlington	E02002561	Whinfield	msoa	2021-12-02	344.2
E12000001	North East	E06000005	Darlington	E06000005	Darlington	E02002562	Rise Carr	msoa	2021-12-02	409.5
E12000001	North East	E06000005	Darlington	E06000005	Darlington	E02002563	Haughton Le Skerne	msoa	2021-12-02	447.5
E12000001	North East	E06000005	Darlington	E06000005	Darlington	E02002564	Cockerton & Hopetown	msoa	2021-12-02	423.1
E12000001	North East	E06000005	Darlington	E06000005	Darlington	E02002565	Pierremont	msoa	2021-12-02	317.3
E12000001	North East	E06000005	Darlington	E06000005	Darlington	E02002566	Central Darlington	msoa	2021-12-02	331.5
E12000001	North East	E06000005	Darlington	E06000005	Darlington	E02002567	Albert Hill & Red Hall	msoa	2021-12-02	489.6
E12000001	North East	E06000005	Darlington	E06000005	Darlington	E02002568	College & Park West	msoa	2021-12-02	369.0
E12000001	North East	E06000005	Darlington	E06000005	Darlington	E02002569	Hummersknott	msoa	2021-12-02	287.9
E12000001	North East	E06000005	Darlington	E06000005	Darlington	E02002570	Bank Top	msoa	2021-12-02	374.3
E12000001	North East	E06000005	Darlington	E06000005	Darlington	E02002571	Firthmoor	msoa	2021-12-02	275.4
E12000001	North East	E06000005	Darlington	E06000005	Darlington	E02002572	Park East	msoa	2021-12-02	376.6
E12000001	North East	E06000005	Darlington	E06000005	Darlington	E02002573	Middleton & Hurworth	msoa	2021-12-02	603.0
E12000001	North East	E06000047	County Durham	E06000047	County Durham	E02004290	Ouston & Beamish	msoa	2021-12-02	326.6
E12000001	North East	E06000047	County Durham	E06000047	County Durham	E02004291	Pelton & Perkinsville	msoa	2021-12-02	303.7
E12000001	North East	E06000047	County Durham	E06000047	County Durham	E02004292	Chester-le-Street North	msoa	2021-12-02	315.4
E12000001	North East	E06000047	County Durham	E06000047	County Durham	E02004293	Chester-le-Street Town & Pelton Fell	msoa	2021-12-02	414.1
E12000001	North East	E06000047	County Durham	E06000047	County Durham	E02004294	Chester-le-Street South & East	msoa	2021-12-02	398.4
E12000001	North East	E06000047	County Durham	E06000047	County Durham	E02004295	Great Lumley & Bournmoor	msoa	2021-12-02	315.9
E12000001	North East	E06000047	County Durham	E06000047	County Durham	E02004296	Sacriston	msoa	2021-12-02	245.7
E12000001	North East	E06000047	County Durham	E06000047	County Durham	E02004297	Burnopfield	msoa	2021-12-02	617.5
E12000001	North East	E06000047	County Durham	E06000047	County Durham	E02004298	Benfieldside, Hamsterley & Medomsley	msoa	2021-12-02	297.5
E12000001	North East	E06000047	County Durham	E06000047	County Durham	E02004299	Stanley North & East	msoa	2021-12-02	547.8
E12000001	North East	E06000047	County Durham	E06000047	County Durham	E02004300	Catchgate & Dipton	msoa	2021-12-02	278.6
E12000001	North East	E06000047	County Durham	E06000047	County Durham	E02004301	Stanley South	msoa	2021-12-02	521.8
E12000001	North East	E06000047	County Durham	E06000047	County Durham	E02004302	Stanley West & Annfield Plain	msoa	2021-12-02	405.0
E12000001	North East	E06000047	County Durham	E06000047	County Durham	E02004303	Consett	msoa	2021-12-02	418.9
E12000001	North East	E06000047	County Durham	E06000047	County Durham	E02004304	Delves Lane & Leadgate	msoa	2021-12-02	322.7
E12000001	North East	E06000047	County Durham	E06000047	County Durham	E02004305	Bridgehill, Castleside & Harehope Hill	msoa	2021-12-02	235.7
E12000001	North East	E06000047	County Durham	E06000047	County Durham	E02004306	Lanchester	msoa	2021-12-02	166.1
E12000001	North East	E06000047	County Durham	E06000047	County Durham	E02004307	Langley Park & Satley	msoa	2021-12-02	463.2
E12000001	North East	E06000047	County Durham	E06000047	County Durham	E02004308	Newton Hall & Brasside	msoa	2021-12-02	245.6
E12000001	North East	E06000047	County Durham	E06000047	County Durham	E02004309	Pity Me & Framwellgate Moor	msoa	2021-12-02	418.4
E12000001	North East	E06000047	County Durham	E06000047	County Durham	E02004310	Bearpark & Witton Gilbert	msoa	2021-12-02	291.1
E12000001	North East	E06000047	County Durham	E06000047	County Durham	E02004311	Sherburn & West Rainton	msoa	2021-12-02	262.8
E12000001	North East	E06000047	County Durham	E06000047	County Durham	E02004312	Belmont & Carrville	msoa	2021-12-02	390.3
E12000001	North East	E06000047	County Durham	E06000047	County Durham	E02004313	Gilesgate & Old Durham	msoa	2021-12-02	456.6
E12000001	North East	E06000047	County Durham	E06000047	County Durham	E02004314	Durham City	msoa	2021-12-02	142.9
E12000001	North East	E06000047	County Durham	E06000047	County Durham	E02004315	Aykley Heads, Neville's Cross & Langley Moor	msoa	2021-12-02	269.1
E12000001	North East	E06000047	County Durham	E06000047	County Durham	E02004316	Esh Winning & Ushaw Moor	msoa	2021-12-02	814.7
E12000001	North East	E06000047	County Durham	E06000047	County Durham	E02004317	Brandon & Brancepeth	msoa	2021-12-02	397.7
E12000001	North East	E06000047	County Durham	E06000047	County Durham	E02004318	High Shincliffe & Bowburn	msoa	2021-12-02	494.6
E12000001	North East	E06000047	County Durham	E06000047	County Durham	E02004319	Coxhoe & Quarrington Hill	msoa	2021-12-02	460.1
E12000001	North East	E06000047	County Durham	E06000047	County Durham	E02004320	Seaham Northlea & Westlea	msoa	2021-12-02	403.9
E12000001	North East	E06000047	County Durham	E06000047	County Durham	E02004321	Seaham Central & South	msoa	2021-12-02	411.8
E12000001	North East	E06000047	County Durham	E06000047	County Durham	E02004322	Murton North & Parkside	msoa	2021-12-02	416.7
E12000001	North East	E06000047	County Durham	E06000047	County Durham	E02004323	South Murton & South Hetton	msoa	2021-12-02	537.4
E12000001	North East	E06000047	County Durham	E06000047	County Durham	E02004324	Easington & Hawthorn	msoa	2021-12-02	709.3
E12000001	North East	E06000047	County Durham	E06000047	County Durham	E02004325	Peterlee East	msoa	2021-12-02	527.4
E12000001	North East	E06000047	County Durham	E06000047	County Durham	E02004326	Shotton & Haswell	msoa	2021-12-02	347.5
E12000001	North East	E06000047	County Durham	E06000047	County Durham	E02004327	Horden	msoa	2021-12-02	310.1
E12000001	North East	E06000047	County Durham	E06000047	County Durham	E02004328	Peterlee West	msoa	2021-12-02	496.0
E12000001	North East	E06000047	County Durham	E06000047	County Durham	E02004329	Peterlee South	msoa	2021-12-02	329.4
E12000001	North East	E06000047	County Durham	E06000047	County Durham	E02004330	Blackhall	msoa	2021-12-02	402.4
E12000001	North East	E06000047	County Durham	E06000047	County Durham	E02004331	Thornley & Wheatley Hill	msoa	2021-12-02	341.3
E12000001	North East	E06000047	County Durham	E06000047	County Durham	E02004332	Wingate & Castle Eden	msoa	2021-12-02	213.4
E12000001	North East	E06000047	County Durham	E06000047	County Durham	E02004333	Tudhoe Grange	msoa	2021-12-02	232.9
E12000001	North East	E06000047	County Durham	E06000047	County Durham	E02004334	Trimdon & Fishburn	msoa	2021-12-02	374.7
E12000001	North East	E06000047	County Durham	E06000047	County Durham	E02004335	Spennymoor East & Ferryhill West	msoa	2021-12-02	436.6
E12000001	North East	E06000047	County Durham	E06000047	County Durham	E02004336	Ferryhill East & Cornforth	msoa	2021-12-02	346.7
E12000001	North East	E06000047	County Durham	E06000047	County Durham	E02004337	Spennymoor West	msoa	2021-12-02	452.5
E12000001	North East	E06000047	County Durham	E06000047	County Durham	E02004338	Chilton	msoa	2021-12-02	451.0
E12000001	North East	E06000047	County Durham	E06000047	County Durham	E02004339	Sedgefield & Bishop Middleham	msoa	2021-12-02	188.1
E12000001	North East	E06000047	County Durham	E06000047	County Durham	E02004340	Shildon	msoa	2021-12-02	335.7
E12000001	North East	E06000047	County Durham	E06000047	County Durham	E02004341	Newton Aycliffe North	msoa	2021-12-02	440.2
E12000001	North East	E06000047	County Durham	E06000047	County Durham	E02004342	Newton Aycliffe West	msoa	2021-12-02	315.0
E12000001	North East	E06000047	County Durham	E06000047	County Durham	E02004343	Newton Aycliffe East	msoa	2021-12-02	255.3
E12000001	North East	E06000047	County Durham	E06000047	County Durham	E02004344	Newton Aycliffe South	msoa	2021-12-02	280.3
E12000001	North East	E06000047	County Durham	E06000047	County Durham	E02004345	Evenwood, Cockfield & Staindrop	msoa	2021-12-02	414.4
E12000001	North East	E06000047	County Durham	E06000047	County Durham	E02004346	Upper Teesdale	msoa	2021-12-02	154.7
E12000001	North East	E06000047	County Durham	E06000047	County Durham	E02004347	Barnard Castle	msoa	2021-12-02	218.6
E12000001	North East	E06000047	County Durham	E06000047	County Durham	E02004348	Stanhope & Weardale	msoa	2021-12-02	313.3
E12000001	North East	E06000047	County Durham	E06000047	County Durham	E02004349	Crook North & Tow Law	msoa	2021-12-02	422.8
E12000001	North East	E06000047	County Durham	E06000047	County Durham	E02004350	Crook South	msoa	2021-12-02	433.8
E12000001	North East	E06000047	County Durham	E06000047	County Durham	E02004351	Coundon North	msoa	2021-12-02	437.6
E12000001	North East	E06000047	County Durham	E06000047	County Durham	E02004352	Bishop Auckland North & Coundon Grange	msoa	2021-12-02	472.8
E12000001	North East	E06000047	County Durham	E06000047	County Durham	E02004353	Bishop Auckland Central & West	msoa	2021-12-02	467.6
E12000001	North East	E06000047	County Durham	E06000047	County Durham	E02004354	Saint Helen Auckland & West Auckland	msoa	2021-12-02	588.9
E12000001	North East	E06000047	County Durham	E06000047	County Durham	E02004355	Bishop Auckland South	msoa	2021-12-02	398.9
E12000001	North East	E06000057	Northumberland	E06000057	Northumberland	E02005702	Longhoughton & Alnmouth	msoa	2021-12-02	193.2
E12000001	North East	E06000057	Northumberland	E06000057	Northumberland	E02005703	Alnwick	msoa	2021-12-02	250.2
E12000001	North East	E06000057	Northumberland	E06000057	Northumberland	E02005704	Amble, Shilbottle & Swarland	msoa	2021-12-02	306.8
E12000001	North East	E06000057	Northumberland	E06000057	Northumberland	E02005705	Rothbury & Longframlington	msoa	2021-12-02	429.5
E12000001	North East	E06000057	Northumberland	E06000057	Northumberland	E02005706	Berwick-upon-Tweed Town	msoa	2021-12-02	220.8
E12000001	North East	E06000057	Northumberland	E06000057	Northumberland	E02005707	Berwick-upon-Tweed West & Holy Island	msoa	2021-12-02	139.4
E12000001	North East	E06000057	Northumberland	E06000057	Northumberland	E02005708	Seahouses, Belford & Wooler	msoa	2021-12-02	268.3
E12000001	North East	E06000057	Northumberland	E06000057	Northumberland	E02005709	Blyth Cowpen	msoa	2021-12-02	170.0
E12000001	North East	E06000057	Northumberland	E06000057	Northumberland	E02005710	Blyth Town	msoa	2021-12-02	296.4
E12000001	North East	E06000057	Northumberland	E06000057	Northumberland	E02005711	Blyth Isabella	msoa	2021-12-02	245.0
E12000001	North East	E06000057	Northumberland	E06000057	Northumberland	E02005712	Blyth Newsham	msoa	2021-12-02	343.6
E12000001	North East	E06000057	Northumberland	E06000057	Northumberland	E02005713	Blyth South	msoa	2021-12-02	404.6
E12000001	North East	E06000057	Northumberland	E06000057	Northumberland	E02005714	North Cramlington	msoa	2021-12-02	894.8
E12000001	North East	E06000057	Northumberland	E06000057	Northumberland	E02005715	Cramlington Town & Beaconhill	msoa	2021-12-02	328.9
E12000001	North East	E06000057	Northumberland	E06000057	Northumberland	E02005716	East Cramlington & Parkside	msoa	2021-12-02	559.3
E12000001	North East	E06000057	Northumberland	E06000057	Northumberland	E02005717	Holywell & Hartley	msoa	2021-12-02	425.5
E12000001	North East	E06000057	Northumberland	E06000057	Northumberland	E02005718	Cramlington South	msoa	2021-12-02	440.2
E12000001	North East	E06000057	Northumberland	E06000057	Northumberland	E02005719	Seaton Delaval & Seghill	msoa	2021-12-02	352.4
E12000001	North East	E06000057	Northumberland	E06000057	Northumberland	E02005720	Widdrington, Lynemouth & Hadston	msoa	2021-12-02	174.9
E12000001	North East	E06000057	Northumberland	E06000057	Northumberland	E02005721	Morpeth North & Pegswood	msoa	2021-12-02	387.1
E12000001	North East	E06000057	Northumberland	E06000057	Northumberland	E02005722	Longhorsley, Hepscott & Capheaton	msoa	2021-12-02	331.8
E12000001	North East	E06000057	Northumberland	E06000057	Northumberland	E02005723	Morpeth Central & East	msoa	2021-12-02	227.7
E12000001	North East	E06000057	Northumberland	E06000057	Northumberland	E02005724	Morpeth South & West	msoa	2021-12-02	283.1
E12000001	North East	E06000057	Northumberland	E06000057	Northumberland	E02005725	Ponteland	msoa	2021-12-02	490.8
E12000001	North East	E06000057	Northumberland	E06000057	Northumberland	E02005726	Darras Hall, Stamfordham & Heddon	msoa	2021-12-02	458.5
E12000001	North East	E06000057	Northumberland	E06000057	Northumberland	E02005727	Bellingham, Otterburn & Redesdale	msoa	2021-12-02	317.6
E12000001	North East	E06000057	Northumberland	E06000057	Northumberland	E02005728	Haltwhistle & Bardon Mill	msoa	2021-12-02	200.4
E12000001	North East	E06000057	Northumberland	E06000057	Northumberland	E02005729	Wylam & Ovingham	msoa	2021-12-02	680.4
E12000001	North East	E06000057	Northumberland	E06000057	Northumberland	E02005730	Hexham & Acomb	msoa	2021-12-02	322.2
E12000001	North East	E06000057	Northumberland	E06000057	Northumberland	E02005731	Prudhoe	msoa	2021-12-02	703.5
E12000001	North East	E06000057	Northumberland	E06000057	Northumberland	E02005732	Stocksfield, Riding Mill & Corbridge	msoa	2021-12-02	601.1
E12000001	North East	E06000057	Northumberland	E06000057	Northumberland	E02005733	Haydon Bridge & Allendale	msoa	2021-12-02	409.8
E12000001	North East	E06000057	Northumberland	E06000057	Northumberland	E02005734	Newbiggin	msoa	2021-12-02	165.4
E12000001	North East	E06000057	Northumberland	E06000057	Northumberland	E02005735	Ashington Hirst	msoa	2021-12-02	256.9
E12000001	North East	E06000057	Northumberland	E06000057	Northumberland	E02005736	Ashington East	msoa	2021-12-02	177.5
E12000001	North East	E06000057	Northumberland	E06000057	Northumberland	E02005737	Ashington West	msoa	2021-12-02	487.7
E12000001	North East	E06000057	Northumberland	E06000057	Northumberland	E02005738	Ashington South	msoa	2021-12-02	367.0
E12000001	North East	E06000057	Northumberland	E06000057	Northumberland	E02005739	Guide Post & Stakeford	msoa	2021-12-02	460.0
E12000001	North East	E06000057	Northumberland	E06000057	Northumberland	E02005740	Bedlington Station & Sleekburn	msoa	2021-12-02	416.7
E12000001	North East	E06000057	Northumberland	E06000057	Northumberland	E02005741	Bedlington Town	msoa	2021-12-02	338.6
E12000001	North East	E06000002	Middlesbrough	E06000002	Middlesbrough	E02006811	Nunthorpe & Marton East	msoa	2021-12-02	311.3
E12000001	North East	E06000003	Redcar and Cleveland	E06000003	Redcar and Cleveland	E02006812	Ormesby	msoa	2021-12-02	278.1
E12000001	North East	E08000037	Gateshead	E08000037	Gateshead	E02006841	Gateshead Town	msoa	2021-12-02	273.3
E12000001	North East	E08000037	Gateshead	E08000037	Gateshead	E02006842	Gateshead South	msoa	2021-12-02	348.8
E12000001	North East	E08000021	Newcastle upon Tyne	E08000021	Newcastle upon Tyne	E02006893	Westerhope	msoa	2021-12-02	579.7
E12000001	North East	E06000001	Hartlepool	E06000001	Hartlepool	E02006909	The Fens, Elwick & Hart	msoa	2021-12-02	371.4
E12000001	North East	E06000003	Redcar and Cleveland	E06000003	Redcar and Cleveland	E02006910	South Bank & Teesville	msoa	2021-12-02	416.0
E12000001	North East	E08000037	Gateshead	E08000037	Gateshead	E02001682	Ryton	msoa	2021-11-25	677.3
E12000001	North East	E08000037	Gateshead	E08000037	Gateshead	E02001683	Crawcrook & Greenside	msoa	2021-11-25	341.0
E12000001	North East	E08000037	Gateshead	E08000037	Gateshead	E02001684	Pelaw, Felling Shore & Bill Quay	msoa	2021-11-25	252.2
E12000001	North East	E08000037	Gateshead	E08000037	Gateshead	E02001685	Blaydon South	msoa	2021-11-25	481.2
E12000001	North East	E08000037	Gateshead	E08000037	Gateshead	E02001686	Blaydon North & Winlaton Mill	msoa	2021-11-25	735.8
E12000001	North East	E08000037	Gateshead	E08000037	Gateshead	E02001688	Dunston & Teams	msoa	2021-11-25	329.9
E12000001	North East	E08000037	Gateshead	E08000037	Gateshead	E02001689	Bensham North	msoa	2021-11-25	213.7
E12000001	North East	E08000037	Gateshead	E08000037	Gateshead	E02001690	Swalwell	msoa	2021-11-25	372.3
E12000001	North East	E08000037	Gateshead	E08000037	Gateshead	E02001691	Bensham South & Saltwell	msoa	2021-11-25	369.1
E12000001	North East	E08000037	Gateshead	E08000037	Gateshead	E02001692	Mount Pleasant & Deckham East	msoa	2021-11-25	357.6
E12000001	North East	E08000037	Gateshead	E08000037	Gateshead	E02001693	Felling South	msoa	2021-11-25	343.1
E12000001	North East	E08000037	Gateshead	E08000037	Gateshead	E02001694	Dunston Hill	msoa	2021-11-25	309.2
E12000001	North East	E08000037	Gateshead	E08000037	Gateshead	E02001695	Wardley	msoa	2021-11-25	312.0
E12000001	North East	E08000037	Gateshead	E08000037	Gateshead	E02001696	Heworth	msoa	2021-11-25	526.4
E12000001	North East	E08000037	Gateshead	E08000037	Gateshead	E02001697	Low Fell East	msoa	2021-11-25	447.3
E12000001	North East	E08000037	Gateshead	E08000037	Gateshead	E02001698	Whickham	msoa	2021-11-25	428.1
E12000001	North East	E08000037	Gateshead	E08000037	Gateshead	E02001699	Windy Nook & Whitehills	msoa	2021-11-25	341.7
E12000001	North East	E08000037	Gateshead	E08000037	Gateshead	E02001700	Sunniside & Lobley Hill	msoa	2021-11-25	439.5
E12000001	North East	E08000037	Gateshead	E08000037	Gateshead	E02001701	Low Fell West	msoa	2021-11-25	398.7
E12000001	North East	E08000037	Gateshead	E08000037	Gateshead	E02001702	Beacon Lough & Wrekenton	msoa	2021-11-25	341.7
E12000001	North East	E08000037	Gateshead	E08000037	Gateshead	E02001703	Rowlands Gill & Lockhaugh	msoa	2021-11-25	549.9
E12000001	North East	E08000037	Gateshead	E08000037	Gateshead	E02001704	Easedale Gardens	msoa	2021-11-25	485.4
E12000001	North East	E08000037	Gateshead	E08000037	Gateshead	E02001705	Chopwell & High Spen	msoa	2021-11-25	436.7
E12000001	North East	E08000037	Gateshead	E08000037	Gateshead	E02001706	Birtley North & Kibblesworth	msoa	2021-11-25	617.1
E12000001	North East	E08000037	Gateshead	E08000037	Gateshead	E02001707	Birtley South	msoa	2021-11-25	647.7
E12000001	North East	E08000021	Newcastle upon Tyne	E08000021	Newcastle upon Tyne	E02001708	Kingston Park & Dinnington	msoa	2021-11-25	513.5
E12000001	North East	E08000021	Newcastle upon Tyne	E08000021	Newcastle upon Tyne	E02001709	North Gosforth	msoa	2021-11-25	588.8
E12000001	North East	E08000021	Newcastle upon Tyne	E08000021	Newcastle upon Tyne	E02001710	Fawdon South	msoa	2021-11-25	529.2
E12000001	North East	E08000021	Newcastle upon Tyne	E08000021	Newcastle upon Tyne	E02001711	Woolsington & Airport	msoa	2021-11-25	477.1
E12000001	North East	E08000021	Newcastle upon Tyne	E08000021	Newcastle upon Tyne	E02001712	South Gosforth	msoa	2021-11-25	743.2
E12000001	North East	E08000021	Newcastle upon Tyne	E08000021	Newcastle upon Tyne	E02001713	Coxlodge & West Gosforth	msoa	2021-11-25	606.5
E12000001	North East	E08000021	Newcastle upon Tyne	E08000021	Newcastle upon Tyne	E02001714	High Heaton	msoa	2021-11-25	365.0
E12000001	North East	E08000021	Newcastle upon Tyne	E08000021	Newcastle upon Tyne	E02001715	Kenton	msoa	2021-11-25	495.0
E12000001	North East	E08000021	Newcastle upon Tyne	E08000021	Newcastle upon Tyne	E02001718	Blakelaw	msoa	2021-11-25	259.1
E12000001	North East	E08000021	Newcastle upon Tyne	E08000021	Newcastle upon Tyne	E02001719	North Heaton	msoa	2021-11-25	350.7
E12000001	North East	E08000021	Newcastle upon Tyne	E08000021	Newcastle upon Tyne	E02001720	North Jesmond	msoa	2021-11-25	127.3
E12000001	North East	E08000021	Newcastle upon Tyne	E08000021	Newcastle upon Tyne	E02001721	Throckley & Newburn	msoa	2021-11-25	549.5
E12000001	North East	E08000021	Newcastle upon Tyne	E08000021	Newcastle upon Tyne	E02001722	Denton	msoa	2021-11-25	512.3
E12000001	North East	E08000021	Newcastle upon Tyne	E08000021	Newcastle upon Tyne	E02001723	Cowgate	msoa	2021-11-25	563.6
E12000001	North East	E08000021	Newcastle upon Tyne	E08000021	Newcastle upon Tyne	E02001724	South Jesmond & Sandyford	msoa	2021-11-25	178.7
E12000001	North East	E08000021	Newcastle upon Tyne	E08000021	Newcastle upon Tyne	E02001725	Heaton South	msoa	2021-11-25	235.4
E12000001	North East	E08000021	Newcastle upon Tyne	E08000021	Newcastle upon Tyne	E02001726	Fenham	msoa	2021-11-25	295.3
E12000001	North East	E08000021	Newcastle upon Tyne	E08000021	Newcastle upon Tyne	E02001727	Walkergate	msoa	2021-11-25	347.1
E12000001	North East	E08000021	Newcastle upon Tyne	E08000021	Newcastle upon Tyne	E02001728	Lemington	msoa	2021-11-25	357.4
E12000001	North East	E08000021	Newcastle upon Tyne	E08000021	Newcastle upon Tyne	E02001729	Nunsmoor	msoa	2021-11-25	200.7
E12000001	North East	E08000021	Newcastle upon Tyne	E08000021	Newcastle upon Tyne	E02001730	Shieldfield & Heaton Park	msoa	2021-11-25	89.6
E12000001	North East	E08000021	Newcastle upon Tyne	E08000021	Newcastle upon Tyne	E02001731	City Centre & Arthur's Hill	msoa	2021-11-25	179.8
E12000001	North East	E08000021	Newcastle upon Tyne	E08000021	Newcastle upon Tyne	E02001732	Scotswood	msoa	2021-11-25	658.4
E12000001	North East	E08000021	Newcastle upon Tyne	E08000021	Newcastle upon Tyne	E02001733	Byker	msoa	2021-11-25	349.8
E12000001	North East	E08000021	Newcastle upon Tyne	E08000021	Newcastle upon Tyne	E02001734	Benwell	msoa	2021-11-25	647.6
E12000001	North East	E08000021	Newcastle upon Tyne	E08000021	Newcastle upon Tyne	E02001735	Walker North	msoa	2021-11-25	372.4
E12000001	North East	E08000021	Newcastle upon Tyne	E08000021	Newcastle upon Tyne	E02001736	Elswick	msoa	2021-11-25	270.4
E12000001	North East	E08000021	Newcastle upon Tyne	E08000021	Newcastle upon Tyne	E02001737	Walker South	msoa	2021-11-25	410.4
E12000001	North East	E08000022	North Tyneside	E08000022	North Tyneside	E02001738	Whitley Bay North	msoa	2021-11-25	922.7
E12000001	North East	E08000022	North Tyneside	E08000022	North Tyneside	E02001739	Fordley	msoa	2021-11-25	381.4
E12000001	North East	E08000022	North Tyneside	E08000022	North Tyneside	E02001740	Whitley Sands	msoa	2021-11-25	745.3
E12000001	North East	E08000022	North Tyneside	E08000022	North Tyneside	E02001741	Wideopen & Seaton Burn	msoa	2021-11-25	348.2
E12000001	North East	E08000022	North Tyneside	E08000022	North Tyneside	E02001742	West Monkseaton	msoa	2021-11-25	717.8
E12000001	North East	E08000022	North Tyneside	E08000022	North Tyneside	E02001743	Whitley Bay Promenade	msoa	2021-11-25	641.2
E12000001	North East	E08000022	North Tyneside	E08000022	North Tyneside	E02001744	Shiremoor North & South Wellfield	msoa	2021-11-25	442.1
E12000001	North East	E08000022	North Tyneside	E08000022	North Tyneside	E02001745	Killingworth West & Camperdown	msoa	2021-11-25	511.3
E12000001	North East	E08000022	North Tyneside	E08000022	North Tyneside	E02001746	Monkseaton	msoa	2021-11-25	663.9
E12000001	North East	E08000022	North Tyneside	E08000022	North Tyneside	E02001747	Cullercoats	msoa	2021-11-25	526.2
E12000001	North East	E08000022	North Tyneside	E08000022	North Tyneside	E02001748	Shiremoor South & West Allotment	msoa	2021-11-25	516.4
E12000001	North East	E08000022	North Tyneside	E08000022	North Tyneside	E02001749	Killingworth East	msoa	2021-11-25	486.9
E12000001	North East	E08000022	North Tyneside	E08000022	North Tyneside	E02001750	Preston Grange	msoa	2021-11-25	449.5
E12000001	North East	E08000022	North Tyneside	E08000022	North Tyneside	E02001751	Forest Hall & West Moor	msoa	2021-11-25	268.5
E12000001	North East	E08000022	North Tyneside	E08000022	North Tyneside	E02001752	New York	msoa	2021-11-25	454.3
E12000001	North East	E08000022	North Tyneside	E08000022	North Tyneside	E02001753	Tynemouth Priory	msoa	2021-11-25	366.4
E12000001	North East	E08000022	North Tyneside	E08000022	North Tyneside	E02001754	Tynemouth West	msoa	2021-11-25	498.0
E12000001	North East	E08000022	North Tyneside	E08000022	North Tyneside	E02001755	Holystone & Benton	msoa	2021-11-25	606.1
E12000001	North East	E08000022	North Tyneside	E08000022	North Tyneside	E02001756	Longbenton	msoa	2021-11-25	375.3
E12000001	North East	E08000022	North Tyneside	E08000022	North Tyneside	E02001757	Preston Billy Mill	msoa	2021-11-25	345.2
E12000001	North East	E08000022	North Tyneside	E08000022	North Tyneside	E02001758	Battle Hill East	msoa	2021-11-25	540.2
E12000001	North East	E08000022	North Tyneside	E08000022	North Tyneside	E02001759	North Shields	msoa	2021-11-25	352.7
E12000001	North East	E08000022	North Tyneside	E08000022	North Tyneside	E02001760	Chirton	msoa	2021-11-25	734.2
E12000001	North East	E08000022	North Tyneside	E08000022	North Tyneside	E02001761	Battle Hill West	msoa	2021-11-25	444.9
E12000001	North East	E08000022	North Tyneside	E08000022	North Tyneside	E02001762	East Benton	msoa	2021-11-25	398.7
E12000001	North East	E08000022	North Tyneside	E08000022	North Tyneside	E02001763	Howdon	msoa	2021-11-25	280.0
E12000001	North East	E08000022	North Tyneside	E08000022	North Tyneside	E02001764	Percy Main	msoa	2021-11-25	293.0
E12000001	North East	E08000022	North Tyneside	E08000022	North Tyneside	E02001765	Willington Quay	msoa	2021-11-25	307.5
E12000001	North East	E08000022	North Tyneside	E08000022	North Tyneside	E02001766	Wallsend East	msoa	2021-11-25	414.9
E12000001	North East	E08000022	North Tyneside	E08000022	North Tyneside	E02001767	Wallsend West	msoa	2021-11-25	272.1
E12000001	North East	E08000023	South Tyneside	E08000023	South Tyneside	E02001768	South Shields East	msoa	2021-11-25	422.0
E12000001	North East	E08000023	South Tyneside	E08000023	South Tyneside	E02001769	South Shields West	msoa	2021-11-25	156.5
E12000001	North East	E08000023	South Tyneside	E08000023	South Tyneside	E02001770	Westoe	msoa	2021-11-25	243.8
E12000001	North East	E08000023	South Tyneside	E08000023	South Tyneside	E02001771	Horsley Hill	msoa	2021-11-25	410.3
E12000001	North East	E08000023	South Tyneside	E08000023	South Tyneside	E02001772	West Park	msoa	2021-11-25	201.3
E12000001	North East	E08000023	South Tyneside	E08000023	South Tyneside	E02001773	Harton West	msoa	2021-11-25	379.4
E12000001	North East	E08000023	South Tyneside	E08000023	South Tyneside	E02001774	Jarrow Town	msoa	2021-11-25	161.7
E12000001	North East	E08000023	South Tyneside	E08000023	South Tyneside	E02001775	Harton East	msoa	2021-11-25	563.7
E12000001	North East	E08000023	South Tyneside	E08000023	South Tyneside	E02001776	Hebburn North	msoa	2021-11-25	316.8
E12000001	North East	E08000023	South Tyneside	E08000023	South Tyneside	E02001777	Hebburn West	msoa	2021-11-25	235.0
E12000001	North East	E08000023	South Tyneside	E08000023	South Tyneside	E02001778	West Harton	msoa	2021-11-25	304.1
E12000001	North East	E08000023	South Tyneside	E08000023	South Tyneside	E02001779	Simonside	msoa	2021-11-25	198.3
E12000001	North East	E08000023	South Tyneside	E08000023	South Tyneside	E02001780	Cleadon Park	msoa	2021-11-25	300.3
E12000001	North East	E08000023	South Tyneside	E08000023	South Tyneside	E02001781	Brockley Whins	msoa	2021-11-25	74.3
E12000001	North East	E08000023	South Tyneside	E08000023	South Tyneside	E02001782	Hebburn South	msoa	2021-11-25	297.1
E12000001	North East	E08000023	South Tyneside	E08000023	South Tyneside	E02001783	Biddick Hill	msoa	2021-11-25	166.6
E12000001	North East	E08000023	South Tyneside	E08000023	South Tyneside	E02001784	Primrose	msoa	2021-11-25	106.3
E12000001	North East	E08000023	South Tyneside	E08000023	South Tyneside	E02001785	Whitburn & Marsden	msoa	2021-11-25	527.1
E12000001	North East	E08000023	South Tyneside	E08000023	South Tyneside	E02001786	Whiteleas	msoa	2021-11-25	235.8
E12000001	North East	E08000023	South Tyneside	E08000023	South Tyneside	E02001787	Fellgate & Hedworth	msoa	2021-11-25	277.3
E12000001	North East	E08000023	South Tyneside	E08000023	South Tyneside	E02001788	Boldon Colliery	msoa	2021-11-25	440.0
E12000001	North East	E08000023	South Tyneside	E08000023	South Tyneside	E02001789	Cleadon & East Boldon	msoa	2021-11-25	262.3
E12000001	North East	E08000023	South Tyneside	E08000023	South Tyneside	E02001790	West Boldon	msoa	2021-11-25	407.2
E12000001	North East	E08000024	Sunderland	E08000024	Sunderland	E02001791	Fulwell	msoa	2021-11-25	127.0
E12000001	North East	E08000024	Sunderland	E08000024	Sunderland	E02001792	Seaburn	msoa	2021-11-25	302.0
E12000001	North East	E08000024	Sunderland	E08000024	Sunderland	E02001793	Town End Farm	msoa	2021-11-25	461.1
E12000001	North East	E08000024	Sunderland	E08000024	Sunderland	E02001794	Hylton Red House & Marley Pots	msoa	2021-11-25	457.5
E12000001	North East	E08000024	Sunderland	E08000024	Sunderland	E02001795	Southwick	msoa	2021-11-25	335.7
E12000001	North East	E08000024	Sunderland	E08000024	Sunderland	E02001796	Monkwearmouth	msoa	2021-11-25	291.8
E12000001	North East	E08000024	Sunderland	E08000024	Sunderland	E02001797	Springwell & Usworth	msoa	2021-11-25	328.6
E12000001	North East	E08000024	Sunderland	E08000024	Sunderland	E02001798	North Hylton	msoa	2021-11-25	424.9
E12000001	North East	E08000024	Sunderland	E08000024	Sunderland	E02001799	Concord and Sulgrave	msoa	2021-11-25	402.9
E12000001	North East	E08000024	Sunderland	E08000024	Sunderland	E02001800	Albany and Blackfell	msoa	2021-11-25	531.6
E12000001	North East	E08000024	Sunderland	E08000024	Sunderland	E02001801	Millfield	msoa	2021-11-25	189.6
E12000001	North East	E08000024	Sunderland	E08000024	Sunderland	E02001802	Pallion North	msoa	2021-11-25	459.1
E12000001	North East	E08000024	Sunderland	E08000024	Sunderland	E02001803	Sunderland Central & Deptford	msoa	2021-11-25	174.7
E12000001	North East	E08000024	Sunderland	E08000024	Sunderland	E02001804	South Hylton	msoa	2021-11-25	396.0
E12000001	North East	E08000024	Sunderland	E08000024	Sunderland	E02001805	Pallion South & High Barnes	msoa	2021-11-25	400.6
E12000001	North East	E08000024	Sunderland	E08000024	Sunderland	E02001806	Hendon & Docks	msoa	2021-11-25	307.7
E12000001	North East	E08000024	Sunderland	E08000024	Sunderland	E02001807	Columbia, Barmston & Teal Farm	msoa	2021-11-25	893.6
E12000001	North East	E08000024	Sunderland	E08000024	Sunderland	E02001808	Barnes Park	msoa	2021-11-25	428.0
E12000001	North East	E08000024	Sunderland	E08000024	Sunderland	E02001809	Washington Town Centre & Biddick	msoa	2021-11-25	558.6
E12000001	North East	E08000024	Sunderland	E08000024	Sunderland	E02001810	Oxclose and Lambton	msoa	2021-11-25	500.3
E12000001	North East	E08000024	Sunderland	E08000024	Sunderland	E02001811	Pennywell and Grindon	msoa	2021-11-25	432.6
E12000001	North East	E08000024	Sunderland	E08000024	Sunderland	E02001812	Hill View & Tunstall	msoa	2021-11-25	507.0
E12000001	North East	E08000024	Sunderland	E08000024	Sunderland	E02001813	Thorney Close & Plains Farm	msoa	2021-11-25	405.9
E12000001	North East	E08000024	Sunderland	E08000024	Sunderland	E02001814	Grangetown	msoa	2021-11-25	521.1
E12000001	North East	E08000024	Sunderland	E08000024	Sunderland	E02001815	Harraton, Rickleton & Fatfield	msoa	2021-11-25	283.7
E12000001	North East	E08000024	Sunderland	E08000024	Sunderland	E02001816	Lakeside & Farrington	msoa	2021-11-25	279.2
E12000001	North East	E08000024	Sunderland	E08000024	Sunderland	E02001817	Silksworth	msoa	2021-11-25	438.5
E12000001	North East	E08000024	Sunderland	E08000024	Sunderland	E02001818	Ryhope	msoa	2021-11-25	470.4
E12000001	North East	E08000024	Sunderland	E08000024	Sunderland	E02001819	Herrington & Doxford	msoa	2021-11-25	360.5
E12000001	North East	E08000024	Sunderland	E08000024	Sunderland	E02001820	Shiney Row	msoa	2021-11-25	258.6
E12000001	North East	E08000024	Sunderland	E08000024	Sunderland	E02001821	Hall Farm	msoa	2021-11-25	377.3
E12000001	North East	E08000024	Sunderland	E08000024	Sunderland	E02001822	Newbottle & Penshaw	msoa	2021-11-25	424.2
E12000001	North East	E08000024	Sunderland	E08000024	Sunderland	E02001823	Houghton West	msoa	2021-11-25	318.7
E12000001	North East	E08000024	Sunderland	E08000024	Sunderland	E02001824	Houghton Town	msoa	2021-11-25	301.0
E12000001	North East	E08000024	Sunderland	E08000024	Sunderland	E02001825	Hetton-le-Hole North	msoa	2021-11-25	340.9
E12000001	North East	E08000024	Sunderland	E08000024	Sunderland	E02001826	Hetton-le-Hole South	msoa	2021-11-25	387.8
E12000001	North East	E06000001	Hartlepool	E06000001	Hartlepool	E02002483	Clavering	msoa	2021-11-25	396.8
E12000001	North East	E06000001	Hartlepool	E06000001	Hartlepool	E02002484	Headland & West View	msoa	2021-11-25	210.7
E12000001	North East	E06000001	Hartlepool	E06000001	Hartlepool	E02002485	Jesmond	msoa	2021-11-25	342.9
E12000001	North East	E06000001	Hartlepool	E06000001	Hartlepool	E02002487	Harbour & Victoria	msoa	2021-11-25	193.3
E12000001	North East	E06000001	Hartlepool	E06000001	Hartlepool	E02002488	Wooler Road	msoa	2021-11-25	305.4
E12000001	North East	E06000001	Hartlepool	E06000001	Hartlepool	E02002489	Old Town & Grange	msoa	2021-11-25	340.4
E12000001	North East	E06000001	Hartlepool	E06000001	Hartlepool	E02002490	Foggy Furze	msoa	2021-11-25	258.8
E12000001	North East	E06000001	Hartlepool	E06000001	Hartlepool	E02002491	Rift House & Summerhill	msoa	2021-11-25	263.6
E12000001	North East	E06000001	Hartlepool	E06000001	Hartlepool	E02002492	Rossmere & Mill	msoa	2021-11-25	377.1
E12000001	North East	E06000001	Hartlepool	E06000001	Hartlepool	E02002493	Seaton Carew	msoa	2021-11-25	252.9
E12000001	North East	E06000001	Hartlepool	E06000001	Hartlepool	E02002494	Owton Manor	msoa	2021-11-25	281.0
E12000001	North East	E06000002	Middlesbrough	E06000002	Middlesbrough	E02002496	Middlesbrough Central	msoa	2021-11-25	148.6
E12000001	North East	E06000002	Middlesbrough	E06000002	Middlesbrough	E02002497	North Ormesby & Brambles	msoa	2021-11-25	221.4
E12000001	North East	E06000002	Middlesbrough	E06000002	Middlesbrough	E02002498	Ayresome	msoa	2021-11-25	211.8
E12000001	North East	E06000002	Middlesbrough	E06000002	Middlesbrough	E02002499	Berwick Hills	msoa	2021-11-25	312.8
E12000001	North East	E06000002	Middlesbrough	E06000002	Middlesbrough	E02002500	Linthorpe East & Albert Park	msoa	2021-11-25	419.4
E12000001	North East	E06000002	Middlesbrough	E06000002	Middlesbrough	E02002501	Park Vale	msoa	2021-11-25	300.6
E12000001	North East	E06000002	Middlesbrough	E06000002	Middlesbrough	E02002502	Thorntree	msoa	2021-11-25	417.5
E12000001	North East	E06000002	Middlesbrough	E06000002	Middlesbrough	E02002503	Newport & Maze Park	msoa	2021-11-25	383.8
E12000001	North East	E06000002	Middlesbrough	E06000002	Middlesbrough	E02002504	Linthorpe West	msoa	2021-11-25	244.3
E12000001	North East	E06000002	Middlesbrough	E06000002	Middlesbrough	E02002505	Park End	msoa	2021-11-25	263.3
E12000001	North East	E06000002	Middlesbrough	E06000002	Middlesbrough	E02002506	Beechwood & James Cook	msoa	2021-11-25	305.3
E12000001	North East	E06000002	Middlesbrough	E06000002	Middlesbrough	E02002507	Acklam	msoa	2021-11-25	268.8
E12000001	North East	E06000002	Middlesbrough	E06000002	Middlesbrough	E02002508	Kader	msoa	2021-11-25	217.8
E12000001	North East	E06000002	Middlesbrough	E06000002	Middlesbrough	E02002509	Easterside	msoa	2021-11-25	300.9
E12000001	North East	E06000002	Middlesbrough	E06000002	Middlesbrough	E02002510	Trimdon	msoa	2021-11-25	312.8
E12000001	North East	E06000002	Middlesbrough	E06000002	Middlesbrough	E02002512	Marton West	msoa	2021-11-25	347.3
E12000001	North East	E06000002	Middlesbrough	E06000002	Middlesbrough	E02002513	Stainton & Hemlington	msoa	2021-11-25	427.5
E12000001	North East	E06000002	Middlesbrough	E06000002	Middlesbrough	E02002514	Coulby Newham	msoa	2021-11-25	340.9
E12000001	North East	E06000003	Redcar and Cleveland	E06000003	Redcar and Cleveland	E02002515	Redcar Town & Coatham	msoa	2021-11-25	248.2
E12000001	North East	E06000003	Redcar and Cleveland	E06000003	Redcar and Cleveland	E02002516	Redcar Lakes North	msoa	2021-11-25	342.3
E12000001	North East	E06000003	Redcar and Cleveland	E06000003	Redcar and Cleveland	E02002517	Dormanstown	msoa	2021-11-25	300.9
E12000001	North East	E06000003	Redcar and Cleveland	E06000003	Redcar and Cleveland	E02002518	Redcar East	msoa	2021-11-25	463.3
E12000001	North East	E06000003	Redcar and Cleveland	E06000003	Redcar and Cleveland	E02002519	Redcar Lakes South	msoa	2021-11-25	335.8
E12000001	North East	E06000003	Redcar and Cleveland	E06000003	Redcar and Cleveland	E02002520	Marske	msoa	2021-11-25	498.9
E12000001	North East	E06000003	Redcar and Cleveland	E06000003	Redcar and Cleveland	E02002521	Saltburn	msoa	2021-11-25	924.1
E12000001	North East	E06000003	Redcar and Cleveland	E06000003	Redcar and Cleveland	E02002523	Grangetown	msoa	2021-11-25	196.4
E12000001	North East	E06000003	Redcar and Cleveland	E06000003	Redcar and Cleveland	E02002524	Brotton	msoa	2021-11-25	604.8
E12000001	North East	E06000003	Redcar and Cleveland	E06000003	Redcar and Cleveland	E02002525	Eston	msoa	2021-11-25	346.3
E12000001	North East	E06000003	Redcar and Cleveland	E06000003	Redcar and Cleveland	E02002526	Skelton	msoa	2021-11-25	656.0
E12000001	North East	E06000003	Redcar and Cleveland	E06000003	Redcar and Cleveland	E02002527	Loftus & Skinningrove	msoa	2021-11-25	254.6
E12000001	North East	E06000003	Redcar and Cleveland	E06000003	Redcar and Cleveland	E02002529	Bankfields	msoa	2021-11-25	205.7
E12000001	North East	E06000003	Redcar and Cleveland	E06000003	Redcar and Cleveland	E02002530	Boosbeck, Lingdale & Easington	msoa	2021-11-25	613.3
E12000001	North East	E06000003	Redcar and Cleveland	E06000003	Redcar and Cleveland	E02002532	Guisborough North	msoa	2021-11-25	308.5
E12000001	North East	E06000003	Redcar and Cleveland	E06000003	Redcar and Cleveland	E02002533	Guisborough West	msoa	2021-11-25	363.4
E12000001	North East	E06000003	Redcar and Cleveland	E06000003	Redcar and Cleveland	E02002534	Guisborough Outer & Upleatham	msoa	2021-11-25	159.6
E12000001	North East	E06000004	Stockton-on-Tees	E06000004	Stockton-on-Tees	E02002535	Billingham North & Wolviston	msoa	2021-11-25	464.6
E12000001	North East	E06000004	Stockton-on-Tees	E06000004	Stockton-on-Tees	E02002536	Billingham Central	msoa	2021-11-25	400.9
E12000001	North East	E06000004	Stockton-on-Tees	E06000004	Stockton-on-Tees	E02002537	Billingham East & Haverton Hill	msoa	2021-11-25	349.7
E12000001	North East	E06000004	Stockton-on-Tees	E06000004	Stockton-on-Tees	E02002538	Billingham South	msoa	2021-11-25	259.4
E12000001	North East	E06000004	Stockton-on-Tees	E06000004	Stockton-on-Tees	E02002539	Billingham West, Stillington & Longnewton	msoa	2021-11-25	422.4
E12000001	North East	E06000004	Stockton-on-Tees	E06000004	Stockton-on-Tees	E02002540	Norton North	msoa	2021-11-25	268.0
E12000001	North East	E06000004	Stockton-on-Tees	E06000004	Stockton-on-Tees	E02002541	Norton High Street	msoa	2021-11-25	330.3
E12000001	North East	E06000004	Stockton-on-Tees	E06000004	Stockton-on-Tees	E02002542	Roseworth	msoa	2021-11-25	465.3
E12000001	North East	E06000004	Stockton-on-Tees	E06000004	Stockton-on-Tees	E02002543	Hardwick & Salters Lane	msoa	2021-11-25	389.9
E12000001	North East	E06000004	Stockton-on-Tees	E06000004	Stockton-on-Tees	E02002544	Norton South	msoa	2021-11-25	249.1
E12000001	North East	E06000004	Stockton-on-Tees	E06000004	Stockton-on-Tees	E02002545	Rimswell & Bishopsgarth	msoa	2021-11-25	313.1
E12000001	North East	E06000004	Stockton-on-Tees	E06000004	Stockton-on-Tees	E02002546	Eastbourne & Newham Grange	msoa	2021-11-25	380.4
E12000001	North East	E06000004	Stockton-on-Tees	E06000004	Stockton-on-Tees	E02002547	Elm Tree & Grangefield	msoa	2021-11-25	324.7
E12000001	North East	E06000004	Stockton-on-Tees	E06000004	Stockton-on-Tees	E02002548	Central Stockton, Portrack & Low Hartburn	msoa	2021-11-25	286.1
E12000001	North East	E06000004	Stockton-on-Tees	E06000004	Stockton-on-Tees	E02002549	Fairfield	msoa	2021-11-25	520.0
E12000001	North East	E06000004	Stockton-on-Tees	E06000004	Stockton-on-Tees	E02002550	Hartburn	msoa	2021-11-25	569.8
E12000001	North East	E06000004	Stockton-on-Tees	E06000004	Stockton-on-Tees	E02002551	Thornaby North	msoa	2021-11-25	298.3
E12000001	North East	E06000004	Stockton-on-Tees	E06000004	Stockton-on-Tees	E02002552	Thornaby Mandale	msoa	2021-11-25	331.4
E12000001	North East	E06000004	Stockton-on-Tees	E06000004	Stockton-on-Tees	E02002553	Thornaby Village	msoa	2021-11-25	340.0
E12000001	North East	E06000004	Stockton-on-Tees	E06000004	Stockton-on-Tees	E02002554	Thornaby South	msoa	2021-11-25	229.2
E12000001	North East	E06000004	Stockton-on-Tees	E06000004	Stockton-on-Tees	E02002555	Eaglescliffe	msoa	2021-11-25	527.9
E12000001	North East	E06000004	Stockton-on-Tees	E06000004	Stockton-on-Tees	E02002556	Ingleby Barwick East & Hilton	msoa	2021-11-25	414.2
E12000001	North East	E06000004	Stockton-on-Tees	E06000004	Stockton-on-Tees	E02002557	Ingleby Barwick West	msoa	2021-11-25	343.6
E12000001	North East	E06000004	Stockton-on-Tees	E06000004	Stockton-on-Tees	E02002558	Yarm	msoa	2021-11-25	381.1
E12000001	North East	E06000005	Darlington	E06000005	Darlington	E02002559	Faverdale, Heighington & Sadberge	msoa	2021-11-25	488.4
E12000001	North East	E06000005	Darlington	E06000005	Darlington	E02002560	Harrowgate Hill	msoa	2021-11-25	918.0
E12000001	North East	E06000005	Darlington	E06000005	Darlington	E02002561	Whinfield	msoa	2021-11-25	363.3
E12000001	North East	E06000005	Darlington	E06000005	Darlington	E02002562	Rise Carr	msoa	2021-11-25	426.5
E12000001	North East	E06000005	Darlington	E06000005	Darlington	E02002563	Haughton Le Skerne	msoa	2021-11-25	372.9
E12000001	North East	E06000005	Darlington	E06000005	Darlington	E02002564	Cockerton & Hopetown	msoa	2021-11-25	392.1
E12000001	North East	E06000005	Darlington	E06000005	Darlington	E02002565	Pierremont	msoa	2021-11-25	238.0
E12000001	North East	E06000005	Darlington	E06000005	Darlington	E02002566	Central Darlington	msoa	2021-11-25	374.7
E12000001	North East	E06000005	Darlington	E06000005	Darlington	E02002567	Albert Hill & Red Hall	msoa	2021-11-25	300.4
E12000001	North East	E06000005	Darlington	E06000005	Darlington	E02002568	College & Park West	msoa	2021-11-25	570.3
E12000001	North East	E06000005	Darlington	E06000005	Darlington	E02002569	Hummersknott	msoa	2021-11-25	453.9
E12000001	North East	E06000005	Darlington	E06000005	Darlington	E02002570	Bank Top	msoa	2021-11-25	206.5
E12000001	North East	E06000005	Darlington	E06000005	Darlington	E02002571	Firthmoor	msoa	2021-11-25	321.3
E12000001	North East	E06000005	Darlington	E06000005	Darlington	E02002572	Park East	msoa	2021-11-25	298.2
E12000001	North East	E06000005	Darlington	E06000005	Darlington	E02002573	Middleton & Hurworth	msoa	2021-11-25	482.4
E12000001	North East	E06000047	County Durham	E06000047	County Durham	E02004290	Ouston & Beamish	msoa	2021-11-25	223.5
E12000001	North East	E06000047	County Durham	E06000047	County Durham	E02004291	Pelton & Perkinsville	msoa	2021-11-25	303.7
E12000001	North East	E06000047	County Durham	E06000047	County Durham	E02004292	Chester-le-Street North	msoa	2021-11-25	403.7
E12000001	North East	E06000047	County Durham	E06000047	County Durham	E02004293	Chester-le-Street Town & Pelton Fell	msoa	2021-11-25	548.7
E12000001	North East	E06000047	County Durham	E06000047	County Durham	E02004294	Chester-le-Street South & East	msoa	2021-11-25	289.8
E12000001	North East	E06000047	County Durham	E06000047	County Durham	E02004295	Great Lumley & Bournmoor	msoa	2021-11-25	315.9
E12000001	North East	E06000047	County Durham	E06000047	County Durham	E02004296	Sacriston	msoa	2021-11-25	327.6
E12000001	North East	E06000047	County Durham	E06000047	County Durham	E02004297	Burnopfield	msoa	2021-11-25	432.3
E12000001	North East	E06000047	County Durham	E06000047	County Durham	E02004298	Benfieldside, Hamsterley & Medomsley	msoa	2021-11-25	426.5
E12000001	North East	E06000047	County Durham	E06000047	County Durham	E02004299	Stanley North & East	msoa	2021-11-25	488.3
E12000001	North East	E06000047	County Durham	E06000047	County Durham	E02004300	Catchgate & Dipton	msoa	2021-11-25	341.9
E12000001	North East	E06000047	County Durham	E06000047	County Durham	E02004301	Stanley South	msoa	2021-11-25	417.4
E12000001	North East	E06000047	County Durham	E06000047	County Durham	E02004302	Stanley West & Annfield Plain	msoa	2021-11-25	303.8
E12000001	North East	E06000047	County Durham	E06000047	County Durham	E02004303	Consett	msoa	2021-11-25	490.2
E12000001	North East	E06000047	County Durham	E06000047	County Durham	E02004304	Delves Lane & Leadgate	msoa	2021-11-25	322.7
E12000001	North East	E06000047	County Durham	E06000047	County Durham	E02004305	Bridgehill, Castleside & Harehope Hill	msoa	2021-11-25	392.9
E12000001	North East	E06000047	County Durham	E06000047	County Durham	E02004306	Lanchester	msoa	2021-11-25	265.7
E12000001	North East	E06000047	County Durham	E06000047	County Durham	E02004307	Langley Park & Satley	msoa	2021-11-25	373.6
E12000001	North East	E06000047	County Durham	E06000047	County Durham	E02004308	Newton Hall & Brasside	msoa	2021-11-25	491.2
E12000001	North East	E06000047	County Durham	E06000047	County Durham	E02004309	Pity Me & Framwellgate Moor	msoa	2021-11-25	263.4
E12000001	North East	E06000047	County Durham	E06000047	County Durham	E02004310	Bearpark & Witton Gilbert	msoa	2021-11-25	417.7
E12000001	North East	E06000047	County Durham	E06000047	County Durham	E02004311	Sherburn & West Rainton	msoa	2021-11-25	405.1
E12000001	North East	E06000047	County Durham	E06000047	County Durham	E02004312	Belmont & Carrville	msoa	2021-11-25	121.1
E12000001	North East	E06000047	County Durham	E06000047	County Durham	E02004313	Gilesgate & Old Durham	msoa	2021-11-25	320.8
E12000001	North East	E06000047	County Durham	E06000047	County Durham	E02004314	Durham City	msoa	2021-11-25	115.7
E12000001	North East	E06000047	County Durham	E06000047	County Durham	E02004315	Aykley Heads, Neville's Cross & Langley Moor	msoa	2021-11-25	269.1
E12000001	North East	E06000047	County Durham	E06000047	County Durham	E02004316	Esh Winning & Ushaw Moor	msoa	2021-11-25	752.0
E12000001	North East	E06000047	County Durham	E06000047	County Durham	E02004317	Brandon & Brancepeth	msoa	2021-11-25	755.7
E12000001	North East	E06000047	County Durham	E06000047	County Durham	E02004318	High Shincliffe & Bowburn	msoa	2021-11-25	479.6
E12000001	North East	E06000047	County Durham	E06000047	County Durham	E02004319	Coxhoe & Quarrington Hill	msoa	2021-11-25	261.1
E12000001	North East	E06000047	County Durham	E06000047	County Durham	E02004320	Seaham Northlea & Westlea	msoa	2021-11-25	359.1
E12000001	North East	E06000047	County Durham	E06000047	County Durham	E02004321	Seaham Central & South	msoa	2021-11-25	423.5
E12000001	North East	E06000047	County Durham	E06000047	County Durham	E02004322	Murton North & Parkside	msoa	2021-11-25	335.7
E12000001	North East	E06000047	County Durham	E06000047	County Durham	E02004323	South Murton & South Hetton	msoa	2021-11-25	424.9
E12000001	North East	E06000047	County Durham	E06000047	County Durham	E02004324	Easington & Hawthorn	msoa	2021-11-25	743.9
E12000001	North East	E06000047	County Durham	E06000047	County Durham	E02004325	Peterlee East	msoa	2021-11-25	363.3
E12000001	North East	E06000047	County Durham	E06000047	County Durham	E02004326	Shotton & Haswell	msoa	2021-11-25	304.1
E12000001	North East	E06000047	County Durham	E06000047	County Durham	E02004327	Horden	msoa	2021-11-25	206.8
E12000001	North East	E06000047	County Durham	E06000047	County Durham	E02004328	Peterlee West	msoa	2021-11-25	468.4
E12000001	North East	E06000047	County Durham	E06000047	County Durham	E02004329	Peterlee South	msoa	2021-11-25	454.9
E12000001	North East	E06000047	County Durham	E06000047	County Durham	E02004330	Blackhall	msoa	2021-11-25	489.9
E12000001	North East	E06000047	County Durham	E06000047	County Durham	E02004331	Thornley & Wheatley Hill	msoa	2021-11-25	368.6
E12000001	North East	E06000047	County Durham	E06000047	County Durham	E02004332	Wingate & Castle Eden	msoa	2021-11-25	333.5
E12000001	North East	E06000047	County Durham	E06000047	County Durham	E02004333	Tudhoe Grange	msoa	2021-11-25	393.0
E12000001	North East	E06000047	County Durham	E06000047	County Durham	E02004334	Trimdon & Fishburn	msoa	2021-11-25	499.6
E12000001	North East	E06000047	County Durham	E06000047	County Durham	E02004335	Spennymoor East & Ferryhill West	msoa	2021-11-25	317.5
E12000001	North East	E06000047	County Durham	E06000047	County Durham	E02004336	Ferryhill East & Cornforth	msoa	2021-11-25	467.3
E12000001	North East	E06000047	County Durham	E06000047	County Durham	E02004337	Spennymoor West	msoa	2021-11-25	423.0
E12000001	North East	E06000047	County Durham	E06000047	County Durham	E02004338	Chilton	msoa	2021-11-25	493.3
E12000001	North East	E06000047	County Durham	E06000047	County Durham	E02004339	Sedgefield & Bishop Middleham	msoa	2021-11-25	173.7
E12000001	North East	E06000047	County Durham	E06000047	County Durham	E02004340	Shildon	msoa	2021-11-25	527.5
E12000001	North East	E06000047	County Durham	E06000047	County Durham	E02004341	Newton Aycliffe North	msoa	2021-11-25	405.4
E12000001	North East	E06000047	County Durham	E06000047	County Durham	E02004342	Newton Aycliffe West	msoa	2021-11-25	385.0
E12000001	North East	E06000047	County Durham	E06000047	County Durham	E02004343	Newton Aycliffe East	msoa	2021-11-25	328.3
E12000001	North East	E06000047	County Durham	E06000047	County Durham	E02004344	Newton Aycliffe South	msoa	2021-11-25	434.4
E12000001	North East	E06000047	County Durham	E06000047	County Durham	E02004345	Evenwood, Cockfield & Staindrop	msoa	2021-11-25	336.2
E12000001	North East	E06000047	County Durham	E06000047	County Durham	E02004346	Upper Teesdale	msoa	2021-11-25	270.7
E12000001	North East	E06000047	County Durham	E06000047	County Durham	E02004347	Barnard Castle	msoa	2021-11-25	314.3
E12000001	North East	E06000047	County Durham	E06000047	County Durham	E02004348	Stanhope & Weardale	msoa	2021-11-25	488.7
E12000001	North East	E06000047	County Durham	E06000047	County Durham	E02004349	Crook North & Tow Law	msoa	2021-11-25	401.6
E12000001	North East	E06000047	County Durham	E06000047	County Durham	E02004350	Crook South	msoa	2021-11-25	506.1
E12000001	North East	E06000047	County Durham	E06000047	County Durham	E02004351	Coundon North	msoa	2021-11-25	355.6
E12000001	North East	E06000047	County Durham	E06000047	County Durham	E02004352	Bishop Auckland North & Coundon Grange	msoa	2021-11-25	435.4
E12000001	North East	E06000047	County Durham	E06000047	County Durham	E02004353	Bishop Auckland Central & West	msoa	2021-11-25	316.3
E12000001	North East	E06000047	County Durham	E06000047	County Durham	E02004354	Saint Helen Auckland & West Auckland	msoa	2021-11-25	381.7
E12000001	North East	E06000047	County Durham	E06000047	County Durham	E02004355	Bishop Auckland South	msoa	2021-11-25	481.4
E12000001	North East	E06000057	Northumberland	E06000057	Northumberland	E02005702	Longhoughton & Alnmouth	msoa	2021-11-25	624.3
E12000001	North East	E06000057	Northumberland	E06000057	Northumberland	E02005703	Alnwick	msoa	2021-11-25	677.0
E12000001	North East	E06000057	Northumberland	E06000057	Northumberland	E02005704	Amble, Shilbottle & Swarland	msoa	2021-11-25	377.6
E12000001	North East	E06000057	Northumberland	E06000057	Northumberland	E02005705	Rothbury & Longframlington	msoa	2021-11-25	611.7
E12000001	North East	E06000057	Northumberland	E06000057	Northumberland	E02005706	Berwick-upon-Tweed Town	msoa	2021-11-25	273.3
E12000001	North East	E06000057	Northumberland	E06000057	Northumberland	E02005707	Berwick-upon-Tweed West & Holy Island	msoa	2021-11-25	348.5
[truncated: 418,232 more rows]
