# Supplementary material for: Variation in COVID-19 booster uptake in England: An ecological study
Source: PLoS One. 2022 Jun 29;17(6):e0270624. doi: 10.1371/journal.pone.0270624 (PMC9242486; doi:10.1371/journal.pone.0270624)
Supplement: S6 File — A zip file containing the outputs of modelling. This can be used to load the fitted models. (ZIP) [file pone.0270624.s006.zip]

Archive with 11 entries (10 files):
- output/
- output/GPP.txt
- output/HHP.txt
- output/PHMP.txt
- output/SCSP10xre.txt
- output/SCSP4xre.txt
- output/SCSP6xre.txt
- output/SCSP8xre.txt
- output/UTLA.qgs
- output/VXCP.txt
- output/cf.txt
