# Supplementary material for: Variation in COVID-19 booster uptake in England: An ecological study
Source: PLoS One. 2022 Jun 29;17(6):e0270624. doi: 10.1371/journal.pone.0270624 (PMC9242486; doi:10.1371/journal.pone.0270624)
Supplement: S6 File — A zip file containing the outputs of modelling. This can be used to load the fitted models. (ZIP) [file pone.0270624.s006.zip › output/UTLA.qgs]

<!DOCTYPE qgis PUBLIC 'http://mrcc.com/qgis.dtd' 'SYSTEM'>
<qgis projectname="" version="2.18.17">
  <title></title>
  <autotransaction active="0"/>
  <evaluateDefaultValues active="0"/>
  <layer-tree-group expanded="1" checked="Qt::Checked" name="">
    <customproperties/>
    <layer-tree-layer expanded="0" providerKey="ogr" checked="Qt::Checked" id="CTYUA_MAY_2021_UK_BFC20220209184021441" source="/home/greg/qgis_sample_data/UTLA/CTYUA_MAY_2021_UK_BFC.shp" name="UTLA random effects">
      <customproperties>
        <property key="expandedLegendNodes"/>
      </customproperties>
    </layer-tree-layer>
  </layer-tree-group>
  <relations/>
  <mapcanvas>
    <units>meters</units>
    <extent>
      <xmin>136132.76247751357732341</xmin>
      <ymin>218306.43561177281662822</ymin>
      <xmax>761713.26898139924742281</xmax>
      <ymax>564165.68751014047302306</ymax>
    </extent>
    <rotation>0</rotation>
    <projections>0</projections>
    <destinationsrs>
      <spatialrefsys>
        <proj4>+proj=tmerc +lat_0=49 +lon_0=-2 +k=0.9996012717 +x_0=400000 +y_0=-100000 +ellps=airy +towgs84=446.448,-125.157,542.06,0.15,0.247,0.842,-20.489 +units=m +no_defs</proj4>
        <srsid>2437</srsid>
        <srid>27700</srid>
        <authid>EPSG:27700</authid>
        <description>OSGB 1936 / British National Grid</description>
        <projectionacronym>tmerc</projectionacronym>
        <ellipsoidacronym>airy</ellipsoidacronym>
        <geographicflag>false</geographicflag>
      </spatialrefsys>
    </destinationsrs>
    <rendermaptile>0</rendermaptile>
    <layer_coordinate_transform_info/>
  </mapcanvas>
  <layer-tree-canvas>
    <custom-order enabled="0">
      <item>CTYUA_MAY_2021_UK_BFC20220209184021441</item>
    </custom-order>
  </layer-tree-canvas>
  <legend updateDrawingOrder="true">
    <legendlayer drawingOrder="-1" open="false" checked="Qt::Checked" name="UTLA random effects" showFeatureCount="0">
      <filegroup open="false" hidden="false">
        <legendlayerfile isInOverview="0" layerid="CTYUA_MAY_2021_UK_BFC20220209184021441" visible="1"/>
      </filegroup>
    </legendlayer>
  </legend>
  <Composer title="compo" visible="1">
    <Composition resizeToContentsMarginLeft="20" snapping="1" showPages="1" guidesVisible="1" resizeToContentsMarginTop="20" worldFileMap="{ca8733cb-0685-4d2d-8ac4-7b62c67184ff}" alignmentSnap="1" printResolution="300" paperWidth="200.15" gridVisible="1" snapGridOffsetX="0" smartGuides="1" snapGridOffsetY="0" resizeToContentsMarginRight="20" snapTolerancePixels="5" printAsRaster="0" generateWorldFile="0" paperHeight="230" numPages="1" snapGridResolution="10" resizeToContentsMarginBottom="20">
      <symbol alpha="1" clip_to_extent="1" type="fill" name="">
        <layer pass="0" class="SimpleFill" locked="0">
          <prop k="border_width_map_unit_scale" v="0,0,0,0,0,0"/>
          <prop k="color" v="255,255,255,255"/>
          <prop k="joinstyle" v="miter"/>
          <prop k="offset" v="0,0"/>
          <prop k="offset_map_unit_scale" v="0,0,0,0,0,0"/>
          <prop k="offset_unit" v="MM"/>
          <prop k="outline_color" v="0,0,0,255"/>
          <prop k="outline_style" v="no"/>
          <prop k="outline_width" v="0.26"/>
          <prop k="outline_width_unit" v="MM"/>
          <prop k="style" v="solid"/>
        </layer>
      </symbol>
      <ComposerLegend symbolWidth="7" title="" rasterBorderWidth="0" titleAlignment="1" map="0" wmsLegendWidth="50" rasterBorderColor="0,0,0,255" wrapChar="" fontColor="#000000" legendFilterByAtlas="0" columnCount="1" wmsLegendHeight="25" columnSpace="2" symbolHeight="4" equalColumnWidth="0" resizeToContents="1" splitLayer="0" boxSpace="2" rasterBorder="1">
        <styles>
          <style marginBottom="2" name="title">
            <styleFont description="Liberation Sans,11,-1,5,75,0,0,0,0,0" style=""/>
          </style>
          <style marginTop="2" name="group">
            <styleFont description="Ubuntu,14,-1,5,63,0,0,0,0,0" style="Medium"/>
          </style>
          <style marginTop="2" name="subgroup">
            <styleFont description="Liberation Sans,12,-1,5,75,0,0,0,0,0" style=""/>
          </style>
          <style marginTop="2" name="symbol">
            <styleFont description="Ubuntu,10,-1,5,50,0,0,0,0,0" style=""/>
          </style>
          <style marginTop="2" marginLeft="2" name="symbolLabel">
            <styleFont description="Liberation Sans,9,-1,5,50,0,0,0,0,0" style="Regular"/>
          </style>
        </styles>
        <layer-tree-group expanded="1" checked="Qt::Checked" name="">
          <customproperties/>
          <layer-tree-layer expanded="0" providerKey="ogr" checked="Qt::Checked" id="CTYUA_MAY_2021_UK_BFC20220209184021441" source="/home/greg/qgis_sample_data/UTLA/CTYUA_MAY_2021_UK_BFC.shp" name="UTLA random effects">
            <customproperties>
              <property key="expandedLegendNodes"/>
            </customproperties>
          </layer-tree-layer>
        </layer-tree-group>
        <ComposerItem pagey="40" page="1" id="" lastValidViewScaleFactor="-1" positionMode="0" positionLock="false" x="35.7362" y="40" visibility="1" zValue="2" background="true" transparency="0" frameJoinStyle="miter" blendMode="0" width="46.2531" outlineWidth="0.3" excludeFromExports="0" uuid="{162b6098-d37b-4e25-8f48-0aa9f47456c6}" height="95.4" itemRotation="0" frame="false" pagex="35.7362">
          <FrameColor alpha="255" red="0" blue="0" green="0"/>
          <BackgroundColor alpha="255" red="255" blue="255" green="255"/>
          <customproperties/>
        </ComposerItem>
      </ComposerLegend>
      <ComposerMap followPreset="false" mapRotation="3" keepLayerSet="false" followPresetName="" id="0" previewMode="Cache" drawCanvasItems="true">
        <Extent ymin="-12984.56086636456893757" xmin="92389.11256094608688727" ymax="704322.54576308326795697" xmax="669189.18514928221702576"/>
        <LayerSet/>
        <Grid/>
        <ComposerMapGrid rightAnnotationDirection="0" gridFramePenColor="0,0,0,255" show="0" bottomAnnotationPosition="1" annotationPrecision="3" showAnnotation="0" topFrameDivisions="0" uuid="{311499b2-02d6-4329-9488-3637f270f34a}" leftAnnotationDirection="0" topAnnotationPosition="1" rightAnnotationDisplay="0" offsetX="0" offsetY="0" rightFrameDivisions="0" gridStyle="0" annotationFontColor="0,0,0,255" intervalX="0" gridFrameSideFlags="15" intervalY="0" bottomAnnotationDirection="0" leftAnnotationDisplay="0" leftFrameDivisions="0" frameFillColor1="255,255,255,255" annotationExpression="" frameFillColor2="0,0,0,255" crossLength="3" gridFramePenThickness="0.5" bottomAnnotationDisplay="0" unit="0" topAnnotationDisplay="0" leftAnnotationPosition="1" blendMode="0" gridFrameStyle="0" rightAnnotationPosition="1" gridFrameWidth="2" name="Grid 1" annotationFormat="0" bottomFrameDivisions="0" topAnnotationDirection="0" frameAnnotationDistance="1">
          <lineStyle>
            <symbol alpha="1" clip_to_extent="1" type="line" name="">
              <layer pass="0" class="SimpleLine" locked="0">
                <prop k="capstyle" v="square"/>
                <prop k="customdash" v="5;2"/>
                <prop k="customdash_map_unit_scale" v="0,0,0,0,0,0"/>
                <prop k="customdash_unit" v="MM"/>
                <prop k="draw_inside_polygon" v="0"/>
                <prop k="joinstyle" v="bevel"/>
                <prop k="line_color" v="0,0,0,255"/>
                <prop k="line_style" v="solid"/>
                <prop k="line_width" v="0"/>
                <prop k="line_width_unit" v="MM"/>
                <prop k="offset" v="0"/>
                <prop k="offset_map_unit_scale" v="0,0,0,0,0,0"/>
                <prop k="offset_unit" v="MM"/>
                <prop k="use_custom_dash" v="0"/>
                <prop k="width_map_unit_scale" v="0,0,0,0,0,0"/>
              </layer>
            </symbol>
          </lineStyle>
          <markerStyle>
            <symbol alpha="1" clip_to_extent="1" type="marker" name="">
              <layer pass="0" class="SimpleMarker" locked="0">
                <prop k="angle" v="0"/>
                <prop k="color" v="0,0,0,255"/>
                <prop k="horizontal_anchor_point" v="1"/>
                <prop k="joinstyle" v="bevel"/>
                <prop k="name" v="circle"/>
                <prop k="offset" v="0,0"/>
                <prop k="offset_map_unit_scale" v="0,0,0,0,0,0"/>
                <prop k="offset_unit" v="MM"/>
                <prop k="outline_color" v="0,0,0,255"/>
                <prop k="outline_style" v="solid"/>
                <prop k="outline_width" v="0"/>
                <prop k="outline_width_map_unit_scale" v="0,0,0,0,0,0"/>
                <prop k="outline_width_unit" v="MM"/>
                <prop k="scale_method" v="diameter"/>
                <prop k="size" v="2"/>
                <prop k="size_map_unit_scale" v="0,0,0,0,0,0"/>
                <prop k="size_unit" v="MM"/>
                <prop k="vertical_anchor_point" v="1"/>
              </layer>
            </symbol>
          </markerStyle>
          <annotationFontProperties description="Ubuntu,10,-1,5,50,0,0,0,0,0" style=""/>
        </ComposerMapGrid>
        <AtlasMap scalingMode="2" atlasDriven="0" margin="0.10000000000000001"/>
        <ComposerItem pagey="20" page="1" id="" lastValidViewScaleFactor="2.31876" positionMode="0" positionLock="true" x="50" y="20" visibility="1" zValue="1" background="true" transparency="0" frameJoinStyle="miter" blendMode="0" width="136.196" outlineWidth="0.3" excludeFromExports="0" uuid="{ca8733cb-0685-4d2d-8ac4-7b62c67184ff}" height="169.373" itemRotation="0" frame="false" pagex="50">
          <FrameColor alpha="255" red="0" blue="0" green="0"/>
          <BackgroundColor alpha="255" red="255" blue="255" green="255"/>
          <customproperties/>
        </ComposerItem>
      </ComposerMap>
      <customproperties>
        <property key="imageCropMarginBottom" value="0"/>
        <property key="imageCropMarginLeft" value="0"/>
        <property key="imageCropMarginRight" value="0"/>
        <property key="imageCropMarginTop" value="0"/>
        <property key="imageCropToContents" value="true"/>
        <property key="svgCropMarginBottom" value="0"/>
        <property key="svgCropMarginLeft" value="0"/>
        <property key="svgCropMarginRight" value="0"/>
        <property key="svgCropMarginTop" value="0"/>
        <property key="svgCropToContents" value="false"/>
        <property key="svgGroupLayers" value="false"/>
        <property key="variableNames"/>
        <property key="variableValues"/>
      </customproperties>
    </Composition>
  </Composer>
  <projectlayers>
    <maplayer simplifyAlgorithm="0" minimumScale="0" maximumScale="1e+08" simplifyDrawingHints="1" minLabelScale="0" maxLabelScale="1e+08" simplifyDrawingTol="1" readOnly="0" geometry="Polygon" simplifyMaxScale="1" type="vector" hasScaleBasedVisibilityFlag="0" simplifyLocal="1" scaleBasedLabelVisibilityFlag="0">
      <extent>
        <xmin>82668.51999999955296516</xmin>
        <ymin>5336.96600000001490116</ymin>
        <xmax>655653.84999999962747097</xmax>
        <ymax>657535.97230000048875809</ymax>
      </extent>
      <id>CTYUA_MAY_2021_UK_BFC20220209184021441</id>
      <datasource>../../../../../../qgis_sample_data/UTLA/CTYUA_MAY_2021_UK_BFC.shp</datasource>
      <keywordList>
        <value></value>
      </keywordList>
      <layername>UTLA random effects</layername>
      <srs>
        <spatialrefsys>
          <proj4>+proj=tmerc +lat_0=49 +lon_0=-2 +k=0.9996012717 +x_0=400000 +y_0=-100000 +ellps=airy +towgs84=446.448,-125.157,542.06,0.15,0.247,0.842,-20.489 +units=m +no_defs</proj4>
          <srsid>2437</srsid>
          <srid>27700</srid>
          <authid>EPSG:27700</authid>
          <description>OSGB 1936 / British National Grid</description>
          <projectionacronym>tmerc</projectionacronym>
          <ellipsoidacronym>airy</ellipsoidacronym>
          <geographicflag>false</geographicflag>
        </spatialrefsys>
      </srs>
      <provider encoding="System">ogr</provider>
      <vectorjoins/>
      <layerDependencies/>
      <expressionfields/>
      <map-layer-style-manager current="">
        <map-layer-style name=""/>
      </map-layer-style-manager>
      <edittypes>
        <edittype widgetv2type="TextEdit" name="OBJECTID">
          <widgetv2config IsMultiline="0" fieldEditable="1" constraint="" UseHtml="0" labelOnTop="0" constraintDescription="" notNull="0"/>
        </edittype>
        <edittype widgetv2type="TextEdit" name="CTYUA21CD">
          <widgetv2config IsMultiline="0" fieldEditable="1" constraint="" UseHtml="0" labelOnTop="0" constraintDescription="" notNull="0"/>
        </edittype>
        <edittype widgetv2type="TextEdit" name="CTYUA21NM">
          <widgetv2config IsMultiline="0" fieldEditable="1" constraint="" UseHtml="0" labelOnTop="0" constraintDescription="" notNull="0"/>
        </edittype>
        <edittype widgetv2type="TextEdit" name="CTYUA21NMW">
          <widgetv2config IsMultiline="0" fieldEditable="1" constraint="" UseHtml="0" labelOnTop="0" constraintDescription="" notNull="0"/>
        </edittype>
        <edittype widgetv2type="TextEdit" name="BNG_E">
          <widgetv2config IsMultiline="0" fieldEditable="1" constraint="" UseHtml="0" labelOnTop="0" constraintDescription="" notNull="0"/>
        </edittype>
        <edittype widgetv2type="TextEdit" name="BNG_N">
          <widgetv2config IsMultiline="0" fieldEditable="1" constraint="" UseHtml="0" labelOnTop="0" constraintDescription="" notNull="0"/>
        </edittype>
        <edittype widgetv2type="TextEdit" name="LONG">
          <widgetv2config IsMultiline="0" fieldEditable="1" constraint="" UseHtml="0" labelOnTop="0" constraintDescription="" notNull="0"/>
        </edittype>
        <edittype widgetv2type="TextEdit" name="LAT">
          <widgetv2config IsMultiline="0" fieldEditable="1" constraint="" UseHtml="0" labelOnTop="0" constraintDescription="" notNull="0"/>
        </edittype>
        <edittype widgetv2type="TextEdit" name="GlobalID">
          <widgetv2config IsMultiline="0" fieldEditable="1" constraint="" UseHtml="0" labelOnTop="0" constraintDescription="" notNull="0"/>
        </edittype>
        <edittype widgetv2type="TextEdit" name="SHAPE_Leng">
          <widgetv2config IsMultiline="0" fieldEditable="1" constraint="" UseHtml="0" labelOnTop="0" constraintDescription="" notNull="0"/>
        </edittype>
        <edittype widgetv2type="TextEdit" name="SHAPE_Area">
          <widgetv2config IsMultiline="0" fieldEditable="1" constraint="" UseHtml="0" labelOnTop="0" constraintDescription="" notNull="0"/>
        </edittype>
        <edittype widgetv2type="TextEdit" name="RE">
          <widgetv2config IsMultiline="0" fieldEditable="1" constraint="" UseHtml="0" labelOnTop="0" constraintDescription="" notNull="0"/>
        </edittype>
      </edittypes>
      <renderer-v2 attr="RE" forceraster="0" symbollevels="0" type="graduatedSymbol" graduatedMethod="GraduatedColor" enableorderby="0">
        <ranges>
          <range render="true" symbol="0" lower="-0.145700000000000" upper="-0.140000000000000" label=" -0.146 - -0.140 "/>
          <range render="true" symbol="1" lower="-0.140000000000000" upper="-0.030000000000000" label=" -0.140 - -0.030 "/>
          <range render="true" symbol="2" lower="-0.030000000000000" upper="0.024900000000000" label=" -0.030 - 0.025 "/>
          <range render="true" symbol="3" lower="0.024900000000000" upper="0.077300000000000" label=" 0.025 - 0.077 "/>
          <range render="true" symbol="4" lower="0.077300000000000" upper="0.112500000000000" label=" 0.077 - 0.113 "/>
          <range render="true" symbol="5" lower="0.112500000000000" upper="0.151700000000000" label=" 0.113 - 0.152 "/>
          <range render="true" symbol="6" lower="0.151700000000000" upper="0.188600000000000" label=" 0.152 - 0.189 "/>
          <range render="true" symbol="7" lower="0.188600000000000" upper="0.215400000000000" label=" 0.189 - 0.215 "/>
          <range render="true" symbol="8" lower="0.215400000000000" upper="0.241200000000000" label=" 0.215 - 0.241 "/>
          <range render="true" symbol="9" lower="0.241200000000000" upper="0.269500000000000" label=" 0.241 - 0.270 "/>
          <range render="true" symbol="10" lower="0.269500000000000" upper="0.304700000000000" label=" 0.270 - 0.305 "/>
          <range render="true" symbol="11" lower="0.304700000000000" upper="0.345900000000000" label=" 0.305 - 0.346 "/>
          <range render="true" symbol="12" lower="0.345900000000000" upper="0.419100000000000" label=" 0.346 - 0.419 "/>
          <range render="true" symbol="13" lower="0.419100000000000" upper="0.505800000000000" label=" 0.419 - 0.506 "/>
        </ranges>
        <symbols>
          <symbol alpha="1" clip_to_extent="1" type="fill" name="0">
            <layer pass="0" class="SimpleFill" locked="0">
              <prop k="border_width_map_unit_scale" v="0,0,0,0,0,0"/>
              <prop k="color" v="164,0,27,255"/>
              <prop k="joinstyle" v="bevel"/>
              <prop k="offset" v="0,0"/>
              <prop k="offset_map_unit_scale" v="0,0,0,0,0,0"/>
              <prop k="offset_unit" v="MM"/>
              <prop k="outline_color" v="0,0,0,0"/>
              <prop k="outline_style" v="solid"/>
              <prop k="outline_width" v="0.26"/>
              <prop k="outline_width_unit" v="MM"/>
              <prop k="style" v="solid"/>
            </layer>
          </symbol>
          <symbol alpha="1" clip_to_extent="1" type="fill" name="1">
            <layer pass="0" class="SimpleFill" locked="0">
              <prop k="border_width_map_unit_scale" v="0,0,0,0,0,0"/>
              <prop k="color" v="189,50,58,255"/>
              <prop k="joinstyle" v="bevel"/>
              <prop k="offset" v="0,0"/>
              <prop k="offset_map_unit_scale" v="0,0,0,0,0,0"/>
              <prop k="offset_unit" v="MM"/>
              <prop k="outline_color" v="0,0,0,0"/>
              <prop k="outline_style" v="solid"/>
              <prop k="outline_width" v="0.26"/>
              <prop k="outline_width_unit" v="MM"/>
              <prop k="style" v="solid"/>
            </layer>
          </symbol>
          <symbol alpha="1" clip_to_extent="1" type="fill" name="10">
            <layer pass="0" class="SimpleFill" locked="0">
              <prop k="border_width_map_unit_scale" v="0,0,0,0,0,0"/>
              <prop k="color" v="137,193,222,255"/>
              <prop k="joinstyle" v="bevel"/>
              <prop k="offset" v="0,0"/>
              <prop k="offset_map_unit_scale" v="0,0,0,0,0,0"/>
              <prop k="offset_unit" v="MM"/>
              <prop k="outline_color" v="0,0,0,0"/>
              <prop k="outline_style" v="solid"/>
              <prop k="outline_width" v="0.26"/>
              <prop k="outline_width_unit" v="MM"/>
              <prop k="style" v="solid"/>
            </layer>
          </symbol>
          <symbol alpha="1" clip_to_extent="1" type="fill" name="11">
            <layer pass="0" class="SimpleFill" locked="0">
              <prop k="border_width_map_unit_scale" v="0,0,0,0,0,0"/>
              <prop k="color" v="101,178,220,255"/>
              <prop k="joinstyle" v="bevel"/>
              <prop k="offset" v="0,0"/>
              <prop k="offset_map_unit_scale" v="0,0,0,0,0,0"/>
              <prop k="offset_unit" v="MM"/>
              <prop k="outline_color" v="0,0,0,0"/>
              <prop k="outline_style" v="solid"/>
              <prop k="outline_width" v="0.26"/>
              <prop k="outline_width_unit" v="MM"/>
              <prop k="style" v="solid"/>
            </layer>
          </symbol>
          <symbol alpha="1" clip_to_extent="1" type="fill" name="12">
            <layer pass="0" class="SimpleFill" locked="0">
              <prop k="border_width_map_unit_scale" v="0,0,0,0,0,0"/>
              <prop k="color" v="65,163,218,255"/>
              <prop k="joinstyle" v="bevel"/>
              <prop k="offset" v="0,0"/>
              <prop k="offset_map_unit_scale" v="0,0,0,0,0,0"/>
              <prop k="offset_unit" v="MM"/>
              <prop k="outline_color" v="0,0,0,0"/>
              <prop k="outline_style" v="solid"/>
              <prop k="outline_width" v="0.26"/>
              <prop k="outline_width_unit" v="MM"/>
              <prop k="style" v="solid"/>
            </layer>
          </symbol>
          <symbol alpha="1" clip_to_extent="1" type="fill" name="13">
            <layer pass="0" class="SimpleFill" locked="0">
              <prop k="border_width_map_unit_scale" v="0,0,0,0,0,0"/>
              <prop k="color" v="29,147,215,255"/>
              <prop k="joinstyle" v="bevel"/>
              <prop k="offset" v="0,0"/>
              <prop k="offset_map_unit_scale" v="0,0,0,0,0,0"/>
              <prop k="offset_unit" v="MM"/>
              <prop k="outline_color" v="0,0,0,0"/>
              <prop k="outline_style" v="solid"/>
              <prop k="outline_width" v="0.26"/>
              <prop k="outline_width_unit" v="MM"/>
              <prop k="style" v="solid"/>
            </layer>
          </symbol>
          <symbol alpha="1" clip_to_extent="1" type="fill" name="2">
            <layer pass="0" class="SimpleFill" locked="0">
              <prop k="border_width_map_unit_scale" v="0,0,0,0,0,0"/>
              <prop k="color" v="214,101,90,255"/>
              <prop k="joinstyle" v="bevel"/>
              <prop k="offset" v="0,0"/>
              <prop k="offset_map_unit_scale" v="0,0,0,0,0,0"/>
              <prop k="offset_unit" v="MM"/>
              <prop k="outline_color" v="0,0,0,0"/>
              <prop k="outline_style" v="solid"/>
              <prop k="outline_width" v="0.26"/>
              <prop k="outline_width_unit" v="MM"/>
              <prop k="style" v="solid"/>
            </layer>
          </symbol>
          <symbol alpha="1" clip_to_extent="1" type="fill" name="3">
            <layer pass="0" class="SimpleFill" locked="0">
              <prop k="border_width_map_unit_scale" v="0,0,0,0,0,0"/>
              <prop k="color" v="238,152,122,255"/>
              <prop k="joinstyle" v="bevel"/>
              <prop k="offset" v="0,0"/>
              <prop k="offset_map_unit_scale" v="0,0,0,0,0,0"/>
              <prop k="offset_unit" v="MM"/>
              <prop k="outline_color" v="0,0,0,0"/>
              <prop k="outline_style" v="solid"/>
              <prop k="outline_width" v="0.26"/>
              <prop k="outline_width_unit" v="MM"/>
              <prop k="style" v="solid"/>
            </layer>
          </symbol>
          <symbol alpha="1" clip_to_extent="1" type="fill" name="4">
            <layer pass="0" class="SimpleFill" locked="0">
              <prop k="border_width_map_unit_scale" v="0,0,0,0,0,0"/>
              <prop k="color" v="245,184,157,255"/>
              <prop k="joinstyle" v="bevel"/>
              <prop k="offset" v="0,0"/>
              <prop k="offset_map_unit_scale" v="0,0,0,0,0,0"/>
              <prop k="offset_unit" v="MM"/>
              <prop k="outline_color" v="0,0,0,0"/>
              <prop k="outline_style" v="solid"/>
              <prop k="outline_width" v="0.26"/>
              <prop k="outline_width_unit" v="MM"/>
              <prop k="style" v="solid"/>
            </layer>
          </symbol>
          <symbol alpha="1" clip_to_extent="1" type="fill" name="5">
            <layer pass="0" class="SimpleFill" locked="0">
              <prop k="border_width_map_unit_scale" v="0,0,0,0,0,0"/>
              <prop k="color" v="246,209,193,255"/>
              <prop k="joinstyle" v="bevel"/>
              <prop k="offset" v="0,0"/>
              <prop k="offset_map_unit_scale" v="0,0,0,0,0,0"/>
              <prop k="offset_unit" v="MM"/>
              <prop k="outline_color" v="0,0,0,0"/>
              <prop k="outline_style" v="solid"/>
              <prop k="outline_width" v="0.26"/>
              <prop k="outline_width_unit" v="MM"/>
              <prop k="style" v="solid"/>
            </layer>
          </symbol>
          <symbol alpha="1" clip_to_extent="1" type="fill" name="6">
            <layer pass="0" class="SimpleFill" locked="0">
              <prop k="border_width_map_unit_scale" v="0,0,0,0,0,0"/>
              <prop k="color" v="247,235,229,255"/>
              <prop k="joinstyle" v="bevel"/>
              <prop k="offset" v="0,0"/>
              <prop k="offset_map_unit_scale" v="0,0,0,0,0,0"/>
              <prop k="offset_unit" v="MM"/>
              <prop k="outline_color" v="0,0,0,0"/>
              <prop k="outline_style" v="solid"/>
              <prop k="outline_width" v="0.26"/>
              <prop k="outline_width_unit" v="MM"/>
              <prop k="style" v="solid"/>
            </layer>
          </symbol>
          <symbol alpha="1" clip_to_extent="1" type="fill" name="7">
            <layer pass="0" class="SimpleFill" locked="0">
              <prop k="border_width_map_unit_scale" v="0,0,0,0,0,0"/>
              <prop k="color" v="232,240,244,255"/>
              <prop k="joinstyle" v="bevel"/>
              <prop k="offset" v="0,0"/>
              <prop k="offset_map_unit_scale" v="0,0,0,0,0,0"/>
              <prop k="offset_unit" v="MM"/>
              <prop k="outline_color" v="0,0,0,0"/>
              <prop k="outline_style" v="solid"/>
              <prop k="outline_width" v="0.26"/>
              <prop k="outline_width_unit" v="MM"/>
              <prop k="style" v="solid"/>
            </layer>
          </symbol>
          <symbol alpha="1" clip_to_extent="1" type="fill" name="8">
            <layer pass="0" class="SimpleFill" locked="0">
              <prop k="border_width_map_unit_scale" v="0,0,0,0,0,0"/>
              <prop k="color" v="201,224,236,255"/>
              <prop k="joinstyle" v="bevel"/>
              <prop k="offset" v="0,0"/>
              <prop k="offset_map_unit_scale" v="0,0,0,0,0,0"/>
              <prop k="offset_unit" v="MM"/>
              <prop k="outline_color" v="0,0,0,0"/>
              <prop k="outline_style" v="solid"/>
              <prop k="outline_width" v="0.26"/>
              <prop k="outline_width_unit" v="MM"/>
              <prop k="style" v="solid"/>
            </layer>
          </symbol>
          <symbol alpha="1" clip_to_extent="1" type="fill" name="9">
            <layer pass="0" class="SimpleFill" locked="0">
              <prop k="border_width_map_unit_scale" v="0,0,0,0,0,0"/>
              <prop k="color" v="169,209,228,255"/>
              <prop k="joinstyle" v="bevel"/>
              <prop k="offset" v="0,0"/>
              <prop k="offset_map_unit_scale" v="0,0,0,0,0,0"/>
              <prop k="offset_unit" v="MM"/>
              <prop k="outline_color" v="0,0,0,0"/>
              <prop k="outline_style" v="solid"/>
              <prop k="outline_width" v="0.26"/>
              <prop k="outline_width_unit" v="MM"/>
              <prop k="style" v="solid"/>
            </layer>
          </symbol>
        </symbols>
        <source-symbol>
          <symbol alpha="1" clip_to_extent="1" type="fill" name="0">
            <layer pass="0" class="SimpleFill" locked="0">
              <prop k="border_width_map_unit_scale" v="0,0,0,0,0,0"/>
              <prop k="color" v="116,195,109,255"/>
              <prop k="joinstyle" v="bevel"/>
              <prop k="offset" v="0,0"/>
              <prop k="offset_map_unit_scale" v="0,0,0,0,0,0"/>
              <prop k="offset_unit" v="MM"/>
              <prop k="outline_color" v="0,0,0,0"/>
              <prop k="outline_style" v="solid"/>
              <prop k="outline_width" v="0.26"/>
              <prop k="outline_width_unit" v="MM"/>
              <prop k="style" v="solid"/>
            </layer>
          </symbol>
        </source-symbol>
        <colorramp type="gradient" name="[source]">
          <prop k="color1" v="164,0,27,255"/>
          <prop k="color2" v="29,147,215,255"/>
          <prop k="discrete" v="0"/>
          <prop k="stops" v="0.25;244,165,130,255:0.5;247,247,247,255:0.75;146,197,222,255"/>
        </colorramp>
        <invertedcolorramp value="0"/>
        <mode name="jenks"/>
        <rotation/>
        <sizescale scalemethod="diameter"/>
        <labelformat format=" %1 - %2 " trimtrailingzeroes="false" decimalplaces="3"/>
      </renderer-v2>
      <labeling type="simple"/>
      <customproperties>
        <property key="embeddedWidgets/0/id" value="transparency"/>
        <property key="embeddedWidgets/count" value="1"/>
        <property key="labeling" value="pal"/>
        <property key="labeling/addDirectionSymbol" value="false"/>
        <property key="labeling/angleOffset" value="0"/>
        <property key="labeling/blendMode" value="0"/>
        <property key="labeling/bufferBlendMode" value="0"/>
        <property key="labeling/bufferColorA" value="255"/>
        <property key="labeling/bufferColorB" value="255"/>
        <property key="labeling/bufferColorG" value="255"/>
        <property key="labeling/bufferColorR" value="255"/>
        <property key="labeling/bufferDraw" value="false"/>
        <property key="labeling/bufferJoinStyle" value="128"/>
        <property key="labeling/bufferNoFill" value="false"/>
        <property key="labeling/bufferSize" value="1"/>
        <property key="labeling/bufferSizeInMapUnits" value="false"/>
        <property key="labeling/bufferSizeMapUnitScale" value="0,0,0,0,0,0"/>
        <property key="labeling/bufferTransp" value="0"/>
        <property key="labeling/centroidInside" value="false"/>
        <property key="labeling/centroidWhole" value="false"/>
        <property key="labeling/decimals" value="3"/>
        <property key="labeling/displayAll" value="false"/>
        <property key="labeling/dist" value="0"/>
        <property key="labeling/distInMapUnits" value="false"/>
        <property key="labeling/distMapUnitScale" value="0,0,0,0,0,0"/>
        <property key="labeling/drawLabels" value="false"/>
        <property key="labeling/enabled" value="false"/>
        <property key="labeling/fieldName" value=""/>
        <property key="labeling/fitInPolygonOnly" value="false"/>
        <property key="labeling/fontCapitals" value="0"/>
        <property key="labeling/fontFamily" value="Ubuntu"/>
        <property key="labeling/fontItalic" value="true"/>
        <property key="labeling/fontLetterSpacing" value="0"/>
        <property key="labeling/fontLimitPixelSize" value="false"/>
        <property key="labeling/fontMaxPixelSize" value="10000"/>
        <property key="labeling/fontMinPixelSize" value="3"/>
        <property key="labeling/fontSize" value="10"/>
        <property key="labeling/fontSizeInMapUnits" value="false"/>
        <property key="labeling/fontSizeMapUnitScale" value="0,0,0,0,0,0"/>
        <property key="labeling/fontStrikeout" value="false"/>
        <property key="labeling/fontUnderline" value="false"/>
        <property key="labeling/fontWeight" value="50"/>
        <property key="labeling/fontWordSpacing" value="0"/>
        <property key="labeling/formatNumbers" value="false"/>
        <property key="labeling/isExpression" value="true"/>
        <property key="labeling/labelOffsetInMapUnits" value="true"/>
        <property key="labeling/labelOffsetMapUnitScale" value="0,0,0,0,0,0"/>
        <property key="labeling/labelPerPart" value="false"/>
        <property key="labeling/leftDirectionSymbol" value="&lt;"/>
        <property key="labeling/limitNumLabels" value="false"/>
        <property key="labeling/maxCurvedCharAngleIn" value="25"/>
        <property key="labeling/maxCurvedCharAngleOut" value="-25"/>
        <property key="labeling/maxNumLabels" value="2000"/>
        <property key="labeling/mergeLines" value="false"/>
        <property key="labeling/minFeatureSize" value="0"/>
        <property key="labeling/multilineAlign" value="4294967295"/>
        <property key="labeling/multilineHeight" value="1"/>
        <property key="labeling/namedStyle" value="Italic"/>
        <property key="labeling/obstacle" value="true"/>
        <property key="labeling/obstacleFactor" value="1"/>
        <property key="labeling/obstacleType" value="0"/>
        <property key="labeling/offsetType" value="0"/>
        <property key="labeling/placeDirectionSymbol" value="0"/>
        <property key="labeling/placement" value="1"/>
        <property key="labeling/placementFlags" value="10"/>
        <property key="labeling/plussign" value="false"/>
        <property key="labeling/predefinedPositionOrder" value="TR,TL,BR,BL,R,L,TSR,BSR"/>
        <property key="labeling/preserveRotation" value="true"/>
        <property key="labeling/previewBkgrdColor" value="#ffffff"/>
        <property key="labeling/priority" value="5"/>
        <property key="labeling/quadOffset" value="4"/>
        <property key="labeling/repeatDistance" value="0"/>
        <property key="labeling/repeatDistanceMapUnitScale" value="0,0,0,0,0,0"/>
        <property key="labeling/repeatDistanceUnit" value="1"/>
        <property key="labeling/reverseDirectionSymbol" value="false"/>
        <property key="labeling/rightDirectionSymbol" value=">"/>
        <property key="labeling/scaleMax" value="10000000"/>
        <property key="labeling/scaleMin" value="1"/>
        <property key="labeling/scaleVisibility" value="false"/>
        <property key="labeling/shadowBlendMode" value="6"/>
        <property key="labeling/shadowColorB" value="0"/>
        <property key="labeling/shadowColorG" value="0"/>
        <property key="labeling/shadowColorR" value="0"/>
        <property key="labeling/shadowDraw" value="false"/>
        <property key="labeling/shadowOffsetAngle" value="135"/>
        <property key="labeling/shadowOffsetDist" value="1"/>
        <property key="labeling/shadowOffsetGlobal" value="true"/>
        <property key="labeling/shadowOffsetMapUnitScale" value="0,0,0,0,0,0"/>
        <property key="labeling/shadowOffsetUnits" value="1"/>
        <property key="labeling/shadowRadius" value="1.5"/>
        <property key="labeling/shadowRadiusAlphaOnly" value="false"/>
        <property key="labeling/shadowRadiusMapUnitScale" value="0,0,0,0,0,0"/>
        <property key="labeling/shadowRadiusUnits" value="1"/>
        <property key="labeling/shadowScale" value="100"/>
        <property key="labeling/shadowTransparency" value="30"/>
        <property key="labeling/shadowUnder" value="0"/>
        <property key="labeling/shapeBlendMode" value="0"/>
        <property key="labeling/shapeBorderColorA" value="255"/>
        <property key="labeling/shapeBorderColorB" value="128"/>
        <property key="labeling/shapeBorderColorG" value="128"/>
        <property key="labeling/shapeBorderColorR" value="128"/>
        <property key="labeling/shapeBorderWidth" value="0"/>
        <property key="labeling/shapeBorderWidthMapUnitScale" value="0,0,0,0,0,0"/>
        <property key="labeling/shapeBorderWidthUnits" value="1"/>
        <property key="labeling/shapeDraw" value="false"/>
        <property key="labeling/shapeFillColorA" value="255"/>
        <property key="labeling/shapeFillColorB" value="255"/>
        <property key="labeling/shapeFillColorG" value="255"/>
        <property key="labeling/shapeFillColorR" value="255"/>
        <property key="labeling/shapeJoinStyle" value="64"/>
        <property key="labeling/shapeOffsetMapUnitScale" value="0,0,0,0,0,0"/>
        <property key="labeling/shapeOffsetUnits" value="1"/>
        <property key="labeling/shapeOffsetX" value="0"/>
        <property key="labeling/shapeOffsetY" value="0"/>
        <property key="labeling/shapeRadiiMapUnitScale" value="0,0,0,0,0,0"/>
        <property key="labeling/shapeRadiiUnits" value="1"/>
        <property key="labeling/shapeRadiiX" value="0"/>
        <property key="labeling/shapeRadiiY" value="0"/>
        <property key="labeling/shapeRotation" value="0"/>
        <property key="labeling/shapeRotationType" value="0"/>
        <property key="labeling/shapeSVGFile" value=""/>
        <property key="labeling/shapeSizeMapUnitScale" value="0,0,0,0,0,0"/>
        <property key="labeling/shapeSizeType" value="0"/>
        <property key="labeling/shapeSizeUnits" value="1"/>
        <property key="labeling/shapeSizeX" value="0"/>
        <property key="labeling/shapeSizeY" value="0"/>
        <property key="labeling/shapeTransparency" value="0"/>
        <property key="labeling/shapeType" value="0"/>
        <property key="labeling/substitutions" value="&lt;substitutions/>"/>
        <property key="labeling/textColorA" value="255"/>
        <property key="labeling/textColorB" value="0"/>
        <property key="labeling/textColorG" value="0"/>
        <property key="labeling/textColorR" value="0"/>
        <property key="labeling/textTransp" value="0"/>
        <property key="labeling/upsidedownLabels" value="0"/>
        <property key="labeling/useSubstitutions" value="false"/>
        <property key="labeling/wrapChar" value=""/>
        <property key="labeling/xOffset" value="0"/>
        <property key="labeling/yOffset" value="0"/>
        <property key="labeling/zIndex" value="0"/>
        <property key="variableNames"/>
        <property key="variableValues"/>
      </customproperties>
      <blendMode>0</blendMode>
      <featureBlendMode>0</featureBlendMode>
      <layerTransparency>0</layerTransparency>
      <displayfield>OBJECTID</displayfield>
      <label>0</label>
      <labelattributes>
        <label fieldname="" text="Label"/>
        <family fieldname="" name="Ubuntu"/>
        <size fieldname="" units="pt" value="12"/>
        <bold fieldname="" on="0"/>
        <italic fieldname="" on="0"/>
        <underline fieldname="" on="0"/>
        <strikeout fieldname="" on="0"/>
        <color fieldname="" red="0" blue="0" green="0"/>
        <x fieldname=""/>
        <y fieldname=""/>
        <offset x="0" y="0" units="pt" yfieldname="" xfieldname=""/>
        <angle fieldname="" value="0" auto="0"/>
        <alignment fieldname="" value="center"/>
        <buffercolor fieldname="" red="255" blue="255" green="255"/>
        <buffersize fieldname="" units="pt" value="1"/>
        <bufferenabled fieldname="" on=""/>
        <multilineenabled fieldname="" on=""/>
        <selectedonly on=""/>
      </labelattributes>
      <SingleCategoryDiagramRenderer diagramType="Histogram" sizeLegend="0" attributeLegend="1">
        <DiagramCategory penColor="#000000" labelPlacementMethod="XHeight" penWidth="0" diagramOrientation="Up" sizeScale="0,0,0,0,0,0" minimumSize="0" barWidth="5" penAlpha="255" maxScaleDenominator="1e+08" backgroundColor="#ffffff" transparency="0" width="15" scaleDependency="Area" backgroundAlpha="255" angleOffset="1440" scaleBasedVisibility="0" enabled="0" height="15" lineSizeScale="0,0,0,0,0,0" sizeType="MM" lineSizeType="MM" minScaleDenominator="inf">
          <fontProperties description="Ubuntu,10,-1,5,50,0,0,0,0,0" style=""/>
          <attribute field="" color="#000000" label=""/>
        </DiagramCategory>
        <symbol alpha="1" clip_to_extent="1" type="marker" name="sizeSymbol">
          <layer pass="0" class="SimpleMarker" locked="0">
            <prop k="angle" v="0"/>
            <prop k="color" v="255,0,0,255"/>
            <prop k="horizontal_anchor_point" v="1"/>
            <prop k="joinstyle" v="bevel"/>
            <prop k="name" v="circle"/>
            <prop k="offset" v="0,0"/>
            <prop k="offset_map_unit_scale" v="0,0,0,0,0,0"/>
            <prop k="offset_unit" v="MM"/>
            <prop k="outline_color" v="0,0,0,255"/>
            <prop k="outline_style" v="solid"/>
            <prop k="outline_width" v="0"/>
            <prop k="outline_width_map_unit_scale" v="0,0,0,0,0,0"/>
            <prop k="outline_width_unit" v="MM"/>
            <prop k="scale_method" v="diameter"/>
            <prop k="size" v="2"/>
            <prop k="size_map_unit_scale" v="0,0,0,0,0,0"/>
            <prop k="size_unit" v="MM"/>
            <prop k="vertical_anchor_point" v="1"/>
          </layer>
        </symbol>
      </SingleCategoryDiagramRenderer>
      <DiagramLayerSettings yPosColumn="-1" showColumn="-1" linePlacementFlags="10" placement="0" dist="0" xPosColumn="-1" priority="0" obstacle="0" zIndex="0" showAll="1"/>
      <annotationform>../../../../../../qgis</annotationform>
      <aliases>
        <alias field="OBJECTID" index="0" name=""/>
        <alias field="CTYUA21CD" index="1" name=""/>
        <alias field="CTYUA21NM" index="2" name=""/>
        <alias field="CTYUA21NMW" index="3" name=""/>
        <alias field="BNG_E" index="4" name=""/>
        <alias field="BNG_N" index="5" name=""/>
        <alias field="LONG" index="6" name=""/>
        <alias field="LAT" index="7" name=""/>
        <alias field="GlobalID" index="8" name=""/>
        <alias field="SHAPE_Leng" index="9" name=""/>
        <alias field="SHAPE_Area" index="10" name=""/>
        <alias field="RE" index="11" name=""/>
      </aliases>
      <excludeAttributesWMS/>
      <excludeAttributesWFS/>
      <attributeactions default="-1"/>
      <attributetableconfig actionWidgetStyle="dropDown" sortExpression="" sortOrder="0">
        <columns>
          <column width="-1" hidden="0" type="field" name="OBJECTID"/>
          <column width="-1" hidden="0" type="field" name="CTYUA21CD"/>
          <column width="-1" hidden="0" type="field" name="CTYUA21NM"/>
          <column width="-1" hidden="0" type="field" name="CTYUA21NMW"/>
          <column width="-1" hidden="0" type="field" name="BNG_E"/>
          <column width="-1" hidden="0" type="field" name="BNG_N"/>
          <column width="-1" hidden="0" type="field" name="LONG"/>
          <column width="-1" hidden="0" type="field" name="LAT"/>
          <column width="-1" hidden="0" type="field" name="GlobalID"/>
          <column width="-1" hidden="0" type="field" name="SHAPE_Leng"/>
          <column width="-1" hidden="0" type="field" name="SHAPE_Area"/>
          <column width="-1" hidden="1" type="actions"/>
          <column width="-1" hidden="0" type="field" name="RE"/>
        </columns>
      </attributetableconfig>
      <editform>../../../../../../qgis</editform>
      <editforminit/>
      <editforminitcodesource>0</editforminitcodesource>
      <editforminitfilepath>../../../../../../qgis</editforminitfilepath>
      <editforminitcode><![CDATA[# -*- coding: utf-8 -*-
"""
QGIS forms can have a Python function that is called when the form is
opened.

Use this function to add extra logic to your forms.

Enter the name of the function in the "Python Init function"
field.
An example follows:
"""
from qgis.PyQt.QtWidgets import QWidget

def my_form_open(dialog, layer, feature):
	geom = feature.geometry()
	control = dialog.findChild(QWidget, "MyLineEdit")
]]></editforminitcode>
      <featformsuppress>0</featformsuppress>
      <editorlayout>generatedlayout</editorlayout>
      <widgets/>
      <conditionalstyles>
        <rowstyles/>
        <fieldstyles/>
      </conditionalstyles>
      <defaults>
        <default field="OBJECTID" expression=""/>
        <default field="CTYUA21CD" expression=""/>
        <default field="CTYUA21NM" expression=""/>
        <default field="CTYUA21NMW" expression=""/>
        <default field="BNG_E" expression=""/>
        <default field="BNG_N" expression=""/>
        <default field="LONG" expression=""/>
        <default field="LAT" expression=""/>
        <default field="GlobalID" expression=""/>
        <default field="SHAPE_Leng" expression=""/>
        <default field="SHAPE_Area" expression=""/>
        <default field="RE" expression=""/>
      </defaults>
      <previewExpression>COALESCE( "OBJECTID", '&lt;NULL>' )</previewExpression>
    </maplayer>
  </projectlayers>
  <properties>
    <Measurement>
      <DistanceUnits type="QString"></DistanceUnits>
      <AreaUnits type="QString"></AreaUnits>
    </Measurement>
    <SpatialRefSys>
      <ProjectCRSProj4String type="QString">+proj=longlat +datum=WGS84 +no_defs</ProjectCRSProj4String>
      <ProjectCrs type="QString">EPSG:4326</ProjectCrs>
      <ProjectCRSID type="int">3452</ProjectCRSID>
    </SpatialRefSys>
    <PAL>
      <DrawOutlineLabels type="bool">true</DrawOutlineLabels>
    </PAL>
    <Paths>
      <Absolute type="bool">false</Absolute>
    </Paths>
    <Gui>
      <SelectionColorBluePart type="int">0</SelectionColorBluePart>
      <CanvasColorGreenPart type="int">255</CanvasColorGreenPart>
      <CanvasColorRedPart type="int">255</CanvasColorRedPart>
      <SelectionColorRedPart type="int">255</SelectionColorRedPart>
      <SelectionColorAlphaPart type="int">255</SelectionColorAlphaPart>
      <SelectionColorGreenPart type="int">255</SelectionColorGreenPart>
      <CanvasColorBluePart type="int">255</CanvasColorBluePart>
    </Gui>
    <Digitizing>
      <DefaultSnapToleranceUnit type="int">2</DefaultSnapToleranceUnit>
      <SnappingMode type="QString">current_layer</SnappingMode>
      <DefaultSnapType type="QString">off</DefaultSnapType>
      <DefaultSnapTolerance type="double">0</DefaultSnapTolerance>
    </Digitizing>
    <PositionPrecision>
      <DecimalPlaces type="int">2</DecimalPlaces>
      <Automatic type="bool">true</Automatic>
    </PositionPrecision>
    <Legend>
      <filterByMap type="bool">false</filterByMap>
    </Legend>
  </properties>
  <visibility-presets/>
</qgis>
